# Supplementary material for: Computational identification of host genomic biomarkers highlighting their functions, pathways and regulators that influence SARS-CoV-2 infections and drug repurposing
Source: Sci Rep. 2022 Mar 11;12:4279. doi: 10.1038/s41598-022-08073-8 (PMC8915158; doi:10.1038/s41598-022-08073-8)
Supplement: Supplementary file 1 — Supplementary Information 1. [file 41598_2022_8073_MOESM1_ESM.xlsx]

## Sheet: Sheet1
Supplimentary File S1: The GO functional and the KEGG pathways enrichment analysis results with respect to the proposed hub-DEGs
source	term_name	term_id	adjusted_p_value	count	Enriched hub genes
GO:MF	protein binding	GO:0005515	2.04596e-05	10	SNRPD2,ZFP36,NEDD9,KLF6,USP53,IGF2,TLR2,PAG1,GUCY1A2,CXCL2
GO:MF	binding	GO:0005488	9.41527e-05	10	SNRPD2,ZFP36,NEDD9,KLF6,USP53,IGF2,TLR2,PAG1,GUCY1A2,CXCL2
GO:MF	molecular_function	GO:0003674	0.000224666	10	SNRPD2,ZFP36,NEDD9,KLF6,USP53,IGF2,TLR2,PAG1,GUCY1A2,CXCL2
GO:MF	triacyl lipopeptide binding	GO:0042497	0.00486606	1	TLR2
GO:MF	protein-containing complex binding	GO:0044877	0.0184741	3	IGF2,TLR2,GUCY1A2
GO:MF	lipopolysaccharide immune receptor activity	GO:0001875	0.0184741	1	TLR2
GO:MF	C-C chemokine binding	GO:0019957	0.019431	1	ZFP36
GO:MF	lipopeptide binding	GO:0071723	0.019431	1	TLR2
GO:MF	NAD+ nucleotidase, cyclic ADP-ribose generating	GO:0061809	0.019431	1	TLR2
GO:MF	NAD+ nucleosidase activity	GO:0003953	0.019431	1	TLR2
GO:MF	guanylate cyclase activity	GO:0004383	0.019431	1	GUCY1A2
GO:MF	NAD(P)+ nucleosidase activity	GO:0050135	0.019431	1	TLR2
GO:MF	receptor ligand activity	GO:0048018	0.019431	2	IGF2,CXCL2
GO:MF	signaling receptor binding	GO:0005102	0.019431	3	IGF2,TLR2,CXCL2
GO:MF	CXCR chemokine receptor binding	GO:0045236	0.019431	1	CXCL2
GO:MF	insulin receptor binding	GO:0005158	0.019431	1	IGF2
GO:MF	insulin-like growth factor receptor binding	GO:0005159	0.019431	1	IGF2
GO:MF	phosphorus-oxygen lyase activity	GO:0016849	0.019431	1	GUCY1A2
GO:MF	peptidoglycan binding	GO:0042834	0.019431	1	TLR2
GO:MF	pattern recognition receptor activity	GO:0038187	0.019431	1	TLR2
GO:MF	receptor regulator activity	GO:0030545	0.019431	2	IGF2,CXCL2
GO:MF	Toll-like receptor binding	GO:0035325	0.019431	1	TLR2
GO:MF	cyclase activity	GO:0009975	0.019431	1	GUCY1A2
GO:MF	signaling receptor activator activity	GO:0030546	0.019431	2	IGF2,CXCL2
GO:MF	AU-rich element binding	GO:0017091	0.0201739	1	ZFP36
GO:MF	mRNA 3'-UTR AU-rich region binding	GO:0035925	0.0201739	1	ZFP36
GO:MF	lipopolysaccharide binding	GO:0001530	0.0213599	1	TLR2
GO:MF	protein kinase binding	GO:0019901	0.0213599	2	ZFP36,NEDD9
GO:MF	chemokine binding	GO:0019956	0.0213599	1	ZFP36
GO:MF	14-3-3 protein binding	GO:0071889	0.0213599	1	ZFP36
GO:MF	kinase binding	GO:0019900	0.0226134	2	ZFP36,NEDD9
GO:MF	hydrolase activity, hydrolyzing N-glycosyl compounds	GO:0016799	0.0226134	1	TLR2
GO:MF	SH2 domain binding	GO:0042169	0.0226134	1	PAG1
GO:MF	protein serine/threonine kinase activator activity	GO:0043539	0.0228329	1	IGF2
GO:MF	chemokine activity	GO:0008009	0.027153	1	CXCL2
GO:MF	obsolete SH3/SH2 adaptor activity	GO:0005070	0.0285453	1	PAG1
GO:MF	chemokine receptor binding	GO:0042379	0.0366362	1	CXCL2
GO:MF	RNA polymerase binding	GO:0070063	0.0377198	1	ZFP36
GO:MF	amyloid-beta binding	GO:0001540	0.0377198	1	TLR2
GO:MF	protein kinase activator activity	GO:0030295	0.0401433	1	IGF2
GO:MF	mRNA 3'-UTR binding	GO:0003730	0.0408056	1	ZFP36
GO:MF	organic cyclic compound binding	GO:0097159	0.0408056	4	SNRPD2,ZFP36,KLF6,GUCY1A2
GO:MF	kinase activator activity	GO:0019209	0.0408056	1	IGF2
GO:MF	protein tyrosine kinase binding	GO:1990782	0.0408056	1	NEDD9
GO:MF	heterocyclic compound binding	GO:1901363	0.0408056	4	SNRPD2,ZFP36,KLF6,GUCY1A2
GO:MF	thiol-dependent ubiquitinyl hydrolase activity	GO:0036459	0.0486313	1	USP53
GO:MF	heat shock protein binding	GO:0031072	0.0486313	1	ZFP36
GO:MF	ubiquitinyl hydrolase activity	GO:0101005	0.0486313	1	USP53
GO:MF	omega peptidase activity	GO:0008242	0.0494484	1	USP53
GO:MF	ubiquitin-like protein-specific protease activity	GO:0019783	0.0494484	1	USP53
GO:MF	hormone activity	GO:0005179	0.0494484	1	IGF2
GO:MF	hydrolase activity, acting on glycosyl bonds	GO:0016798	0.0494484	1	TLR2
GO:MF	cytokine binding	GO:0019955	0.0494484	1	ZFP36
GO:MF	heme binding	GO:0020037	0.0497304	1	GUCY1A2
GO:MF	integrin binding	GO:0005178	0.0497304	1	IGF2
GO:BP	cellular response to lipopolysaccharide	GO:0071222	0.000923318	3	ZFP36,TLR2,CXCL2
GO:BP	immune system process	GO:0002376	0.000923318	6	ZFP36,KLF6,IGF2,TLR2,PAG1,CXCL2
GO:BP	positive regulation of cellular process	GO:0048522	0.000923318	7	ZFP36,NEDD9,KLF6,IGF2,TLR2,PAG1,GUCY1A2
GO:BP	biological regulation	GO:0065007	0.000923318	9	ZFP36,NEDD9,KLF6,USP53,IGF2,TLR2,PAG1,GUCY1A2,CXCL2
GO:BP	biological_process	GO:0008150	0.000923318	10	SNRPD2,ZFP36,NEDD9,KLF6,USP53,IGF2,TLR2,PAG1,GUCY1A2,CXCL2
GO:BP	cellular process	GO:0009987	0.000923318	10	SNRPD2,ZFP36,NEDD9,KLF6,USP53,IGF2,TLR2,PAG1,GUCY1A2,CXCL2
GO:BP	cellular response to molecule of bacterial origin	GO:0071219	0.000923318	3	ZFP36,TLR2,CXCL2
GO:BP	cellular response to biotic stimulus	GO:0071216	0.000999166	3	ZFP36,TLR2,CXCL2
GO:BP	signal transduction	GO:0007165	0.00110528	7	ZFP36,NEDD9,IGF2,TLR2,PAG1,GUCY1A2,CXCL2
GO:BP	response to stimulus	GO:0050896	0.00110528	8	ZFP36,NEDD9,USP53,IGF2,TLR2,PAG1,GUCY1A2,CXCL2
GO:BP	positive regulation of biological process	GO:0048518	0.00110528	7	ZFP36,NEDD9,KLF6,IGF2,TLR2,PAG1,GUCY1A2
GO:BP	signaling	GO:0023052	0.00138441	7	ZFP36,NEDD9,IGF2,TLR2,PAG1,GUCY1A2,CXCL2
GO:BP	nitrogen compound metabolic process	GO:0006807	0.00138441	8	SNRPD2,ZFP36,NEDD9,KLF6,USP53,IGF2,TLR2,GUCY1A2
GO:BP	cell communication	GO:0007154	0.00138441	7	ZFP36,NEDD9,IGF2,TLR2,PAG1,GUCY1A2,CXCL2
GO:BP	response to lipopolysaccharide	GO:0032496	0.00138441	3	ZFP36,TLR2,CXCL2
GO:BP	response to molecule of bacterial origin	GO:0002237	0.00154602	3	ZFP36,TLR2,CXCL2
GO:BP	primary metabolic process	GO:0044238	0.00157825	8	SNRPD2,ZFP36,NEDD9,KLF6,USP53,IGF2,TLR2,GUCY1A2
GO:BP	cellular response to oxygen-containing compound	GO:1901701	0.00169656	4	ZFP36,IGF2,TLR2,CXCL2
GO:BP	cellular metabolic process	GO:0044237	0.00169656	8	SNRPD2,ZFP36,NEDD9,KLF6,USP53,IGF2,TLR2,GUCY1A2
GO:BP	leukocyte activation	GO:0045321	0.00195776	4	KLF6,IGF2,TLR2,PAG1
GO:BP	intracellular signal transduction	GO:0035556	0.00200582	5	ZFP36,IGF2,TLR2,PAG1,GUCY1A2
GO:BP	cellular response to stimulus	GO:0051716	0.00200582	7	ZFP36,NEDD9,IGF2,TLR2,PAG1,GUCY1A2,CXCL2
GO:BP	regulation of cellular process	GO:0050794	0.00200582	8	ZFP36,NEDD9,KLF6,IGF2,TLR2,PAG1,GUCY1A2,CXCL2
GO:BP	organic substance metabolic process	GO:0071704	0.00200582	8	SNRPD2,ZFP36,NEDD9,KLF6,USP53,IGF2,TLR2,GUCY1A2
GO:BP	metabolic process	GO:0008152	0.00229314	8	SNRPD2,ZFP36,NEDD9,KLF6,USP53,IGF2,TLR2,GUCY1A2
GO:BP	cell activation	GO:0001775	0.00229314	4	KLF6,IGF2,TLR2,PAG1
GO:BP	positive regulation of developmental process	GO:0051094	0.00229314	4	ZFP36,NEDD9,IGF2,TLR2
GO:BP	regulation of biological process	GO:0050789	0.00241599	8	ZFP36,NEDD9,KLF6,IGF2,TLR2,PAG1,GUCY1A2,CXCL2
GO:BP	cell surface receptor signaling pathway	GO:0007166	0.00275812	5	NEDD9,IGF2,TLR2,PAG1,CXCL2
GO:BP	positive regulation of nitrogen compound metabolic process	GO:0051173	0.00286613	5	ZFP36,NEDD9,KLF6,IGF2,TLR2
GO:BP	nucleobase-containing compound metabolic process	GO:0006139	0.00303097	6	SNRPD2,ZFP36,KLF6,IGF2,TLR2,GUCY1A2
GO:BP	positive regulation of cellular metabolic process	GO:0031325	0.00303097	5	ZFP36,NEDD9,KLF6,IGF2,TLR2
GO:BP	response to oxygen-containing compound	GO:1901700	0.00303097	4	ZFP36,IGF2,TLR2,CXCL2
GO:BP	cellular aromatic compound metabolic process	GO:0006725	0.00303097	6	SNRPD2,ZFP36,KLF6,IGF2,TLR2,GUCY1A2
GO:BP	phosphate-containing compound metabolic process	GO:0006796	0.00303097	5	ZFP36,NEDD9,IGF2,TLR2,GUCY1A2
GO:BP	heterocycle metabolic process	GO:0046483	0.00303097	6	SNRPD2,ZFP36,KLF6,IGF2,TLR2,GUCY1A2
GO:BP	cellular response to lipid	GO:0071396	0.00303097	3	ZFP36,TLR2,CXCL2
GO:BP	phosphorus metabolic process	GO:0006793	0.00303097	5	ZFP36,NEDD9,IGF2,TLR2,GUCY1A2
GO:BP	positive regulation of RNA metabolic process	GO:0051254	0.00303097	4	ZFP36,KLF6,IGF2,TLR2
GO:BP	positive regulation of signal transduction	GO:0009967	0.00303097	4	IGF2,TLR2,PAG1,GUCY1A2
GO:BP	positive regulation of macromolecule metabolic process	GO:0010604	0.00346162	5	ZFP36,NEDD9,KLF6,IGF2,TLR2
GO:BP	organic cyclic compound metabolic process	GO:1901360	0.00351529	6	SNRPD2,ZFP36,KLF6,IGF2,TLR2,GUCY1A2
GO:BP	positive regulation of deadenylation-independent decapping of nuclear-transcribed mRNA	GO:1901835	0.00351529	1	ZFP36
GO:BP	regulation of deadenylation-independent decapping of nuclear-transcribed mRNA	GO:1901834	0.00351529	1	ZFP36
GO:BP	negative regulation of polynucleotide adenylyltransferase activity	GO:1904246	0.00351529	1	ZFP36
GO:BP	positive regulation of nucleobase-containing compound metabolic process	GO:0045935	0.00365535	4	ZFP36,KLF6,IGF2,TLR2
GO:BP	positive regulation of cell communication	GO:0010647	0.00378585	4	IGF2,TLR2,PAG1,GUCY1A2
GO:BP	regulation of cell adhesion	GO:0030155	0.00378585	3	NEDD9,IGF2,PAG1
GO:BP	cellular nitrogen compound metabolic process	GO:0034641	0.00378585	6	SNRPD2,ZFP36,KLF6,IGF2,TLR2,GUCY1A2
GO:BP	regulation of cell differentiation	GO:0045595	0.00378585	4	ZFP36,NEDD9,IGF2,TLR2
GO:BP	positive regulation of signaling	GO:0023056	0.00378585	4	IGF2,TLR2,PAG1,GUCY1A2
GO:BP	lymphocyte activation	GO:0046649	0.00378585	3	KLF6,IGF2,PAG1
GO:BP	positive regulation of metabolic process	GO:0009893	0.00378585	5	ZFP36,NEDD9,KLF6,IGF2,TLR2
GO:BP	response to bacterium	GO:0009617	0.00378585	3	ZFP36,TLR2,CXCL2
GO:BP	macromolecule metabolic process	GO:0043170	0.00378585	7	SNRPD2,ZFP36,NEDD9,KLF6,USP53,IGF2,TLR2
GO:BP	protein phosphorylation	GO:0006468	0.00389185	4	ZFP36,NEDD9,IGF2,TLR2
GO:BP	inflammatory response	GO:0006954	0.00426578	3	ZFP36,TLR2,CXCL2
GO:BP	regulation of transcription by RNA polymerase II	GO:0006357	0.00457909	4	ZFP36,KLF6,IGF2,TLR2
GO:BP	organonitrogen compound metabolic process	GO:1901564	0.00457909	6	ZFP36,NEDD9,USP53,IGF2,TLR2,GUCY1A2
GO:BP	protein modification process	GO:0036211	0.00457909	5	ZFP36,NEDD9,USP53,IGF2,TLR2
GO:BP	aromatic compound biosynthetic process	GO:0019438	0.00457909	5	ZFP36,KLF6,IGF2,TLR2,GUCY1A2
GO:BP	nucleobase-containing compound biosynthetic process	GO:0034654	0.00457909	5	ZFP36,KLF6,IGF2,TLR2,GUCY1A2
GO:BP	heterocycle biosynthetic process	GO:0018130	0.00457909	5	ZFP36,KLF6,IGF2,TLR2,GUCY1A2
GO:BP	localization	GO:0051179	0.00457909	6	SNRPD2,ZFP36,NEDD9,IGF2,TLR2,CXCL2
GO:BP	cellular protein modification process	GO:0006464	0.00457909	5	ZFP36,NEDD9,USP53,IGF2,TLR2
GO:BP	detection of triacyl bacterial lipopeptide	GO:0042495	0.00459436	1	TLR2
GO:BP	positive regulation of matrix metallopeptidase secretion	GO:1904466	0.00459436	1	TLR2
GO:BP	detection of diacyl bacterial lipopeptide	GO:0042496	0.00459436	1	TLR2
GO:BP	regulation of tumor necrosis factor production	GO:0032680	0.00459436	2	ZFP36,TLR2
GO:BP	positive regulation of gene expression	GO:0010628	0.00464796	4	ZFP36,KLF6,IGF2,TLR2
GO:BP	regulation of response to stimulus	GO:0048583	0.00464796	5	ZFP36,IGF2,TLR2,PAG1,GUCY1A2
GO:BP	cellular developmental process	GO:0048869	0.00464796	5	ZFP36,NEDD9,KLF6,IGF2,TLR2
GO:BP	tumor necrosis factor production	GO:0032640	0.00464796	2	ZFP36,TLR2
GO:BP	regulation of tumor necrosis factor superfamily cytokine production	GO:1903555	0.00464796	2	ZFP36,TLR2
GO:BP	organic cyclic compound biosynthetic process	GO:1901362	0.00464796	5	ZFP36,KLF6,IGF2,TLR2,GUCY1A2
GO:BP	macromolecule modification	GO:0043412	0.00464796	5	ZFP36,NEDD9,USP53,IGF2,TLR2
GO:BP	transcription by RNA polymerase II	GO:0006366	0.00464796	4	ZFP36,KLF6,IGF2,TLR2
GO:BP	cell differentiation	GO:0030154	0.00464796	5	ZFP36,NEDD9,KLF6,IGF2,TLR2
GO:BP	tumor necrosis factor superfamily cytokine production	GO:0071706	0.00464796	2	ZFP36,TLR2
GO:BP	hemopoiesis	GO:0030097	0.00465685	3	ZFP36,KLF6,TLR2
GO:BP	positive regulation of response to stimulus	GO:0048584	0.00484178	4	IGF2,TLR2,PAG1,GUCY1A2
GO:BP	cell proliferation involved in embryonic placenta development	GO:0060722	0.00484178	1	IGF2
GO:BP	response to triacyl bacterial lipopeptide	GO:0071725	0.00484178	1	TLR2
GO:BP	RNA metabolic process	GO:0016070	0.00484178	5	SNRPD2,ZFP36,KLF6,IGF2,TLR2
GO:BP	spongiotrophoblast cell proliferation	GO:0060720	0.00484178	1	IGF2
GO:BP	detection of bacterial lipopeptide	GO:0070340	0.00484178	1	TLR2
GO:BP	phosphorylation	GO:0016310	0.00484178	4	ZFP36,NEDD9,IGF2,TLR2
GO:BP	response to hormone	GO:0009725	0.00484178	3	ZFP36,IGF2,TLR2
GO:BP	positive regulation of response to macrophage colony-stimulating factor	GO:1903971	0.00484178	1	TLR2
GO:BP	positive regulation of cellular response to macrophage colony-stimulating factor stimulus	GO:1903974	0.00484178	1	TLR2
GO:BP	positive regulation of intracellular mRNA localization	GO:1904582	0.00484178	1	ZFP36
GO:BP	cellular response to triacyl bacterial lipopeptide	GO:0071727	0.00484178	1	TLR2
GO:BP	regulation of intracellular mRNA localization	GO:1904580	0.00484178	1	ZFP36
GO:BP	hematopoietic or lymphoid organ development	GO:0048534	0.00484178	3	ZFP36,KLF6,TLR2
GO:BP	positive regulation of peptidyl-tyrosine phosphorylation	GO:0050731	0.00484178	2	NEDD9,IGF2
GO:BP	regulation of polynucleotide adenylyltransferase activity	GO:1904245	0.00484178	1	ZFP36
GO:BP	response to lipid	GO:0033993	0.00484178	3	ZFP36,TLR2,CXCL2
GO:BP	spongiotrophoblast layer developmental growth	GO:0090214	0.00484178	1	IGF2
GO:BP	immune system development	GO:0002520	0.00499581	3	ZFP36,KLF6,TLR2
GO:BP	regulation of transferase activity	GO:0051338	0.00511799	3	ZFP36,NEDD9,IGF2
GO:BP	positive regulation of cell differentiation	GO:0045597	0.00513945	3	ZFP36,NEDD9,TLR2
GO:BP	positive regulation of intracellular signal transduction	GO:1902533	0.0053962	3	IGF2,TLR2,GUCY1A2
GO:BP	insulin receptor signaling pathway via phosphatidylinositol 3-kinase	GO:0038028	0.00575102	1	IGF2
GO:BP	toll-like receptor TLR1:TLR2 signaling pathway	GO:0038123	0.00575102	1	TLR2
GO:BP	toll-like receptor TLR6:TLR2 signaling pathway	GO:0038124	0.00575102	1	TLR2
GO:BP	cellular nitrogen compound biosynthetic process	GO:0044271	0.00575102	5	ZFP36,KLF6,IGF2,TLR2,GUCY1A2
GO:BP	detection of bacterial lipoprotein	GO:0042494	0.00575102	1	TLR2
GO:BP	central nervous system myelin formation	GO:0032289	0.00575102	1	TLR2
GO:BP	cytokine secretion involved in immune response	GO:0002374	0.00575102	1	TLR2
GO:BP	microglia development	GO:0014005	0.00575102	1	TLR2
GO:BP	cellular response to cytokine stimulus	GO:0071345	0.00605569	3	ZFP36,TLR2,CXCL2
GO:BP	regulation of developmental process	GO:0050793	0.0064812	4	ZFP36,NEDD9,IGF2,TLR2
GO:BP	regulation of peptidyl-tyrosine phosphorylation	GO:0050730	0.0064812	2	NEDD9,IGF2
GO:BP	regulation of cellular response to macrophage colony-stimulating factor stimulus	GO:1903972	0.0064812	1	TLR2
GO:BP	positive regulation of interleukin-18 production	GO:0032741	0.0064812	1	TLR2
GO:BP	microglia differentiation	GO:0014004	0.0064812	1	TLR2
GO:BP	positive regulation of glycogen (starch) synthase activity	GO:2000467	0.0064812	1	IGF2
GO:BP	positive regulation of nitric oxide mediated signal transduction	GO:0010750	0.0064812	1	GUCY1A2
GO:BP	nucleic acid metabolic process	GO:0090304	0.0064812	5	SNRPD2,ZFP36,KLF6,IGF2,TLR2
GO:BP	regulation of response to macrophage colony-stimulating factor	GO:1903969	0.0064812	1	TLR2
GO:BP	negative regulation of interleukin-2 biosynthetic process	GO:0045085	0.0064812	1	ZFP36
GO:BP	cellular response to organic substance	GO:0071310	0.0064812	4	ZFP36,IGF2,TLR2,CXCL2
GO:BP	response to external stimulus	GO:0009605	0.00659616	4	ZFP36,USP53,TLR2,CXCL2
GO:BP	positive regulation of transcription by RNA polymerase II	GO:0045944	0.00664329	3	KLF6,IGF2,TLR2
GO:BP	response to cytokine	GO:0034097	0.00679712	3	ZFP36,TLR2,CXCL2
GO:BP	cellular macromolecule metabolic process	GO:0044260	0.00683721	6	ZFP36,NEDD9,KLF6,USP53,IGF2,TLR2
GO:BP	cellular protein metabolic process	GO:0044267	0.00703306	5	ZFP36,NEDD9,USP53,IGF2,TLR2
GO:BP	cellular response to diacyl bacterial lipopeptide	GO:0071726	0.0071877	1	TLR2
GO:BP	keratinocyte apoptotic process	GO:0097283	0.0071877	1	ZFP36
GO:BP	regulation of keratinocyte apoptotic process	GO:1902172	0.0071877	1	ZFP36
GO:BP	deadenylation-independent decapping of nuclear-transcribed mRNA	GO:0031087	0.0071877	1	ZFP36
GO:BP	response to diacyl bacterial lipopeptide	GO:0071724	0.0071877	1	TLR2
GO:BP	response to insulin	GO:0032868	0.00736253	2	IGF2,TLR2
GO:BP	regulation of molecular function	GO:0065009	0.00783146	4	ZFP36,NEDD9,IGF2,TLR2
GO:BP	nuclear-transcribed mRNA catabolic process, deadenylation-independent decay	GO:0031086	0.00813841	1	ZFP36
GO:BP	exocrine pancreas development	GO:0031017	0.00813841	1	IGF2
GO:BP	regulation of leukocyte cell-cell adhesion	GO:1903037	0.00904072	2	IGF2,PAG1
GO:BP	regulation of T cell activation	GO:0050863	0.0090599	2	IGF2,PAG1
GO:BP	regulation of signal transduction	GO:0009966	0.0090599	4	IGF2,TLR2,PAG1,GUCY1A2
GO:BP	negative regulation of synapse assembly	GO:0051964	0.0090599	1	TLR2
GO:BP	cell adhesion	GO:0007155	0.00981275	3	NEDD9,IGF2,PAG1
GO:BP	regulation of glycogen (starch) synthase activity	GO:2000465	0.00981275	1	IGF2
GO:BP	cellular response to granulocyte macrophage colony-stimulating factor stimulus	GO:0097011	0.00981275	1	ZFP36
GO:BP	biological adhesion	GO:0022610	0.00981275	3	NEDD9,IGF2,PAG1
GO:BP	response to granulocyte macrophage colony-stimulating factor	GO:0097012	0.00981275	1	ZFP36
GO:BP	cellular response to chemical stimulus	GO:0070887	0.00987943	4	ZFP36,IGF2,TLR2,CXCL2
GO:BP	positive regulation of transcription, DNA-templated	GO:0045893	0.00987943	3	KLF6,IGF2,TLR2
GO:BP	cellular response to bacterial lipoprotein	GO:0071220	0.00987943	1	TLR2
GO:BP	cellular response to bacterial lipopeptide	GO:0071221	0.00987943	1	TLR2
GO:BP	actin filament reorganization	GO:0090527	0.00987943	1	NEDD9
GO:BP	cellular response to lipoteichoic acid	GO:0071223	0.00987943	1	TLR2
GO:BP	cellular biosynthetic process	GO:0044249	0.00987943	5	ZFP36,KLF6,IGF2,TLR2,GUCY1A2
GO:BP	response to external biotic stimulus	GO:0043207	0.00987943	3	ZFP36,TLR2,CXCL2
GO:BP	anatomical structure development	GO:0048856	0.00987943	5	ZFP36,NEDD9,KLF6,IGF2,TLR2
GO:BP	regulation of primary metabolic process	GO:0080090	0.00987943	5	ZFP36,NEDD9,KLF6,IGF2,TLR2
GO:BP	regulation of nitrogen compound metabolic process	GO:0051171	0.00987943	5	ZFP36,NEDD9,KLF6,IGF2,TLR2
GO:BP	cellular localization	GO:0051641	0.00987943	4	SNRPD2,ZFP36,IGF2,TLR2
GO:BP	response to other organism	GO:0051707	0.00987943	3	ZFP36,TLR2,CXCL2
GO:BP	response to steroid hormone	GO:0048545	0.00987943	2	ZFP36,TLR2
GO:BP	negative regulation of erythrocyte differentiation	GO:0045647	0.00987943	1	ZFP36
GO:BP	response to biotic stimulus	GO:0009607	0.00987943	3	ZFP36,TLR2,CXCL2
GO:BP	regulation of interleukin-18 production	GO:0032661	0.00987943	1	TLR2
GO:BP	response to organic substance	GO:0010033	0.00987943	4	ZFP36,IGF2,TLR2,CXCL2
GO:BP	gene expression	GO:0010467	0.00987943	5	SNRPD2,ZFP36,KLF6,IGF2,TLR2
GO:BP	leukocyte cell-cell adhesion	GO:0007159	0.00987943	2	IGF2,PAG1
GO:BP	regulation of transcription, DNA-templated	GO:0006355	0.00987943	4	ZFP36,KLF6,IGF2,TLR2
GO:BP	cGMP biosynthetic process	GO:0006182	0.00987943	1	GUCY1A2
GO:BP	regulation of RNA biosynthetic process	GO:2001141	0.00987943	4	ZFP36,KLF6,IGF2,TLR2
GO:BP	peptidyl-tyrosine phosphorylation	GO:0018108	0.00987943	2	NEDD9,IGF2
GO:BP	regulation of nitric oxide mediated signal transduction	GO:0010749	0.00987943	1	GUCY1A2
GO:BP	regulation of nucleic acid-templated transcription	GO:1903506	0.00987943	4	ZFP36,KLF6,IGF2,TLR2
GO:BP	protein metabolic process	GO:0019538	0.00987943	5	ZFP36,NEDD9,USP53,IGF2,TLR2
GO:BP	response to lipoteichoic acid	GO:0070391	0.00987943	1	TLR2
GO:BP	detection of molecule of bacterial origin	GO:0032490	0.00987943	1	TLR2
GO:BP	peptidyl-tyrosine modification	GO:0018212	0.00987943	2	NEDD9,IGF2
GO:BP	response to bacterial lipopeptide	GO:0070339	0.00987943	1	TLR2
GO:BP	organic substance biosynthetic process	GO:1901576	0.00997918	5	ZFP36,KLF6,IGF2,TLR2,GUCY1A2
GO:BP	cellular response to macrophage colony-stimulating factor stimulus	GO:0036006	0.0103108	1	TLR2
GO:BP	positive regulation of nuclear-transcribed mRNA poly(A) tail shortening	GO:0060213	0.0103108	1	ZFP36
GO:BP	interleukin-18 production	GO:0032621	0.0103108	1	TLR2
GO:BP	regulation of immune system process	GO:0002682	0.0103108	3	ZFP36,IGF2,PAG1
GO:BP	response to bacterial lipoprotein	GO:0032493	0.0103108	1	TLR2
GO:BP	biosynthetic process	GO:0009058	0.0103108	5	ZFP36,KLF6,IGF2,TLR2,GUCY1A2
GO:BP	response to macrophage colony-stimulating factor	GO:0036005	0.0103108	1	TLR2
GO:BP	transcription, DNA-templated	GO:0006351	0.0103632	4	ZFP36,KLF6,IGF2,TLR2
GO:BP	regulation of inflammatory response	GO:0050727	0.0104592	2	ZFP36,TLR2
GO:BP	regulation of cellular metabolic process	GO:0031323	0.0105794	5	ZFP36,NEDD9,KLF6,IGF2,TLR2
GO:BP	positive regulation of RNA biosynthetic process	GO:1902680	0.0105794	3	KLF6,IGF2,TLR2
GO:BP	positive regulation of nucleic acid-templated transcription	GO:1903508	0.0105794	3	KLF6,IGF2,TLR2
GO:BP	nucleic acid-templated transcription	GO:0097659	0.0106155	4	ZFP36,KLF6,IGF2,TLR2
GO:BP	animal organ development	GO:0048513	0.0106239	4	ZFP36,KLF6,IGF2,TLR2
GO:BP	RNA biosynthetic process	GO:0032774	0.0106538	4	ZFP36,KLF6,IGF2,TLR2
GO:BP	positive regulation of cell adhesion	GO:0045785	0.0107036	2	NEDD9,IGF2
GO:BP	myeloid cell differentiation	GO:0030099	0.0107036	2	ZFP36,TLR2
GO:BP	regulation of cell communication	GO:0010646	0.0109599	4	IGF2,TLR2,PAG1,GUCY1A2
GO:BP	regulation of cell-cell adhesion	GO:0022407	0.0109859	2	IGF2,PAG1
GO:BP	methylguanosine-cap decapping	GO:0110156	0.0110625	1	ZFP36
GO:BP	intracellular mRNA localization	GO:0008298	0.0110625	1	ZFP36
GO:BP	regulation of nuclear-transcribed mRNA poly(A) tail shortening	GO:0060211	0.0110625	1	ZFP36
GO:BP	spongiotrophoblast layer development	GO:0060712	0.0110625	1	IGF2
GO:BP	regulation of signaling	GO:0023051	0.0110705	4	IGF2,TLR2,PAG1,GUCY1A2
GO:BP	response to endogenous stimulus	GO:0009719	0.0111464	3	ZFP36,IGF2,TLR2
GO:BP	regulation of RNA metabolic process	GO:0051252	0.0111992	4	ZFP36,KLF6,IGF2,TLR2
GO:BP	toll-like receptor 2 signaling pathway	GO:0034134	0.0112241	1	TLR2
GO:BP	detection of bacterium	GO:0016045	0.0112241	1	TLR2
GO:BP	positive regulation of nitric-oxide synthase biosynthetic process	GO:0051770	0.0112241	1	TLR2
GO:BP	response to peptide hormone	GO:0043434	0.0112241	2	IGF2,TLR2
GO:BP	defense response	GO:0006952	0.0112241	3	ZFP36,TLR2,CXCL2
GO:BP	developmental process	GO:0032502	0.0112241	5	ZFP36,NEDD9,KLF6,IGF2,TLR2
GO:BP	regulation of matrix metallopeptidase secretion	GO:1904464	0.0112241	1	TLR2
GO:BP	regulation of macromolecule metabolic process	GO:0060255	0.0112241	5	ZFP36,NEDD9,KLF6,IGF2,TLR2
GO:BP	matrix metallopeptidase secretion	GO:1990773	0.0112241	1	TLR2
GO:BP	negative regulation of immune system process	GO:0002683	0.0112709	2	ZFP36,PAG1
GO:BP	regulation of cell population proliferation	GO:0042127	0.0112709	3	ZFP36,IGF2,TLR2
GO:BP	RNA decapping	GO:0110154	0.011759	1	ZFP36
GO:BP	T cell activation	GO:0042110	0.0118377	2	IGF2,PAG1
GO:BP	3'-UTR-mediated mRNA destabilization	GO:0061158	0.0120991	1	ZFP36
GO:BP	regulation of cellular macromolecule biosynthetic process	GO:2000112	0.0120991	4	ZFP36,KLF6,IGF2,TLR2
GO:BP	positive regulation of interleukin-8 secretion	GO:2000484	0.0120991	1	TLR2
GO:BP	cGMP metabolic process	GO:0046068	0.0120991	1	GUCY1A2
GO:BP	positive regulation of glycogen biosynthetic process	GO:0045725	0.0120991	1	IGF2
GO:BP	detection of other organism	GO:0098543	0.0120991	1	TLR2
GO:BP	positive regulation of molecular function	GO:0044093	0.012179	3	NEDD9,IGF2,TLR2
GO:BP	positive regulation of glycogen metabolic process	GO:0070875	0.0125277	1	IGF2
GO:BP	regulation of intracellular signal transduction	GO:1902531	0.0125277	3	IGF2,TLR2,GUCY1A2
GO:BP	regulation of gene expression by genetic imprinting	GO:0006349	0.0125277	1	IGF2
GO:BP	positive regulation of nuclear-transcribed mRNA catabolic process, deadenylation-dependent decay	GO:1900153	0.0125277	1	ZFP36
GO:BP	regulation of nucleobase-containing compound metabolic process	GO:0019219	0.0128038	4	ZFP36,KLF6,IGF2,TLR2
GO:BP	regulation of lymphocyte activation	GO:0051249	0.0129741	2	IGF2,PAG1
GO:BP	regulation of nitric-oxide synthase biosynthetic process	GO:0051769	0.0129938	1	TLR2
GO:BP	nitric-oxide synthase biosynthetic process	GO:0051767	0.0129938	1	TLR2
GO:BP	positive regulation of macromolecule biosynthetic process	GO:0010557	0.0133307	3	KLF6,IGF2,TLR2
GO:BP	regulation of macromolecule biosynthetic process	GO:0010556	0.0133856	4	ZFP36,KLF6,IGF2,TLR2
GO:BP	I-kappaB phosphorylation	GO:0007252	0.0133869	1	TLR2
GO:BP	regulation of nuclear-transcribed mRNA catabolic process, deadenylation-dependent decay	GO:1900151	0.0133869	1	ZFP36
GO:BP	regulation of interleukin-2 biosynthetic process	GO:0045076	0.0133869	1	ZFP36
GO:BP	leukocyte differentiation	GO:0002521	0.0134074	2	KLF6,TLR2
GO:BP	positive regulation of protein kinase activity	GO:0045860	0.013845	2	NEDD9,IGF2
GO:BP	myelin assembly	GO:0032288	0.0138782	1	TLR2
GO:BP	response to peptide	GO:1901652	0.0138782	2	IGF2,TLR2
GO:BP	regulation of metabolic process	GO:0019222	0.0138909	5	ZFP36,NEDD9,KLF6,IGF2,TLR2
GO:BP	cyclic nucleotide biosynthetic process	GO:0009190	0.0141703	1	GUCY1A2
GO:BP	apoptotic process	GO:0006915	0.0141703	3	ZFP36,USP53,TLR2
GO:BP	detection of external biotic stimulus	GO:0098581	0.0141703	1	TLR2
GO:BP	cyclic purine nucleotide metabolic process	GO:0052652	0.0141703	1	GUCY1A2
GO:BP	small molecule metabolic process	GO:0044281	0.0141703	3	IGF2,TLR2,GUCY1A2
GO:BP	positive regulation of gene silencing by miRNA	GO:2000637	0.014189	1	ZFP36
GO:BP	positive regulation of oligodendrocyte differentiation	GO:0048714	0.014189	1	TLR2
GO:BP	negative regulation of phagocytosis	GO:0050765	0.014189	1	TLR2
GO:BP	interleukin-2 biosynthetic process	GO:0042094	0.014189	1	ZFP36
GO:BP	regulation of gene expression, epigenetic	GO:0040029	0.014189	2	ZFP36,IGF2
GO:BP	regulation of cellular biosynthetic process	GO:0031326	0.014189	4	ZFP36,KLF6,IGF2,TLR2
GO:BP	3'-UTR-mediated mRNA stabilization	GO:0070935	0.014189	1	ZFP36
GO:BP	central nervous system myelination	GO:0022010	0.014189	1	TLR2
GO:BP	positive regulation of cellular biosynthetic process	GO:0031328	0.014189	3	KLF6,IGF2,TLR2
GO:BP	axon ensheathment in central nervous system	GO:0032291	0.014189	1	TLR2
GO:BP	positive regulation of cell development	GO:0010720	0.0144108	2	NEDD9,TLR2
GO:BP	positive regulation of posttranscriptional gene silencing	GO:0060148	0.0144108	1	ZFP36
GO:BP	positive regulation of toll-like receptor signaling pathway	GO:0034123	0.0144108	1	TLR2
GO:BP	cell population proliferation	GO:0008283	0.0144108	3	ZFP36,IGF2,TLR2
GO:BP	positive regulation of biosynthetic process	GO:0009891	0.0144108	3	KLF6,IGF2,TLR2
GO:BP	positive regulation of insulin receptor signaling pathway	GO:0046628	0.0144108	1	IGF2
GO:BP	negative regulation of interleukin-2 production	GO:0032703	0.0144108	1	ZFP36
GO:BP	regulation of biosynthetic process	GO:0009889	0.0144777	4	ZFP36,KLF6,IGF2,TLR2
GO:BP	embryonic placenta morphogenesis	GO:0060669	0.0148409	1	IGF2
GO:BP	negative regulation of synapse organization	GO:1905809	0.0148409	1	TLR2
GO:BP	response to auditory stimulus	GO:0010996	0.0151486	1	USP53
GO:BP	positive regulation of cellular response to insulin stimulus	GO:1900078	0.0151486	1	IGF2
GO:BP	positive regulation of activated T cell proliferation	GO:0042104	0.0151486	1	IGF2
GO:BP	negative regulation of viral transcription	GO:0032897	0.0151486	1	ZFP36
GO:BP	regulation of leukocyte activation	GO:0002694	0.0151486	2	IGF2,PAG1
GO:BP	cell division	GO:0051301	0.0153475	2	NEDD9,IGF2
GO:BP	genetic imprinting	GO:0071514	0.0155001	1	IGF2
GO:BP	positive regulation of kinase activity	GO:0033674	0.0155001	2	NEDD9,IGF2
GO:BP	programmed cell death	GO:0012501	0.0155001	3	ZFP36,USP53,TLR2
GO:BP	interspecies interaction between organisms	GO:0044419	0.0155001	3	ZFP36,TLR2,CXCL2
GO:BP	nitric oxide mediated signal transduction	GO:0007263	0.0159581	1	GUCY1A2
GO:BP	regulation of glycogen biosynthetic process	GO:0005979	0.0164084	1	IGF2
GO:BP	regulation of glucan biosynthetic process	GO:0010962	0.0164084	1	IGF2
GO:BP	regulation of cell activation	GO:0050865	0.0166602	2	IGF2,PAG1
GO:BP	immune response	GO:0006955	0.0167175	3	TLR2,PAG1,CXCL2
GO:BP	mRNA destabilization	GO:0061157	0.0173508	1	ZFP36
GO:BP	cell death	GO:0008219	0.0177736	3	ZFP36,USP53,TLR2
GO:BP	positive regulation of interferon-beta production	GO:0032728	0.0177831	1	TLR2
GO:BP	cellular response to hormone stimulus	GO:0032870	0.0179724	2	ZFP36,IGF2
GO:BP	multicellular organismal process	GO:0032501	0.0179745	5	ZFP36,KLF6,USP53,IGF2,TLR2
GO:BP	negative regulation of cell junction assembly	GO:1901889	0.0180827	1	TLR2
GO:BP	leukotriene metabolic process	GO:0006691	0.0180827	1	TLR2
GO:BP	RNA destabilization	GO:0050779	0.0184373	1	ZFP36
GO:BP	detection of biotic stimulus	GO:0009595	0.0184373	1	TLR2
GO:BP	regulation of growth	GO:0040008	0.0184373	2	NEDD9,IGF2
GO:BP	response to chemical	GO:0042221	0.0184651	4	ZFP36,IGF2,TLR2,CXCL2
GO:BP	positive regulation of transferase activity	GO:0051347	0.0184917	2	NEDD9,IGF2
GO:BP	regulation of glycogen metabolic process	GO:0070873	0.0187845	1	IGF2
GO:BP	positive regulation of multicellular organism growth	GO:0040018	0.0190604	1	IGF2
GO:BP	regulation of interleukin-8 secretion	GO:2000482	0.0190604	1	TLR2
GO:BP	nuclear-transcribed mRNA poly(A) tail shortening	GO:0000289	0.0190604	1	ZFP36
GO:BP	regulation of polysaccharide biosynthetic process	GO:0032885	0.0190604	1	IGF2
GO:BP	regulation of defense response	GO:0031347	0.0192919	2	ZFP36,TLR2
GO:BP	regulation of catalytic activity	GO:0050790	0.0192919	3	ZFP36,NEDD9,IGF2
GO:BP	MyD88-dependent toll-like receptor signaling pathway	GO:0002755	0.0192919	1	TLR2
GO:BP	positive regulation of interleukin-6 secretion	GO:2000778	0.0192919	1	TLR2
GO:BP	positive regulation of pattern recognition receptor signaling pathway	GO:0062208	0.0192919	1	TLR2
GO:BP	cellular macromolecule biosynthetic process	GO:0034645	0.0195924	4	ZFP36,KLF6,IGF2,TLR2
GO:BP	positive regulation of interleukin-10 production	GO:0032733	0.0196546	1	TLR2
GO:BP	regulation of keratinocyte proliferation	GO:0010837	0.0199739	1	ZFP36
GO:BP	positive regulation of interleukin-12 production	GO:0032735	0.0199739	1	TLR2
GO:BP	positive regulation of substrate adhesion-dependent cell spreading	GO:1900026	0.0199739	1	NEDD9
GO:BP	transmembrane receptor protein tyrosine kinase signaling pathway	GO:0007169	0.0201416	2	NEDD9,IGF2
GO:BP	regulation of oligodendrocyte differentiation	GO:0048713	0.0202219	1	TLR2
GO:BP	spliceosomal snRNP assembly	GO:0000387	0.0202219	1	SNRPD2
GO:BP	interleukin-8 secretion	GO:0072606	0.0202219	1	TLR2
GO:BP	system development	GO:0048731	0.0202502	4	ZFP36,KLF6,IGF2,TLR2
GO:BP	regulation of gene expression	GO:0010468	0.0202502	4	ZFP36,KLF6,IGF2,TLR2
GO:BP	cyclic nucleotide metabolic process	GO:0009187	0.0205285	1	GUCY1A2
GO:BP	negative regulation of cellular process	GO:0048523	0.0208293	4	ZFP36,IGF2,TLR2,PAG1
GO:BP	regulation of polysaccharide metabolic process	GO:0032881	0.0208293	1	IGF2
GO:BP	regulation of keratinocyte differentiation	GO:0045616	0.0208293	1	ZFP36
GO:BP	regulation of activated T cell proliferation	GO:0046006	0.0211244	1	IGF2
GO:BP	macromolecule biosynthetic process	GO:0009059	0.0211244	4	ZFP36,KLF6,IGF2,TLR2
GO:BP	positive regulation of glucose metabolic process	GO:0010907	0.0211244	1	IGF2
GO:BP	regulated exocytosis	GO:0045055	0.0213105	2	IGF2,TLR2
GO:BP	positive regulation of glial cell differentiation	GO:0045687	0.0214802	1	TLR2
GO:BP	regulation of cytokine production	GO:0001817	0.0215941	2	ZFP36,TLR2
GO:BP	response to progesterone	GO:0032570	0.0217646	1	TLR2
GO:BP	cellular response to epidermal growth factor stimulus	GO:0071364	0.0217646	1	ZFP36
GO:BP	regulation of protein kinase activity	GO:0045859	0.0219152	2	NEDD9,IGF2
GO:BP	oligodendrocyte development	GO:0014003	0.0225213	1	TLR2
GO:BP	macrophage differentiation	GO:0030225	0.0225213	1	TLR2
GO:BP	activated T cell proliferation	GO:0050798	0.0227225	1	IGF2
GO:BP	mRNA stabilization	GO:0048255	0.0227225	1	ZFP36
GO:BP	glucan biosynthetic process	GO:0009250	0.0227225	1	IGF2
GO:BP	glycogen biosynthetic process	GO:0005978	0.0227225	1	IGF2
GO:BP	regulation of erythrocyte differentiation	GO:0045646	0.0229189	1	ZFP36
GO:BP	response to epidermal growth factor	GO:0070849	0.0229189	1	ZFP36
GO:BP	exocrine system development	GO:0035272	0.0229189	1	IGF2
GO:BP	positive regulation of mRNA catabolic process	GO:0061014	0.0229189	1	ZFP36
GO:BP	regulation of interferon-beta production	GO:0032648	0.0232469	1	TLR2
GO:BP	keratinocyte proliferation	GO:0043616	0.0232469	1	ZFP36
GO:BP	transport	GO:0006810	0.0232989	4	SNRPD2,ZFP36,IGF2,TLR2
GO:BP	mRNA metabolic process	GO:0016071	0.0238524	2	SNRPD2,ZFP36
GO:BP	interferon-beta production	GO:0032608	0.0239611	1	TLR2
GO:BP	cytokine production	GO:0001816	0.0241905	2	ZFP36,TLR2
GO:BP	cell-cell adhesion	GO:0098609	0.0241923	2	IGF2,PAG1
GO:BP	p38MAPK cascade	GO:0038066	0.0241923	1	ZFP36
GO:BP	negative regulation of transcription by RNA polymerase II	GO:0000122	0.0241923	2	ZFP36,IGF2
GO:BP	regulation of cellular protein metabolic process	GO:0032268	0.0242411	3	ZFP36,NEDD9,IGF2
GO:BP	regulation of substrate adhesion-dependent cell spreading	GO:1900024	0.0242411	1	NEDD9
GO:BP	positive regulation of interleukin-8 production	GO:0032757	0.0242411	1	TLR2
GO:BP	microglial cell activation	GO:0001774	0.0242411	1	TLR2
GO:BP	leukocyte activation involved in inflammatory response	GO:0002269	0.0242411	1	TLR2
GO:BP	establishment of localization	GO:0051234	0.0244085	4	SNRPD2,ZFP36,IGF2,TLR2
GO:BP	negative regulation of mRNA catabolic process	GO:1902373	0.024479	1	ZFP36
GO:BP	RNA stabilization	GO:0043489	0.024479	1	ZFP36
GO:BP	positive regulation of protein tyrosine kinase activity	GO:0061098	0.0247822	1	NEDD9
GO:BP	positive regulation of chemokine production	GO:0032722	0.0247822	1	TLR2
GO:BP	positive regulation of response to cytokine stimulus	GO:0060760	0.0248735	1	TLR2
GO:BP	establishment of localization in cell	GO:0051649	0.0248735	3	SNRPD2,IGF2,TLR2
GO:BP	spliceosomal complex assembly	GO:0000245	0.0248735	1	SNRPD2
GO:BP	exocytosis	GO:0006887	0.0248735	2	IGF2,TLR2
GO:BP	regulation of interleukin-2 production	GO:0032663	0.0248735	1	ZFP36
GO:BP	anatomical structure morphogenesis	GO:0009653	0.0251526	3	NEDD9,IGF2,TLR2
GO:BP	regulation of kinase activity	GO:0043549	0.0251568	2	NEDD9,IGF2
GO:BP	positive regulation of mitotic nuclear division	GO:0045840	0.0251568	1	IGF2
GO:BP	regulation of interleukin-12 production	GO:0032655	0.0253908	1	TLR2
GO:BP	regulation of interleukin-10 production	GO:0032653	0.0253908	1	TLR2
GO:BP	multicellular organism development	GO:0007275	0.0255471	4	ZFP36,KLF6,IGF2,TLR2
GO:BP	lipopolysaccharide-mediated signaling pathway	GO:0031663	0.0256093	1	TLR2
GO:BP	cellular response to glucocorticoid stimulus	GO:0071385	0.0256093	1	ZFP36
GO:BP	MAPK cascade	GO:0000165	0.0257917	2	ZFP36,IGF2
GO:BP	interleukin-12 production	GO:0032615	0.0258938	1	TLR2
GO:BP	regulation of epidermal cell differentiation	GO:0045604	0.0261753	1	ZFP36
GO:BP	interleukin-10 production	GO:0032613	0.0261753	1	TLR2
GO:BP	negative regulation of biological process	GO:0048519	0.0263358	4	ZFP36,IGF2,TLR2,PAG1
GO:BP	cellular response to corticosteroid stimulus	GO:0071384	0.0263358	1	ZFP36
GO:BP	regulation of viral transcription	GO:0046782	0.0263358	1	ZFP36
GO:BP	signal transduction by protein phosphorylation	GO:0023014	0.0263358	2	ZFP36,IGF2
GO:BP	glial cell activation	GO:0061900	0.0266583	1	TLR2
GO:BP	regulation of protein metabolic process	GO:0051246	0.0267723	3	ZFP36,NEDD9,IGF2
GO:BP	interleukin-6 secretion	GO:0072604	0.0267723	1	TLR2
GO:BP	negative regulation of RNA catabolic process	GO:1902369	0.0267723	1	ZFP36
GO:BP	positive regulation of cellular carbohydrate metabolic process	GO:0010676	0.0267723	1	IGF2
GO:BP	cellular component assembly	GO:0022607	0.0267723	3	SNRPD2,NEDD9,TLR2
GO:BP	regulation of localization	GO:0032879	0.0271509	3	ZFP36,NEDD9,TLR2
GO:BP	regulation of cell development	GO:0060284	0.0272857	2	NEDD9,TLR2
GO:BP	interleukin-2 production	GO:0032623	0.0272857	1	ZFP36
GO:BP	regulation of insulin receptor signaling pathway	GO:0046626	0.0272857	1	IGF2
GO:BP	response to organic cyclic compound	GO:0014070	0.0274787	2	ZFP36,TLR2
GO:BP	myeloid cell development	GO:0061515	0.0279179	1	TLR2
GO:BP	negative regulation of cytokine biosynthetic process	GO:0042036	0.0281755	1	ZFP36
GO:BP	positive regulation of nuclear division	GO:0051785	0.0281755	1	IGF2
GO:BP	growth	GO:0040007	0.028412	2	NEDD9,IGF2
GO:BP	cellular polysaccharide biosynthetic process	GO:0033692	0.0284305	1	IGF2
GO:BP	positive regulation of fat cell differentiation	GO:0045600	0.0286828	1	ZFP36
GO:BP	regulation of multicellular organism growth	GO:0040014	0.0286828	1	IGF2
GO:BP	positive regulation of protein phosphorylation	GO:0001934	0.0290818	2	NEDD9,IGF2
GO:BP	regulation of cellular response to insulin stimulus	GO:1900076	0.0294979	1	IGF2
GO:BP	regulation of toll-like receptor signaling pathway	GO:0034121	0.0294979	1	TLR2
GO:BP	antimicrobial humoral immune response mediated by antimicrobial peptide	GO:0061844	0.0294979	1	CXCL2
GO:BP	regulation of glial cell differentiation	GO:0045685	0.0294979	1	TLR2
GO:BP	glycogen metabolic process	GO:0005977	0.0300465	1	IGF2
GO:BP	regulation of response to external stimulus	GO:0032101	0.0300465	2	ZFP36,TLR2
GO:BP	nuclear-transcribed mRNA catabolic process, deadenylation-dependent decay	GO:0000288	0.0300465	1	ZFP36
GO:BP	polysaccharide biosynthetic process	GO:0000271	0.0300465	1	IGF2
GO:BP	glucan metabolic process	GO:0044042	0.0301435	1	IGF2
GO:BP	pancreas development	GO:0031016	0.0301435	1	IGF2
GO:BP	cellular glucan metabolic process	GO:0006073	0.0301435	1	IGF2
GO:BP	positive regulation of type I interferon production	GO:0032481	0.0303043	1	TLR2
GO:BP	nitric oxide metabolic process	GO:0046209	0.0303043	1	TLR2
GO:BP	positive regulation of NIK/NF-kappaB signaling	GO:1901224	0.0303043	1	TLR2
GO:BP	response to organonitrogen compound	GO:0010243	0.0304316	2	IGF2,TLR2
GO:BP	negative regulation of developmental process	GO:0051093	0.0304316	2	ZFP36,TLR2
GO:BP	enzyme linked receptor protein signaling pathway	GO:0007167	0.0304316	2	NEDD9,IGF2
GO:BP	positive regulation of gliogenesis	GO:0014015	0.0304316	1	TLR2
GO:BP	cellular component biogenesis	GO:0044085	0.0305311	3	SNRPD2,NEDD9,TLR2
GO:BP	regulation of chemokine production	GO:0032642	0.0305454	1	TLR2
GO:BP	positive regulation of immune system process	GO:0002684	0.0305454	2	IGF2,PAG1
GO:BP	neuroinflammatory response	GO:0150076	0.0308462	1	TLR2
GO:BP	reactive nitrogen species metabolic process	GO:2001057	0.0310714	1	TLR2
GO:BP	negative regulation of mRNA metabolic process	GO:1903312	0.0310714	1	ZFP36
GO:BP	positive regulation of phosphorylation	GO:0042327	0.0312944	2	NEDD9,IGF2
GO:BP	positive regulation of mRNA metabolic process	GO:1903313	0.0312944	1	ZFP36
GO:BP	cellular carbohydrate biosynthetic process	GO:0034637	0.0315897	1	IGF2
GO:BP	positive regulation of cell division	GO:0051781	0.0318836	1	IGF2
GO:BP	chemokine production	GO:0032602	0.0321006	1	TLR2
GO:BP	regulation of interleukin-8 production	GO:0032677	0.0321006	1	TLR2
GO:BP	positive regulation of carbohydrate metabolic process	GO:0045913	0.0323154	1	IGF2
GO:BP	chemokine-mediated signaling pathway	GO:0070098	0.0323154	1	CXCL2
GO:BP	embryonic placenta development	GO:0001892	0.0325282	1	IGF2
GO:BP	regulation of epidermis development	GO:0045682	0.0325282	1	ZFP36
GO:BP	regulation of protein tyrosine kinase activity	GO:0061097	0.0326634	1	NEDD9
GO:BP	energy reserve metabolic process	GO:0006112	0.0326634	1	IGF2
GO:BP	positive regulation of tumor necrosis factor production	GO:0032760	0.0326634	1	TLR2
GO:BP	response to fatty acid	GO:0070542	0.0329478	1	TLR2
GO:BP	positive regulation of tumor necrosis factor superfamily cytokine production	GO:1903557	0.0331546	1	TLR2
GO:BP	cytokine production involved in immune response	GO:0002367	0.0331546	1	TLR2
GO:BP	response to nitrogen compound	GO:1901698	0.0332134	2	IGF2,TLR2
GO:BP	cellular component organization	GO:0016043	0.0333267	4	SNRPD2,NEDD9,IGF2,TLR2
GO:BP	positive regulation of phosphorus metabolic process	GO:0010562	0.0335549	2	NEDD9,IGF2
GO:BP	positive regulation of phosphate metabolic process	GO:0045937	0.0335549	2	NEDD9,IGF2
GO:BP	negative regulation of myeloid cell differentiation	GO:0045638	0.0335549	1	ZFP36
GO:BP	positive regulation of interleukin-6 production	GO:0032755	0.0336872	1	TLR2
GO:BP	interleukin-8 production	GO:0032637	0.0336872	1	TLR2
GO:BP	regulation of multicellular organismal process	GO:0051239	0.0337284	3	ZFP36,IGF2,TLR2
GO:BP	regulation of translation, ncRNA-mediated	GO:0045974	0.0337813	1	ZFP36
GO:BP	miRNA mediated inhibition of translation	GO:0035278	0.0337813	1	ZFP36
GO:BP	regulation of epithelial cell apoptotic process	GO:1904035	0.0337813	1	ZFP36
GO:BP	cellular response to chemokine	GO:1990869	0.0337813	1	CXCL2
GO:BP	activation of GTPase activity	GO:0090630	0.0337813	1	NEDD9
GO:BP	negative regulation of translation, ncRNA-mediated	GO:0040033	0.0337813	1	ZFP36
GO:BP	response to chemokine	GO:1990868	0.0337813	1	CXCL2
GO:BP	regulation of carbohydrate biosynthetic process	GO:0043255	0.0340515	1	IGF2
GO:BP	regulation of phagocytosis	GO:0050764	0.0342449	1	TLR2
GO:BP	substrate adhesion-dependent cell spreading	GO:0034446	0.0342449	1	NEDD9
GO:BP	regulation of pattern recognition receptor signaling pathway	GO:0062207	0.0345122	1	TLR2
GO:BP	positive regulation of T cell proliferation	GO:0042102	0.0347783	1	IGF2
GO:BP	neutrophil chemotaxis	GO:0030593	0.0350432	1	CXCL2
GO:BP	cellular component organization or biogenesis	GO:0071840	0.0351813	4	SNRPD2,NEDD9,IGF2,TLR2
GO:BP	oligodendrocyte differentiation	GO:0048709	0.03523	1	TLR2
GO:BP	cellular polysaccharide metabolic process	GO:0044264	0.0354151	1	IGF2
GO:BP	macrophage activation	GO:0042116	0.0354151	1	TLR2
GO:BP	negative regulation of viral process	GO:0048525	0.0354454	1	ZFP36
GO:BP	defense response to Gram-positive bacterium	GO:0050830	0.0354454	1	TLR2
GO:BP	actin cytoskeleton reorganization	GO:0031532	0.0354454	1	NEDD9
GO:BP	response to abiotic stimulus	GO:0009628	0.0354454	2	USP53,TLR2
GO:BP	positive regulation of protein modification process	GO:0031401	0.0360502	2	NEDD9,IGF2
GO:BP	negative regulation of transcription, DNA-templated	GO:0045892	0.0361343	2	ZFP36,IGF2
GO:BP	regulation of synapse assembly	GO:0051963	0.036549	1	TLR2
GO:BP	integrin-mediated signaling pathway	GO:0007229	0.0368029	1	NEDD9
GO:BP	peptidyl-amino acid modification	GO:0018193	0.036818	2	NEDD9,IGF2
GO:BP	regulation of gene silencing by miRNA	GO:0060964	0.0376377	1	ZFP36
GO:BP	cellular component assembly involved in morphogenesis	GO:0010927	0.0378075	1	TLR2
GO:BP	polysaccharide metabolic process	GO:0005976	0.0378075	1	IGF2
GO:BP	regulation of posttranscriptional gene silencing	GO:0060147	0.038244	1	ZFP36
GO:BP	negative regulation of nucleic acid-templated transcription	GO:1903507	0.038244	2	ZFP36,IGF2
GO:BP	regulation of gene silencing by RNA	GO:0060966	0.038244	1	ZFP36
GO:BP	negative regulation of RNA biosynthetic process	GO:1902679	0.0382728	2	ZFP36,IGF2
GO:BP	erythrocyte differentiation	GO:0030218	0.038388	1	ZFP36
GO:BP	neutrophil migration	GO:1990266	0.0387949	1	CXCL2
GO:BP	icosanoid metabolic process	GO:0006690	0.0387949	1	TLR2
GO:BP	epithelial cell apoptotic process	GO:1904019	0.0387949	1	ZFP36
GO:BP	regulation of glucose metabolic process	GO:0010906	0.038956	1	IGF2
GO:BP	regulation of NIK/NF-kappaB signaling	GO:1901222	0.038956	1	TLR2
GO:BP	negative regulation of T cell activation	GO:0050868	0.0391158	1	PAG1
GO:BP	granulocyte chemotaxis	GO:0071621	0.0391158	1	CXCL2
GO:BP	glial cell development	GO:0021782	0.039355	1	TLR2
GO:BP	positive regulation of cell-substrate adhesion	GO:0010811	0.0395932	1	NEDD9
GO:BP	platelet degranulation	GO:0002576	0.0403016	1	IGF2
GO:BP	erythrocyte homeostasis	GO:0034101	0.0403016	1	ZFP36
GO:BP	antimicrobial humoral response	GO:0019730	0.0403016	1	CXCL2
GO:BP	negative regulation of multicellular organismal process	GO:0051241	0.0406954	2	ZFP36,TLR2
GO:BP	regulation of type I interferon production	GO:0032479	0.0410843	1	TLR2
GO:BP	type I interferon production	GO:0032606	0.0416305	1	TLR2
GO:BP	negative regulation of RNA metabolic process	GO:0051253	0.0419391	2	ZFP36,IGF2
GO:BP	B cell differentiation	GO:0030183	0.042089	1	KLF6
GO:BP	regulation of gliogenesis	GO:0014013	0.0423168	1	TLR2
GO:BP	action potential	GO:0001508	0.0425437	1	USP53
GO:BP	positive regulation of lymphocyte proliferation	GO:0050671	0.0429086	1	IGF2
GO:BP	nervous system process	GO:0050877	0.0429086	2	USP53,TLR2
GO:BP	regulation of gene silencing	GO:0060968	0.0429086	1	ZFP36
GO:BP	positive regulation of mononuclear cell proliferation	GO:0032946	0.0431323	1	IGF2
GO:BP	negative regulation of leukocyte cell-cell adhesion	GO:1903038	0.043577	1	PAG1
GO:BP	myelination	GO:0042552	0.043577	1	TLR2
GO:BP	cellular response to endogenous stimulus	GO:0071495	0.0435928	2	ZFP36,IGF2
GO:BP	positive regulation of cytokine secretion	GO:0050715	0.0436248	1	TLR2
GO:BP	regulation of fat cell differentiation	GO:0045598	0.0436248	1	ZFP36
GO:BP	granulocyte migration	GO:0097530	0.0438443	1	CXCL2
GO:BP	axon ensheathment	GO:0008366	0.0439763	1	TLR2
GO:BP	ensheathment of neurons	GO:0007272	0.0439763	1	TLR2
GO:BP	digestive system development	GO:0055123	0.0441073	1	IGF2
GO:BP	positive regulation of catalytic activity	GO:0043085	0.0441073	2	NEDD9,IGF2
GO:BP	positive regulation of leukocyte proliferation	GO:0070665	0.0446259	1	IGF2
GO:BP	regulation of cellular carbohydrate metabolic process	GO:0010675	0.0448322	1	IGF2
GO:BP	response to glucocorticoid	GO:0051384	0.0448322	1	ZFP36
GO:BP	regulation of protein phosphorylation	GO:0001932	0.0448322	2	NEDD9,IGF2
GO:BP	cellular response to fibroblast growth factor stimulus	GO:0044344	0.0448322	1	ZFP36
GO:BP	positive regulation of small molecule metabolic process	GO:0062013	0.0448322	1	IGF2
GO:BP	regulation of cytokine biosynthetic process	GO:0042035	0.0448322	1	ZFP36
GO:BP	insulin receptor signaling pathway	GO:0008286	0.0448322	1	IGF2
GO:BP	learning	GO:0007612	0.0448322	1	TLR2
GO:BP	mRNA transport	GO:0051028	0.0449936	1	ZFP36
GO:BP	regulation of response to stress	GO:0080134	0.0449936	2	ZFP36,TLR2
GO:BP	negative regulation of nucleobase-containing compound metabolic process	GO:0045934	0.0450741	2	ZFP36,IGF2
GO:BP	toll-like receptor signaling pathway	GO:0002224	0.0454972	1	TLR2
GO:BP	myeloid cell homeostasis	GO:0002262	0.0454972	1	ZFP36
GO:BP	regulation of histone modification	GO:0031056	0.0454972	1	IGF2
GO:BP	positive regulation of NF-kappaB transcription factor activity	GO:0051092	0.0456177	1	TLR2
GO:BP	positive regulation of inflammatory response	GO:0050729	0.0456177	1	TLR2
GO:BP	sensory perception of sound	GO:0007605	0.0456511	1	USP53
GO:BP	multicellular organism growth	GO:0035264	0.0456511	1	IGF2
GO:BP	response to fibroblast growth factor	GO:0071774	0.0456511	1	ZFP36
GO:BP	negative regulation of lymphocyte activation	GO:0051250	0.0458559	1	PAG1
GO:BP	regulation of epithelial cell differentiation	GO:0030856	0.0458877	1	ZFP36
GO:BP	negative regulation of cellular macromolecule biosynthetic process	GO:2000113	0.0458877	2	ZFP36,IGF2
GO:BP	cytokine biosynthetic process	GO:0042089	0.0458877	1	ZFP36
GO:BP	regulation of biological quality	GO:0065008	0.04595	3	ZFP36,USP53,TLR2
GO:BP	positive regulation of cell morphogenesis involved in differentiation	GO:0010770	0.04595	1	NEDD9
GO:BP	regulation of generation of precursor metabolites and energy	GO:0043467	0.04595	1	IGF2
GO:BP	negative regulation of hemopoiesis	GO:1903707	0.04595	1	ZFP36
GO:BP	placenta development	GO:0001890	0.04595	1	IGF2
GO:BP	cytokine metabolic process	GO:0042107	0.04595	1	ZFP36
GO:BP	response to stress	GO:0006950	0.0461412	3	ZFP36,TLR2,CXCL2
GO:BP	secretion by cell	GO:0032940	0.0471167	2	IGF2,TLR2
GO:BP	positive regulation of mitotic cell cycle	GO:0045931	0.047509	1	IGF2
GO:BP	actin filament bundle assembly	GO:0051017	0.047509	1	NEDD9
GO:BP	response to corticosteroid	GO:0031960	0.047509	1	ZFP36
GO:BP	regulation of cell division	GO:0051302	0.0477043	1	IGF2
GO:BP	regulation of T cell proliferation	GO:0042129	0.0480052	1	IGF2
GO:BP	actin filament bundle organization	GO:0061572	0.0480052	1	NEDD9
GO:BP	regulation of interleukin-6 production	GO:0032675	0.0480052	1	TLR2
GO:BP	regulation of mitotic nuclear division	GO:0007088	0.048198	1	IGF2
GO:BP	purine ribonucleotide biosynthetic process	GO:0009152	0.0486695	1	GUCY1A2
GO:BP	fatty acid derivative metabolic process	GO:1901568	0.0488183	1	TLR2
GO:BP	cell migration	GO:0016477	0.0488183	2	NEDD9,CXCL2
GO:BP	export from cell	GO:0140352	0.0488969	2	IGF2,TLR2
GO:BP	sensory perception of mechanical stimulus	GO:0050954	0.049063	1	USP53
GO:BP	import into nucleus	GO:0051170	0.049063	1	SNRPD2
GO:BP	negative regulation of macromolecule biosynthetic process	GO:0010558	0.0492626	2	ZFP36,IGF2
GO:BP	positive regulation of protein kinase B signaling	GO:0051897	0.0492626	1	IGF2
GO:BP	viral transcription	GO:0019083	0.0492626	1	ZFP36
GO:BP	positive regulation of cellular protein metabolic process	GO:0032270	0.0492626	2	NEDD9,IGF2
GO:BP	cellular response to interferon-gamma	GO:0071346	0.0497232	1	TLR2
GO:BP	interleukin-6 production	GO:0032635	0.0499085	1	TLR2
GO:CC	cellular_component	GO:0005575	0.000507021	10	SNRPD2,ZFP36,NEDD9,KLF6,USP53,IGF2,TLR2,PAG1,GUCY1A2,CXCL2
GO:CC	cellular anatomical entity	GO:0110165	0.000507021	10	SNRPD2,ZFP36,NEDD9,KLF6,USP53,IGF2,TLR2,PAG1,GUCY1A2,CXCL2
GO:CC	Dcp1-Dcp2 complex	GO:0098745	0.00659805	1	ZFP36
GO:CC	Toll-like receptor 1-Toll-like receptor 2 protein complex	GO:0035354	0.00989634	1	TLR2
GO:CC	cytoplasm	GO:0005737	0.0160828	7	SNRPD2,ZFP36,NEDD9,KLF6,IGF2,TLR2,GUCY1A2
GO:CC	pICln-Sm protein complex	GO:0034715	0.0178042	1	SNRPD2
GO:CC	membrane raft	GO:0045121	0.0178042	2	TLR2,PAG1
GO:CC	membrane microdomain	GO:0098857	0.0178042	2	TLR2,PAG1
GO:CC	RISC-loading complex	GO:0070578	0.0178042	1	ZFP36
GO:CC	membrane region	GO:0098589	0.0178042	2	TLR2,PAG1
GO:CC	U4 snRNP	GO:0005687	0.0179827	1	SNRPD2
GO:CC	mRNA cap binding complex	GO:0005845	0.0186723	1	ZFP36
GO:CC	RNA cap binding complex	GO:0034518	0.0186723	1	ZFP36
GO:CC	U5 snRNP	GO:0005682	0.0186723	1	SNRPD2
GO:CC	SMN-Sm protein complex	GO:0034719	0.0186723	1	SNRPD2
GO:CC	methylosome	GO:0034709	0.0186723	1	SNRPD2
GO:CC	CCR4-NOT complex	GO:0030014	0.0186723	1	ZFP36
GO:CC	intracellular	GO:0005622	0.0186723	7	SNRPD2,ZFP36,NEDD9,KLF6,IGF2,TLR2,GUCY1A2
GO:CC	U1 snRNP	GO:0005685	0.0197662	1	SNRPD2
GO:CC	U2 snRNP	GO:0005686	0.0197662	1	SNRPD2
GO:CC	U12-type spliceosomal complex	GO:0005689	0.0235225	1	SNRPD2
GO:CC	spliceosomal tri-snRNP complex	GO:0097526	0.0252783	1	SNRPD2
GO:CC	endoribonuclease complex	GO:1902555	0.0252783	1	ZFP36
GO:CC	U4/U6 x U5 tri-snRNP complex	GO:0046540	0.0252783	1	SNRPD2
GO:CC	U2-type catalytic step 2 spliceosome	GO:0071007	0.0252783	1	SNRPD2
GO:CC	ribonucleoprotein complex	GO:1990904	0.0256444	2	SNRPD2,ZFP36
GO:CC	endonuclease complex	GO:1905348	0.0263237	1	ZFP36
GO:CC	U2-type precatalytic spliceosome	GO:0071005	0.0304777	1	SNRPD2
GO:CC	anchoring junction	GO:0070161	0.0304777	2	NEDD9,USP53
GO:CC	membrane-bounded organelle	GO:0043227	0.0304777	6	SNRPD2,ZFP36,NEDD9,KLF6,IGF2,TLR2
GO:CC	precatalytic spliceosome	GO:0071011	0.0304777	1	SNRPD2
GO:CC	cytosol	GO:0005829	0.0304777	4	SNRPD2,ZFP36,NEDD9,KLF6
GO:CC	secretory granule	GO:0030141	0.0304777	2	IGF2,TLR2
GO:CC	intracellular organelle	GO:0043229	0.0305562	6	SNRPD2,ZFP36,NEDD9,KLF6,IGF2,TLR2
GO:CC	spliceosomal snRNP complex	GO:0097525	0.0330289	1	SNRPD2
GO:CC	organelle lumen	GO:0043233	0.0330289	4	SNRPD2,NEDD9,KLF6,IGF2
GO:CC	cytoplasmic stress granule	GO:0010494	0.0330289	1	ZFP36
GO:CC	membrane-enclosed lumen	GO:0031974	0.0330289	4	SNRPD2,NEDD9,KLF6,IGF2
GO:CC	platelet alpha granule lumen	GO:0031093	0.0330289	1	IGF2
GO:CC	small nuclear ribonucleoprotein complex	GO:0030532	0.0330289	1	SNRPD2
GO:CC	secretory vesicle	GO:0099503	0.0330289	2	IGF2,TLR2
GO:CC	intracellular organelle lumen	GO:0070013	0.0330289	4	SNRPD2,NEDD9,KLF6,IGF2
GO:CC	Sm-like protein family complex	GO:0120114	0.0336795	1	SNRPD2
GO:CC	organelle	GO:0043226	0.0336795	6	SNRPD2,ZFP36,NEDD9,KLF6,IGF2,TLR2
GO:CC	phagocytic vesicle membrane	GO:0030670	0.0336795	1	TLR2
GO:CC	catalytic step 2 spliceosome	GO:0071013	0.0359239	1	SNRPD2
GO:CC	P-body	GO:0000932	0.0364072	1	ZFP36
GO:CC	platelet alpha granule	GO:0031091	0.0368698	1	IGF2
GO:CC	U2-type spliceosomal complex	GO:0005684	0.0369145	1	SNRPD2
GO:CC	extracellular space	GO:0005615	0.0422362	3	SNRPD2,IGF2,CXCL2
GO:CC	methyltransferase complex	GO:0034708	0.0423495	1	SNRPD2
GO:CC	bicellular tight junction	GO:0005923	0.0465531	1	USP53
GO:CC	phagocytic vesicle	GO:0045335	0.0465531	1	TLR2
GO:CC	catalytic complex	GO:1902494	0.0465531	2	SNRPD2,ZFP36
GO:CC	fibrillar center	GO:0001650	0.0465531	1	KLF6
GO:CC	tight junction	GO:0070160	0.0465531	1	USP53
GO:CC	intracellular membrane-bounded organelle	GO:0043231	0.0478781	5	SNRPD2,ZFP36,NEDD9,KLF6,TLR2
GO:CC	apical junction complex	GO:0043296	0.0486818	1	USP53
GO:CC	nucleoplasm	GO:0005654	0.0486818	3	SNRPD2,NEDD9,KLF6
GO:CC	vesicle	GO:0031982	0.0486818	3	SNRPD2,IGF2,TLR2
KEGG	Legionellosis	KEGG:05134	0.00182806	2	TLR2,CXCL2
KEGG	Amoebiasis	KEGG:05146	0.00192064	2	TLR2,CXCL2
KEGG	Rheumatoid arthritis	KEGG:05323	0.00192064	2	TLR2,CXCL2
KEGG	KEGG root term	KEGG:00000	0.0045062	6	SNRPD2,ZFP36,IGF2,TLR2,GUCY1A2,CXCL2
KEGG	Proteoglycans in cancer	KEGG:05205	0.0045062	2	IGF2,TLR2
KEGG	Kaposi sarcoma-associated herpesvirus infection	KEGG:05167	0.0045062	2	ZFP36,CXCL2
KEGG	PI3K-Akt signaling pathway	KEGG:04151	0.00990451	2	IGF2,TLR2
KEGG	Long-term depression	KEGG:04730	0.0356761	1	GUCY1A2
KEGG	IL-17 signaling pathway	KEGG:04657	0.0356761	1	CXCL2
KEGG	Renin secretion	KEGG:04924	0.0356761	1	GUCY1A2
KEGG	Salivary secretion	KEGG:04970	0.0356761	1	GUCY1A2
KEGG	Epithelial cell signaling in Helicobacter pylori infection	KEGG:05120	0.0356761	1	CXCL2
KEGG	Inflammatory bowel disease (IBD)	KEGG:05321	0.0356761	1	TLR2
KEGG	Chagas disease (American trypanosomiasis)	KEGG:05142	0.0356761	1	TLR2
KEGG	Malaria	KEGG:05144	0.0356761	1	TLR2
KEGG	PD-L1 expression and PD-1 checkpoint pathway in cancer	KEGG:05235	0.0356761	1	TLR2
KEGG	Viral protein interaction with cytokine and cytokine receptor	KEGG:04061	0.0356761	1	CXCL2
KEGG	NF-kappa B signaling pathway	KEGG:04064	0.0356761	1	CXCL2
KEGG	Gap junction	KEGG:04540	0.0356761	1	GUCY1A2
KEGG	Leishmaniasis	KEGG:05140	0.0356761	1	TLR2
KEGG	Toll-like receptor signaling pathway	KEGG:04620	0.0356761	1	TLR2
KEGG	Circadian entrainment	KEGG:04713	0.0356761	1	GUCY1A2
KEGG	Toxoplasmosis	KEGG:05145	0.0358826	1	TLR2
KEGG	TNF signaling pathway	KEGG:04668	0.0358826	1	CXCL2
KEGG	Measles	KEGG:05162	0.0365192	1	TLR2
KEGG	Platelet activation	KEGG:04611	0.0365192	1	GUCY1A2
KEGG	Vascular smooth muscle contraction	KEGG:04270	0.0365192	1	GUCY1A2
KEGG	Spliceosome	KEGG:03040	0.0365192	1	SNRPD2
KEGG	Purine metabolism	KEGG:00230	0.0365192	1	GUCY1A2
KEGG	Hepatitis B	KEGG:05161	0.0373912	1	TLR2
KEGG	Phagosome	KEGG:04145	0.0373912	1	TLR2
KEGG	Oxytocin signaling pathway	KEGG:04921	0.0373912	1	GUCY1A2
KEGG	Hepatocellular carcinoma	KEGG:05225	0.0373912	1	IGF2
KEGG	cGMP-PKG signaling pathway	KEGG:04022	0.0373912	1	GUCY1A2
KEGG	NOD-like receptor signaling pathway	KEGG:04621	0.0376233	1	CXCL2
KEGG	Tuberculosis	KEGG:05152	0.0376233	1	TLR2
KEGG	Chemokine signaling pathway	KEGG:04062	0.038646	1	CXCL2
KEGG	Epstein-Barr virus infection	KEGG:05169	0.0396119	1	TLR2
KEGG	Human immunodeficiency virus 1 infection	KEGG:05170	0.040076	1	TLR2
KEGG	Salmonella infection	KEGG:05132	0.040076	1	TLR2
KEGG	Human T-cell leukemia virus 1 infection	KEGG:05166	0.0401978	1	ZFP36
KEGG	Ras signaling pathway	KEGG:04014	0.0419192	1	IGF2
