# Supplementary material for: Computational identification of host genomic biomarkers highlighting their functions, pathways and regulators that influence SARS-CoV-2 infections and drug repurposing
Source: Sci Rep. 2022 Mar 11;12:4279. doi: 10.1038/s41598-022-08073-8 (PMC8915158; doi:10.1038/s41598-022-08073-8)
Supplement: Supplementary file 2 — Supplementary Information 2. [file 41598_2022_8073_MOESM2_ESM.xlsx]

## Sheet: gProfiler_hsapiens_11-5-2020_12
Supplimentary File S2: The GO functional and the KEGG pathways enrichment analysis results with respect to the proposed DEGs
source	term_name	term_id	adjusted_p_value	Count	Associated DE genes
GO:MF	molecular_function	GO:0003674	9.76e-15	63	APLNR,CD79B,ITM2C,METTL24,PPP1R1A,FOLR2,ICAM2,IGF2,NDUFA8,PLVAP,SNRPD2,ACER3,ARL5B,BEST1,CCL18,CCL20,CD300E,CXCL2,CYP1B1,CYR61,DESI2,DGKH,DUSP6,EDN1,ENPP4,ERAP2,GK,GLDN,GUCY1A2,HS3ST2,IGFN1,IGSF10,KLF6,LRRTM2,NCR3LG1,NEDD9,NLRP3,NUS1,OGFRL1,OSBPL8,PAG1,PTP4A1,PZP,RASGEF1B,RRM2B,RSPO4,SDK2,SERPINB2,SLC16A6,SLC30A7,SLC5A8,SLC6A6,SLC7A11,SPDYA,TCF21,TLR2,TRHDE,TSPAN3,UPP1,USP53,ZFAND5,ZFP36,FOSB
GO:MF	binding	GO:0005488	5.4e-10	54	APLNR,CD79B,ITM2C,PPP1R1A,FOLR2,ICAM2,IGF2,NDUFA8,PLVAP,SNRPD2,ACER3,ARL5B,BEST1,CCL18,CCL20,CD300E,CXCL2,CYP1B1,CYR61,DESI2,DGKH,DUSP6,EDN1,ENPP4,ERAP2,GK,GLDN,GUCY1A2,IGFN1,IGSF10,KLF6,LRRTM2,NCR3LG1,NEDD9,NLRP3,NUS1,OSBPL8,PAG1,PTP4A1,PZP,RASGEF1B,RRM2B,RSPO4,SDK2,SLC7A11,SPDYA,TCF21,TLR2,TRHDE,UPP1,USP53,ZFAND5,ZFP36,FOSB
GO:MF	protein binding	GO:0005515	8.61e-09	48	APLNR,CD79B,ITM2C,PPP1R1A,ICAM2,IGF2,NDUFA8,PLVAP,SNRPD2,ARL5B,BEST1,CCL18,CCL20,CD300E,CXCL2,CYR61,DESI2,DGKH,DUSP6,EDN1,ENPP4,GK,GLDN,GUCY1A2,IGFN1,IGSF10,KLF6,LRRTM2,NCR3LG1,NEDD9,NLRP3,NUS1,PAG1,PTP4A1,PZP,RASGEF1B,RRM2B,RSPO4,SDK2,SLC7A11,SPDYA,TCF21,TLR2,UPP1,USP53,ZFAND5,ZFP36,FOSB
GO:MF	chemokine activity	GO:0008009	0.0151339	3	CCL18,CCL20,CXCL2
GO:MF	carboxylic acid transmembrane transporter activity	GO:0046943	0.0259838	4	SLC16A6,SLC5A8,SLC6A6,SLC7A11
GO:MF	monocarboxylic acid transmembrane transporter activity	GO:0008028	0.0264412	3	SLC16A6,SLC5A8,SLC6A6
GO:MF	organic acid transmembrane transporter activity	GO:0005342	0.026614	4	SLC16A6,SLC5A8,SLC6A6,SLC7A11
GO:MF	signaling receptor binding	GO:0005102	0.0340546	10	ICAM2,IGF2,CCL18,CCL20,CXCL2,CYR61,EDN1,LRRTM2,TCF21,TLR2
GO:MF	chemokine receptor binding	GO:0042379	0.0459396	3	CCL18,CCL20,CXCL2
GO:MF	anion transmembrane transporter activity	GO:0008509	0.0476857	5	BEST1,SLC16A6,SLC5A8,SLC6A6,SLC7A11
GO:MF	amide binding	GO:0033218	0.0591687	5	ITM2C,FOLR2,ERAP2,TLR2,TRHDE
GO:MF	peptidoglycan binding	GO:0042834	0.0863229	2	NLRP3,TLR2
GO:MF	organic anion transmembrane transporter activity	GO:0008514	0.107018	4	SLC16A6,SLC5A8,SLC6A6,SLC7A11
GO:MF	cytokine activity	GO:0005125	0.108767	4	CCL18,CCL20,CXCL2,EDN1
GO:MF	glycosaminoglycan binding	GO:0005539	0.108767	4	CYR61,NLRP3,RSPO4,TLR2
GO:MF	secondary active transmembrane transporter activity	GO:0015291	0.108767	4	SLC16A6,SLC5A8,SLC6A6,SLC7A11
GO:MF	metalloaminopeptidase activity	GO:0070006	0.159731	2	ERAP2,TRHDE
GO:MF	receptor ligand activity	GO:0048018	0.210731	5	IGF2,CCL18,CCL20,CXCL2,EDN1
GO:MF	signaling receptor activator activity	GO:0030546	0.222474	5	IGF2,CCL18,CCL20,CXCL2,EDN1
GO:MF	G protein-coupled receptor binding	GO:0001664	0.249649	4	CCL18,CCL20,CXCL2,EDN1
GO:MF	ion binding	GO:0043167	0.272444	19	ITM2C,FOLR2,ACER3,ARL5B,CYP1B1,CYR61,DGKH,ENPP4,ERAP2,GK,GUCY1A2,KLF6,NLRP3,OSBPL8,RRM2B,RSPO4,TRHDE,ZFAND5,ZFP36
GO:MF	organic acid:sodium symporter activity	GO:0005343	0.272932	2	SLC5A8,SLC6A6
GO:MF	peptide binding	GO:0042277	0.286389	4	ITM2C,ERAP2,TLR2,TRHDE
GO:MF	molecular function regulator	GO:0098772	0.291236	13	PPP1R1A,IGF2,CCL18,CCL20,CXCL2,EDN1,KLF6,PZP,RASGEF1B,SERPINB2,SPDYA,TCF21,FOSB
GO:MF	catalytic activity	GO:0003824	0.301152	18	METTL24,NDUFA8,ACER3,CYP1B1,DESI2,DGKH,DUSP6,ENPP4,ERAP2,GK,GUCY1A2,HS3ST2,NUS1,PTP4A1,RRM2B,TLR2,TRHDE,UPP1
GO:MF	receptor regulator activity	GO:0030545	0.316342	5	IGF2,CCL18,CCL20,CXCL2,EDN1
GO:MF	neutral amino acid transmembrane transporter activity	GO:0015175	0.350739	2	SLC6A6,SLC7A11
GO:MF	symporter activity	GO:0015293	0.357295	3	SLC16A6,SLC5A8,SLC6A6
GO:MF	integrin binding	GO:0005178	0.39444	3	ICAM2,IGF2,CYR61
GO:MF	active transmembrane transporter activity	GO:0022804	0.471921	4	SLC16A6,SLC5A8,SLC6A6,SLC7A11
GO:MF	phytoceramidase activity	GO:0070774	0.475474	1	ACER3
GO:MF	sulfur-containing amino acid secondary active transmembrane transporter activity	GO:1901680	0.475474	1	SLC7A11
GO:MF	endothelin A receptor binding	GO:0031707	0.475474	1	EDN1
GO:MF	[heparan sulfate]-glucosamine 3-sulfotransferase 2 activity	GO:0033871	0.475474	1	HS3ST2
GO:MF	cystine:glutamate antiporter activity	GO:0015327	0.475474	1	SLC7A11
GO:MF	cystine secondary active transmembrane transporter activity	GO:0015328	0.475474	1	SLC7A11
GO:MF	neutral L-amino acid secondary active transmembrane transporter activity	GO:0005294	0.475474	1	SLC7A11
GO:MF	apelin receptor activity	GO:0060182	0.475474	1	APLNR
GO:MF	propionate transmembrane transporter activity	GO:0015552	0.475474	1	SLC5A8
GO:MF	taurine:sodium symporter activity	GO:0005369	0.475474	1	SLC6A6
GO:MF	triacyl lipopeptide binding	GO:0042497	0.475474	1	TLR2
GO:MF	ion transmembrane transporter activity	GO:0015075	0.481286	6	BEST1,SLC16A6,SLC30A7,SLC5A8,SLC6A6,SLC7A11
GO:MF	transporter activity	GO:0005215	0.526668	7	BEST1,OSBPL8,SLC16A6,SLC30A7,SLC5A8,SLC6A6,SLC7A11
GO:MF	sulfur compound transmembrane transporter activity	GO:1901682	0.560064	2	SLC6A6,SLC7A11
GO:MF	CCR chemokine receptor binding	GO:0048020	0.668088	2	CCL18,CCL20
GO:MF	protein tyrosine/serine/threonine phosphatase activity	GO:0008138	0.668088	2	DUSP6,PTP4A1
GO:MF	aminopeptidase activity	GO:0004177	0.696517	2	ERAP2,TRHDE
GO:MF	folic acid receptor activity	GO:0061714	0.950305	1	FOLR2
GO:MF	phosphatidylserine transfer activity	GO:0140343	0.950305	1	OSBPL8
GO:MF	uridine phosphorylase activity	GO:0004850	0.950305	1	UPP1
GO:MF	dehydrodolichyl diphosphate synthase activity	GO:0045547	0.950305	1	NUS1
GO:MF	bis(5'-adenosyl)-triphosphatase activity	GO:0047710	0.950305	1	ENPP4
GO:MF	small molecule binding	GO:0036094	0.955936	10	ITM2C,FOLR2,ARL5B,CYP1B1,CYR61,DGKH,GK,GUCY1A2,NLRP3,OSBPL8
GO:MF	sulfur amino acid transmembrane transporter activity	GO:0000099	1	1	SLC7A11
GO:MF	gamma-aminobutyric acid transmembrane transporter activity	GO:0015185	1	1	SLC6A6
GO:MF	fatty acid transmembrane transporter activity	GO:0015245	1	1	SLC5A8
GO:MF	sterol transporter activity	GO:0015248	1	1	OSBPL8
GO:MF	channel activity	GO:0015267	1	1	BEST1
GO:MF	solute:cation symporter activity	GO:0015294	1	2	SLC5A8,SLC6A6
GO:MF	antiporter activity	GO:0015297	1	1	SLC7A11
GO:MF	anion:anion antiporter activity	GO:0015301	1	1	SLC7A11
GO:MF	L-amino acid transmembrane transporter activity	GO:0015179	1	1	SLC7A11
GO:MF	inorganic molecular entity transmembrane transporter activity	GO:0015318	1	5	BEST1,SLC16A6,SLC5A8,SLC6A6,SLC7A11
GO:MF	solute:sodium symporter activity	GO:0015370	1	2	SLC5A8,SLC6A6
GO:MF	cholesterol binding	GO:0015485	1	1	OSBPL8
GO:MF	short-chain fatty acid transmembrane transporter activity	GO:0015636	1	1	SLC5A8
GO:MF	kinase activity	GO:0016301	1	2	DGKH,GK
GO:MF	pyrophosphatase activity	GO:0016462	1	1	ENPP4
GO:MF	oxidoreductase activity	GO:0016491	1	3	NDUFA8,CYP1B1,RRM2B
GO:MF	oxidoreductase activity, acting on NAD(P)H	GO:0016651	1	1	NDUFA8
GO:MF	secondary active monocarboxylate transmembrane transporter activity	GO:0015355	1	1	SLC5A8
GO:MF	acidic amino acid transmembrane transporter activity	GO:0015172	1	1	SLC7A11
GO:MF	amino acid transmembrane transporter activity	GO:0015171	1	2	SLC6A6,SLC7A11
GO:MF	lactate transmembrane transporter activity	GO:0015129	1	1	SLC5A8
GO:MF	peptidase activity	GO:0008233	1	3	DESI2,ERAP2,TRHDE
GO:MF	metalloexopeptidase activity	GO:0008235	1	2	ERAP2,TRHDE
GO:MF	metallopeptidase activity	GO:0008237	1	2	ERAP2,TRHDE
GO:MF	exopeptidase activity	GO:0008238	1	2	ERAP2,TRHDE
GO:MF	omega peptidase activity	GO:0008242	1	1	DESI2
GO:MF	zinc ion binding	GO:0008270	1	4	ACER3,ERAP2,TRHDE,ZFAND5
GO:MF	lipid binding	GO:0008289	1	2	OSBPL8,TLR2
GO:MF	cation transmembrane transporter activity	GO:0008324	1	3	SLC30A7,SLC5A8,SLC6A6
GO:MF	protein tyrosine/threonine phosphatase activity	GO:0008330	1	1	DUSP6
GO:MF	steroid hydroxylase activity	GO:0008395	1	1	CYP1B1
GO:MF	[heparan sulfate]-glucosamine 3-sulfotransferase 1 activity	GO:0008467	1	1	HS3ST2
GO:MF	G protein-coupled peptide receptor activity	GO:0008528	1	2	APLNR,OGFRL1
GO:MF	cyclase activity	GO:0009975	1	1	GUCY1A2
GO:MF	monovalent inorganic cation transmembrane transporter activity	GO:0015077	1	2	SLC5A8,SLC6A6
GO:MF	sodium ion transmembrane transporter activity	GO:0015081	1	2	SLC5A8,SLC6A6
GO:MF	inorganic anion transmembrane transporter activity	GO:0015103	1	1	BEST1
GO:MF	chloride transmembrane transporter activity	GO:0015108	1	1	BEST1
GO:MF	oxidoreductase activity, acting on NAD(P)H, quinone or similar compound as acceptor	GO:0016655	1	1	NDUFA8
GO:MF	heparin binding	GO:0008201	1	2	CYR61,RSPO4
GO:MF	oxidoreductase activity, acting on paired donors, with incorporation or reduction of molecular oxygen	GO:0016705	1	1	CYP1B1
GO:MF	oxidoreductase activity, acting on CH or CH2 groups	GO:0016725	1	1	RRM2B
GO:MF	phosphorus-oxygen lyase activity	GO:0016849	1	1	GUCY1A2
GO:MF	nuclear receptor binding	GO:0016922	1	1	TCF21
GO:MF	Ras GTPase binding	GO:0017016	1	1	RASGEF1B
GO:MF	MAP kinase tyrosine/serine/threonine phosphatase activity	GO:0017017	1	1	DUSP6
GO:MF	N-acylsphingosine amidohydrolase activity	GO:0017040	1	1	ACER3
GO:MF	purine nucleotide binding	GO:0017076	1	6	ITM2C,ARL5B,DGKH,GK,GUCY1A2,NLRP3
GO:MF	AU-rich element binding	GO:0017091	1	1	ZFP36
GO:MF	hydro-lyase activity	GO:0016836	1	1	CYP1B1
GO:MF	guanyl nucleotide binding	GO:0019001	1	2	ARL5B,GUCY1A2
GO:MF	phosphatase regulator activity	GO:0019208	1	1	PPP1R1A
GO:MF	kinase activator activity	GO:0019209	1	2	IGF2,SPDYA
GO:MF	phosphatase inhibitor activity	GO:0019212	1	1	PPP1R1A
GO:MF	oxygen binding	GO:0019825	1	1	CYP1B1
GO:MF	growth factor binding	GO:0019838	1	1	CYR61
GO:MF	vitamin binding	GO:0019842	1	1	FOLR2
GO:MF	protein kinase regulator activity	GO:0019887	1	2	IGF2,SPDYA
GO:MF	kinase regulator activity	GO:0019207	1	2	IGF2,SPDYA
GO:MF	carbon-oxygen lyase activity	GO:0016835	1	1	CYP1B1
GO:MF	lyase activity	GO:0016829	1	2	CYP1B1,GUCY1A2
GO:MF	hydrolase activity, acting on acid anhydrides, in phosphorus-containing anhydrides	GO:0016818	1	1	ENPP4
GO:MF	oxidoreductase activity, acting on CH or CH2 groups, disulfide as acceptor	GO:0016728	1	1	RRM2B
GO:MF	transferase activity	GO:0016740	1	6	METTL24,DGKH,GK,HS3ST2,NUS1,UPP1
GO:MF	transferase activity, transferring one-carbon groups	GO:0016741	1	1	METTL24
GO:MF	transferase activity, transferring glycosyl groups	GO:0016757	1	1	UPP1
GO:MF	transferase activity, transferring pentosyl groups	GO:0016763	1	1	UPP1
GO:MF	transferase activity, transferring alkyl or aryl (other than methyl) groups	GO:0016765	1	1	NUS1
GO:MF	transferase activity, transferring phosphorus-containing groups	GO:0016772	1	2	DGKH,GK
GO:MF	phosphotransferase activity, alcohol group as acceptor	GO:0016773	1	2	DGKH,GK
GO:MF	transferase activity, transferring sulfur-containing groups	GO:0016782	1	1	HS3ST2
GO:MF	hydrolase activity	GO:0016787	1	8	ACER3,DESI2,DUSP6,ENPP4,ERAP2,PTP4A1,TLR2,TRHDE
GO:MF	hydrolase activity, acting on ester bonds	GO:0016788	1	2	DUSP6,PTP4A1
GO:MF	phosphatase activity	GO:0016791	1	2	DUSP6,PTP4A1
GO:MF	hydrolase activity, acting on glycosyl bonds	GO:0016798	1	2	ACER3,TLR2
GO:MF	hydrolase activity, hydrolyzing N-glycosyl compounds	GO:0016799	1	1	TLR2
GO:MF	hydrolase activity, acting on carbon-nitrogen (but not peptide) bonds	GO:0016810	1	1	ACER3
GO:MF	hydrolase activity, acting on carbon-nitrogen (but not peptide) bonds, in linear amides	GO:0016811	1	1	ACER3
GO:MF	hydrolase activity, acting on acid anhydrides	GO:0016817	1	1	ENPP4
GO:MF	oxidoreductase activity, acting on paired donors, with incorporation or reduction of molecular oxygen, reduced flavin or flavoprotein as one donor, and incorporation of one atom of oxygen	GO:0016712	1	1	CYP1B1
GO:MF	protein phosphatase regulator activity	GO:0019888	1	1	PPP1R1A
GO:MF	methyltransferase activity	GO:0008168	1	1	METTL24
GO:MF	drug binding	GO:0008144	1	1	FOLR2
GO:MF	double-stranded DNA binding	GO:0003690	1	3	KLF6,TCF21,FOSB
GO:MF	DNA-binding transcription factor activity	GO:0003700	1	3	KLF6,TCF21,FOSB
GO:MF	RNA binding	GO:0003723	1	2	SNRPD2,ZFP36
GO:MF	mRNA binding	GO:0003729	1	1	ZFP36
GO:MF	mRNA 3'-UTR binding	GO:0003730	1	1	ZFP36
GO:MF	NAD+ kinase activity	GO:0003951	1	1	DGKH
GO:MF	NAD+ nucleosidase activity	GO:0003953	1	1	TLR2
GO:MF	DNA binding	GO:0003677	1	6	KLF6,NLRP3,TCF21,ZFAND5,ZFP36,FOSB
GO:MF	NADH dehydrogenase activity	GO:0003954	1	1	NDUFA8
GO:MF	glycerol kinase activity	GO:0004370	1	1	GK
GO:MF	guanylate cyclase activity	GO:0004383	1	1	GUCY1A2
GO:MF	monooxygenase activity	GO:0004497	1	1	CYP1B1
GO:MF	nucleotide diphosphatase activity	GO:0004551	1	1	ENPP4
GO:MF	hydrolase activity, hydrolyzing O-glycosyl compounds	GO:0004553	1	1	ACER3
GO:MF	prenyltransferase activity	GO:0004659	1	1	NUS1
GO:MF	phosphoprotein phosphatase activity	GO:0004721	1	2	DUSP6,PTP4A1
GO:MF	diacylglycerol kinase activity	GO:0004143	1	1	DGKH
GO:MF	nucleic acid binding	GO:0003676	1	7	SNRPD2,KLF6,NLRP3,TCF21,ZFAND5,ZFP36,FOSB
GO:MF	protease binding	GO:0002020	1	1	PZP
GO:MF	purine nucleoside binding	GO:0001883	1	2	ARL5B,GUCY1A2
GO:MF	nucleotide binding	GO:0000166	1	7	ITM2C,ARL5B,CYR61,DGKH,GK,GUCY1A2,NLRP3
GO:MF	transcription regulatory region sequence-specific DNA binding	GO:0000976	1	3	KLF6,TCF21,FOSB
GO:MF	RNA polymerase II transcription regulatory region sequence-specific DNA binding	GO:0000977	1	3	KLF6,TCF21,FOSB
GO:MF	RNA polymerase II cis-regulatory region sequence-specific DNA binding	GO:0000978	1	3	KLF6,TCF21,FOSB
GO:MF	DNA-binding transcription factor activity, RNA polymerase II-specific	GO:0000981	1	3	KLF6,TCF21,FOSB
GO:MF	cis-regulatory region sequence-specific DNA binding	GO:0000987	1	3	KLF6,TCF21,FOSB
GO:MF	regulatory region nucleic acid binding	GO:0001067	1	3	KLF6,TCF21,FOSB
GO:MF	DNA-binding transcription activator activity	GO:0001216	1	3	KLF6,TCF21,FOSB
GO:MF	DNA-binding transcription repressor activity	GO:0001217	1	1	TCF21
GO:MF	DNA-binding transcription repressor activity, RNA polymerase II-specific	GO:0001227	1	1	TCF21
GO:MF	DNA-binding transcription activator activity, RNA polymerase II-specific	GO:0001228	1	3	KLF6,TCF21,FOSB
GO:MF	lipopolysaccharide binding	GO:0001530	1	1	TLR2
GO:MF	amyloid-beta binding	GO:0001540	1	2	ITM2C,TLR2
GO:MF	peptide receptor activity	GO:0001653	1	2	APLNR,OGFRL1
GO:MF	phosphatidylserine binding	GO:0001786	1	1	OSBPL8
GO:MF	lipopolysaccharide immune receptor activity	GO:0001875	1	1	TLR2
GO:MF	nucleoside binding	GO:0001882	1	2	ARL5B,GUCY1A2
GO:MF	protein tyrosine phosphatase activity	GO:0004725	1	2	DUSP6,PTP4A1
GO:MF	sulfotransferase activity	GO:0008146	1	1	HS3ST2
GO:MF	ribonucleoside-diphosphate reductase activity, thioredoxin disulfide as acceptor	GO:0004748	1	1	RRM2B
GO:MF	enzyme inhibitor activity	GO:0004857	1	3	PPP1R1A,PZP,SERPINB2
GO:MF	neurotransmitter transmembrane transporter activity	GO:0005326	1	1	SLC6A6
GO:MF	neurotransmitter:sodium symporter activity	GO:0005328	1	1	SLC6A6
GO:MF	taurine transmembrane transporter activity	GO:0005368	1	1	SLC6A6
GO:MF	steroid binding	GO:0005496	1	1	OSBPL8
GO:MF	iron ion binding	GO:0005506	1	1	CYP1B1
GO:MF	calcium ion binding	GO:0005509	1	1	ACER3
GO:MF	insulin-like growth factor binding	GO:0005520	1	1	CYR61
GO:MF	lipid transporter activity	GO:0005319	1	2	OSBPL8,SLC5A8
GO:MF	ATP binding	GO:0005524	1	4	ITM2C,DGKH,GK,NLRP3
GO:MF	folic acid binding	GO:0005542	1	1	FOLR2
GO:MF	phospholipid binding	GO:0005543	1	1	OSBPL8
GO:MF	phospholipid transporter activity	GO:0005548	1	1	OSBPL8
GO:MF	enzyme activator activity	GO:0008047	1	2	IGF2,SPDYA
GO:MF	growth factor activity	GO:0008083	1	1	IGF2
GO:MF	transcription factor binding	GO:0008134	1	3	NLRP3,TCF21,FOSB
GO:MF	NADH dehydrogenase (ubiquinone) activity	GO:0008137	1	1	NDUFA8
GO:MF	GTP binding	GO:0005525	1	2	ARL5B,GUCY1A2
GO:MF	L-glutamate transmembrane transporter activity	GO:0005313	1	1	SLC7A11
GO:MF	dicarboxylic acid transmembrane transporter activity	GO:0005310	1	1	SLC7A11
GO:MF	chloride channel activity	GO:0005254	1	1	BEST1
GO:MF	protein phosphatase inhibitor activity	GO:0004864	1	1	PPP1R1A
GO:MF	protein serine/threonine phosphatase inhibitor activity	GO:0004865	1	1	PPP1R1A
GO:MF	endopeptidase inhibitor activity	GO:0004866	1	2	PZP,SERPINB2
GO:MF	serine-type endopeptidase inhibitor activity	GO:0004867	1	2	PZP,SERPINB2
GO:MF	transmembrane signaling receptor activity	GO:0004888	1	4	APLNR,CD79B,OGFRL1,TLR2
GO:MF	G protein-coupled receptor activity	GO:0004930	1	2	APLNR,OGFRL1
GO:MF	opioid receptor activity	GO:0004985	1	1	OGFRL1
GO:MF	guanyl-nucleotide exchange factor activity	GO:0005085	1	1	RASGEF1B
GO:MF	Ras guanyl-nucleotide exchange factor activity	GO:0005088	1	1	RASGEF1B
GO:MF	cytokine receptor binding	GO:0005126	1	3	CCL18,CCL20,CXCL2
GO:MF	insulin receptor binding	GO:0005158	1	1	IGF2
GO:MF	insulin-like growth factor receptor binding	GO:0005159	1	1	IGF2
GO:MF	hormone activity	GO:0005179	1	2	IGF2,EDN1
GO:MF	structural molecule activity	GO:0005198	1	1	CYR61
GO:MF	extracellular matrix structural constituent	GO:0005201	1	1	CYR61
GO:MF	ion channel activity	GO:0005216	1	1	BEST1
GO:MF	anion channel activity	GO:0005253	1	1	BEST1
GO:MF	thiol-dependent ubiquitin-specific protease activity	GO:0004843	1	1	DESI2
GO:MF	enzyme binding	GO:0019899	1	7	DUSP6,NEDD9,PZP,RASGEF1B,SPDYA,TCF21,ZFP36
GO:MF	kinase binding	GO:0019900	1	4	DUSP6,NEDD9,SPDYA,ZFP36
GO:MF	protein kinase binding	GO:0019901	1	4	DUSP6,NEDD9,SPDYA,ZFP36
GO:MF	nucleoside phosphate binding	GO:1901265	1	7	ITM2C,ARL5B,CYR61,DGKH,GK,GUCY1A2,NLRP3
GO:MF	heterocyclic compound binding	GO:1901363	1	15	ITM2C,FOLR2,SNRPD2,ARL5B,CYP1B1,CYR61,DGKH,GK,GUCY1A2,KLF6,NLRP3,TCF21,ZFAND5,ZFP36,FOSB
GO:MF	organic hydroxy compound transmembrane transporter activity	GO:1901618	1	1	SLC5A8
GO:MF	sulfur compound binding	GO:1901681	1	2	CYR61,RSPO4
GO:MF	phosphatidylinositol phosphate binding	GO:1901981	1	1	OSBPL8
GO:MF	Lys48-specific deubiquitinase activity	GO:1990380	1	1	DESI2
GO:MF	protein tyrosine kinase binding	GO:1990782	1	1	NEDD9
GO:MF	solute:anion antiporter activity	GO:0140323	1	1	SLC7A11
GO:MF	sequence-specific double-stranded DNA binding	GO:1990837	1	3	KLF6,TCF21,FOSB
GO:MF	DNA-binding transcription factor binding	GO:0140297	1	1	TCF21
GO:MF	monocarboxylate:sodium symporter activity	GO:0140161	1	1	SLC5A8
GO:MF	transcription regulator activity	GO:0140110	1	3	KLF6,TCF21,FOSB
GO:MF	lipopeptide binding	GO:0071723	1	1	TLR2
GO:MF	neuropeptide receptor binding	GO:0071855	1	1	EDN1
GO:MF	14-3-3 protein binding	GO:0071889	1	1	ZFP36
GO:MF	modified amino acid binding	GO:0072341	1	2	FOLR2,OSBPL8
GO:MF	modified amino acid transmembrane transporter activity	GO:0072349	1	1	SLC7A11
GO:MF	protein binding involved in heterotypic cell-cell adhesion	GO:0086080	1	1	GLDN
GO:MF	organic cyclic compound binding	GO:0097159	1	16	ITM2C,FOLR2,SNRPD2,ARL5B,CYP1B1,CYR61,DGKH,GK,GUCY1A2,KLF6,NLRP3,OSBPL8,TCF21,ZFAND5,ZFP36,FOSB
GO:MF	carbohydrate derivative binding	GO:0097367	1	9	ITM2C,ARL5B,CYR61,DGKH,GK,GUCY1A2,NLRP3,RSPO4,TLR2
GO:MF	cell adhesion mediator activity	GO:0098631	1	1	GLDN
GO:MF	cell-cell adhesion mediator activity	GO:0098632	1	1	GLDN
GO:MF	ubiquitinyl hydrolase activity	GO:0101005	1	1	DESI2
GO:MF	estrogen 16-alpha-hydroxylase activity	GO:0101020	1	1	CYP1B1
GO:MF	ceramidase activity	GO:0102121	1	1	ACER3
GO:MF	hydroperoxy icosatetraenoate dehydratase activity	GO:0106256	1	1	CYP1B1
GO:MF	lipid transfer activity	GO:0120013	1	1	OSBPL8
GO:MF	phospholipid transfer activity	GO:0120014	1	1	OSBPL8
GO:MF	catalytic activity, acting on a protein	GO:0140096	1	5	DESI2,DUSP6,ERAP2,PTP4A1,TRHDE
GO:MF	dihydroceramidase activity	GO:0071633	1	1	ACER3
GO:MF	E-box binding	GO:0070888	1	1	TCF21
GO:MF	aromatase activity	GO:0070330	1	1	CYP1B1
GO:MF	phosphatidylinositol-4-phosphate binding	GO:0070273	1	1	OSBPL8
GO:MF	ribonucleoside binding	GO:0032549	1	2	ARL5B,GUCY1A2
GO:MF	purine ribonucleoside binding	GO:0032550	1	2	ARL5B,GUCY1A2
GO:MF	ribonucleotide binding	GO:0032553	1	6	ITM2C,ARL5B,DGKH,GK,GUCY1A2,NLRP3
GO:MF	purine ribonucleotide binding	GO:0032555	1	6	ITM2C,ARL5B,DGKH,GK,GUCY1A2,NLRP3
GO:MF	adenyl ribonucleotide binding	GO:0032559	1	4	ITM2C,DGKH,GK,NLRP3
GO:MF	guanyl ribonucleotide binding	GO:0032561	1	2	ARL5B,GUCY1A2
GO:MF	sterol binding	GO:0032934	1	1	OSBPL8
GO:MF	CCR6 chemokine receptor binding	GO:0031731	1	1	CCL20
GO:MF	MAP kinase phosphatase activity	GO:0033549	1	1	DUSP6
GO:MF	phosphatidylinositol binding	GO:0035091	1	1	OSBPL8
GO:MF	nuclear hormone receptor binding	GO:0035257	1	1	TCF21
GO:MF	steroid hormone receptor binding	GO:0035258	1	1	TCF21
GO:MF	Toll-like receptor binding	GO:0035325	1	1	TLR2
GO:MF	signaling adaptor activity	GO:0035591	1	1	PAG1
GO:MF	purine ribonucleoside triphosphate binding	GO:0035639	1	6	ITM2C,ARL5B,DGKH,GK,GUCY1A2,NLRP3
GO:MF	mRNA 3'-UTR AU-rich region binding	GO:0035925	1	1	ZFP36
GO:MF	heparan sulfate sulfotransferase activity	GO:0034483	1	1	HS3ST2
GO:MF	endothelin B receptor binding	GO:0031708	1	1	EDN1
GO:MF	bombesin receptor binding	GO:0031705	1	1	EDN1
GO:MF	carboxylic acid binding	GO:0031406	1	1	FOLR2
GO:MF	protein domain specific binding	GO:0019904	1	1	PAG1
GO:MF	cytokine binding	GO:0019955	1	1	ZFP36
GO:MF	chemokine binding	GO:0019956	1	1	ZFP36
GO:MF	C-C chemokine binding	GO:0019957	1	1	ZFP36
GO:MF	heme binding	GO:0020037	1	2	CYP1B1,GUCY1A2
GO:MF	passive transmembrane transporter activity	GO:0022803	1	2	BEST1,SLC5A8
GO:MF	active ion transmembrane transporter activity	GO:0022853	1	3	SLC5A8,SLC6A6,SLC7A11
GO:MF	transmembrane transporter activity	GO:0022857	1	6	BEST1,SLC16A6,SLC30A7,SLC5A8,SLC6A6,SLC7A11
GO:MF	alanine transmembrane transporter activity	GO:0022858	1	1	SLC6A6
GO:MF	inorganic cation transmembrane transporter activity	GO:0022890	1	2	SLC5A8,SLC6A6
GO:MF	enzyme regulator activity	GO:0030234	1	5	PPP1R1A,IGF2,PZP,SERPINB2,SPDYA
GO:MF	protein kinase activator activity	GO:0030295	1	2	IGF2,SPDYA
GO:MF	peptidase inhibitor activity	GO:0030414	1	2	PZP,SERPINB2
GO:MF	adenyl nucleotide binding	GO:0030554	1	4	ITM2C,DGKH,GK,NLRP3
GO:MF	protein-macromolecule adaptor activity	GO:0030674	1	1	PAG1
GO:MF	heat shock protein binding	GO:0031072	1	1	ZFP36
GO:MF	small GTPase binding	GO:0031267	1	1	RASGEF1B
GO:MF	signaling receptor activity	GO:0038023	1	5	APLNR,CD79B,FOLR2,OGFRL1,TLR2
GO:MF	cargo receptor activity	GO:0038024	1	1	FOLR2
GO:MF	pattern recognition receptor activity	GO:0038187	1	1	TLR2
GO:MF	neurexin family protein binding	GO:0042043	1	1	LRRTM2
GO:MF	NADH dehydrogenase (quinone) activity	GO:0050136	1	1	NDUFA8
GO:MF	androgen receptor binding	GO:0050681	1	1	TCF21
GO:MF	cell adhesion molecule binding	GO:0050839	1	4	ICAM2,IGF2,CYR61,GLDN
GO:MF	extracellular matrix binding	GO:0050840	1	1	CYR61
GO:MF	mitogen-activated protein kinase binding	GO:0051019	1	1	DUSP6
GO:MF	GTPase binding	GO:0051020	1	1	RASGEF1B
GO:MF	hormone receptor binding	GO:0051427	1	1	TCF21
GO:MF	methotrexate binding	GO:0051870	1	1	FOLR2
GO:MF	molecular transducer activity	GO:0060089	1	5	APLNR,CD79B,FOLR2,OGFRL1,TLR2
GO:MF	molecular adaptor activity	GO:0060090	1	1	PAG1
GO:MF	peptidase regulator activity	GO:0061134	1	2	PZP,SERPINB2
GO:MF	endopeptidase regulator activity	GO:0061135	1	2	PZP,SERPINB2
GO:MF	Lys63-specific deubiquitinase activity	GO:0061578	1	1	DESI2
GO:MF	RNA polymerase II-specific DNA-binding transcription factor binding	GO:0061629	1	1	TCF21
GO:MF	ribonucleoside-diphosphate reductase activity	GO:0061731	1	1	RRM2B
GO:MF	NAD+ nucleotidase, cyclic ADP-ribose generating	GO:0061809	1	1	TLR2
GO:MF	RNA polymerase binding	GO:0070063	1	1	ZFP36
GO:MF	NAD(P)+ nucleosidase activity	GO:0050135	1	1	TLR2
GO:MF	protein dimerization activity	GO:0046983	1	1	TCF21
GO:MF	tetrapyrrole binding	GO:0046906	1	2	CYP1B1,GUCY1A2
GO:MF	SH2 domain binding	GO:0042169	1	1	PAG1
GO:MF	phosphoric ester hydrolase activity	GO:0042578	1	2	DUSP6,PTP4A1
GO:MF	identical protein binding	GO:0042802	1	7	CD79B,PLVAP,BEST1,NLRP3,RRM2B,TLR2,UPP1
GO:MF	histone deacetylase binding	GO:0042826	1	1	TCF21
GO:MF	xenobiotic transmembrane transporter activity	GO:0042910	1	1	SLC6A6
GO:MF	alkanesulfonate transmembrane transporter activity	GO:0042959	1	1	SLC6A6
GO:MF	anion binding	GO:0043168	1	10	ITM2C,FOLR2,ARL5B,CYR61,DGKH,GK,GUCY1A2,NLRP3,OSBPL8,RSPO4
GO:MF	cation binding	GO:0043169	1	10	ACER3,CYP1B1,DGKH,ENPP4,ERAP2,KLF6,RRM2B,TRHDE,ZFAND5,ZFP36
GO:MF	organic acid binding	GO:0043177	1	1	FOLR2
GO:MF	alcohol binding	GO:0043178	1	1	OSBPL8
GO:MF	bHLH transcription factor binding	GO:0043425	1	1	TCF21
GO:MF	protein serine/threonine kinase activator activity	GO:0043539	1	1	IGF2
GO:MF	sequence-specific DNA binding	GO:0043565	1	4	KLF6,NLRP3,TCF21,FOSB
GO:MF	protein-containing complex binding	GO:0044877	1	6	ICAM2,IGF2,NDUFA8,CYR61,GUCY1A2,TLR2
GO:MF	CXCR chemokine receptor binding	GO:0045236	1	1	CXCL2
GO:MF	metal ion binding	GO:0046872	1	10	ACER3,CYP1B1,DGKH,ENPP4,ERAP2,KLF6,RRM2B,TRHDE,ZFAND5,ZFP36
GO:MF	metal ion transmembrane transporter activity	GO:0046873	1	2	SLC5A8,SLC6A6
GO:MF	transition metal ion binding	GO:0046914	1	5	ACER3,CYP1B1,ERAP2,TRHDE,ZFAND5
GO:BP	biological_process	GO:0008150	1.15e-15	64	APLNR,CD79B,ITM2C,METTL24,PPP1R1A,FOLR2,ICAM2,IGF2,NDUFA8,PLVAP,SNRPD2,ACER3,ARL5B,BEST1,CCL18,CCL20,CD300E,CXCL2,CYP1B1,CYR61,DESI2,DGKH,DUSP6,EDN1,ENPP4,ERAP2,GK,GLDN,GUCY1A2,HS3ST2,IGFN1,IGSF10,KLF6,LRRTM2,NCR3LG1,NEDD9,NLRP3,NUS1,OGFRL1,OSBPL8,PAG1,PTP4A1,PZP,RASGEF1B,RRM2B,RSPO4,SDK2,SERPINB2,SLC16A6,SLC30A7,SLC5A8,SLC6A6,SLC7A11,SPDYA,TCF21,TLR2,TRHDE,TSPAN3,UPP1,USP53,VGLL3,ZFAND5,ZFP36,FO…
GO:BP	cellular process	GO:0009987	1.15e-12	59	APLNR,CD79B,ITM2C,PPP1R1A,FOLR2,ICAM2,IGF2,NDUFA8,PLVAP,SNRPD2,ACER3,ARL5B,BEST1,CCL18,CCL20,CXCL2,CYP1B1,CYR61,DESI2,DGKH,DUSP6,EDN1,ENPP4,ERAP2,GK,GLDN,GUCY1A2,IGFN1,IGSF10,KLF6,LRRTM2,NEDD9,NLRP3,NUS1,OGFRL1,OSBPL8,PAG1,PTP4A1,PZP,RASGEF1B,RRM2B,RSPO4,SDK2,SERPINB2,SLC16A6,SLC30A7,SLC5A8,SLC6A6,SLC7A11,SPDYA,TCF21,TLR2,TRHDE,UPP1,USP53,VGLL3,ZFAND5,ZFP36,FOSB
GO:BP	biological regulation	GO:0065007	1.49e-11	50	APLNR,CD79B,ITM2C,PPP1R1A,FOLR2,ICAM2,IGF2,PLVAP,ACER3,BEST1,CCL18,CCL20,CD300E,CXCL2,CYP1B1,CYR61,DGKH,DUSP6,EDN1,ENPP4,ERAP2,GUCY1A2,IGSF10,KLF6,LRRTM2,NCR3LG1,NEDD9,NLRP3,NUS1,OGFRL1,OSBPL8,PAG1,PTP4A1,PZP,RASGEF1B,RRM2B,RSPO4,SERPINB2,SLC30A7,SLC6A6,SLC7A11,SPDYA,TCF21,TLR2,TRHDE,USP53,VGLL3,ZFAND5,ZFP36,FOSB
GO:BP	response to stimulus	GO:0050896	3.36e-11	43	APLNR,CD79B,ITM2C,PPP1R1A,FOLR2,ICAM2,IGF2,PLVAP,ACER3,BEST1,CCL18,CCL20,CD300E,CXCL2,CYP1B1,CYR61,DGKH,DUSP6,EDN1,ENPP4,ERAP2,GUCY1A2,NCR3LG1,NEDD9,NLRP3,NUS1,OGFRL1,OSBPL8,PAG1,RASGEF1B,RRM2B,RSPO4,SERPINB2,SLC7A11,SPDYA,TCF21,TLR2,TRHDE,UPP1,USP53,ZFAND5,ZFP36,FOSB
GO:BP	regulation of biological process	GO:0050789	3e-10	47	APLNR,CD79B,ITM2C,PPP1R1A,FOLR2,ICAM2,IGF2,PLVAP,ACER3,BEST1,CCL18,CCL20,CD300E,CXCL2,CYP1B1,CYR61,DGKH,DUSP6,EDN1,ENPP4,GUCY1A2,IGSF10,KLF6,LRRTM2,NCR3LG1,NEDD9,NLRP3,NUS1,OGFRL1,OSBPL8,PAG1,PTP4A1,PZP,RASGEF1B,RRM2B,RSPO4,SERPINB2,SLC6A6,SLC7A11,SPDYA,TCF21,TLR2,TRHDE,VGLL3,ZFAND5,ZFP36,FOSB
GO:BP	cell communication	GO:0007154	1.31e-09	35	APLNR,CD79B,ITM2C,PPP1R1A,FOLR2,ICAM2,IGF2,PLVAP,CCL18,CCL20,CXCL2,CYP1B1,CYR61,DGKH,DUSP6,EDN1,GUCY1A2,LRRTM2,NEDD9,NLRP3,NUS1,OGFRL1,OSBPL8,PAG1,RASGEF1B,RRM2B,RSPO4,SERPINB2,SLC7A11,TCF21,TLR2,TRHDE,UPP1,ZFAND5,ZFP36
GO:BP	cellular response to stimulus	GO:0051716	1.07e-08	36	APLNR,CD79B,ITM2C,PPP1R1A,FOLR2,ICAM2,IGF2,PLVAP,CCL18,CCL20,CXCL2,CYP1B1,CYR61,DGKH,DUSP6,EDN1,GUCY1A2,NEDD9,NLRP3,NUS1,OGFRL1,OSBPL8,PAG1,RASGEF1B,RRM2B,RSPO4,SERPINB2,SLC7A11,SPDYA,TCF21,TLR2,TRHDE,UPP1,ZFAND5,ZFP36,FOSB
GO:BP	multicellular organismal process	GO:0032501	2.37e-08	36	APLNR,CD79B,ITM2C,FOLR2,IGF2,ACER3,BEST1,CYP1B1,CYR61,DGKH,DUSP6,EDN1,ENPP4,ERAP2,GLDN,IGFN1,IGSF10,KLF6,LRRTM2,NLRP3,NUS1,PTP4A1,PZP,RRM2B,RSPO4,SDK2,SERPINB2,SLC6A6,SLC7A11,SPDYA,TCF21,TLR2,USP53,ZFAND5,ZFP36,FOSB
GO:BP	regulation of cellular process	GO:0050794	2.75e-08	43	APLNR,CD79B,ITM2C,PPP1R1A,FOLR2,ICAM2,IGF2,PLVAP,ACER3,CCL18,CCL20,CXCL2,CYP1B1,CYR61,DGKH,DUSP6,EDN1,GUCY1A2,IGSF10,KLF6,LRRTM2,NEDD9,NLRP3,NUS1,OGFRL1,OSBPL8,PAG1,PTP4A1,PZP,RASGEF1B,RRM2B,RSPO4,SERPINB2,SLC6A6,SLC7A11,SPDYA,TCF21,TLR2,TRHDE,VGLL3,ZFAND5,ZFP36,FOSB
GO:BP	metabolic process	GO:0008152	2.84e-08	44	APLNR,ITM2C,METTL24,PPP1R1A,FOLR2,IGF2,NDUFA8,PLVAP,SNRPD2,ACER3,CCL18,CCL20,CYP1B1,CYR61,DESI2,DGKH,DUSP6,EDN1,ENPP4,ERAP2,GK,GUCY1A2,HS3ST2,KLF6,LRRTM2,NEDD9,NLRP3,NUS1,OSBPL8,PTP4A1,PZP,RRM2B,SERPINB2,SLC5A8,SLC7A11,SPDYA,TCF21,TLR2,TRHDE,UPP1,USP53,VGLL3,ZFP36,FOSB
GO:BP	cellular metabolic process	GO:0044237	3.03e-08	42	APLNR,ITM2C,PPP1R1A,FOLR2,IGF2,NDUFA8,PLVAP,SNRPD2,ACER3,CCL18,CCL20,CYP1B1,CYR61,DESI2,DGKH,DUSP6,EDN1,ENPP4,ERAP2,GK,GUCY1A2,KLF6,LRRTM2,NEDD9,NLRP3,NUS1,OSBPL8,PTP4A1,PZP,RRM2B,SERPINB2,SLC5A8,SLC7A11,SPDYA,TCF21,TLR2,TRHDE,UPP1,USP53,VGLL3,ZFP36,FOSB
GO:BP	signaling	GO:0023052	3.83e-08	33	APLNR,CD79B,ITM2C,PPP1R1A,ICAM2,IGF2,PLVAP,CCL18,CCL20,CXCL2,CYP1B1,CYR61,DGKH,DUSP6,EDN1,GUCY1A2,LRRTM2,NEDD9,NLRP3,NUS1,OGFRL1,OSBPL8,PAG1,RASGEF1B,RRM2B,RSPO4,SERPINB2,SLC7A11,TCF21,TLR2,TRHDE,ZFAND5,ZFP36
GO:BP	organic substance metabolic process	GO:0071704	1.09e-07	42	APLNR,ITM2C,PPP1R1A,FOLR2,IGF2,PLVAP,SNRPD2,ACER3,CCL18,CCL20,CYP1B1,CYR61,DESI2,DGKH,DUSP6,EDN1,ENPP4,ERAP2,GK,GUCY1A2,HS3ST2,KLF6,LRRTM2,NEDD9,NLRP3,NUS1,OSBPL8,PTP4A1,PZP,RRM2B,SERPINB2,SLC5A8,SLC7A11,SPDYA,TCF21,TLR2,TRHDE,UPP1,USP53,VGLL3,ZFP36,FOSB
GO:BP	signal transduction	GO:0007165	1.33e-07	31	APLNR,CD79B,ITM2C,PPP1R1A,ICAM2,IGF2,PLVAP,CCL18,CCL20,CXCL2,CYP1B1,CYR61,DGKH,DUSP6,EDN1,GUCY1A2,NEDD9,NLRP3,NUS1,OGFRL1,OSBPL8,PAG1,RASGEF1B,RRM2B,RSPO4,SERPINB2,TCF21,TLR2,TRHDE,ZFAND5,ZFP36
GO:BP	phosphate-containing compound metabolic process	GO:0006796	2.01e-07	23	APLNR,PPP1R1A,IGF2,NDUFA8,PLVAP,CCL18,CCL20,CYR61,DGKH,DUSP6,EDN1,GK,GUCY1A2,NEDD9,NUS1,OSBPL8,PTP4A1,RRM2B,SLC5A8,SPDYA,TLR2,UPP1,ZFP36
GO:BP	positive regulation of biological process	GO:0048518	2.18e-07	31	APLNR,CD79B,ITM2C,FOLR2,ICAM2,IGF2,PLVAP,ACER3,CCL18,CCL20,CYP1B1,CYR61,DUSP6,EDN1,ENPP4,GUCY1A2,KLF6,LRRTM2,NEDD9,NLRP3,NUS1,OSBPL8,PAG1,PTP4A1,RSPO4,SLC6A6,SPDYA,TCF21,TLR2,ZFP36,FOSB
GO:BP	phosphorus metabolic process	GO:0006793	2.34e-07	23	APLNR,PPP1R1A,IGF2,NDUFA8,PLVAP,CCL18,CCL20,CYR61,DGKH,DUSP6,EDN1,GK,GUCY1A2,NEDD9,NUS1,OSBPL8,PTP4A1,RRM2B,SLC5A8,SPDYA,TLR2,UPP1,ZFP36
GO:BP	nitrogen compound metabolic process	GO:0006807	2.83e-07	39	APLNR,ITM2C,PPP1R1A,FOLR2,IGF2,PLVAP,SNRPD2,ACER3,CCL18,CCL20,CYP1B1,CYR61,DESI2,DUSP6,EDN1,ENPP4,ERAP2,GUCY1A2,HS3ST2,KLF6,NEDD9,NLRP3,NUS1,OSBPL8,PTP4A1,PZP,RRM2B,SERPINB2,SLC5A8,SLC7A11,SPDYA,TCF21,TLR2,TRHDE,UPP1,USP53,VGLL3,ZFP36,FOSB
GO:BP	primary metabolic process	GO:0044238	2.86e-07	40	APLNR,ITM2C,PPP1R1A,FOLR2,IGF2,PLVAP,SNRPD2,ACER3,CCL18,CCL20,CYP1B1,CYR61,DESI2,DGKH,DUSP6,EDN1,ENPP4,ERAP2,GK,GUCY1A2,KLF6,NEDD9,NLRP3,NUS1,OSBPL8,PTP4A1,PZP,RRM2B,SERPINB2,SLC5A8,SLC7A11,SPDYA,TCF21,TLR2,TRHDE,UPP1,USP53,VGLL3,ZFP36,FOSB
GO:BP	organonitrogen compound metabolic process	GO:1901564	3.45e-07	32	APLNR,ITM2C,PPP1R1A,FOLR2,IGF2,PLVAP,ACER3,CCL18,CCL20,CYR61,DESI2,DUSP6,EDN1,ENPP4,ERAP2,GUCY1A2,HS3ST2,NEDD9,NLRP3,NUS1,OSBPL8,PTP4A1,PZP,SERPINB2,SLC5A8,SLC7A11,SPDYA,TLR2,TRHDE,UPP1,USP53,ZFP36
GO:BP	regulation of response to stimulus	GO:0048583	9.37e-07	25	APLNR,CD79B,ITM2C,ICAM2,IGF2,CCL18,CCL20,CD300E,CYP1B1,CYR61,DUSP6,EDN1,ENPP4,GUCY1A2,NCR3LG1,NLRP3,OSBPL8,PAG1,RRM2B,RSPO4,SERPINB2,SLC7A11,TCF21,TLR2,ZFP36
GO:BP	developmental process	GO:0032502	2.83379e-06	30	APLNR,CD79B,ITM2C,IGF2,PLVAP,ACER3,CYP1B1,CYR61,DUSP6,EDN1,GLDN,IGFN1,IGSF10,KLF6,LRRTM2,NEDD9,NLRP3,NUS1,OSBPL8,PTP4A1,RRM2B,RSPO4,SDK2,SLC6A6,SLC7A11,SPDYA,TCF21,TLR2,ZFAND5,ZFP36
GO:BP	cell migration	GO:0016477	1.21095e-05	15	PLVAP,CCL18,CCL20,CXCL2,CYP1B1,CYR61,EDN1,IGSF10,NEDD9,NLRP3,NUS1,OSBPL8,PTP4A1,SLC7A11,ZFAND5
GO:BP	positive regulation of cellular process	GO:0048522	1.22541e-05	27	APLNR,ITM2C,FOLR2,IGF2,PLVAP,ACER3,CCL18,CCL20,CYP1B1,CYR61,DUSP6,EDN1,GUCY1A2,KLF6,LRRTM2,NEDD9,NLRP3,NUS1,OSBPL8,PTP4A1,RSPO4,SLC6A6,SPDYA,TCF21,TLR2,ZFP36,FOSB
GO:BP	intracellular signal transduction	GO:0035556	1.44671e-05	19	APLNR,PPP1R1A,IGF2,PLVAP,CCL18,CCL20,CYP1B1,CYR61,DGKH,DUSP6,EDN1,GUCY1A2,NLRP3,OSBPL8,PAG1,RASGEF1B,RRM2B,TLR2,ZFP36
GO:BP	localization	GO:0051179	2.90757e-05	29	APLNR,FOLR2,IGF2,PLVAP,SNRPD2,ARL5B,BEST1,CCL18,CCL20,CXCL2,CYP1B1,CYR61,EDN1,ENPP4,IGSF10,LRRTM2,NEDD9,NLRP3,NUS1,OSBPL8,PTP4A1,SLC16A6,SLC30A7,SLC5A8,SLC6A6,SLC7A11,TLR2,ZFAND5,ZFP36
GO:BP	multicellular organism development	GO:0007275	3.09747e-05	26	APLNR,CD79B,ITM2C,IGF2,ACER3,CYP1B1,CYR61,DUSP6,EDN1,GLDN,IGFN1,IGSF10,KLF6,LRRTM2,NLRP3,NUS1,PTP4A1,RRM2B,RSPO4,SDK2,SLC7A11,SPDYA,TCF21,TLR2,ZFAND5,ZFP36
GO:BP	anatomical structure development	GO:0048856	4.10574e-05	27	APLNR,CD79B,ITM2C,IGF2,ACER3,CYP1B1,CYR61,DUSP6,EDN1,GLDN,IGFN1,IGSF10,KLF6,LRRTM2,NEDD9,NLRP3,NUS1,PTP4A1,RRM2B,RSPO4,SDK2,SLC7A11,SPDYA,TCF21,TLR2,ZFAND5,ZFP36
GO:BP	cell motility	GO:0048870	4.4794e-05	15	PLVAP,CCL18,CCL20,CXCL2,CYP1B1,CYR61,EDN1,IGSF10,NEDD9,NLRP3,NUS1,OSBPL8,PTP4A1,SLC7A11,ZFAND5
GO:BP	localization of cell	GO:0051674	4.4794e-05	15	PLVAP,CCL18,CCL20,CXCL2,CYP1B1,CYR61,EDN1,IGSF10,NEDD9,NLRP3,NUS1,OSBPL8,PTP4A1,SLC7A11,ZFAND5
GO:BP	response to organic substance	GO:0010033	5.0308e-05	20	FOLR2,IGF2,PLVAP,CCL18,CCL20,CXCL2,CYP1B1,CYR61,DUSP6,EDN1,NLRP3,NUS1,OSBPL8,RRM2B,SERPINB2,SLC7A11,TCF21,TLR2,ZFP36,FOSB
GO:BP	positive regulation of response to stimulus	GO:0048584	6.49441e-05	17	CD79B,ITM2C,ICAM2,IGF2,CCL18,CCL20,CYP1B1,CYR61,DUSP6,EDN1,ENPP4,GUCY1A2,NLRP3,OSBPL8,PAG1,RSPO4,TLR2
GO:BP	cell surface receptor signaling pathway	GO:0007166	0.000113808	19	CD79B,ITM2C,ICAM2,IGF2,PLVAP,CCL18,CCL20,CXCL2,CYP1B1,CYR61,EDN1,NEDD9,NUS1,OSBPL8,PAG1,RSPO4,SERPINB2,TLR2,ZFAND5
GO:BP	immune system process	GO:0002376	0.000135838	19	CD79B,ICAM2,IGF2,PLVAP,CCL18,CCL20,CD300E,CXCL2,EDN1,ENPP4,ERAP2,KLF6,NCR3LG1,NLRP3,PAG1,SLC7A11,TCF21,TLR2,ZFP36
GO:BP	macromolecule metabolic process	GO:0043170	0.000135971	34	APLNR,ITM2C,PPP1R1A,FOLR2,IGF2,PLVAP,SNRPD2,CCL18,CCL20,CYP1B1,CYR61,DESI2,DUSP6,EDN1,ERAP2,HS3ST2,KLF6,LRRTM2,NEDD9,NLRP3,NUS1,OSBPL8,PTP4A1,PZP,RRM2B,SERPINB2,SPDYA,TCF21,TLR2,TRHDE,USP53,VGLL3,ZFP36,FOSB
GO:BP	locomotion	GO:0040011	0.000169903	15	PLVAP,CCL18,CCL20,CXCL2,CYP1B1,CYR61,EDN1,IGSF10,NEDD9,NLRP3,NUS1,OSBPL8,PTP4A1,SLC7A11,ZFAND5
GO:BP	response to external stimulus	GO:0009605	0.000179323	18	CD79B,FOLR2,ICAM2,BEST1,CCL18,CCL20,CD300E,CXCL2,CYR61,EDN1,ENPP4,NLRP3,SERPINB2,TLR2,UPP1,USP53,ZFP36,FOSB
GO:BP	response to stress	GO:0006950	0.000271324	21	FOLR2,ICAM2,ACER3,CCL18,CCL20,CD300E,CXCL2,CYP1B1,CYR61,DGKH,DUSP6,EDN1,ENPP4,NLRP3,RRM2B,SERPINB2,SLC7A11,SPDYA,TLR2,UPP1,ZFP36
GO:BP	cellular response to organic substance	GO:0071310	0.000369181	17	FOLR2,IGF2,PLVAP,CCL18,CCL20,CXCL2,CYP1B1,CYR61,EDN1,NLRP3,NUS1,OSBPL8,SERPINB2,TCF21,TLR2,ZFP36,FOSB
GO:BP	system development	GO:0048731	0.000392603	23	APLNR,CD79B,ITM2C,IGF2,ACER3,CYP1B1,CYR61,DUSP6,EDN1,GLDN,IGFN1,IGSF10,KLF6,LRRTM2,NLRP3,NUS1,RRM2B,SDK2,SLC7A11,TCF21,TLR2,ZFAND5,ZFP36
GO:BP	protein metabolic process	GO:0019538	0.000450389	25	APLNR,ITM2C,PPP1R1A,FOLR2,IGF2,PLVAP,CCL18,CCL20,CYR61,DESI2,DUSP6,EDN1,ERAP2,NEDD9,NLRP3,NUS1,OSBPL8,PTP4A1,PZP,SERPINB2,SPDYA,TLR2,TRHDE,USP53,ZFP36
GO:BP	phosphorylation	GO:0016310	0.000450984	16	APLNR,IGF2,NDUFA8,PLVAP,CCL18,CCL20,CYR61,DGKH,DUSP6,EDN1,GK,NEDD9,OSBPL8,SPDYA,TLR2,ZFP36
GO:BP	regulation of protein metabolic process	GO:0051246	0.00066492	17	APLNR,ITM2C,PPP1R1A,FOLR2,IGF2,CCL18,CCL20,CYR61,DUSP6,EDN1,NEDD9,NLRP3,OSBPL8,PZP,SERPINB2,SPDYA,ZFP36
GO:BP	cell-cell adhesion	GO:0098609	0.000688693	10	ICAM2,IGF2,CYP1B1,CYR61,GLDN,IGFN1,NLRP3,PAG1,SDK2,SLC7A11
GO:BP	cell death	GO:0008219	0.000886369	15	ITM2C,ACER3,CYP1B1,CYR61,DUSP6,EDN1,NLRP3,RRM2B,SERPINB2,SLC5A8,SLC6A6,SLC7A11,TLR2,USP53,ZFP36
GO:BP	movement of cell or subcellular component	GO:0006928	0.000891224	15	PLVAP,CCL18,CCL20,CXCL2,CYP1B1,CYR61,EDN1,IGSF10,NEDD9,NLRP3,NUS1,OSBPL8,PTP4A1,SLC7A11,ZFAND5
GO:BP	small molecule metabolic process	GO:0044281	0.00114484	14	FOLR2,IGF2,ACER3,CYP1B1,EDN1,ENPP4,GK,GUCY1A2,NUS1,RRM2B,SLC5A8,SLC7A11,TLR2,UPP1
GO:BP	cellular response to chemical stimulus	GO:0070887	0.00124924	18	FOLR2,IGF2,PLVAP,CCL18,CCL20,CXCL2,CYP1B1,CYR61,EDN1,NLRP3,NUS1,OSBPL8,SERPINB2,SLC7A11,TCF21,TLR2,ZFP36,FOSB
GO:BP	regulation of molecular function	GO:0065009	0.0014373	17	PPP1R1A,IGF2,CCL18,CCL20,CYP1B1,CYR61,DUSP6,EDN1,NEDD9,NLRP3,NUS1,OSBPL8,PZP,SERPINB2,SPDYA,TLR2,ZFP36
GO:BP	cell adhesion	GO:0007155	0.00145204	12	FOLR2,ICAM2,IGF2,CYP1B1,CYR61,GLDN,IGFN1,NEDD9,NLRP3,PAG1,SDK2,SLC7A11
GO:BP	regulation of catalytic activity	GO:0050790	0.0015252	15	PPP1R1A,IGF2,CCL18,CCL20,CYR61,DUSP6,EDN1,NEDD9,NLRP3,NUS1,OSBPL8,PZP,SERPINB2,SPDYA,ZFP36
GO:BP	biological adhesion	GO:0022610	0.00152551	12	FOLR2,ICAM2,IGF2,CYP1B1,CYR61,GLDN,IGFN1,NEDD9,NLRP3,PAG1,SDK2,SLC7A11
GO:BP	response to organic cyclic compound	GO:0014070	0.00169865	10	FOLR2,CYP1B1,DUSP6,EDN1,NLRP3,SLC7A11,TCF21,TLR2,ZFP36,FOSB
GO:BP	regulation of nitrogen compound metabolic process	GO:0051171	0.00179116	24	APLNR,ITM2C,PPP1R1A,FOLR2,IGF2,CCL18,CCL20,CYP1B1,CYR61,DUSP6,EDN1,KLF6,NEDD9,NLRP3,OSBPL8,PZP,SERPINB2,SLC7A11,SPDYA,TCF21,TLR2,VGLL3,ZFP36,FOSB
GO:BP	regulation of cell migration	GO:0030334	0.00192968	10	PLVAP,CCL20,CYP1B1,CYR61,EDN1,IGSF10,NEDD9,NUS1,OSBPL8,PTP4A1
GO:BP	cellular macromolecule metabolic process	GO:0044260	0.00227636	29	APLNR,ITM2C,PPP1R1A,IGF2,PLVAP,CCL18,CCL20,CYP1B1,CYR61,DESI2,DUSP6,EDN1,KLF6,LRRTM2,NEDD9,NLRP3,NUS1,OSBPL8,PTP4A1,PZP,RRM2B,SERPINB2,SPDYA,TCF21,TLR2,USP53,VGLL3,ZFP36,FOSB
GO:BP	programmed cell death	GO:0012501	0.00237905	14	ITM2C,ACER3,CYP1B1,CYR61,DUSP6,EDN1,NLRP3,RRM2B,SERPINB2,SLC5A8,SLC7A11,TLR2,USP53,ZFP36
GO:BP	cell differentiation	GO:0030154	0.00254782	20	APLNR,CD79B,ITM2C,IGF2,CYR61,DUSP6,EDN1,GLDN,IGSF10,KLF6,NEDD9,NLRP3,NUS1,OSBPL8,SDK2,SLC6A6,SLC7A11,TCF21,TLR2,ZFP36
GO:BP	positive regulation of protein phosphorylation	GO:0001934	0.0029435	10	APLNR,IGF2,CCL18,CCL20,CYR61,DUSP6,EDN1,NEDD9,OSBPL8,SPDYA
GO:BP	regulation of primary metabolic process	GO:0080090	0.00314069	24	APLNR,ITM2C,PPP1R1A,FOLR2,IGF2,CCL18,CCL20,CYP1B1,CYR61,DUSP6,EDN1,KLF6,NEDD9,NLRP3,OSBPL8,PZP,SERPINB2,SLC7A11,SPDYA,TCF21,TLR2,VGLL3,ZFP36,FOSB
GO:BP	regulation of cell motility	GO:2000145	0.00328763	10	PLVAP,CCL20,CYP1B1,CYR61,EDN1,IGSF10,NEDD9,NUS1,OSBPL8,PTP4A1
GO:BP	regulation of cell communication	GO:0010646	0.00329288	18	APLNR,ITM2C,IGF2,CCL18,CCL20,CYP1B1,CYR61,DUSP6,EDN1,GUCY1A2,LRRTM2,NLRP3,OSBPL8,RRM2B,RSPO4,SLC7A11,TCF21,TLR2
GO:BP	regulation of localization	GO:0032879	0.00334714	16	APLNR,PLVAP,BEST1,CCL20,CYP1B1,CYR61,EDN1,IGSF10,LRRTM2,NEDD9,NUS1,OSBPL8,PTP4A1,SLC7A11,TLR2,ZFP36
GO:BP	cellular developmental process	GO:0048869	0.00336482	20	APLNR,CD79B,ITM2C,IGF2,CYR61,DUSP6,EDN1,GLDN,IGSF10,KLF6,NEDD9,NLRP3,NUS1,OSBPL8,SDK2,SLC6A6,SLC7A11,TCF21,TLR2,ZFP36
GO:BP	positive regulation of cell communication	GO:0010647	0.00359838	13	ITM2C,IGF2,CCL18,CCL20,CYP1B1,CYR61,DUSP6,EDN1,GUCY1A2,LRRTM2,OSBPL8,RSPO4,TLR2
GO:BP	positive regulation of signaling	GO:0023056	0.00372382	13	ITM2C,IGF2,CCL18,CCL20,CYP1B1,CYR61,DUSP6,EDN1,GUCY1A2,LRRTM2,OSBPL8,RSPO4,TLR2
GO:BP	regulation of signaling	GO:0023051	0.00383963	18	APLNR,ITM2C,IGF2,CCL18,CCL20,CYP1B1,CYR61,DUSP6,EDN1,GUCY1A2,LRRTM2,NLRP3,OSBPL8,RRM2B,RSPO4,SLC7A11,TCF21,TLR2
GO:BP	regulation of metabolic process	GO:0019222	0.00432351	26	APLNR,ITM2C,PPP1R1A,FOLR2,IGF2,CCL18,CCL20,CYP1B1,CYR61,DUSP6,EDN1,KLF6,LRRTM2,NEDD9,NLRP3,NUS1,OSBPL8,PZP,SERPINB2,SLC7A11,SPDYA,TCF21,TLR2,VGLL3,ZFP36,FOSB
GO:BP	regulation of immune system process	GO:0002682	0.00456773	12	CD79B,ICAM2,IGF2,PLVAP,CCL20,CD300E,EDN1,NCR3LG1,NLRP3,PAG1,SLC7A11,ZFP36
GO:BP	regulation of locomotion	GO:0040012	0.00465076	10	PLVAP,CCL20,CYP1B1,CYR61,EDN1,IGSF10,NEDD9,NUS1,OSBPL8,PTP4A1
GO:BP	positive regulation of phosphorylation	GO:0042327	0.00545704	10	APLNR,IGF2,CCL18,CCL20,CYR61,DUSP6,EDN1,NEDD9,OSBPL8,SPDYA
GO:BP	regulation of cellular metabolic process	GO:0031323	0.00561874	24	APLNR,ITM2C,PPP1R1A,IGF2,CCL18,CCL20,CYP1B1,CYR61,DUSP6,EDN1,KLF6,LRRTM2,NEDD9,NLRP3,OSBPL8,PZP,SERPINB2,SLC7A11,SPDYA,TCF21,TLR2,VGLL3,ZFP36,FOSB
GO:BP	apoptotic process	GO:0006915	0.00623371	13	ITM2C,CYP1B1,CYR61,DUSP6,EDN1,NLRP3,RRM2B,SERPINB2,SLC5A8,SLC7A11,TLR2,USP53,ZFP36
GO:BP	positive regulation of signal transduction	GO:0009967	0.00650038	12	ITM2C,IGF2,CCL18,CCL20,CYP1B1,CYR61,DUSP6,EDN1,GUCY1A2,OSBPL8,RSPO4,TLR2
GO:BP	regulation of cellular component movement	GO:0051270	0.00678893	10	PLVAP,CCL20,CYP1B1,CYR61,EDN1,IGSF10,NEDD9,NUS1,OSBPL8,PTP4A1
GO:BP	protein modification process	GO:0036211	0.00713452	19	APLNR,PPP1R1A,IGF2,PLVAP,CCL18,CCL20,CYR61,DESI2,DUSP6,EDN1,NEDD9,NLRP3,NUS1,OSBPL8,PTP4A1,SPDYA,TLR2,USP53,ZFP36
GO:BP	cellular protein modification process	GO:0006464	0.00713452	19	APLNR,PPP1R1A,IGF2,PLVAP,CCL18,CCL20,CYR61,DESI2,DUSP6,EDN1,NEDD9,NLRP3,NUS1,OSBPL8,PTP4A1,SPDYA,TLR2,USP53,ZFP36
GO:BP	protein phosphorylation	GO:0006468	0.00735486	13	APLNR,IGF2,PLVAP,CCL18,CCL20,CYR61,DUSP6,EDN1,NEDD9,OSBPL8,SPDYA,TLR2,ZFP36
GO:BP	anion transport	GO:0006820	0.00784104	8	FOLR2,BEST1,EDN1,OSBPL8,SLC16A6,SLC5A8,SLC6A6,SLC7A11
GO:BP	regulation of cellular protein metabolic process	GO:0032268	0.00847894	15	APLNR,PPP1R1A,IGF2,CCL18,CCL20,CYR61,DUSP6,EDN1,NEDD9,NLRP3,OSBPL8,PZP,SERPINB2,SPDYA,ZFP36
GO:BP	regulation of cell death	GO:0010941	0.00917459	12	ITM2C,ACER3,CYP1B1,CYR61,DUSP6,EDN1,NLRP3,RRM2B,SERPINB2,SLC6A6,SLC7A11,ZFP36
GO:BP	positive regulation of phosphorus metabolic process	GO:0010562	0.00931471	10	APLNR,IGF2,CCL18,CCL20,CYR61,DUSP6,EDN1,NEDD9,OSBPL8,SPDYA
GO:BP	positive regulation of phosphate metabolic process	GO:0045937	0.00931471	10	APLNR,IGF2,CCL18,CCL20,CYR61,DUSP6,EDN1,NEDD9,OSBPL8,SPDYA
GO:BP	positive regulation of catalytic activity	GO:0043085	0.00991192	11	IGF2,CCL18,CCL20,CYR61,DUSP6,EDN1,NEDD9,NLRP3,NUS1,OSBPL8,SPDYA
GO:BP	response to chemical	GO:0042221	0.01023	20	FOLR2,IGF2,PLVAP,CCL18,CCL20,CXCL2,CYP1B1,CYR61,DUSP6,EDN1,NLRP3,NUS1,OSBPL8,RRM2B,SERPINB2,SLC7A11,TCF21,TLR2,ZFP36,FOSB
GO:BP	positive regulation of metabolic process	GO:0009893	0.0102995	18	APLNR,IGF2,CCL18,CCL20,CYP1B1,CYR61,DUSP6,EDN1,KLF6,NEDD9,NLRP3,NUS1,OSBPL8,SPDYA,TCF21,TLR2,ZFP36,FOSB
GO:BP	positive regulation of developmental process	GO:0051094	0.0110399	11	APLNR,IGF2,CYP1B1,CYR61,EDN1,LRRTM2,NEDD9,NLRP3,SLC6A6,TLR2,ZFP36
GO:BP	chemokine-mediated signaling pathway	GO:0070098	0.0119133	4	CCL18,CCL20,CXCL2,EDN1
GO:BP	regulation of macromolecule metabolic process	GO:0060255	0.0127444	24	APLNR,ITM2C,PPP1R1A,FOLR2,IGF2,CCL18,CCL20,CYP1B1,CYR61,DUSP6,EDN1,KLF6,LRRTM2,NEDD9,NLRP3,OSBPL8,PZP,SERPINB2,SPDYA,TCF21,TLR2,VGLL3,ZFP36,FOSB
GO:BP	regulation of signal transduction	GO:0009966	0.0127642	16	APLNR,ITM2C,IGF2,CCL18,CCL20,CYP1B1,CYR61,DUSP6,EDN1,GUCY1A2,NLRP3,OSBPL8,RRM2B,RSPO4,TCF21,TLR2
GO:BP	organic substance biosynthetic process	GO:1901576	0.0129534	23	ITM2C,FOLR2,IGF2,ACER3,CYP1B1,CYR61,DGKH,EDN1,GK,GUCY1A2,HS3ST2,KLF6,NLRP3,NUS1,RRM2B,SLC5A8,SLC7A11,TCF21,TLR2,UPP1,VGLL3,ZFP36,FOSB
GO:BP	leukocyte migration	GO:0050900	0.0133681	7	PLVAP,CCL18,CCL20,CXCL2,EDN1,NLRP3,SLC7A11
GO:BP	positive regulation of molecular function	GO:0044093	0.0134215	12	IGF2,CCL18,CCL20,CYR61,DUSP6,EDN1,NEDD9,NLRP3,NUS1,OSBPL8,SPDYA,TLR2
GO:BP	macromolecule modification	GO:0043412	0.014458	19	APLNR,PPP1R1A,IGF2,PLVAP,CCL18,CCL20,CYR61,DESI2,DUSP6,EDN1,NEDD9,NLRP3,NUS1,OSBPL8,PTP4A1,SPDYA,TLR2,USP53,ZFP36
GO:BP	positive regulation of macromolecule metabolic process	GO:0010604	0.0147166	17	APLNR,IGF2,CCL18,CCL20,CYP1B1,CYR61,DUSP6,EDN1,KLF6,NEDD9,NLRP3,OSBPL8,SPDYA,TCF21,TLR2,ZFP36,FOSB
GO:BP	positive regulation of nitrogen compound metabolic process	GO:0051173	0.015406	16	APLNR,IGF2,CCL18,CCL20,CYR61,DUSP6,EDN1,KLF6,NEDD9,NLRP3,OSBPL8,SPDYA,TCF21,TLR2,ZFP36,FOSB
GO:BP	organic anion transport	GO:0015711	0.0160835	7	FOLR2,EDN1,OSBPL8,SLC16A6,SLC5A8,SLC6A6,SLC7A11
GO:BP	biosynthetic process	GO:0009058	0.0162397	23	ITM2C,FOLR2,IGF2,ACER3,CYP1B1,CYR61,DGKH,EDN1,GK,GUCY1A2,HS3ST2,KLF6,NLRP3,NUS1,RRM2B,SLC5A8,SLC7A11,TCF21,TLR2,UPP1,VGLL3,ZFP36,FOSB
GO:BP	positive regulation of protein modification process	GO:0031401	0.016552	10	APLNR,IGF2,CCL18,CCL20,CYR61,DUSP6,EDN1,NEDD9,OSBPL8,SPDYA
GO:BP	cellular protein metabolic process	GO:0044267	0.0171406	21	APLNR,PPP1R1A,IGF2,PLVAP,CCL18,CCL20,CYR61,DESI2,DUSP6,EDN1,NEDD9,NLRP3,NUS1,OSBPL8,PTP4A1,PZP,SERPINB2,SPDYA,TLR2,USP53,ZFP36
GO:BP	regulation of intracellular signal transduction	GO:1902531	0.0175645	12	APLNR,IGF2,CCL18,CCL20,CYR61,DUSP6,EDN1,GUCY1A2,NLRP3,OSBPL8,RRM2B,TLR2
GO:BP	response to chemokine	GO:1990868	0.0176138	4	CCL18,CCL20,CXCL2,EDN1
GO:BP	cellular response to chemokine	GO:1990869	0.0176138	4	CCL18,CCL20,CXCL2,EDN1
GO:BP	positive regulation of protein kinase activity	GO:0045860	0.0181366	7	IGF2,CYR61,DUSP6,EDN1,NEDD9,OSBPL8,SPDYA
GO:BP	animal organ development	GO:0048513	0.0184484	17	APLNR,CD79B,IGF2,CYP1B1,CYR61,DUSP6,EDN1,IGFN1,KLF6,NLRP3,RRM2B,SDK2,SLC7A11,TCF21,TLR2,ZFAND5,ZFP36
GO:BP	cytokine secretion involved in immune response	GO:0002374	0.0198139	2	NLRP3,TLR2
GO:BP	carboxylic acid transport	GO:0046942	0.0199249	6	FOLR2,EDN1,SLC16A6,SLC5A8,SLC6A6,SLC7A11
GO:BP	organic acid transport	GO:0015849	0.0208755	6	FOLR2,EDN1,SLC16A6,SLC5A8,SLC6A6,SLC7A11
GO:BP	negative regulation of cellular process	GO:0048523	0.0235226	20	APLNR,ITM2C,PPP1R1A,IGF2,CYP1B1,CYR61,DUSP6,EDN1,LRRTM2,NLRP3,OSBPL8,PAG1,PZP,RRM2B,SERPINB2,SLC7A11,TCF21,TLR2,ZFP36,FOSB
GO:BP	positive regulation of cell migration	GO:0030335	0.0247917	7	PLVAP,CCL20,CYR61,EDN1,NEDD9,NUS1,PTP4A1
GO:BP	immune response	GO:0006955	0.0255301	13	CD79B,ICAM2,CCL18,CCL20,CD300E,CXCL2,EDN1,ENPP4,ERAP2,NCR3LG1,NLRP3,PAG1,TLR2
GO:BP	regulation of programmed cell death	GO:0043067	0.0257516	11	ITM2C,ACER3,CYP1B1,CYR61,DUSP6,EDN1,NLRP3,RRM2B,SERPINB2,SLC7A11,ZFP36
GO:BP	neutrophil chemotaxis	GO:0030593	0.0260673	4	CCL18,CCL20,CXCL2,EDN1
GO:BP	positive regulation of cellular protein metabolic process	GO:0032270	0.0284902	11	APLNR,IGF2,CCL18,CCL20,CYR61,DUSP6,EDN1,NEDD9,NLRP3,OSBPL8,SPDYA
GO:BP	inflammatory response	GO:0006954	0.0296636	8	FOLR2,ACER3,CCL18,CCL20,CXCL2,NLRP3,TLR2,ZFP36
GO:BP	positive regulation of cellular metabolic process	GO:0031325	0.0305825	16	APLNR,IGF2,CCL18,CCL20,CYR61,DUSP6,EDN1,KLF6,NEDD9,NLRP3,OSBPL8,SPDYA,TCF21,TLR2,ZFP36,FOSB
GO:BP	positive regulation of cell motility	GO:2000147	0.0316059	7	PLVAP,CCL20,CYR61,EDN1,NEDD9,NUS1,PTP4A1
GO:BP	organophosphate biosynthetic process	GO:0090407	0.0337115	7	DGKH,GK,GUCY1A2,NUS1,RRM2B,SLC5A8,UPP1
GO:BP	positive regulation of locomotion	GO:0040017	0.0370864	7	PLVAP,CCL20,CYR61,EDN1,NEDD9,NUS1,PTP4A1
GO:BP	positive regulation of cellular component movement	GO:0051272	0.0390787	7	PLVAP,CCL20,CYR61,EDN1,NEDD9,NUS1,PTP4A1
GO:BP	positive regulation of kinase activity	GO:0033674	0.0420158	7	IGF2,CYR61,DUSP6,EDN1,NEDD9,OSBPL8,SPDYA
GO:BP	positive regulation of protein metabolic process	GO:0051247	0.0463252	11	APLNR,IGF2,CCL18,CCL20,CYR61,DUSP6,EDN1,NEDD9,NLRP3,OSBPL8,SPDYA
GO:BP	neutrophil migration	GO:1990266	0.0514406	4	CCL18,CCL20,CXCL2,EDN1
GO:BP	regulation of developmental process	GO:0050793	0.052019	14	APLNR,ITM2C,IGF2,CYP1B1,CYR61,DUSP6,EDN1,IGSF10,LRRTM2,NEDD9,NLRP3,SLC6A6,TLR2,ZFP36
GO:BP	regulation of cell population proliferation	GO:0042127	0.0560799	11	APLNR,FOLR2,IGF2,ACER3,CYP1B1,CYR61,EDN1,SLC7A11,SPDYA,TLR2,ZFP36
GO:BP	granulocyte chemotaxis	GO:0071621	0.0581353	4	CCL18,CCL20,CXCL2,EDN1
GO:BP	cell activation	GO:0001775	0.0694175	10	CD79B,IGF2,DGKH,EDN1,ENPP4,KLF6,NLRP3,PAG1,SLC7A11,TLR2
GO:BP	defense response	GO:0006952	0.0699511	11	FOLR2,ICAM2,ACER3,CCL18,CCL20,CD300E,CXCL2,EDN1,NLRP3,TLR2,ZFP36
GO:BP	response to wounding	GO:0009611	0.0713828	7	CYR61,DGKH,EDN1,ENPP4,SERPINB2,SLC7A11,ZFP36
GO:BP	regulation of protein phosphorylation	GO:0001932	0.0729907	10	APLNR,IGF2,CCL18,CCL20,CYR61,DUSP6,EDN1,NEDD9,OSBPL8,SPDYA
GO:BP	carbohydrate derivative biosynthetic process	GO:1901137	0.0769004	7	ITM2C,GK,GUCY1A2,HS3ST2,NUS1,RRM2B,UPP1
GO:BP	cellular nitrogen compound metabolic process	GO:0034641	0.0804842	22	FOLR2,IGF2,SNRPD2,ACER3,CYP1B1,CYR61,EDN1,ENPP4,ERAP2,GUCY1A2,KLF6,NLRP3,RRM2B,SLC5A8,SLC7A11,TCF21,TLR2,TRHDE,UPP1,VGLL3,ZFP36,FOSB
GO:BP	organonitrogen compound biosynthetic process	GO:1901566	0.0822126	11	ITM2C,FOLR2,ACER3,CYR61,GUCY1A2,HS3ST2,NUS1,SLC5A8,SLC7A11,UPP1,ZFP36
GO:BP	anatomical structure formation involved in morphogenesis	GO:0048646	0.0845846	9	APLNR,CYP1B1,CYR61,EDN1,IGFN1,NUS1,SDK2,TCF21,TLR2
GO:BP	MAPK cascade	GO:0000165	0.088345	8	IGF2,PLVAP,CCL18,CCL20,CYR61,DUSP6,EDN1,ZFP36
GO:BP	regulation of phosphate metabolic process	GO:0019220	0.0909453	11	APLNR,PPP1R1A,IGF2,CCL18,CCL20,CYR61,DUSP6,EDN1,NEDD9,OSBPL8,SPDYA
GO:BP	regulation of phosphorus metabolic process	GO:0051174	0.0913804	11	APLNR,PPP1R1A,IGF2,CCL18,CCL20,CYR61,DUSP6,EDN1,NEDD9,OSBPL8,SPDYA
GO:BP	positive regulation of transferase activity	GO:0051347	0.0922423	7	IGF2,CYR61,DUSP6,EDN1,NEDD9,OSBPL8,SPDYA
GO:BP	cellular response to oxygen-containing compound	GO:1901701	0.0928527	9	FOLR2,IGF2,CXCL2,CYP1B1,EDN1,NLRP3,OSBPL8,TLR2,ZFP36
GO:BP	signal transduction by protein phosphorylation	GO:0023014	0.0943545	8	IGF2,PLVAP,CCL18,CCL20,CYR61,DUSP6,EDN1,ZFP36
GO:BP	carboxylic acid transmembrane transport	GO:1905039	0.106921	4	FOLR2,SLC5A8,SLC6A6,SLC7A11
GO:BP	cellular biosynthetic process	GO:0044249	0.109039	21	ITM2C,IGF2,ACER3,CYP1B1,CYR61,DGKH,EDN1,GK,GUCY1A2,KLF6,NLRP3,NUS1,RRM2B,SLC5A8,SLC7A11,TCF21,TLR2,UPP1,VGLL3,ZFP36,FOSB
GO:BP	organic acid transmembrane transport	GO:1903825	0.109678	4	FOLR2,SLC5A8,SLC6A6,SLC7A11
GO:BP	regulation of multicellular organismal process	GO:0051239	0.109923	15	APLNR,ITM2C,IGF2,CYP1B1,CYR61,DUSP6,EDN1,ENPP4,IGSF10,LRRTM2,NLRP3,NUS1,SERPINB2,TLR2,ZFP36
GO:BP	granulocyte migration	GO:0097530	0.112486	4	CCL18,CCL20,CXCL2,EDN1
GO:BP	regulation of protein modification process	GO:0031399	0.115018	11	APLNR,PPP1R1A,IGF2,CCL18,CCL20,CYR61,DUSP6,EDN1,NEDD9,OSBPL8,SPDYA
GO:BP	cellular response to tumor necrosis factor	GO:0071356	0.11562	5	PLVAP,CCL18,CCL20,EDN1,ZFP36
GO:BP	response to other organism	GO:0051707	0.120766	10	CD79B,ICAM2,CCL18,CCL20,CD300E,CXCL2,EDN1,NLRP3,TLR2,ZFP36
GO:BP	response to external biotic stimulus	GO:0043207	0.122019	10	CD79B,ICAM2,CCL18,CCL20,CD300E,CXCL2,EDN1,NLRP3,TLR2,ZFP36
GO:BP	regulation of apoptotic process	GO:0042981	0.125844	10	ITM2C,CYP1B1,CYR61,DUSP6,EDN1,NLRP3,RRM2B,SERPINB2,SLC7A11,ZFP36
GO:BP	negative regulation of biological process	GO:0048519	0.125916	20	APLNR,ITM2C,PPP1R1A,IGF2,CYP1B1,CYR61,DUSP6,EDN1,LRRTM2,NLRP3,OSBPL8,PAG1,PZP,RRM2B,SERPINB2,SLC7A11,TCF21,TLR2,ZFP36,FOSB
GO:BP	anion transmembrane transport	GO:0098656	0.140776	5	FOLR2,BEST1,SLC5A8,SLC6A6,SLC7A11
GO:BP	transmembrane transport	GO:0055085	0.142185	10	APLNR,FOLR2,BEST1,EDN1,OSBPL8,SLC16A6,SLC30A7,SLC5A8,SLC6A6,SLC7A11
GO:BP	transport	GO:0006810	0.143209	19	APLNR,FOLR2,IGF2,SNRPD2,ARL5B,BEST1,EDN1,ENPP4,LRRTM2,NLRP3,NUS1,OSBPL8,SLC16A6,SLC30A7,SLC5A8,SLC6A6,SLC7A11,TLR2,ZFP36
GO:BP	response to biotic stimulus	GO:0009607	0.143625	10	CD79B,ICAM2,CCL18,CCL20,CD300E,CXCL2,EDN1,NLRP3,TLR2,ZFP36
GO:BP	regulation of body fluid levels	GO:0050878	0.147794	6	APLNR,DGKH,EDN1,ENPP4,SERPINB2,SLC7A11
GO:BP	regulation of transferase activity	GO:0051338	0.153802	8	IGF2,CYR61,DUSP6,EDN1,NEDD9,OSBPL8,SPDYA,ZFP36
GO:BP	response to tumor necrosis factor	GO:0034612	0.16284	5	PLVAP,CCL18,CCL20,EDN1,ZFP36
GO:BP	response to bacterium	GO:0009617	0.172391	7	CD79B,CCL20,CXCL2,EDN1,NLRP3,TLR2,ZFP36
GO:BP	regulation of phosphorylation	GO:0042325	0.175995	10	APLNR,IGF2,CCL18,CCL20,CYR61,DUSP6,EDN1,NEDD9,OSBPL8,SPDYA
GO:BP	response to endogenous stimulus	GO:0009719	0.194846	10	FOLR2,IGF2,CYR61,EDN1,NLRP3,OSBPL8,TCF21,TLR2,ZFP36,FOSB
GO:BP	organophosphate metabolic process	GO:0019637	0.196081	8	DGKH,GK,GUCY1A2,NUS1,OSBPL8,RRM2B,SLC5A8,UPP1
GO:BP	establishment of localization	GO:0051234	0.196605	19	APLNR,FOLR2,IGF2,SNRPD2,ARL5B,BEST1,EDN1,ENPP4,LRRTM2,NLRP3,NUS1,OSBPL8,SLC16A6,SLC30A7,SLC5A8,SLC6A6,SLC7A11,TLR2,ZFP36
GO:BP	wound healing	GO:0042060	0.196808	6	CYR61,DGKH,EDN1,ENPP4,SERPINB2,SLC7A11
GO:BP	cellular response to interferon-gamma	GO:0071346	0.196874	4	CCL18,CCL20,EDN1,TLR2
GO:BP	positive regulation of intracellular signal transduction	GO:1902533	0.197345	8	IGF2,CCL18,CCL20,DUSP6,EDN1,GUCY1A2,OSBPL8,TLR2
GO:BP	blood coagulation	GO:0007596	0.212	5	DGKH,EDN1,ENPP4,SERPINB2,SLC7A11
GO:BP	synapse assembly	GO:0007416	0.214445	4	IGFN1,LRRTM2,SDK2,TLR2
GO:BP	monocarboxylic acid transport	GO:0015718	0.214445	4	EDN1,SLC16A6,SLC5A8,SLC6A6
GO:BP	cell population proliferation	GO:0008283	0.215415	11	APLNR,FOLR2,IGF2,ACER3,CYP1B1,CYR61,EDN1,SLC7A11,SPDYA,TLR2,ZFP36
GO:BP	interleukin-18 production	GO:0032621	0.216406	2	NLRP3,TLR2
GO:BP	response to lipopolysaccharide	GO:0032496	0.21777	5	CXCL2,EDN1,NLRP3,TLR2,ZFP36
GO:BP	response to organonitrogen compound	GO:0010243	0.224082	8	FOLR2,IGF2,EDN1,NLRP3,OSBPL8,RRM2B,TLR2,FOSB
GO:BP	hemostasis	GO:0007599	0.22665	5	DGKH,EDN1,ENPP4,SERPINB2,SLC7A11
GO:BP	regulation of protein kinase activity	GO:0045859	0.228111	7	IGF2,CYR61,DUSP6,EDN1,NEDD9,OSBPL8,SPDYA
GO:BP	ion transport	GO:0006811	0.228995	10	APLNR,FOLR2,BEST1,EDN1,OSBPL8,SLC16A6,SLC30A7,SLC5A8,SLC6A6,SLC7A11
GO:BP	coagulation	GO:0050817	0.235805	5	DGKH,EDN1,ENPP4,SERPINB2,SLC7A11
GO:BP	response to steroid hormone	GO:0048545	0.235805	5	EDN1,TCF21,TLR2,ZFP36,FOSB
GO:BP	cellular lipid metabolic process	GO:0044255	0.249102	8	ACER3,CYP1B1,CYR61,DGKH,EDN1,GK,NUS1,OSBPL8
GO:BP	response to oxygen-containing compound	GO:1901700	0.257225	10	FOLR2,IGF2,CXCL2,CYP1B1,EDN1,NLRP3,OSBPL8,TLR2,ZFP36,FOSB
GO:BP	positive regulation of immune system process	GO:0002684	0.263255	8	CD79B,ICAM2,IGF2,PLVAP,CCL20,EDN1,NLRP3,PAG1
GO:BP	cellular response to endogenous stimulus	GO:0071495	0.272454	9	FOLR2,IGF2,CYR61,EDN1,NLRP3,OSBPL8,TCF21,ZFP36,FOSB
GO:BP	response to molecule of bacterial origin	GO:0002237	0.293158	5	CXCL2,EDN1,NLRP3,TLR2,ZFP36
GO:BP	vasculature development	GO:0001944	0.293396	7	APLNR,CYP1B1,CYR61,EDN1,NUS1,TCF21,ZFAND5
GO:BP	response to interferon-gamma	GO:0034341	0.296248	4	CCL18,CCL20,EDN1,TLR2
GO:BP	carbohydrate derivative metabolic process	GO:1901135	0.304277	8	ITM2C,ENPP4,GK,GUCY1A2,HS3ST2,NUS1,RRM2B,UPP1
GO:BP	cellular response to cytokine stimulus	GO:0071345	0.315316	8	PLVAP,CCL18,CCL20,CXCL2,EDN1,SERPINB2,TLR2,ZFP36
GO:BP	cellular response to lipid	GO:0071396	0.333264	6	CXCL2,EDN1,NLRP3,TCF21,TLR2,ZFP36
GO:BP	aromatic compound biosynthetic process	GO:0019438	0.335926	16	IGF2,CYP1B1,CYR61,EDN1,GUCY1A2,KLF6,NLRP3,RRM2B,SLC5A8,SLC7A11,TCF21,TLR2,UPP1,VGLL3,ZFP36,FOSB
GO:BP	regulation of blood coagulation	GO:0030193	0.362128	3	EDN1,ENPP4,SERPINB2
GO:BP	response to nitrogen compound	GO:1901698	0.373434	8	FOLR2,IGF2,EDN1,NLRP3,OSBPL8,RRM2B,TLR2,FOSB
GO:BP	regulation of hemostasis	GO:1900046	0.375337	3	EDN1,ENPP4,SERPINB2
GO:BP	cellular response to lipopolysaccharide	GO:0071222	0.377651	4	CXCL2,NLRP3,TLR2,ZFP36
GO:BP	angiogenesis	GO:0001525	0.396968	6	APLNR,CYP1B1,CYR61,EDN1,NUS1,TCF21
GO:BP	nitric oxide metabolic process	GO:0046209	0.402684	3	CYP1B1,EDN1,TLR2
GO:BP	reactive nitrogen species metabolic process	GO:2001057	0.446071	3	CYP1B1,EDN1,TLR2
GO:BP	interspecies interaction between organisms	GO:0044419	0.451537	11	APLNR,CD79B,ICAM2,CCL18,CCL20,CD300E,CXCL2,EDN1,NLRP3,TLR2,ZFP36
GO:BP	regulation of multicellular organismal development	GO:2000026	0.465394	11	APLNR,ITM2C,CYP1B1,CYR61,DUSP6,EDN1,IGSF10,LRRTM2,NLRP3,TLR2,ZFP36
GO:BP	circulatory system development	GO:0072359	0.470388	8	APLNR,CYP1B1,CYR61,DUSP6,EDN1,NUS1,TCF21,ZFAND5
GO:BP	positive regulation of multicellular organismal process	GO:0051240	0.473721	10	APLNR,IGF2,CYP1B1,CYR61,EDN1,ENPP4,LRRTM2,NLRP3,NUS1,TLR2
GO:BP	cellular response to molecule of bacterial origin	GO:0071219	0.474052	4	CXCL2,NLRP3,TLR2,ZFP36
GO:BP	regulation of coagulation	GO:0050818	0.476609	3	EDN1,ENPP4,SERPINB2
GO:BP	myeloid leukocyte migration	GO:0097529	0.482133	4	CCL18,CCL20,CXCL2,EDN1
GO:BP	regulation of kinase activity	GO:0043549	0.494748	7	IGF2,CYR61,DUSP6,EDN1,NEDD9,OSBPL8,SPDYA
GO:BP	synapse organization	GO:0050808	0.502261	5	IGFN1,LRRTM2,SDK2,SLC7A11,TLR2
GO:BP	organic cyclic compound biosynthetic process	GO:1901362	0.504977	16	IGF2,CYP1B1,CYR61,EDN1,GUCY1A2,KLF6,NLRP3,RRM2B,SLC5A8,SLC7A11,TCF21,TLR2,UPP1,VGLL3,ZFP36,FOSB
GO:BP	cellular response to hormone stimulus	GO:0032870	0.510136	6	IGF2,EDN1,OSBPL8,TCF21,ZFP36,FOSB
GO:BP	response to hormone	GO:0009725	0.538281	7	IGF2,EDN1,OSBPL8,TCF21,TLR2,ZFP36,FOSB
GO:BP	response to cytokine	GO:0034097	0.539018	8	PLVAP,CCL18,CCL20,CXCL2,EDN1,SERPINB2,TLR2,ZFP36
GO:BP	leukocyte chemotaxis	GO:0030595	0.55038	4	CCL18,CCL20,CXCL2,EDN1
GO:BP	response to lipid	GO:0033993	0.577477	7	CXCL2,EDN1,NLRP3,TCF21,TLR2,ZFP36,FOSB
GO:BP	cellular nitrogen compound biosynthetic process	GO:0044271	0.627583	17	IGF2,ACER3,CYP1B1,CYR61,EDN1,GUCY1A2,KLF6,NLRP3,RRM2B,SLC5A8,SLC7A11,TCF21,TLR2,UPP1,VGLL3,ZFP36,FOSB
GO:BP	positive regulation of transcription by RNA polymerase II	GO:0045944	0.628685	8	IGF2,CYR61,EDN1,KLF6,NLRP3,TCF21,TLR2,FOSB
GO:BP	cellular aromatic compound metabolic process	GO:0006725	0.629805	19	FOLR2,IGF2,SNRPD2,CYP1B1,CYR61,EDN1,ENPP4,GUCY1A2,KLF6,NLRP3,RRM2B,SLC5A8,SLC7A11,TCF21,TLR2,UPP1,VGLL3,ZFP36,FOSB
GO:BP	regulation of cell differentiation	GO:0045595	0.661762	10	ITM2C,IGF2,CYR61,EDN1,IGSF10,NEDD9,NLRP3,SLC6A6,TLR2,ZFP36
GO:BP	regulation of nitric-oxide synthase biosynthetic process	GO:0051769	0.683069	2	EDN1,TLR2
GO:BP	nitric-oxide synthase biosynthetic process	GO:0051767	0.683069	2	EDN1,TLR2
GO:BP	cellular response to biotic stimulus	GO:0071216	0.707238	4	CXCL2,NLRP3,TLR2,ZFP36
GO:BP	positive regulation of cell population proliferation	GO:0008284	0.739793	7	APLNR,FOLR2,IGF2,ACER3,CYR61,EDN1,SPDYA
GO:BP	ribonucleoside catabolic process	GO:0042454	0.750708	2	ENPP4,UPP1
GO:BP	innate immune response	GO:0045087	0.75785	7	ICAM2,CCL18,CCL20,CD300E,EDN1,NLRP3,TLR2
GO:BP	regulation of hydrolase activity	GO:0051336	0.772019	8	PPP1R1A,CCL18,CCL20,CYR61,NEDD9,NLRP3,PZP,SERPINB2
GO:BP	regulation of biological quality	GO:0065008	0.809802	15	APLNR,CYP1B1,DGKH,EDN1,ENPP4,ERAP2,LRRTM2,NUS1,OSBPL8,SERPINB2,SLC30A7,SLC7A11,TLR2,USP53,ZFP36
GO:BP	blood vessel morphogenesis	GO:0048514	0.848184	6	APLNR,CYP1B1,CYR61,EDN1,NUS1,TCF21
GO:BP	anatomical structure morphogenesis	GO:0009653	0.883137	12	APLNR,IGF2,CYP1B1,CYR61,EDN1,IGFN1,NEDD9,NUS1,SDK2,TCF21,TLR2,ZFAND5
GO:BP	leukocyte activation	GO:0045321	0.887373	8	CD79B,IGF2,EDN1,ENPP4,KLF6,NLRP3,PAG1,TLR2
GO:BP	positive regulation of insulin receptor signaling pathway	GO:0046628	0.895356	2	IGF2,OSBPL8
GO:BP	retina layer formation	GO:0010842	0.895356	2	IGFN1,SDK2
GO:BP	nucleobase-containing compound biosynthetic process	GO:0034654	0.897973	15	IGF2,CYP1B1,CYR61,EDN1,GUCY1A2,KLF6,NLRP3,RRM2B,SLC5A8,TCF21,TLR2,UPP1,VGLL3,ZFP36,FOSB
GO:BP	nucleotide biosynthetic process	GO:0009165	0.932214	4	GUCY1A2,RRM2B,SLC5A8,UPP1
GO:BP	organic substance transport	GO:0071702	0.942559	12	FOLR2,ARL5B,EDN1,NLRP3,NUS1,OSBPL8,SLC16A6,SLC5A8,SLC6A6,SLC7A11,TLR2,ZFP36
GO:BP	regulation of cell adhesion	GO:0030155	0.972226	6	IGF2,CYP1B1,CYR61,NEDD9,NLRP3,PAG1
GO:BP	lipid biosynthetic process	GO:0008610	0.979125	6	ACER3,CYR61,DGKH,EDN1,GK,NUS1
GO:BP	nucleoside phosphate biosynthetic process	GO:1901293	0.98537	4	GUCY1A2,RRM2B,SLC5A8,UPP1
GO:BP	pyrimidine nucleoside biosynthetic process	GO:0046134	1	1	UPP1
GO:BP	pyrimidine nucleoside catabolic process	GO:0046135	1	1	UPP1
GO:BP	pigment biosynthetic process	GO:0046148	1	1	SLC7A11
GO:BP	alcohol catabolic process	GO:0046164	1	1	GK
GO:BP	alcohol biosynthetic process	GO:0046165	1	2	ACER3,NUS1
GO:BP	glycerol-3-phosphate biosynthetic process	GO:0046167	1	1	GK
GO:BP	polyol biosynthetic process	GO:0046173	1	1	ACER3
GO:BP	pyrimidine ribonucleoside catabolic process	GO:0046133	1	1	UPP1
GO:BP	polyol catabolic process	GO:0046174	1	1	GK
GO:BP	glucose import	GO:0046323	1	1	OSBPL8
GO:BP	regulation of glucose import	GO:0046324	1	1	OSBPL8
GO:BP	positive regulation of glucose import	GO:0046326	1	1	OSBPL8
GO:BP	regulation of JNK cascade	GO:0046328	1	1	EDN1
GO:BP	positive regulation of JNK cascade	GO:0046330	1	1	EDN1
GO:BP	diacylglycerol metabolic process	GO:0046339	1	1	DGKH
GO:BP	ribose phosphate biosynthetic process	GO:0046390	1	2	GUCY1A2,UPP1
GO:BP	phenol-containing compound biosynthetic process	GO:0046189	1	1	SLC7A11
GO:BP	pyrimidine ribonucleoside metabolic process	GO:0046131	1	1	UPP1
GO:BP	purine ribonucleoside catabolic process	GO:0046130	1	1	ENPP4
GO:BP	purine ribonucleoside metabolic process	GO:0046128	1	1	ENPP4
GO:BP	positive regulation of proteolysis	GO:0045862	1	2	CYR61,NLRP3
GO:BP	negative regulation of transcription, DNA-templated	GO:0045892	1	5	IGF2,EDN1,TCF21,ZFP36,FOSB
GO:BP	positive regulation of transcription, DNA-templated	GO:0045893	1	8	IGF2,CYR61,EDN1,KLF6,NLRP3,TCF21,TLR2,FOSB
GO:BP	positive regulation of carbohydrate metabolic process	GO:0045913	1	1	IGF2
GO:BP	positive regulation of growth	GO:0045927	1	2	IGF2,EDN1
GO:BP	positive regulation of mitotic cell cycle	GO:0045931	1	2	IGF2,EDN1
GO:BP	positive regulation of muscle contraction	GO:0045933	1	1	EDN1
GO:BP	negative regulation of nucleobase-containing compound metabolic process	GO:0045934	1	5	IGF2,EDN1,TCF21,ZFP36,FOSB
GO:BP	positive regulation of nucleobase-containing compound metabolic process	GO:0045935	1	9	IGF2,CYR61,EDN1,KLF6,NLRP3,TCF21,TLR2,ZFP36,FOSB
GO:BP	negative regulation of phosphate metabolic process	GO:0045936	1	2	PPP1R1A,DUSP6
GO:BP	regulation of translation, ncRNA-mediated	GO:0045974	1	1	ZFP36
GO:BP	positive regulation of smooth muscle contraction	GO:0045987	1	1	EDN1
GO:BP	regulation of activated T cell proliferation	GO:0046006	1	1	IGF2
GO:BP	ATP metabolic process	GO:0046034	1	1	NDUFA8
GO:BP	UMP metabolic process	GO:0046049	1	1	UPP1
GO:BP	cGMP metabolic process	GO:0046068	1	1	GUCY1A2
GO:BP	uridine metabolic process	GO:0046108	1	1	UPP1
GO:BP	carboxylic acid biosynthetic process	GO:0046394	1	1	EDN1
GO:BP	negative regulation of proteolysis	GO:0045861	1	2	PZP,SERPINB2
GO:BP	regulation of receptor signaling pathway via JAK-STAT	GO:0046425	1	1	CYP1B1
GO:BP	organophosphate catabolic process	GO:0046434	1	1	UPP1
GO:BP	regulation of insulin receptor signaling pathway	GO:0046626	1	2	IGF2,OSBPL8
GO:BP	alpha-beta T cell activation	GO:0046631	1	1	NLRP3
GO:BP	alpha-beta T cell differentiation	GO:0046632	1	1	NLRP3
GO:BP	regulation of alpha-beta T cell activation	GO:0046634	1	1	NLRP3
GO:BP	positive regulation of alpha-beta T cell activation	GO:0046635	1	1	NLRP3
GO:BP	regulation of alpha-beta T cell differentiation	GO:0046637	1	1	NLRP3
GO:BP	positive regulation of alpha-beta T cell differentiation	GO:0046638	1	1	NLRP3
GO:BP	positive regulation of organ growth	GO:0046622	1	1	EDN1
GO:BP	lymphocyte activation	GO:0046649	1	5	CD79B,IGF2,KLF6,NLRP3,PAG1
GO:BP	folic acid metabolic process	GO:0046655	1	1	FOLR2
GO:BP	male sex differentiation	GO:0046661	1	1	TCF21
GO:BP	response to organophosphorus	GO:0046683	1	1	FOSB
GO:BP	heterocycle catabolic process	GO:0046700	1	3	ENPP4,UPP1,ZFP36
GO:BP	regulation of viral transcription	GO:0046782	1	1	ZFP36
GO:BP	lipid phosphorylation	GO:0046834	1	1	DGKH
GO:BP	hormone secretion	GO:0046879	1	1	EDN1
GO:BP	lymphocyte proliferation	GO:0046651	1	1	IGF2
GO:BP	regulation of organ growth	GO:0046620	1	2	DUSP6,EDN1
GO:BP	development of primary male sexual characteristics	GO:0046546	1	1	TCF21
GO:BP	photoreceptor cell differentiation	GO:0046530	1	1	SDK2
GO:BP	icosanoid biosynthetic process	GO:0046456	1	1	EDN1
GO:BP	prostanoid biosynthetic process	GO:0046457	1	1	EDN1
GO:BP	neutral lipid biosynthetic process	GO:0046460	1	1	GK
GO:BP	acylglycerol biosynthetic process	GO:0046463	1	1	GK
GO:BP	dolichyl diphosphate metabolic process	GO:0046465	1	1	NUS1
GO:BP	membrane lipid catabolic process	GO:0046466	1	2	ACER3,CYP1B1
GO:BP	membrane lipid biosynthetic process	GO:0046467	1	2	ACER3,CYR61
GO:BP	phosphatidic acid metabolic process	GO:0046473	1	1	DGKH
GO:BP	glycerophospholipid biosynthetic process	GO:0046474	1	1	DGKH
GO:BP	heterocycle metabolic process	GO:0046483	1	18	FOLR2,IGF2,SNRPD2,CYP1B1,CYR61,EDN1,ENPP4,GUCY1A2,KLF6,NLRP3,RRM2B,SLC5A8,TCF21,TLR2,UPP1,VGLL3,ZFP36,FOSB
GO:BP	glycerolipid metabolic process	GO:0046486	1	3	DGKH,GK,OSBPL8
GO:BP	nicotinamide nucleotide metabolic process	GO:0046496	1	1	SLC5A8
GO:BP	sphingosine biosynthetic process	GO:0046512	1	1	ACER3
GO:BP	ceramide biosynthetic process	GO:0046513	1	1	CYR61
GO:BP	ceramide catabolic process	GO:0046514	1	1	ACER3
GO:BP	sphingoid metabolic process	GO:0046519	1	1	ACER3
GO:BP	sphingoid biosynthetic process	GO:0046520	1	1	ACER3
GO:BP	positive regulation of receptor signaling pathway via JAK-STAT	GO:0046427	1	1	CYP1B1
GO:BP	regulation of hormone secretion	GO:0046883	1	1	EDN1
GO:BP	positive regulation of striated muscle tissue development	GO:0045844	1	1	EDN1
GO:BP	positive regulation of lipid metabolic process	GO:0045834	1	1	CYR61
GO:BP	cell cycle phase transition	GO:0044770	1	1	SPDYA
GO:BP	mitotic cell cycle phase transition	GO:0044772	1	1	SPDYA
GO:BP	cell cycle G1/S phase transition	GO:0044843	1	1	SPDYA
GO:BP	glycerolipid biosynthetic process	GO:0045017	1	2	DGKH,GK
GO:BP	plasma membrane fusion	GO:0045026	1	1	FOLR2
GO:BP	regulated exocytosis	GO:0045055	1	3	IGF2,ENPP4,TLR2
GO:BP	T-helper 2 cell differentiation	GO:0045064	1	1	NLRP3
GO:BP	multi-multicellular organism process	GO:0044706	1	3	EDN1,PZP,FOSB
GO:BP	regulation of innate immune response	GO:0045088	1	1	ICAM2
GO:BP	cellular extravasation	GO:0045123	1	1	PLVAP
GO:BP	development of primary sexual characteristics	GO:0045137	1	1	TCF21
GO:BP	neuronal ion channel clustering	GO:0045161	1	1	GLDN
GO:BP	clustering of voltage-gated sodium channels	GO:0045162	1	1	GLDN
GO:BP	establishment of protein localization	GO:0045184	1	4	ARL5B,NLRP3,SLC7A11,TLR2
GO:BP	sarcomere organization	GO:0045214	1	1	EDN1
GO:BP	cell-cell junction organization	GO:0045216	1	1	SDK2
GO:BP	positive regulation of innate immune response	GO:0045089	1	1	ICAM2
GO:BP	multi-organism reproductive process	GO:0044703	1	5	FOLR2,EDN1,PZP,SPDYA,FOSB
GO:BP	secondary metabolite biosynthetic process	GO:0044550	1	1	SLC7A11
GO:BP	NLRP3 inflammasome complex assembly	GO:0044546	1	1	NLRP3
GO:BP	negative regulation of molecular function	GO:0044092	1	7	PPP1R1A,CYP1B1,DUSP6,NLRP3,PZP,SERPINB2,ZFP36
GO:BP	cellular amine metabolic process	GO:0044106	1	1	SLC7A11
GO:BP	UMP salvage	GO:0044206	1	1	UPP1
GO:BP	cellular lipid catabolic process	GO:0044242	1	2	ACER3,CYP1B1
GO:BP	cellular catabolic process	GO:0044248	1	8	ACER3,CYP1B1,ENPP4,ERAP2,GK,TRHDE,UPP1,ZFP36
GO:BP	cellular carbohydrate metabolic process	GO:0044262	1	3	PPP1R1A,IGF2,GK
GO:BP	cellular polysaccharide metabolic process	GO:0044264	1	2	PPP1R1A,IGF2
GO:BP	cellular macromolecule catabolic process	GO:0044265	1	1	ZFP36
GO:BP	cellular nitrogen compound catabolic process	GO:0044270	1	3	ENPP4,UPP1,ZFP36
GO:BP	sulfur compound biosynthetic process	GO:0044272	1	1	SLC7A11
GO:BP	cellular carbohydrate catabolic process	GO:0044275	1	1	GK
GO:BP	small molecule catabolic process	GO:0044282	1	3	ENPP4,GK,UPP1
GO:BP	small molecule biosynthetic process	GO:0044283	1	4	ACER3,EDN1,NUS1,UPP1
GO:BP	wound healing, spreading of cells	GO:0044319	1	1	CYR61
GO:BP	response to leptin	GO:0044321	1	1	EDN1
GO:BP	cellular response to fibroblast growth factor stimulus	GO:0044344	1	1	ZFP36
GO:BP	symbiotic process	GO:0044403	1	2	APLNR,ZFP36
GO:BP	cellular respiration	GO:0045333	1	1	NDUFA8
GO:BP	positive regulation of mitotic nuclear division	GO:0045840	1	2	IGF2,EDN1
GO:BP	regulation of nitric oxide biosynthetic process	GO:0045428	1	1	EDN1
GO:BP	fat cell differentiation	GO:0045444	1	2	OSBPL8,ZFP36
GO:BP	regulation of osteoblast differentiation	GO:0045667	1	1	CYR61
GO:BP	positive regulation of osteoblast differentiation	GO:0045669	1	1	CYR61
GO:BP	regulation of epidermis development	GO:0045682	1	1	ZFP36
GO:BP	regulation of glial cell differentiation	GO:0045685	1	1	TLR2
GO:BP	positive regulation of glial cell differentiation	GO:0045687	1	1	TLR2
GO:BP	positive regulation of glycogen biosynthetic process	GO:0045725	1	1	IGF2
GO:BP	positive regulation of cyclin-dependent protein serine/threonine kinase activity	GO:0045737	1	1	SPDYA
GO:BP	negative regulation of neuron differentiation	GO:0045665	1	1	ITM2C
GO:BP	negative regulation of G protein-coupled receptor signaling pathway	GO:0045744	1	1	APLNR
GO:BP	positive regulation of angiogenesis	GO:0045766	1	2	APLNR,CYP1B1
GO:BP	positive regulation of ossification	GO:0045778	1	1	CYR61
GO:BP	positive regulation of cell adhesion	GO:0045785	1	4	IGF2,CYR61,NEDD9,NLRP3
GO:BP	positive regulation of cell cycle	GO:0045787	1	3	IGF2,EDN1,SPDYA
GO:BP	positive regulation of cell size	GO:0045793	1	1	EDN1
GO:BP	negative regulation of endocytosis	GO:0045806	1	1	LRRTM2
GO:BP	positive regulation of heart contraction	GO:0045823	1	1	EDN1
GO:BP	regulation of angiogenesis	GO:0045765	1	2	APLNR,CYP1B1
GO:BP	regulation of neuron differentiation	GO:0045664	1	1	ITM2C
GO:BP	negative regulation of erythrocyte differentiation	GO:0045647	1	1	ZFP36
GO:BP	regulation of erythrocyte differentiation	GO:0045646	1	1	ZFP36
GO:BP	response to ethanol	GO:0045471	1	1	NLRP3
GO:BP	regulation of T cell differentiation	GO:0045580	1	1	NLRP3
GO:BP	positive regulation of T cell differentiation	GO:0045582	1	1	NLRP3
GO:BP	negative regulation of cell differentiation	GO:0045596	1	2	ITM2C,ZFP36
GO:BP	positive regulation of cell differentiation	GO:0045597	1	7	CYR61,EDN1,NEDD9,NLRP3,SLC6A6,TLR2,ZFP36
GO:BP	regulation of fat cell differentiation	GO:0045598	1	1	ZFP36
GO:BP	positive regulation of fat cell differentiation	GO:0045600	1	1	ZFP36
GO:BP	regulation of epidermal cell differentiation	GO:0045604	1	1	ZFP36
GO:BP	regulation of keratinocyte differentiation	GO:0045616	1	1	ZFP36
GO:BP	regulation of lymphocyte differentiation	GO:0045619	1	1	NLRP3
GO:BP	positive regulation of lymphocyte differentiation	GO:0045621	1	1	NLRP3
GO:BP	regulation of T-helper cell differentiation	GO:0045622	1	1	NLRP3
GO:BP	positive regulation of T-helper cell differentiation	GO:0045624	1	1	NLRP3
GO:BP	regulation of T-helper 2 cell differentiation	GO:0045628	1	1	NLRP3
GO:BP	positive regulation of T-helper 2 cell differentiation	GO:0045630	1	1	NLRP3
GO:BP	regulation of myeloid cell differentiation	GO:0045637	1	1	ZFP36
GO:BP	negative regulation of myeloid cell differentiation	GO:0045638	1	1	ZFP36
GO:BP	positive regulation of nitric oxide biosynthetic process	GO:0045429	1	1	EDN1
GO:BP	positive regulation of hormone secretion	GO:0046887	1	1	EDN1
GO:BP	negative regulation of hormone secretion	GO:0046888	1	1	EDN1
GO:BP	positive regulation of lipid biosynthetic process	GO:0046889	1	1	CYR61
GO:BP	negative regulation of cell activation	GO:0050866	1	1	PAG1
GO:BP	positive regulation of cell activation	GO:0050867	1	2	IGF2,NLRP3
GO:BP	negative regulation of T cell activation	GO:0050868	1	1	PAG1
GO:BP	positive regulation of T cell activation	GO:0050870	1	2	IGF2,NLRP3
GO:BP	nervous system process	GO:0050877	1	6	BEST1,CYP1B1,EDN1,SLC7A11,TLR2,USP53
GO:BP	endocrine process	GO:0050886	1	1	EDN1
GO:BP	cognition	GO:0050890	1	2	SLC7A11,TLR2
GO:BP	regulation of cell activation	GO:0050865	1	3	IGF2,NLRP3,PAG1
GO:BP	detection of stimulus involved in sensory perception	GO:0050906	1	1	BEST1
GO:BP	regulation of chemotaxis	GO:0050920	1	1	EDN1
GO:BP	positive regulation of chemotaxis	GO:0050921	1	1	EDN1
GO:BP	sensory perception of light stimulus	GO:0050953	1	2	BEST1,CYP1B1
GO:BP	sensory perception of mechanical stimulus	GO:0050954	1	1	USP53
GO:BP	detection of light stimulus involved in sensory perception	GO:0050962	1	1	BEST1
GO:BP	regulation of nitric-oxide synthase activity	GO:0050999	1	1	NUS1
GO:BP	positive regulation of nitric-oxide synthase activity	GO:0051000	1	1	NUS1
GO:BP	detection of light stimulus involved in visual perception	GO:0050908	1	1	BEST1
GO:BP	regulation of T cell activation	GO:0050863	1	3	IGF2,NLRP3,PAG1
GO:BP	B cell receptor signaling pathway	GO:0050853	1	1	CD79B
GO:BP	T cell receptor signaling pathway	GO:0050852	1	1	PAG1
GO:BP	regulation of neurogenesis	GO:0050767	1	3	ITM2C,IGSF10,TLR2
GO:BP	negative regulation of neurogenesis	GO:0050768	1	1	ITM2C
GO:BP	positive regulation of neurogenesis	GO:0050769	1	1	TLR2
GO:BP	regulation of immune response	GO:0050776	1	6	CD79B,ICAM2,CD300E,NCR3LG1,NLRP3,PAG1
GO:BP	positive regulation of immune response	GO:0050778	1	4	CD79B,ICAM2,NLRP3,PAG1
GO:BP	RNA destabilization	GO:0050779	1	1	ZFP36
GO:BP	regulation of viral process	GO:0050792	1	1	ZFP36
GO:BP	activated T cell proliferation	GO:0050798	1	1	IGF2
GO:BP	ion homeostasis	GO:0050801	1	4	APLNR,EDN1,SLC30A7,SLC7A11
GO:BP	regulation of synapse structure or activity	GO:0050803	1	3	LRRTM2,SLC7A11,TLR2
GO:BP	modulation of chemical synaptic transmission	GO:0050804	1	3	EDN1,LRRTM2,SLC7A11
GO:BP	positive regulation of synaptic transmission	GO:0050806	1	1	LRRTM2
GO:BP	regulation of synapse organization	GO:0050807	1	3	LRRTM2,SLC7A11,TLR2
GO:BP	negative regulation of coagulation	GO:0050819	1	2	EDN1,SERPINB2
GO:BP	positive regulation of coagulation	GO:0050820	1	1	ENPP4
GO:BP	defense response to Gram-positive bacterium	GO:0050830	1	2	NLRP3,TLR2
GO:BP	antigen receptor-mediated signaling pathway	GO:0050851	1	2	CD79B,PAG1
GO:BP	actin filament bundle assembly	GO:0051017	1	1	NEDD9
GO:BP	negative regulation of phagocytosis	GO:0050765	1	1	TLR2
GO:BP	mRNA transport	GO:0051028	1	1	ZFP36
GO:BP	positive regulation of secretion	GO:0051047	1	2	EDN1,TLR2
GO:BP	release of sequestered calcium ion into cytosol	GO:0051209	1	1	APLNR
GO:BP	cartilage development	GO:0051216	1	2	CYR61,EDN1
GO:BP	positive regulation of protein transport	GO:0051222	1	1	TLR2
GO:BP	regulation of protein transport	GO:0051223	1	2	SLC7A11,TLR2
GO:BP	maintenance of location	GO:0051235	1	3	APLNR,OSBPL8,SLC30A7
GO:BP	establishment of RNA localization	GO:0051236	1	1	ZFP36
GO:BP	sequestering of metal ion	GO:0051238	1	1	SLC30A7
GO:BP	sequestering of calcium ion	GO:0051208	1	1	APLNR
GO:BP	negative regulation of multicellular organismal process	GO:0051241	1	6	ITM2C,EDN1,NLRP3,SERPINB2,TLR2,ZFP36
GO:BP	regulation of lymphocyte activation	GO:0051249	1	3	IGF2,NLRP3,PAG1
GO:BP	negative regulation of lymphocyte activation	GO:0051250	1	1	PAG1
GO:BP	positive regulation of lymphocyte activation	GO:0051251	1	2	IGF2,NLRP3
GO:BP	regulation of RNA metabolic process	GO:0051252	1	11	IGF2,CYP1B1,CYR61,EDN1,KLF6,NLRP3,TCF21,TLR2,VGLL3,ZFP36,FOSB
GO:BP	negative regulation of RNA metabolic process	GO:0051253	1	5	IGF2,EDN1,TCF21,ZFP36,FOSB
GO:BP	positive regulation of RNA metabolic process	GO:0051254	1	9	IGF2,CYR61,EDN1,KLF6,NLRP3,TCF21,TLR2,ZFP36,FOSB
GO:BP	negative regulation of cellular component movement	GO:0051271	1	2	CYP1B1,OSBPL8
GO:BP	negative regulation of protein metabolic process	GO:0051248	1	7	ITM2C,PPP1R1A,DUSP6,EDN1,PZP,SERPINB2,ZFP36
GO:BP	vitamin transport	GO:0051180	1	1	FOLR2
GO:BP	negative regulation of nitrogen compound metabolic process	GO:0051172	1	10	ITM2C,PPP1R1A,IGF2,DUSP6,EDN1,PZP,SERPINB2,TCF21,ZFP36,FOSB
GO:BP	import into nucleus	GO:0051170	1	1	SNRPD2
GO:BP	negative regulation of secretion	GO:0051048	1	1	EDN1
GO:BP	regulation of transport	GO:0051049	1	8	APLNR,BEST1,EDN1,LRRTM2,NUS1,OSBPL8,SLC7A11,TLR2
GO:BP	positive regulation of transport	GO:0051050	1	4	APLNR,EDN1,OSBPL8,TLR2
GO:BP	negative regulation of transport	GO:0051051	1	3	EDN1,LRRTM2,TLR2
GO:BP	regulation of DNA-binding transcription factor activity	GO:0051090	1	4	CYP1B1,EDN1,NLRP3,TLR2
GO:BP	positive regulation of DNA-binding transcription factor activity	GO:0051091	1	3	EDN1,NLRP3,TLR2
GO:BP	positive regulation of NF-kappaB transcription factor activity	GO:0051092	1	2	NLRP3,TLR2
GO:BP	negative regulation of developmental process	GO:0051093	1	3	ITM2C,TLR2,ZFP36
GO:BP	regulation of cellular component organization	GO:0051128	1	6	ITM2C,IGF2,EDN1,LRRTM2,SLC7A11,TLR2
GO:BP	negative regulation of cellular component organization	GO:0051129	1	3	ITM2C,LRRTM2,TLR2
GO:BP	positive regulation of cellular component organization	GO:0051130	1	3	IGF2,EDN1,LRRTM2
GO:BP	striated muscle cell differentiation	GO:0051146	1	2	IGF2,EDN1
GO:BP	regulation of muscle cell differentiation	GO:0051147	1	2	IGF2,EDN1
GO:BP	positive regulation of muscle cell differentiation	GO:0051149	1	1	EDN1
GO:BP	regulation of striated muscle cell differentiation	GO:0051153	1	1	EDN1
GO:BP	positive regulation of striated muscle cell differentiation	GO:0051155	1	1	EDN1
GO:BP	nuclear transport	GO:0051169	1	1	SNRPD2
GO:BP	regulation of secretion	GO:0051046	1	2	EDN1,TLR2
GO:BP	regulation of phagocytosis	GO:0050764	1	1	TLR2
GO:BP	regulation of thymidylate synthase biosynthetic process	GO:0050758	1	1	FOLR2
GO:BP	thymidylate synthase biosynthetic process	GO:0050757	1	1	FOLR2
GO:BP	negative regulation of viral process	GO:0048525	1	1	ZFP36
GO:BP	hematopoietic or lymphoid organ development	GO:0048534	1	6	CD79B,KLF6,NLRP3,TCF21,TLR2,ZFP36
GO:BP	spleen development	GO:0048536	1	1	TCF21
GO:BP	digestive tract morphogenesis	GO:0048546	1	1	TCF21
GO:BP	embryonic digestive tract morphogenesis	GO:0048557	1	1	TCF21
GO:BP	embryonic organ morphogenesis	GO:0048562	1	2	EDN1,TCF21
GO:BP	digestive tract development	GO:0048565	1	1	TCF21
GO:BP	rhythmic process	GO:0048511	1	1	HS3ST2
GO:BP	embryonic digestive tract development	GO:0048566	1	1	TCF21
GO:BP	negative regulation of response to stimulus	GO:0048585	1	9	APLNR,DUSP6,EDN1,NLRP3,RRM2B,SERPINB2,SLC7A11,TCF21,ZFP36
GO:BP	developmental cell growth	GO:0048588	1	1	EDN1
GO:BP	developmental growth	GO:0048589	1	3	IGF2,DUSP6,EDN1
GO:BP	eye morphogenesis	GO:0048592	1	2	IGFN1,SDK2
GO:BP	camera-type eye morphogenesis	GO:0048593	1	2	IGFN1,SDK2
GO:BP	embryonic morphogenesis	GO:0048598	1	5	APLNR,IGF2,CYR61,EDN1,TCF21
GO:BP	reproductive structure development	GO:0048608	1	3	IGF2,CYR61,TCF21
GO:BP	embryonic organ development	GO:0048568	1	4	IGF2,CYR61,EDN1,TCF21
GO:BP	cell maturation	GO:0048469	1	1	GLDN
GO:BP	cell development	GO:0048468	1	6	ITM2C,EDN1,GLDN,IGSF10,NEDD9,TLR2
GO:BP	lung alveolus development	GO:0048286	1	2	SLC7A11,TCF21
GO:BP	regulation of lipid biosynthetic process	GO:0046890	1	1	CYR61
GO:BP	secretion	GO:0046903	1	5	IGF2,EDN1,ENPP4,NLRP3,TLR2
GO:BP	intracellular transport	GO:0046907	1	3	SNRPD2,ARL5B,NUS1
GO:BP	cellular transition metal ion homeostasis	GO:0046916	1	1	SLC30A7
GO:BP	antigen processing and presentation of peptide antigen	GO:0048002	1	1	ERAP2
GO:BP	platelet-derived growth factor receptor signaling pathway	GO:0048008	1	1	ZFAND5
GO:BP	phosphatidylinositol-mediated signaling	GO:0048015	1	1	EDN1
GO:BP	inositol phosphate-mediated signaling	GO:0048016	1	1	EDN1
GO:BP	inositol lipid-mediated signaling	GO:0048017	1	1	EDN1
GO:BP	regulation of melanin biosynthetic process	GO:0048021	1	1	SLC7A11
GO:BP	regulation of synaptic plasticity	GO:0048167	1	1	LRRTM2
GO:BP	male gamete generation	GO:0048232	1	1	SPDYA
GO:BP	lymphocyte chemotaxis	GO:0048247	1	2	CCL18,CCL20
GO:BP	mRNA stabilization	GO:0048255	1	1	ZFP36
GO:BP	regulation of receptor-mediated endocytosis	GO:0048259	1	1	LRRTM2
GO:BP	negative regulation of receptor-mediated endocytosis	GO:0048261	1	1	LRRTM2
GO:BP	organelle fission	GO:0048285	1	3	IGF2,EDN1,SPDYA
GO:BP	multicellular organismal reproductive process	GO:0048609	1	2	EDN1,SPDYA
GO:BP	regulation of muscle organ development	GO:0048634	1	1	EDN1
GO:BP	positive regulation of muscle organ development	GO:0048636	1	1	EDN1
GO:BP	regulation of developmental growth	GO:0048638	1	3	IGF2,DUSP6,EDN1
GO:BP	sensory system development	GO:0048880	1	4	CYP1B1,IGFN1,SDK2,SLC7A11
GO:BP	nucleic acid transport	GO:0050657	1	1	ZFP36
GO:BP	RNA transport	GO:0050658	1	1	ZFP36
GO:BP	cytokine secretion	GO:0050663	1	2	NLRP3,TLR2
GO:BP	regulation of lymphocyte proliferation	GO:0050670	1	1	IGF2
GO:BP	positive regulation of lymphocyte proliferation	GO:0050671	1	1	IGF2
GO:BP	epithelial cell proliferation	GO:0050673	1	3	APLNR,IGF2,ZFP36
GO:BP	regulation of epithelial cell proliferation	GO:0050678	1	3	APLNR,IGF2,ZFP36
GO:BP	positive regulation of epithelial cell proliferation	GO:0050679	1	2	APLNR,IGF2
GO:BP	regulation of cytokine secretion	GO:0050707	1	1	TLR2
GO:BP	regulation of protein secretion	GO:0050708	1	1	TLR2
GO:BP	positive regulation of protein secretion	GO:0050714	1	1	TLR2
GO:BP	regulation of inflammatory response	GO:0050727	1	3	NLRP3,TLR2,ZFP36
GO:BP	negative regulation of inflammatory response	GO:0050728	1	2	NLRP3,ZFP36
GO:BP	positive regulation of inflammatory response	GO:0050729	1	1	TLR2
GO:BP	regulation of peptidyl-tyrosine phosphorylation	GO:0050730	1	2	IGF2,NEDD9
GO:BP	positive regulation of peptidyl-tyrosine phosphorylation	GO:0050731	1	2	IGF2,NEDD9
GO:BP	chemical homeostasis	GO:0048878	1	5	APLNR,EDN1,NUS1,SLC30A7,SLC7A11
GO:BP	positive regulation of cellular component biogenesis	GO:0044089	1	2	EDN1,LRRTM2
GO:BP	homeostasis of number of cells	GO:0048872	1	2	SLC7A11,ZFP36
GO:BP	stem cell differentiation	GO:0048863	1	1	EDN1
GO:BP	positive regulation of developmental growth	GO:0048639	1	2	IGF2,EDN1
GO:BP	smooth muscle cell proliferation	GO:0048659	1	1	EDN1
GO:BP	regulation of smooth muscle cell proliferation	GO:0048660	1	1	EDN1
GO:BP	positive regulation of smooth muscle cell proliferation	GO:0048661	1	1	EDN1
GO:BP	neuron development	GO:0048666	1	2	ITM2C,GLDN
GO:BP	generation of neurons	GO:0048699	1	5	ITM2C,GLDN,IGSF10,SDK2,TLR2
GO:BP	skeletal system morphogenesis	GO:0048705	1	1	ZFAND5
GO:BP	oligodendrocyte differentiation	GO:0048709	1	1	TLR2
GO:BP	regulation of oligodendrocyte differentiation	GO:0048713	1	1	TLR2
GO:BP	positive regulation of oligodendrocyte differentiation	GO:0048714	1	1	TLR2
GO:BP	tissue morphogenesis	GO:0048729	1	3	CYR61,EDN1,TCF21
GO:BP	gland development	GO:0048732	1	2	IGF2,TCF21
GO:BP	appendage development	GO:0048736	1	2	RSPO4,SLC7A11
GO:BP	cardiac muscle tissue development	GO:0048738	1	1	EDN1
GO:BP	smooth muscle tissue development	GO:0048745	1	1	ZFAND5
GO:BP	branching morphogenesis of an epithelial tube	GO:0048754	1	2	EDN1,TCF21
GO:BP	mesenchymal cell differentiation	GO:0048762	1	2	EDN1,TCF21
GO:BP	stem cell development	GO:0048864	1	1	EDN1
GO:BP	chromosome organization	GO:0051276	1	1	IGF2
GO:BP	regulation of cellular component biogenesis	GO:0044087	1	4	CYR61,EDN1,LRRTM2,TLR2
GO:BP	regulation of anion transport	GO:0044070	1	1	EDN1
GO:BP	diol metabolic process	GO:0034311	1	1	ACER3
GO:BP	diol biosynthetic process	GO:0034312	1	1	ACER3
GO:BP	cell junction assembly	GO:0034329	1	4	IGFN1,LRRTM2,SDK2,TLR2
GO:BP	cell junction organization	GO:0034330	1	5	IGFN1,LRRTM2,SDK2,SLC7A11,TLR2
GO:BP	NAD biosynthesis via nicotinamide riboside salvage pathway	GO:0034356	1	1	SLC5A8
GO:BP	smooth muscle cell apoptotic process	GO:0034390	1	1	EDN1
GO:BP	regulation of smooth muscle cell apoptotic process	GO:0034391	1	1	EDN1
GO:BP	primary alcohol metabolic process	GO:0034308	1	1	CYP1B1
GO:BP	negative regulation of smooth muscle cell apoptotic process	GO:0034392	1	1	EDN1
GO:BP	substrate adhesion-dependent cell spreading	GO:0034446	1	1	NEDD9
GO:BP	protein localization to nucleus	GO:0034504	1	1	OSBPL8
GO:BP	cellular response to oxidative stress	GO:0034599	1	2	CYP1B1,SLC7A11
GO:BP	cellular protein localization	GO:0034613	1	3	ARL5B,OSBPL8,SLC7A11
GO:BP	cellular response to reactive oxygen species	GO:0034614	1	1	CYP1B1
GO:BP	cellular protein-containing complex assembly	GO:0034622	1	3	NDUFA8,SNRPD2,NLRP3
GO:BP	glutathione transport	GO:0034635	1	1	SLC7A11
GO:BP	nucleobase-containing small molecule biosynthetic process	GO:0034404	1	1	UPP1
GO:BP	positive regulation of cellular amide metabolic process	GO:0034250	1	1	CYR61
GO:BP	negative regulation of cellular amide metabolic process	GO:0034249	1	1	ZFP36
GO:BP	regulation of cellular amide metabolic process	GO:0034248	1	3	CYR61,SLC7A11,ZFP36
GO:BP	cell adhesion mediated by integrin	GO:0033627	1	1	CYP1B1
GO:BP	regulation of cell adhesion mediated by integrin	GO:0033628	1	1	CYP1B1
GO:BP	negative regulation of cell adhesion mediated by integrin	GO:0033629	1	1	CYP1B1
GO:BP	negative regulation of kinase activity	GO:0033673	1	1	DUSP6
GO:BP	osteoblast proliferation	GO:0033687	1	1	CYR61
GO:BP	regulation of osteoblast proliferation	GO:0033688	1	1	CYR61
GO:BP	positive regulation of osteoblast proliferation	GO:0033690	1	1	CYR61
GO:BP	cellular polysaccharide biosynthetic process	GO:0033692	1	1	IGF2
GO:BP	protein localization to Golgi apparatus	GO:0034067	1	1	ARL5B
GO:BP	erythrocyte homeostasis	GO:0034101	1	1	ZFP36
GO:BP	homotypic cell-cell adhesion	GO:0034109	1	1	SLC7A11
GO:BP	heterotypic cell-cell adhesion	GO:0034113	1	1	GLDN
GO:BP	regulation of toll-like receptor signaling pathway	GO:0034121	1	1	TLR2
GO:BP	positive regulation of toll-like receptor signaling pathway	GO:0034123	1	1	TLR2
GO:BP	toll-like receptor 2 signaling pathway	GO:0034134	1	1	TLR2
GO:BP	carbohydrate transmembrane transport	GO:0034219	1	2	EDN1,OSBPL8
GO:BP	ion transmembrane transport	GO:0034220	1	7	APLNR,FOLR2,BEST1,SLC30A7,SLC5A8,SLC6A6,SLC7A11
GO:BP	cellular carbohydrate biosynthetic process	GO:0034637	1	1	IGF2
GO:BP	response to testosterone	GO:0033574	1	1	EDN1
GO:BP	cellular macromolecule biosynthetic process	GO:0034645	1	14	ITM2C,IGF2,CYP1B1,CYR61,EDN1,KLF6,NLRP3,NUS1,RRM2B,TCF21,TLR2,VGLL3,ZFP36,FOSB
GO:BP	nucleobase-containing small molecule catabolic process	GO:0034656	1	2	ENPP4,UPP1
GO:BP	regulation of tube diameter	GO:0035296	1	1	EDN1
GO:BP	regulation of dephosphorylation	GO:0035303	1	1	PPP1R1A
GO:BP	regulation of protein dephosphorylation	GO:0035304	1	1	PPP1R1A
GO:BP	negative regulation of dephosphorylation	GO:0035305	1	1	PPP1R1A
GO:BP	negative regulation of protein dephosphorylation	GO:0035308	1	1	PPP1R1A
GO:BP	peptidyl-tyrosine dephosphorylation	GO:0035335	1	2	DUSP6,PTP4A1
GO:BP	dipeptide transmembrane transport	GO:0035442	1	1	SLC7A11
GO:BP	tube development	GO:0035295	1	7	APLNR,CYP1B1,CYR61,EDN1,NUS1,SLC7A11,TCF21
GO:BP	tripeptide transmembrane transport	GO:0035443	1	1	SLC7A11
GO:BP	calcium-mediated signaling using intracellular calcium source	GO:0035584	1	1	CCL20
GO:BP	establishment of protein localization to extracellular region	GO:0035592	1	2	NLRP3,TLR2
GO:BP	oligopeptide transmembrane transport	GO:0035672	1	1	SLC7A11
GO:BP	cellular response to drug	GO:0035690	1	1	EDN1
GO:BP	CD4-positive, alpha-beta T cell activation	GO:0035710	1	1	NLRP3
GO:BP	interleukin-12-mediated signaling pathway	GO:0035722	1	1	SERPINB2
GO:BP	CD4-positive, alpha-beta T cell cytokine production	GO:0035743	1	1	NLRP3
GO:BP	vitamin transmembrane transport	GO:0035461	1	1	FOLR2
GO:BP	miRNA mediated inhibition of translation	GO:0035278	1	1	ZFP36
GO:BP	exocrine system development	GO:0035272	1	1	IGF2
GO:BP	protein mannosylation	GO:0035268	1	1	NUS1
GO:BP	response to prostaglandin	GO:0034694	1	1	EDN1
GO:BP	response to prostaglandin F	GO:0034696	1	1	EDN1
GO:BP	cellular hormone metabolic process	GO:0034754	1	1	CYP1B1
GO:BP	regulation of transmembrane transport	GO:0034762	1	3	APLNR,EDN1,OSBPL8
GO:BP	positive regulation of transmembrane transport	GO:0034764	1	2	APLNR,OSBPL8
GO:BP	regulation of ion transmembrane transport	GO:0034765	1	1	APLNR
GO:BP	positive regulation of ion transmembrane transport	GO:0034767	1	1	APLNR
GO:BP	glutathione transmembrane transport	GO:0034775	1	1	SLC7A11
GO:BP	sperm-egg recognition	GO:0035036	1	1	FOLR2
GO:BP	cardiocyte differentiation	GO:0035051	1	1	EDN1
GO:BP	response to nicotine	GO:0035094	1	2	EDN1,SLC7A11
GO:BP	regulation of tube size	GO:0035150	1	1	EDN1
GO:BP	post-transcriptional gene silencing by RNA	GO:0035194	1	1	ZFP36
GO:BP	gene silencing by miRNA	GO:0035195	1	1	ZFP36
GO:BP	tube morphogenesis	GO:0035239	1	6	APLNR,CYP1B1,CYR61,EDN1,NUS1,TCF21
GO:BP	multicellular organism growth	GO:0035264	1	1	IGF2
GO:BP	organ growth	GO:0035265	1	2	DUSP6,EDN1
GO:BP	nucleobase-containing compound catabolic process	GO:0034655	1	3	ENPP4,UPP1,ZFP36
GO:BP	T-helper 2 cell cytokine production	GO:0035745	1	1	NLRP3
GO:BP	unsaturated fatty acid metabolic process	GO:0033559	1	2	CYP1B1,EDN1
GO:BP	protein localization to organelle	GO:0033365	1	2	ARL5B,OSBPL8
GO:BP	regulation of interleukin-5 production	GO:0032674	1	1	NLRP3
GO:BP	regulation of interleukin-6 production	GO:0032675	1	1	TLR2
GO:BP	regulation of interleukin-8 production	GO:0032677	1	1	TLR2
GO:BP	regulation of tumor necrosis factor production	GO:0032680	1	2	TLR2,ZFP36
GO:BP	negative regulation of interleukin-1 beta production	GO:0032691	1	1	NLRP3
GO:BP	negative regulation of interleukin-1 production	GO:0032692	1	1	NLRP3
GO:BP	negative regulation of interleukin-2 production	GO:0032703	1	1	ZFP36
GO:BP	regulation of interleukin-4 production	GO:0032673	1	1	NLRP3
GO:BP	positive regulation of chemokine production	GO:0032722	1	1	TLR2
GO:BP	positive regulation of interleukin-1 beta production	GO:0032731	1	1	NLRP3
GO:BP	positive regulation of interleukin-1 production	GO:0032732	1	1	NLRP3
GO:BP	positive regulation of interleukin-10 production	GO:0032733	1	1	TLR2
GO:BP	positive regulation of interleukin-12 production	GO:0032735	1	1	TLR2
GO:BP	positive regulation of interleukin-13 production	GO:0032736	1	1	NLRP3
GO:BP	positive regulation of interleukin-18 production	GO:0032741	1	1	TLR2
GO:BP	positive regulation of interleukin-4 production	GO:0032753	1	1	NLRP3
GO:BP	positive regulation of interferon-beta production	GO:0032728	1	1	TLR2
GO:BP	regulation of interleukin-2 production	GO:0032663	1	1	ZFP36
GO:BP	regulation of interleukin-18 production	GO:0032661	1	1	TLR2
GO:BP	regulation of interleukin-13 production	GO:0032656	1	1	NLRP3
GO:BP	interleukin-1 beta production	GO:0032611	1	1	NLRP3
GO:BP	interleukin-1 production	GO:0032612	1	1	NLRP3
GO:BP	interleukin-10 production	GO:0032613	1	1	TLR2
GO:BP	interleukin-12 production	GO:0032615	1	1	TLR2
GO:BP	interleukin-13 production	GO:0032616	1	1	NLRP3
GO:BP	interleukin-2 production	GO:0032623	1	1	ZFP36
GO:BP	interleukin-4 production	GO:0032633	1	1	NLRP3
GO:BP	interleukin-5 production	GO:0032634	1	1	NLRP3
GO:BP	interleukin-6 production	GO:0032635	1	1	TLR2
GO:BP	interleukin-8 production	GO:0032637	1	1	TLR2
GO:BP	tumor necrosis factor production	GO:0032640	1	2	TLR2,ZFP36
GO:BP	regulation of chemokine production	GO:0032642	1	1	TLR2
GO:BP	regulation of interferon-beta production	GO:0032648	1	1	TLR2
GO:BP	regulation of interleukin-1 beta production	GO:0032651	1	1	NLRP3
GO:BP	regulation of interleukin-1 production	GO:0032652	1	1	NLRP3
GO:BP	regulation of interleukin-10 production	GO:0032653	1	1	TLR2
GO:BP	regulation of interleukin-12 production	GO:0032655	1	1	TLR2
GO:BP	positive regulation of interleukin-5 production	GO:0032754	1	1	NLRP3
GO:BP	cellular response to stress	GO:0033554	1	7	CYP1B1,EDN1,RRM2B,SLC7A11,SPDYA,UPP1,ZFP36
GO:BP	positive regulation of interleukin-6 production	GO:0032755	1	1	TLR2
GO:BP	positive regulation of tumor necrosis factor production	GO:0032760	1	1	TLR2
GO:BP	regulation of actin filament-based process	GO:0032970	1	1	EDN1
GO:BP	mitochondrial respiratory chain complex I assembly	GO:0032981	1	1	NDUFA8
GO:BP	cellular component morphogenesis	GO:0032989	1	2	EDN1,TLR2
GO:BP	muscle cell proliferation	GO:0033002	1	1	EDN1
GO:BP	myeloid cell apoptotic process	GO:0033028	1	1	SLC7A11
GO:BP	regulation of neutrophil apoptotic process	GO:0033029	1	1	SLC7A11
GO:BP	regulation of myeloid cell apoptotic process	GO:0033032	1	1	SLC7A11
GO:BP	regulation of actin cytoskeleton organization	GO:0032956	1	1	EDN1
GO:BP	macromolecule localization	GO:0033036	1	9	ARL5B,EDN1,NLRP3,NUS1,OSBPL8,SLC5A8,SLC7A11,TLR2,ZFP36
GO:BP	regulation of chromosome organization	GO:0033044	1	1	IGF2
GO:BP	mitochondrial respiratory chain complex assembly	GO:0033108	1	1	NDUFA8
GO:BP	regulation of intracellular steroid hormone receptor signaling pathway	GO:0033143	1	1	TCF21
GO:BP	negative regulation of intracellular steroid hormone receptor signaling pathway	GO:0033144	1	1	TCF21
GO:BP	tumor necrosis factor-mediated signaling pathway	GO:0033209	1	1	PLVAP
GO:BP	regulation of cellular amine metabolic process	GO:0033238	1	1	SLC7A11
GO:BP	response to vitamin	GO:0033273	1	1	FOLR2
GO:BP	regulation of organelle organization	GO:0033043	1	3	IGF2,EDN1,LRRTM2
GO:BP	positive regulation of mononuclear cell proliferation	GO:0032946	1	1	IGF2
GO:BP	regulation of mononuclear cell proliferation	GO:0032944	1	1	IGF2
GO:BP	mononuclear cell proliferation	GO:0032943	1	1	IGF2
GO:BP	regulation of monooxygenase activity	GO:0032768	1	1	NUS1
GO:BP	positive regulation of monooxygenase activity	GO:0032770	1	1	NUS1
GO:BP	RNA biosynthetic process	GO:0032774	1	11	IGF2,CYP1B1,CYR61,EDN1,KLF6,NLRP3,TCF21,TLR2,VGLL3,ZFP36,FOSB
GO:BP	monocarboxylic acid metabolic process	GO:0032787	1	2	CYP1B1,EDN1
GO:BP	receptor biosynthetic process	GO:0032800	1	1	EDN1
GO:BP	glomerulus development	GO:0032835	1	1	TCF21
GO:BP	response to insulin	GO:0032868	1	3	IGF2,OSBPL8,TLR2
GO:BP	cellular response to insulin stimulus	GO:0032869	1	2	IGF2,OSBPL8
GO:BP	regulation of stress-activated MAPK cascade	GO:0032872	1	1	EDN1
GO:BP	positive regulation of stress-activated MAPK cascade	GO:0032874	1	1	EDN1
GO:BP	regulation of protein localization	GO:0032880	1	2	SLC7A11,TLR2
GO:BP	regulation of polysaccharide metabolic process	GO:0032881	1	1	IGF2
GO:BP	regulation of polysaccharide biosynthetic process	GO:0032885	1	1	IGF2
GO:BP	regulation of organic acid transport	GO:0032890	1	1	EDN1
GO:BP	positive regulation of organic acid transport	GO:0032892	1	1	EDN1
GO:BP	negative regulation of viral transcription	GO:0032897	1	1	ZFP36
GO:BP	secretion by cell	GO:0032940	1	5	IGF2,EDN1,ENPP4,NLRP3,TLR2
GO:BP	positive regulation of interleukin-8 production	GO:0032757	1	1	TLR2
GO:BP	regulation of urine volume	GO:0035809	1	1	EDN1
GO:BP	positive regulation of urine volume	GO:0035810	1	1	EDN1
GO:BP	renal sodium excretion	GO:0035812	1	1	EDN1
GO:BP	nucleotide salvage	GO:0043173	1	1	UPP1
GO:BP	nucleoside salvage	GO:0043174	1	1	UPP1
GO:BP	rhythmic excitation	GO:0043179	1	1	EDN1
GO:BP	response to amino acid	GO:0043200	1	1	EDN1
GO:BP	regulation of carbohydrate biosynthetic process	GO:0043255	1	1	IGF2
GO:BP	regulation of ion transport	GO:0043269	1	3	APLNR,BEST1,EDN1
GO:BP	positive regulation of ion transport	GO:0043270	1	2	APLNR,EDN1
GO:BP	peptide catabolic process	GO:0043171	1	2	ERAP2,TRHDE
GO:BP	response to morphine	GO:0043278	1	1	FOSB
GO:BP	positive regulation of cysteine-type endopeptidase activity involved in apoptotic process	GO:0043280	1	2	CYR61,NLRP3
GO:BP	regulation of cysteine-type endopeptidase activity involved in apoptotic process	GO:0043281	1	2	CYR61,NLRP3
GO:BP	leukocyte degranulation	GO:0043299	1	2	ENPP4,TLR2
GO:BP	neutrophil degranulation	GO:0043312	1	2	ENPP4,TLR2
GO:BP	CD4-positive, alpha-beta T cell differentiation	GO:0043367	1	1	NLRP3
GO:BP	regulation of CD4-positive, alpha-beta T cell differentiation	GO:0043370	1	1	NLRP3
GO:BP	positive regulation of CD4-positive, alpha-beta T cell differentiation	GO:0043372	1	1	NLRP3
GO:BP	response to alkaloid	GO:0043279	1	1	FOSB
GO:BP	receptor clustering	GO:0043113	1	1	SLC7A11
GO:BP	receptor metabolic process	GO:0043112	1	2	EDN1,LRRTM2
GO:BP	pyrimidine nucleoside salvage	GO:0043097	1	1	UPP1
GO:BP	tripeptide transport	GO:0042939	1	1	SLC7A11
GO:BP	amyloid precursor protein metabolic process	GO:0042982	1	1	ITM2C
GO:BP	amyloid precursor protein biosynthetic process	GO:0042983	1	1	ITM2C
GO:BP	regulation of amyloid precursor protein biosynthetic process	GO:0042984	1	1	ITM2C
GO:BP	negative regulation of amyloid precursor protein biosynthetic process	GO:0042985	1	1	ITM2C
GO:BP	chordate embryonic development	GO:0043009	1	4	IGF2,CYR61,EDN1,ZFAND5
GO:BP	camera-type eye development	GO:0043010	1	4	CYP1B1,IGFN1,SDK2,SLC7A11
GO:BP	peptide biosynthetic process	GO:0043043	1	2	SLC7A11,ZFP36
GO:BP	extracellular structure organization	GO:0043062	1	3	ICAM2,CYP1B1,CYR61
GO:BP	positive regulation of apoptotic process	GO:0043065	1	5	ITM2C,CYP1B1,CYR61,DUSP6,NLRP3
GO:BP	negative regulation of apoptotic process	GO:0043066	1	4	CYR61,EDN1,RRM2B,SERPINB2
GO:BP	positive regulation of programmed cell death	GO:0043068	1	5	ITM2C,CYP1B1,CYR61,DUSP6,NLRP3
GO:BP	negative regulation of programmed cell death	GO:0043069	1	4	CYR61,EDN1,RRM2B,SERPINB2
GO:BP	negative regulation of catalytic activity	GO:0043086	1	5	PPP1R1A,DUSP6,PZP,SERPINB2,ZFP36
GO:BP	regulation of GTPase activity	GO:0043087	1	3	CCL18,CCL20,NEDD9
GO:BP	amino acid import	GO:0043090	1	2	SLC6A6,SLC7A11
GO:BP	cellular metabolic compound salvage	GO:0043094	1	1	UPP1
GO:BP	steroid hormone mediated signaling pathway	GO:0043401	1	1	TCF21
GO:BP	dipeptide transport	GO:0042938	1	1	SLC7A11
GO:BP	regulation of MAP kinase activity	GO:0043405	1	2	DUSP6,EDN1
GO:BP	negative regulation of MAP kinase activity	GO:0043407	1	1	DUSP6
GO:BP	positive regulation of GTPase activity	GO:0043547	1	3	CCL18,CCL20,NEDD9
GO:BP	ear development	GO:0043583	1	1	EDN1
GO:BP	skin development	GO:0043588	1	1	ZFP36
GO:BP	cellular amide metabolic process	GO:0043603	1	7	FOLR2,ACER3,CYR61,ERAP2,SLC7A11,TRHDE,ZFP36
GO:BP	amide biosynthetic process	GO:0043604	1	3	CYR61,SLC7A11,ZFP36
GO:BP	keratinocyte proliferation	GO:0043616	1	1	ZFP36
GO:BP	dicarboxylic acid metabolic process	GO:0043648	1	2	FOLR2,SLC7A11
GO:BP	endothelial cell migration	GO:0043542	1	3	CYP1B1,EDN1,NUS1
GO:BP	regulation of phosphoprotein phosphatase activity	GO:0043666	1	1	PPP1R1A
GO:BP	regulation of symbiotic process	GO:0043903	1	1	ZFP36
GO:BP	protein-containing complex subunit organization	GO:0043933	1	3	NDUFA8,SNRPD2,NLRP3
GO:BP	regulation of cAMP-mediated signaling	GO:0043949	1	1	APLNR
GO:BP	negative regulation of cAMP-mediated signaling	GO:0043951	1	1	APLNR
GO:BP	glucan metabolic process	GO:0044042	1	2	PPP1R1A,IGF2
GO:BP	regulation of system process	GO:0044057	1	1	EDN1
GO:BP	regulation of excretion	GO:0044062	1	1	EDN1
GO:BP	post-translational protein modification	GO:0043687	1	1	CYR61
GO:BP	positive regulation of blood vessel endothelial cell migration	GO:0043536	1	1	NUS1
GO:BP	regulation of blood vessel endothelial cell migration	GO:0043535	1	1	NUS1
GO:BP	blood vessel endothelial cell migration	GO:0043534	1	1	NUS1
GO:BP	regulation of MAPK cascade	GO:0043408	1	6	IGF2,CCL18,CCL20,CYR61,DUSP6,EDN1
GO:BP	negative regulation of MAPK cascade	GO:0043409	1	1	DUSP6
GO:BP	positive regulation of MAPK cascade	GO:0043410	1	5	IGF2,CCL18,CCL20,DUSP6,EDN1
GO:BP	macromolecule glycosylation	GO:0043413	1	1	NUS1
GO:BP	negative regulation of DNA-binding transcription factor activity	GO:0043433	1	2	CYP1B1,NLRP3
GO:BP	response to peptide hormone	GO:0043434	1	4	IGF2,EDN1,OSBPL8,TLR2
GO:BP	oxoacid metabolic process	GO:0043436	1	5	FOLR2,CYP1B1,EDN1,SLC7A11,TLR2
GO:BP	regulation of secondary metabolic process	GO:0043455	1	1	SLC7A11
GO:BP	regulation of generation of precursor metabolites and energy	GO:0043467	1	1	IGF2
GO:BP	regulation of RNA stability	GO:0043487	1	1	ZFP36
GO:BP	regulation of mRNA stability	GO:0043488	1	1	ZFP36
GO:BP	RNA stabilization	GO:0043489	1	1	ZFP36
GO:BP	protein kinase B signaling	GO:0043491	1	2	IGF2,OSBPL8
GO:BP	muscle adaptation	GO:0043500	1	1	EDN1
GO:BP	regulation of muscle adaptation	GO:0043502	1	1	EDN1
GO:BP	regulation of JUN kinase activity	GO:0043506	1	1	EDN1
GO:BP	positive regulation of JUN kinase activity	GO:0043507	1	1	EDN1
GO:BP	positive regulation of MAP kinase activity	GO:0043406	1	2	DUSP6,EDN1
GO:BP	alkanesulfonate transport	GO:0042918	1	1	SLC6A6
GO:BP	xenobiotic transport	GO:0042908	1	1	SLC6A6
GO:BP	amide transport	GO:0042886	1	6	FOLR2,ARL5B,EDN1,NLRP3,SLC7A11,TLR2
GO:BP	toll-like receptor TLR6:TLR2 signaling pathway	GO:0038124	1	1	TLR2
GO:BP	growth	GO:0040007	1	4	IGF2,DUSP6,EDN1,NEDD9
GO:BP	regulation of growth	GO:0040008	1	4	IGF2,DUSP6,EDN1,NEDD9
GO:BP	negative regulation of locomotion	GO:0040013	1	2	CYP1B1,OSBPL8
GO:BP	regulation of multicellular organism growth	GO:0040014	1	1	IGF2
GO:BP	positive regulation of multicellular organism growth	GO:0040018	1	1	IGF2
GO:BP	regulation of gene expression, epigenetic	GO:0040029	1	1	IGF2
GO:BP	toll-like receptor TLR1:TLR2 signaling pathway	GO:0038123	1	1	TLR2
GO:BP	negative regulation of translation, ncRNA-mediated	GO:0040033	1	1	ZFP36
GO:BP	epithelial fluid transport	GO:0042045	1	1	EDN1
GO:BP	gliogenesis	GO:0042063	1	1	TLR2
GO:BP	type 2 immune response	GO:0042092	1	1	NLRP3
GO:BP	T-helper cell differentiation	GO:0042093	1	1	NLRP3
GO:BP	T cell proliferation	GO:0042098	1	1	IGF2
GO:BP	positive regulation of T cell proliferation	GO:0042102	1	1	IGF2
GO:BP	positive regulation of activated T cell proliferation	GO:0042104	1	1	IGF2
GO:BP	fluid transport	GO:0042044	1	1	EDN1
GO:BP	vascular endothelial growth factor signaling pathway	GO:0038084	1	1	NUS1
GO:BP	p38MAPK cascade	GO:0038066	1	1	ZFP36
GO:BP	NIK/NF-kappaB signaling	GO:0038061	1	3	EDN1,NLRP3,TLR2
GO:BP	regulation of renal sodium excretion	GO:0035813	1	1	EDN1
GO:BP	positive regulation of renal sodium excretion	GO:0035815	1	1	EDN1
GO:BP	lactate transmembrane transport	GO:0035873	1	1	SLC5A8
GO:BP	nail development	GO:0035878	1	1	RSPO4
GO:BP	cellular response to vascular endothelial growth factor stimulus	GO:0035924	1	1	NUS1
GO:BP	peptidyl-threonine dephosphorylation	GO:0035970	1	1	DUSP6
GO:BP	response to muscle stretch	GO:0035994	1	1	EDN1
GO:BP	response to macrophage colony-stimulating factor	GO:0036005	1	1	TLR2
GO:BP	cellular response to macrophage colony-stimulating factor stimulus	GO:0036006	1	1	TLR2
GO:BP	phosphatidylserine acyl-chain remodeling	GO:0036150	1	1	OSBPL8
GO:BP	granulocyte activation	GO:0036230	1	2	ENPP4,TLR2
GO:BP	response to decreased oxygen levels	GO:0036293	1	2	EDN1,TLR2
GO:BP	cellular response to decreased oxygen levels	GO:0036294	1	1	EDN1
GO:BP	cell death in response to oxidative stress	GO:0036473	1	2	CYP1B1,SLC7A11
GO:BP	neuron death in response to oxidative stress	GO:0036475	1	1	SLC7A11
GO:BP	opioid receptor signaling pathway	GO:0038003	1	1	OGFRL1
GO:BP	insulin receptor signaling pathway via phosphatidylinositol 3-kinase	GO:0038028	1	1	IGF2
GO:BP	T cell activation	GO:0042110	1	3	IGF2,NLRP3,PAG1
GO:BP	B cell activation	GO:0042113	1	2	CD79B,KLF6
GO:BP	macrophage activation	GO:0042116	1	1	TLR2
GO:BP	neutrophil activation	GO:0042119	1	2	ENPP4,TLR2
GO:BP	detection of diacyl bacterial lipopeptide	GO:0042496	1	1	TLR2
GO:BP	response to hydrogen peroxide	GO:0042542	1	1	CYP1B1
GO:BP	neuron maturation	GO:0042551	1	1	GLDN
GO:BP	myelination	GO:0042552	1	2	ACER3,TLR2
GO:BP	superoxide anion generation	GO:0042554	1	1	EDN1
GO:BP	pteridine-containing compound metabolic process	GO:0042558	1	1	FOLR2
GO:BP	retinol metabolic process	GO:0042572	1	1	CYP1B1
GO:BP	retinal metabolic process	GO:0042574	1	1	CYP1B1
GO:BP	homeostatic process	GO:0042592	1	6	APLNR,EDN1,NUS1,SLC30A7,SLC7A11,ZFP36
GO:BP	response to starvation	GO:0042594	1	2	UPP1,ZFP36
GO:BP	cholesterol homeostasis	GO:0042632	1	1	NUS1
GO:BP	muscle cell differentiation	GO:0042692	1	2	IGF2,EDN1
GO:BP	fibrinolysis	GO:0042730	1	1	SERPINB2
GO:BP	defense response to bacterium	GO:0042742	1	3	CCL20,NLRP3,TLR2
GO:BP	regulation of sulfur metabolic process	GO:0042762	1	1	SLC7A11
GO:BP	ATP synthesis coupled electron transport	GO:0042773	1	1	NDUFA8
GO:BP	mitochondrial ATP synthesis coupled electron transport	GO:0042775	1	1	NDUFA8
GO:BP	detection of triacyl bacterial lipopeptide	GO:0042495	1	1	TLR2
GO:BP	cellular component biogenesis	GO:0044085	1	10	NDUFA8,SNRPD2,CYR61,EDN1,IGFN1,LRRTM2,NEDD9,NLRP3,SDK2,TLR2
GO:BP	detection of bacterial lipoprotein	GO:0042494	1	1	TLR2
GO:BP	positive regulation of odontogenesis	GO:0042482	1	1	EDN1
GO:BP	regulation of T cell proliferation	GO:0042129	1	1	IGF2
GO:BP	cellular response to glucose starvation	GO:0042149	1	1	UPP1
GO:BP	cellular ketone metabolic process	GO:0042180	1	1	SLC7A11
GO:BP	purine nucleoside metabolic process	GO:0042278	1	1	ENPP4
GO:BP	vasoconstriction	GO:0042310	1	1	EDN1
GO:BP	protein kinase C deactivation	GO:0042313	1	1	EDN1
GO:BP	negative regulation of phosphorylation	GO:0042326	1	1	DUSP6
GO:BP	taxis	GO:0042330	1	5	CCL18,CCL20,CXCL2,CYR61,EDN1
GO:BP	regulation of membrane potential	GO:0042391	1	2	EDN1,USP53
GO:BP	cellular modified amino acid biosynthetic process	GO:0042398	1	1	SLC7A11
GO:BP	melanin biosynthetic process	GO:0042438	1	1	SLC7A11
GO:BP	pigment metabolic process	GO:0042440	1	1	SLC7A11
GO:BP	hormone metabolic process	GO:0042445	1	1	CYP1B1
GO:BP	ear morphogenesis	GO:0042471	1	1	EDN1
GO:BP	middle ear morphogenesis	GO:0042474	1	1	EDN1
GO:BP	odontogenesis	GO:0042476	1	1	EDN1
GO:BP	regulation of odontogenesis	GO:0042481	1	1	EDN1
GO:BP	response to drug	GO:0042493	1	3	DUSP6,EDN1,FOSB
GO:BP	regulation of release of sequestered calcium ion into cytosol	GO:0051279	1	1	APLNR
GO:BP	positive regulation of release of sequestered calcium ion into cytosol	GO:0051281	1	1	APLNR
GO:BP	regulation of sequestering of calcium ion	GO:0051282	1	1	APLNR
GO:BP	positive regulation of nuclear-transcribed mRNA catabolic process, deadenylation-dependent decay	GO:1900153	1	1	ZFP36
GO:BP	regulation of secondary metabolite biosynthetic process	GO:1900376	1	1	SLC7A11
GO:BP	regulation of cellular response to oxidative stress	GO:1900407	1	1	SLC7A11
GO:BP	negative regulation of cellular response to oxidative stress	GO:1900408	1	1	SLC7A11
GO:BP	carbohydrate derivative catabolic process	GO:1901136	1	2	ENPP4,UPP1
GO:BP	regulation of neuron death	GO:1901214	1	1	SLC7A11
GO:BP	negative regulation of neuron death	GO:1901215	1	1	SLC7A11
GO:BP	regulation of nuclear-transcribed mRNA catabolic process, deadenylation-dependent decay	GO:1900151	1	1	ZFP36
GO:BP	regulation of NIK/NF-kappaB signaling	GO:1901222	1	3	EDN1,NLRP3,TLR2
GO:BP	positive regulation of NIK/NF-kappaB signaling	GO:1901224	1	2	EDN1,TLR2
GO:BP	nucleoside phosphate catabolic process	GO:1901292	1	1	UPP1
GO:BP	regulation of vasculature development	GO:1901342	1	2	APLNR,CYP1B1
GO:BP	organic cyclic compound metabolic process	GO:1901360	1	19	FOLR2,IGF2,SNRPD2,CYP1B1,CYR61,EDN1,ENPP4,GUCY1A2,KLF6,NLRP3,RRM2B,SLC5A8,SLC7A11,TCF21,TLR2,UPP1,VGLL3,ZFP36,FOSB
GO:BP	organic cyclic compound catabolic process	GO:1901361	1	3	ENPP4,UPP1,ZFP36
GO:BP	regulation of cysteine metabolic process	GO:1901494	1	1	SLC7A11
GO:BP	organonitrogen compound catabolic process	GO:1901565	1	5	ACER3,ENPP4,ERAP2,TRHDE,UPP1
GO:BP	negative regulation of NIK/NF-kappaB signaling	GO:1901223	1	1	NLRP3
GO:BP	positive regulation of cellular response to insulin stimulus	GO:1900078	1	2	IGF2,OSBPL8
GO:BP	regulation of cellular response to insulin stimulus	GO:1900076	1	2	IGF2,OSBPL8
GO:BP	positive regulation of hemostasis	GO:1900048	1	1	ENPP4
GO:BP	intermembrane lipid transfer	GO:0120009	1	1	OSBPL8
GO:BP	regulation of plasma membrane bounded cell projection organization	GO:0120035	1	1	ITM2C
GO:BP	plasma membrane bounded cell projection organization	GO:0120036	1	2	ITM2C,GLDN
GO:BP	meiotic nuclear division	GO:0140013	1	1	SPDYA
GO:BP	mitotic nuclear division	GO:0140014	1	2	IGF2,EDN1
GO:BP	oligopeptide import across plasma membrane	GO:0140205	1	1	SLC7A11
GO:BP	dipeptide import across plasma membrane	GO:0140206	1	1	SLC7A11
GO:BP	export from cell	GO:0140352	1	5	IGF2,EDN1,ENPP4,NLRP3,TLR2
GO:BP	lipid export from cell	GO:0140353	1	1	EDN1
GO:BP	regulation of postsynapse assembly	GO:0150052	1	1	LRRTM2
GO:BP	visual system development	GO:0150063	1	4	CYP1B1,IGFN1,SDK2,SLC7A11
GO:BP	neuroinflammatory response	GO:0150076	1	1	TLR2
GO:BP	transport across blood-brain barrier	GO:0150104	1	1	SLC6A6
GO:BP	cell-cell signaling by wnt	GO:0198738	1	2	RSPO4,TLR2
GO:BP	regulation of substrate adhesion-dependent cell spreading	GO:1900024	1	1	NEDD9
GO:BP	positive regulation of substrate adhesion-dependent cell spreading	GO:1900026	1	1	NEDD9
GO:BP	negative regulation of hemostasis	GO:1900047	1	2	EDN1,SERPINB2
GO:BP	fatty acid derivative metabolic process	GO:1901568	1	3	CYP1B1,EDN1,TLR2
GO:BP	methylguanosine-cap decapping	GO:0110156	1	1	ZFP36
GO:BP	fatty acid derivative biosynthetic process	GO:1901570	1	1	EDN1
GO:BP	organic substance catabolic process	GO:1901575	1	8	ACER3,CYP1B1,ENPP4,ERAP2,GK,TRHDE,UPP1,ZFP36
GO:BP	response to salt	GO:1902074	1	1	EDN1
GO:BP	regulation of leukocyte differentiation	GO:1902105	1	1	NLRP3
GO:BP	positive regulation of leukocyte differentiation	GO:1902107	1	1	NLRP3
GO:BP	regulation of organelle assembly	GO:1902115	1	2	EDN1,LRRTM2
GO:BP	positive regulation of organelle assembly	GO:1902117	1	1	EDN1
GO:BP	regulation of keratinocyte apoptotic process	GO:1902172	1	1	ZFP36
GO:BP	regulation of intrinsic apoptotic signaling pathway by p53 class mediator	GO:1902253	1	1	RRM2B
GO:BP	positive regulation of cell junction assembly	GO:1901890	1	1	LRRTM2
GO:BP	negative regulation of intrinsic apoptotic signaling pathway by p53 class mediator	GO:1902254	1	1	RRM2B
GO:BP	negative regulation of RNA catabolic process	GO:1902369	1	1	ZFP36
GO:BP	negative regulation of mRNA catabolic process	GO:1902373	1	1	ZFP36
GO:BP	L-alpha-amino acid transmembrane transport	GO:1902475	1	1	SLC7A11
GO:BP	chloride transmembrane transport	GO:1902476	1	1	BEST1
GO:BP	negative regulation of intracellular signal transduction	GO:1902532	1	4	APLNR,DUSP6,NLRP3,RRM2B
GO:BP	regulation of neutrophil migration	GO:1902622	1	1	EDN1
GO:BP	positive regulation of neutrophil migration	GO:1902624	1	1	EDN1
GO:BP	regulation of chromatin organization	GO:1902275	1	1	IGF2
GO:BP	negative regulation of cell junction assembly	GO:1901889	1	1	TLR2
GO:BP	regulation of cell junction assembly	GO:1901888	1	2	LRRTM2,TLR2
GO:BP	positive regulation of muscle tissue development	GO:1901863	1	1	EDN1
GO:BP	alpha-amino acid metabolic process	GO:1901605	1	1	SLC7A11
GO:BP	organic hydroxy compound metabolic process	GO:1901615	1	5	ACER3,CYP1B1,GK,NUS1,SLC7A11
GO:BP	organic hydroxy compound catabolic process	GO:1901616	1	1	GK
GO:BP	organic hydroxy compound biosynthetic process	GO:1901617	1	3	ACER3,NUS1,SLC7A11
GO:BP	regulation of postsynaptic membrane organization	GO:1901626	1	1	SLC7A11
GO:BP	response to peptide	GO:1901652	1	4	IGF2,EDN1,OSBPL8,TLR2
GO:BP	cellular response to peptide	GO:1901653	1	3	IGF2,EDN1,OSBPL8
GO:BP	response to ketone	GO:1901654	1	3	EDN1,TLR2,FOSB
GO:BP	glycosyl compound metabolic process	GO:1901657	1	2	ENPP4,UPP1
GO:BP	glycosyl compound catabolic process	GO:1901658	1	2	ENPP4,UPP1
GO:BP	glycosyl compound biosynthetic process	GO:1901659	1	1	UPP1
GO:BP	cellular response to nitrogen compound	GO:1901699	1	5	FOLR2,IGF2,EDN1,NLRP3,OSBPL8
GO:BP	regulation of signal transduction by p53 class mediator	GO:1901796	1	1	RRM2B
GO:BP	negative regulation of signal transduction by p53 class mediator	GO:1901797	1	1	RRM2B
GO:BP	regulation of deadenylation-independent decapping of nuclear-transcribed mRNA	GO:1901834	1	1	ZFP36
GO:BP	positive regulation of deadenylation-independent decapping of nuclear-transcribed mRNA	GO:1901835	1	1	ZFP36
GO:BP	regulation of muscle tissue development	GO:1901861	1	1	EDN1
GO:BP	fatty acid derivative transport	GO:1901571	1	1	EDN1
GO:BP	negative regulation of RNA biosynthetic process	GO:1902679	1	5	IGF2,EDN1,TCF21,ZFP36,FOSB
GO:BP	RNA decapping	GO:0110154	1	1	ZFP36
GO:BP	regulation of biomineralization	GO:0110149	1	1	CYR61
GO:BP	nucleic acid phosphodiester bond hydrolysis	GO:0090305	1	1	ZFP36
GO:BP	protein localization to nuclear envelope	GO:0090435	1	1	OSBPL8
GO:BP	glutamate homeostasis	GO:0090461	1	1	SLC7A11
GO:BP	epiboly	GO:0090504	1	1	CYR61
GO:BP	epiboly involved in wound healing	GO:0090505	1	1	CYR61
GO:BP	actin filament reorganization	GO:0090527	1	1	NEDD9
GO:BP	sensory organ morphogenesis	GO:0090596	1	3	EDN1,IGFN1,SDK2
GO:BP	nucleic acid metabolic process	GO:0090304	1	13	IGF2,SNRPD2,CYP1B1,CYR61,EDN1,KLF6,NLRP3,RRM2B,TCF21,TLR2,VGLL3,ZFP36,FOSB
GO:BP	activation of GTPase activity	GO:0090630	1	1	NEDD9
GO:BP	response to granulocyte macrophage colony-stimulating factor	GO:0097012	1	1	ZFP36
GO:BP	postsynaptic density organization	GO:0097106	1	1	LRRTM2
GO:BP	postsynaptic density assembly	GO:0097107	1	1	LRRTM2
GO:BP	AMPA glutamate receptor clustering	GO:0097113	1	1	SLC7A11
GO:BP	apoptotic signaling pathway	GO:0097190	1	3	ITM2C,CYP1B1,RRM2B
GO:BP	extrinsic apoptotic signaling pathway	GO:0097191	1	1	ITM2C
GO:BP	intrinsic apoptotic signaling pathway	GO:0097193	1	2	CYP1B1,RRM2B
GO:BP	cellular response to granulocyte macrophage colony-stimulating factor stimulus	GO:0097011	1	1	ZFP36
GO:BP	positive regulation of wound healing	GO:0090303	1	1	ENPP4
GO:BP	regulation of cellular response to growth factor stimulus	GO:0090287	1	1	CYR61
GO:BP	regulation of muscle system process	GO:0090257	1	1	EDN1
GO:BP	amino acid homeostasis	GO:0080144	1	1	SLC7A11
GO:BP	endothelin receptor signaling pathway	GO:0086100	1	1	EDN1
GO:BP	amino acid import across plasma membrane	GO:0089718	1	2	SLC6A6,SLC7A11
GO:BP	regulation of neutrophil chemotaxis	GO:0090022	1	1	EDN1
GO:BP	positive regulation of neutrophil chemotaxis	GO:0090023	1	1	EDN1
GO:BP	regulation of anatomical structure size	GO:0090066	1	1	EDN1
GO:BP	positive regulation of cell cycle process	GO:0090068	1	2	IGF2,EDN1
GO:BP	regulation of peptide transport	GO:0090087	1	2	SLC7A11,TLR2
GO:BP	regulation of transmembrane receptor protein serine/threonine kinase signaling pathway	GO:0090092	1	1	CYR61
GO:BP	positive regulation of transmembrane receptor protein serine/threonine kinase signaling pathway	GO:0090100	1	1	CYR61
GO:BP	tissue migration	GO:0090130	1	3	CYP1B1,EDN1,NUS1
GO:BP	epithelium migration	GO:0090132	1	3	CYP1B1,EDN1,NUS1
GO:BP	epithelial cell-cell adhesion	GO:0090136	1	1	CYP1B1
GO:BP	regulation of sphingolipid biosynthetic process	GO:0090153	1	1	CYR61
GO:BP	positive regulation of sphingolipid biosynthetic process	GO:0090154	1	1	CYR61
GO:BP	protein localization to nuclear pore	GO:0090204	1	1	OSBPL8
GO:BP	spongiotrophoblast layer developmental growth	GO:0090214	1	1	IGF2
GO:BP	omega-hydroxylase P450 pathway	GO:0097267	1	1	CYP1B1
GO:BP	positive regulation of biomineralization	GO:0110151	1	1	CYR61
GO:BP	keratinocyte apoptotic process	GO:0097283	1	1	ZFP36
GO:BP	supramolecular fiber organization	GO:0097435	1	3	CYP1B1,EDN1,NEDD9
GO:BP	folate transmembrane transport	GO:0098838	1	1	FOLR2
GO:BP	anterograde trans-synaptic signaling	GO:0098916	1	3	EDN1,LRRTM2,SLC7A11
GO:BP	postsynapse assembly	GO:0099068	1	1	LRRTM2
GO:BP	postsynaptic specialization organization	GO:0099084	1	1	LRRTM2
GO:BP	regulation of postsynaptic specialization assembly	GO:0099150	1	1	LRRTM2
GO:BP	regulation of postsynaptic density assembly	GO:0099151	1	1	LRRTM2
GO:BP	postsynapse organization	GO:0099173	1	2	LRRTM2,SLC7A11
GO:BP	regulation of renal system process	GO:0098801	1	1	EDN1
GO:BP	regulation of postsynapse organization	GO:0099175	1	2	LRRTM2,SLC7A11
GO:BP	synaptic signaling	GO:0099536	1	3	EDN1,LRRTM2,SLC7A11
GO:BP	trans-synaptic signaling	GO:0099537	1	3	EDN1,LRRTM2,SLC7A11
GO:BP	vascular endothelial cell proliferation	GO:0101023	1	1	IGF2
GO:BP	regulation of glutamate receptor clustering	GO:0106104	1	1	SLC7A11
GO:BP	regulation of actomyosin structure organization	GO:0110020	1	1	EDN1
GO:BP	positive regulation of animal organ morphogenesis	GO:0110110	1	1	EDN1
GO:BP	biomineralization	GO:0110148	1	1	CYR61
GO:BP	regulation of trans-synaptic signaling	GO:0099177	1	3	EDN1,LRRTM2,SLC7A11
GO:BP	inorganic ion homeostasis	GO:0098771	1	3	APLNR,EDN1,SLC30A7
GO:BP	cell-cell adhesion via plasma-membrane adhesion molecules	GO:0098742	1	2	IGFN1,SDK2
GO:BP	import across plasma membrane	GO:0098739	1	3	FOLR2,SLC6A6,SLC7A11
GO:BP	mannosylation	GO:0097502	1	1	NUS1
GO:BP	calcium ion transmembrane import into cytosol	GO:0097553	1	1	APLNR
GO:BP	nucleic acid-templated transcription	GO:0097659	1	11	IGF2,CYP1B1,CYR61,EDN1,KLF6,NLRP3,TCF21,TLR2,VGLL3,ZFP36,FOSB
GO:BP	glutamate receptor clustering	GO:0097688	1	1	SLC7A11
GO:BP	receptor signaling pathway via STAT	GO:0097696	1	1	CYP1B1
GO:BP	regulation of blood vessel diameter	GO:0097746	1	1	EDN1
GO:BP	negative regulation of blood vessel diameter	GO:0097756	1	1	EDN1
GO:BP	defense response to other organism	GO:0098542	1	7	ICAM2,CCL18,CCL20,CD300E,EDN1,NLRP3,TLR2
GO:BP	detection of other organism	GO:0098543	1	1	TLR2
GO:BP	detection of external biotic stimulus	GO:0098581	1	1	TLR2
GO:BP	cation transmembrane transport	GO:0098655	1	2	APLNR,SLC30A7
GO:BP	import into cell	GO:0098657	1	3	FOLR2,SLC6A6,SLC7A11
GO:BP	inorganic ion transmembrane transport	GO:0098660	1	2	APLNR,BEST1
GO:BP	inorganic anion transmembrane transport	GO:0098661	1	1	BEST1
GO:BP	inorganic cation transmembrane transport	GO:0098662	1	1	APLNR
GO:BP	postsynaptic specialization assembly	GO:0098698	1	1	LRRTM2
GO:BP	L-glutamate import across plasma membrane	GO:0098712	1	1	SLC7A11
GO:BP	response to alcohol	GO:0097305	1	2	NLRP3,FOSB
GO:BP	positive regulation of RNA biosynthetic process	GO:1902680	1	8	IGF2,CYR61,EDN1,KLF6,NLRP3,TCF21,TLR2,FOSB
GO:BP	apoptotic process involved in development	GO:1902742	1	1	CYR61
GO:BP	regulation of response to oxidative stress	GO:1902882	1	1	SLC7A11
GO:BP	regulation of T-helper 17 cell differentiation	GO:2000319	1	1	NLRP3
GO:BP	positive regulation of T-helper 17 cell differentiation	GO:2000321	1	1	NLRP3
GO:BP	regulation of reactive oxygen species metabolic process	GO:2000377	1	2	CYP1B1,EDN1
GO:BP	positive regulation of reactive oxygen species metabolic process	GO:2000379	1	1	EDN1
GO:BP	regulation of lymphocyte migration	GO:2000401	1	1	CCL20
GO:BP	positive regulation of lymphocyte migration	GO:2000403	1	1	CCL20
GO:BP	regulation of T cell migration	GO:2000404	1	1	CCL20
GO:BP	positive regulation of T-helper 17 type immune response	GO:2000318	1	1	NLRP3
GO:BP	positive regulation of T cell migration	GO:2000406	1	1	CCL20
GO:BP	positive regulation of glycogen (starch) synthase activity	GO:2000467	1	1	IGF2
GO:BP	regulation of CD4-positive, alpha-beta T cell activation	GO:2000514	1	1	NLRP3
GO:BP	positive regulation of CD4-positive, alpha-beta T cell activation	GO:2000516	1	1	NLRP3
GO:BP	regulation of T-helper 2 cell cytokine production	GO:2000551	1	1	NLRP3
GO:BP	positive regulation of T-helper 2 cell cytokine production	GO:2000553	1	1	NLRP3
GO:BP	positive regulation of gene silencing by miRNA	GO:2000637	1	1	ZFP36
GO:BP	regulation of cardiac muscle cell differentiation	GO:2000725	1	1	EDN1
GO:BP	regulation of glycogen (starch) synthase activity	GO:2000465	1	1	IGF2
GO:BP	regulation of T-helper 17 type immune response	GO:2000316	1	1	NLRP3
GO:BP	positive regulation of ceramide biosynthetic process	GO:2000304	1	1	CYR61
GO:BP	regulation of ceramide biosynthetic process	GO:2000303	1	1	CYR61
GO:BP	positive regulation of vascular endothelial cell proliferation	GO:1905564	1	1	IGF2
GO:BP	negative regulation of synapse organization	GO:1905809	1	1	TLR2
GO:BP	regulation of postsynaptic density organization	GO:1905874	1	1	LRRTM2
GO:BP	regulation of lipid localization	GO:1905952	1	3	EDN1,NUS1,OSBPL8
GO:BP	negative regulation of lipid localization	GO:1905953	1	1	OSBPL8
GO:BP	positive regulation of lipid localization	GO:1905954	1	1	EDN1
GO:BP	matrix metallopeptidase secretion	GO:1990773	1	1	TLR2
GO:BP	vascular associated smooth muscle cell proliferation	GO:1990874	1	1	EDN1
GO:BP	regulation of animal organ morphogenesis	GO:2000027	1	1	EDN1
GO:BP	regulation of leukocyte apoptotic process	GO:2000106	1	1	SLC7A11
GO:BP	regulation of cellular macromolecule biosynthetic process	GO:2000112	1	12	ITM2C,IGF2,CYP1B1,CYR61,EDN1,KLF6,NLRP3,TCF21,TLR2,VGLL3,ZFP36,FOSB
GO:BP	negative regulation of cellular macromolecule biosynthetic process	GO:2000113	1	6	ITM2C,IGF2,EDN1,TCF21,ZFP36,FOSB
GO:BP	regulation of cysteine-type endopeptidase activity	GO:2000116	1	2	CYR61,NLRP3
GO:BP	negative regulation of cell motility	GO:2000146	1	2	CYP1B1,OSBPL8
GO:BP	regulation of fatty acid transport	GO:2000191	1	1	EDN1
GO:BP	positive regulation of fatty acid transport	GO:2000193	1	1	EDN1
GO:BP	regulation of glutamate metabolic process	GO:2000211	1	1	SLC7A11
GO:BP	positive regulation of cardiac muscle cell differentiation	GO:2000727	1	1	EDN1
GO:BP	regulation of vascular endothelial cell proliferation	GO:1905562	1	1	IGF2
GO:BP	mesenchymal cell differentiation involved in renal system development	GO:2001012	1	1	TCF21
GO:BP	regulation of RNA biosynthetic process	GO:2001141	1	11	IGF2,CYP1B1,CYR61,EDN1,KLF6,NLRP3,TCF21,TLR2,VGLL3,ZFP36,FOSB
GO:BP	regulation of neuron migration	GO:2001222	1	1	IGSF10
GO:BP	regulation of apoptotic signaling pathway	GO:2001233	1	2	ITM2C,RRM2B
GO:BP	negative regulation of apoptotic signaling pathway	GO:2001234	1	1	RRM2B
GO:BP	positive regulation of apoptotic signaling pathway	GO:2001235	1	1	ITM2C
GO:BP	regulation of extrinsic apoptotic signaling pathway	GO:2001236	1	1	ITM2C
GO:BP	positive regulation of extrinsic apoptotic signaling pathway	GO:2001238	1	1	ITM2C
GO:BP	regulation of intrinsic apoptotic signaling pathway	GO:2001242	1	1	RRM2B
GO:BP	negative regulation of intrinsic apoptotic signaling pathway	GO:2001243	1	1	RRM2B
GO:BP	positive regulation of cysteine-type endopeptidase activity	GO:2001056	1	2	CYR61,NLRP3
GO:BP	regulation of protein localization to membrane	GO:1905475	1	1	SLC7A11
GO:BP	positive regulation of cardiocyte differentiation	GO:1905209	1	1	EDN1
GO:BP	regulation of cardiocyte differentiation	GO:1905207	1	1	EDN1
GO:BP	positive regulation of mRNA metabolic process	GO:1903313	1	1	ZFP36
GO:BP	reactive oxygen species biosynthetic process	GO:1903409	1	2	CYP1B1,EDN1
GO:BP	regulation of reactive oxygen species biosynthetic process	GO:1903426	1	1	EDN1
GO:BP	positive regulation of reactive oxygen species biosynthetic process	GO:1903428	1	1	EDN1
GO:BP	regulation of nucleic acid-templated transcription	GO:1903506	1	11	IGF2,CYP1B1,CYR61,EDN1,KLF6,NLRP3,TCF21,TLR2,VGLL3,ZFP36,FOSB
GO:BP	negative regulation of nucleic acid-templated transcription	GO:1903507	1	5	IGF2,EDN1,TCF21,ZFP36,FOSB
GO:BP	positive regulation of nucleic acid-templated transcription	GO:1903508	1	8	IGF2,CYR61,EDN1,KLF6,NLRP3,TCF21,TLR2,FOSB
GO:BP	negative regulation of mRNA metabolic process	GO:1903312	1	1	ZFP36
GO:BP	regulation of blood circulation	GO:1903522	1	1	EDN1
GO:BP	regulation of secretion by cell	GO:1903530	1	2	EDN1,TLR2
GO:BP	negative regulation of secretion by cell	GO:1903531	1	1	EDN1
GO:BP	positive regulation of secretion by cell	GO:1903532	1	2	EDN1,TLR2
GO:BP	regulation of tumor necrosis factor superfamily cytokine production	GO:1903555	1	2	TLR2,ZFP36
GO:BP	positive regulation of tumor necrosis factor superfamily cytokine production	GO:1903557	1	1	TLR2
GO:BP	regulation of blood vessel endothelial cell proliferation involved in sprouting angiogenesis	GO:1903587	1	1	APLNR
GO:BP	positive regulation of blood vessel endothelial cell proliferation involved in sprouting angiogenesis	GO:1903589	1	1	APLNR
GO:BP	positive regulation of blood circulation	GO:1903524	1	1	EDN1
GO:BP	regulation of mRNA metabolic process	GO:1903311	1	1	ZFP36
GO:BP	protein localization to Golgi membrane	GO:1903292	1	1	ARL5B
GO:BP	negative regulation of oxidative stress-induced neuron death	GO:1903204	1	1	SLC7A11
GO:BP	negative regulation of response to oxidative stress	GO:1902883	1	1	SLC7A11
GO:BP	regulation of supramolecular fiber organization	GO:1902903	1	1	EDN1
GO:BP	positive regulation of supramolecular fiber organization	GO:1902905	1	1	EDN1
GO:BP	regulation of glycoprotein metabolic process	GO:1903018	1	1	ITM2C
GO:BP	negative regulation of glycoprotein metabolic process	GO:1903019	1	1	ITM2C
GO:BP	regulation of response to wounding	GO:1903034	1	3	EDN1,ENPP4,SERPINB2
GO:BP	negative regulation of response to wounding	GO:1903035	1	2	EDN1,SERPINB2
GO:BP	positive regulation of response to wounding	GO:1903036	1	1	ENPP4
GO:BP	regulation of leukocyte cell-cell adhesion	GO:1903037	1	3	IGF2,NLRP3,PAG1
GO:BP	negative regulation of leukocyte cell-cell adhesion	GO:1903038	1	1	PAG1
GO:BP	positive regulation of leukocyte cell-cell adhesion	GO:1903039	1	2	IGF2,NLRP3
GO:BP	meiotic cell cycle process	GO:1903046	1	1	SPDYA
GO:BP	mitotic cell cycle process	GO:1903047	1	3	IGF2,EDN1,SPDYA
GO:BP	regulation of calcium ion transmembrane transport	GO:1903169	1	1	APLNR
GO:BP	regulation of oxidative stress-induced cell death	GO:1903201	1	1	SLC7A11
GO:BP	negative regulation of oxidative stress-induced cell death	GO:1903202	1	1	SLC7A11
GO:BP	regulation of oxidative stress-induced neuron death	GO:1903203	1	1	SLC7A11
GO:BP	regulation of sprouting angiogenesis	GO:1903670	1	1	APLNR
GO:BP	positive regulation of sprouting angiogenesis	GO:1903672	1	1	APLNR
GO:BP	regulation of hemopoiesis	GO:1903706	1	2	NLRP3,ZFP36
GO:BP	negative regulation of hemopoiesis	GO:1903707	1	1	ZFP36
GO:BP	positive regulation of calcium ion transmembrane transport	GO:1904427	1	1	APLNR
GO:BP	folate import across plasma membrane	GO:1904447	1	1	FOLR2
GO:BP	regulation of matrix metallopeptidase secretion	GO:1904464	1	1	TLR2
GO:BP	positive regulation of matrix metallopeptidase secretion	GO:1904466	1	1	TLR2
GO:BP	regulation of intracellular mRNA localization	GO:1904580	1	1	ZFP36
GO:BP	positive regulation of intracellular mRNA localization	GO:1904582	1	1	ZFP36
GO:BP	glucose transmembrane transport	GO:1904659	1	2	EDN1,OSBPL8
GO:BP	regulation of vascular associated smooth muscle cell proliferation	GO:1904705	1	1	EDN1
GO:BP	positive regulation of vascular associated smooth muscle cell proliferation	GO:1904707	1	1	EDN1
GO:BP	regulation of AMPA glutamate receptor clustering	GO:1904717	1	1	SLC7A11
GO:BP	excitatory synapse assembly	GO:1904861	1	1	LRRTM2
GO:BP	regulation of excitatory synapse assembly	GO:1904889	1	1	LRRTM2
GO:BP	regulation of receptor signaling pathway via STAT	GO:1904892	1	1	CYP1B1
GO:BP	positive regulation of receptor signaling pathway via STAT	GO:1904894	1	1	CYP1B1
GO:BP	positive regulation of establishment of protein localization	GO:1904951	1	1	TLR2
GO:BP	regulation of membrane lipid metabolic process	GO:1905038	1	1	CYR61
GO:BP	cell surface receptor signaling pathway involved in cell-cell signaling	GO:1905114	1	2	RSPO4,TLR2
GO:BP	positive regulation of nitric oxide metabolic process	GO:1904407	1	1	EDN1
GO:BP	regulation of cellular response to stress	GO:0080135	1	2	EDN1,SLC7A11
GO:BP	positive regulation of inhibitory G protein-coupled receptor phosphorylation	GO:1904325	1	1	APLNR
GO:BP	negative regulation of polynucleotide adenylyltransferase activity	GO:1904246	1	1	ZFP36
GO:BP	positive regulation of hemopoiesis	GO:1903708	1	1	NLRP3
GO:BP	regulation of glutathione biosynthetic process	GO:1903786	1	1	SLC7A11
GO:BP	positive regulation of anion transport	GO:1903793	1	1	EDN1
GO:BP	regulation of cellular protein localization	GO:1903827	1	1	SLC7A11
GO:BP	regulation of receptor clustering	GO:1903909	1	1	SLC7A11
GO:BP	regulation of response to macrophage colony-stimulating factor	GO:1903969	1	1	TLR2
GO:BP	positive regulation of response to macrophage colony-stimulating factor	GO:1903971	1	1	TLR2
GO:BP	regulation of cellular response to macrophage colony-stimulating factor stimulus	GO:1903972	1	1	TLR2
GO:BP	positive regulation of cellular response to macrophage colony-stimulating factor stimulus	GO:1903974	1	1	TLR2
GO:BP	positive regulation of vasculature development	GO:1904018	1	2	APLNR,CYP1B1
GO:BP	epithelial cell apoptotic process	GO:1904019	1	1	ZFP36
GO:BP	regulation of cyclin-dependent protein kinase activity	GO:1904029	1	1	SPDYA
GO:BP	positive regulation of cyclin-dependent protein kinase activity	GO:1904031	1	1	SPDYA
GO:BP	regulation of epithelial cell apoptotic process	GO:1904035	1	1	ZFP36
GO:BP	regulation of cation transmembrane transport	GO:1904062	1	1	APLNR
GO:BP	positive regulation of cation transmembrane transport	GO:1904064	1	1	APLNR
GO:BP	regulation of polynucleotide adenylyltransferase activity	GO:1904245	1	1	ZFP36
GO:BP	regulation of inhibitory G protein-coupled receptor phosphorylation	GO:1904323	1	1	APLNR
GO:BP	regulation of response to stress	GO:0080134	1	8	ICAM2,EDN1,ENPP4,NLRP3,SERPINB2,SLC7A11,TLR2,ZFP36
GO:BP	thymocyte migration	GO:0072679	1	1	CCL20
GO:BP	T cell migration	GO:0072678	1	1	CCL20
GO:BP	cytosolic calcium ion transport	GO:0060401	1	1	APLNR
GO:BP	calcium ion transport into cytosol	GO:0060402	1	1	APLNR
GO:BP	cardiac septum morphogenesis	GO:0060411	1	1	CYR61
GO:BP	atrial septum morphogenesis	GO:0060413	1	1	CYR61
GO:BP	heart growth	GO:0060419	1	2	DUSP6,EDN1
GO:BP	regulation of heart growth	GO:0060420	1	2	DUSP6,EDN1
GO:BP	positive regulation of heart growth	GO:0060421	1	1	EDN1
GO:BP	regulation of cellular localization	GO:0060341	1	4	APLNR,NUS1,SLC7A11,ZFP36
GO:BP	lung morphogenesis	GO:0060425	1	1	TCF21
GO:BP	epithelium development	GO:0060429	1	5	CYR61,EDN1,SLC7A11,TCF21,ZFP36
GO:BP	bronchiole development	GO:0060435	1	1	TCF21
GO:BP	mesenchyme development	GO:0060485	1	2	EDN1,TCF21
GO:BP	muscle tissue development	GO:0060537	1	3	EDN1,TCF21,ZFAND5
GO:BP	skeletal muscle organ development	GO:0060538	1	1	TCF21
GO:BP	diaphragm development	GO:0060539	1	1	TCF21
GO:BP	respiratory system development	GO:0060541	1	2	SLC7A11,TCF21
GO:BP	lung vasculature development	GO:0060426	1	1	TCF21
GO:BP	cell chemotaxis	GO:0060326	1	4	CCL18,CCL20,CXCL2,EDN1
GO:BP	face development	GO:0060324	1	1	ZFAND5
GO:BP	head development	GO:0060322	1	2	SLC7A11,ZFAND5
GO:BP	retina development in camera-type eye	GO:0060041	1	3	CYP1B1,IGFN1,SDK2
GO:BP	retina morphogenesis in camera-type eye	GO:0060042	1	2	IGFN1,SDK2
GO:BP	heart contraction	GO:0060047	1	1	EDN1
GO:BP	maternal process involved in parturition	GO:0060137	1	1	EDN1
GO:BP	regulation of posttranscriptional gene silencing	GO:0060147	1	1	ZFP36
GO:BP	positive regulation of posttranscriptional gene silencing	GO:0060148	1	1	ZFP36
GO:BP	limb development	GO:0060173	1	2	RSPO4,SLC7A11
GO:BP	apelin receptor signaling pathway	GO:0060183	1	1	APLNR
GO:BP	regulation of lipase activity	GO:0060191	1	1	CYR61
GO:BP	positive regulation of lipase activity	GO:0060193	1	1	CYR61
GO:BP	regulation of nuclear-transcribed mRNA poly(A) tail shortening	GO:0060211	1	1	ZFP36
GO:BP	positive regulation of nuclear-transcribed mRNA poly(A) tail shortening	GO:0060213	1	1	ZFP36
GO:BP	camera-type eye photoreceptor cell differentiation	GO:0060219	1	1	SDK2
GO:BP	regulation of cell development	GO:0060284	1	5	ITM2C,EDN1,IGSF10,NEDD9,TLR2
GO:BP	long-term synaptic potentiation	GO:0060291	1	1	LRRTM2
GO:BP	regulation of sarcomere organization	GO:0060297	1	1	EDN1
GO:BP	positive regulation of sarcomere organization	GO:0060298	1	1	EDN1
GO:BP	negative regulation of cell death	GO:0060548	1	5	CYR61,EDN1,RRM2B,SERPINB2,SLC7A11
GO:BP	rhythmic synaptic transmission	GO:0060024	1	1	EDN1
GO:BP	apoptotic process involved in morphogenesis	GO:0060561	1	1	CYR61
GO:BP	regulation of prostaglandin-endoperoxide synthase activity	GO:0060584	1	1	EDN1
GO:BP	kidney morphogenesis	GO:0060993	1	1	TCF21
GO:BP	cell differentiation involved in kidney development	GO:0061005	1	1	TCF21
GO:BP	regulation of mRNA catabolic process	GO:0061013	1	1	ZFP36
GO:BP	positive regulation of mRNA catabolic process	GO:0061014	1	1	ZFP36
GO:BP	membrane organization	GO:0061024	1	4	FOLR2,GLDN,OSBPL8,SLC7A11
GO:BP	membrane fusion	GO:0061025	1	1	FOLR2
GO:BP	regulation of cartilage development	GO:0061035	1	1	CYR61
GO:BP	coronary vasculature development	GO:0060976	1	1	APLNR
GO:BP	positive regulation of cartilage development	GO:0061036	1	1	CYR61
GO:BP	negative regulation of wound healing	GO:0061045	1	2	EDN1,SERPINB2
GO:BP	cell growth involved in cardiac muscle cell development	GO:0061049	1	1	EDN1
GO:BP	regulation of cell growth involved in cardiac muscle cell development	GO:0061050	1	1	EDN1
GO:BP	positive regulation of cell growth involved in cardiac muscle cell development	GO:0061051	1	1	EDN1
GO:BP	muscle structure development	GO:0061061	1	3	IGF2,EDN1,TCF21
GO:BP	regulation of protein tyrosine kinase activity	GO:0061097	1	1	NEDD9
GO:BP	positive regulation of protein tyrosine kinase activity	GO:0061098	1	1	NEDD9
GO:BP	regulation of wound healing	GO:0061041	1	3	EDN1,ENPP4,SERPINB2
GO:BP	regulation of gene silencing	GO:0060968	1	1	ZFP36
GO:BP	regulation of gene silencing by RNA	GO:0060966	1	1	ZFP36
GO:BP	regulation of gene silencing by miRNA	GO:0060964	1	1	ZFP36
GO:BP	positive regulation of prostaglandin-endoperoxide synthase activity	GO:0060585	1	1	EDN1
GO:BP	chondroblast differentiation	GO:0060591	1	1	CYR61
GO:BP	regulation of vesicle-mediated transport	GO:0060627	1	2	LRRTM2,TLR2
GO:BP	embryonic placenta morphogenesis	GO:0060669	1	2	IGF2,CYR61
GO:BP	placenta blood vessel development	GO:0060674	1	1	CYR61
GO:BP	ureteric bud morphogenesis	GO:0060675	1	1	TCF21
GO:BP	chorio-allantoic fusion	GO:0060710	1	1	CYR61
GO:BP	labyrinthine layer development	GO:0060711	1	1	CYR61
GO:BP	spongiotrophoblast layer development	GO:0060712	1	1	IGF2
GO:BP	labyrinthine layer morphogenesis	GO:0060713	1	1	CYR61
GO:BP	labyrinthine layer blood vessel development	GO:0060716	1	1	CYR61
GO:BP	spongiotrophoblast cell proliferation	GO:0060720	1	1	IGF2
GO:BP	cell proliferation involved in embryonic placenta development	GO:0060722	1	1	IGF2
GO:BP	regulation of response to cytokine stimulus	GO:0060759	1	2	EDN1,TLR2
GO:BP	positive regulation of response to cytokine stimulus	GO:0060760	1	2	EDN1,TLR2
GO:BP	regulation of androgen receptor signaling pathway	GO:0060765	1	1	TCF21
GO:BP	negative regulation of androgen receptor signaling pathway	GO:0060766	1	1	TCF21
GO:BP	epithelial tube morphogenesis	GO:0060562	1	2	EDN1,TCF21
GO:BP	roof of mouth development	GO:0060021	1	1	TCF21
GO:BP	Sertoli cell differentiation	GO:0060008	1	1	TCF21
GO:BP	digestive system development	GO:0055123	1	2	IGF2,TCF21
GO:BP	response to folic acid	GO:0051593	1	1	FOLR2
GO:BP	detection of stimulus	GO:0051606	1	3	BEST1,NLRP3,TLR2
GO:BP	defense response to virus	GO:0051607	1	1	NLRP3
GO:BP	histamine transport	GO:0051608	1	1	EDN1
GO:BP	cellular localization	GO:0051641	1	11	APLNR,IGF2,SNRPD2,ARL5B,ENPP4,NUS1,OSBPL8,SLC30A7,SLC7A11,TLR2,ZFP36
GO:BP	establishment of localization in cell	GO:0051649	1	7	APLNR,IGF2,SNRPD2,ARL5B,ENPP4,NUS1,TLR2
GO:BP	maintenance of location in cell	GO:0051651	1	2	APLNR,SLC30A7
GO:BP	response to calcium ion	GO:0051592	1	2	EDN1,FOSB
GO:BP	localization within membrane	GO:0051668	1	1	SLC7A11
GO:BP	regulation of cell cycle	GO:0051726	1	3	IGF2,EDN1,SPDYA
GO:BP	positive regulation of nitric-oxide synthase biosynthetic process	GO:0051770	1	1	TLR2
GO:BP	negative regulation of nitric-oxide synthase biosynthetic process	GO:0051771	1	1	EDN1
GO:BP	response to redox state	GO:0051775	1	1	SLC7A11
GO:BP	positive regulation of cell division	GO:0051781	1	1	IGF2
GO:BP	regulation of nuclear division	GO:0051783	1	2	IGF2,EDN1
GO:BP	positive regulation of nuclear division	GO:0051785	1	2	IGF2,EDN1
GO:BP	multi-organism process	GO:0051704	1	5	FOLR2,EDN1,PZP,SPDYA,FOSB
GO:BP	response to cAMP	GO:0051591	1	1	FOSB
GO:BP	positive regulation of cytoskeleton organization	GO:0051495	1	1	EDN1
GO:BP	regulation of cytoskeleton organization	GO:0051493	1	1	EDN1
GO:BP	negative regulation of sequestering of calcium ion	GO:0051283	1	1	APLNR
GO:BP	cell division	GO:0051301	1	2	IGF2,NEDD9
GO:BP	regulation of cell division	GO:0051302	1	1	IGF2
GO:BP	meiotic cell cycle	GO:0051321	1	1	SPDYA
GO:BP	regulation of oxidoreductase activity	GO:0051341	1	2	EDN1,NUS1
GO:BP	positive regulation of hydrolase activity	GO:0051345	1	5	CCL18,CCL20,CYR61,NEDD9,NLRP3
GO:BP	negative regulation of hydrolase activity	GO:0051346	1	3	PPP1R1A,PZP,SERPINB2
GO:BP	negative regulation of transferase activity	GO:0051348	1	2	DUSP6,ZFP36
GO:BP	positive regulation of oxidoreductase activity	GO:0051353	1	2	EDN1,NUS1
GO:BP	response to glucocorticoid	GO:0051384	1	3	EDN1,ZFP36,FOSB
GO:BP	response to mineralocorticoid	GO:0051385	1	2	EDN1,FOSB
GO:BP	neuron apoptotic process	GO:0051402	1	1	USP53
GO:BP	stress-activated MAPK cascade	GO:0051403	1	2	EDN1,ZFP36
GO:BP	response to nitrosative stress	GO:0051409	1	1	DUSP6
GO:BP	response to corticosterone	GO:0051412	1	1	FOSB
GO:BP	regulation of cytosolic calcium ion concentration	GO:0051480	1	2	APLNR,EDN1
GO:BP	positive regulation of cytosolic calcium ion concentration involved in phospholipase C-activating G protein-coupled signaling pathway	GO:0051482	1	1	EDN1
GO:BP	regulation of protein kinase B signaling	GO:0051896	1	2	IGF2,OSBPL8
GO:BP	positive regulation of protein kinase B signaling	GO:0051897	1	2	IGF2,OSBPL8
GO:BP	membrane depolarization	GO:0051899	1	1	EDN1
GO:BP	regulation of calcium ion transport	GO:0051924	1	2	APLNR,BEST1
GO:BP	regulation of cardiac muscle tissue growth	GO:0055021	1	1	EDN1
GO:BP	positive regulation of cardiac muscle tissue growth	GO:0055023	1	1	EDN1
GO:BP	regulation of cardiac muscle tissue development	GO:0055024	1	1	EDN1
GO:BP	positive regulation of cardiac muscle tissue development	GO:0055025	1	1	EDN1
GO:BP	metal ion homeostasis	GO:0055065	1	3	APLNR,EDN1,SLC30A7
GO:BP	monovalent inorganic cation homeostasis	GO:0055067	1	1	EDN1
GO:BP	zinc ion homeostasis	GO:0055069	1	1	SLC30A7
GO:BP	calcium ion homeostasis	GO:0055074	1	2	APLNR,EDN1
GO:BP	transition metal ion homeostasis	GO:0055076	1	1	SLC30A7
GO:BP	sodium ion homeostasis	GO:0055078	1	1	EDN1
GO:BP	cation homeostasis	GO:0055080	1	3	APLNR,EDN1,SLC30A7
GO:BP	anion homeostasis	GO:0055081	1	1	SLC7A11
GO:BP	cellular chemical homeostasis	GO:0055082	1	3	APLNR,EDN1,SLC30A7
GO:BP	nucleobase-containing small molecule metabolic process	GO:0055086	1	5	ENPP4,GUCY1A2,RRM2B,SLC5A8,UPP1
GO:BP	lipid homeostasis	GO:0055088	1	1	NUS1
GO:BP	sterol homeostasis	GO:0055092	1	1	NUS1
GO:BP	oxidation-reduction process	GO:0055114	1	5	PPP1R1A,IGF2,NDUFA8,CYP1B1,RRM2B
GO:BP	cardiac muscle tissue growth	GO:0055017	1	1	EDN1
GO:BP	morphogenesis of a branching epithelium	GO:0061138	1	2	EDN1,TCF21
GO:BP	cardiac muscle cell development	GO:0055013	1	1	EDN1
GO:BP	cardiac cell development	GO:0055006	1	1	EDN1
GO:BP	positive regulation of calcium ion transport	GO:0051928	1	1	APLNR
GO:BP	regulation of sensory perception of pain	GO:0051930	1	1	EDN1
GO:BP	regulation of sensory perception	GO:0051931	1	1	EDN1
GO:BP	L-glutamate import	GO:0051938	1	1	SLC7A11
GO:BP	gamma-aminobutyric acid import	GO:0051939	1	1	SLC6A6
GO:BP	regulation of nervous system development	GO:0051960	1	4	ITM2C,IGSF10,LRRTM2,TLR2
GO:BP	negative regulation of nervous system development	GO:0051961	1	2	ITM2C,TLR2
GO:BP	positive regulation of nervous system development	GO:0051962	1	2	LRRTM2,TLR2
GO:BP	regulation of synapse assembly	GO:0051963	1	2	LRRTM2,TLR2
GO:BP	negative regulation of synapse assembly	GO:0051964	1	1	TLR2
GO:BP	positive regulation of synapse assembly	GO:0051965	1	1	LRRTM2
GO:BP	regulation of peptidase activity	GO:0052547	1	4	CYR61,NLRP3,PZP,SERPINB2
GO:BP	regulation of endopeptidase activity	GO:0052548	1	4	CYR61,NLRP3,PZP,SERPINB2
GO:BP	alditol phosphate metabolic process	GO:0052646	1	1	GK
GO:BP	cyclic purine nucleotide metabolic process	GO:0052652	1	1	GUCY1A2
GO:BP	muscle cell development	GO:0055001	1	1	EDN1
GO:BP	striated muscle cell development	GO:0055002	1	1	EDN1
GO:BP	cardiac muscle cell differentiation	GO:0055007	1	1	EDN1
GO:BP	interferon-beta production	GO:0032608	1	1	TLR2
GO:BP	mRNA destabilization	GO:0061157	1	1	ZFP36
GO:BP	retina vasculature development in camera-type eye	GO:0061298	1	1	CYP1B1
GO:BP	response to BMP	GO:0071772	1	1	CYR61
GO:BP	cellular response to BMP stimulus	GO:0071773	1	1	CYR61
GO:BP	response to fibroblast growth factor	GO:0071774	1	1	ZFP36
GO:BP	ribonucleoprotein complex subunit organization	GO:0071826	1	1	SNRPD2
GO:BP	cellular component organization or biogenesis	GO:0071840	1	19	ITM2C,FOLR2,ICAM2,IGF2,NDUFA8,SNRPD2,CYP1B1,CYR61,EDN1,GLDN,IGFN1,LRRTM2,NEDD9,NLRP3,OSBPL8,SDK2,SLC7A11,SPDYA,TLR2
GO:BP	leukocyte apoptotic process	GO:0071887	1	1	SLC7A11
GO:BP	regulation of protein serine/threonine kinase activity	GO:0071900	1	4	IGF2,DUSP6,EDN1,SPDYA
GO:BP	cellular response to triacyl bacterial lipopeptide	GO:0071727	1	1	TLR2
GO:BP	negative regulation of protein serine/threonine kinase activity	GO:0071901	1	1	DUSP6
GO:BP	renal system development	GO:0072001	1	2	RRM2B,TCF21
GO:BP	nephron development	GO:0072006	1	1	TCF21
GO:BP	nephron epithelium development	GO:0072009	1	1	TCF21
GO:BP	glomerulus vasculature development	GO:0072012	1	1	TCF21
GO:BP	nephron morphogenesis	GO:0072028	1	1	TCF21
GO:BP	kidney epithelium development	GO:0072073	1	1	TCF21
GO:BP	kidney mesenchyme development	GO:0072074	1	1	TCF21
GO:BP	positive regulation of protein serine/threonine kinase activity	GO:0071902	1	4	IGF2,DUSP6,EDN1,SPDYA
GO:BP	cellular response to diacyl bacterial lipopeptide	GO:0071726	1	1	TLR2
GO:BP	response to triacyl bacterial lipopeptide	GO:0071725	1	1	TLR2
GO:BP	response to diacyl bacterial lipopeptide	GO:0071724	1	1	TLR2
GO:BP	cellular response to hypoxia	GO:0071456	1	1	EDN1
GO:BP	cellular response to xenobiotic stimulus	GO:0071466	1	1	CYP1B1
GO:BP	cellular response to external stimulus	GO:0071496	1	2	FOLR2,UPP1
GO:BP	genetic imprinting	GO:0071514	1	1	IGF2
GO:BP	response to dexamethasone	GO:0071548	1	1	EDN1
GO:BP	response to transforming growth factor beta	GO:0071559	1	1	EDN1
GO:BP	cellular response to transforming growth factor beta stimulus	GO:0071560	1	1	EDN1
GO:BP	phytosphingosine biosynthetic process	GO:0071602	1	1	ACER3
GO:BP	endothelial cell-cell adhesion	GO:0071603	1	1	CYP1B1
GO:BP	regulation of granulocyte chemotaxis	GO:0071622	1	1	EDN1
GO:BP	positive regulation of granulocyte chemotaxis	GO:0071624	1	1	EDN1
GO:BP	mononuclear cell migration	GO:0071674	1	2	CCL18,CCL20
GO:BP	protein localization to extracellular region	GO:0071692	1	2	NLRP3,TLR2
GO:BP	anatomical structure maturation	GO:0071695	1	1	GLDN
GO:BP	nitrogen compound transport	GO:0071705	1	8	FOLR2,ARL5B,EDN1,NLRP3,SLC6A6,SLC7A11,TLR2,ZFP36
GO:BP	tumor necrosis factor superfamily cytokine production	GO:0071706	1	2	TLR2,ZFP36
GO:BP	icosanoid transport	GO:0071715	1	1	EDN1
GO:BP	metanephric mesenchyme development	GO:0072075	1	1	TCF21
GO:BP	cellular response to oxygen levels	GO:0071453	1	1	EDN1
GO:BP	nephron tubule morphogenesis	GO:0072078	1	1	TCF21
GO:BP	nephron epithelium morphogenesis	GO:0072088	1	1	TCF21
GO:BP	divalent inorganic cation homeostasis	GO:0072507	1	3	APLNR,EDN1,SLC30A7
GO:BP	divalent inorganic cation transport	GO:0072511	1	3	APLNR,BEST1,SLC30A7
GO:BP	purine-containing compound metabolic process	GO:0072521	1	2	ENPP4,GUCY1A2
GO:BP	purine-containing compound biosynthetic process	GO:0072522	1	1	GUCY1A2
GO:BP	purine-containing compound catabolic process	GO:0072523	1	1	ENPP4
GO:BP	pyridine-containing compound metabolic process	GO:0072524	1	1	SLC5A8
GO:BP	pyridine-containing compound biosynthetic process	GO:0072525	1	1	SLC5A8
GO:BP	cellular divalent inorganic cation homeostasis	GO:0072503	1	3	APLNR,EDN1,SLC30A7
GO:BP	pyrimidine-containing compound metabolic process	GO:0072527	1	1	UPP1
GO:BP	pyrimidine-containing compound catabolic process	GO:0072529	1	1	UPP1
GO:BP	T-helper 17 type immune response	GO:0072538	1	1	NLRP3
GO:BP	T-helper 17 cell differentiation	GO:0072539	1	1	NLRP3
GO:BP	neurotransmitter-gated ion channel clustering	GO:0072578	1	1	SLC7A11
GO:BP	reactive oxygen species metabolic process	GO:0072593	1	4	CYP1B1,CYR61,EDN1,TLR2
GO:BP	protein localization to membrane	GO:0072657	1	2	ARL5B,SLC7A11
GO:BP	lymphocyte migration	GO:0072676	1	2	CCL18,CCL20
GO:BP	pyrimidine-containing compound biosynthetic process	GO:0072528	1	1	UPP1
GO:BP	sulfur compound transport	GO:0072348	1	2	SLC6A6,SLC7A11
GO:BP	modified amino acid transport	GO:0072337	1	2	FOLR2,SLC7A11
GO:BP	intrinsic apoptotic signaling pathway by p53 class mediator	GO:0072332	1	1	RRM2B
GO:BP	glomerulus morphogenesis	GO:0072102	1	1	TCF21
GO:BP	glomerulus vasculature morphogenesis	GO:0072103	1	1	TCF21
GO:BP	glomerular capillary formation	GO:0072104	1	1	TCF21
GO:BP	mesenchymal cell differentiation involved in kidney development	GO:0072161	1	1	TCF21
GO:BP	metanephric mesenchymal cell differentiation	GO:0072162	1	1	TCF21
GO:BP	mesonephric epithelium development	GO:0072163	1	1	TCF21
GO:BP	mesonephric tubule development	GO:0072164	1	1	TCF21
GO:BP	mesonephric tubule morphogenesis	GO:0072171	1	1	TCF21
GO:BP	cell differentiation involved in metanephros development	GO:0072202	1	1	TCF21
GO:BP	metanephric nephron development	GO:0072210	1	1	TCF21
GO:BP	metanephric glomerulus development	GO:0072224	1	1	TCF21
GO:BP	metanephric glomerulus vasculature development	GO:0072239	1	1	TCF21
GO:BP	metanephric glomerulus morphogenesis	GO:0072275	1	1	TCF21
GO:BP	metanephric glomerulus vasculature morphogenesis	GO:0072276	1	1	TCF21
GO:BP	metanephric glomerular capillary formation	GO:0072277	1	1	TCF21
GO:BP	monocarboxylic acid biosynthetic process	GO:0072330	1	1	EDN1
GO:BP	signal transduction by p53 class mediator	GO:0072331	1	1	RRM2B
GO:BP	nephron tubule development	GO:0072080	1	1	TCF21
GO:BP	cellular response to organonitrogen compound	GO:0071417	1	5	FOLR2,IGF2,EDN1,NLRP3,OSBPL8
GO:BP	cellular response to organic cyclic compound	GO:0071407	1	5	FOLR2,CYP1B1,EDN1,TCF21,ZFP36
GO:BP	cellular response to fatty acid	GO:0071398	1	1	EDN1
GO:BP	regulation of chemokine-mediated signaling pathway	GO:0070099	1	1	EDN1
GO:BP	positive regulation of chemokine-mediated signaling pathway	GO:0070101	1	1	EDN1
GO:BP	regulation of biomineral tissue development	GO:0070167	1	1	CYR61
GO:BP	positive regulation of biomineral tissue development	GO:0070169	1	1	CYR61
GO:BP	regulation of establishment of protein localization	GO:0070201	1	2	SLC7A11,TLR2
GO:BP	necrotic cell death	GO:0070265	1	1	SLC6A6
GO:BP	cellular response to hydrogen peroxide	GO:0070301	1	1	CYP1B1
GO:BP	glycosylation	GO:0070085	1	1	NUS1
GO:BP	regulation of stress-activated protein kinase signaling cascade	GO:0070302	1	1	EDN1
GO:BP	lens fiber cell differentiation	GO:0070306	1	1	SLC7A11
GO:BP	response to bacterial lipopeptide	GO:0070339	1	1	TLR2
GO:BP	detection of bacterial lipopeptide	GO:0070340	1	1	TLR2
GO:BP	ERK1 and ERK2 cascade	GO:0070371	1	4	CCL18,CCL20,CYR61,DUSP6
GO:BP	regulation of ERK1 and ERK2 cascade	GO:0070372	1	4	CCL18,CCL20,CYR61,DUSP6
GO:BP	negative regulation of ERK1 and ERK2 cascade	GO:0070373	1	1	DUSP6
GO:BP	positive regulation of ERK1 and ERK2 cascade	GO:0070374	1	2	CCL18,CCL20
GO:BP	positive regulation of stress-activated protein kinase signaling cascade	GO:0070304	1	1	EDN1
GO:BP	protein-containing complex assembly	GO:0065003	1	3	NDUFA8,SNRPD2,NLRP3
GO:BP	positive regulation of pattern recognition receptor signaling pathway	GO:0062208	1	1	TLR2
GO:BP	regulation of pattern recognition receptor signaling pathway	GO:0062207	1	1	TLR2
GO:BP	retina vasculature morphogenesis in camera-type eye	GO:0061299	1	1	CYP1B1
GO:BP	retinal blood vessel morphogenesis	GO:0061304	1	1	CYP1B1
GO:BP	renal tubule development	GO:0061326	1	1	TCF21
GO:BP	renal tubule morphogenesis	GO:0061333	1	1	TCF21
GO:BP	renal system vasculature development	GO:0061437	1	1	TCF21
GO:BP	renal system vasculature morphogenesis	GO:0061438	1	1	TCF21
GO:BP	kidney vasculature morphogenesis	GO:0061439	1	1	TCF21
GO:BP	kidney vasculature development	GO:0061440	1	1	TCF21
GO:BP	connective tissue development	GO:0061448	1	2	CYR61,EDN1
GO:BP	reproductive system development	GO:0061458	1	3	IGF2,CYR61,TCF21
GO:BP	myeloid cell development	GO:0061515	1	1	TLR2
GO:BP	actin filament bundle organization	GO:0061572	1	1	NEDD9
GO:BP	antimicrobial humoral immune response mediated by antimicrobial peptide	GO:0061844	1	1	CXCL2
GO:BP	glial cell activation	GO:0061900	1	1	TLR2
GO:BP	regulation of small molecule metabolic process	GO:0062012	1	2	IGF2,SLC7A11
GO:BP	positive regulation of small molecule metabolic process	GO:0062013	1	1	IGF2
GO:BP	cellular response to chemical stress	GO:0062197	1	2	CYP1B1,SLC7A11
GO:BP	response to lipoteichoic acid	GO:0070391	1	1	TLR2
GO:BP	response to oxygen levels	GO:0070482	1	2	EDN1,TLR2
GO:BP	platelet aggregation	GO:0070527	1	1	SLC7A11
GO:BP	protein K63-linked deubiquitination	GO:0070536	1	1	DESI2
GO:BP	cellular response to bacterial lipopeptide	GO:0071221	1	1	TLR2
GO:BP	cellular response to lipoteichoic acid	GO:0071223	1	1	TLR2
GO:BP	cellular response to peptidoglycan	GO:0071224	1	1	NLRP3
GO:BP	cellular response to folic acid	GO:0071231	1	1	FOLR2
GO:BP	cellular response to inorganic substance	GO:0071241	1	2	EDN1,FOSB
GO:BP	cellular response to metal ion	GO:0071248	1	2	EDN1,FOSB
GO:BP	cellular response to calcium ion	GO:0071277	1	2	EDN1,FOSB
GO:BP	cellular response to vitamin	GO:0071295	1	1	FOLR2
GO:BP	cellular response to interleukin-1	GO:0071347	1	3	CCL18,CCL20,EDN1
GO:BP	cellular response to interleukin-12	GO:0071349	1	1	SERPINB2
GO:BP	cellular response to growth factor stimulus	GO:0071363	1	4	CYR61,EDN1,NUS1,ZFP36
GO:BP	cellular response to epidermal growth factor stimulus	GO:0071364	1	1	ZFP36
GO:BP	cellular response to peptide hormone stimulus	GO:0071375	1	3	IGF2,EDN1,OSBPL8
GO:BP	cellular response to steroid hormone stimulus	GO:0071383	1	3	EDN1,TCF21,ZFP36
GO:BP	cellular response to corticosteroid stimulus	GO:0071384	1	2	EDN1,ZFP36
GO:BP	cellular response to glucocorticoid stimulus	GO:0071385	1	2	EDN1,ZFP36
GO:BP	cellular response to mineralocorticoid stimulus	GO:0071389	1	1	EDN1
GO:BP	cellular response to bacterial lipoprotein	GO:0071220	1	1	TLR2
GO:BP	3'-UTR-mediated mRNA destabilization	GO:0061158	1	1	ZFP36
GO:BP	protein K48-linked deubiquitination	GO:0071108	1	1	DESI2
GO:BP	3'-UTR-mediated mRNA stabilization	GO:0070935	1	1	ZFP36
GO:BP	response to fatty acid	GO:0070542	1	2	EDN1,TLR2
GO:BP	response to interleukin-1	GO:0070555	1	3	CCL18,CCL20,EDN1
GO:BP	calcium ion transmembrane transport	GO:0070588	1	1	APLNR
GO:BP	transepithelial transport	GO:0070633	1	2	BEST1,EDN1
GO:BP	protein modification by small protein removal	GO:0070646	1	3	DESI2,NLRP3,USP53
GO:BP	protein modification by small protein conjugation or removal	GO:0070647	1	3	DESI2,NLRP3,USP53
GO:BP	leukocyte proliferation	GO:0070661	1	1	IGF2
GO:BP	regulation of leukocyte proliferation	GO:0070663	1	1	IGF2
GO:BP	positive regulation of leukocyte proliferation	GO:0070665	1	1	IGF2
GO:BP	response to interleukin-12	GO:0070671	1	1	SERPINB2
GO:BP	cellular macromolecule localization	GO:0070727	1	4	ARL5B,OSBPL8,SLC7A11,ZFP36
GO:BP	divalent metal ion transport	GO:0070838	1	3	APLNR,BEST1,SLC30A7
GO:BP	response to growth factor	GO:0070848	1	5	CYR61,DUSP6,EDN1,NUS1,ZFP36
GO:BP	response to epidermal growth factor	GO:0070849	1	1	ZFP36
GO:BP	regulation of glycogen metabolic process	GO:0070873	1	1	IGF2
GO:BP	positive regulation of glycogen metabolic process	GO:0070875	1	1	IGF2
GO:BP	organelle assembly	GO:0070925	1	2	EDN1,LRRTM2
GO:BP	neuron death	GO:0070997	1	2	SLC7A11,USP53
GO:BP	type I interferon production	GO:0032606	1	1	TLR2
GO:BP	response to progesterone	GO:0032570	1	2	TLR2,FOSB
GO:BP	reproduction	GO:0000003	1	8	FOLR2,IGF2,CYR61,EDN1,PZP,SPDYA,TCF21,FOSB
GO:BP	transition metal ion transport	GO:0000041	1	1	SLC30A7
GO:BP	lymphocyte mediated immunity	GO:0002449	1	1	NLRP3
GO:BP	T cell mediated immunity	GO:0002456	1	1	NLRP3
GO:BP	adaptive immune response based on somatic recombination of immune receptors built from immunoglobulin superfamily domains	GO:0002460	1	1	NLRP3
GO:BP	antigen processing and presentation of peptide antigen via MHC class I	GO:0002474	1	1	ERAP2
GO:BP	antigen processing and presentation of endogenous peptide antigen	GO:0002483	1	1	ERAP2
GO:BP	immune system development	GO:0002520	1	6	CD79B,KLF6,NLRP3,TCF21,TLR2,ZFP36
GO:BP	leukocyte differentiation	GO:0002521	1	4	CD79B,KLF6,NLRP3,TLR2
GO:BP	neutrophil mediated immunity	GO:0002446	1	2	ENPP4,TLR2
GO:BP	leukocyte migration involved in inflammatory response	GO:0002523	1	1	NLRP3
GO:BP	monocyte chemotaxis	GO:0002548	1	2	CCL18,CCL20
GO:BP	myeloid leukocyte differentiation	GO:0002573	1	1	TLR2
GO:BP	platelet degranulation	GO:0002576	1	1	IGF2
GO:BP	regulation of acute inflammatory response	GO:0002673	1	1	NLRP3
GO:BP	negative regulation of acute inflammatory response	GO:0002674	1	1	NLRP3
GO:BP	negative regulation of immune system process	GO:0002683	1	2	PAG1,ZFP36
GO:BP	regulation of leukocyte migration	GO:0002685	1	3	PLVAP,CCL20,EDN1
GO:BP	acute inflammatory response	GO:0002526	1	1	NLRP3
GO:BP	myeloid leukocyte mediated immunity	GO:0002444	1	2	ENPP4,TLR2
GO:BP	leukocyte mediated immunity	GO:0002443	1	3	ENPP4,NLRP3,TLR2
GO:BP	production of molecular mediator of immune response	GO:0002440	1	2	NLRP3,TLR2
GO:BP	activation of immune response	GO:0002253	1	3	CD79B,ICAM2,PAG1
GO:BP	myeloid cell homeostasis	GO:0002262	1	2	SLC7A11,ZFP36
GO:BP	cell activation involved in immune response	GO:0002263	1	3	ENPP4,NLRP3,TLR2
GO:BP	leukocyte activation involved in inflammatory response	GO:0002269	1	1	TLR2
GO:BP	myeloid leukocyte activation	GO:0002274	1	2	ENPP4,TLR2
GO:BP	myeloid cell activation involved in immune response	GO:0002275	1	2	ENPP4,TLR2
GO:BP	neutrophil activation involved in immune response	GO:0002283	1	2	ENPP4,TLR2
GO:BP	lymphocyte activation involved in immune response	GO:0002285	1	1	NLRP3
GO:BP	T cell activation involved in immune response	GO:0002286	1	1	NLRP3
GO:BP	alpha-beta T cell activation involved in immune response	GO:0002287	1	1	NLRP3
GO:BP	T cell differentiation involved in immune response	GO:0002292	1	1	NLRP3
GO:BP	alpha-beta T cell differentiation involved in immune response	GO:0002293	1	1	NLRP3
GO:BP	CD4-positive, alpha-beta T cell differentiation involved in immune response	GO:0002294	1	1	NLRP3
GO:BP	leukocyte activation involved in immune response	GO:0002366	1	3	ENPP4,NLRP3,TLR2
GO:BP	cytokine production involved in immune response	GO:0002367	1	2	NLRP3,TLR2
GO:BP	T cell cytokine production	GO:0002369	1	1	NLRP3
GO:BP	immune response-activating cell surface receptor signaling pathway	GO:0002429	1	3	CD79B,ICAM2,PAG1
GO:BP	positive regulation of leukocyte migration	GO:0002687	1	3	PLVAP,CCL20,EDN1
GO:BP	immune effector process	GO:0002252	1	3	ENPP4,NLRP3,TLR2
GO:BP	regulation of leukocyte chemotaxis	GO:0002688	1	1	EDN1
GO:BP	regulation of cellular extravasation	GO:0002691	1	1	PLVAP
GO:BP	immune response-regulating signaling pathway	GO:0002764	1	3	CD79B,ICAM2,PAG1
GO:BP	immune response-regulating cell surface receptor signaling pathway	GO:0002768	1	3	CD79B,ICAM2,PAG1
GO:BP	peptide secretion	GO:0002790	1	3	EDN1,NLRP3,TLR2
GO:BP	regulation of peptide secretion	GO:0002791	1	1	TLR2
GO:BP	positive regulation of peptide secretion	GO:0002793	1	1	TLR2
GO:BP	regulation of adaptive immune response	GO:0002819	1	1	NLRP3
GO:BP	positive regulation of adaptive immune response	GO:0002821	1	1	NLRP3
GO:BP	innate immune response-activating signal transduction	GO:0002758	1	1	ICAM2
GO:BP	regulation of adaptive immune response based on somatic recombination of immune receptors built from immunoglobulin superfamily domains	GO:0002822	1	1	NLRP3
GO:BP	regulation of type 2 immune response	GO:0002828	1	1	NLRP3
GO:BP	positive regulation of type 2 immune response	GO:0002830	1	1	NLRP3
GO:BP	regulation of response to biotic stimulus	GO:0002831	1	1	ICAM2
GO:BP	positive regulation of response to biotic stimulus	GO:0002833	1	1	ICAM2
GO:BP	trabecular meshwork development	GO:0002930	1	1	CYP1B1
GO:BP	regionalization	GO:0003002	1	1	EDN1
GO:BP	developmental process involved in reproduction	GO:0003006	1	3	IGF2,CYR61,TCF21
GO:BP	positive regulation of adaptive immune response based on somatic recombination of immune receptors built from immunoglobulin superfamily domains	GO:0002824	1	1	NLRP3
GO:BP	immune response-activating signal transduction	GO:0002757	1	3	CD79B,ICAM2,PAG1
GO:BP	MyD88-dependent toll-like receptor signaling pathway	GO:0002755	1	1	TLR2
GO:BP	positive regulation of T cell cytokine production	GO:0002726	1	1	NLRP3
GO:BP	positive regulation of cellular extravasation	GO:0002693	1	1	PLVAP
GO:BP	regulation of leukocyte activation	GO:0002694	1	3	IGF2,NLRP3,PAG1
GO:BP	negative regulation of leukocyte activation	GO:0002695	1	1	PAG1
GO:BP	positive regulation of leukocyte activation	GO:0002696	1	2	IGF2,NLRP3
GO:BP	regulation of immune effector process	GO:0002697	1	1	NLRP3
GO:BP	positive regulation of immune effector process	GO:0002699	1	1	NLRP3
GO:BP	regulation of production of molecular mediator of immune response	GO:0002700	1	1	NLRP3
GO:BP	positive regulation of production of molecular mediator of immune response	GO:0002702	1	1	NLRP3
GO:BP	regulation of leukocyte mediated immunity	GO:0002703	1	1	NLRP3
GO:BP	positive regulation of leukocyte mediated immunity	GO:0002705	1	1	NLRP3
GO:BP	regulation of lymphocyte mediated immunity	GO:0002706	1	1	NLRP3
GO:BP	positive regulation of lymphocyte mediated immunity	GO:0002708	1	1	NLRP3
GO:BP	regulation of T cell mediated immunity	GO:0002709	1	1	NLRP3
GO:BP	positive regulation of T cell mediated immunity	GO:0002711	1	1	NLRP3
GO:BP	regulation of cytokine production involved in immune response	GO:0002718	1	1	NLRP3
GO:BP	positive regulation of cytokine production involved in immune response	GO:0002720	1	1	NLRP3
GO:BP	regulation of T cell cytokine production	GO:0002724	1	1	NLRP3
GO:BP	positive regulation of leukocyte chemotaxis	GO:0002690	1	1	EDN1
GO:BP	adaptive immune response	GO:0002250	1	4	CD79B,ERAP2,NLRP3,PAG1
GO:BP	toll-like receptor signaling pathway	GO:0002224	1	1	TLR2
GO:BP	stimulatory C-type lectin receptor signaling pathway	GO:0002223	1	1	ICAM2
GO:BP	response to acid chemical	GO:0001101	1	1	EDN1
GO:BP	skeletal system development	GO:0001501	1	4	IGF2,CYR61,EDN1,ZFAND5
GO:BP	ossification	GO:0001503	1	3	IGF2,CYR61,IGSF10
GO:BP	action potential	GO:0001508	1	1	USP53
GO:BP	prostaglandin biosynthetic process	GO:0001516	1	1	EDN1
GO:BP	retinoid metabolic process	GO:0001523	1	1	CYP1B1
GO:BP	regulation of cell growth	GO:0001558	1	1	EDN1
GO:BP	nuclear-transcribed mRNA catabolic process	GO:0000956	1	1	ZFP36
GO:BP	blood vessel development	GO:0001568	1	6	APLNR,CYP1B1,CYR61,EDN1,NUS1,TCF21
GO:BP	vasculogenesis	GO:0001570	1	1	APLNR
GO:BP	osteoblast differentiation	GO:0001649	1	2	IGF2,CYR61
GO:BP	eye development	GO:0001654	1	4	CYP1B1,IGFN1,SDK2,SLC7A11
GO:BP	urogenital system development	GO:0001655	1	2	RRM2B,TCF21
GO:BP	metanephros development	GO:0001656	1	1	TCF21
GO:BP	ureteric bud development	GO:0001657	1	1	TCF21
GO:BP	branching involved in ureteric bud morphogenesis	GO:0001658	1	1	TCF21
GO:BP	branching involved in blood vessel morphogenesis	GO:0001569	1	1	EDN1
GO:BP	cell morphogenesis involved in differentiation	GO:0000904	1	1	NEDD9
GO:BP	cell morphogenesis	GO:0000902	1	1	NEDD9
GO:BP	regulation of glutamine family amino acid metabolic process	GO:0000820	1	1	SLC7A11
GO:BP	regulation of cyclin-dependent protein serine/threonine kinase activity	GO:0000079	1	1	SPDYA
GO:BP	G1/S transition of mitotic cell cycle	GO:0000082	1	1	SPDYA
GO:BP	sulfur amino acid metabolic process	GO:0000096	1	1	SLC7A11
GO:BP	negative regulation of transcription by RNA polymerase II	GO:0000122	1	5	IGF2,EDN1,TCF21,ZFP36,FOSB
GO:BP	activation of MAPK activity	GO:0000187	1	1	DUSP6
GO:BP	inactivation of MAPK activity	GO:0000188	1	1	DUSP6
GO:BP	spliceosomal complex assembly	GO:0000245	1	1	SNRPD2
GO:BP	polysaccharide biosynthetic process	GO:0000271	1	1	IGF2
GO:BP	mitotic cell cycle	GO:0000278	1	3	IGF2,EDN1,SPDYA
GO:BP	nuclear division	GO:0000280	1	3	IGF2,EDN1,SPDYA
GO:BP	nuclear-transcribed mRNA catabolic process, deadenylation-dependent decay	GO:0000288	1	1	ZFP36
GO:BP	nuclear-transcribed mRNA poly(A) tail shortening	GO:0000289	1	1	ZFP36
GO:BP	response to reactive oxygen species	GO:0000302	1	2	CYP1B1,EDN1
GO:BP	RNA splicing, via transesterification reactions	GO:0000375	1	1	SNRPD2
GO:BP	RNA splicing, via transesterification reactions with bulged adenosine as nucleophile	GO:0000377	1	1	SNRPD2
GO:BP	spliceosomal snRNP assembly	GO:0000387	1	1	SNRPD2
GO:BP	mRNA splicing, via spliceosome	GO:0000398	1	1	SNRPD2
GO:BP	response to hypoxia	GO:0001666	1	2	EDN1,TLR2
GO:BP	ameboidal-type cell migration	GO:0001667	1	4	CYP1B1,EDN1,NUS1,ZFAND5
GO:BP	long-chain fatty acid metabolic process	GO:0001676	1	1	CYP1B1
GO:BP	in utero embryonic development	GO:0001701	1	4	IGF2,CYR61,EDN1,ZFAND5
GO:BP	regulation of cytokine-mediated signaling pathway	GO:0001959	1	1	EDN1
GO:BP	positive regulation of cytokine-mediated signaling pathway	GO:0001961	1	1	EDN1
GO:BP	regulation of systemic arterial blood pressure by hormone	GO:0001990	1	1	EDN1
GO:BP	morphogenesis of an epithelium	GO:0002009	1	3	CYR61,EDN1,TCF21
GO:BP	morphogenesis of an epithelial sheet	GO:0002011	1	1	CYR61
GO:BP	regulation of heart rate	GO:0002027	1	1	EDN1
GO:BP	desensitization of G protein-coupled receptor signaling pathway	GO:0002029	1	1	APLNR
GO:BP	inhibitory G protein-coupled receptor phosphorylation	GO:0002030	1	1	APLNR
GO:BP	sprouting angiogenesis	GO:0002040	1	1	APLNR
GO:BP	intussusceptive angiogenesis	GO:0002041	1	1	CYR61
GO:BP	blood vessel endothelial cell proliferation involved in sprouting angiogenesis	GO:0002043	1	1	APLNR
GO:BP	lens development in camera-type eye	GO:0002088	1	1	SLC7A11
GO:BP	regulation of receptor internalization	GO:0002090	1	1	LRRTM2
GO:BP	negative regulation of receptor internalization	GO:0002091	1	1	LRRTM2
GO:BP	activation of innate immune response	GO:0002218	1	1	ICAM2
GO:BP	innate immune response activating cell surface receptor signaling pathway	GO:0002220	1	1	ICAM2
GO:BP	pattern recognition receptor signaling pathway	GO:0002221	1	1	TLR2
GO:BP	postsynaptic membrane organization	GO:0001941	1	1	SLC7A11
GO:BP	positive regulation of endothelial cell proliferation	GO:0001938	1	2	APLNR,IGF2
GO:BP	endothelial cell proliferation	GO:0001935	1	2	APLNR,IGF2
GO:BP	eye photoreceptor cell differentiation	GO:0001754	1	1	SDK2
GO:BP	morphogenesis of a branching structure	GO:0001763	1	2	EDN1,TCF21
[truncated: 1,230 more rows]
