# Supplementary material for: Computational identification of host genomic biomarkers highlighting their functions, pathways and regulators that influence SARS-CoV-2 infections and drug repurposing
Source: Sci Rep. 2022 Mar 11;12:4279. doi: 10.1038/s41598-022-08073-8 (PMC8915158; doi:10.1038/s41598-022-08073-8)
Supplement: Supplementary file 4 — Supplementary Information 4. [file 41598_2022_8073_MOESM4_ESM.zip]

Archive with 8 entries (8 files):
- Supplementary File_S4/GUCY1A2_pH_7.pdb
- Supplementary File_S4/IRF7_pH_7.pdb
- Supplementary File_S4/MX1_pH_7.pdb
- Supplementary File_S4/snrpd2_pH_7.pdb
- Supplementary File_S4/STAT1_pH_7.pdb
- Supplementary File_S4/TLR2_Ph_7.pdb
- Supplementary File_S4/TNF_pH_7.pdb
- Supplementary File_S4/USP53_pH_at_7.pdb
