# Supplementary material for: Computational identification of host genomic biomarkers highlighting their functions, pathways and regulators that influence SARS-CoV-2 infections and drug repurposing
Source: Sci Rep. 2022 Mar 11;12:4279. doi: 10.1038/s41598-022-08073-8 (PMC8915158; doi:10.1038/s41598-022-08073-8)
Supplement: Supplementary file 4 — Supplementary Information 4. [file 41598_2022_8073_MOESM4_ESM.zip › Supplementary File_S4/GUCY1A2_pH_7.pdb]

COMPND    C:\Users\NHM-LAB\Downloads\GUCY1A2\oc3ho4saky.pqr 
AUTHOR    GENERATED BY OPEN BABEL 3.1.1
ATOM      1  N   LEU A  87      92.497 137.450 136.153  1.00  0.00           N  
ATOM      2  CA  LEU A  87      91.337 136.808 135.461  1.00  0.00           C  
ATOM      3  C   LEU A  87      89.999 137.413 135.821  1.00  0.00           C  
ATOM      4  O   LEU A  87      89.384 137.992 134.935  1.00  0.00           O  
ATOM      5  CB  LEU A  87      91.394 135.284 135.659  1.00  0.00           C  
ATOM      6  CG  LEU A  87      90.229 134.519 134.999  1.00  0.00           C  
ATOM      7  CD1 LEU A  87      90.105 134.729 133.483  1.00  0.00           C  
ATOM      8  CD2 LEU A  87      90.386 133.028 135.291  1.00  0.00           C  
ATOM      9  H1  LEU A  87      93.343 137.094 135.766  1.00  0.00           H  
ATOM     10  HA  LEU A  87      91.489 136.909 134.462  1.00  0.00           H  
ATOM     11  HB2 LEU A  87      92.229 134.954 135.252  1.00  0.00           H  
ATOM     12  HB3 LEU A  87      91.357 135.100 136.625  1.00  0.00           H  
ATOM     13  HG  LEU A  87      89.363 134.806 135.442  1.00  0.00           H  
ATOM     14 HD11 LEU A  87      90.945 134.422 133.040  1.00  0.00           H  
ATOM     15 HD12 LEU A  87      89.330 134.201 133.141  1.00  0.00           H  
ATOM     16 HD13 LEU A  87      89.960 135.699 133.297  1.00  0.00           H  
ATOM     17 HD21 LEU A  87      90.371 132.880 136.280  1.00  0.00           H  
ATOM     18 HD22 LEU A  87      89.633 132.526 134.866  1.00  0.00           H  
ATOM     19 HD23 LEU A  87      91.256 132.707 134.918  1.00  0.00           H  
ATOM     20  H2  LEU A  87      92.450 138.436 136.018  1.00  0.00           H  
ATOM     21  H3  LEU A  87      92.453 137.238 137.125  1.00  0.00           H  
ATOM     22  N   ASP A  88      89.533 137.372 137.093  1.00  0.00           N  
ATOM     23  CA  ASP A  88      88.226 137.888 137.508  1.00  0.00           C  
ATOM     24  C   ASP A  88      87.837 139.278 136.967  1.00  0.00           C  
ATOM     25  O   ASP A  88      86.746 139.444 136.440  1.00  0.00           O  
ATOM     26  CB  ASP A  88      88.067 137.894 139.058  1.00  0.00           C  
ATOM     27  CG  ASP A  88      87.847 136.512 139.630  1.00  0.00           C  
ATOM     28  OD1 ASP A  88      88.440 135.558 139.082  1.00  0.00           O  
ATOM     29  OD2 ASP A  88      87.093 136.359 140.630  1.00  0.00           O  
ATOM     30  H   ASP A  88      90.209 136.928 137.765  1.00  0.00           H  
ATOM     31  HA  ASP A  88      87.520 137.232 137.157  1.00  0.00           H  
ATOM     32  HB2 ASP A  88      88.899 138.278 139.436  1.00  0.00           H  
ATOM     33  HB3 ASP A  88      87.286 138.466 139.271  1.00  0.00           H  
ATOM     34  N   SER A  89      88.735 140.290 136.994  1.00  0.00           N  
ATOM     35  CA  SER A  89      88.529 141.595 136.360  1.00  0.00           C  
ATOM     36  C   SER A  89      88.253 141.555 134.856  1.00  0.00           C  
ATOM     37  O   SER A  89      87.405 142.265 134.334  1.00  0.00           O  
ATOM     38  CB  SER A  89      89.803 142.471 136.503  1.00  0.00           C  
ATOM     39  OG  SER A  89      90.385 142.324 137.797  1.00  0.00           O  
ATOM     40  H   SER A  89      89.613 140.048 137.523  1.00  0.00           H  
ATOM     41  HA  SER A  89      87.722 142.034 136.810  1.00  0.00           H  
ATOM     42  HB2 SER A  89      90.459 142.184 135.816  1.00  0.00           H  
ATOM     43  HB3 SER A  89      89.546 143.420 136.368  1.00  0.00           H  
ATOM     44  HG  SER A  89      90.157 141.423 138.159  1.00  0.00           H  
ATOM     45  N   LEU A  90      88.991 140.703 134.110  1.00  0.00           N  
ATOM     46  CA  LEU A  90      88.816 140.474 132.673  1.00  0.00           C  
ATOM     47  C   LEU A  90      87.507 139.761 132.395  1.00  0.00           C  
ATOM     48  O   LEU A  90      86.792 140.021 131.432  1.00  0.00           O  
ATOM     49  CB  LEU A  90      90.039 139.700 132.088  1.00  0.00           C  
ATOM     50  CG  LEU A  90      90.021 139.260 130.602  1.00  0.00           C  
ATOM     51  CD1 LEU A  90      91.462 139.126 130.077  1.00  0.00           C  
ATOM     52  CD2 LEU A  90      89.270 137.938 130.408  1.00  0.00           C  
ATOM     53  H   LEU A  90      89.730 140.200 134.676  1.00  0.00           H  
ATOM     54  HA  LEU A  90      88.802 141.367 132.210  1.00  0.00           H  
ATOM     55  HB2 LEU A  90      90.847 140.286 132.212  1.00  0.00           H  
ATOM     56  HB3 LEU A  90      90.156 138.869 132.641  1.00  0.00           H  
ATOM     57  HG  LEU A  90      89.540 139.947 130.071  1.00  0.00           H  
ATOM     58 HD11 LEU A  90      91.944 138.442 130.620  1.00  0.00           H  
ATOM     59 HD12 LEU A  90      91.435 138.843 129.121  1.00  0.00           H  
ATOM     60 HD13 LEU A  90      91.921 140.008 130.157  1.00  0.00           H  
ATOM     61 HD21 LEU A  90      88.326 138.047 130.716  1.00  0.00           H  
ATOM     62 HD22 LEU A  90      89.282 137.692 129.440  1.00  0.00           H  
ATOM     63 HD23 LEU A  90      89.718 137.223 130.943  1.00  0.00           H  
ATOM     64  N   GLY A  91      87.144 138.820 133.276  1.00  0.00           N  
ATOM     65  CA  GLY A  91      85.885 138.116 133.156  1.00  0.00           C  
ATOM     66  C   GLY A  91      84.701 138.999 133.446  1.00  0.00           C  
ATOM     67  O   GLY A  91      83.727 139.018 132.706  1.00  0.00           O  
ATOM     68  H   GLY A  91      87.835 138.651 134.032  1.00  0.00           H  
ATOM     69  HA2 GLY A  91      85.801 137.736 132.217  1.00  0.00           H  
ATOM     70  HA3 GLY A  91      85.881 137.325 133.794  1.00  0.00           H  
ATOM     71  N   GLU A  92      84.777 139.814 134.508  1.00  0.00           N  
ATOM     72  CA  GLU A  92      83.748 140.768 134.889  1.00  0.00           C  
ATOM     73  C   GLU A  92      83.448 141.792 133.816  1.00  0.00           C  
ATOM     74  O   GLU A  92      82.290 142.043 133.482  1.00  0.00           O  
ATOM     75  CB  GLU A  92      84.138 141.474 136.209  1.00  0.00           C  
ATOM     76  CG  GLU A  92      83.007 142.297 136.876  1.00  0.00           C  
ATOM     77  CD  GLU A  92      82.853 143.737 136.384  1.00  0.00           C  
ATOM     78  OE1 GLU A  92      83.658 144.222 135.549  1.00  0.00           O  
ATOM     79  OE2 GLU A  92      81.885 144.384 136.861  1.00  0.00           O  
ATOM     80  H   GLU A  92      85.674 139.697 135.056  1.00  0.00           H  
ATOM     81  HA  GLU A  92      82.893 140.265 135.125  1.00  0.00           H  
ATOM     82  HB2 GLU A  92      84.408 140.779 136.852  1.00  0.00           H  
ATOM     83  HB3 GLU A  92      84.872 142.098 136.010  1.00  0.00           H  
ATOM     84  HG2 GLU A  92      82.152 141.828 136.699  1.00  0.00           H  
ATOM     85  HG3 GLU A  92      83.195 142.333 137.849  1.00  0.00           H  
ATOM     86  N   SER A  93      84.486 142.339 133.168  1.00  0.00           N  
ATOM     87  CA  SER A  93      84.328 143.232 132.042  1.00  0.00           C  
ATOM     88  C   SER A  93      83.620 142.595 130.851  1.00  0.00           C  
ATOM     89  O   SER A  93      82.731 143.190 130.249  1.00  0.00           O  
ATOM     90  CB  SER A  93      85.697 143.817 131.647  1.00  0.00           C  
ATOM     91  OG  SER A  93      86.617 142.790 131.308  1.00  0.00           O  
ATOM     92  H   SER A  93      85.418 142.057 133.556  1.00  0.00           H  
ATOM     93  HA  SER A  93      83.766 144.027 132.343  1.00  0.00           H  
ATOM     94  HB2 SER A  93      85.572 144.414 130.862  1.00  0.00           H  
ATOM     95  HB3 SER A  93      86.055 144.333 132.419  1.00  0.00           H  
ATOM     96  HG  SER A  93      87.055 142.450 132.138  1.00  0.00           H  
ATOM     97  N   ILE A  94      83.946 141.330 130.513  1.00  0.00           N  
ATOM     98  CA  ILE A  94      83.178 140.551 129.551  1.00  0.00           C  
ATOM     99  C   ILE A  94      81.749 140.239 129.997  1.00  0.00           C  
ATOM    100  O   ILE A  94      80.819 140.355 129.197  1.00  0.00           O  
ATOM    101  CB  ILE A  94      83.947 139.319 129.088  1.00  0.00           C  
ATOM    102  CG1 ILE A  94      85.159 139.793 128.245  1.00  0.00           C  
ATOM    103  CG2 ILE A  94      83.026 138.358 128.309  1.00  0.00           C  
ATOM    104  CD1 ILE A  94      85.906 138.676 127.516  1.00  0.00           C  
ATOM    105  H   ILE A  94      84.793 140.969 131.003  1.00  0.00           H  
ATOM    106  HA  ILE A  94      83.098 141.127 128.717  1.00  0.00           H  
ATOM    107  HB  ILE A  94      84.303 138.851 129.878  1.00  0.00           H  
ATOM    108 HG12 ILE A  94      84.830 140.454 127.572  1.00  0.00           H  
ATOM    109 HG13 ILE A  94      85.798 140.255 128.859  1.00  0.00           H  
ATOM    110 HG21 ILE A  94      83.550 137.556 128.039  1.00  0.00           H  
ATOM    111 HG22 ILE A  94      82.269 138.088 128.896  1.00  0.00           H  
ATOM    112 HG23 ILE A  94      82.680 138.826 127.502  1.00  0.00           H  
ATOM    113 HD11 ILE A  94      85.277 138.219 126.893  1.00  0.00           H  
ATOM    114 HD12 ILE A  94      86.663 139.074 127.004  1.00  0.00           H  
ATOM    115 HD13 ILE A  94      86.252 138.027 128.188  1.00  0.00           H  
ATOM    116  N   SER A  95      81.505 139.898 131.280  1.00  0.00           N  
ATOM    117  CA  SER A  95      80.157 139.735 131.829  1.00  0.00           C  
ATOM    118  C   SER A  95      79.332 140.991 131.708  1.00  0.00           C  
ATOM    119  O   SER A  95      78.196 140.941 131.274  1.00  0.00           O  
ATOM    120  CB  SER A  95      80.127 139.379 133.339  1.00  0.00           C  
ATOM    121  OG  SER A  95      80.378 137.995 133.540  1.00  0.00           O  
ATOM    122  H   SER A  95      82.373 139.760 131.849  1.00  0.00           H  
ATOM    123  HA  SER A  95      79.699 139.001 131.301  1.00  0.00           H  
ATOM    124  HB2 SER A  95      80.828 139.910 133.799  1.00  0.00           H  
ATOM    125  HB3 SER A  95      79.228 139.604 133.694  1.00  0.00           H  
ATOM    126  HG  SER A  95      80.593 137.567 132.664  1.00  0.00           H  
ATOM    127  N   ARG A  96      79.921 142.168 132.033  1.00  0.00           N  
ATOM    128  CA  ARG A  96      79.256 143.445 131.845  1.00  0.00           C  
ATOM    129  C   ARG A  96      78.923 143.649 130.395  1.00  0.00           C  
ATOM    130  O   ARG A  96      77.788 144.064 130.092  1.00  0.00           O  
ATOM    131  CB  ARG A  96      80.170 144.639 132.268  1.00  0.00           C  
ATOM    132  CG  ARG A  96      80.381 144.843 133.783  1.00  0.00           C  
ATOM    133  CD  ARG A  96      81.355 145.974 134.163  1.00  0.00           C  
ATOM    134  NE  ARG A  96      80.774 147.279 133.715  1.00  0.00           N  
ATOM    135  CZ  ARG A  96      81.255 148.436 134.145  1.00  0.00           C  
ATOM    136  NH1 ARG A  96      80.601 149.576 133.904  1.00  0.00           N  
ATOM    137  NH2 ARG A  96      82.377 148.526 134.848  1.00  0.00           N  
ATOM    138  H   ARG A  96      80.879 142.062 132.423  1.00  0.00           H  
ATOM    139  HA  ARG A  96      78.404 143.448 132.383  1.00  0.00           H  
ATOM    140  HB2 ARG A  96      81.068 144.496 131.850  1.00  0.00           H  
ATOM    141  HB3 ARG A  96      79.764 145.476 131.900  1.00  0.00           H  
ATOM    142  HG2 ARG A  96      79.492 145.046 134.213  1.00  0.00           H  
ATOM    143  HG3 ARG A  96      80.735 143.988 134.182  1.00  0.00           H  
ATOM    144  HD2 ARG A  96      81.450 145.986 135.135  1.00  0.00           H  
ATOM    145  HD3 ARG A  96      82.199 145.824 133.693  1.00  0.00           H  
ATOM    146  HE  ARG A  96      80.018 147.256 133.087  1.00  0.00           H  
ATOM    147 HH11 ARG A  96      79.734 149.567 133.415  1.00  0.00           H  
ATOM    148 HH12 ARG A  96      80.989 150.445 134.220  1.00  0.00           H  
ATOM    149 HH21 ARG A  96      82.860 147.665 135.071  1.00  0.00           H  
ATOM    150 HH22 ARG A  96      82.728 149.396 135.144  1.00  0.00           H  
ATOM    151  N   LEU A  97      79.833 143.343 129.460  1.00  0.00           N  
ATOM    152  CA  LEU A  97      79.578 143.410 128.040  1.00  0.00           C  
ATOM    153  C   LEU A  97      78.408 142.534 127.562  1.00  0.00           C  
ATOM    154  O   LEU A  97      77.474 143.011 126.937  1.00  0.00           O  
ATOM    155  CB  LEU A  97      80.845 143.124 127.184  1.00  0.00           C  
ATOM    156  CG  LEU A  97      81.831 144.303 127.003  1.00  0.00           C  
ATOM    157  CD1 LEU A  97      82.933 143.901 126.013  1.00  0.00           C  
ATOM    158  CD2 LEU A  97      81.128 145.566 126.487  1.00  0.00           C  
ATOM    159  H   LEU A  97      80.760 143.046 129.865  1.00  0.00           H  
ATOM    160  HA  LEU A  97      79.362 144.376 127.789  1.00  0.00           H  
ATOM    161  HB2 LEU A  97      81.343 142.387 127.625  1.00  0.00           H  
ATOM    162  HB3 LEU A  97      80.540 142.851 126.281  1.00  0.00           H  
ATOM    163  HG  LEU A  97      82.238 144.517 127.881  1.00  0.00           H  
ATOM    164 HD11 LEU A  97      82.517 143.674 125.134  1.00  0.00           H  
ATOM    165 HD12 LEU A  97      83.566 144.664 125.900  1.00  0.00           H  
ATOM    166 HD13 LEU A  97      83.421 143.107 126.371  1.00  0.00           H  
ATOM    167 HD21 LEU A  97      80.426 145.841 127.141  1.00  0.00           H  
ATOM    168 HD22 LEU A  97      81.800 146.297 126.386  1.00  0.00           H  
ATOM    169 HD23 LEU A  97      80.707 145.369 125.603  1.00  0.00           H  
ATOM    170  N   THR A  98      78.417 141.223 127.860  1.00  0.00           N  
ATOM    171  CA  THR A  98      77.369 140.318 127.375  1.00  0.00           C  
ATOM    172  C   THR A  98      76.036 140.460 128.088  1.00  0.00           C  
ATOM    173  O   THR A  98      74.982 140.395 127.454  1.00  0.00           O  
ATOM    174  CB  THR A  98      77.763 138.846 127.349  1.00  0.00           C  
ATOM    175  OG1 THR A  98      78.112 138.382 128.639  1.00  0.00           O  
ATOM    176  CG2 THR A  98      78.975 138.620 126.429  1.00  0.00           C  
ATOM    177  H   THR A  98      79.211 140.919 128.448  1.00  0.00           H  
ATOM    178  HA  THR A  98      77.224 140.509 126.382  1.00  0.00           H  
ATOM    179  HB  THR A  98      76.960 138.293 127.014  1.00  0.00           H  
ATOM    180 HG21 THR A  98      79.817 138.765 126.948  1.00  0.00           H  
ATOM    181 HG22 THR A  98      78.955 137.684 126.078  1.00  0.00           H  
ATOM    182 HG23 THR A  98      78.937 139.265 125.666  1.00  0.00           H  
ATOM    183  HG1 THR A  98      78.905 138.890 129.001  1.00  0.00           H  
ATOM    184  N   ALA A  99      76.038 140.662 129.416  1.00  0.00           N  
ATOM    185  CA  ALA A  99      74.839 140.859 130.196  1.00  0.00           C  
ATOM    186  C   ALA A  99      74.936 142.166 130.980  1.00  0.00           C  
ATOM    187  O   ALA A  99      75.521 142.199 132.067  1.00  0.00           O  
ATOM    188  CB  ALA A  99      74.686 139.694 131.189  1.00  0.00           C  
ATOM    189  H   ALA A  99      77.005 140.662 129.833  1.00  0.00           H  
ATOM    190  HA  ALA A  99      74.048 140.918 129.580  1.00  0.00           H  
ATOM    191  HB1 ALA A  99      75.518 139.144 131.178  1.00  0.00           H  
ATOM    192  HB2 ALA A  99      74.536 140.062 132.103  1.00  0.00           H  
ATOM    193  HB3 ALA A  99      73.907 139.134 130.918  1.00  0.00           H  
ATOM    194  N   PRO A 100      74.371 143.273 130.520  1.00  0.00           N  
ATOM    195  CA  PRO A 100      74.552 144.539 131.197  1.00  0.00           C  
ATOM    196  C   PRO A 100      73.615 144.686 132.390  1.00  0.00           C  
ATOM    197  O   PRO A 100      72.471 144.243 132.348  1.00  0.00           O  
ATOM    198  CB  PRO A 100      74.301 145.584 130.094  1.00  0.00           C  
ATOM    199  CG  PRO A 100      73.878 144.842 128.815  1.00  0.00           C  
ATOM    200  CD  PRO A 100      73.626 143.411 129.267  1.00  0.00           C  
ATOM    201  HA  PRO A 100      75.515 144.663 131.487  1.00  0.00           H  
ATOM    202  HB2 PRO A 100      73.572 146.231 130.370  1.00  0.00           H  
ATOM    203  HB3 PRO A 100      75.136 146.126 129.914  1.00  0.00           H  
ATOM    204  HG2 PRO A 100      73.051 145.253 128.446  1.00  0.00           H  
ATOM    205  HG3 PRO A 100      74.612 144.883 128.145  1.00  0.00           H  
ATOM    206  HD2 PRO A 100      72.644 143.251 129.414  1.00  0.00           H  
ATOM    207  HD3 PRO A 100      73.957 142.755 128.578  1.00  0.00           H  
ATOM    208  N   SER A 101      74.078 145.312 133.495  1.00  0.00           N  
ATOM    209  CA  SER A 101      73.231 145.622 134.653  1.00  0.00           C  
ATOM    210  C   SER A 101      72.054 146.523 134.296  1.00  0.00           C  
ATOM    211  O   SER A 101      72.274 147.454 133.528  1.00  0.00           O  
ATOM    212  CB  SER A 101      74.028 146.307 135.806  1.00  0.00           C  
ATOM    213  OG  SER A 101      73.211 146.648 136.933  1.00  0.00           O  
ATOM    214  H   SER A 101      75.092 145.554 133.448  1.00  0.00           H  
ATOM    215  HA  SER A 101      72.859 144.749 135.006  1.00  0.00           H  
ATOM    216  HB2 SER A 101      74.746 145.679 136.105  1.00  0.00           H  
ATOM    217  HB3 SER A 101      74.444 147.141 135.444  1.00  0.00           H  
ATOM    218  HG  SER A 101      72.458 145.998 136.997  1.00  0.00           H  
ATOM    219  N   PRO A 102      70.826 146.361 134.805  1.00  0.00           N  
ATOM    220  CA  PRO A 102      69.719 147.258 134.507  1.00  0.00           C  
ATOM    221  C   PRO A 102      69.973 148.727 134.777  1.00  0.00           C  
ATOM    222  O   PRO A 102      69.552 149.558 133.979  1.00  0.00           O  
ATOM    223  CB  PRO A 102      68.547 146.721 135.332  1.00  0.00           C  
ATOM    224  CG  PRO A 102      68.820 145.219 135.448  1.00  0.00           C  
ATOM    225  CD  PRO A 102      70.349 145.107 135.393  1.00  0.00           C  
ATOM    226  HA  PRO A 102      69.406 147.123 133.534  1.00  0.00           H  
ATOM    227  HB2 PRO A 102      68.524 147.135 136.240  1.00  0.00           H  
ATOM    228  HB3 PRO A 102      67.677 146.876 134.869  1.00  0.00           H  
ATOM    229  HG2 PRO A 102      68.473 144.874 136.312  1.00  0.00           H  
ATOM    230  HG3 PRO A 102      68.404 144.737 134.686  1.00  0.00           H  
ATOM    231  HD2 PRO A 102      70.726 144.976 136.319  1.00  0.00           H  
ATOM    232  HD3 PRO A 102      70.624 144.316 134.830  1.00  0.00           H  
ATOM    233  N   GLN A 103      70.669 149.088 135.872  1.00  0.00           N  
ATOM    234  CA  GLN A 103      71.066 150.465 136.123  1.00  0.00           C  
ATOM    235  C   GLN A 103      72.020 150.999 135.059  1.00  0.00           C  
ATOM    236  O   GLN A 103      71.862 152.095 134.530  1.00  0.00           O  
ATOM    237  CB  GLN A 103      71.733 150.567 137.515  1.00  0.00           C  
ATOM    238  CG  GLN A 103      70.746 150.347 138.689  1.00  0.00           C  
ATOM    239  CD  GLN A 103      71.471 150.360 140.038  1.00  0.00           C  
ATOM    240  H   GLN A 103      70.892 148.297 136.512  1.00  0.00           H  
ATOM    241  HA  GLN A 103      70.232 151.040 136.103  1.00  0.00           H  
ATOM    242  HB2 GLN A 103      72.443 149.874 137.582  1.00  0.00           H  
ATOM    243  HB3 GLN A 103      72.127 151.476 137.617  1.00  0.00           H  
ATOM    244  HG2 GLN A 103      70.081 151.080 138.678  1.00  0.00           H  
ATOM    245  HG3 GLN A 103      70.310 149.466 138.569  1.00  0.00           H  
ATOM    246  OE1 GLN A 103      72.635 149.984 140.153  1.00  0.00           O  
ATOM    247  NE2 GLN A 103      70.757 150.788 141.106  1.00  0.00           N  
ATOM    248 HE21 GLN A 103      71.171 150.806 142.017  1.00  0.00           H  
ATOM    249 HE22 GLN A 103      69.799 151.086 140.948  1.00  0.00           H  
ATOM    250  N   THR A 104      73.007 150.180 134.665  1.00  0.00           N  
ATOM    251  CA  THR A 104      73.922 150.451 133.563  1.00  0.00           C  
ATOM    252  C   THR A 104      73.208 150.550 132.223  1.00  0.00           C  
ATOM    253  O   THR A 104      73.512 151.417 131.410  1.00  0.00           O  
ATOM    254  CB  THR A 104      75.022 149.399 133.496  1.00  0.00           C  
ATOM    255  OG1 THR A 104      75.653 149.272 134.762  1.00  0.00           O  
ATOM    256  CG2 THR A 104      76.121 149.775 132.503  1.00  0.00           C  
ATOM    257  H   THR A 104      73.063 149.294 135.243  1.00  0.00           H  
ATOM    258  HA  THR A 104      74.385 151.335 133.742  1.00  0.00           H  
ATOM    259  HB  THR A 104      74.604 148.495 133.254  1.00  0.00           H  
ATOM    260 HG21 THR A 104      76.016 150.733 132.231  1.00  0.00           H  
ATOM    261 HG22 THR A 104      77.018 149.649 132.930  1.00  0.00           H  
ATOM    262 HG23 THR A 104      76.056 149.192 131.691  1.00  0.00           H  
ATOM    263  HG1 THR A 104      76.622 149.541 134.705  1.00  0.00           H  
ATOM    264  N   ILE A 105      72.196 149.698 131.965  1.00  0.00           N  
ATOM    265  CA  ILE A 105      71.326 149.775 130.796  1.00  0.00           C  
ATOM    266  C   ILE A 105      70.551 151.083 130.733  1.00  0.00           C  
ATOM    267  O   ILE A 105      70.449 151.727 129.693  1.00  0.00           O  
ATOM    268  CB  ILE A 105      70.369 148.576 130.773  1.00  0.00           C  
ATOM    269  CG1 ILE A 105      71.167 147.293 130.464  1.00  0.00           C  
ATOM    270  CG2 ILE A 105      69.195 148.771 129.791  1.00  0.00           C  
ATOM    271  CD1 ILE A 105      70.378 145.983 130.543  1.00  0.00           C  
ATOM    272  H   ILE A 105      72.088 148.952 132.705  1.00  0.00           H  
ATOM    273  HA  ILE A 105      71.935 149.761 129.990  1.00  0.00           H  
ATOM    274  HB  ILE A 105      69.974 148.475 131.674  1.00  0.00           H  
ATOM    275 HG12 ILE A 105      71.553 147.378 129.541  1.00  0.00           H  
ATOM    276 HG13 ILE A 105      71.933 147.239 131.113  1.00  0.00           H  
ATOM    277 HG21 ILE A 105      68.581 147.991 129.862  1.00  0.00           H  
ATOM    278 HG22 ILE A 105      68.711 149.608 130.028  1.00  0.00           H  
ATOM    279 HG23 ILE A 105      69.555 148.837 128.866  1.00  0.00           H  
ATOM    280 HD11 ILE A 105      69.630 146.018 129.886  1.00  0.00           H  
ATOM    281 HD12 ILE A 105      70.988 145.226 130.326  1.00  0.00           H  
ATOM    282 HD13 ILE A 105      70.018 145.879 131.466  1.00  0.00           H  
ATOM    283  N   GLN A 106      70.002 151.548 131.868  1.00  0.00           N  
ATOM    284  CA  GLN A 106      69.370 152.849 131.959  1.00  0.00           C  
ATOM    285  C   GLN A 106      70.329 154.007 131.702  1.00  0.00           C  
ATOM    286  O   GLN A 106      69.992 154.960 131.000  1.00  0.00           O  
ATOM    287  CB  GLN A 106      68.706 153.009 133.344  1.00  0.00           C  
ATOM    288  CG  GLN A 106      67.471 152.096 133.549  1.00  0.00           C  
ATOM    289  CD  GLN A 106      66.931 152.236 134.973  1.00  0.00           C  
ATOM    290  H   GLN A 106      70.075 150.884 132.673  1.00  0.00           H  
ATOM    291  HA  GLN A 106      68.640 152.895 131.252  1.00  0.00           H  
ATOM    292  HB2 GLN A 106      69.371 152.780 134.048  1.00  0.00           H  
ATOM    293  HB3 GLN A 106      68.405 153.953 133.450  1.00  0.00           H  
ATOM    294  HG2 GLN A 106      66.770 152.374 132.913  1.00  0.00           H  
ATOM    295  HG3 GLN A 106      67.748 151.161 133.402  1.00  0.00           H  
ATOM    296  OE1 GLN A 106      67.604 152.726 135.880  1.00  0.00           O  
ATOM    297  NE2 GLN A 106      65.659 151.824 135.189  1.00  0.00           N  
ATOM    298 HE21 GLN A 106      65.256 151.878 136.101  1.00  0.00           H  
ATOM    299 HE22 GLN A 106      65.137 151.463 134.395  1.00  0.00           H  
ATOM    300  N   GLN A 107      71.569 153.952 132.229  1.00  0.00           N  
ATOM    301  CA  GLN A 107      72.589 154.948 131.943  1.00  0.00           C  
ATOM    302  C   GLN A 107      72.948 155.022 130.463  1.00  0.00           C  
ATOM    303  O   GLN A 107      73.021 156.102 129.878  1.00  0.00           O  
ATOM    304  CB  GLN A 107      73.870 154.656 132.760  1.00  0.00           C  
ATOM    305  CG  GLN A 107      73.716 154.890 134.283  1.00  0.00           C  
ATOM    306  CD  GLN A 107      74.977 154.433 135.022  1.00  0.00           C  
ATOM    307  H   GLN A 107      71.723 153.132 132.856  1.00  0.00           H  
ATOM    308  HA  GLN A 107      72.226 155.855 132.216  1.00  0.00           H  
ATOM    309  HB2 GLN A 107      74.126 153.702 132.624  1.00  0.00           H  
ATOM    310  HB3 GLN A 107      74.601 155.253 132.434  1.00  0.00           H  
ATOM    311  HG2 GLN A 107      73.588 155.855 134.438  1.00  0.00           H  
ATOM    312  HG3 GLN A 107      72.949 154.361 134.603  1.00  0.00           H  
ATOM    313  OE1 GLN A 107      75.732 153.584 134.553  1.00  0.00           O  
ATOM    314  NE2 GLN A 107      75.227 155.018 136.217  1.00  0.00           N  
ATOM    315 HE21 GLN A 107      76.028 154.752 136.754  1.00  0.00           H  
ATOM    316 HE22 GLN A 107      74.579 155.729 136.542  1.00  0.00           H  
ATOM    317  N   THR A 108      73.134 153.872 129.796  1.00  0.00           N  
ATOM    318  CA  THR A 108      73.412 153.817 128.369  1.00  0.00           C  
ATOM    319  C   THR A 108      72.256 154.216 127.497  1.00  0.00           C  
ATOM    320  O   THR A 108      72.446 154.880 126.486  1.00  0.00           O  
ATOM    321  CB  THR A 108      73.967 152.492 127.903  1.00  0.00           C  
ATOM    322  OG1 THR A 108      73.112 151.408 128.239  1.00  0.00           O  
ATOM    323  CG2 THR A 108      75.291 152.302 128.647  1.00  0.00           C  
ATOM    324  H   THR A 108      73.060 153.019 130.399  1.00  0.00           H  
ATOM    325  HA  THR A 108      74.197 154.445 128.176  1.00  0.00           H  
ATOM    326  HB  THR A 108      74.066 152.508 126.874  1.00  0.00           H  
ATOM    327 HG21 THR A 108      75.677 153.196 128.878  1.00  0.00           H  
ATOM    328 HG22 THR A 108      75.132 151.782 129.487  1.00  0.00           H  
ATOM    329 HG23 THR A 108      75.935 151.803 128.065  1.00  0.00           H  
ATOM    330  HG1 THR A 108      72.278 151.741 128.695  1.00  0.00           H  
ATOM    331  N   LEU A 109      71.017 153.866 127.869  1.00  0.00           N  
ATOM    332  CA  LEU A 109      69.825 154.305 127.170  1.00  0.00           C  
ATOM    333  C   LEU A 109      69.638 155.818 127.227  1.00  0.00           C  
ATOM    334  O   LEU A 109      69.278 156.476 126.254  1.00  0.00           O  
ATOM    335  CB  LEU A 109      68.603 153.559 127.751  1.00  0.00           C  
ATOM    336  CG  LEU A 109      67.322 153.606 126.900  1.00  0.00           C  
ATOM    337  CD1 LEU A 109      67.499 152.826 125.592  1.00  0.00           C  
ATOM    338  CD2 LEU A 109      66.133 153.041 127.689  1.00  0.00           C  
ATOM    339  H   LEU A 109      70.992 153.244 128.714  1.00  0.00           H  
ATOM    340  HA  LEU A 109      69.901 154.034 126.196  1.00  0.00           H  
ATOM    341  HB2 LEU A 109      68.855 152.605 127.856  1.00  0.00           H  
ATOM    342  HB3 LEU A 109      68.391 153.966 128.630  1.00  0.00           H  
ATOM    343  HG  LEU A 109      67.109 154.559 126.688  1.00  0.00           H  
ATOM    344 HD11 LEU A 109      67.710 151.873 125.803  1.00  0.00           H  
ATOM    345 HD12 LEU A 109      66.654 152.875 125.063  1.00  0.00           H  
ATOM    346 HD13 LEU A 109      68.248 153.228 125.068  1.00  0.00           H  
ATOM    347 HD21 LEU A 109      65.998 153.587 128.514  1.00  0.00           H  
ATOM    348 HD22 LEU A 109      65.313 153.080 127.120  1.00  0.00           H  
ATOM    349 HD23 LEU A 109      66.325 152.093 127.939  1.00  0.00           H  
ATOM    350  N   LYS A 110      69.937 156.438 128.383  1.00  0.00           N  
ATOM    351  CA  LYS A 110      70.033 157.881 128.480  1.00  0.00           C  
ATOM    352  C   LYS A 110      71.186 158.469 127.679  1.00  0.00           C  
ATOM    353  O   LYS A 110      71.028 159.491 127.018  1.00  0.00           O  
ATOM    354  CB  LYS A 110      70.141 158.321 129.953  1.00  0.00           C  
ATOM    355  CG  LYS A 110      68.855 158.051 130.749  1.00  0.00           C  
ATOM    356  CD  LYS A 110      68.987 158.483 132.215  1.00  0.00           C  
ATOM    357  CE  LYS A 110      67.718 158.207 133.019  1.00  0.00           C  
ATOM    358  NZ  LYS A 110      67.917 158.663 134.409  1.00  0.00           N  
ATOM    359  H   LYS A 110      70.089 155.791 129.184  1.00  0.00           H  
ATOM    360  HA  LYS A 110      69.164 158.292 128.141  1.00  0.00           H  
ATOM    361  HB2 LYS A 110      70.879 157.814 130.375  1.00  0.00           H  
ATOM    362  HB3 LYS A 110      70.320 159.295 129.974  1.00  0.00           H  
ATOM    363  HG2 LYS A 110      68.104 158.560 130.331  1.00  0.00           H  
ATOM    364  HG3 LYS A 110      68.655 157.073 130.719  1.00  0.00           H  
ATOM    365  HD2 LYS A 110      69.740 157.978 132.628  1.00  0.00           H  
ATOM    366  HD3 LYS A 110      69.174 159.461 132.243  1.00  0.00           H  
ATOM    367  HE2 LYS A 110      66.964 158.704 132.606  1.00  0.00           H  
ATOM    368  HE3 LYS A 110      67.539 157.230 133.007  1.00  0.00           H  
ATOM    369  HZ1 LYS A 110      67.892 157.877 135.029  1.00  0.00           H  
ATOM    370  HZ2 LYS A 110      68.805 159.119 134.491  1.00  0.00           H  
ATOM    371  HZ3 LYS A 110      67.191 159.305 134.661  1.00  0.00           H  
ATOM    372  N   ARG A 111      72.372 157.826 127.686  1.00  0.00           N  
ATOM    373  CA  ARG A 111      73.486 158.243 126.854  1.00  0.00           C  
ATOM    374  C   ARG A 111      73.188 158.201 125.368  1.00  0.00           C  
ATOM    375  O   ARG A 111      73.529 159.135 124.654  1.00  0.00           O  
ATOM    376  CB  ARG A 111      74.767 157.428 127.155  1.00  0.00           C  
ATOM    377  CG  ARG A 111      75.993 157.877 126.329  1.00  0.00           C  
ATOM    378  CD  ARG A 111      77.305 157.227 126.776  1.00  0.00           C  
ATOM    379  NE  ARG A 111      78.358 157.641 125.810  1.00  0.00           N  
ATOM    380  CZ  ARG A 111      79.672 157.512 126.007  1.00  0.00           C  
ATOM    381  NH1 ARG A 111      80.491 157.885 125.030  1.00  0.00           N  
ATOM    382  NH2 ARG A 111      80.175 156.966 127.105  1.00  0.00           N  
ATOM    383  H   ARG A 111      72.407 157.014 128.338  1.00  0.00           H  
ATOM    384  HA  ARG A 111      73.740 159.199 127.106  1.00  0.00           H  
ATOM    385  HB2 ARG A 111      74.989 157.542 128.112  1.00  0.00           H  
ATOM    386  HB3 ARG A 111      74.588 156.479 126.940  1.00  0.00           H  
ATOM    387  HG2 ARG A 111      75.840 157.642 125.367  1.00  0.00           H  
ATOM    388  HG3 ARG A 111      76.094 158.870 126.413  1.00  0.00           H  
ATOM    389  HD2 ARG A 111      77.533 157.565 127.660  1.00  0.00           H  
ATOM    390  HD3 ARG A 111      77.199 156.259 126.738  1.00  0.00           H  
ATOM    391  HE  ARG A 111      78.047 158.049 124.943  1.00  0.00           H  
ATOM    392 HH11 ARG A 111      80.169 158.270 124.178  1.00  0.00           H  
ATOM    393 HH12 ARG A 111      81.494 157.771 125.163  1.00  0.00           H  
ATOM    394 HH21 ARG A 111      79.525 156.659 127.817  1.00  0.00           H  
ATOM    395 HH22 ARG A 111      81.147 156.863 127.227  1.00  0.00           H  
ATOM    396  N   THR A 112      72.513 157.157 124.851  1.00  0.00           N  
ATOM    397  CA  THR A 112      72.071 157.156 123.464  1.00  0.00           C  
ATOM    398  C   THR A 112      71.047 158.215 123.187  1.00  0.00           C  
ATOM    399  O   THR A 112      71.198 158.948 122.226  1.00  0.00           O  
ATOM    400  CB  THR A 112      71.486 155.851 122.978  1.00  0.00           C  
ATOM    401  OG1 THR A 112      70.403 155.417 123.791  1.00  0.00           O  
ATOM    402  CG2 THR A 112      72.543 154.766 123.047  1.00  0.00           C  
ATOM    403  H   THR A 112      72.346 156.383 125.515  1.00  0.00           H  
ATOM    404  HA  THR A 112      72.882 157.323 122.875  1.00  0.00           H  
ATOM    405  HB  THR A 112      71.128 155.976 122.016  1.00  0.00           H  
ATOM    406 HG21 THR A 112      73.455 155.180 123.112  1.00  0.00           H  
ATOM    407 HG22 THR A 112      72.389 154.188 123.853  1.00  0.00           H  
ATOM    408 HG23 THR A 112      72.502 154.194 122.223  1.00  0.00           H  
ATOM    409  HG1 THR A 112      70.723 155.194 124.720  1.00  0.00           H  
ATOM    410  N   LEU A 113      70.024 158.387 124.051  1.00  0.00           N  
ATOM    411  CA  LEU A 113      69.013 159.413 123.880  1.00  0.00           C  
ATOM    412  C   LEU A 113      69.615 160.809 123.778  1.00  0.00           C  
ATOM    413  O   LEU A 113      69.270 161.575 122.882  1.00  0.00           O  
ATOM    414  CB  LEU A 113      67.986 159.322 125.038  1.00  0.00           C  
ATOM    415  CG  LEU A 113      66.846 160.359 125.000  1.00  0.00           C  
ATOM    416  CD1 LEU A 113      65.975 160.190 123.752  1.00  0.00           C  
ATOM    417  CD2 LEU A 113      65.986 160.300 126.272  1.00  0.00           C  
ATOM    418  H   LEU A 113      70.034 157.712 124.849  1.00  0.00           H  
ATOM    419  HA  LEU A 113      68.502 159.226 123.025  1.00  0.00           H  
ATOM    420  HB2 LEU A 113      67.571 158.423 125.000  1.00  0.00           H  
ATOM    421  HB3 LEU A 113      68.479 159.452 125.886  1.00  0.00           H  
ATOM    422  HG  LEU A 113      67.246 161.277 125.002  1.00  0.00           H  
ATOM    423 HD11 LEU A 113      65.573 159.276 123.752  1.00  0.00           H  
ATOM    424 HD12 LEU A 113      65.249 160.876 123.761  1.00  0.00           H  
ATOM    425 HD13 LEU A 113      66.540 160.309 122.937  1.00  0.00           H  
ATOM    426 HD21 LEU A 113      66.562 160.489 127.065  1.00  0.00           H  
ATOM    427 HD22 LEU A 113      65.261 160.984 126.209  1.00  0.00           H  
ATOM    428 HD23 LEU A 113      65.585 159.389 126.354  1.00  0.00           H  
ATOM    429  N   GLN A 114      70.596 161.126 124.632  1.00  0.00           N  
ATOM    430  CA  GLN A 114      71.262 162.410 124.698  1.00  0.00           C  
ATOM    431  C   GLN A 114      72.558 162.463 123.889  1.00  0.00           C  
ATOM    432  O   GLN A 114      73.386 163.359 124.056  1.00  0.00           O  
ATOM    433  CB  GLN A 114      71.533 162.762 126.182  1.00  0.00           C  
ATOM    434  CG  GLN A 114      70.272 162.828 127.084  1.00  0.00           C  
ATOM    435  CD  GLN A 114      69.307 163.934 126.648  1.00  0.00           C  
ATOM    436  H   GLN A 114      70.850 160.321 125.279  1.00  0.00           H  
ATOM    437  HA  GLN A 114      70.635 163.112 124.313  1.00  0.00           H  
ATOM    438  HB2 GLN A 114      72.145 162.070 126.569  1.00  0.00           H  
ATOM    439  HB3 GLN A 114      71.980 163.658 126.222  1.00  0.00           H  
ATOM    440  HG2 GLN A 114      69.804 161.954 127.027  1.00  0.00           H  
ATOM    441  HG3 GLN A 114      70.566 163.008 128.015  1.00  0.00           H  
ATOM    442  OE1 GLN A 114      69.668 165.100 126.491  1.00  0.00           O  
ATOM    443  NE2 GLN A 114      68.015 163.569 126.479  1.00  0.00           N  
ATOM    444 HE21 GLN A 114      67.329 164.250 126.207  1.00  0.00           H  
ATOM    445 HE22 GLN A 114      67.770 162.598 126.634  1.00  0.00           H  
ATOM    446  N   TYR A 115      72.779 161.513 122.963  1.00  0.00           N  
ATOM    447  CA  TYR A 115      73.906 161.551 122.046  1.00  0.00           C  
ATOM    448  C   TYR A 115      73.619 162.455 120.859  1.00  0.00           C  
ATOM    449  O   TYR A 115      72.468 162.702 120.509  1.00  0.00           O  
ATOM    450  CB  TYR A 115      74.258 160.129 121.533  1.00  0.00           C  
ATOM    451  CG  TYR A 115      75.705 160.021 121.117  1.00  0.00           C  
ATOM    452  CD1 TYR A 115      76.068 159.980 119.762  1.00  0.00           C  
ATOM    453  CD2 TYR A 115      76.718 159.978 122.087  1.00  0.00           C  
ATOM    454  CE1 TYR A 115      77.416 159.919 119.376  1.00  0.00           C  
ATOM    455  CE2 TYR A 115      78.067 159.903 121.709  1.00  0.00           C  
ATOM    456  CZ  TYR A 115      78.414 159.868 120.353  1.00  0.00           C  
ATOM    457  OH  TYR A 115      79.771 159.766 119.988  1.00  0.00           O  
ATOM    458  H   TYR A 115      72.065 160.748 122.967  1.00  0.00           H  
ATOM    459  HA  TYR A 115      74.704 161.924 122.539  1.00  0.00           H  
ATOM    460  HB2 TYR A 115      74.089 159.493 122.268  1.00  0.00           H  
ATOM    461  HB3 TYR A 115      73.687 159.941 120.750  1.00  0.00           H  
ATOM    462  HD1 TYR A 115      75.360 159.994 119.060  1.00  0.00           H  
ATOM    463  HD2 TYR A 115      76.480 160.002 123.048  1.00  0.00           H  
ATOM    464  HE1 TYR A 115      77.659 159.913 118.409  1.00  0.00           H  
ATOM    465  HE2 TYR A 115      78.780 159.874 122.406  1.00  0.00           H  
ATOM    466  HH  TYR A 115      80.070 158.835 120.159  1.00  0.00           H  
ATOM    467  N   TYR A 116      74.659 162.960 120.167  1.00  0.00           N  
ATOM    468  CA  TYR A 116      74.499 163.866 119.035  1.00  0.00           C  
ATOM    469  C   TYR A 116      73.736 163.267 117.860  1.00  0.00           C  
ATOM    470  O   TYR A 116      73.010 163.962 117.156  1.00  0.00           O  
ATOM    471  CB  TYR A 116      75.861 164.436 118.562  1.00  0.00           C  
ATOM    472  CG  TYR A 116      76.512 165.377 119.559  1.00  0.00           C  
ATOM    473  CD1 TYR A 116      75.807 166.066 120.566  1.00  0.00           C  
ATOM    474  CD2 TYR A 116      77.888 165.626 119.434  1.00  0.00           C  
ATOM    475  CE1 TYR A 116      76.460 166.940 121.446  1.00  0.00           C  
ATOM    476  CE2 TYR A 116      78.543 166.524 120.290  1.00  0.00           C  
ATOM    477  CZ  TYR A 116      77.827 167.179 121.298  1.00  0.00           C  
ATOM    478  OH  TYR A 116      78.466 168.106 122.145  1.00  0.00           O  
ATOM    479  H   TYR A 116      75.591 162.641 120.519  1.00  0.00           H  
ATOM    480  HA  TYR A 116      73.985 164.686 119.357  1.00  0.00           H  
ATOM    481  HB2 TYR A 116      76.474 163.669 118.405  1.00  0.00           H  
ATOM    482  HB3 TYR A 116      75.705 164.934 117.716  1.00  0.00           H  
ATOM    483  HD1 TYR A 116      74.822 165.929 120.654  1.00  0.00           H  
ATOM    484  HD2 TYR A 116      78.408 165.158 118.728  1.00  0.00           H  
ATOM    485  HE1 TYR A 116      75.948 167.388 122.176  1.00  0.00           H  
ATOM    486  HE2 TYR A 116      79.519 166.696 120.180  1.00  0.00           H  
ATOM    487  HH  TYR A 116      77.782 168.743 122.481  1.00  0.00           H  
ATOM    488  N   GLU A 117      73.837 161.941 117.670  1.00  0.00           N  
ATOM    489  CA  GLU A 117      73.025 161.191 116.727  1.00  0.00           C  
ATOM    490  C   GLU A 117      71.527 161.177 117.100  1.00  0.00           C  
ATOM    491  O   GLU A 117      70.639 161.079 116.253  1.00  0.00           O  
ATOM    492  CB  GLU A 117      73.554 159.740 116.644  1.00  0.00           C  
ATOM    493  CG  GLU A 117      75.062 159.612 116.275  1.00  0.00           C  
ATOM    494  CD  GLU A 117      75.467 159.950 114.838  1.00  0.00           C  
ATOM    495  OE1 GLU A 117      75.027 159.257 113.895  1.00  0.00           O  
ATOM    496  OE2 GLU A 117      76.321 160.850 114.674  1.00  0.00           O  
ATOM    497  H   GLU A 117      74.571 161.490 118.278  1.00  0.00           H  
ATOM    498  HA  GLU A 117      73.124 161.584 115.797  1.00  0.00           H  
ATOM    499  HB2 GLU A 117      73.440 159.327 117.528  1.00  0.00           H  
ATOM    500  HB3 GLU A 117      73.048 159.273 115.944  1.00  0.00           H  
ATOM    501  HG2 GLU A 117      75.567 160.223 116.880  1.00  0.00           H  
ATOM    502  HG3 GLU A 117      75.330 158.667 116.447  1.00  0.00           H  
ATOM    503  N   HID A 118      71.199 161.303 118.403  1.00  0.00           N  
ATOM    504  CA  HID A 118      69.840 161.347 118.918  1.00  0.00           C  
ATOM    505  C   HID A 118      69.415 162.775 119.299  1.00  0.00           C  
ATOM    506  O   HID A 118      69.334 163.664 118.450  1.00  0.00           O  
ATOM    507  CB  HID A 118      69.642 160.420 120.131  1.00  0.00           C  
ATOM    508  CG  HID A 118      69.586 158.938 119.887  1.00  0.00           C  
ATOM    509  H   HID A 118      72.049 161.369 119.032  1.00  0.00           H  
ATOM    510  HA  HID A 118      69.210 161.019 118.200  1.00  0.00           H  
ATOM    511  HB2 HID A 118      70.395 160.599 120.801  1.00  0.00           H  
ATOM    512  HB3 HID A 118      68.777 160.692 120.606  1.00  0.00           H  
ATOM    513  ND1 HID A 118      70.523 158.304 119.097  1.00  0.00           N  
ATOM    514  CD2 HID A 118      68.737 158.020 120.427  1.00  0.00           C  
ATOM    515  CE1 HID A 118      70.231 157.027 119.168  1.00  0.00           C  
ATOM    516  NE2 HID A 118      69.163 156.795 119.966  1.00  0.00           N  
ATOM    517  HD1 HID A 118      71.247 158.727 118.596  1.00  0.00           H  
ATOM    518  HD2 HID A 118      67.973 158.198 121.025  1.00  0.00           H  
ATOM    519  HE1 HID A 118      70.731 156.285 118.690  1.00  0.00           H  
ATOM    520  N   GLN A 119      69.013 163.053 120.560  1.00  0.00           N  
ATOM    521  CA  GLN A 119      68.362 164.291 120.939  1.00  0.00           C  
ATOM    522  C   GLN A 119      69.096 164.967 122.069  1.00  0.00           C  
ATOM    523  O   GLN A 119      69.118 164.496 123.198  1.00  0.00           O  
ATOM    524  CB  GLN A 119      66.894 164.056 121.372  1.00  0.00           C  
ATOM    525  CG  GLN A 119      66.133 165.345 121.782  1.00  0.00           C  
ATOM    526  CD  GLN A 119      64.672 165.031 122.104  1.00  0.00           C  
ATOM    527  H   GLN A 119      69.221 162.278 121.238  1.00  0.00           H  
ATOM    528  HA  GLN A 119      68.380 164.909 120.141  1.00  0.00           H  
ATOM    529  HB2 GLN A 119      66.398 163.641 120.612  1.00  0.00           H  
ATOM    530  HB3 GLN A 119      66.886 163.438 122.157  1.00  0.00           H  
ATOM    531  HG2 GLN A 119      66.566 165.717 122.587  1.00  0.00           H  
ATOM    532  HG3 GLN A 119      66.167 165.978 121.025  1.00  0.00           H  
ATOM    533  OE1 GLN A 119      64.353 164.046 122.765  1.00  0.00           O  
ATOM    534  NE2 GLN A 119      63.744 165.883 121.611  1.00  0.00           N  
ATOM    535 HE21 GLN A 119      62.770 165.724 121.776  1.00  0.00           H  
ATOM    536 HE22 GLN A 119      64.070 166.682 121.074  1.00  0.00           H  
ATOM    537  N   VAL A 120      69.672 166.143 121.795  1.00  0.00           N  
ATOM    538  CA  VAL A 120      70.363 166.921 122.804  1.00  0.00           C  
ATOM    539  C   VAL A 120      69.617 168.232 123.010  1.00  0.00           C  
ATOM    540  O   VAL A 120      69.597 169.113 122.151  1.00  0.00           O  
ATOM    541  CB  VAL A 120      71.816 167.129 122.407  1.00  0.00           C  
ATOM    542  CG1 VAL A 120      72.556 167.959 123.475  1.00  0.00           C  
ATOM    543  CG2 VAL A 120      72.446 165.737 122.212  1.00  0.00           C  
ATOM    544  H   VAL A 120      69.577 166.442 120.800  1.00  0.00           H  
ATOM    545  HA  VAL A 120      70.340 166.415 123.666  1.00  0.00           H  
ATOM    546  HB  VAL A 120      71.841 167.668 121.570  1.00  0.00           H  
ATOM    547 HG11 VAL A 120      72.709 167.390 124.279  1.00  0.00           H  
ATOM    548 HG12 VAL A 120      73.429 168.263 123.102  1.00  0.00           H  
ATOM    549 HG13 VAL A 120      71.997 168.748 123.718  1.00  0.00           H  
ATOM    550 HG21 VAL A 120      72.983 165.512 123.021  1.00  0.00           H  
ATOM    551 HG22 VAL A 120      71.716 165.069 122.087  1.00  0.00           H  
ATOM    552 HG23 VAL A 120      73.032 165.760 121.406  1.00  0.00           H  
ATOM    553  N   ILE A 121      68.953 168.391 124.175  1.00  0.00           N  
ATOM    554  CA  ILE A 121      68.217 169.596 124.550  1.00  0.00           C  
ATOM    555  C   ILE A 121      69.208 170.713 124.832  1.00  0.00           C  
ATOM    556  O   ILE A 121      70.136 170.569 125.623  1.00  0.00           O  
ATOM    557  CB  ILE A 121      67.270 169.366 125.741  1.00  0.00           C  
ATOM    558  CG1 ILE A 121      66.189 168.322 125.361  1.00  0.00           C  
ATOM    559  CG2 ILE A 121      66.616 170.680 126.226  1.00  0.00           C  
ATOM    560  CD1 ILE A 121      65.317 167.853 126.532  1.00  0.00           C  
ATOM    561  H   ILE A 121      69.017 167.545 124.803  1.00  0.00           H  
ATOM    562  HA  ILE A 121      67.697 169.869 123.743  1.00  0.00           H  
ATOM    563  HB  ILE A 121      67.797 168.991 126.490  1.00  0.00           H  
ATOM    564 HG12 ILE A 121      65.600 168.723 124.663  1.00  0.00           H  
ATOM    565 HG13 ILE A 121      66.652 167.527 124.973  1.00  0.00           H  
ATOM    566 HG21 ILE A 121      66.056 170.485 127.025  1.00  0.00           H  
ATOM    567 HG22 ILE A 121      67.333 171.328 126.462  1.00  0.00           H  
ATOM    568 HG23 ILE A 121      66.051 171.047 125.494  1.00  0.00           H  
ATOM    569 HD11 ILE A 121      64.845 168.641 126.916  1.00  0.00           H  
ATOM    570 HD12 ILE A 121      64.657 167.189 126.195  1.00  0.00           H  
ATOM    571 HD13 ILE A 121      65.902 167.435 127.221  1.00  0.00           H  
ATOM    572  N   GLY A 122      69.041 171.862 124.148  1.00  0.00           N  
ATOM    573  CA  GLY A 122      69.956 172.997 124.233  1.00  0.00           C  
ATOM    574  C   GLY A 122      71.111 172.959 123.260  1.00  0.00           C  
ATOM    575  O   GLY A 122      71.973 173.837 123.264  1.00  0.00           O  
ATOM    576  H   GLY A 122      68.183 171.865 123.542  1.00  0.00           H  
ATOM    577  HA2 GLY A 122      69.423 173.861 124.091  1.00  0.00           H  
ATOM    578  HA3 GLY A 122      70.321 173.055 125.189  1.00  0.00           H  
ATOM    579  N   TYR A 123      71.153 171.948 122.374  1.00  0.00           N  
ATOM    580  CA  TYR A 123      72.138 171.838 121.314  1.00  0.00           C  
ATOM    581  C   TYR A 123      71.874 172.827 120.189  1.00  0.00           C  
ATOM    582  O   TYR A 123      71.029 172.593 119.333  1.00  0.00           O  
ATOM    583  CB  TYR A 123      72.070 170.405 120.739  1.00  0.00           C  
ATOM    584  CG  TYR A 123      73.268 169.945 119.943  1.00  0.00           C  
ATOM    585  CD1 TYR A 123      74.588 170.139 120.386  1.00  0.00           C  
ATOM    586  CD2 TYR A 123      73.058 169.184 118.785  1.00  0.00           C  
ATOM    587  CE1 TYR A 123      75.668 169.614 119.657  1.00  0.00           C  
ATOM    588  CE2 TYR A 123      74.132 168.621 118.078  1.00  0.00           C  
ATOM    589  CZ  TYR A 123      75.445 168.870 118.493  1.00  0.00           C  
ATOM    590  OH  TYR A 123      76.534 168.396 117.729  1.00  0.00           O  
ATOM    591  H   TYR A 123      70.392 171.234 122.525  1.00  0.00           H  
ATOM    592  HA  TYR A 123      73.050 172.043 121.703  1.00  0.00           H  
ATOM    593  HB2 TYR A 123      71.941 169.773 121.511  1.00  0.00           H  
ATOM    594  HB3 TYR A 123      71.259 170.353 120.146  1.00  0.00           H  
ATOM    595  HD1 TYR A 123      74.761 170.650 121.218  1.00  0.00           H  
ATOM    596  HD2 TYR A 123      72.130 169.038 118.456  1.00  0.00           H  
ATOM    597  HE1 TYR A 123      76.605 169.773 119.975  1.00  0.00           H  
ATOM    598  HE2 TYR A 123      73.960 168.046 117.283  1.00  0.00           H  
ATOM    599  HH  TYR A 123      76.393 167.429 117.556  1.00  0.00           H  
ATOM    600  N   ARG A 124      72.623 173.946 120.150  1.00  0.00           N  
ATOM    601  CA  ARG A 124      72.434 175.024 119.191  1.00  0.00           C  
ATOM    602  C   ARG A 124      72.753 174.623 117.747  1.00  0.00           C  
ATOM    603  O   ARG A 124      72.243 175.209 116.797  1.00  0.00           O  
ATOM    604  CB  ARG A 124      73.333 176.216 119.609  1.00  0.00           C  
ATOM    605  CG  ARG A 124      72.930 176.878 120.949  1.00  0.00           C  
ATOM    606  CD  ARG A 124      73.882 178.010 121.348  1.00  0.00           C  
ATOM    607  NE  ARG A 124      73.370 178.622 122.617  1.00  0.00           N  
ATOM    608  CZ  ARG A 124      74.027 179.569 123.301  1.00  0.00           C  
ATOM    609  NH1 ARG A 124      73.489 180.066 124.412  1.00  0.00           N  
ATOM    610  NH2 ARG A 124      75.209 180.026 122.895  1.00  0.00           N  
ATOM    611  H   ARG A 124      73.372 173.967 120.893  1.00  0.00           H  
ATOM    612  HA  ARG A 124      71.464 175.330 119.228  1.00  0.00           H  
ATOM    613  HB2 ARG A 124      74.263 175.884 119.704  1.00  0.00           H  
ATOM    614  HB3 ARG A 124      73.277 176.909 118.902  1.00  0.00           H  
ATOM    615  HG2 ARG A 124      72.014 177.257 120.859  1.00  0.00           H  
ATOM    616  HG3 ARG A 124      72.947 176.189 121.667  1.00  0.00           H  
ATOM    617  HD2 ARG A 124      74.765 177.632 121.516  1.00  0.00           H  
ATOM    618  HD3 ARG A 124      73.872 178.687 120.646  1.00  0.00           H  
ATOM    619  HE  ARG A 124      72.494 178.300 122.961  1.00  0.00           H  
ATOM    620 HH11 ARG A 124      72.619 179.738 124.760  1.00  0.00           H  
ATOM    621 HH12 ARG A 124      73.978 180.793 124.914  1.00  0.00           H  
ATOM    622 HH21 ARG A 124      75.613 179.626 122.063  1.00  0.00           H  
ATOM    623 HH22 ARG A 124      75.678 180.736 123.396  1.00  0.00           H  
ATOM    624  N   ASP A 125      73.611 173.599 117.581  1.00  0.00           N  
ATOM    625  CA  ASP A 125      73.987 172.991 116.319  1.00  0.00           C  
ATOM    626  C   ASP A 125      72.823 172.331 115.586  1.00  0.00           C  
ATOM    627  O   ASP A 125      72.673 172.464 114.373  1.00  0.00           O  
ATOM    628  CB  ASP A 125      75.044 171.900 116.591  1.00  0.00           C  
ATOM    629  CG  ASP A 125      76.387 172.486 116.979  1.00  0.00           C  
ATOM    630  OD1 ASP A 125      76.555 173.729 116.955  1.00  0.00           O  
ATOM    631  OD2 ASP A 125      77.272 171.656 117.309  1.00  0.00           O  
ATOM    632  H   ASP A 125      74.010 173.258 118.514  1.00  0.00           H  
ATOM    633  HA  ASP A 125      74.330 173.735 115.715  1.00  0.00           H  
ATOM    634  HB2 ASP A 125      74.710 171.337 117.334  1.00  0.00           H  
ATOM    635  HB3 ASP A 125      75.150 171.370 115.762  1.00  0.00           H  
ATOM    636  N   ALA A 126      71.958 171.581 116.298  1.00  0.00           N  
ATOM    637  CA  ALA A 126      70.825 170.934 115.679  1.00  0.00           C  
ATOM    638  C   ALA A 126      69.577 171.800 115.771  1.00  0.00           C  
ATOM    639  O   ALA A 126      69.457 172.716 116.573  1.00  0.00           O  
ATOM    640  CB  ALA A 126      70.554 169.553 116.316  1.00  0.00           C  
ATOM    641  H   ALA A 126      72.186 171.520 117.310  1.00  0.00           H  
ATOM    642  HA  ALA A 126      71.029 170.772 114.703  1.00  0.00           H  
ATOM    643  HB1 ALA A 126      69.612 169.525 116.637  1.00  0.00           H  
ATOM    644  HB2 ALA A 126      70.702 168.846 115.630  1.00  0.00           H  
ATOM    645  HB3 ALA A 126      71.178 169.422 117.081  1.00  0.00           H  
ATOM    646  N   GLU A 127      68.552 171.479 114.961  1.00  0.00           N  
ATOM    647  CA  GLU A 127      67.256 172.116 115.026  1.00  0.00           C  
ATOM    648  C   GLU A 127      66.471 171.669 116.242  1.00  0.00           C  
ATOM    649  O   GLU A 127      65.452 172.276 116.573  1.00  0.00           O  
ATOM    650  CB  GLU A 127      66.437 171.752 113.773  1.00  0.00           C  
ATOM    651  CG  GLU A 127      67.044 172.245 112.436  1.00  0.00           C  
ATOM    652  CD  GLU A 127      66.227 171.769 111.233  1.00  0.00           C  
ATOM    653  OE1 GLU A 127      65.315 170.926 111.426  1.00  0.00           O  
ATOM    654  OE2 GLU A 127      66.536 172.240 110.110  1.00  0.00           O  
ATOM    655  H   GLU A 127      68.788 170.718 114.275  1.00  0.00           H  
ATOM    656  HA  GLU A 127      67.370 173.122 115.051  1.00  0.00           H  
ATOM    657  HB2 GLU A 127      66.384 170.772 113.721  1.00  0.00           H  
ATOM    658  HB3 GLU A 127      65.551 172.169 113.859  1.00  0.00           H  
ATOM    659  HG2 GLU A 127      67.027 173.219 112.442  1.00  0.00           H  
ATOM    660  HG3 GLU A 127      67.939 171.868 112.356  1.00  0.00           H  
ATOM    661  N   LYS A 128      66.912 170.613 116.967  1.00  0.00           N  
ATOM    662  CA  LYS A 128      66.259 170.117 118.163  1.00  0.00           C  
ATOM    663  C   LYS A 128      66.449 171.074 119.356  1.00  0.00           C  
ATOM    664  O   LYS A 128      66.973 170.719 120.408  1.00  0.00           O  
ATOM    665  CB  LYS A 128      66.782 168.694 118.506  1.00  0.00           C  
ATOM    666  CG  LYS A 128      66.400 167.623 117.463  1.00  0.00           C  
ATOM    667  CD  LYS A 128      66.937 166.220 117.805  1.00  0.00           C  
ATOM    668  CE  LYS A 128      66.529 165.146 116.784  1.00  0.00           C  
ATOM    669  NZ  LYS A 128      67.030 163.818 117.188  1.00  0.00           N  
ATOM    670  H   LYS A 128      67.788 170.183 116.569  1.00  0.00           H  
ATOM    671  HA  LYS A 128      65.268 170.026 117.989  1.00  0.00           H  
ATOM    672  HB2 LYS A 128      67.772 168.736 118.559  1.00  0.00           H  
ATOM    673  HB3 LYS A 128      66.395 168.428 119.380  1.00  0.00           H  
ATOM    674  HG2 LYS A 128      65.399 167.576 117.403  1.00  0.00           H  
ATOM    675  HG3 LYS A 128      66.767 167.897 116.571  1.00  0.00           H  
ATOM    676  HD2 LYS A 128      67.935 166.262 117.836  1.00  0.00           H  
ATOM    677  HD3 LYS A 128      66.583 165.954 118.700  1.00  0.00           H  
ATOM    678  HE2 LYS A 128      65.531 165.129 116.727  1.00  0.00           H  
ATOM    679  HE3 LYS A 128      66.910 165.396 115.895  1.00  0.00           H  
ATOM    680  HZ1 LYS A 128      66.972 163.723 118.184  1.00  0.00           H  
ATOM    681  HZ2 LYS A 128      66.478 163.103 116.756  1.00  0.00           H  
ATOM    682  HZ3 LYS A 128      67.985 163.716 116.902  1.00  0.00           H  
ATOM    683  N   ASN A 129      65.988 172.326 119.204  1.00  0.00           N  
ATOM    684  CA  ASN A 129      66.046 173.381 120.183  1.00  0.00           C  
ATOM    685  C   ASN A 129      64.831 173.316 121.096  1.00  0.00           C  
ATOM    686  O   ASN A 129      63.688 173.458 120.666  1.00  0.00           O  
ATOM    687  CB  ASN A 129      66.053 174.770 119.506  1.00  0.00           C  
ATOM    688  CG  ASN A 129      67.361 174.975 118.756  1.00  0.00           C  
ATOM    689  H   ASN A 129      65.550 172.473 118.235  1.00  0.00           H  
ATOM    690  HA  ASN A 129      66.853 173.218 120.760  1.00  0.00           H  
ATOM    691  HB2 ASN A 129      65.309 174.805 118.865  1.00  0.00           H  
ATOM    692  HB3 ASN A 129      65.976 175.455 120.207  1.00  0.00           H  
ATOM    693  OD1 ASN A 129      68.432 174.995 119.357  1.00  0.00           O  
ATOM    694  ND2 ASN A 129      67.267 175.166 117.422  1.00  0.00           N  
ATOM    695 HD21 ASN A 129      66.363 175.170 116.999  1.00  0.00           H  
ATOM    696 HD22 ASN A 129      68.088 175.299 116.884  1.00  0.00           H  
ATOM    697  N   PHE A 130      65.058 173.108 122.399  1.00  0.00           N  
ATOM    698  CA  PHE A 130      64.000 173.023 123.377  1.00  0.00           C  
ATOM    699  C   PHE A 130      64.578 173.458 124.705  1.00  0.00           C  
ATOM    700  O   PHE A 130      65.789 173.409 124.917  1.00  0.00           O  
ATOM    701  CB  PHE A 130      63.451 171.572 123.457  1.00  0.00           C  
ATOM    702  CG  PHE A 130      62.223 171.443 124.322  1.00  0.00           C  
ATOM    703  CD1 PHE A 130      61.081 172.229 124.089  1.00  0.00           C  
ATOM    704  CD2 PHE A 130      62.211 170.528 125.386  1.00  0.00           C  
ATOM    705  CE1 PHE A 130      59.958 172.118 124.920  1.00  0.00           C  
ATOM    706  CE2 PHE A 130      61.092 170.415 126.221  1.00  0.00           C  
ATOM    707  CZ  PHE A 130      59.967 171.215 125.991  1.00  0.00           C  
ATOM    708  H   PHE A 130      66.075 173.013 122.638  1.00  0.00           H  
ATOM    709  HA  PHE A 130      63.310 173.696 123.127  1.00  0.00           H  
ATOM    710  HB2 PHE A 130      63.216 171.297 122.542  1.00  0.00           H  
ATOM    711  HB3 PHE A 130      64.162 171.011 123.842  1.00  0.00           H  
ATOM    712  HD1 PHE A 130      61.067 172.866 123.332  1.00  0.00           H  
ATOM    713  HD2 PHE A 130      63.007 169.952 125.548  1.00  0.00           H  
ATOM    714  HE1 PHE A 130      59.153 172.688 124.743  1.00  0.00           H  
ATOM    715  HE2 PHE A 130      61.104 169.758 126.985  1.00  0.00           H  
ATOM    716  HZ  PHE A 130      59.171 171.145 126.586  1.00  0.00           H  
ATOM    717  N   HID A 131      63.726 173.913 125.635  1.00  0.00           N  
ATOM    718  CA  HID A 131      64.166 174.334 126.946  1.00  0.00           C  
ATOM    719  C   HID A 131      64.299 173.134 127.862  1.00  0.00           C  
ATOM    720  O   HID A 131      63.727 172.075 127.627  1.00  0.00           O  
ATOM    721  CB  HID A 131      63.167 175.307 127.597  1.00  0.00           C  
ATOM    722  CG  HID A 131      63.063 176.608 126.872  1.00  0.00           C  
ATOM    723  H   HID A 131      62.730 173.933 125.323  1.00  0.00           H  
ATOM    724  HA  HID A 131      65.070 174.767 126.860  1.00  0.00           H  
ATOM    725  HB2 HID A 131      62.262 174.876 127.614  1.00  0.00           H  
ATOM    726  HB3 HID A 131      63.461 175.487 128.538  1.00  0.00           H  
ATOM    727  ND1 HID A 131      64.129 177.482 126.926  1.00  0.00           N  
ATOM    728  CD2 HID A 131      62.048 177.144 126.146  1.00  0.00           C  
ATOM    729  CE1 HID A 131      63.745 178.535 126.234  1.00  0.00           C  
ATOM    730  NE2 HID A 131      62.492 178.384 125.738  1.00  0.00           N  
ATOM    731  HD1 HID A 131      64.979 177.343 127.380  1.00  0.00           H  
ATOM    732  HD2 HID A 131      61.173 176.734 125.951  1.00  0.00           H  
ATOM    733  HE1 HID A 131      64.301 179.367 126.080  1.00  0.00           H  
ATOM    734  N   ASN A 132      65.048 173.264 128.968  1.00  0.00           N  
ATOM    735  CA  ASN A 132      65.113 172.223 129.974  1.00  0.00           C  
ATOM    736  C   ASN A 132      64.259 172.635 131.164  1.00  0.00           C  
ATOM    737  O   ASN A 132      64.710 173.304 132.099  1.00  0.00           O  
ATOM    738  CB  ASN A 132      66.588 171.965 130.349  1.00  0.00           C  
ATOM    739  CG  ASN A 132      66.785 170.734 131.232  1.00  0.00           C  
ATOM    740  H   ASN A 132      65.564 174.164 129.030  1.00  0.00           H  
ATOM    741  HA  ASN A 132      64.695 171.402 129.585  1.00  0.00           H  
ATOM    742  HB2 ASN A 132      67.105 171.836 129.506  1.00  0.00           H  
ATOM    743  HB3 ASN A 132      66.928 172.764 130.839  1.00  0.00           H  
ATOM    744  OD1 ASN A 132      65.874 170.161 131.834  1.00  0.00           O  
ATOM    745  ND2 ASN A 132      68.065 170.302 131.321  1.00  0.00           N  
ATOM    746 HD21 ASN A 132      68.789 170.778 130.841  1.00  0.00           H  
ATOM    747 HD22 ASN A 132      68.267 169.497 131.878  1.00  0.00           H  
ATOM    748  N   ILE A 133      62.976 172.235 131.131  1.00  0.00           N  
ATOM    749  CA  ILE A 133      62.021 172.491 132.192  1.00  0.00           C  
ATOM    750  C   ILE A 133      61.473 171.183 132.732  1.00  0.00           C  
ATOM    751  O   ILE A 133      60.521 171.161 133.505  1.00  0.00           O  
ATOM    752  CB  ILE A 133      60.930 173.486 131.805  1.00  0.00           C  
ATOM    753  CG1 ILE A 133      60.196 173.143 130.488  1.00  0.00           C  
ATOM    754  CG2 ILE A 133      61.598 174.878 131.750  1.00  0.00           C  
ATOM    755  CD1 ILE A 133      58.975 174.042 130.238  1.00  0.00           C  
ATOM    756  H   ILE A 133      62.728 171.712 130.250  1.00  0.00           H  
ATOM    757  HA  ILE A 133      62.535 172.918 132.941  1.00  0.00           H  
ATOM    758  HB  ILE A 133      60.237 173.498 132.538  1.00  0.00           H  
ATOM    759 HG12 ILE A 133      60.831 173.252 129.737  1.00  0.00           H  
ATOM    760 HG13 ILE A 133      59.888 172.203 130.539  1.00  0.00           H  
ATOM    761 HG21 ILE A 133      60.897 175.566 131.591  1.00  0.00           H  
ATOM    762 HG22 ILE A 133      62.055 175.051 132.617  1.00  0.00           H  
ATOM    763 HG23 ILE A 133      62.260 174.888 131.008  1.00  0.00           H  
ATOM    764 HD11 ILE A 133      59.280 174.988 130.187  1.00  0.00           H  
ATOM    765 HD12 ILE A 133      58.550 173.772 129.380  1.00  0.00           H  
ATOM    766 HD13 ILE A 133      58.334 173.927 130.991  1.00  0.00           H  
ATOM    767  N   SER A 134      62.107 170.044 132.382  1.00  0.00           N  
ATOM    768  CA  SER A 134      61.692 168.720 132.830  1.00  0.00           C  
ATOM    769  C   SER A 134      62.187 168.406 134.227  1.00  0.00           C  
ATOM    770  O   SER A 134      61.405 168.092 135.111  1.00  0.00           O  
ATOM    771  CB  SER A 134      62.132 167.585 131.875  1.00  0.00           C  
ATOM    772  OG  SER A 134      61.713 167.893 130.544  1.00  0.00           O  
ATOM    773  H   SER A 134      62.932 170.204 131.753  1.00  0.00           H  
ATOM    774  HA  SER A 134      60.680 168.700 132.845  1.00  0.00           H  
ATOM    775  HB2 SER A 134      63.115 167.517 131.897  1.00  0.00           H  
ATOM    776  HB3 SER A 134      61.701 166.746 132.164  1.00  0.00           H  
ATOM    777  HG  SER A 134      60.772 167.589 130.418  1.00  0.00           H  
ATOM    778  N   ASN A 135      63.495 168.643 134.505  1.00  0.00           N  
ATOM    779  CA  ASN A 135      64.140 168.481 135.813  1.00  0.00           C  
ATOM    780  C   ASN A 135      63.658 169.517 136.838  1.00  0.00           C  
ATOM    781  O   ASN A 135      64.097 169.568 137.982  1.00  0.00           O  
ATOM    782  CB  ASN A 135      65.687 168.604 135.689  1.00  0.00           C  
ATOM    783  CG  ASN A 135      66.279 167.490 134.827  1.00  0.00           C  
ATOM    784  H   ASN A 135      64.034 168.972 133.649  1.00  0.00           H  
ATOM    785  HA  ASN A 135      63.871 167.574 136.166  1.00  0.00           H  
ATOM    786  HB2 ASN A 135      65.891 169.476 135.269  1.00  0.00           H  
ATOM    787  HB3 ASN A 135      66.071 168.543 136.598  1.00  0.00           H  
ATOM    788  OD1 ASN A 135      66.620 166.412 135.305  1.00  0.00           O  
ATOM    789  ND2 ASN A 135      66.461 167.768 133.513  1.00  0.00           N  
ATOM    790 HD21 ASN A 135      66.209 168.675 133.180  1.00  0.00           H  
ATOM    791 HD22 ASN A 135      66.836 167.081 132.912  1.00  0.00           H  
ATOM    792  N   ARG A 136      62.705 170.381 136.447  1.00  0.00           N  
ATOM    793  CA  ARG A 136      62.078 171.356 137.309  1.00  0.00           C  
ATOM    794  C   ARG A 136      60.936 170.759 138.124  1.00  0.00           C  
ATOM    795  O   ARG A 136      60.412 171.391 139.039  1.00  0.00           O  
ATOM    796  CB  ARG A 136      61.509 172.496 136.440  1.00  0.00           C  
ATOM    797  CG  ARG A 136      62.572 173.301 135.664  1.00  0.00           C  
ATOM    798  CD  ARG A 136      63.491 174.159 136.534  1.00  0.00           C  
ATOM    799  NE  ARG A 136      64.432 174.865 135.604  1.00  0.00           N  
ATOM    800  CZ  ARG A 136      65.408 175.684 136.016  1.00  0.00           C  
ATOM    801  NH1 ARG A 136      66.175 176.286 135.110  1.00  0.00           N  
ATOM    802  NH2 ARG A 136      65.632 175.910 137.307  1.00  0.00           N  
ATOM    803  H   ARG A 136      62.453 170.275 135.423  1.00  0.00           H  
ATOM    804  HA  ARG A 136      62.770 171.723 137.953  1.00  0.00           H  
ATOM    805  HB2 ARG A 136      60.885 172.099 135.775  1.00  0.00           H  
ATOM    806  HB3 ARG A 136      61.025 173.129 137.034  1.00  0.00           H  
ATOM    807  HG2 ARG A 136      63.147 172.660 135.141  1.00  0.00           H  
ATOM    808  HG3 ARG A 136      62.105 173.910 135.011  1.00  0.00           H  
ATOM    809  HD2 ARG A 136      62.955 174.821 136.998  1.00  0.00           H  
ATOM    810  HD3 ARG A 136      64.005 173.576 137.116  1.00  0.00           H  
ATOM    811  HE  ARG A 136      64.315 174.708 134.628  1.00  0.00           H  
ATOM    812 HH11 ARG A 136      66.031 176.161 134.137  1.00  0.00           H  
ATOM    813 HH12 ARG A 136      66.924 176.889 135.423  1.00  0.00           H  
ATOM    814 HH21 ARG A 136      65.029 175.459 137.978  1.00  0.00           H  
ATOM    815 HH22 ARG A 136      66.365 176.502 137.600  1.00  0.00           H  
ATOM    816  N   CYS A 137      60.536 169.518 137.815  1.00  0.00           N  
ATOM    817  CA  CYS A 137      59.528 168.789 138.545  1.00  0.00           C  
ATOM    818  C   CYS A 137      59.805 167.318 138.334  1.00  0.00           C  
ATOM    819  O   CYS A 137      60.669 166.936 137.557  1.00  0.00           O  
ATOM    820  CB  CYS A 137      58.080 169.136 138.108  1.00  0.00           C  
ATOM    821  SG  CYS A 137      57.693 168.772 136.371  1.00  0.00           S  
ATOM    822  H   CYS A 137      61.037 169.121 136.974  1.00  0.00           H  
ATOM    823  HA  CYS A 137      59.626 168.990 139.514  1.00  0.00           H  
ATOM    824  HB2 CYS A 137      57.457 168.614 138.687  1.00  0.00           H  
ATOM    825  HB3 CYS A 137      57.945 170.113 138.264  1.00  0.00           H  
ATOM    826  HG  CYS A 137      58.541 168.586 135.877  1.00  0.00           H  
ATOM    827  N   SER A 138      59.076 166.422 139.012  1.00  0.00           N  
ATOM    828  CA  SER A 138      59.206 164.995 138.753  1.00  0.00           C  
ATOM    829  C   SER A 138      58.088 164.515 137.846  1.00  0.00           C  
ATOM    830  O   SER A 138      58.084 163.387 137.368  1.00  0.00           O  
ATOM    831  CB  SER A 138      59.181 164.179 140.064  1.00  0.00           C  
ATOM    832  OG  SER A 138      58.095 164.576 140.905  1.00  0.00           O  
ATOM    833  H   SER A 138      58.434 166.827 139.713  1.00  0.00           H  
ATOM    834  HA  SER A 138      60.079 164.842 138.278  1.00  0.00           H  
ATOM    835  HB2 SER A 138      59.078 163.217 139.837  1.00  0.00           H  
ATOM    836  HB3 SER A 138      60.036 164.332 140.549  1.00  0.00           H  
ATOM    837  HG  SER A 138      57.266 164.108 140.611  1.00  0.00           H  
ATOM    838  N   TYR A 139      57.133 165.402 137.513  1.00  0.00           N  
ATOM    839  CA  TYR A 139      55.942 165.053 136.763  1.00  0.00           C  
ATOM    840  C   TYR A 139      56.092 165.331 135.264  1.00  0.00           C  
ATOM    841  O   TYR A 139      55.137 165.251 134.501  1.00  0.00           O  
ATOM    842  CB  TYR A 139      54.715 165.815 137.328  1.00  0.00           C  
ATOM    843  CG  TYR A 139      54.424 165.411 138.757  1.00  0.00           C  
ATOM    844  CD1 TYR A 139      53.764 164.200 139.034  1.00  0.00           C  
ATOM    845  CD2 TYR A 139      54.774 166.247 139.834  1.00  0.00           C  
ATOM    846  CE1 TYR A 139      53.469 163.829 140.355  1.00  0.00           C  
ATOM    847  CE2 TYR A 139      54.483 165.876 141.157  1.00  0.00           C  
ATOM    848  CZ  TYR A 139      53.833 164.663 141.416  1.00  0.00           C  
ATOM    849  OH  TYR A 139      53.535 164.278 142.741  1.00  0.00           O  
ATOM    850  H   TYR A 139      57.335 166.376 137.851  1.00  0.00           H  
ATOM    851  HA  TYR A 139      55.769 164.061 136.876  1.00  0.00           H  
ATOM    852  HB2 TYR A 139      54.919 166.777 137.306  1.00  0.00           H  
ATOM    853  HB3 TYR A 139      53.935 165.589 136.771  1.00  0.00           H  
ATOM    854  HD1 TYR A 139      53.502 163.599 138.287  1.00  0.00           H  
ATOM    855  HD2 TYR A 139      55.232 167.108 139.657  1.00  0.00           H  
ATOM    856  HE1 TYR A 139      52.998 162.965 140.536  1.00  0.00           H  
ATOM    857  HE2 TYR A 139      54.739 166.476 141.911  1.00  0.00           H  
ATOM    858  HH  TYR A 139      54.368 163.936 143.159  1.00  0.00           H  
ATOM    859  N   ALA A 140      57.320 165.648 134.811  1.00  0.00           N  
ATOM    860  CA  ALA A 140      57.664 165.875 133.415  1.00  0.00           C  
ATOM    861  C   ALA A 140      58.329 164.665 132.749  1.00  0.00           C  
ATOM    862  O   ALA A 140      58.298 164.466 131.527  1.00  0.00           O  
ATOM    863  CB  ALA A 140      58.646 167.050 133.407  1.00  0.00           C  
ATOM    864  H   ALA A 140      58.036 165.719 135.591  1.00  0.00           H  
ATOM    865  HA  ALA A 140      56.815 166.093 132.900  1.00  0.00           H  
ATOM    866  HB1 ALA A 140      58.154 167.889 133.183  1.00  0.00           H  
ATOM    867  HB2 ALA A 140      59.064 167.137 134.309  1.00  0.00           H  
ATOM    868  HB3 ALA A 140      59.354 166.883 132.724  1.00  0.00           H  
ATOM    869  N   ASP A 141      58.912 163.774 133.563  1.00  0.00           N  
ATOM    870  CA  ASP A 141      59.419 162.502 133.103  1.00  0.00           C  
ATOM    871  C   ASP A 141      58.465 161.390 133.530  1.00  0.00           C  
ATOM    872  O   ASP A 141      58.586 160.245 133.113  1.00  0.00           O  
ATOM    873  CB  ASP A 141      60.884 162.340 133.550  1.00  0.00           C  
ATOM    874  CG  ASP A 141      61.670 163.435 132.844  1.00  0.00           C  
ATOM    875  OD1 ASP A 141      61.548 163.513 131.585  1.00  0.00           O  
ATOM    876  OD2 ASP A 141      62.354 164.226 133.530  1.00  0.00           O  
ATOM    877  H   ASP A 141      58.964 164.090 134.562  1.00  0.00           H  
ATOM    878  HA  ASP A 141      59.417 162.517 132.101  1.00  0.00           H  
ATOM    879  HB2 ASP A 141      60.926 162.484 134.505  1.00  0.00           H  
ATOM    880  HB3 ASP A 141      61.198 161.478 133.248  1.00  0.00           H  
ATOM    881  N   HID A 142      57.399 161.761 134.268  1.00  0.00           N  
ATOM    882  CA  HID A 142      56.248 160.920 134.550  1.00  0.00           C  
ATOM    883  C   HID A 142      55.094 161.307 133.635  1.00  0.00           C  
ATOM    884  O   HID A 142      53.921 161.259 133.995  1.00  0.00           O  
ATOM    885  CB  HID A 142      55.785 160.951 136.028  1.00  0.00           C  
ATOM    886  CG  HID A 142      56.771 160.382 137.018  1.00  0.00           C  
ATOM    887  ND1 HID A 142      58.006 159.954 136.560  1.00  0.00           N  
ATOM    888  CD2 HID A 142      56.722 160.281 138.375  1.00  0.00           C  
ATOM    889  CE1 HID A 142      58.677 159.611 137.637  1.00  0.00           C  
ATOM    890  NE2 HID A 142      57.950 159.787 138.765  1.00  0.00           N  
ATOM    891  H   HID A 142      57.483 162.753 134.633  1.00  0.00           H  
ATOM    892  HA  HID A 142      56.493 159.966 134.361  1.00  0.00           H  
ATOM    893  HB2 HID A 142      55.596 161.908 136.286  1.00  0.00           H  
ATOM    894  HB3 HID A 142      54.925 160.430 136.105  1.00  0.00           H  
ATOM    895  HD1 HID A 142      58.303 159.920 135.632  1.00  0.00           H  
ATOM    896  HD2 HID A 142      55.964 160.512 138.961  1.00  0.00           H  
ATOM    897  HE1 HID A 142      59.626 159.253 137.644  1.00  0.00           H  
ATOM    898  N   SER A 143      55.390 161.721 132.383  1.00  0.00           N  
ATOM    899  CA  SER A 143      54.375 162.033 131.375  1.00  0.00           C  
ATOM    900  C   SER A 143      53.794 160.768 130.774  1.00  0.00           C  
ATOM    901  O   SER A 143      53.699 160.667 129.552  1.00  0.00           O  
ATOM    902  CB  SER A 143      54.894 162.890 130.185  1.00  0.00           C  
ATOM    903  OG  SER A 143      55.545 164.060 130.671  1.00  0.00           O  
ATOM    904  H   SER A 143      56.418 161.798 132.201  1.00  0.00           H  
ATOM    905  HA  SER A 143      53.630 162.534 131.832  1.00  0.00           H  
ATOM    906  HB2 SER A 143      55.538 162.347 129.669  1.00  0.00           H  
ATOM    907  HB3 SER A 143      54.119 163.153 129.631  1.00  0.00           H  
ATOM    908  HG  SER A 143      55.343 164.170 131.642  1.00  0.00           H  
ATOM    909  N   ASN A 144      53.450 159.757 131.607  1.00  0.00           N  
ATOM    910  CA  ASN A 144      53.130 158.406 131.188  1.00  0.00           C  
ATOM    911  C   ASN A 144      54.316 157.767 130.439  1.00  0.00           C  
ATOM    912  O   ASN A 144      54.192 157.214 129.358  1.00  0.00           O  
ATOM    913  CB  ASN A 144      51.828 158.345 130.348  1.00  0.00           C  
ATOM    914  CG  ASN A 144      50.704 159.123 131.027  1.00  0.00           C  
ATOM    915  H   ASN A 144      53.438 160.059 132.623  1.00  0.00           H  
ATOM    916  HA  ASN A 144      52.986 157.855 132.016  1.00  0.00           H  
ATOM    917  HB2 ASN A 144      52.010 158.751 129.468  1.00  0.00           H  
ATOM    918  HB3 ASN A 144      51.558 157.400 130.268  1.00  0.00           H  
ATOM    919  OD1 ASN A 144      50.374 158.969 132.200  1.00  0.00           O  
ATOM    920  ND2 ASN A 144      50.078 160.066 130.277  1.00  0.00           N  
ATOM    921 HD21 ASN A 144      50.375 160.196 129.333  1.00  0.00           H  
ATOM    922 HD22 ASN A 144      49.348 160.601 130.670  1.00  0.00           H  
ATOM    923  N   LYS A 145      55.537 157.887 130.997  1.00  0.00           N  
ATOM    924  CA  LYS A 145      56.740 157.328 130.389  1.00  0.00           C  
ATOM    925  C   LYS A 145      57.264 156.224 131.273  1.00  0.00           C  
ATOM    926  O   LYS A 145      58.057 155.369 130.804  1.00  0.00           O  
ATOM    927  CB  LYS A 145      57.863 158.417 130.320  1.00  0.00           C  
ATOM    928  CG  LYS A 145      57.613 159.638 129.405  1.00  0.00           C  
ATOM    929  CD  LYS A 145      58.737 160.689 129.561  1.00  0.00           C  
ATOM    930  CE  LYS A 145      58.576 161.950 128.706  1.00  0.00           C  
ATOM    931  NZ  LYS A 145      59.522 163.010 129.144  1.00  0.00           N  
ATOM    932  H   LYS A 145      55.539 158.413 131.897  1.00  0.00           H  
ATOM    933  HA  LYS A 145      56.503 156.949 129.494  1.00  0.00           H  
ATOM    934  HB2 LYS A 145      58.013 158.755 131.256  1.00  0.00           H  
ATOM    935  HB3 LYS A 145      58.705 157.962 130.009  1.00  0.00           H  
ATOM    936  HG2 LYS A 145      57.593 159.333 128.460  1.00  0.00           H  
ATOM    937  HG3 LYS A 145      56.749 160.057 129.656  1.00  0.00           H  
ATOM    938  HD2 LYS A 145      58.776 160.964 130.529  1.00  0.00           H  
ATOM    939  HD3 LYS A 145      59.611 160.251 129.320  1.00  0.00           H  
ATOM    940  HE2 LYS A 145      58.757 161.715 127.753  1.00  0.00           H  
ATOM    941  HE3 LYS A 145      57.639 162.281 128.798  1.00  0.00           H  
ATOM    942  HZ1 LYS A 145      60.433 162.812 128.783  1.00  0.00           H  
ATOM    943  HZ2 LYS A 145      59.211 163.896 128.800  1.00  0.00           H  
ATOM    944  HZ3 LYS A 145      59.556 163.033 130.143  1.00  0.00           H  
ATOM    945  N   GLU A 146      56.901 156.170 132.543  1.00  0.00           N  
ATOM    946  CA  GLU A 146      57.178 155.186 133.565  1.00  0.00           C  
ATOM    947  C   GLU A 146      56.337 153.952 133.342  1.00  0.00           C  
ATOM    948  O   GLU A 146      56.619 152.879 133.857  1.00  0.00           O  
ATOM    949  CB  GLU A 146      56.920 155.760 134.975  1.00  0.00           C  
ATOM    950  CG  GLU A 146      55.448 156.094 135.349  1.00  0.00           C  
ATOM    951  CD  GLU A 146      54.832 157.351 134.731  1.00  0.00           C  
ATOM    952  OE1 GLU A 146      53.718 157.705 135.178  1.00  0.00           O  
ATOM    953  OE2 GLU A 146      55.437 157.965 133.812  1.00  0.00           O  
ATOM    954  H   GLU A 146      56.286 157.055 132.799  1.00  0.00           H  
ATOM    955  HA  GLU A 146      58.154 154.938 133.545  1.00  0.00           H  
ATOM    956  HB2 GLU A 146      57.238 155.091 135.636  1.00  0.00           H  
ATOM    957  HB3 GLU A 146      57.435 156.605 135.057  1.00  0.00           H  
ATOM    958  HG2 GLU A 146      54.888 155.317 135.069  1.00  0.00           H  
ATOM    959  HG3 GLU A 146      55.409 156.199 136.340  1.00  0.00           H  
ATOM    960  N   GLU A 147      55.330 154.072 132.454  1.00  0.00           N  
ATOM    961  CA  GLU A 147      54.630 152.969 131.846  1.00  0.00           C  
ATOM    962  C   GLU A 147      55.539 152.003 131.081  1.00  0.00           C  
ATOM    963  O   GLU A 147      55.040 151.002 130.576  1.00  0.00           O  
ATOM    964  CB  GLU A 147      53.539 153.513 130.889  1.00  0.00           C  
ATOM    965  CG  GLU A 147      52.412 154.341 131.566  1.00  0.00           C  
ATOM    966  CD  GLU A 147      51.279 154.680 130.591  1.00  0.00           C  
ATOM    967  OE1 GLU A 147      51.440 154.439 129.368  1.00  0.00           O  
ATOM    968  OE2 GLU A 147      50.237 155.193 131.071  1.00  0.00           O  
ATOM    969  H   GLU A 147      55.098 155.087 132.242  1.00  0.00           H  
ATOM    970  HA  GLU A 147      54.123 152.444 132.560  1.00  0.00           H  
ATOM    971  HB2 GLU A 147      53.981 154.105 130.238  1.00  0.00           H  
ATOM    972  HB3 GLU A 147      53.109 152.741 130.455  1.00  0.00           H  
ATOM    973  HG2 GLU A 147      52.036 153.799 132.284  1.00  0.00           H  
ATOM    974  HG3 GLU A 147      52.802 155.181 131.873  1.00  0.00           H  
ATOM    975  N   ILE A 148      56.885 152.239 130.989  1.00  0.00           N  
ATOM    976  CA  ILE A 148      57.900 151.289 130.551  1.00  0.00           C  
ATOM    977  C   ILE A 148      57.535 149.800 130.747  1.00  0.00           C  
ATOM    978  O   ILE A 148      57.233 149.313 131.834  1.00  0.00           O  
ATOM    979  CB  ILE A 148      59.302 151.590 131.098  1.00  0.00           C  
ATOM    980  CG1 ILE A 148      59.421 151.278 132.597  1.00  0.00           C  
ATOM    981  CG2 ILE A 148      59.689 153.053 130.921  1.00  0.00           C  
ATOM    982  CD1 ILE A 148      60.845 151.330 133.134  1.00  0.00           C  
ATOM    983  H   ILE A 148      57.127 153.235 131.284  1.00  0.00           H  
ATOM    984  HA  ILE A 148      58.004 151.421 129.547  1.00  0.00           H  
ATOM    985  HB  ILE A 148      59.957 151.008 130.613  1.00  0.00           H  
ATOM    986 HG12 ILE A 148      58.863 151.935 133.101  1.00  0.00           H  
ATOM    987 HG13 ILE A 148      59.055 150.361 132.755  1.00  0.00           H  
ATOM    988 HG21 ILE A 148      60.626 153.190 131.238  1.00  0.00           H  
ATOM    989 HG22 ILE A 148      59.625 153.300 129.956  1.00  0.00           H  
ATOM    990 HG23 ILE A 148      59.070 153.628 131.453  1.00  0.00           H  
ATOM    991 HD11 ILE A 148      61.214 152.246 132.992  1.00  0.00           H  
ATOM    992 HD12 ILE A 148      60.834 151.117 134.108  1.00  0.00           H  
ATOM    993 HD13 ILE A 148      61.402 150.661 132.647  1.00  0.00           H  
ATOM    994  N   GLU A 149      57.507 149.042 129.633  1.00  0.00           N  
ATOM    995  CA  GLU A 149      57.170 147.621 129.625  1.00  0.00           C  
ATOM    996  C   GLU A 149      58.213 146.838 130.400  1.00  0.00           C  
ATOM    997  O   GLU A 149      57.914 146.055 131.296  1.00  0.00           O  
ATOM    998  CB  GLU A 149      57.149 147.093 128.167  1.00  0.00           C  
ATOM    999  CG  GLU A 149      56.794 145.585 128.031  1.00  0.00           C  
ATOM   1000  CD  GLU A 149      56.926 145.049 126.605  1.00  0.00           C  
ATOM   1001  OE1 GLU A 149      57.423 145.801 125.726  1.00  0.00           O  
ATOM   1002  OE2 GLU A 149      56.546 143.870 126.396  1.00  0.00           O  
ATOM   1003  H   GLU A 149      57.753 149.575 128.761  1.00  0.00           H  
ATOM   1004  HA  GLU A 149      56.267 147.487 130.042  1.00  0.00           H  
ATOM   1005  HB2 GLU A 149      56.464 147.595 127.677  1.00  0.00           H  
ATOM   1006  HB3 GLU A 149      58.047 147.213 127.792  1.00  0.00           H  
ATOM   1007  HG2 GLU A 149      57.416 145.082 128.600  1.00  0.00           H  
ATOM   1008  HG3 GLU A 149      55.859 145.474 128.308  1.00  0.00           H  
ATOM   1009  N   ASP A 150      59.483 147.137 130.080  1.00  0.00           N  
ATOM   1010  CA  ASP A 150      60.644 146.632 130.762  1.00  0.00           C  
ATOM   1011  C   ASP A 150      61.798 147.499 130.281  1.00  0.00           C  
ATOM   1012  O   ASP A 150      62.107 148.554 130.834  1.00  0.00           O  
ATOM   1013  CB  ASP A 150      60.850 145.134 130.412  1.00  0.00           C  
ATOM   1014  CG  ASP A 150      62.047 144.505 131.110  1.00  0.00           C  
ATOM   1015  OD1 ASP A 150      62.687 145.186 131.949  1.00  0.00           O  
ATOM   1016  OD2 ASP A 150      62.361 143.343 130.754  1.00  0.00           O  
ATOM   1017  H   ASP A 150      59.546 147.801 129.252  1.00  0.00           H  
ATOM   1018  HA  ASP A 150      60.533 146.812 131.728  1.00  0.00           H  
ATOM   1019  HB2 ASP A 150      60.026 144.648 130.684  1.00  0.00           H  
ATOM   1020  HB3 ASP A 150      60.980 145.072 129.429  1.00  0.00           H  
ATOM   1021  N   VAL A 151      62.412 147.105 129.149  1.00  0.00           N  
ATOM   1022  CA  VAL A 151      63.531 147.816 128.565  1.00  0.00           C  
ATOM   1023  C   VAL A 151      63.297 147.991 127.073  1.00  0.00           C  
ATOM   1024  O   VAL A 151      63.279 149.098 126.535  1.00  0.00           O  
ATOM   1025  CB  VAL A 151      64.832 147.070 128.851  1.00  0.00           C  
ATOM   1026  CG1 VAL A 151      66.011 147.592 128.009  1.00  0.00           C  
ATOM   1027  CG2 VAL A 151      65.157 147.229 130.349  1.00  0.00           C  
ATOM   1028  H   VAL A 151      62.000 146.235 128.734  1.00  0.00           H  
ATOM   1029  HA  VAL A 151      63.579 148.728 128.979  1.00  0.00           H  
ATOM   1030  HB  VAL A 151      64.707 146.109 128.592  1.00  0.00           H  
ATOM   1031 HG11 VAL A 151      65.665 147.920 127.133  1.00  0.00           H  
ATOM   1032 HG12 VAL A 151      66.455 148.338 128.499  1.00  0.00           H  
ATOM   1033 HG13 VAL A 151      66.659 146.849 127.861  1.00  0.00           H  
ATOM   1034 HG21 VAL A 151      65.308 146.326 130.742  1.00  0.00           H  
ATOM   1035 HG22 VAL A 151      65.978 147.786 130.441  1.00  0.00           H  
ATOM   1036 HG23 VAL A 151      64.387 147.675 130.798  1.00  0.00           H  
ATOM   1037  N   SER A 152      63.058 146.891 126.339  1.00  0.00           N  
ATOM   1038  CA  SER A 152      62.813 146.902 124.900  1.00  0.00           C  
ATOM   1039  C   SER A 152      61.591 147.699 124.488  1.00  0.00           C  
ATOM   1040  O   SER A 152      61.663 148.535 123.589  1.00  0.00           O  
ATOM   1041  CB  SER A 152      62.667 145.461 124.352  1.00  0.00           C  
ATOM   1042  OG  SER A 152      61.743 144.709 125.138  1.00  0.00           O  
ATOM   1043  H   SER A 152      63.064 146.003 126.907  1.00  0.00           H  
ATOM   1044  HA  SER A 152      63.627 147.321 124.451  1.00  0.00           H  
ATOM   1045  HB2 SER A 152      62.334 145.511 123.419  1.00  0.00           H  
ATOM   1046  HB3 SER A 152      63.555 145.020 124.386  1.00  0.00           H  
ATOM   1047  HG  SER A 152      62.000 144.775 126.099  1.00  0.00           H  
ATOM   1048  N   GLY A 153      60.449 147.521 125.180  1.00  0.00           N  
ATOM   1049  CA  GLY A 153      59.260 148.329 124.934  1.00  0.00           C  
ATOM   1050  C   GLY A 153      59.389 149.814 125.191  1.00  0.00           C  
ATOM   1051  O   GLY A 153      58.824 150.614 124.452  1.00  0.00           O  
ATOM   1052  H   GLY A 153      60.497 146.766 125.893  1.00  0.00           H  
ATOM   1053  HA2 GLY A 153      58.958 148.182 123.958  1.00  0.00           H  
ATOM   1054  HA3 GLY A 153      58.485 147.956 125.504  1.00  0.00           H  
ATOM   1055  N   ILE A 154      60.171 150.272 126.202  1.00  0.00           N  
ATOM   1056  CA  ILE A 154      60.445 151.706 126.348  1.00  0.00           C  
ATOM   1057  C   ILE A 154      61.319 152.233 125.220  1.00  0.00           C  
ATOM   1058  O   ILE A 154      61.051 153.288 124.656  1.00  0.00           O  
ATOM   1059  CB  ILE A 154      60.964 152.151 127.719  1.00  0.00           C  
ATOM   1060  CG1 ILE A 154      61.199 153.674 127.825  1.00  0.00           C  
ATOM   1061  CG2 ILE A 154      62.262 151.437 128.114  1.00  0.00           C  
ATOM   1062  CD1 ILE A 154      59.951 154.507 127.524  1.00  0.00           C  
ATOM   1063  H   ILE A 154      60.536 149.544 126.827  1.00  0.00           H  
ATOM   1064  HA  ILE A 154      59.554 152.169 126.266  1.00  0.00           H  
ATOM   1065  HB  ILE A 154      60.276 151.904 128.411  1.00  0.00           H  
ATOM   1066 HG12 ILE A 154      61.508 153.880 128.747  1.00  0.00           H  
ATOM   1067 HG13 ILE A 154      61.911 153.924 127.176  1.00  0.00           H  
ATOM   1068 HG21 ILE A 154      62.501 151.684 129.050  1.00  0.00           H  
ATOM   1069 HG22 ILE A 154      62.127 150.452 128.051  1.00  0.00           H  
ATOM   1070 HG23 ILE A 154      62.992 151.717 127.495  1.00  0.00           H  
ATOM   1071 HD11 ILE A 154      59.237 154.264 128.174  1.00  0.00           H  
ATOM   1072 HD12 ILE A 154      60.179 155.473 127.612  1.00  0.00           H  
ATOM   1073 HD13 ILE A 154      59.648 154.311 126.595  1.00  0.00           H  
ATOM   1074  N   LEU A 155      62.352 151.478 124.788  1.00  0.00           N  
ATOM   1075  CA  LEU A 155      63.179 151.850 123.646  1.00  0.00           C  
ATOM   1076  C   LEU A 155      62.364 152.009 122.378  1.00  0.00           C  
ATOM   1077  O   LEU A 155      62.529 152.973 121.630  1.00  0.00           O  
ATOM   1078  CB  LEU A 155      64.307 150.805 123.450  1.00  0.00           C  
ATOM   1079  CG  LEU A 155      65.252 151.007 122.241  1.00  0.00           C  
ATOM   1080  CD1 LEU A 155      66.627 150.396 122.543  1.00  0.00           C  
ATOM   1081  CD2 LEU A 155      64.715 150.377 120.944  1.00  0.00           C  
ATOM   1082  H   LEU A 155      62.499 150.609 125.347  1.00  0.00           H  
ATOM   1083  HA  LEU A 155      63.629 152.733 123.852  1.00  0.00           H  
ATOM   1084  HB2 LEU A 155      64.873 150.816 124.270  1.00  0.00           H  
ATOM   1085  HB3 LEU A 155      63.877 149.914 123.342  1.00  0.00           H  
ATOM   1086  HG  LEU A 155      65.353 151.981 122.073  1.00  0.00           H  
ATOM   1087 HD11 LEU A 155      66.520 149.419 122.720  1.00  0.00           H  
ATOM   1088 HD12 LEU A 155      67.226 150.533 121.757  1.00  0.00           H  
ATOM   1089 HD13 LEU A 155      67.016 150.844 123.346  1.00  0.00           H  
ATOM   1090 HD21 LEU A 155      63.836 150.793 120.719  1.00  0.00           H  
ATOM   1091 HD22 LEU A 155      65.367 150.542 120.207  1.00  0.00           H  
ATOM   1092 HD23 LEU A 155      64.600 149.395 121.082  1.00  0.00           H  
ATOM   1093  N   GLN A 156      61.418 151.089 122.135  1.00  0.00           N  
ATOM   1094  CA  GLN A 156      60.460 151.216 121.064  1.00  0.00           C  
ATOM   1095  C   GLN A 156      59.521 152.408 121.187  1.00  0.00           C  
ATOM   1096  O   GLN A 156      59.319 153.143 120.225  1.00  0.00           O  
ATOM   1097  CB  GLN A 156      59.638 149.919 120.977  1.00  0.00           C  
ATOM   1098  CG  GLN A 156      58.766 149.803 119.710  1.00  0.00           C  
ATOM   1099  CD  GLN A 156      59.629 149.764 118.449  1.00  0.00           C  
ATOM   1100  H   GLN A 156      61.445 150.276 122.796  1.00  0.00           H  
ATOM   1101  HA  GLN A 156      60.977 151.325 120.188  1.00  0.00           H  
ATOM   1102  HB2 GLN A 156      60.263 149.139 120.988  1.00  0.00           H  
ATOM   1103  HB3 GLN A 156      59.029 149.868 121.770  1.00  0.00           H  
ATOM   1104  HG2 GLN A 156      58.244 148.964 119.764  1.00  0.00           H  
ATOM   1105  HG3 GLN A 156      58.171 150.593 119.665  1.00  0.00           H  
ATOM   1106  OE1 GLN A 156      60.502 148.909 118.294  1.00  0.00           O  
ATOM   1107  NE2 GLN A 156      59.384 150.700 117.506  1.00  0.00           N  
ATOM   1108 HE21 GLN A 156      59.925 150.733 116.667  1.00  0.00           H  
ATOM   1109 HE22 GLN A 156      58.633 151.365 117.681  1.00  0.00           H  
ATOM   1110  N   CYS A 157      58.946 152.677 122.377  1.00  0.00           N  
ATOM   1111  CA  CYS A 157      58.133 153.868 122.590  1.00  0.00           C  
ATOM   1112  C   CYS A 157      58.898 155.170 122.404  1.00  0.00           C  
ATOM   1113  O   CYS A 157      58.432 156.073 121.716  1.00  0.00           O  
ATOM   1114  CB  CYS A 157      57.482 153.873 123.994  1.00  0.00           C  
ATOM   1115  SG  CYS A 157      56.196 152.584 124.141  1.00  0.00           S  
ATOM   1116  H   CYS A 157      59.135 151.967 123.111  1.00  0.00           H  
ATOM   1117  HA  CYS A 157      57.370 153.854 121.917  1.00  0.00           H  
ATOM   1118  HB2 CYS A 157      58.181 153.687 124.658  1.00  0.00           H  
ATOM   1119  HB3 CYS A 157      57.057 154.748 124.132  1.00  0.00           H  
ATOM   1120  HG  CYS A 157      55.556 152.846 124.859  1.00  0.00           H  
ATOM   1121  N   THR A 158      60.120 155.284 122.955  1.00  0.00           N  
ATOM   1122  CA  THR A 158      60.993 156.442 122.769  1.00  0.00           C  
ATOM   1123  C   THR A 158      61.381 156.630 121.316  1.00  0.00           C  
ATOM   1124  O   THR A 158      61.306 157.731 120.778  1.00  0.00           O  
ATOM   1125  CB  THR A 158      62.274 156.320 123.593  1.00  0.00           C  
ATOM   1126  OG1 THR A 158      61.968 156.308 124.979  1.00  0.00           O  
ATOM   1127  CG2 THR A 158      63.256 157.480 123.368  1.00  0.00           C  
ATOM   1128  H   THR A 158      60.394 154.454 123.539  1.00  0.00           H  
ATOM   1129  HA  THR A 158      60.495 157.266 123.078  1.00  0.00           H  
ATOM   1130  HB  THR A 158      62.736 155.435 123.358  1.00  0.00           H  
ATOM   1131 HG21 THR A 158      64.194 157.136 123.419  1.00  0.00           H  
ATOM   1132 HG22 THR A 158      63.096 157.882 122.466  1.00  0.00           H  
ATOM   1133 HG23 THR A 158      63.116 158.175 124.073  1.00  0.00           H  
ATOM   1134  HG1 THR A 158      61.070 156.732 125.149  1.00  0.00           H  
ATOM   1135  N   ALA A 159      61.758 155.545 120.607  1.00  0.00           N  
ATOM   1136  CA  ALA A 159      62.038 155.600 119.187  1.00  0.00           C  
ATOM   1137  C   ALA A 159      60.840 156.009 118.341  1.00  0.00           C  
ATOM   1138  O   ALA A 159      60.966 156.869 117.479  1.00  0.00           O  
ATOM   1139  CB  ALA A 159      62.603 154.251 118.713  1.00  0.00           C  
ATOM   1140  H   ALA A 159      61.826 154.675 121.179  1.00  0.00           H  
ATOM   1141  HA  ALA A 159      62.787 156.274 119.026  1.00  0.00           H  
ATOM   1142  HB1 ALA A 159      62.405 153.555 119.399  1.00  0.00           H  
ATOM   1143  HB2 ALA A 159      62.175 154.004 117.847  1.00  0.00           H  
ATOM   1144  HB3 ALA A 159      63.589 154.335 118.591  1.00  0.00           H  
ATOM   1145  N   ASN A 160      59.637 155.466 118.617  1.00  0.00           N  
ATOM   1146  CA  ASN A 160      58.399 155.878 117.974  1.00  0.00           C  
ATOM   1147  C   ASN A 160      58.031 157.341 118.225  1.00  0.00           C  
ATOM   1148  O   ASN A 160      57.642 158.048 117.301  1.00  0.00           O  
ATOM   1149  CB  ASN A 160      57.210 154.989 118.434  1.00  0.00           C  
ATOM   1150  CG  ASN A 160      57.335 153.556 117.927  1.00  0.00           C  
ATOM   1151  OD1 ASN A 160      56.767 152.599 118.447  1.00  0.00           O  
ATOM   1152  ND2 ASN A 160      58.153 153.367 116.862  1.00  0.00           N  
ATOM   1153  H   ASN A 160      59.681 154.711 119.347  1.00  0.00           H  
ATOM   1154  HA  ASN A 160      58.533 155.779 116.971  1.00  0.00           H  
ATOM   1155  HB2 ASN A 160      57.201 154.979 119.424  1.00  0.00           H  
ATOM   1156  HB3 ASN A 160      56.376 155.385 118.074  1.00  0.00           H  
ATOM   1157 HD21 ASN A 160      58.627 154.153 116.474  1.00  0.00           H  
ATOM   1158 HD22 ASN A 160      58.268 152.458 116.488  1.00  0.00           H  
ATOM   1159  N   ILE A 161      58.171 157.857 119.465  1.00  0.00           N  
ATOM   1160  CA  ILE A 161      57.935 159.270 119.768  1.00  0.00           C  
ATOM   1161  C   ILE A 161      58.900 160.191 119.022  1.00  0.00           C  
ATOM   1162  O   ILE A 161      58.522 161.240 118.506  1.00  0.00           O  
ATOM   1163  CB  ILE A 161      57.984 159.517 121.281  1.00  0.00           C  
ATOM   1164  CG1 ILE A 161      56.759 158.870 121.975  1.00  0.00           C  
ATOM   1165  CG2 ILE A 161      58.058 161.024 121.619  1.00  0.00           C  
ATOM   1166  CD1 ILE A 161      56.853 158.822 123.506  1.00  0.00           C  
ATOM   1167  H   ILE A 161      58.461 157.158 120.182  1.00  0.00           H  
ATOM   1168  HA  ILE A 161      57.011 159.481 119.423  1.00  0.00           H  
ATOM   1169  HB  ILE A 161      58.798 159.080 121.644  1.00  0.00           H  
ATOM   1170 HG12 ILE A 161      55.946 159.387 121.720  1.00  0.00           H  
ATOM   1171 HG13 ILE A 161      56.669 157.937 121.635  1.00  0.00           H  
ATOM   1172 HG21 ILE A 161      58.144 161.129 122.604  1.00  0.00           H  
ATOM   1173 HG22 ILE A 161      58.850 161.417 121.164  1.00  0.00           H  
ATOM   1174 HG23 ILE A 161      57.226 161.466 121.300  1.00  0.00           H  
ATOM   1175 HD11 ILE A 161      56.934 159.752 123.851  1.00  0.00           H  
ATOM   1176 HD12 ILE A 161      56.029 158.393 123.864  1.00  0.00           H  
ATOM   1177 HD13 ILE A 161      57.655 158.290 123.761  1.00  0.00           H  
ATOM   1178  N   LEU A 162      60.183 159.803 118.919  1.00  0.00           N  
ATOM   1179  CA  LEU A 162      61.166 160.561 118.169  1.00  0.00           C  
ATOM   1180  C   LEU A 162      61.113 160.344 116.660  1.00  0.00           C  
ATOM   1181  O   LEU A 162      61.714 161.100 115.899  1.00  0.00           O  
ATOM   1182  CB  LEU A 162      62.583 160.176 118.654  1.00  0.00           C  
ATOM   1183  CG  LEU A 162      62.891 160.569 120.110  1.00  0.00           C  
ATOM   1184  CD1 LEU A 162      64.256 160.008 120.525  1.00  0.00           C  
ATOM   1185  CD2 LEU A 162      62.856 162.086 120.329  1.00  0.00           C  
ATOM   1186  H   LEU A 162      60.398 158.916 119.424  1.00  0.00           H  
ATOM   1187  HA  LEU A 162      61.015 161.555 118.350  1.00  0.00           H  
ATOM   1188  HB2 LEU A 162      62.667 159.195 118.587  1.00  0.00           H  
ATOM   1189  HB3 LEU A 162      63.235 160.639 118.076  1.00  0.00           H  
ATOM   1190  HG  LEU A 162      62.186 160.192 120.702  1.00  0.00           H  
ATOM   1191 HD11 LEU A 162      64.961 160.382 119.925  1.00  0.00           H  
ATOM   1192 HD12 LEU A 162      64.445 160.269 121.470  1.00  0.00           H  
ATOM   1193 HD13 LEU A 162      64.240 159.013 120.447  1.00  0.00           H  
ATOM   1194 HD21 LEU A 162      61.946 162.430 120.101  1.00  0.00           H  
ATOM   1195 HD22 LEU A 162      63.062 162.285 121.286  1.00  0.00           H  
ATOM   1196 HD23 LEU A 162      63.537 162.519 119.741  1.00  0.00           H  
ATOM   1197  N   GLY A 163      60.414 159.293 116.191  1.00  0.00           N  
ATOM   1198  CA  GLY A 163      60.303 158.942 114.779  1.00  0.00           C  
ATOM   1199  C   GLY A 163      61.544 158.330 114.179  1.00  0.00           C  
ATOM   1200  O   GLY A 163      61.723 158.321 112.965  1.00  0.00           O  
ATOM   1201  H   GLY A 163      59.945 158.736 116.954  1.00  0.00           H  
ATOM   1202  HA2 GLY A 163      59.516 158.296 114.661  1.00  0.00           H  
ATOM   1203  HA3 GLY A 163      60.050 159.782 114.250  1.00  0.00           H  
ATOM   1204  N   LEU A 164      62.463 157.821 115.015  1.00  0.00           N  
ATOM   1205  CA  LEU A 164      63.740 157.311 114.555  1.00  0.00           C  
ATOM   1206  C   LEU A 164      63.689 155.816 114.264  1.00  0.00           C  
ATOM   1207  O   LEU A 164      62.999 155.038 114.920  1.00  0.00           O  
ATOM   1208  CB  LEU A 164      64.864 157.573 115.582  1.00  0.00           C  
ATOM   1209  CG  LEU A 164      65.152 159.052 115.918  1.00  0.00           C  
ATOM   1210  CD1 LEU A 164      66.199 159.147 117.039  1.00  0.00           C  
ATOM   1211  CD2 LEU A 164      65.643 159.841 114.700  1.00  0.00           C  
ATOM   1212  H   LEU A 164      62.171 157.828 116.018  1.00  0.00           H  
ATOM   1213  HA  LEU A 164      63.992 157.790 113.700  1.00  0.00           H  
ATOM   1214  HB2 LEU A 164      64.609 157.122 116.431  1.00  0.00           H  
ATOM   1215  HB3 LEU A 164      65.702 157.184 115.219  1.00  0.00           H  
ATOM   1216  HG  LEU A 164      64.308 159.484 116.219  1.00  0.00           H  
ATOM   1217 HD11 LEU A 164      67.042 158.707 116.737  1.00  0.00           H  
ATOM   1218 HD12 LEU A 164      66.373 160.108 117.243  1.00  0.00           H  
ATOM   1219 HD13 LEU A 164      65.850 158.686 117.852  1.00  0.00           H  
ATOM   1220 HD21 LEU A 164      64.944 159.815 113.987  1.00  0.00           H  
ATOM   1221 HD22 LEU A 164      65.815 160.788 114.968  1.00  0.00           H  
ATOM   1222 HD23 LEU A 164      66.487 159.430 114.359  1.00  0.00           H  
ATOM   1223  N   LYS A 165      64.445 155.352 113.249  1.00  0.00           N  
ATOM   1224  CA  LYS A 165      64.488 153.955 112.877  1.00  0.00           C  
ATOM   1225  C   LYS A 165      65.037 153.052 113.977  1.00  0.00           C  
ATOM   1226  O   LYS A 165      66.164 153.216 114.441  1.00  0.00           O  
ATOM   1227  CB  LYS A 165      65.321 153.833 111.578  1.00  0.00           C  
ATOM   1228  CG  LYS A 165      65.360 152.429 110.962  1.00  0.00           C  
ATOM   1229  CD  LYS A 165      66.172 152.342 109.656  1.00  0.00           C  
ATOM   1230  CE  LYS A 165      66.203 150.893 109.162  1.00  0.00           C  
ATOM   1231  NZ  LYS A 165      67.095 150.710 108.000  1.00  0.00           N  
ATOM   1232  H   LYS A 165      64.993 156.099 112.762  1.00  0.00           H  
ATOM   1233  HA  LYS A 165      63.545 153.644 112.650  1.00  0.00           H  
ATOM   1234  HB2 LYS A 165      64.932 154.459 110.904  1.00  0.00           H  
ATOM   1235  HB3 LYS A 165      66.259 154.109 111.788  1.00  0.00           H  
ATOM   1236  HG2 LYS A 165      65.764 151.792 111.630  1.00  0.00           H  
ATOM   1237  HG3 LYS A 165      64.417 152.131 110.770  1.00  0.00           H  
ATOM   1238  HD2 LYS A 165      65.733 152.900 108.974  1.00  0.00           H  
ATOM   1239  HD3 LYS A 165      67.094 152.635 109.837  1.00  0.00           H  
ATOM   1240  HE2 LYS A 165      66.511 150.306 109.920  1.00  0.00           H  
ATOM   1241  HE3 LYS A 165      65.265 150.622 108.913  1.00  0.00           H  
ATOM   1242  HZ1 LYS A 165      66.744 151.230 107.219  1.00  0.00           H  
ATOM   1243  HZ2 LYS A 165      68.015 151.035 108.226  1.00  0.00           H  
ATOM   1244  HZ3 LYS A 165      67.138 149.739 107.757  1.00  0.00           H  
ATOM   1245  N   PHE A 166      64.248 152.047 114.417  1.00  0.00           N  
ATOM   1246  CA  PHE A 166      64.567 151.216 115.570  1.00  0.00           C  
ATOM   1247  C   PHE A 166      65.900 150.479 115.481  1.00  0.00           C  
ATOM   1248  O   PHE A 166      66.638 150.395 116.456  1.00  0.00           O  
ATOM   1249  CB  PHE A 166      63.406 150.254 115.957  1.00  0.00           C  
ATOM   1250  CG  PHE A 166      63.250 149.088 115.018  1.00  0.00           C  
ATOM   1251  CD1 PHE A 166      62.413 149.161 113.896  1.00  0.00           C  
ATOM   1252  CD2 PHE A 166      63.980 147.910 115.251  1.00  0.00           C  
ATOM   1253  CE1 PHE A 166      62.338 148.088 112.998  1.00  0.00           C  
ATOM   1254  CE2 PHE A 166      63.918 146.840 114.353  1.00  0.00           C  
ATOM   1255  CZ  PHE A 166      63.101 146.933 113.221  1.00  0.00           C  
ATOM   1256  H   PHE A 166      63.377 151.923 113.843  1.00  0.00           H  
ATOM   1257  HA  PHE A 166      64.634 151.841 116.375  1.00  0.00           H  
ATOM   1258  HB2 PHE A 166      63.604 149.906 116.857  1.00  0.00           H  
ATOM   1259  HB3 PHE A 166      62.574 150.781 115.941  1.00  0.00           H  
ATOM   1260  HD1 PHE A 166      61.872 149.972 113.733  1.00  0.00           H  
ATOM   1261  HD2 PHE A 166      64.548 147.839 116.066  1.00  0.00           H  
ATOM   1262  HE1 PHE A 166      61.736 148.152 112.199  1.00  0.00           H  
ATOM   1263  HE2 PHE A 166      64.459 146.009 114.525  1.00  0.00           H  
ATOM   1264  HZ  PHE A 166      63.058 146.180 112.569  1.00  0.00           H  
ATOM   1265  N   GLU A 167      66.270 149.974 114.285  1.00  0.00           N  
ATOM   1266  CA  GLU A 167      67.572 149.385 114.044  1.00  0.00           C  
ATOM   1267  C   GLU A 167      68.724 150.327 114.352  1.00  0.00           C  
ATOM   1268  O   GLU A 167      69.732 149.926 114.928  1.00  0.00           O  
ATOM   1269  CB  GLU A 167      67.742 149.023 112.554  1.00  0.00           C  
ATOM   1270  CG  GLU A 167      66.839 147.896 112.012  1.00  0.00           C  
ATOM   1271  CD  GLU A 167      67.098 147.655 110.522  1.00  0.00           C  
ATOM   1272  OE1 GLU A 167      67.930 148.399 109.918  1.00  0.00           O  
ATOM   1273  OE2 GLU A 167      66.426 146.766 109.955  1.00  0.00           O  
ATOM   1274  H   GLU A 167      65.525 150.051 113.553  1.00  0.00           H  
ATOM   1275  HA  GLU A 167      67.672 148.540 114.604  1.00  0.00           H  
ATOM   1276  HB2 GLU A 167      67.543 149.836 112.024  1.00  0.00           H  
ATOM   1277  HB3 GLU A 167      68.680 148.735 112.421  1.00  0.00           H  
ATOM   1278  HG2 GLU A 167      67.061 147.078 112.487  1.00  0.00           H  
ATOM   1279  HG3 GLU A 167      65.914 148.176 112.109  1.00  0.00           H  
ATOM   1280  N   GLU A 168      68.618 151.622 113.988  1.00  0.00           N  
ATOM   1281  CA  GLU A 168      69.637 152.593 114.335  1.00  0.00           C  
ATOM   1282  C   GLU A 168      69.745 152.791 115.834  1.00  0.00           C  
ATOM   1283  O   GLU A 168      70.830 152.761 116.404  1.00  0.00           O  
ATOM   1284  CB  GLU A 168      69.406 153.945 113.635  1.00  0.00           C  
ATOM   1285  CG  GLU A 168      70.555 154.944 113.914  1.00  0.00           C  
ATOM   1286  CD  GLU A 168      70.575 156.175 113.020  1.00  0.00           C  
ATOM   1287  OE1 GLU A 168      69.517 156.530 112.448  1.00  0.00           O  
ATOM   1288  OE2 GLU A 168      71.703 156.738 112.925  1.00  0.00           O  
ATOM   1289  H   GLU A 168      67.759 151.843 113.451  1.00  0.00           H  
ATOM   1290  HA  GLU A 168      70.533 152.291 113.970  1.00  0.00           H  
ATOM   1291  HB2 GLU A 168      69.387 153.788 112.676  1.00  0.00           H  
ATOM   1292  HB3 GLU A 168      68.592 154.335 113.993  1.00  0.00           H  
ATOM   1293  HG2 GLU A 168      70.461 155.252 114.850  1.00  0.00           H  
ATOM   1294  HG3 GLU A 168      71.409 154.461 113.782  1.00  0.00           H  
ATOM   1295  N   ILE A 169      68.599 152.888 116.525  1.00  0.00           N  
ATOM   1296  CA  ILE A 169      68.516 153.007 117.973  1.00  0.00           C  
ATOM   1297  C   ILE A 169      69.162 151.839 118.703  1.00  0.00           C  
ATOM   1298  O   ILE A 169      69.957 152.037 119.620  1.00  0.00           O  
ATOM   1299  CB  ILE A 169      67.060 153.148 118.410  1.00  0.00           C  
ATOM   1300  CG1 ILE A 169      66.353 154.308 117.678  1.00  0.00           C  
ATOM   1301  CG2 ILE A 169      66.960 153.343 119.933  1.00  0.00           C  
ATOM   1302  CD1 ILE A 169      66.992 155.675 117.903  1.00  0.00           C  
ATOM   1303  H   ILE A 169      67.741 152.870 115.907  1.00  0.00           H  
ATOM   1304  HA  ILE A 169      69.048 153.832 118.221  1.00  0.00           H  
ATOM   1305  HB  ILE A 169      66.576 152.306 118.174  1.00  0.00           H  
ATOM   1306 HG12 ILE A 169      66.355 154.108 116.700  1.00  0.00           H  
ATOM   1307 HG13 ILE A 169      65.406 154.343 117.996  1.00  0.00           H  
ATOM   1308 HG21 ILE A 169      66.000 153.362 120.196  1.00  0.00           H  
ATOM   1309 HG22 ILE A 169      67.421 152.587 120.389  1.00  0.00           H  
ATOM   1310 HG23 ILE A 169      67.396 154.203 120.180  1.00  0.00           H  
ATOM   1311 HD11 ILE A 169      67.934 155.651 117.578  1.00  0.00           H  
ATOM   1312 HD12 ILE A 169      66.476 156.362 117.398  1.00  0.00           H  
ATOM   1313 HD13 ILE A 169      66.974 155.886 118.877  1.00  0.00           H  
ATOM   1314  N   GLN A 170      68.895 150.590 118.274  1.00  0.00           N  
ATOM   1315  CA  GLN A 170      69.551 149.400 118.798  1.00  0.00           C  
ATOM   1316  C   GLN A 170      71.053 149.370 118.538  1.00  0.00           C  
ATOM   1317  O   GLN A 170      71.861 149.079 119.420  1.00  0.00           O  
ATOM   1318  CB  GLN A 170      68.928 148.129 118.177  1.00  0.00           C  
ATOM   1319  CG  GLN A 170      67.454 147.895 118.579  1.00  0.00           C  
ATOM   1320  CD  GLN A 170      66.881 146.639 117.916  1.00  0.00           C  
ATOM   1321  H   GLN A 170      68.164 150.556 117.521  1.00  0.00           H  
ATOM   1322  HA  GLN A 170      69.414 149.386 119.805  1.00  0.00           H  
ATOM   1323  HB2 GLN A 170      68.964 148.207 117.184  1.00  0.00           H  
ATOM   1324  HB3 GLN A 170      69.454 147.336 118.475  1.00  0.00           H  
ATOM   1325  HG2 GLN A 170      67.412 147.782 119.563  1.00  0.00           H  
ATOM   1326  HG3 GLN A 170      66.922 148.679 118.289  1.00  0.00           H  
ATOM   1327  OE1 GLN A 170      67.536 145.926 117.160  1.00  0.00           O  
ATOM   1328  NE2 GLN A 170      65.584 146.367 118.193  1.00  0.00           N  
ATOM   1329 HE21 GLN A 170      65.140 145.563 117.779  1.00  0.00           H  
ATOM   1330 HE22 GLN A 170      65.088 146.987 118.819  1.00  0.00           H  
ATOM   1331  N   LYS A 171      71.480 149.733 117.313  1.00  0.00           N  
ATOM   1332  CA  LYS A 171      72.882 149.837 116.970  1.00  0.00           C  
ATOM   1333  C   LYS A 171      73.617 150.887 117.801  1.00  0.00           C  
ATOM   1334  O   LYS A 171      74.676 150.604 118.347  1.00  0.00           O  
ATOM   1335  CB  LYS A 171      73.024 150.145 115.456  1.00  0.00           C  
ATOM   1336  CG  LYS A 171      72.697 148.959 114.524  1.00  0.00           C  
ATOM   1337  CD  LYS A 171      72.466 149.378 113.053  1.00  0.00           C  
ATOM   1338  CE  LYS A 171      72.118 148.170 112.158  1.00  0.00           C  
ATOM   1339  NZ  LYS A 171      71.932 148.513 110.723  1.00  0.00           N  
ATOM   1340  H   LYS A 171      70.703 149.930 116.641  1.00  0.00           H  
ATOM   1341  HA  LYS A 171      73.329 148.938 117.125  1.00  0.00           H  
ATOM   1342  HB2 LYS A 171      72.404 150.892 115.234  1.00  0.00           H  
ATOM   1343  HB3 LYS A 171      73.966 150.422 115.286  1.00  0.00           H  
ATOM   1344  HG2 LYS A 171      73.460 148.307 114.552  1.00  0.00           H  
ATOM   1345  HG3 LYS A 171      71.868 148.504 114.858  1.00  0.00           H  
ATOM   1346  HD2 LYS A 171      71.710 150.019 113.022  1.00  0.00           H  
ATOM   1347  HD3 LYS A 171      73.297 149.794 112.708  1.00  0.00           H  
ATOM   1348  HE2 LYS A 171      72.860 147.490 112.246  1.00  0.00           H  
ATOM   1349  HE3 LYS A 171      71.271 147.749 112.514  1.00  0.00           H  
ATOM   1350  HZ1 LYS A 171      71.959 147.677 110.175  1.00  0.00           H  
ATOM   1351  HZ2 LYS A 171      71.048 148.964 110.601  1.00  0.00           H  
ATOM   1352  HZ3 LYS A 171      72.664 149.128 110.431  1.00  0.00           H  
ATOM   1353  N   ARG A 172      73.052 152.097 117.982  1.00  0.00           N  
ATOM   1354  CA  ARG A 172      73.609 153.113 118.866  1.00  0.00           C  
ATOM   1355  C   ARG A 172      73.615 152.682 120.333  1.00  0.00           C  
ATOM   1356  O   ARG A 172      74.544 152.973 121.079  1.00  0.00           O  
ATOM   1357  CB  ARG A 172      72.868 154.467 118.725  1.00  0.00           C  
ATOM   1358  CG  ARG A 172      72.870 155.075 117.301  1.00  0.00           C  
ATOM   1359  CD  ARG A 172      74.239 155.433 116.715  1.00  0.00           C  
ATOM   1360  NE  ARG A 172      74.002 155.833 115.286  1.00  0.00           N  
ATOM   1361  CZ  ARG A 172      75.000 156.204 114.483  1.00  0.00           C  
ATOM   1362  NH1 ARG A 172      74.704 156.823 113.350  1.00  0.00           N  
ATOM   1363  NH2 ARG A 172      76.276 156.013 114.809  1.00  0.00           N  
ATOM   1364  H   ARG A 172      72.175 152.237 117.427  1.00  0.00           H  
ATOM   1365  HA  ARG A 172      74.565 153.302 118.585  1.00  0.00           H  
ATOM   1366  HB2 ARG A 172      71.919 154.330 118.993  1.00  0.00           H  
ATOM   1367  HB3 ARG A 172      73.304 155.124 119.333  1.00  0.00           H  
ATOM   1368  HG2 ARG A 172      72.423 154.420 116.670  1.00  0.00           H  
ATOM   1369  HG3 ARG A 172      72.306 155.917 117.310  1.00  0.00           H  
ATOM   1370  HD2 ARG A 172      74.596 156.194 117.197  1.00  0.00           H  
ATOM   1371  HD3 ARG A 172      74.800 154.643 116.729  1.00  0.00           H  
ATOM   1372  HE  ARG A 172      73.078 155.815 114.950  1.00  0.00           H  
ATOM   1373 HH11 ARG A 172      73.773 157.039 113.086  1.00  0.00           H  
ATOM   1374 HH12 ARG A 172      75.460 157.090 112.724  1.00  0.00           H  
ATOM   1375 HH21 ARG A 172      76.474 155.590 115.704  1.00  0.00           H  
ATOM   1376 HH22 ARG A 172      77.002 156.276 114.198  1.00  0.00           H  
ATOM   1377  N   PHE A 173      72.577 151.948 120.785  1.00  0.00           N  
ATOM   1378  CA  PHE A 173      72.508 151.363 122.119  1.00  0.00           C  
ATOM   1379  C   PHE A 173      73.614 150.377 122.437  1.00  0.00           C  
ATOM   1380  O   PHE A 173      74.248 150.473 123.489  1.00  0.00           O  
ATOM   1381  CB  PHE A 173      71.085 150.796 122.369  1.00  0.00           C  
ATOM   1382  CG  PHE A 173      70.948 150.293 123.776  1.00  0.00           C  
ATOM   1383  CD1 PHE A 173      71.148 148.930 124.047  1.00  0.00           C  
ATOM   1384  CD2 PHE A 173      70.762 151.188 124.841  1.00  0.00           C  
ATOM   1385  CE1 PHE A 173      71.210 148.472 125.366  1.00  0.00           C  
ATOM   1386  CE2 PHE A 173      70.792 150.722 126.160  1.00  0.00           C  
ATOM   1387  CZ  PHE A 173      71.012 149.367 126.419  1.00  0.00           C  
ATOM   1388  H   PHE A 173      71.810 151.836 120.072  1.00  0.00           H  
ATOM   1389  HA  PHE A 173      72.601 152.135 122.781  1.00  0.00           H  
ATOM   1390  HB2 PHE A 173      70.453 151.526 122.235  1.00  0.00           H  
ATOM   1391  HB3 PHE A 173      70.958 150.049 121.756  1.00  0.00           H  
ATOM   1392  HD1 PHE A 173      71.247 148.288 123.300  1.00  0.00           H  
ATOM   1393  HD2 PHE A 173      70.610 152.150 124.657  1.00  0.00           H  
ATOM   1394  HE1 PHE A 173      71.395 147.504 125.547  1.00  0.00           H  
ATOM   1395  HE2 PHE A 173      70.652 151.371 126.921  1.00  0.00           H  
ATOM   1396  HZ  PHE A 173      71.029 149.034 127.361  1.00  0.00           H  
ATOM   1397  N   GLY A 174      73.933 149.445 121.524  1.00  0.00           N  
ATOM   1398  CA  GLY A 174      75.124 148.630 121.720  1.00  0.00           C  
ATOM   1399  C   GLY A 174      76.409 149.409 121.599  1.00  0.00           C  
ATOM   1400  O   GLY A 174      77.371 149.114 122.309  1.00  0.00           O  
ATOM   1401  H   GLY A 174      73.297 149.370 120.729  1.00  0.00           H  
ATOM   1402  HA2 GLY A 174      75.079 148.192 122.639  1.00  0.00           H  
ATOM   1403  HA3 GLY A 174      75.122 147.871 121.040  1.00  0.00           H  
ATOM   1404  N   GLU A 175      76.451 150.446 120.725  1.00  0.00           N  
ATOM   1405  CA  GLU A 175      77.631 151.284 120.571  1.00  0.00           C  
ATOM   1406  C   GLU A 175      77.980 152.027 121.876  1.00  0.00           C  
ATOM   1407  O   GLU A 175      79.093 151.916 122.393  1.00  0.00           O  
ATOM   1408  CB  GLU A 175      77.567 152.266 119.327  1.00  0.00           C  
ATOM   1409  CG  GLU A 175      77.734 151.626 117.890  1.00  0.00           C  
ATOM   1410  CD  GLU A 175      77.660 152.540 116.636  1.00  0.00           C  
ATOM   1411  OE1 GLU A 175      77.201 153.707 116.709  1.00  0.00           O  
ATOM   1412  OE2 GLU A 175      78.054 152.077 115.512  1.00  0.00           O  
ATOM   1413  H   GLU A 175      75.571 150.577 120.188  1.00  0.00           H  
ATOM   1414  HA  GLU A 175      78.421 150.719 120.296  1.00  0.00           H  
ATOM   1415  HB2 GLU A 175      76.681 152.700 119.345  1.00  0.00           H  
ATOM   1416  HB3 GLU A 175      78.297 152.920 119.435  1.00  0.00           H  
ATOM   1417  HG2 GLU A 175      78.628 151.176 117.875  1.00  0.00           H  
ATOM   1418  HG3 GLU A 175      77.016 150.935 117.794  1.00  0.00           H  
ATOM   1419  N   GLU A 176      77.013 152.720 122.513  1.00  0.00           N  
ATOM   1420  CA  GLU A 176      77.239 153.443 123.755  1.00  0.00           C  
ATOM   1421  C   GLU A 176      77.477 152.573 124.976  1.00  0.00           C  
ATOM   1422  O   GLU A 176      78.267 152.914 125.859  1.00  0.00           O  
ATOM   1423  CB  GLU A 176      76.123 154.479 124.038  1.00  0.00           C  
ATOM   1424  CG  GLU A 176      76.025 155.602 122.969  1.00  0.00           C  
ATOM   1425  CD  GLU A 176      77.357 156.294 122.691  1.00  0.00           C  
ATOM   1426  OE1 GLU A 176      78.228 156.345 123.598  1.00  0.00           O  
ATOM   1427  OE2 GLU A 176      77.573 156.787 121.566  1.00  0.00           O  
ATOM   1428  H   GLU A 176      76.087 152.686 122.027  1.00  0.00           H  
ATOM   1429  HA  GLU A 176      78.037 154.078 123.634  1.00  0.00           H  
ATOM   1430  HB2 GLU A 176      75.268 154.005 124.037  1.00  0.00           H  
ATOM   1431  HB3 GLU A 176      76.324 154.910 124.892  1.00  0.00           H  
ATOM   1432  HG2 GLU A 176      75.720 155.189 122.133  1.00  0.00           H  
ATOM   1433  HG3 GLU A 176      75.399 156.279 123.305  1.00  0.00           H  
ATOM   1434  N   PHE A 177      76.813 151.405 125.077  1.00  0.00           N  
ATOM   1435  CA  PHE A 177      77.088 150.451 126.138  1.00  0.00           C  
ATOM   1436  C   PHE A 177      78.491 149.860 126.069  1.00  0.00           C  
ATOM   1437  O   PHE A 177      79.194 149.788 127.081  1.00  0.00           O  
ATOM   1438  CB  PHE A 177      75.942 149.392 126.218  1.00  0.00           C  
ATOM   1439  CG  PHE A 177      76.215 148.342 127.255  1.00  0.00           C  
ATOM   1440  CD1 PHE A 177      76.664 147.088 126.827  1.00  0.00           C  
ATOM   1441  CD2 PHE A 177      76.285 148.664 128.625  1.00  0.00           C  
ATOM   1442  CE1 PHE A 177      77.353 146.270 127.714  1.00  0.00           C  
ATOM   1443  CE2 PHE A 177      77.021 147.864 129.495  1.00  0.00           C  
ATOM   1444  CZ  PHE A 177      77.611 146.706 129.017  1.00  0.00           C  
ATOM   1445  H   PHE A 177      76.099 151.258 124.336  1.00  0.00           H  
ATOM   1446  HA  PHE A 177      77.030 150.959 127.016  1.00  0.00           H  
ATOM   1447  HB2 PHE A 177      75.125 149.871 126.462  1.00  0.00           H  
ATOM   1448  HB3 PHE A 177      75.887 148.962 125.341  1.00  0.00           H  
ATOM   1449  HD1 PHE A 177      76.494 146.788 125.904  1.00  0.00           H  
ATOM   1450  HD2 PHE A 177      75.807 149.465 128.963  1.00  0.00           H  
ATOM   1451  HE1 PHE A 177      77.665 145.361 127.415  1.00  0.00           H  
ATOM   1452  HE2 PHE A 177      77.117 148.132 130.462  1.00  0.00           H  
ATOM   1453  HZ  PHE A 177      78.226 146.173 129.599  1.00  0.00           H  
ATOM   1454  N   PHE A 178      78.974 149.504 124.866  1.00  0.00           N  
ATOM   1455  CA  PHE A 178      80.366 149.139 124.699  1.00  0.00           C  
ATOM   1456  C   PHE A 178      81.316 150.289 125.045  1.00  0.00           C  
ATOM   1457  O   PHE A 178      82.297 150.097 125.758  1.00  0.00           O  
ATOM   1458  CB  PHE A 178      80.590 148.624 123.257  1.00  0.00           C  
ATOM   1459  CG  PHE A 178      81.966 148.046 123.074  1.00  0.00           C  
ATOM   1460  CD1 PHE A 178      83.042 148.884 122.737  1.00  0.00           C  
ATOM   1461  CD2 PHE A 178      82.203 146.679 123.279  1.00  0.00           C  
ATOM   1462  CE1 PHE A 178      84.344 148.379 122.670  1.00  0.00           C  
ATOM   1463  CE2 PHE A 178      83.505 146.167 123.204  1.00  0.00           C  
ATOM   1464  CZ  PHE A 178      84.578 147.020 122.917  1.00  0.00           C  
ATOM   1465  H   PHE A 178      78.278 149.517 124.103  1.00  0.00           H  
ATOM   1466  HA  PHE A 178      80.563 148.398 125.359  1.00  0.00           H  
ATOM   1467  HB2 PHE A 178      79.932 147.918 123.091  1.00  0.00           H  
ATOM   1468  HB3 PHE A 178      80.492 149.388 122.653  1.00  0.00           H  
ATOM   1469  HD1 PHE A 178      82.879 149.842 122.546  1.00  0.00           H  
ATOM   1470  HD2 PHE A 178      81.444 146.071 123.479  1.00  0.00           H  
ATOM   1471  HE1 PHE A 178      85.104 148.992 122.444  1.00  0.00           H  
ATOM   1472  HE2 PHE A 178      83.663 145.182 123.356  1.00  0.00           H  
ATOM   1473  HZ  PHE A 178      85.508 146.665 122.888  1.00  0.00           H  
ATOM   1474  N   ASN A 179      81.012 151.528 124.607  1.00  0.00           N  
ATOM   1475  CA  ASN A 179      81.793 152.709 124.941  1.00  0.00           C  
ATOM   1476  C   ASN A 179      81.905 152.983 126.444  1.00  0.00           C  
ATOM   1477  O   ASN A 179      82.985 153.297 126.936  1.00  0.00           O  
ATOM   1478  CB  ASN A 179      81.194 153.977 124.268  1.00  0.00           C  
ATOM   1479  CG  ASN A 179      81.342 153.971 122.750  1.00  0.00           C  
ATOM   1480  H   ASN A 179      80.157 151.557 124.001  1.00  0.00           H  
ATOM   1481  HA  ASN A 179      82.740 152.550 124.603  1.00  0.00           H  
ATOM   1482  HB2 ASN A 179      80.227 154.016 124.496  1.00  0.00           H  
ATOM   1483  HB3 ASN A 179      81.670 154.770 124.634  1.00  0.00           H  
ATOM   1484  OD1 ASN A 179      82.143 153.227 122.182  1.00  0.00           O  
ATOM   1485  ND2 ASN A 179      80.633 154.901 122.067  1.00  0.00           N  
ATOM   1486 HD21 ASN A 179      80.062 155.538 122.582  1.00  0.00           H  
ATOM   1487 HD22 ASN A 179      80.689 154.937 121.081  1.00  0.00           H  
ATOM   1488  N   ILE A 180      80.815 152.866 127.231  1.00  0.00           N  
ATOM   1489  CA  ILE A 180      80.895 152.974 128.684  1.00  0.00           C  
ATOM   1490  C   ILE A 180      81.712 151.852 129.310  1.00  0.00           C  
ATOM   1491  O   ILE A 180      82.633 152.102 130.079  1.00  0.00           O  
ATOM   1492  CB  ILE A 180      79.488 153.050 129.283  1.00  0.00           C  
ATOM   1493  CG1 ILE A 180      78.862 154.454 129.101  1.00  0.00           C  
ATOM   1494  CG2 ILE A 180      79.467 152.655 130.773  1.00  0.00           C  
ATOM   1495  CD1 ILE A 180      79.535 155.563 129.925  1.00  0.00           C  
ATOM   1496  H   ILE A 180      79.933 152.695 126.712  1.00  0.00           H  
ATOM   1497  HA  ILE A 180      81.390 153.834 128.876  1.00  0.00           H  
ATOM   1498  HB  ILE A 180      78.905 152.398 128.801  1.00  0.00           H  
ATOM   1499 HG12 ILE A 180      78.915 154.698 128.136  1.00  0.00           H  
ATOM   1500 HG13 ILE A 180      77.902 154.402 129.369  1.00  0.00           H  
ATOM   1501 HG21 ILE A 180      78.524 152.642 131.091  1.00  0.00           H  
ATOM   1502 HG22 ILE A 180      79.872 151.751 130.874  1.00  0.00           H  
ATOM   1503 HG23 ILE A 180      79.992 153.323 131.292  1.00  0.00           H  
ATOM   1504 HD11 ILE A 180      80.490 155.627 129.654  1.00  0.00           H  
ATOM   1505 HD12 ILE A 180      79.068 156.423 129.744  1.00  0.00           H  
ATOM   1506 HD13 ILE A 180      79.466 155.330 130.890  1.00  0.00           H  
ATOM   1507  N   CYS A 181      81.452 150.582 128.949  1.00  0.00           N  
ATOM   1508  CA  CYS A 181      82.164 149.441 129.511  1.00  0.00           C  
ATOM   1509  C   CYS A 181      83.649 149.401 129.165  1.00  0.00           C  
ATOM   1510  O   CYS A 181      84.498 149.013 129.968  1.00  0.00           O  
ATOM   1511  CB  CYS A 181      81.478 148.127 129.090  1.00  0.00           C  
ATOM   1512  SG  CYS A 181      82.096 146.693 130.043  1.00  0.00           S  
ATOM   1513  H   CYS A 181      80.697 150.493 128.233  1.00  0.00           H  
ATOM   1514  HA  CYS A 181      82.081 149.486 130.526  1.00  0.00           H  
ATOM   1515  HB2 CYS A 181      80.512 148.212 129.259  1.00  0.00           H  
ATOM   1516  HB3 CYS A 181      81.673 147.967 128.138  1.00  0.00           H  
ATOM   1517  HG  CYS A 181      82.960 146.940 130.473  1.00  0.00           H  
ATOM   1518  N   PHE A 182      84.016 149.812 127.944  1.00  0.00           N  
ATOM   1519  CA  PHE A 182      85.396 150.058 127.590  1.00  0.00           C  
ATOM   1520  C   PHE A 182      86.064 151.183 128.398  1.00  0.00           C  
ATOM   1521  O   PHE A 182      87.152 150.970 128.928  1.00  0.00           O  
ATOM   1522  CB  PHE A 182      85.459 150.321 126.062  1.00  0.00           C  
ATOM   1523  CG  PHE A 182      86.805 150.775 125.607  1.00  0.00           C  
ATOM   1524  CD1 PHE A 182      86.955 152.059 125.065  1.00  0.00           C  
ATOM   1525  CD2 PHE A 182      87.932 149.968 125.806  1.00  0.00           C  
ATOM   1526  CE1 PHE A 182      88.230 152.581 124.830  1.00  0.00           C  
ATOM   1527  CE2 PHE A 182      89.195 150.483 125.518  1.00  0.00           C  
ATOM   1528  CZ  PHE A 182      89.356 151.794 125.079  1.00  0.00           C  
ATOM   1529  H   PHE A 182      83.217 149.936 127.282  1.00  0.00           H  
ATOM   1530  HA  PHE A 182      85.919 149.210 127.801  1.00  0.00           H  
ATOM   1531  HB2 PHE A 182      85.242 149.473 125.613  1.00  0.00           H  
ATOM   1532  HB3 PHE A 182      84.803 151.026 125.862  1.00  0.00           H  
ATOM   1533  HD1 PHE A 182      86.156 152.601 124.848  1.00  0.00           H  
ATOM   1534  HD2 PHE A 182      87.831 149.048 126.146  1.00  0.00           H  
ATOM   1535  HE1 PHE A 182      88.328 153.516 124.483  1.00  0.00           H  
ATOM   1536  HE2 PHE A 182      90.012 149.883 125.632  1.00  0.00           H  
ATOM   1537  HZ  PHE A 182      90.266 152.173 124.942  1.00  0.00           H  
ATOM   1538  N   HID A 183      85.409 152.354 128.550  1.00  0.00           N  
ATOM   1539  CA  HID A 183      85.917 153.532 129.262  1.00  0.00           C  
ATOM   1540  C   HID A 183      86.228 153.258 130.726  1.00  0.00           C  
ATOM   1541  O   HID A 183      87.161 153.788 131.315  1.00  0.00           O  
ATOM   1542  CB  HID A 183      84.871 154.668 129.127  1.00  0.00           C  
ATOM   1543  CG  HID A 183      85.224 155.989 129.737  1.00  0.00           C  
ATOM   1544  H   HID A 183      84.452 152.347 128.089  1.00  0.00           H  
ATOM   1545  HA  HID A 183      86.773 153.830 128.805  1.00  0.00           H  
ATOM   1546  HB2 HID A 183      84.686 154.813 128.137  1.00  0.00           H  
ATOM   1547  HB3 HID A 183      83.999 154.347 129.543  1.00  0.00           H  
ATOM   1548  ND1 HID A 183      86.115 156.818 129.089  1.00  0.00           N  
ATOM   1549  CD2 HID A 183      84.830 156.545 130.911  1.00  0.00           C  
ATOM   1550  CE1 HID A 183      86.267 157.853 129.889  1.00  0.00           C  
ATOM   1551  NE2 HID A 183      85.506 157.743 131.006  1.00  0.00           N  
ATOM   1552  HD1 HID A 183      86.537 156.665 128.224  1.00  0.00           H  
ATOM   1553  HD2 HID A 183      84.193 156.171 131.564  1.00  0.00           H  
ATOM   1554  HE1 HID A 183      86.873 158.644 129.712  1.00  0.00           H  
ATOM   1555  N   GLU A 184      85.437 152.372 131.343  1.00  0.00           N  
ATOM   1556  CA  GLU A 184      85.671 151.839 132.666  1.00  0.00           C  
ATOM   1557  C   GLU A 184      86.952 151.011 132.815  1.00  0.00           C  
ATOM   1558  O   GLU A 184      87.617 151.051 133.846  1.00  0.00           O  
ATOM   1559  CB  GLU A 184      84.464 150.934 133.010  1.00  0.00           C  
ATOM   1560  CG  GLU A 184      83.108 151.680 133.034  1.00  0.00           C  
ATOM   1561  CD  GLU A 184      82.577 152.013 134.419  1.00  0.00           C  
ATOM   1562  OE1 GLU A 184      82.118 151.137 135.172  1.00  0.00           O  
ATOM   1563  OE2 GLU A 184      82.555 153.173 134.842  1.00  0.00           O  
ATOM   1564  H   GLU A 184      84.600 152.090 130.754  1.00  0.00           H  
ATOM   1565  HA  GLU A 184      85.696 152.606 133.347  1.00  0.00           H  
ATOM   1566  HB2 GLU A 184      84.403 150.243 132.319  1.00  0.00           H  
ATOM   1567  HB3 GLU A 184      84.610 150.568 133.906  1.00  0.00           H  
ATOM   1568  HG2 GLU A 184      83.229 152.531 132.543  1.00  0.00           H  
ATOM   1569  HG3 GLU A 184      82.441 151.102 132.586  1.00  0.00           H  
ATOM   1570  N   ASN A 185      87.310 150.192 131.801  1.00  0.00           N  
ATOM   1571  CA  ASN A 185      88.332 149.172 131.973  1.00  0.00           C  
ATOM   1572  C   ASN A 185      89.609 149.396 131.177  1.00  0.00           C  
ATOM   1573  O   ASN A 185      90.701 149.210 131.702  1.00  0.00           O  
ATOM   1574  CB  ASN A 185      87.770 147.809 131.482  1.00  0.00           C  
ATOM   1575  CG  ASN A 185      86.696 147.299 132.433  1.00  0.00           C  
ATOM   1576  OD1 ASN A 185      85.553 147.128 132.032  1.00  0.00           O  
ATOM   1577  ND2 ASN A 185      87.039 147.092 133.724  1.00  0.00           N  
ATOM   1578  H   ASN A 185      86.798 150.360 130.918  1.00  0.00           H  
ATOM   1579  HA  ASN A 185      88.595 149.177 132.962  1.00  0.00           H  
ATOM   1580  HB2 ASN A 185      87.372 147.946 130.592  1.00  0.00           H  
ATOM   1581  HB3 ASN A 185      88.513 147.163 131.460  1.00  0.00           H  
ATOM   1582 HD21 ASN A 185      87.987 147.293 133.989  1.00  0.00           H  
ATOM   1583 HD22 ASN A 185      86.378 146.759 134.368  1.00  0.00           H  
ATOM   1584  N   GLU A 186      89.509 149.726 129.872  1.00  0.00           N  
ATOM   1585  CA  GLU A 186      90.624 149.871 128.942  1.00  0.00           C  
ATOM   1586  C   GLU A 186      91.719 148.796 128.958  1.00  0.00           C  
ATOM   1587  O   GLU A 186      92.905 149.090 128.792  1.00  0.00           O  
ATOM   1588  CB  GLU A 186      91.299 151.242 129.115  1.00  0.00           C  
ATOM   1589  CG  GLU A 186      90.393 152.471 128.903  1.00  0.00           C  
ATOM   1590  CD  GLU A 186      91.230 153.744 129.019  1.00  0.00           C  
ATOM   1591  OE1 GLU A 186      92.428 153.629 129.413  1.00  0.00           O  
ATOM   1592  OE2 GLU A 186      90.700 154.827 128.675  1.00  0.00           O  
ATOM   1593  H   GLU A 186      88.499 149.877 129.570  1.00  0.00           H  
ATOM   1594  HA  GLU A 186      90.249 149.943 127.978  1.00  0.00           H  
ATOM   1595  HB2 GLU A 186      91.646 151.292 130.040  1.00  0.00           H  
ATOM   1596  HB3 GLU A 186      92.032 151.303 128.454  1.00  0.00           H  
ATOM   1597  HG2 GLU A 186      90.038 152.430 128.006  1.00  0.00           H  
ATOM   1598  HG3 GLU A 186      89.734 152.485 129.609  1.00  0.00           H  
ATOM   1599  N   ARG A 187      91.384 147.501 129.136  1.00  0.00           N  
ATOM   1600  CA  ARG A 187      92.428 146.478 129.187  1.00  0.00           C  
ATOM   1601  C   ARG A 187      92.119 145.245 128.359  1.00  0.00           C  
ATOM   1602  O   ARG A 187      93.028 144.631 127.808  1.00  0.00           O  
ATOM   1603  CB  ARG A 187      92.716 146.041 130.651  1.00  0.00           C  
ATOM   1604  CG  ARG A 187      93.348 147.140 131.539  1.00  0.00           C  
ATOM   1605  CD  ARG A 187      94.737 147.628 131.111  1.00  0.00           C  
ATOM   1606  NE  ARG A 187      95.127 148.733 132.047  1.00  0.00           N  
ATOM   1607  CZ  ARG A 187      94.857 150.037 131.860  1.00  0.00           C  
ATOM   1608  NH1 ARG A 187      95.273 150.905 132.782  1.00  0.00           N  
ATOM   1609  NH2 ARG A 187      94.247 150.509 130.777  1.00  0.00           N  
ATOM   1610  H   ARG A 187      90.382 147.317 129.227  1.00  0.00           H  
ATOM   1611  HA  ARG A 187      93.297 146.889 128.847  1.00  0.00           H  
ATOM   1612  HB2 ARG A 187      91.855 145.773 131.067  1.00  0.00           H  
ATOM   1613  HB3 ARG A 187      93.345 145.274 130.625  1.00  0.00           H  
ATOM   1614  HG2 ARG A 187      92.729 147.939 131.554  1.00  0.00           H  
ATOM   1615  HG3 ARG A 187      93.421 146.789 132.484  1.00  0.00           H  
ATOM   1616  HD2 ARG A 187      95.368 146.896 131.209  1.00  0.00           H  
ATOM   1617  HD3 ARG A 187      94.676 147.987 130.210  1.00  0.00           H  
ATOM   1618  HE  ARG A 187      95.629 148.470 132.876  1.00  0.00           H  
ATOM   1619 HH11 ARG A 187      95.786 150.627 133.580  1.00  0.00           H  
ATOM   1620 HH12 ARG A 187      95.055 151.889 132.658  1.00  0.00           H  
ATOM   1621 HH21 ARG A 187      94.000 149.832 130.063  1.00  0.00           H  
ATOM   1622 HH22 ARG A 187      94.047 151.461 130.673  1.00  0.00           H  
ATOM   1623  N   VAL A 188      90.834 144.882 128.180  1.00  0.00           N  
ATOM   1624  CA  VAL A 188      90.433 143.682 127.447  1.00  0.00           C  
ATOM   1625  C   VAL A 188      90.843 143.697 125.981  1.00  0.00           C  
ATOM   1626  O   VAL A 188      91.436 142.752 125.472  1.00  0.00           O  
ATOM   1627  CB  VAL A 188      88.926 143.503 127.557  1.00  0.00           C  
ATOM   1628  CG1 VAL A 188      88.418 142.291 126.761  1.00  0.00           C  
ATOM   1629  CG2 VAL A 188      88.544 143.294 129.026  1.00  0.00           C  
ATOM   1630  H   VAL A 188      90.147 145.541 128.616  1.00  0.00           H  
ATOM   1631  HA  VAL A 188      90.882 142.883 127.889  1.00  0.00           H  
ATOM   1632  HB  VAL A 188      88.482 144.308 127.155  1.00  0.00           H  
ATOM   1633 HG11 VAL A 188      87.483 142.085 127.041  1.00  0.00           H  
ATOM   1634 HG12 VAL A 188      88.440 142.507 125.787  1.00  0.00           H  
ATOM   1635 HG13 VAL A 188      89.007 141.508 126.947  1.00  0.00           H  
ATOM   1636 HG21 VAL A 188      89.096 142.552 129.403  1.00  0.00           H  
ATOM   1637 HG22 VAL A 188      88.718 144.138 129.530  1.00  0.00           H  
ATOM   1638 HG23 VAL A 188      87.575 143.059 129.080  1.00  0.00           H  
ATOM   1639  N   LEU A 189      90.623 144.825 125.287  1.00  0.00           N  
ATOM   1640  CA  LEU A 189      90.978 145.040 123.895  1.00  0.00           C  
ATOM   1641  C   LEU A 189      92.423 144.755 123.516  1.00  0.00           C  
ATOM   1642  O   LEU A 189      92.718 144.236 122.446  1.00  0.00           O  
ATOM   1643  CB  LEU A 189      90.657 146.510 123.506  1.00  0.00           C  
ATOM   1644  CG  LEU A 189      91.554 147.635 124.090  1.00  0.00           C  
ATOM   1645  CD1 LEU A 189      91.292 148.997 123.435  1.00  0.00           C  
ATOM   1646  CD2 LEU A 189      91.480 147.783 125.616  1.00  0.00           C  
ATOM   1647  H   LEU A 189      90.147 145.576 125.872  1.00  0.00           H  
ATOM   1648  HA  LEU A 189      90.374 144.441 123.314  1.00  0.00           H  
ATOM   1649  HB2 LEU A 189      90.716 146.577 122.509  1.00  0.00           H  
ATOM   1650  HB3 LEU A 189      89.720 146.701 123.798  1.00  0.00           H  
ATOM   1651  HG  LEU A 189      92.515 147.379 123.951  1.00  0.00           H  
ATOM   1652 HD11 LEU A 189      90.339 149.254 123.582  1.00  0.00           H  
ATOM   1653 HD12 LEU A 189      91.893 149.680 123.846  1.00  0.00           H  
ATOM   1654 HD13 LEU A 189      91.476 148.931 122.456  1.00  0.00           H  
ATOM   1655 HD21 LEU A 189      91.769 146.928 126.043  1.00  0.00           H  
ATOM   1656 HD22 LEU A 189      92.084 148.524 125.903  1.00  0.00           H  
ATOM   1657 HD23 LEU A 189      90.540 147.992 125.880  1.00  0.00           H  
ATOM   1658  N   ARG A 190      93.374 145.099 124.397  1.00  0.00           N  
ATOM   1659  CA  ARG A 190      94.781 144.984 124.102  1.00  0.00           C  
ATOM   1660  C   ARG A 190      95.257 143.553 124.289  1.00  0.00           C  
ATOM   1661  O   ARG A 190      96.159 143.086 123.604  1.00  0.00           O  
ATOM   1662  CB  ARG A 190      95.585 145.945 125.020  1.00  0.00           C  
ATOM   1663  CG  ARG A 190      95.366 147.453 124.731  1.00  0.00           C  
ATOM   1664  CD  ARG A 190      96.216 148.391 125.606  1.00  0.00           C  
ATOM   1665  NE  ARG A 190      95.916 149.810 125.207  1.00  0.00           N  
ATOM   1666  CZ  ARG A 190      96.372 150.892 125.855  1.00  0.00           C  
ATOM   1667  NH1 ARG A 190      96.014 152.105 125.437  1.00  0.00           N  
ATOM   1668  NH2 ARG A 190      97.177 150.795 126.909  1.00  0.00           N  
ATOM   1669  H   ARG A 190      92.998 145.454 125.306  1.00  0.00           H  
ATOM   1670  HA  ARG A 190      94.942 145.251 123.142  1.00  0.00           H  
ATOM   1671  HB2 ARG A 190      95.311 145.775 125.959  1.00  0.00           H  
ATOM   1672  HB3 ARG A 190      96.551 145.753 124.898  1.00  0.00           H  
ATOM   1673  HG2 ARG A 190      95.592 147.635 123.771  1.00  0.00           H  
ATOM   1674  HG3 ARG A 190      94.401 147.675 124.887  1.00  0.00           H  
ATOM   1675  HD2 ARG A 190      95.958 148.266 126.538  1.00  0.00           H  
ATOM   1676  HD3 ARG A 190      97.158 148.209 125.431  1.00  0.00           H  
ATOM   1677  HE  ARG A 190      95.337 149.942 124.403  1.00  0.00           H  
ATOM   1678 HH11 ARG A 190      95.400 152.228 124.667  1.00  0.00           H  
ATOM   1679 HH12 ARG A 190      96.375 152.917 125.916  1.00  0.00           H  
ATOM   1680 HH21 ARG A 190      97.425 149.869 127.227  1.00  0.00           H  
ATOM   1681 HH22 ARG A 190      97.519 151.599 127.365  1.00  0.00           H  
ATOM   1682  N   ALA A 191      94.641 142.827 125.239  1.00  0.00           N  
ATOM   1683  CA  ALA A 191      95.000 141.464 125.555  1.00  0.00           C  
ATOM   1684  C   ALA A 191      94.320 140.420 124.677  1.00  0.00           C  
ATOM   1685  O   ALA A 191      94.955 139.477 124.215  1.00  0.00           O  
ATOM   1686  CB  ALA A 191      94.662 141.213 127.035  1.00  0.00           C  
ATOM   1687  H   ALA A 191      93.872 143.351 125.728  1.00  0.00           H  
ATOM   1688  HA  ALA A 191      96.011 141.357 125.450  1.00  0.00           H  
ATOM   1689  HB1 ALA A 191      95.423 140.734 127.466  1.00  0.00           H  
ATOM   1690  HB2 ALA A 191      94.512 142.088 127.488  1.00  0.00           H  
ATOM   1691  HB3 ALA A 191      93.836 140.657 127.091  1.00  0.00           H  
ATOM   1692  N   VAL A 192      93.003 140.559 124.416  1.00  0.00           N  
ATOM   1693  CA  VAL A 192      92.232 139.543 123.696  1.00  0.00           C  
ATOM   1694  C   VAL A 192      91.792 140.050 122.323  1.00  0.00           C  
ATOM   1695  O   VAL A 192      90.898 139.516 121.672  1.00  0.00           O  
ATOM   1696  CB  VAL A 192      91.092 138.990 124.565  1.00  0.00           C  
ATOM   1697  CG1 VAL A 192      89.874 139.917 124.625  1.00  0.00           C  
ATOM   1698  CG2 VAL A 192      90.656 137.592 124.090  1.00  0.00           C  
ATOM   1699  H   VAL A 192      92.592 141.446 124.771  1.00  0.00           H  
ATOM   1700  HA  VAL A 192      92.826 138.742 123.555  1.00  0.00           H  
ATOM   1701  HB  VAL A 192      91.435 138.906 125.506  1.00  0.00           H  
ATOM   1702 HG11 VAL A 192      90.178 140.847 124.822  1.00  0.00           H  
ATOM   1703 HG12 VAL A 192      89.401 139.897 123.746  1.00  0.00           H  
ATOM   1704 HG13 VAL A 192      89.258 139.604 125.345  1.00  0.00           H  
ATOM   1705 HG21 VAL A 192      89.675 137.605 123.911  1.00  0.00           H  
ATOM   1706 HG22 VAL A 192      91.154 137.366 123.256  1.00  0.00           H  
ATOM   1707 HG23 VAL A 192      90.866 136.930 124.805  1.00  0.00           H  
ATOM   1708  N   GLY A 193      92.438 141.129 121.828  1.00  0.00           N  
ATOM   1709  CA  GLY A 193      92.106 141.742 120.547  1.00  0.00           C  
ATOM   1710  C   GLY A 193      92.320 140.903 119.319  1.00  0.00           C  
ATOM   1711  O   GLY A 193      91.357 140.587 118.637  1.00  0.00           O  
ATOM   1712  H   GLY A 193      93.200 141.482 122.453  1.00  0.00           H  
ATOM   1713  HA2 GLY A 193      91.120 142.052 120.579  1.00  0.00           H  
ATOM   1714  HA3 GLY A 193      92.644 142.621 120.456  1.00  0.00           H  
ATOM   1715  N   GLY A 194      93.573 140.526 118.975  1.00  0.00           N  
ATOM   1716  CA  GLY A 194      93.875 139.754 117.758  1.00  0.00           C  
ATOM   1717  C   GLY A 194      93.310 140.368 116.507  1.00  0.00           C  
ATOM   1718  O   GLY A 194      93.709 141.445 116.068  1.00  0.00           O  
ATOM   1719  H   GLY A 194      94.306 140.832 119.651  1.00  0.00           H  
ATOM   1720  HA2 GLY A 194      94.885 139.667 117.673  1.00  0.00           H  
ATOM   1721  HA3 GLY A 194      93.510 138.811 117.874  1.00  0.00           H  
ATOM   1722  N   THR A 195      92.297 139.705 115.951  1.00  0.00           N  
ATOM   1723  CA  THR A 195      91.347 140.336 115.054  1.00  0.00           C  
ATOM   1724  C   THR A 195      89.982 140.138 115.668  1.00  0.00           C  
ATOM   1725  O   THR A 195      89.815 139.339 116.580  1.00  0.00           O  
ATOM   1726  CB  THR A 195      91.452 139.794 113.645  1.00  0.00           C  
ATOM   1727  OG1 THR A 195      90.595 140.473 112.735  1.00  0.00           O  
ATOM   1728  CG2 THR A 195      91.127 138.304 113.619  1.00  0.00           C  
ATOM   1729  H   THR A 195      92.250 138.695 116.219  1.00  0.00           H  
ATOM   1730  HA  THR A 195      91.541 141.308 115.014  1.00  0.00           H  
ATOM   1731  HB  THR A 195      92.425 139.910 113.309  1.00  0.00           H  
ATOM   1732 HG21 THR A 195      91.964 137.778 113.457  1.00  0.00           H  
ATOM   1733 HG22 THR A 195      90.730 138.029 114.497  1.00  0.00           H  
ATOM   1734 HG23 THR A 195      90.471 138.114 112.886  1.00  0.00           H  
ATOM   1735  HG1 THR A 195      90.717 140.117 111.800  1.00  0.00           H  
ATOM   1736  N   LEU A 196      88.926 140.858 115.251  1.00  0.00           N  
ATOM   1737  CA  LEU A 196      87.670 140.870 116.005  1.00  0.00           C  
ATOM   1738  C   LEU A 196      86.963 139.524 116.063  1.00  0.00           C  
ATOM   1739  O   LEU A 196      86.187 139.222 116.963  1.00  0.00           O  
ATOM   1740  CB  LEU A 196      86.701 141.955 115.510  1.00  0.00           C  
ATOM   1741  CG  LEU A 196      86.384 141.905 114.014  1.00  0.00           C  
ATOM   1742  CD1 LEU A 196      85.131 141.072 113.763  1.00  0.00           C  
ATOM   1743  CD2 LEU A 196      86.226 143.329 113.479  1.00  0.00           C  
ATOM   1744  H   LEU A 196      89.078 141.385 114.377  1.00  0.00           H  
ATOM   1745  HA  LEU A 196      87.876 141.165 116.959  1.00  0.00           H  
ATOM   1746  HB2 LEU A 196      85.847 141.844 116.000  1.00  0.00           H  
ATOM   1747  HB3 LEU A 196      87.110 142.836 115.700  1.00  0.00           H  
ATOM   1748  HG  LEU A 196      87.156 141.495 113.531  1.00  0.00           H  
ATOM   1749 HD11 LEU A 196      84.357 141.481 114.246  1.00  0.00           H  
ATOM   1750 HD12 LEU A 196      84.938 141.049 112.782  1.00  0.00           H  
ATOM   1751 HD13 LEU A 196      85.278 140.141 114.096  1.00  0.00           H  
ATOM   1752 HD21 LEU A 196      87.077 143.833 113.624  1.00  0.00           H  
ATOM   1753 HD22 LEU A 196      86.019 143.294 112.502  1.00  0.00           H  
ATOM   1754 HD23 LEU A 196      85.480 143.784 113.964  1.00  0.00           H  
ATOM   1755  N   GLN A 197      87.304 138.642 115.114  1.00  0.00           N  
ATOM   1756  CA  GLN A 197      86.977 137.239 115.138  1.00  0.00           C  
ATOM   1757  C   GLN A 197      87.510 136.519 116.373  1.00  0.00           C  
ATOM   1758  O   GLN A 197      86.788 135.757 117.012  1.00  0.00           O  
ATOM   1759  CB  GLN A 197      87.489 136.628 113.816  1.00  0.00           C  
ATOM   1760  CG  GLN A 197      87.572 135.089 113.787  1.00  0.00           C  
ATOM   1761  CD  GLN A 197      88.963 134.601 114.204  1.00  0.00           C  
ATOM   1762  H   GLN A 197      87.853 139.089 114.321  1.00  0.00           H  
ATOM   1763  HA  GLN A 197      85.964 137.148 115.148  1.00  0.00           H  
ATOM   1764  HB2 GLN A 197      86.877 136.915 113.073  1.00  0.00           H  
ATOM   1765  HB3 GLN A 197      88.410 136.987 113.633  1.00  0.00           H  
ATOM   1766  HG2 GLN A 197      86.906 134.726 114.422  1.00  0.00           H  
ATOM   1767  HG3 GLN A 197      87.391 134.781 112.864  1.00  0.00           H  
ATOM   1768  OE1 GLN A 197      89.959 135.294 114.014  1.00  0.00           O  
ATOM   1769  NE2 GLN A 197      89.054 133.375 114.755  1.00  0.00           N  
ATOM   1770 HE21 GLN A 197      89.935 133.001 115.032  1.00  0.00           H  
ATOM   1771 HE22 GLN A 197      88.190 132.845 114.879  1.00  0.00           H  
ATOM   1772  N   ASP A 198      88.753 136.782 116.797  1.00  0.00           N  
ATOM   1773  CA  ASP A 198      89.272 136.317 118.066  1.00  0.00           C  
ATOM   1774  C   ASP A 198      88.524 136.883 119.269  1.00  0.00           C  
ATOM   1775  O   ASP A 198      88.148 136.148 120.180  1.00  0.00           O  
ATOM   1776  CB  ASP A 198      90.751 136.709 118.197  1.00  0.00           C  
ATOM   1777  CG  ASP A 198      91.546 136.048 117.094  1.00  0.00           C  
ATOM   1778  OD1 ASP A 198      91.436 134.803 116.940  1.00  0.00           O  
ATOM   1779  OD2 ASP A 198      92.272 136.802 116.395  1.00  0.00           O  
ATOM   1780  H   ASP A 198      89.314 137.357 116.121  1.00  0.00           H  
ATOM   1781  HA  ASP A 198      89.149 135.308 118.093  1.00  0.00           H  
ATOM   1782  HB2 ASP A 198      90.816 137.682 118.103  1.00  0.00           H  
ATOM   1783  HB3 ASP A 198      91.074 136.389 119.064  1.00  0.00           H  
ATOM   1784  N   PHE A 199      88.227 138.201 119.267  1.00  0.00           N  
ATOM   1785  CA  PHE A 199      87.468 138.866 120.319  1.00  0.00           C  
ATOM   1786  C   PHE A 199      86.078 138.250 120.525  1.00  0.00           C  
ATOM   1787  O   PHE A 199      85.676 137.891 121.632  1.00  0.00           O  
ATOM   1788  CB  PHE A 199      87.347 140.371 119.926  1.00  0.00           C  
ATOM   1789  CG  PHE A 199      86.704 141.234 120.976  1.00  0.00           C  
ATOM   1790  CD1 PHE A 199      87.346 141.448 122.196  1.00  0.00           C  
ATOM   1791  CD2 PHE A 199      85.457 141.834 120.756  1.00  0.00           C  
ATOM   1792  CE1 PHE A 199      86.712 142.161 123.220  1.00  0.00           C  
ATOM   1793  CE2 PHE A 199      84.816 142.561 121.767  1.00  0.00           C  
ATOM   1794  CZ  PHE A 199      85.438 142.703 123.013  1.00  0.00           C  
ATOM   1795  H   PHE A 199      88.600 138.707 118.424  1.00  0.00           H  
ATOM   1796  HA  PHE A 199      87.974 138.727 121.184  1.00  0.00           H  
ATOM   1797  HB2 PHE A 199      88.263 140.703 119.766  1.00  0.00           H  
ATOM   1798  HB3 PHE A 199      86.797 140.412 119.107  1.00  0.00           H  
ATOM   1799  HD1 PHE A 199      88.261 141.095 122.345  1.00  0.00           H  
ATOM   1800  HD2 PHE A 199      85.019 141.742 119.863  1.00  0.00           H  
ATOM   1801  HE1 PHE A 199      87.176 142.279 124.102  1.00  0.00           H  
ATOM   1802  HE2 PHE A 199      83.916 142.974 121.594  1.00  0.00           H  
ATOM   1803  HZ  PHE A 199      84.979 143.187 123.751  1.00  0.00           H  
ATOM   1804  N   PHE A 200      85.338 138.048 119.420  1.00  0.00           N  
ATOM   1805  CA  PHE A 200      84.020 137.443 119.409  1.00  0.00           C  
ATOM   1806  C   PHE A 200      84.002 135.963 119.755  1.00  0.00           C  
ATOM   1807  O   PHE A 200      83.109 135.491 120.449  1.00  0.00           O  
ATOM   1808  CB  PHE A 200      83.286 137.683 118.073  1.00  0.00           C  
ATOM   1809  CG  PHE A 200      82.987 139.132 117.758  1.00  0.00           C  
ATOM   1810  CD1 PHE A 200      83.080 140.190 118.688  1.00  0.00           C  
ATOM   1811  CD2 PHE A 200      82.644 139.447 116.433  1.00  0.00           C  
ATOM   1812  CE1 PHE A 200      82.950 141.524 118.274  1.00  0.00           C  
ATOM   1813  CE2 PHE A 200      82.557 140.777 116.013  1.00  0.00           C  
ATOM   1814  CZ  PHE A 200      82.756 141.815 116.926  1.00  0.00           C  
ATOM   1815  H   PHE A 200      85.821 138.381 118.538  1.00  0.00           H  
ATOM   1816  HA  PHE A 200      83.470 137.917 120.127  1.00  0.00           H  
ATOM   1817  HB2 PHE A 200      83.860 137.325 117.348  1.00  0.00           H  
ATOM   1818  HB3 PHE A 200      82.424 137.196 118.114  1.00  0.00           H  
ATOM   1819  HD1 PHE A 200      83.240 139.989 119.644  1.00  0.00           H  
ATOM   1820  HD2 PHE A 200      82.462 138.711 115.786  1.00  0.00           H  
ATOM   1821  HE1 PHE A 200      82.997 142.258 118.956  1.00  0.00           H  
ATOM   1822  HE2 PHE A 200      82.348 140.982 115.045  1.00  0.00           H  
ATOM   1823  HZ  PHE A 200      82.760 142.762 116.615  1.00  0.00           H  
ATOM   1824  N   ASN A 201      84.995 135.176 119.304  1.00  0.00           N  
ATOM   1825  CA  ASN A 201      85.145 133.790 119.726  1.00  0.00           C  
ATOM   1826  C   ASN A 201      85.526 133.655 121.196  1.00  0.00           C  
ATOM   1827  O   ASN A 201      85.021 132.797 121.920  1.00  0.00           O  
ATOM   1828  CB  ASN A 201      86.221 133.071 118.881  1.00  0.00           C  
ATOM   1829  CG  ASN A 201      85.670 132.726 117.506  1.00  0.00           C  
ATOM   1830  H   ASN A 201      85.638 135.647 118.633  1.00  0.00           H  
ATOM   1831  HA  ASN A 201      84.242 133.344 119.614  1.00  0.00           H  
ATOM   1832  HB2 ASN A 201      86.987 133.680 118.775  1.00  0.00           H  
ATOM   1833  HB3 ASN A 201      86.470 132.239 119.344  1.00  0.00           H  
ATOM   1834  OD1 ASN A 201      84.538 132.266 117.338  1.00  0.00           O  
ATOM   1835  ND2 ASN A 201      86.501 132.919 116.460  1.00  0.00           N  
ATOM   1836 HD21 ASN A 201      87.421 133.266 116.632  1.00  0.00           H  
ATOM   1837 HD22 ASN A 201      86.192 132.716 115.540  1.00  0.00           H  
ATOM   1838  N   GLY A 202      86.418 134.537 121.694  1.00  0.00           N  
ATOM   1839  CA  GLY A 202      86.890 134.494 123.071  1.00  0.00           C  
ATOM   1840  C   GLY A 202      85.843 134.914 124.062  1.00  0.00           C  
ATOM   1841  O   GLY A 202      85.966 134.627 125.248  1.00  0.00           O  
ATOM   1842  H   GLY A 202      86.735 135.250 120.999  1.00  0.00           H  
ATOM   1843  HA2 GLY A 202      87.202 133.549 123.284  1.00  0.00           H  
ATOM   1844  HA3 GLY A 202      87.706 135.096 123.160  1.00  0.00           H  
ATOM   1845  N   PHE A 203      84.743 135.541 123.596  1.00  0.00           N  
ATOM   1846  CA  PHE A 203      83.588 135.842 124.420  1.00  0.00           C  
ATOM   1847  C   PHE A 203      82.977 134.614 125.100  1.00  0.00           C  
ATOM   1848  O   PHE A 203      82.798 134.625 126.309  1.00  0.00           O  
ATOM   1849  CB  PHE A 203      82.456 136.503 123.569  1.00  0.00           C  
ATOM   1850  CG  PHE A 203      82.459 138.009 123.522  1.00  0.00           C  
ATOM   1851  CD1 PHE A 203      82.718 138.781 124.664  1.00  0.00           C  
ATOM   1852  CD2 PHE A 203      82.066 138.670 122.345  1.00  0.00           C  
ATOM   1853  CE1 PHE A 203      82.614 140.176 124.634  1.00  0.00           C  
ATOM   1854  CE2 PHE A 203      81.960 140.066 122.303  1.00  0.00           C  
ATOM   1855  CZ  PHE A 203      82.243 140.820 123.448  1.00  0.00           C  
ATOM   1856  H   PHE A 203      84.807 135.789 122.579  1.00  0.00           H  
ATOM   1857  HA  PHE A 203      83.905 136.455 125.167  1.00  0.00           H  
ATOM   1858  HB2 PHE A 203      82.556 136.161 122.641  1.00  0.00           H  
ATOM   1859  HB3 PHE A 203      81.591 136.204 123.958  1.00  0.00           H  
ATOM   1860  HD1 PHE A 203      82.982 138.332 125.512  1.00  0.00           H  
ATOM   1861  HD2 PHE A 203      81.861 138.135 121.529  1.00  0.00           H  
ATOM   1862  HE1 PHE A 203      82.805 140.706 125.462  1.00  0.00           H  
ATOM   1863  HE2 PHE A 203      81.679 140.521 121.449  1.00  0.00           H  
ATOM   1864  HZ  PHE A 203      82.182 141.814 123.422  1.00  0.00           H  
ATOM   1865  N   ASP A 204      82.683 133.516 124.358  1.00  0.00           N  
ATOM   1866  CA  ASP A 204      82.088 132.295 124.918  1.00  0.00           C  
ATOM   1867  C   ASP A 204      83.063 131.593 125.858  1.00  0.00           C  
ATOM   1868  O   ASP A 204      82.729 131.207 126.974  1.00  0.00           O  
ATOM   1869  CB  ASP A 204      81.670 131.367 123.736  1.00  0.00           C  
ATOM   1870  CG  ASP A 204      80.888 130.090 124.025  1.00  0.00           C  
ATOM   1871  OD1 ASP A 204      80.336 129.881 125.125  1.00  0.00           O  
ATOM   1872  OD2 ASP A 204      80.790 129.283 123.064  1.00  0.00           O  
ATOM   1873  H   ASP A 204      82.921 133.622 123.346  1.00  0.00           H  
ATOM   1874  HA  ASP A 204      81.297 132.580 125.470  1.00  0.00           H  
ATOM   1875  HB2 ASP A 204      81.124 131.939 123.092  1.00  0.00           H  
ATOM   1876  HB3 ASP A 204      82.526 131.116 123.243  1.00  0.00           H  
ATOM   1877  N   ALA A 205      84.348 131.482 125.454  1.00  0.00           N  
ATOM   1878  CA  ALA A 205      85.366 130.886 126.298  1.00  0.00           C  
ATOM   1879  C   ALA A 205      85.583 131.605 127.613  1.00  0.00           C  
ATOM   1880  O   ALA A 205      85.580 131.001 128.664  1.00  0.00           O  
ATOM   1881  CB  ALA A 205      86.715 130.824 125.566  1.00  0.00           C  
ATOM   1882  H   ALA A 205      84.525 131.857 124.503  1.00  0.00           H  
ATOM   1883  HA  ALA A 205      85.096 129.920 126.499  1.00  0.00           H  
ATOM   1884  HB1 ALA A 205      86.589 130.375 124.685  1.00  0.00           H  
ATOM   1885  HB2 ALA A 205      87.055 131.751 125.427  1.00  0.00           H  
ATOM   1886  HB3 ALA A 205      87.364 130.306 126.119  1.00  0.00           H  
ATOM   1887  N   LEU A 206      85.722 132.937 127.587  1.00  0.00           N  
ATOM   1888  CA  LEU A 206      85.834 133.717 128.799  1.00  0.00           C  
ATOM   1889  C   LEU A 206      84.545 133.790 129.570  1.00  0.00           C  
ATOM   1890  O   LEU A 206      84.623 133.767 130.806  1.00  0.00           O  
ATOM   1891  CB  LEU A 206      86.454 135.097 128.490  1.00  0.00           C  
ATOM   1892  CG  LEU A 206      87.902 134.966 127.957  1.00  0.00           C  
ATOM   1893  CD1 LEU A 206      88.401 136.244 127.269  1.00  0.00           C  
ATOM   1894  CD2 LEU A 206      88.876 134.521 129.059  1.00  0.00           C  
ATOM   1895  H   LEU A 206      85.741 133.345 126.629  1.00  0.00           H  
ATOM   1896  HA  LEU A 206      86.542 133.289 129.392  1.00  0.00           H  
ATOM   1897  HB2 LEU A 206      85.923 135.518 127.791  1.00  0.00           H  
ATOM   1898  HB3 LEU A 206      86.492 135.605 129.319  1.00  0.00           H  
ATOM   1899  HG  LEU A 206      87.933 134.204 127.301  1.00  0.00           H  
ATOM   1900 HD11 LEU A 206      88.381 136.998 127.923  1.00  0.00           H  
ATOM   1901 HD12 LEU A 206      89.335 136.100 126.948  1.00  0.00           H  
ATOM   1902 HD13 LEU A 206      87.806 136.453 126.495  1.00  0.00           H  
ATOM   1903 HD21 LEU A 206      88.587 133.633 129.412  1.00  0.00           H  
ATOM   1904 HD22 LEU A 206      89.794 134.449 128.675  1.00  0.00           H  
ATOM   1905 HD23 LEU A 206      88.869 135.196 129.794  1.00  0.00           H  
ATOM   1906  N   LEU A 207      83.344 133.784 128.970  1.00  0.00           N  
ATOM   1907  CA  LEU A 207      82.072 133.612 129.660  1.00  0.00           C  
ATOM   1908  C   LEU A 207      81.998 132.345 130.507  1.00  0.00           C  
ATOM   1909  O   LEU A 207      81.487 132.361 131.617  1.00  0.00           O  
ATOM   1910  CB  LEU A 207      80.842 133.668 128.708  1.00  0.00           C  
ATOM   1911  CG  LEU A 207      80.173 135.040 128.455  1.00  0.00           C  
ATOM   1912  CD1 LEU A 207      78.756 134.810 127.899  1.00  0.00           C  
ATOM   1913  CD2 LEU A 207      80.113 135.882 129.732  1.00  0.00           C  
ATOM   1914  H   LEU A 207      83.406 133.919 127.922  1.00  0.00           H  
ATOM   1915  HA  LEU A 207      81.929 134.412 130.273  1.00  0.00           H  
ATOM   1916  HB2 LEU A 207      81.137 133.315 127.819  1.00  0.00           H  
ATOM   1917  HB3 LEU A 207      80.142 133.063 129.089  1.00  0.00           H  
ATOM   1918  HG  LEU A 207      80.709 135.540 127.791  1.00  0.00           H  
ATOM   1919 HD11 LEU A 207      78.225 134.290 128.565  1.00  0.00           H  
ATOM   1920 HD12 LEU A 207      78.323 135.694 127.735  1.00  0.00           H  
ATOM   1921 HD13 LEU A 207      78.820 134.300 127.044  1.00  0.00           H  
ATOM   1922 HD21 LEU A 207      81.041 136.039 130.068  1.00  0.00           H  
ATOM   1923 HD22 LEU A 207      79.676 136.758 129.530  1.00  0.00           H  
ATOM   1924 HD23 LEU A 207      79.583 135.394 130.425  1.00  0.00           H  
ATOM   1925  N   GLU A 208      82.590 131.232 130.037  1.00  0.00           N  
ATOM   1926  CA  GLU A 208      82.610 129.992 130.791  1.00  0.00           C  
ATOM   1927  C   GLU A 208      83.744 129.928 131.800  1.00  0.00           C  
ATOM   1928  O   GLU A 208      84.034 128.891 132.393  1.00  0.00           O  
ATOM   1929  CB  GLU A 208      82.735 128.784 129.845  1.00  0.00           C  
ATOM   1930  CG  GLU A 208      81.552 128.666 128.863  1.00  0.00           C  
ATOM   1931  CD  GLU A 208      80.225 128.310 129.523  1.00  0.00           C  
ATOM   1932  OE1 GLU A 208      80.113 128.275 130.772  1.00  0.00           O  
ATOM   1933  OE2 GLU A 208      79.299 128.021 128.723  1.00  0.00           O  
ATOM   1934  H   GLU A 208      83.023 131.347 129.098  1.00  0.00           H  
ATOM   1935  HA  GLU A 208      81.723 129.875 131.276  1.00  0.00           H  
ATOM   1936  HB2 GLU A 208      83.545 128.902 129.312  1.00  0.00           H  
ATOM   1937  HB3 GLU A 208      82.743 127.975 130.390  1.00  0.00           H  
ATOM   1938  HG2 GLU A 208      81.441 129.539 128.420  1.00  0.00           H  
ATOM   1939  HG3 GLU A 208      81.766 127.952 128.217  1.00  0.00           H  
ATOM   1940  N   HID A 209      84.375 131.078 132.077  1.00  0.00           N  
ATOM   1941  CA  HID A 209      85.468 131.179 133.010  1.00  0.00           C  
ATOM   1942  C   HID A 209      85.198 132.348 133.960  1.00  0.00           C  
ATOM   1943  O   HID A 209      86.115 133.024 134.421  1.00  0.00           O  
ATOM   1944  CB  HID A 209      86.820 131.307 132.249  1.00  0.00           C  
ATOM   1945  CG  HID A 209      87.395 129.995 131.732  1.00  0.00           C  
ATOM   1946  H   HID A 209      83.992 131.901 131.544  1.00  0.00           H  
ATOM   1947  HA  HID A 209      85.513 130.343 133.556  1.00  0.00           H  
ATOM   1948  HB2 HID A 209      86.689 131.921 131.462  1.00  0.00           H  
ATOM   1949  HB3 HID A 209      87.498 131.721 132.867  1.00  0.00           H  
ATOM   1950  ND1 HID A 209      86.866 129.393 130.612  1.00  0.00           N  
ATOM   1951  CD2 HID A 209      88.437 129.248 132.191  1.00  0.00           C  
ATOM   1952  CE1 HID A 209      87.572 128.309 130.406  1.00  0.00           C  
ATOM   1953  NE2 HID A 209      88.545 128.168 131.334  1.00  0.00           N  
ATOM   1954  HD1 HID A 209      86.107 129.721 130.078  1.00  0.00           H  
ATOM   1955  HD2 HID A 209      89.002 129.437 132.977  1.00  0.00           H  
ATOM   1956  HE1 HID A 209      87.425 127.646 129.656  1.00  0.00           H  
ATOM   1957  N   ILE A 210      83.912 132.620 134.300  1.00  0.00           N  
ATOM   1958  CA  ILE A 210      83.514 133.746 135.153  1.00  0.00           C  
ATOM   1959  C   ILE A 210      82.623 133.253 136.274  1.00  0.00           C  
ATOM   1960  O   ILE A 210      81.430 133.537 136.339  1.00  0.00           O  
ATOM   1961  CB  ILE A 210      82.783 134.858 134.404  1.00  0.00           C  
ATOM   1962  CG1 ILE A 210      83.616 135.354 133.220  1.00  0.00           C  
ATOM   1963  CG2 ILE A 210      82.500 136.063 135.330  1.00  0.00           C  
ATOM   1964  CD1 ILE A 210      82.788 136.124 132.198  1.00  0.00           C  
ATOM   1965  H   ILE A 210      83.224 131.943 133.892  1.00  0.00           H  
ATOM   1966  HA  ILE A 210      84.356 134.083 135.575  1.00  0.00           H  
ATOM   1967  HB  ILE A 210      81.932 134.485 134.043  1.00  0.00           H  
ATOM   1968 HG12 ILE A 210      84.335 135.947 133.563  1.00  0.00           H  
ATOM   1969 HG13 ILE A 210      84.022 134.567 132.769  1.00  0.00           H  
ATOM   1970 HG21 ILE A 210      81.999 136.752 134.817  1.00  0.00           H  
ATOM   1971 HG22 ILE A 210      81.958 135.753 136.105  1.00  0.00           H  
ATOM   1972 HG23 ILE A 210      83.366 136.436 135.646  1.00  0.00           H  
ATOM   1973 HD11 ILE A 210      82.379 136.918 132.642  1.00  0.00           H  
ATOM   1974 HD12 ILE A 210      83.382 136.420 131.454  1.00  0.00           H  
ATOM   1975 HD13 ILE A 210      82.072 135.528 131.843  1.00  0.00           H  
ATOM   1976  N   ARG A 211      83.176 132.432 137.192  1.00  0.00           N  
ATOM   1977  CA  ARG A 211      82.431 131.870 138.317  1.00  0.00           C  
ATOM   1978  C   ARG A 211      81.253 131.010 137.879  1.00  0.00           C  
ATOM   1979  O   ARG A 211      80.328 130.737 138.636  1.00  0.00           O  
ATOM   1980  CB  ARG A 211      81.987 132.962 139.327  1.00  0.00           C  
ATOM   1981  CG  ARG A 211      83.176 133.716 139.954  1.00  0.00           C  
ATOM   1982  CD  ARG A 211      82.773 134.800 140.953  1.00  0.00           C  
ATOM   1983  NE  ARG A 211      84.049 135.407 141.449  1.00  0.00           N  
ATOM   1984  CZ  ARG A 211      84.121 136.355 142.388  1.00  0.00           C  
ATOM   1985  NH1 ARG A 211      85.320 136.816 142.732  1.00  0.00           N  
ATOM   1986  NH2 ARG A 211      83.022 136.831 142.973  1.00  0.00           N  
ATOM   1987  H   ARG A 211      84.190 132.236 137.022  1.00  0.00           H  
ATOM   1988  HA  ARG A 211      83.062 131.297 138.868  1.00  0.00           H  
ATOM   1989  HB2 ARG A 211      81.430 133.617 138.845  1.00  0.00           H  
ATOM   1990  HB3 ARG A 211      81.487 132.522 140.054  1.00  0.00           H  
ATOM   1991  HG2 ARG A 211      83.765 133.056 140.430  1.00  0.00           H  
ATOM   1992  HG3 ARG A 211      83.708 134.151 139.221  1.00  0.00           H  
ATOM   1993  HD2 ARG A 211      82.263 135.480 140.488  1.00  0.00           H  
ATOM   1994  HD3 ARG A 211      82.314 134.383 141.698  1.00  0.00           H  
ATOM   1995  HE  ARG A 211      84.901 135.072 141.041  1.00  0.00           H  
ATOM   1996 HH11 ARG A 211      86.155 136.498 142.305  1.00  0.00           H  
ATOM   1997 HH12 ARG A 211      85.382 137.522 143.460  1.00  0.00           H  
ATOM   1998 HH21 ARG A 211      82.130 136.473 142.676  1.00  0.00           H  
ATOM   1999 HH22 ARG A 211      83.084 137.520 143.680  1.00  0.00           H  
ATOM   2000  N   THR A 212      81.311 130.496 136.641  1.00  0.00           N  
ATOM   2001  CA  THR A 212      80.229 129.778 136.004  1.00  0.00           C  
ATOM   2002  C   THR A 212      80.340 128.299 136.293  1.00  0.00           C  
ATOM   2003  O   THR A 212      79.483 127.496 135.924  1.00  0.00           O  
ATOM   2004  CB  THR A 212      80.225 129.970 134.502  1.00  0.00           C  
ATOM   2005  OG1 THR A 212      81.531 129.767 133.988  1.00  0.00           O  
ATOM   2006  CG2 THR A 212      79.794 131.405 134.168  1.00  0.00           C  
ATOM   2007  H   THR A 212      82.241 130.669 136.167  1.00  0.00           H  
ATOM   2008  HA  THR A 212      79.356 130.112 136.378  1.00  0.00           H  
ATOM   2009  HB  THR A 212      79.603 129.276 134.075  1.00  0.00           H  
ATOM   2010 HG21 THR A 212      80.593 132.006 134.189  1.00  0.00           H  
ATOM   2011 HG22 THR A 212      79.385 131.426 133.255  1.00  0.00           H  
ATOM   2012 HG23 THR A 212      79.124 131.717 134.842  1.00  0.00           H  
ATOM   2013  HG1 THR A 212      81.745 130.449 133.277  1.00  0.00           H  
ATOM   2014  N   SER A 213      81.371 127.902 137.063  1.00  0.00           N  
ATOM   2015  CA  SER A 213      81.669 126.553 137.519  1.00  0.00           C  
ATOM   2016  C   SER A 213      80.697 126.027 138.568  1.00  0.00           C  
ATOM   2017  O   SER A 213      81.068 125.379 139.540  1.00  0.00           O  
ATOM   2018  CB  SER A 213      83.094 126.467 138.114  1.00  0.00           C  
ATOM   2019  OG  SER A 213      84.048 126.975 137.182  1.00  0.00           O  
ATOM   2020  H   SER A 213      82.003 128.734 137.332  1.00  0.00           H  
ATOM   2021  HA  SER A 213      81.620 125.931 136.713  1.00  0.00           H  
ATOM   2022  HB2 SER A 213      83.125 127.012 138.939  1.00  0.00           H  
ATOM   2023  HB3 SER A 213      83.300 125.518 138.303  1.00  0.00           H  
ATOM   2024  HG  SER A 213      83.833 127.928 136.979  1.00  0.00           H  
ATOM   2025  N   PHE A 214      79.398 126.278 138.362  1.00  0.00           N  
ATOM   2026  CA  PHE A 214      78.298 125.881 139.206  1.00  0.00           C  
ATOM   2027  C   PHE A 214      77.608 124.668 138.610  1.00  0.00           C  
ATOM   2028  O   PHE A 214      76.553 124.247 139.071  1.00  0.00           O  
ATOM   2029  CB  PHE A 214      77.267 127.044 139.259  1.00  0.00           C  
ATOM   2030  CG  PHE A 214      77.728 128.260 140.032  1.00  0.00           C  
ATOM   2031  CD1 PHE A 214      78.737 128.230 141.017  1.00  0.00           C  
ATOM   2032  CD2 PHE A 214      77.078 129.482 139.784  1.00  0.00           C  
ATOM   2033  CE1 PHE A 214      79.083 129.388 141.725  1.00  0.00           C  
ATOM   2034  CE2 PHE A 214      77.419 130.641 140.492  1.00  0.00           C  
ATOM   2035  CZ  PHE A 214      78.423 130.593 141.464  1.00  0.00           C  
ATOM   2036  H   PHE A 214      79.241 126.836 137.455  1.00  0.00           H  
ATOM   2037  HA  PHE A 214      78.685 125.590 140.085  1.00  0.00           H  
ATOM   2038  HB2 PHE A 214      77.088 127.321 138.327  1.00  0.00           H  
ATOM   2039  HB3 PHE A 214      76.451 126.694 139.694  1.00  0.00           H  
ATOM   2040  HD1 PHE A 214      79.208 127.380 141.210  1.00  0.00           H  
ATOM   2041  HD2 PHE A 214      76.361 129.522 139.090  1.00  0.00           H  
ATOM   2042  HE1 PHE A 214      79.806 129.345 142.420  1.00  0.00           H  
ATOM   2043  HE2 PHE A 214      76.937 131.505 140.298  1.00  0.00           H  
ATOM   2044  HZ  PHE A 214      78.671 131.414 141.971  1.00  0.00           H  
ATOM   2045  N   GLY A 215      78.143 124.103 137.499  1.00  0.00           N  
ATOM   2046  CA  GLY A 215      77.596 122.920 136.823  1.00  0.00           C  
ATOM   2047  C   GLY A 215      76.382 123.223 135.986  1.00  0.00           C  
ATOM   2048  O   GLY A 215      76.058 122.528 135.032  1.00  0.00           O  
ATOM   2049  H   GLY A 215      79.005 124.602 137.159  1.00  0.00           H  
ATOM   2050  HA2 GLY A 215      78.323 122.514 136.238  1.00  0.00           H  
ATOM   2051  HA3 GLY A 215      77.363 122.222 137.525  1.00  0.00           H  
ATOM   2052  N   LYS A 216      75.670 124.299 136.331  1.00  0.00           N  
ATOM   2053  CA  LYS A 216      74.573 124.819 135.563  1.00  0.00           C  
ATOM   2054  C   LYS A 216      75.040 125.894 134.616  1.00  0.00           C  
ATOM   2055  O   LYS A 216      74.867 125.780 133.403  1.00  0.00           O  
ATOM   2056  CB  LYS A 216      73.531 125.370 136.552  1.00  0.00           C  
ATOM   2057  CG  LYS A 216      72.239 125.864 135.897  1.00  0.00           C  
ATOM   2058  CD  LYS A 216      71.221 126.393 136.920  1.00  0.00           C  
ATOM   2059  CE  LYS A 216      69.954 126.880 136.217  1.00  0.00           C  
ATOM   2060  NZ  LYS A 216      68.984 127.440 137.175  1.00  0.00           N  
ATOM   2061  H   LYS A 216      75.997 124.737 137.238  1.00  0.00           H  
ATOM   2062  HA  LYS A 216      74.159 124.069 135.025  1.00  0.00           H  
ATOM   2063  HB2 LYS A 216      73.297 124.643 137.193  1.00  0.00           H  
ATOM   2064  HB3 LYS A 216      73.944 126.134 137.043  1.00  0.00           H  
ATOM   2065  HG2 LYS A 216      72.460 126.603 135.257  1.00  0.00           H  
ATOM   2066  HG3 LYS A 216      71.819 125.107 135.392  1.00  0.00           H  
ATOM   2067  HD2 LYS A 216      70.980 125.658 137.535  1.00  0.00           H  
ATOM   2068  HD3 LYS A 216      71.626 127.152 137.407  1.00  0.00           H  
ATOM   2069  HE2 LYS A 216      70.212 127.581 135.548  1.00  0.00           H  
ATOM   2070  HE3 LYS A 216      69.541 126.104 135.732  1.00  0.00           H  
ATOM   2071  HZ1 LYS A 216      69.471 127.873 137.936  1.00  0.00           H  
ATOM   2072  HZ2 LYS A 216      68.413 128.124 136.718  1.00  0.00           H  
ATOM   2073  HZ3 LYS A 216      68.400 126.709 137.532  1.00  0.00           H  
ATOM   2074  N   GLN A 217      75.722 126.941 135.135  1.00  0.00           N  
ATOM   2075  CA  GLN A 217      76.215 128.052 134.349  1.00  0.00           C  
ATOM   2076  C   GLN A 217      77.201 127.576 133.279  1.00  0.00           C  
ATOM   2077  O   GLN A 217      77.191 128.064 132.161  1.00  0.00           O  
ATOM   2078  CB  GLN A 217      76.729 129.191 135.257  1.00  0.00           C  
ATOM   2079  CG  GLN A 217      75.632 130.060 135.946  1.00  0.00           C  
ATOM   2080  CD  GLN A 217      76.195 131.244 136.749  1.00  0.00           C  
ATOM   2081  H   GLN A 217      75.858 126.864 136.176  1.00  0.00           H  
ATOM   2082  HA  GLN A 217      75.434 128.475 133.873  1.00  0.00           H  
ATOM   2083  HB2 GLN A 217      77.295 128.794 135.986  1.00  0.00           H  
ATOM   2084  HB3 GLN A 217      77.298 129.812 134.708  1.00  0.00           H  
ATOM   2085  HG2 GLN A 217      75.029 130.415 135.235  1.00  0.00           H  
ATOM   2086  HG3 GLN A 217      75.116 129.471 136.564  1.00  0.00           H  
ATOM   2087  OE1 GLN A 217      77.393 131.423 136.923  1.00  0.00           O  
ATOM   2088  NE2 GLN A 217      75.271 132.079 137.280  1.00  0.00           N  
ATOM   2089 HE21 GLN A 217      75.570 132.869 137.830  1.00  0.00           H  
ATOM   2090 HE22 GLN A 217      74.295 131.886 137.108  1.00  0.00           H  
ATOM   2091  N   ALA A 218      77.966 126.519 133.614  1.00  0.00           N  
ATOM   2092  CA  ALA A 218      78.862 125.771 132.753  1.00  0.00           C  
ATOM   2093  C   ALA A 218      78.248 124.909 131.627  1.00  0.00           C  
ATOM   2094  O   ALA A 218      78.960 124.305 130.823  1.00  0.00           O  
ATOM   2095  CB  ALA A 218      79.688 124.860 133.684  1.00  0.00           C  
ATOM   2096  H   ALA A 218      77.843 126.261 134.654  1.00  0.00           H  
ATOM   2097  HA  ALA A 218      79.521 126.437 132.306  1.00  0.00           H  
ATOM   2098  HB1 ALA A 218      79.245 123.970 133.742  1.00  0.00           H  
ATOM   2099  HB2 ALA A 218      80.605 124.759 133.309  1.00  0.00           H  
ATOM   2100  HB3 ALA A 218      79.734 125.277 134.588  1.00  0.00           H  
ATOM   2101  N   THR A 219      76.908 124.788 131.551  1.00  0.00           N  
ATOM   2102  CA  THR A 219      76.222 123.919 130.592  1.00  0.00           C  
ATOM   2103  C   THR A 219      75.843 124.690 129.340  1.00  0.00           C  
ATOM   2104  O   THR A 219      76.515 124.579 128.320  1.00  0.00           O  
ATOM   2105  CB  THR A 219      74.995 123.236 131.191  1.00  0.00           C  
ATOM   2106  OG1 THR A 219      75.409 122.254 132.133  1.00  0.00           O  
ATOM   2107  CG2 THR A 219      74.158 122.496 130.136  1.00  0.00           C  
ATOM   2108  H   THR A 219      76.395 125.380 132.250  1.00  0.00           H  
ATOM   2109  HA  THR A 219      76.850 123.176 130.333  1.00  0.00           H  
ATOM   2110  HB  THR A 219      74.433 123.935 131.683  1.00  0.00           H  
ATOM   2111 HG21 THR A 219      74.767 122.078 129.462  1.00  0.00           H  
ATOM   2112 HG22 THR A 219      73.615 121.785 130.582  1.00  0.00           H  
ATOM   2113 HG23 THR A 219      73.549 123.145 129.680  1.00  0.00           H  
ATOM   2114  HG1 THR A 219      75.573 122.673 133.034  1.00  0.00           H  
ATOM   2115  N   LEU A 220      74.732 125.459 129.360  1.00  0.00           N  
ATOM   2116  CA  LEU A 220      74.250 126.241 128.226  1.00  0.00           C  
ATOM   2117  C   LEU A 220      73.493 127.446 128.771  1.00  0.00           C  
ATOM   2118  O   LEU A 220      72.826 128.186 128.055  1.00  0.00           O  
ATOM   2119  CB  LEU A 220      73.228 125.470 127.342  1.00  0.00           C  
ATOM   2120  CG  LEU A 220      73.762 124.251 126.567  1.00  0.00           C  
ATOM   2121  CD1 LEU A 220      72.591 123.528 125.893  1.00  0.00           C  
ATOM   2122  CD2 LEU A 220      74.810 124.648 125.522  1.00  0.00           C  
ATOM   2123  H   LEU A 220      74.236 125.440 130.291  1.00  0.00           H  
ATOM   2124  HA  LEU A 220      75.033 126.568 127.705  1.00  0.00           H  
ATOM   2125  HB2 LEU A 220      72.501 125.148 127.941  1.00  0.00           H  
ATOM   2126  HB3 LEU A 220      72.867 126.114 126.676  1.00  0.00           H  
ATOM   2127  HG  LEU A 220      74.208 123.634 127.203  1.00  0.00           H  
ATOM   2128 HD11 LEU A 220      72.136 124.155 125.262  1.00  0.00           H  
ATOM   2129 HD12 LEU A 220      72.938 122.738 125.391  1.00  0.00           H  
ATOM   2130 HD13 LEU A 220      71.945 123.226 126.592  1.00  0.00           H  
ATOM   2131 HD21 LEU A 220      75.580 125.091 125.979  1.00  0.00           H  
ATOM   2132 HD22 LEU A 220      75.127 123.829 125.046  1.00  0.00           H  
ATOM   2133 HD23 LEU A 220      74.399 125.280 124.867  1.00  0.00           H  
ATOM   2134  N   GLU A 221      73.581 127.629 130.101  1.00  0.00           N  
ATOM   2135  CA  GLU A 221      73.008 128.715 130.876  1.00  0.00           C  
ATOM   2136  C   GLU A 221      73.739 130.009 130.548  1.00  0.00           C  
ATOM   2137  O   GLU A 221      73.151 131.064 130.310  1.00  0.00           O  
ATOM   2138  CB  GLU A 221      73.192 128.312 132.351  1.00  0.00           C  
ATOM   2139  CG  GLU A 221      72.812 129.355 133.439  1.00  0.00           C  
ATOM   2140  CD  GLU A 221      71.376 129.253 133.933  1.00  0.00           C  
ATOM   2141  OE1 GLU A 221      71.054 129.903 134.962  1.00  0.00           O  
ATOM   2142  OE2 GLU A 221      70.601 128.433 133.385  1.00  0.00           O  
ATOM   2143  H   GLU A 221      74.152 126.846 130.570  1.00  0.00           H  
ATOM   2144  HA  GLU A 221      72.036 128.815 130.657  1.00  0.00           H  
ATOM   2145  HB2 GLU A 221      72.629 127.508 132.518  1.00  0.00           H  
ATOM   2146  HB3 GLU A 221      74.153 128.093 132.489  1.00  0.00           H  
ATOM   2147  HG2 GLU A 221      73.409 129.208 134.209  1.00  0.00           H  
ATOM   2148  HG3 GLU A 221      72.934 130.251 133.046  1.00  0.00           H  
ATOM   2149  N   SER A 222      75.081 129.918 130.466  1.00  0.00           N  
ATOM   2150  CA  SER A 222      75.919 130.928 129.855  1.00  0.00           C  
ATOM   2151  C   SER A 222      75.779 130.964 128.332  1.00  0.00           C  
ATOM   2152  O   SER A 222      75.956 129.924 127.693  1.00  0.00           O  
ATOM   2153  CB  SER A 222      77.397 130.702 130.194  1.00  0.00           C  
ATOM   2154  OG  SER A 222      78.146 131.873 129.891  1.00  0.00           O  
ATOM   2155  H   SER A 222      75.461 129.034 130.893  1.00  0.00           H  
ATOM   2156  HA  SER A 222      75.635 131.834 130.208  1.00  0.00           H  
ATOM   2157  HB2 SER A 222      77.478 130.508 131.161  1.00  0.00           H  
ATOM   2158  HB3 SER A 222      77.739 129.950 129.649  1.00  0.00           H  
ATOM   2159  HG  SER A 222      78.988 131.875 130.428  1.00  0.00           H  
ATOM   2160  N   PRO A 223      75.435 132.093 127.698  1.00  0.00           N  
ATOM   2161  CA  PRO A 223      75.271 132.171 126.256  1.00  0.00           C  
ATOM   2162  C   PRO A 223      76.485 131.804 125.437  1.00  0.00           C  
ATOM   2163  O   PRO A 223      77.610 131.856 125.930  1.00  0.00           O  
ATOM   2164  CB  PRO A 223      74.895 133.631 125.982  1.00  0.00           C  
ATOM   2165  CG  PRO A 223      74.304 134.151 127.291  1.00  0.00           C  
ATOM   2166  CD  PRO A 223      75.023 133.332 128.359  1.00  0.00           C  
ATOM   2167  HA  PRO A 223      74.457 131.609 125.962  1.00  0.00           H  
ATOM   2168  HB2 PRO A 223      75.702 134.170 125.731  1.00  0.00           H  
ATOM   2169  HB3 PRO A 223      74.217 133.697 125.248  1.00  0.00           H  
ATOM   2170  HG2 PRO A 223      74.500 135.117 127.394  1.00  0.00           H  
ATOM   2171  HG3 PRO A 223      73.327 133.984 127.314  1.00  0.00           H  
ATOM   2172  HD2 PRO A 223      75.822 133.834 128.713  1.00  0.00           H  
ATOM   2173  HD3 PRO A 223      74.406 133.139 129.134  1.00  0.00           H  
ATOM   2174  N   SER A 224      76.277 131.498 124.148  1.00  0.00           N  
ATOM   2175  CA  SER A 224      77.380 131.211 123.248  1.00  0.00           C  
ATOM   2176  C   SER A 224      77.334 131.913 121.921  1.00  0.00           C  
ATOM   2177  O   SER A 224      76.292 132.106 121.292  1.00  0.00           O  
ATOM   2178  CB  SER A 224      77.616 129.714 122.997  1.00  0.00           C  
ATOM   2179  OG  SER A 224      76.491 129.010 122.482  1.00  0.00           O  
ATOM   2180  H   SER A 224      75.279 131.487 123.865  1.00  0.00           H  
ATOM   2181  HA  SER A 224      78.247 131.490 123.724  1.00  0.00           H  
ATOM   2182  HB2 SER A 224      78.381 129.615 122.346  1.00  0.00           H  
ATOM   2183  HB3 SER A 224      77.892 129.284 123.868  1.00  0.00           H  
ATOM   2184  HG  SER A 224      76.805 128.198 121.994  1.00  0.00           H  
ATOM   2185  N   PHE A 225      78.527 132.337 121.472  1.00  0.00           N  
ATOM   2186  CA  PHE A 225      78.732 133.103 120.265  1.00  0.00           C  
ATOM   2187  C   PHE A 225      79.793 132.417 119.434  1.00  0.00           C  
ATOM   2188  O   PHE A 225      80.772 131.874 119.951  1.00  0.00           O  
ATOM   2189  CB  PHE A 225      79.157 134.558 120.588  1.00  0.00           C  
ATOM   2190  CG  PHE A 225      78.944 135.501 119.428  1.00  0.00           C  
ATOM   2191  CD1 PHE A 225      80.004 135.868 118.582  1.00  0.00           C  
ATOM   2192  CD2 PHE A 225      77.678 136.070 119.209  1.00  0.00           C  
ATOM   2193  CE1 PHE A 225      79.791 136.771 117.531  1.00  0.00           C  
ATOM   2194  CE2 PHE A 225      77.464 136.979 118.169  1.00  0.00           C  
ATOM   2195  CZ  PHE A 225      78.524 137.331 117.337  1.00  0.00           C  
ATOM   2196  H   PHE A 225      79.327 132.046 122.108  1.00  0.00           H  
ATOM   2197  HA  PHE A 225      77.881 133.064 119.740  1.00  0.00           H  
ATOM   2198  HB2 PHE A 225      78.607 134.866 121.340  1.00  0.00           H  
ATOM   2199  HB3 PHE A 225      80.115 134.545 120.802  1.00  0.00           H  
ATOM   2200  HD1 PHE A 225      80.905 135.489 118.725  1.00  0.00           H  
ATOM   2201  HD2 PHE A 225      76.920 135.818 119.808  1.00  0.00           H  
ATOM   2202  HE1 PHE A 225      80.552 137.011 116.924  1.00  0.00           H  
ATOM   2203  HE2 PHE A 225      76.548 137.373 118.030  1.00  0.00           H  
ATOM   2204  HZ  PHE A 225      78.385 137.987 116.595  1.00  0.00           H  
ATOM   2205  N   LEU A 226      79.599 132.391 118.112  1.00  0.00           N  
ATOM   2206  CA  LEU A 226      80.462 131.620 117.253  1.00  0.00           C  
ATOM   2207  C   LEU A 226      80.762 132.360 115.982  1.00  0.00           C  
ATOM   2208  O   LEU A 226      79.872 132.737 115.220  1.00  0.00           O  
ATOM   2209  CB  LEU A 226      79.811 130.240 116.998  1.00  0.00           C  
ATOM   2210  CG  LEU A 226      80.670 129.190 116.270  1.00  0.00           C  
ATOM   2211  CD1 LEU A 226      80.308 127.781 116.756  1.00  0.00           C  
ATOM   2212  CD2 LEU A 226      80.486 129.259 114.754  1.00  0.00           C  
ATOM   2213  H   LEU A 226      78.798 132.958 117.782  1.00  0.00           H  
ATOM   2214  HA  LEU A 226      81.332 131.446 117.740  1.00  0.00           H  
ATOM   2215  HB2 LEU A 226      79.562 129.857 117.884  1.00  0.00           H  
ATOM   2216  HB3 LEU A 226      78.995 130.390 116.448  1.00  0.00           H  
ATOM   2217  HG  LEU A 226      81.630 129.368 116.463  1.00  0.00           H  
ATOM   2218 HD11 LEU A 226      79.344 127.606 116.567  1.00  0.00           H  
ATOM   2219 HD12 LEU A 226      80.873 127.113 116.275  1.00  0.00           H  
ATOM   2220 HD13 LEU A 226      80.475 127.719 117.738  1.00  0.00           H  
ATOM   2221 HD21 LEU A 226      80.754 130.165 114.429  1.00  0.00           H  
ATOM   2222 HD22 LEU A 226      81.058 128.564 114.319  1.00  0.00           H  
ATOM   2223 HD23 LEU A 226      79.527 129.092 114.529  1.00  0.00           H  
ATOM   2224  N   CYS A 227      82.054 132.565 115.695  1.00  0.00           N  
ATOM   2225  CA  CYS A 227      82.459 133.071 114.404  1.00  0.00           C  
ATOM   2226  C   CYS A 227      82.748 131.964 113.415  1.00  0.00           C  
ATOM   2227  O   CYS A 227      83.550 131.062 113.645  1.00  0.00           O  
ATOM   2228  CB  CYS A 227      83.737 133.916 114.506  1.00  0.00           C  
ATOM   2229  SG  CYS A 227      83.567 135.367 115.572  1.00  0.00           S  
ATOM   2230  H   CYS A 227      82.708 132.333 116.463  1.00  0.00           H  
ATOM   2231  HA  CYS A 227      81.703 133.636 114.031  1.00  0.00           H  
ATOM   2232  HB2 CYS A 227      84.459 133.339 114.873  1.00  0.00           H  
ATOM   2233  HB3 CYS A 227      83.975 134.225 113.590  1.00  0.00           H  
ATOM   2234  HG  CYS A 227      84.433 135.537 116.043  1.00  0.00           H  
ATOM   2235  N   LYS A 228      82.112 132.040 112.242  1.00  0.00           N  
ATOM   2236  CA  LYS A 228      82.364 131.096 111.184  1.00  0.00           C  
ATOM   2237  C   LYS A 228      82.248 131.778 109.844  1.00  0.00           C  
ATOM   2238  O   LYS A 228      81.918 132.961 109.760  1.00  0.00           O  
ATOM   2239  CB  LYS A 228      81.414 129.884 111.271  1.00  0.00           C  
ATOM   2240  CG  LYS A 228      79.952 130.261 110.989  1.00  0.00           C  
ATOM   2241  CD  LYS A 228      78.979 129.083 110.996  1.00  0.00           C  
ATOM   2242  CE  LYS A 228      79.263 128.106 109.859  1.00  0.00           C  
ATOM   2243  NZ  LYS A 228      78.337 126.970 109.963  1.00  0.00           N  
ATOM   2244  H   LYS A 228      81.436 132.828 112.173  1.00  0.00           H  
ATOM   2245  HA  LYS A 228      83.297 130.729 111.283  1.00  0.00           H  
ATOM   2246  HB2 LYS A 228      81.698 129.219 110.597  1.00  0.00           H  
ATOM   2247  HB3 LYS A 228      81.468 129.513 112.187  1.00  0.00           H  
ATOM   2248  HG2 LYS A 228      79.653 130.931 111.685  1.00  0.00           H  
ATOM   2249  HG3 LYS A 228      79.905 130.714 110.087  1.00  0.00           H  
ATOM   2250  HD2 LYS A 228      79.070 128.598 111.860  1.00  0.00           H  
ATOM   2251  HD3 LYS A 228      78.053 129.431 110.890  1.00  0.00           H  
ATOM   2252  HE2 LYS A 228      79.128 128.576 108.995  1.00  0.00           H  
ATOM   2253  HE3 LYS A 228      80.201 127.788 109.939  1.00  0.00           H  
ATOM   2254  HZ1 LYS A 228      78.751 126.242 110.514  1.00  0.00           H  
ATOM   2255  HZ2 LYS A 228      77.483 127.265 110.399  1.00  0.00           H  
ATOM   2256  HZ3 LYS A 228      78.132 126.613 109.049  1.00  0.00           H  
ATOM   2257  N   GLU A 229      82.567 131.028 108.763  1.00  0.00           N  
ATOM   2258  CA  GLU A 229      82.555 131.511 107.395  1.00  0.00           C  
ATOM   2259  C   GLU A 229      83.367 132.778 107.253  1.00  0.00           C  
ATOM   2260  O   GLU A 229      82.804 133.845 107.032  1.00  0.00           O  
ATOM   2261  CB  GLU A 229      81.132 131.677 106.807  1.00  0.00           C  
ATOM   2262  CG  GLU A 229      80.295 130.377 106.810  1.00  0.00           C  
ATOM   2263  CD  GLU A 229      80.953 129.199 106.098  1.00  0.00           C  
ATOM   2264  OE1 GLU A 229      81.835 129.414 105.230  1.00  0.00           O  
ATOM   2265  OE2 GLU A 229      80.591 128.057 106.493  1.00  0.00           O  
ATOM   2266  H   GLU A 229      82.830 130.037 109.020  1.00  0.00           H  
ATOM   2267  HA  GLU A 229      82.927 130.800 106.781  1.00  0.00           H  
ATOM   2268  HB2 GLU A 229      80.656 132.331 107.360  1.00  0.00           H  
ATOM   2269  HB3 GLU A 229      81.226 131.961 105.875  1.00  0.00           H  
ATOM   2270  HG2 GLU A 229      80.151 130.116 107.750  1.00  0.00           H  
ATOM   2271  HG3 GLU A 229      79.443 130.567 106.350  1.00  0.00           H  
ATOM   2272  N   LEU A 230      84.702 132.697 107.455  1.00  0.00           N  
ATOM   2273  CA  LEU A 230      85.600 133.838 107.548  1.00  0.00           C  
ATOM   2274  C   LEU A 230      86.406 134.037 106.261  1.00  0.00           C  
ATOM   2275  O   LEU A 230      87.631 133.907 106.327  1.00  0.00           O  
ATOM   2276  CB  LEU A 230      86.601 133.634 108.726  1.00  0.00           C  
ATOM   2277  CG  LEU A 230      85.986 133.386 110.106  1.00  0.00           C  
ATOM   2278  CD1 LEU A 230      87.060 132.852 111.068  1.00  0.00           C  
ATOM   2279  CD2 LEU A 230      85.155 134.547 110.678  1.00  0.00           C  
ATOM   2280  H   LEU A 230      85.039 131.697 107.541  1.00  0.00           H  
ATOM   2281  HA  LEU A 230      85.051 134.671 107.706  1.00  0.00           H  
ATOM   2282  HB2 LEU A 230      87.164 132.847 108.498  1.00  0.00           H  
ATOM   2283  HB3 LEU A 230      87.157 134.455 108.783  1.00  0.00           H  
ATOM   2284  HG  LEU A 230      85.259 132.712 110.025  1.00  0.00           H  
ATOM   2285 HD11 LEU A 230      87.792 133.525 111.146  1.00  0.00           H  
ATOM   2286 HD12 LEU A 230      86.648 132.694 111.963  1.00  0.00           H  
ATOM   2287 HD13 LEU A 230      87.425 131.996 110.708  1.00  0.00           H  
ATOM   2288 HD21 LEU A 230      84.397 134.742 110.059  1.00  0.00           H  
ATOM   2289 HD22 LEU A 230      84.802 134.285 111.574  1.00  0.00           H  
ATOM   2290 HD23 LEU A 230      85.737 135.353 110.766  1.00  0.00           H  
ATOM   2291  N   PRO A 231      85.860 134.323 105.070  1.00  0.00           N  
ATOM   2292  CA  PRO A 231      86.677 134.645 103.927  1.00  0.00           C  
ATOM   2293  C   PRO A 231      86.795 136.157 103.816  1.00  0.00           C  
ATOM   2294  O   PRO A 231      86.411 136.902 104.714  1.00  0.00           O  
ATOM   2295  CB  PRO A 231      85.823 134.091 102.767  1.00  0.00           C  
ATOM   2296  CG  PRO A 231      84.397 134.401 103.180  1.00  0.00           C  
ATOM   2297  CD  PRO A 231      84.475 134.081 104.656  1.00  0.00           C  
ATOM   2298  HA  PRO A 231      87.583 134.223 103.991  1.00  0.00           H  
ATOM   2299  HB2 PRO A 231      86.049 134.551 101.912  1.00  0.00           H  
ATOM   2300  HB3 PRO A 231      85.955 133.108 102.670  1.00  0.00           H  
ATOM   2301  HG2 PRO A 231      84.196 135.349 103.031  1.00  0.00           H  
ATOM   2302  HG3 PRO A 231      83.771 133.804 102.718  1.00  0.00           H  
ATOM   2303  HD2 PRO A 231      83.838 134.664 105.187  1.00  0.00           H  
ATOM   2304  HD3 PRO A 231      84.214 133.116 104.832  1.00  0.00           H  
ATOM   2305  N   GLU A 232      87.249 136.628 102.647  1.00  0.00           N  
ATOM   2306  CA  GLU A 232      87.397 138.028 102.296  1.00  0.00           C  
ATOM   2307  C   GLU A 232      86.069 138.770 102.116  1.00  0.00           C  
ATOM   2308  O   GLU A 232      86.008 139.993 102.134  1.00  0.00           O  
ATOM   2309  CB  GLU A 232      88.190 138.113 100.965  1.00  0.00           C  
ATOM   2310  CG  GLU A 232      89.637 137.558 101.060  1.00  0.00           C  
ATOM   2311  CD  GLU A 232      90.380 137.500  99.722  1.00  0.00           C  
ATOM   2312  OE1 GLU A 232      89.750 137.762  98.667  1.00  0.00           O  
ATOM   2313  OE2 GLU A 232      91.588 137.154  99.761  1.00  0.00           O  
ATOM   2314  H   GLU A 232      87.503 135.846 101.966  1.00  0.00           H  
ATOM   2315  HA  GLU A 232      87.946 138.505 103.012  1.00  0.00           H  
ATOM   2316  HB2 GLU A 232      87.716 137.573 100.301  1.00  0.00           H  
ATOM   2317  HB3 GLU A 232      88.257 139.056 100.718  1.00  0.00           H  
ATOM   2318  HG2 GLU A 232      90.145 138.152 101.658  1.00  0.00           H  
ATOM   2319  HG3 GLU A 232      89.583 136.640 101.411  1.00  0.00           H  
ATOM   2320  N   GLY A 233      84.945 138.043 101.931  1.00  0.00           N  
ATOM   2321  CA  GLY A 233      83.666 138.661 101.597  1.00  0.00           C  
ATOM   2322  C   GLY A 233      82.760 139.054 102.730  1.00  0.00           C  
ATOM   2323  O   GLY A 233      81.978 139.989 102.581  1.00  0.00           O  
ATOM   2324  H   GLY A 233      85.079 137.020 102.048  1.00  0.00           H  
ATOM   2325  HA2 GLY A 233      83.853 139.495 101.007  1.00  0.00           H  
ATOM   2326  HA3 GLY A 233      83.153 138.022 100.959  1.00  0.00           H  
ATOM   2327  N   THR A 234      82.740 138.302 103.841  1.00  0.00           N  
ATOM   2328  CA  THR A 234      81.807 138.500 104.942  1.00  0.00           C  
ATOM   2329  C   THR A 234      82.215 137.583 106.054  1.00  0.00           C  
ATOM   2330  O   THR A 234      83.117 136.766 105.883  1.00  0.00           O  
ATOM   2331  CB  THR A 234      80.316 138.301 104.607  1.00  0.00           C  
ATOM   2332  OG1 THR A 234      79.454 138.909 105.558  1.00  0.00           O  
ATOM   2333  CG2 THR A 234      79.885 136.838 104.454  1.00  0.00           C  
ATOM   2334  H   THR A 234      83.472 137.544 103.844  1.00  0.00           H  
ATOM   2335  HA  THR A 234      81.883 139.445 105.253  1.00  0.00           H  
ATOM   2336  HB  THR A 234      80.130 138.727 103.684  1.00  0.00           H  
ATOM   2337 HG21 THR A 234      79.906 136.388 105.348  1.00  0.00           H  
ATOM   2338 HG22 THR A 234      78.956 136.800 104.084  1.00  0.00           H  
ATOM   2339 HG23 THR A 234      80.511 136.368 103.830  1.00  0.00           H  
ATOM   2340  HG1 THR A 234      79.987 139.352 106.290  1.00  0.00           H  
ATOM   2341  N   LEU A 235      81.581 137.698 107.211  1.00  0.00           N  
ATOM   2342  CA  LEU A 235      81.682 136.824 108.346  1.00  0.00           C  
ATOM   2343  C   LEU A 235      80.263 136.456 108.717  1.00  0.00           C  
ATOM   2344  O   LEU A 235      79.328 137.250 108.566  1.00  0.00           O  
ATOM   2345  CB  LEU A 235      82.347 137.478 109.585  1.00  0.00           C  
ATOM   2346  CG  LEU A 235      83.869 137.655 109.520  1.00  0.00           C  
ATOM   2347  CD1 LEU A 235      84.240 138.843 108.627  1.00  0.00           C  
ATOM   2348  CD2 LEU A 235      84.438 137.842 110.948  1.00  0.00           C  
ATOM   2349  H   LEU A 235      80.936 138.567 107.228  1.00  0.00           H  
ATOM   2350  HA  LEU A 235      82.164 135.998 108.084  1.00  0.00           H  
ATOM   2351  HB2 LEU A 235      81.944 138.380 109.697  1.00  0.00           H  
ATOM   2352  HB3 LEU A 235      82.144 136.904 110.369  1.00  0.00           H  
ATOM   2353  HG  LEU A 235      84.278 136.823 109.147  1.00  0.00           H  
ATOM   2354 HD11 LEU A 235      83.833 139.675 109.000  1.00  0.00           H  
ATOM   2355 HD12 LEU A 235      85.234 138.938 108.601  1.00  0.00           H  
ATOM   2356 HD13 LEU A 235      83.893 138.683 107.704  1.00  0.00           H  
ATOM   2357 HD21 LEU A 235      84.218 137.035 111.490  1.00  0.00           H  
ATOM   2358 HD22 LEU A 235      85.426 137.955 110.888  1.00  0.00           H  
ATOM   2359 HD23 LEU A 235      84.024 138.652 111.355  1.00  0.00           H  
ATOM   2360  N   MET A 236      80.064 135.231 109.216  1.00  0.00           N  
ATOM   2361  CA  MET A 236      78.788 134.782 109.721  1.00  0.00           C  
ATOM   2362  C   MET A 236      78.920 134.494 111.201  1.00  0.00           C  
ATOM   2363  O   MET A 236      79.698 133.648 111.648  1.00  0.00           O  
ATOM   2364  CB  MET A 236      78.275 133.548 108.953  1.00  0.00           C  
ATOM   2365  CG  MET A 236      78.029 133.847 107.460  1.00  0.00           C  
ATOM   2366  SD  MET A 236      77.273 132.485 106.522  1.00  0.00           S  
ATOM   2367  CE  MET A 236      75.698 132.356 107.410  1.00  0.00           C  
ATOM   2368  H   MET A 236      80.924 134.629 109.205  1.00  0.00           H  
ATOM   2369  HA  MET A 236      78.122 135.521 109.606  1.00  0.00           H  
ATOM   2370  HB2 MET A 236      78.952 132.818 109.017  1.00  0.00           H  
ATOM   2371  HB3 MET A 236      77.413 133.247 109.357  1.00  0.00           H  
ATOM   2372  HG2 MET A 236      77.446 134.697 107.400  1.00  0.00           H  
ATOM   2373  HG3 MET A 236      78.931 134.121 107.039  1.00  0.00           H  
ATOM   2374  HE1 MET A 236      75.068 131.798 106.875  1.00  0.00           H  
ATOM   2375  HE2 MET A 236      75.859 131.930 108.298  1.00  0.00           H  
ATOM   2376  HE3 MET A 236      75.320 133.270 107.535  1.00  0.00           H  
ATOM   2377  N   LEU A 237      78.161 135.232 112.018  1.00  0.00           N  
ATOM   2378  CA  LEU A 237      78.291 135.165 113.446  1.00  0.00           C  
ATOM   2379  C   LEU A 237      77.015 134.604 114.007  1.00  0.00           C  
ATOM   2380  O   LEU A 237      75.933 135.154 113.811  1.00  0.00           O  
ATOM   2381  CB  LEU A 237      78.587 136.545 114.048  1.00  0.00           C  
ATOM   2382  CG  LEU A 237      79.801 137.279 113.447  1.00  0.00           C  
ATOM   2383  CD1 LEU A 237      79.971 138.641 114.125  1.00  0.00           C  
ATOM   2384  CD2 LEU A 237      81.117 136.500 113.473  1.00  0.00           C  
ATOM   2385  H   LEU A 237      77.480 135.848 111.521  1.00  0.00           H  
ATOM   2386  HA  LEU A 237      79.043 134.547 113.677  1.00  0.00           H  
ATOM   2387  HB2 LEU A 237      77.794 137.120 113.900  1.00  0.00           H  
ATOM   2388  HB3 LEU A 237      78.764 136.426 115.015  1.00  0.00           H  
ATOM   2389  HG  LEU A 237      79.648 137.411 112.474  1.00  0.00           H  
ATOM   2390 HD11 LEU A 237      80.116 138.506 115.104  1.00  0.00           H  
ATOM   2391 HD12 LEU A 237      80.759 139.110 113.730  1.00  0.00           H  
ATOM   2392 HD13 LEU A 237      79.147 139.187 113.979  1.00  0.00           H  
ATOM   2393 HD21 LEU A 237      81.011 135.653 112.953  1.00  0.00           H  
ATOM   2394 HD22 LEU A 237      81.839 137.057 113.064  1.00  0.00           H  
ATOM   2395 HD23 LEU A 237      81.355 136.284 114.419  1.00  0.00           H  
ATOM   2396  N   HID A 238      77.117 133.464 114.704  1.00  0.00           N  
ATOM   2397  CA  HID A 238      75.978 132.851 115.351  1.00  0.00           C  
ATOM   2398  C   HID A 238      75.932 133.258 116.795  1.00  0.00           C  
ATOM   2399  O   HID A 238      76.932 133.202 117.506  1.00  0.00           O  
ATOM   2400  CB  HID A 238      75.996 131.305 115.362  1.00  0.00           C  
ATOM   2401  CG  HID A 238      75.779 130.671 114.033  1.00  0.00           C  
ATOM   2402  H   HID A 238      78.082 133.070 114.733  1.00  0.00           H  
ATOM   2403  HA  HID A 238      75.140 133.175 114.898  1.00  0.00           H  
ATOM   2404  HB2 HID A 238      76.888 131.000 115.724  1.00  0.00           H  
ATOM   2405  HB3 HID A 238      75.277 130.984 115.994  1.00  0.00           H  
ATOM   2406  ND1 HID A 238      74.650 131.003 113.329  1.00  0.00           N  
ATOM   2407  CD2 HID A 238      76.492 129.738 113.357  1.00  0.00           C  
ATOM   2408  CE1 HID A 238      74.688 130.286 112.233  1.00  0.00           C  
ATOM   2409  NE2 HID A 238      75.784 129.492 112.197  1.00  0.00           N  
ATOM   2410  HD1 HID A 238      73.960 131.647 113.597  1.00  0.00           H  
ATOM   2411  HD2 HID A 238      77.340 129.318 113.632  1.00  0.00           H  
ATOM   2412  HE1 HID A 238      73.997 130.305 111.494  1.00  0.00           H  
ATOM   2413  N   TYR A 239      74.741 133.628 117.270  1.00  0.00           N  
ATOM   2414  CA  TYR A 239      74.455 133.733 118.679  1.00  0.00           C  
ATOM   2415  C   TYR A 239      73.438 132.668 119.045  1.00  0.00           C  
ATOM   2416  O   TYR A 239      72.303 132.666 118.565  1.00  0.00           O  
ATOM   2417  CB  TYR A 239      73.938 135.154 118.989  1.00  0.00           C  
ATOM   2418  CG  TYR A 239      73.723 135.403 120.453  1.00  0.00           C  
ATOM   2419  CD1 TYR A 239      74.686 135.033 121.406  1.00  0.00           C  
ATOM   2420  CD2 TYR A 239      72.539 136.021 120.885  1.00  0.00           C  
ATOM   2421  CE1 TYR A 239      74.464 135.259 122.766  1.00  0.00           C  
ATOM   2422  CE2 TYR A 239      72.312 136.244 122.249  1.00  0.00           C  
ATOM   2423  CZ  TYR A 239      73.273 135.851 123.187  1.00  0.00           C  
ATOM   2424  OH  TYR A 239      73.046 136.047 124.558  1.00  0.00           O  
ATOM   2425  H   TYR A 239      74.035 133.835 116.520  1.00  0.00           H  
ATOM   2426  HA  TYR A 239      75.294 133.552 119.193  1.00  0.00           H  
ATOM   2427  HB2 TYR A 239      74.611 135.803 118.648  1.00  0.00           H  
ATOM   2428  HB3 TYR A 239      73.072 135.272 118.514  1.00  0.00           H  
ATOM   2429  HD1 TYR A 239      75.534 134.605 121.109  1.00  0.00           H  
ATOM   2430  HD2 TYR A 239      71.861 136.302 120.221  1.00  0.00           H  
ATOM   2431  HE1 TYR A 239      75.158 134.998 123.437  1.00  0.00           H  
ATOM   2432  HE2 TYR A 239      71.469 136.681 122.552  1.00  0.00           H  
ATOM   2433  HH  TYR A 239      73.826 135.690 125.060  1.00  0.00           H  
ATOM   2434  N   PHE A 240      73.838 131.704 119.889  1.00  0.00           N  
ATOM   2435  CA  PHE A 240      72.988 130.594 120.275  1.00  0.00           C  
ATOM   2436  C   PHE A 240      72.243 130.902 121.565  1.00  0.00           C  
ATOM   2437  O   PHE A 240      72.768 131.560 122.460  1.00  0.00           O  
ATOM   2438  CB  PHE A 240      73.775 129.263 120.420  1.00  0.00           C  
ATOM   2439  CG  PHE A 240      74.449 128.806 119.148  1.00  0.00           C  
ATOM   2440  CD1 PHE A 240      73.838 128.938 117.893  1.00  0.00           C  
ATOM   2441  CD2 PHE A 240      75.695 128.165 119.212  1.00  0.00           C  
ATOM   2442  CE1 PHE A 240      74.446 128.442 116.731  1.00  0.00           C  
ATOM   2443  CE2 PHE A 240      76.324 127.688 118.057  1.00  0.00           C  
ATOM   2444  CZ  PHE A 240      75.697 127.822 116.814  1.00  0.00           C  
ATOM   2445  H   PHE A 240      74.816 131.830 120.239  1.00  0.00           H  
ATOM   2446  HA  PHE A 240      72.291 130.490 119.556  1.00  0.00           H  
ATOM   2447  HB2 PHE A 240      74.471 129.406 121.104  1.00  0.00           H  
ATOM   2448  HB3 PHE A 240      73.130 128.569 120.694  1.00  0.00           H  
ATOM   2449  HD1 PHE A 240      72.956 129.393 117.820  1.00  0.00           H  
ATOM   2450  HD2 PHE A 240      76.140 128.048 120.099  1.00  0.00           H  
ATOM   2451  HE1 PHE A 240      73.979 128.534 115.850  1.00  0.00           H  
ATOM   2452  HE2 PHE A 240      77.229 127.247 118.127  1.00  0.00           H  
ATOM   2453  HZ  PHE A 240      76.136 127.479 115.990  1.00  0.00           H  
ATOM   2454  N   HID A 241      70.975 130.436 121.675  1.00  0.00           N  
ATOM   2455  CA  HID A 241      70.119 130.660 122.844  1.00  0.00           C  
ATOM   2456  C   HID A 241      69.900 132.126 123.231  1.00  0.00           C  
ATOM   2457  O   HID A 241      70.296 132.531 124.325  1.00  0.00           O  
ATOM   2458  CB  HID A 241      70.591 129.863 124.082  1.00  0.00           C  
ATOM   2459  CG  HID A 241      70.750 128.402 123.811  1.00  0.00           C  
ATOM   2460  H   HID A 241      70.660 129.893 120.834  1.00  0.00           H  
ATOM   2461  HA  HID A 241      69.203 130.247 122.648  1.00  0.00           H  
ATOM   2462  HB2 HID A 241      71.472 130.232 124.383  1.00  0.00           H  
ATOM   2463  HB3 HID A 241      69.917 129.983 124.814  1.00  0.00           H  
ATOM   2464  ND1 HID A 241      69.630 127.629 123.562  1.00  0.00           N  
ATOM   2465  CD2 HID A 241      71.871 127.636 123.775  1.00  0.00           C  
ATOM   2466  CE1 HID A 241      70.093 126.407 123.391  1.00  0.00           C  
ATOM   2467  NE2 HID A 241      71.442 126.354 123.507  1.00  0.00           N  
ATOM   2468  HD1 HID A 241      68.707 127.931 123.523  1.00  0.00           H  
ATOM   2469  HD2 HID A 241      72.801 127.933 123.913  1.00  0.00           H  
ATOM   2470  HE1 HID A 241      69.525 125.591 123.197  1.00  0.00           H  
ATOM   2471  N   PRO A 242      69.323 132.985 122.392  1.00  0.00           N  
ATOM   2472  CA  PRO A 242      69.295 134.407 122.653  1.00  0.00           C  
ATOM   2473  C   PRO A 242      68.330 134.798 123.754  1.00  0.00           C  
ATOM   2474  O   PRO A 242      67.223 134.276 123.859  1.00  0.00           O  
ATOM   2475  CB  PRO A 242      68.841 134.986 121.307  1.00  0.00           C  
ATOM   2476  CG  PRO A 242      67.845 133.947 120.807  1.00  0.00           C  
ATOM   2477  CD  PRO A 242      68.509 132.639 121.229  1.00  0.00           C  
ATOM   2478  HA  PRO A 242      70.232 134.755 122.861  1.00  0.00           H  
ATOM   2479  HB2 PRO A 242      68.393 135.864 121.428  1.00  0.00           H  
ATOM   2480  HB3 PRO A 242      69.603 135.066 120.676  1.00  0.00           H  
ATOM   2481  HG2 PRO A 242      66.975 134.062 121.257  1.00  0.00           H  
ATOM   2482  HG3 PRO A 242      67.760 133.999 119.826  1.00  0.00           H  
ATOM   2483  HD2 PRO A 242      67.816 131.950 121.465  1.00  0.00           H  
ATOM   2484  HD3 PRO A 242      69.079 132.274 120.484  1.00  0.00           H  
ATOM   2485  N   HID A 243      68.741 135.766 124.580  1.00  0.00           N  
ATOM   2486  CA  HID A 243      67.874 136.350 125.575  1.00  0.00           C  
ATOM   2487  C   HID A 243      67.388 137.696 125.108  1.00  0.00           C  
ATOM   2488  O   HID A 243      68.078 138.396 124.363  1.00  0.00           O  
ATOM   2489  CB  HID A 243      68.622 136.587 126.902  1.00  0.00           C  
ATOM   2490  CG  HID A 243      69.065 135.319 127.556  1.00  0.00           C  
ATOM   2491  ND1 HID A 243      70.384 134.942 127.436  1.00  0.00           N  
ATOM   2492  CD2 HID A 243      68.378 134.419 128.304  1.00  0.00           C  
ATOM   2493  CE1 HID A 243      70.480 133.815 128.118  1.00  0.00           C  
ATOM   2494  NE2 HID A 243      69.292 133.453 128.663  1.00  0.00           N  
ATOM   2495  H   HID A 243      69.735 136.053 124.436  1.00  0.00           H  
ATOM   2496  HA  HID A 243      67.077 135.748 125.700  1.00  0.00           H  
ATOM   2497  HB2 HID A 243      69.429 137.153 126.719  1.00  0.00           H  
ATOM   2498  HB3 HID A 243      68.013 137.076 127.530  1.00  0.00           H  
ATOM   2499  HD1 HID A 243      71.088 135.407 126.953  1.00  0.00           H  
ATOM   2500  HD2 HID A 243      67.421 134.448 128.542  1.00  0.00           H  
ATOM   2501  HE1 HID A 243      71.326 133.274 128.231  1.00  0.00           H  
ATOM   2502  N   HID A 244      66.212 138.132 125.607  1.00  0.00           N  
ATOM   2503  CA  HID A 244      65.605 139.407 125.258  1.00  0.00           C  
ATOM   2504  C   HID A 244      66.519 140.608 125.445  1.00  0.00           C  
ATOM   2505  O   HID A 244      66.518 141.526 124.643  1.00  0.00           O  
ATOM   2506  CB  HID A 244      64.307 139.662 126.061  1.00  0.00           C  
ATOM   2507  CG  HID A 244      63.210 138.701 125.722  1.00  0.00           C  
ATOM   2508  H   HID A 244      65.772 137.453 126.280  1.00  0.00           H  
ATOM   2509  HA  HID A 244      65.329 139.370 124.275  1.00  0.00           H  
ATOM   2510  HB2 HID A 244      64.514 139.581 127.037  1.00  0.00           H  
ATOM   2511  HB3 HID A 244      63.990 140.592 125.867  1.00  0.00           H  
ATOM   2512  ND1 HID A 244      62.640 138.780 124.469  1.00  0.00           N  
ATOM   2513  CD2 HID A 244      62.603 137.732 126.457  1.00  0.00           C  
ATOM   2514  CE1 HID A 244      61.693 137.865 124.462  1.00  0.00           C  
ATOM   2515  NE2 HID A 244      61.627 137.198 125.641  1.00  0.00           N  
ATOM   2516  HD1 HID A 244      62.890 139.386 123.748  1.00  0.00           H  
ATOM   2517  HD2 HID A 244      62.814 137.465 127.381  1.00  0.00           H  
ATOM   2518  HE1 HID A 244      61.077 137.668 123.683  1.00  0.00           H  
ATOM   2519  N   ILE A 245      67.364 140.628 126.490  1.00  0.00           N  
ATOM   2520  CA  ILE A 245      68.258 141.751 126.726  1.00  0.00           C  
ATOM   2521  C   ILE A 245      69.492 141.791 125.832  1.00  0.00           C  
ATOM   2522  O   ILE A 245      70.065 142.850 125.593  1.00  0.00           O  
ATOM   2523  CB  ILE A 245      68.672 141.805 128.193  1.00  0.00           C  
ATOM   2524  CG1 ILE A 245      69.509 140.579 128.638  1.00  0.00           C  
ATOM   2525  CG2 ILE A 245      67.385 141.969 129.029  1.00  0.00           C  
ATOM   2526  CD1 ILE A 245      70.053 140.689 130.067  1.00  0.00           C  
ATOM   2527  H   ILE A 245      67.317 139.787 127.095  1.00  0.00           H  
ATOM   2528  HA  ILE A 245      67.721 142.592 126.513  1.00  0.00           H  
ATOM   2529  HB  ILE A 245      69.243 142.620 128.333  1.00  0.00           H  
ATOM   2530 HG12 ILE A 245      68.935 139.770 128.575  1.00  0.00           H  
ATOM   2531 HG13 ILE A 245      70.278 140.487 128.013  1.00  0.00           H  
ATOM   2532 HG21 ILE A 245      67.634 142.090 129.985  1.00  0.00           H  
ATOM   2533 HG22 ILE A 245      66.888 142.767 128.703  1.00  0.00           H  
ATOM   2534 HG23 ILE A 245      66.825 141.153 128.924  1.00  0.00           H  
ATOM   2535 HD11 ILE A 245      69.287 140.776 130.697  1.00  0.00           H  
ATOM   2536 HD12 ILE A 245      70.576 139.868 130.276  1.00  0.00           H  
ATOM   2537 HD13 ILE A 245      70.638 141.492 130.127  1.00  0.00           H  
ATOM   2538  N   VAL A 246      69.944 140.643 125.287  1.00  0.00           N  
ATOM   2539  CA  VAL A 246      71.218 140.596 124.575  1.00  0.00           C  
ATOM   2540  C   VAL A 246      71.070 140.911 123.098  1.00  0.00           C  
ATOM   2541  O   VAL A 246      71.917 141.572 122.498  1.00  0.00           O  
ATOM   2542  CB  VAL A 246      71.915 139.254 124.752  1.00  0.00           C  
ATOM   2543  CG1 VAL A 246      73.269 139.237 124.016  1.00  0.00           C  
ATOM   2544  CG2 VAL A 246      72.163 139.008 126.249  1.00  0.00           C  
ATOM   2545  H   VAL A 246      69.323 139.830 125.418  1.00  0.00           H  
ATOM   2546  HA  VAL A 246      71.829 141.293 124.985  1.00  0.00           H  
ATOM   2547  HB  VAL A 246      71.356 138.549 124.323  1.00  0.00           H  
ATOM   2548 HG11 VAL A 246      73.803 138.460 124.338  1.00  0.00           H  
ATOM   2549 HG12 VAL A 246      73.105 139.154 123.036  1.00  0.00           H  
ATOM   2550 HG13 VAL A 246      73.754 140.086 124.209  1.00  0.00           H  
ATOM   2551 HG21 VAL A 246      72.336 139.883 126.695  1.00  0.00           H  
ATOM   2552 HG22 VAL A 246      71.355 138.577 126.643  1.00  0.00           H  
ATOM   2553 HG23 VAL A 246      72.954 138.409 126.351  1.00  0.00           H  
ATOM   2554  N   GLY A 247      69.959 140.469 122.464  1.00  0.00           N  
ATOM   2555  CA  GLY A 247      69.750 140.632 121.022  1.00  0.00           C  
ATOM   2556  C   GLY A 247      69.711 142.059 120.530  1.00  0.00           C  
ATOM   2557  O   GLY A 247      70.134 142.354 119.419  1.00  0.00           O  
ATOM   2558  H   GLY A 247      69.271 140.005 123.094  1.00  0.00           H  
ATOM   2559  HA2 GLY A 247      70.490 140.122 120.525  1.00  0.00           H  
ATOM   2560  HA3 GLY A 247      68.876 140.160 120.764  1.00  0.00           H  
ATOM   2561  N   PHE A 248      69.232 142.987 121.375  1.00  0.00           N  
ATOM   2562  CA  PHE A 248      69.216 144.414 121.103  1.00  0.00           C  
ATOM   2563  C   PHE A 248      70.610 145.032 121.065  1.00  0.00           C  
ATOM   2564  O   PHE A 248      70.906 145.901 120.250  1.00  0.00           O  
ATOM   2565  CB  PHE A 248      68.382 145.172 122.178  1.00  0.00           C  
ATOM   2566  CG  PHE A 248      66.910 144.882 122.027  1.00  0.00           C  
ATOM   2567  CD1 PHE A 248      66.391 143.646 122.430  1.00  0.00           C  
ATOM   2568  CD2 PHE A 248      66.029 145.827 121.478  1.00  0.00           C  
ATOM   2569  CE1 PHE A 248      65.047 143.320 122.228  1.00  0.00           C  
ATOM   2570  CE2 PHE A 248      64.676 145.517 121.277  1.00  0.00           C  
ATOM   2571  CZ  PHE A 248      64.192 144.251 121.630  1.00  0.00           C  
ATOM   2572  H   PHE A 248      68.861 142.574 122.274  1.00  0.00           H  
ATOM   2573  HA  PHE A 248      68.820 144.535 120.177  1.00  0.00           H  
ATOM   2574  HB2 PHE A 248      68.673 144.852 123.051  1.00  0.00           H  
ATOM   2575  HB3 PHE A 248      68.526 146.125 122.039  1.00  0.00           H  
ATOM   2576  HD1 PHE A 248      66.990 142.982 122.872  1.00  0.00           H  
ATOM   2577  HD2 PHE A 248      66.369 146.729 121.229  1.00  0.00           H  
ATOM   2578  HE1 PHE A 248      64.705 142.423 122.511  1.00  0.00           H  
ATOM   2579  HE2 PHE A 248      64.060 146.207 120.878  1.00  0.00           H  
ATOM   2580  HZ  PHE A 248      63.241 144.012 121.457  1.00  0.00           H  
ATOM   2581  N   ALA A 249      71.506 144.612 121.980  1.00  0.00           N  
ATOM   2582  CA  ALA A 249      72.793 145.259 122.145  1.00  0.00           C  
ATOM   2583  C   ALA A 249      73.923 144.643 121.336  1.00  0.00           C  
ATOM   2584  O   ALA A 249      74.872 145.340 120.979  1.00  0.00           O  
ATOM   2585  CB  ALA A 249      73.190 145.229 123.634  1.00  0.00           C  
ATOM   2586  H   ALA A 249      71.188 143.797 122.541  1.00  0.00           H  
ATOM   2587  HA  ALA A 249      72.701 146.242 121.870  1.00  0.00           H  
ATOM   2588  HB1 ALA A 249      72.438 145.592 124.178  1.00  0.00           H  
ATOM   2589  HB2 ALA A 249      73.378 144.288 123.901  1.00  0.00           H  
ATOM   2590  HB3 ALA A 249      74.004 145.788 123.764  1.00  0.00           H  
ATOM   2591  N   MET A 250      73.850 143.343 120.980  1.00  0.00           N  
ATOM   2592  CA  MET A 250      74.957 142.619 120.360  1.00  0.00           C  
ATOM   2593  C   MET A 250      75.470 143.212 119.050  1.00  0.00           C  
ATOM   2594  O   MET A 250      76.669 143.386 118.864  1.00  0.00           O  
ATOM   2595  CB  MET A 250      74.557 141.140 120.124  1.00  0.00           C  
ATOM   2596  CG  MET A 250      75.692 140.217 119.624  1.00  0.00           C  
ATOM   2597  SD  MET A 250      77.127 140.084 120.738  1.00  0.00           S  
ATOM   2598  CE  MET A 250      76.365 138.990 121.971  1.00  0.00           C  
ATOM   2599  H   MET A 250      72.924 142.903 121.191  1.00  0.00           H  
ATOM   2600  HA  MET A 250      75.736 142.611 121.023  1.00  0.00           H  
ATOM   2601  HB2 MET A 250      74.203 140.758 120.990  1.00  0.00           H  
ATOM   2602  HB3 MET A 250      73.810 141.111 119.445  1.00  0.00           H  
ATOM   2603  HG2 MET A 250      75.284 139.286 119.445  1.00  0.00           H  
ATOM   2604  HG3 MET A 250      75.985 140.554 118.693  1.00  0.00           H  
ATOM   2605  HE1 MET A 250      75.510 138.634 121.603  1.00  0.00           H  
ATOM   2606  HE2 MET A 250      76.991 138.239 122.168  1.00  0.00           H  
ATOM   2607  HE3 MET A 250      76.188 139.513 122.801  1.00  0.00           H  
ATOM   2608  N   LEU A 251      74.572 143.617 118.133  1.00  0.00           N  
ATOM   2609  CA  LEU A 251      74.934 144.253 116.874  1.00  0.00           C  
ATOM   2610  C   LEU A 251      75.706 145.559 117.041  1.00  0.00           C  
ATOM   2611  O   LEU A 251      76.661 145.858 116.326  1.00  0.00           O  
ATOM   2612  CB  LEU A 251      73.631 144.568 116.096  1.00  0.00           C  
ATOM   2613  CG  LEU A 251      72.867 143.327 115.605  1.00  0.00           C  
ATOM   2614  CD1 LEU A 251      71.406 143.654 115.258  1.00  0.00           C  
ATOM   2615  CD2 LEU A 251      73.563 142.701 114.403  1.00  0.00           C  
ATOM   2616  H   LEU A 251      73.577 143.429 118.414  1.00  0.00           H  
ATOM   2617  HA  LEU A 251      75.516 143.607 116.343  1.00  0.00           H  
ATOM   2618  HB2 LEU A 251      73.034 145.066 116.703  1.00  0.00           H  
ATOM   2619  HB3 LEU A 251      73.877 145.101 115.305  1.00  0.00           H  
ATOM   2620  HG  LEU A 251      72.884 142.629 116.325  1.00  0.00           H  
ATOM   2621 HD11 LEU A 251      71.388 144.342 114.536  1.00  0.00           H  
ATOM   2622 HD12 LEU A 251      70.950 142.823 114.945  1.00  0.00           H  
ATOM   2623 HD13 LEU A 251      70.948 144.005 116.072  1.00  0.00           H  
ATOM   2624 HD21 LEU A 251      74.490 142.427 114.660  1.00  0.00           H  
ATOM   2625 HD22 LEU A 251      73.050 141.897 114.101  1.00  0.00           H  
ATOM   2626 HD23 LEU A 251      73.607 143.367 113.658  1.00  0.00           H  
ATOM   2627  N   GLY A 252      75.317 146.394 118.023  1.00  0.00           N  
ATOM   2628  CA  GLY A 252      76.035 147.632 118.294  1.00  0.00           C  
ATOM   2629  C   GLY A 252      77.343 147.409 118.989  1.00  0.00           C  
ATOM   2630  O   GLY A 252      78.318 148.112 118.739  1.00  0.00           O  
ATOM   2631  H   GLY A 252      74.484 146.079 118.549  1.00  0.00           H  
ATOM   2632  HA2 GLY A 252      76.192 148.121 117.415  1.00  0.00           H  
ATOM   2633  HA3 GLY A 252      75.444 148.238 118.860  1.00  0.00           H  
ATOM   2634  N   MET A 253      77.408 146.388 119.864  1.00  0.00           N  
ATOM   2635  CA  MET A 253      78.638 145.987 120.515  1.00  0.00           C  
ATOM   2636  C   MET A 253      79.692 145.537 119.522  1.00  0.00           C  
ATOM   2637  O   MET A 253      80.851 145.929 119.633  1.00  0.00           O  
ATOM   2638  CB  MET A 253      78.411 144.811 121.488  1.00  0.00           C  
ATOM   2639  CG  MET A 253      77.602 145.138 122.754  1.00  0.00           C  
ATOM   2640  SD  MET A 253      77.076 143.639 123.639  1.00  0.00           S  
ATOM   2641  CE  MET A 253      78.746 143.093 124.096  1.00  0.00           C  
ATOM   2642  H   MET A 253      76.488 145.917 120.025  1.00  0.00           H  
ATOM   2643  HA  MET A 253      79.005 146.786 121.019  1.00  0.00           H  
ATOM   2644  HB2 MET A 253      77.932 144.068 120.993  1.00  0.00           H  
ATOM   2645  HB3 MET A 253      79.313 144.450 121.777  1.00  0.00           H  
ATOM   2646  HG2 MET A 253      78.174 145.730 123.356  1.00  0.00           H  
ATOM   2647  HG3 MET A 253      76.794 145.699 122.484  1.00  0.00           H  
ATOM   2648  HE1 MET A 253      79.404 143.780 123.798  1.00  0.00           H  
ATOM   2649  HE2 MET A 253      78.791 142.984 125.086  1.00  0.00           H  
ATOM   2650  HE3 MET A 253      78.936 142.223 123.648  1.00  0.00           H  
ATOM   2651  N   ILE A 254      79.300 144.739 118.502  1.00  0.00           N  
ATOM   2652  CA  ILE A 254      80.188 144.322 117.423  1.00  0.00           C  
ATOM   2653  C   ILE A 254      80.786 145.510 116.703  1.00  0.00           C  
ATOM   2654  O   ILE A 254      82.002 145.674 116.637  1.00  0.00           O  
ATOM   2655  CB  ILE A 254      79.447 143.435 116.421  1.00  0.00           C  
ATOM   2656  CG1 ILE A 254      79.160 142.054 117.055  1.00  0.00           C  
ATOM   2657  CG2 ILE A 254      80.203 143.339 115.076  1.00  0.00           C  
ATOM   2658  CD1 ILE A 254      78.314 141.138 116.167  1.00  0.00           C  
ATOM   2659  H   ILE A 254      78.295 144.450 118.563  1.00  0.00           H  
ATOM   2660  HA  ILE A 254      80.951 143.832 117.862  1.00  0.00           H  
ATOM   2661  HB  ILE A 254      78.574 143.855 116.214  1.00  0.00           H  
ATOM   2662 HG12 ILE A 254      80.029 141.608 117.241  1.00  0.00           H  
ATOM   2663 HG13 ILE A 254      78.675 142.202 117.911  1.00  0.00           H  
ATOM   2664 HG21 ILE A 254      79.652 142.815 114.434  1.00  0.00           H  
ATOM   2665 HG22 ILE A 254      80.354 144.258 114.726  1.00  0.00           H  
ATOM   2666 HG23 ILE A 254      81.074 142.884 115.229  1.00  0.00           H  
ATOM   2667 HD11 ILE A 254      78.797 140.984 115.310  1.00  0.00           H  
ATOM   2668 HD12 ILE A 254      78.172 140.273 116.639  1.00  0.00           H  
ATOM   2669 HD13 ILE A 254      77.438 141.579 115.991  1.00  0.00           H  
ATOM   2670  N   LYS A 255      79.927 146.438 116.249  1.00  0.00           N  
ATOM   2671  CA  LYS A 255      80.368 147.622 115.553  1.00  0.00           C  
ATOM   2672  C   LYS A 255      81.235 148.554 116.370  1.00  0.00           C  
ATOM   2673  O   LYS A 255      82.238 149.073 115.885  1.00  0.00           O  
ATOM   2674  CB  LYS A 255      79.155 148.424 115.058  1.00  0.00           C  
ATOM   2675  CG  LYS A 255      78.380 147.742 113.924  1.00  0.00           C  
ATOM   2676  CD  LYS A 255      77.489 148.745 113.171  1.00  0.00           C  
ATOM   2677  CE  LYS A 255      76.478 149.446 114.082  1.00  0.00           C  
ATOM   2678  NZ  LYS A 255      75.898 150.639 113.425  1.00  0.00           N  
ATOM   2679  H   LYS A 255      78.926 146.218 116.448  1.00  0.00           H  
ATOM   2680  HA  LYS A 255      80.896 147.336 114.720  1.00  0.00           H  
ATOM   2681  HB2 LYS A 255      78.533 148.554 115.824  1.00  0.00           H  
ATOM   2682  HB3 LYS A 255      79.479 149.306 114.726  1.00  0.00           H  
ATOM   2683  HG2 LYS A 255      79.029 147.346 113.279  1.00  0.00           H  
ATOM   2684  HG3 LYS A 255      77.802 147.028 114.308  1.00  0.00           H  
ATOM   2685  HD2 LYS A 255      78.074 149.438 112.755  1.00  0.00           H  
ATOM   2686  HD3 LYS A 255      76.988 148.254 112.461  1.00  0.00           H  
ATOM   2687  HE2 LYS A 255      75.748 148.798 114.306  1.00  0.00           H  
ATOM   2688  HE3 LYS A 255      76.945 149.721 114.924  1.00  0.00           H  
ATOM   2689  HZ1 LYS A 255      76.458 150.893 112.635  1.00  0.00           H  
ATOM   2690  HZ2 LYS A 255      74.967 150.435 113.120  1.00  0.00           H  
ATOM   2691  HZ3 LYS A 255      75.875 151.401 114.073  1.00  0.00           H  
ATOM   2692  N   ALA A 256      80.887 148.805 117.641  1.00  0.00           N  
ATOM   2693  CA  ALA A 256      81.727 149.596 118.508  1.00  0.00           C  
ATOM   2694  C   ALA A 256      83.067 148.958 118.810  1.00  0.00           C  
ATOM   2695  O   ALA A 256      84.096 149.625 118.746  1.00  0.00           O  
ATOM   2696  CB  ALA A 256      80.980 149.904 119.797  1.00  0.00           C  
ATOM   2697  H   ALA A 256      79.982 148.386 117.927  1.00  0.00           H  
ATOM   2698  HA  ALA A 256      81.895 150.502 118.065  1.00  0.00           H  
ATOM   2699  HB1 ALA A 256      81.385 149.387 120.550  1.00  0.00           H  
ATOM   2700  HB2 ALA A 256      81.042 150.882 119.994  1.00  0.00           H  
ATOM   2701  HB3 ALA A 256      80.019 149.646 119.697  1.00  0.00           H  
ATOM   2702  N   ALA A 257      83.110 147.640 119.079  1.00  0.00           N  
ATOM   2703  CA  ALA A 257      84.357 146.918 119.224  1.00  0.00           C  
ATOM   2704  C   ALA A 257      85.213 146.953 117.963  1.00  0.00           C  
ATOM   2705  O   ALA A 257      86.395 147.292 118.009  1.00  0.00           O  
ATOM   2706  CB  ALA A 257      84.045 145.468 119.628  1.00  0.00           C  
ATOM   2707  H   ALA A 257      82.169 147.198 119.171  1.00  0.00           H  
ATOM   2708  HA  ALA A 257      84.891 147.333 119.983  1.00  0.00           H  
ATOM   2709  HB1 ALA A 257      84.745 144.866 119.252  1.00  0.00           H  
ATOM   2710  HB2 ALA A 257      84.040 145.400 120.623  1.00  0.00           H  
ATOM   2711  HB3 ALA A 257      83.151 145.214 119.267  1.00  0.00           H  
ATOM   2712  N   GLY A 258      84.591 146.699 116.792  1.00  0.00           N  
ATOM   2713  CA  GLY A 258      85.158 146.899 115.463  1.00  0.00           C  
ATOM   2714  C   GLY A 258      85.805 148.246 115.249  1.00  0.00           C  
ATOM   2715  O   GLY A 258      86.976 148.355 114.892  1.00  0.00           O  
ATOM   2716  H   GLY A 258      83.605 146.322 116.934  1.00  0.00           H  
ATOM   2717  HA2 GLY A 258      85.846 146.161 115.283  1.00  0.00           H  
ATOM   2718  HA3 GLY A 258      84.420 146.764 114.766  1.00  0.00           H  
ATOM   2719  N   LYS A 259      85.057 149.334 115.484  1.00  0.00           N  
ATOM   2720  CA  LYS A 259      85.560 150.685 115.336  1.00  0.00           C  
ATOM   2721  C   LYS A 259      86.609 151.110 116.359  1.00  0.00           C  
ATOM   2722  O   LYS A 259      87.629 151.694 116.001  1.00  0.00           O  
ATOM   2723  CB  LYS A 259      84.381 151.683 115.404  1.00  0.00           C  
ATOM   2724  CG  LYS A 259      83.411 151.595 114.212  1.00  0.00           C  
ATOM   2725  CD  LYS A 259      82.191 152.508 114.420  1.00  0.00           C  
ATOM   2726  CE  LYS A 259      81.134 152.369 113.325  1.00  0.00           C  
ATOM   2727  NZ  LYS A 259      79.966 153.222 113.649  1.00  0.00           N  
ATOM   2728  H   LYS A 259      84.077 149.114 115.784  1.00  0.00           H  
ATOM   2729  HA  LYS A 259      85.970 150.782 114.399  1.00  0.00           H  
ATOM   2730  HB2 LYS A 259      83.867 151.498 116.236  1.00  0.00           H  
ATOM   2731  HB3 LYS A 259      84.758 152.604 115.430  1.00  0.00           H  
ATOM   2732  HG2 LYS A 259      83.888 151.881 113.387  1.00  0.00           H  
ATOM   2733  HG3 LYS A 259      83.096 150.656 114.120  1.00  0.00           H  
ATOM   2734  HD2 LYS A 259      81.771 152.278 115.298  1.00  0.00           H  
ATOM   2735  HD3 LYS A 259      82.505 153.457 114.439  1.00  0.00           H  
ATOM   2736  HE2 LYS A 259      81.530 152.658 112.460  1.00  0.00           H  
ATOM   2737  HE3 LYS A 259      80.849 151.418 113.274  1.00  0.00           H  
ATOM   2738  HZ1 LYS A 259      80.071 154.114 113.208  1.00  0.00           H  
ATOM   2739  HZ2 LYS A 259      79.130 152.784 113.318  1.00  0.00           H  
ATOM   2740  HZ3 LYS A 259      79.907 153.346 114.640  1.00  0.00           H  
ATOM   2741  N   LYS A 260      86.394 150.842 117.663  1.00  0.00           N  
ATOM   2742  CA  LYS A 260      87.295 151.288 118.713  1.00  0.00           C  
ATOM   2743  C   LYS A 260      88.637 150.595 118.675  1.00  0.00           C  
ATOM   2744  O   LYS A 260      89.681 151.225 118.830  1.00  0.00           O  
ATOM   2745  CB  LYS A 260      86.662 151.085 120.114  1.00  0.00           C  
ATOM   2746  CG  LYS A 260      85.451 151.990 120.398  1.00  0.00           C  
ATOM   2747  CD  LYS A 260      85.804 153.483 120.463  1.00  0.00           C  
ATOM   2748  CE  LYS A 260      84.595 154.327 120.849  1.00  0.00           C  
ATOM   2749  NZ  LYS A 260      84.922 155.764 120.809  1.00  0.00           N  
ATOM   2750  H   LYS A 260      85.527 150.289 117.841  1.00  0.00           H  
ATOM   2751  HA  LYS A 260      87.441 152.290 118.611  1.00  0.00           H  
ATOM   2752  HB2 LYS A 260      86.365 150.138 120.182  1.00  0.00           H  
ATOM   2753  HB3 LYS A 260      87.361 151.276 120.797  1.00  0.00           H  
ATOM   2754  HG2 LYS A 260      84.769 151.853 119.671  1.00  0.00           H  
ATOM   2755  HG3 LYS A 260      85.044 151.718 121.276  1.00  0.00           H  
ATOM   2756  HD2 LYS A 260      86.514 153.610 121.146  1.00  0.00           H  
ATOM   2757  HD3 LYS A 260      86.123 153.773 119.568  1.00  0.00           H  
ATOM   2758  HE2 LYS A 260      83.851 154.133 120.208  1.00  0.00           H  
ATOM   2759  HE3 LYS A 260      84.309 154.072 121.774  1.00  0.00           H  
ATOM   2760  HZ1 LYS A 260      85.030 156.113 121.742  1.00  0.00           H  
ATOM   2761  HZ2 LYS A 260      85.777 155.903 120.305  1.00  0.00           H  
ATOM   2762  HZ3 LYS A 260      84.185 156.266 120.353  1.00  0.00           H  
ATOM   2763  N   ILE A 261      88.631 149.271 118.469  1.00  0.00           N  
ATOM   2764  CA  ILE A 261      89.849 148.492 118.534  1.00  0.00           C  
ATOM   2765  C   ILE A 261      90.549 148.451 117.184  1.00  0.00           C  
ATOM   2766  O   ILE A 261      91.747 148.705 117.081  1.00  0.00           O  
ATOM   2767  CB  ILE A 261      89.529 147.081 119.025  1.00  0.00           C  
ATOM   2768  CG1 ILE A 261      88.777 147.102 120.382  1.00  0.00           C  
ATOM   2769  CG2 ILE A 261      90.806 146.211 119.075  1.00  0.00           C  
ATOM   2770  CD1 ILE A 261      88.251 145.729 120.824  1.00  0.00           C  
ATOM   2771  H   ILE A 261      87.695 148.873 118.265  1.00  0.00           H  
ATOM   2772  HA  ILE A 261      90.468 148.979 119.162  1.00  0.00           H  
ATOM   2773  HB  ILE A 261      88.927 146.642 118.360  1.00  0.00           H  
ATOM   2774 HG12 ILE A 261      89.399 147.446 121.078  1.00  0.00           H  
ATOM   2775 HG13 ILE A 261      88.004 147.724 120.296  1.00  0.00           H  
ATOM   2776 HG21 ILE A 261      90.551 145.278 119.306  1.00  0.00           H  
ATOM   2777 HG22 ILE A 261      91.246 146.234 118.183  1.00  0.00           H  
ATOM   2778 HG23 ILE A 261      91.419 146.579 119.767  1.00  0.00           H  
ATOM   2779 HD11 ILE A 261      89.021 145.106 120.917  1.00  0.00           H  
ATOM   2780 HD12 ILE A 261      87.785 145.831 121.698  1.00  0.00           H  
ATOM   2781 HD13 ILE A 261      87.618 145.392 120.134  1.00  0.00           H  
ATOM   2782  N   TYR A 262      89.812 148.135 116.099  1.00  0.00           N  
ATOM   2783  CA  TYR A 262      90.439 147.732 114.847  1.00  0.00           C  
ATOM   2784  C   TYR A 262      90.310 148.771 113.740  1.00  0.00           C  
ATOM   2785  O   TYR A 262      91.031 148.710 112.749  1.00  0.00           O  
ATOM   2786  CB  TYR A 262      89.801 146.417 114.318  1.00  0.00           C  
ATOM   2787  CG  TYR A 262      89.771 145.335 115.355  1.00  0.00           C  
ATOM   2788  CD1 TYR A 262      88.632 145.202 116.164  1.00  0.00           C  
ATOM   2789  CD2 TYR A 262      90.853 144.459 115.552  1.00  0.00           C  
ATOM   2790  CE1 TYR A 262      88.601 144.275 117.208  1.00  0.00           C  
ATOM   2791  CE2 TYR A 262      90.797 143.487 116.563  1.00  0.00           C  
ATOM   2792  CZ  TYR A 262      89.672 143.408 117.384  1.00  0.00           C  
ATOM   2793  OH  TYR A 262      89.573 142.445 118.387  1.00  0.00           O  
ATOM   2794  H   TYR A 262      88.790 148.205 116.241  1.00  0.00           H  
ATOM   2795  HA  TYR A 262      91.430 147.583 115.023  1.00  0.00           H  
ATOM   2796  HB2 TYR A 262      88.874 146.626 114.040  1.00  0.00           H  
ATOM   2797  HB3 TYR A 262      90.343 146.112 113.548  1.00  0.00           H  
ATOM   2798  HD1 TYR A 262      87.836 145.776 115.992  1.00  0.00           H  
ATOM   2799  HD2 TYR A 262      91.653 144.527 114.978  1.00  0.00           H  
ATOM   2800  HE1 TYR A 262      87.814 144.237 117.821  1.00  0.00           H  
ATOM   2801  HE2 TYR A 262      91.558 142.858 116.692  1.00  0.00           H  
ATOM   2802  HH  TYR A 262      90.352 141.829 118.315  1.00  0.00           H  
ATOM   2803  N   ARG A 263      89.405 149.761 113.903  1.00  0.00           N  
ATOM   2804  CA  ARG A 263      89.189 150.885 112.994  1.00  0.00           C  
ATOM   2805  C   ARG A 263      88.737 150.519 111.590  1.00  0.00           C  
ATOM   2806  O   ARG A 263      89.276 150.999 110.593  1.00  0.00           O  
ATOM   2807  CB  ARG A 263      90.418 151.816 112.903  1.00  0.00           C  
ATOM   2808  CG  ARG A 263      90.888 152.340 114.267  1.00  0.00           C  
ATOM   2809  CD  ARG A 263      92.152 153.180 114.146  1.00  0.00           C  
ATOM   2810  NE  ARG A 263      92.482 153.629 115.528  1.00  0.00           N  
ATOM   2811  CZ  ARG A 263      93.506 154.439 115.815  1.00  0.00           C  
ATOM   2812  NH1 ARG A 263      93.716 154.796 117.078  1.00  0.00           N  
ATOM   2813  NH2 ARG A 263      94.315 154.894 114.863  1.00  0.00           N  
ATOM   2814  H   ARG A 263      88.836 149.643 114.796  1.00  0.00           H  
ATOM   2815  HA  ARG A 263      88.482 151.503 113.411  1.00  0.00           H  
ATOM   2816  HB2 ARG A 263      91.163 151.305 112.498  1.00  0.00           H  
ATOM   2817  HB3 ARG A 263      90.174 152.595 112.343  1.00  0.00           H  
ATOM   2818  HG2 ARG A 263      90.171 152.907 114.664  1.00  0.00           H  
ATOM   2819  HG3 ARG A 263      91.082 151.567 114.864  1.00  0.00           H  
ATOM   2820  HD2 ARG A 263      92.871 152.619 113.816  1.00  0.00           H  
ATOM   2821  HD3 ARG A 263      91.960 153.957 113.599  1.00  0.00           H  
ATOM   2822  HE  ARG A 263      91.904 153.303 116.270  1.00  0.00           H  
ATOM   2823 HH11 ARG A 263      93.146 154.462 117.819  1.00  0.00           H  
ATOM   2824 HH12 ARG A 263      94.480 155.425 117.291  1.00  0.00           H  
ATOM   2825 HH21 ARG A 263      94.151 154.598 113.914  1.00  0.00           H  
ATOM   2826 HH22 ARG A 263      95.060 155.507 115.081  1.00  0.00           H  
ATOM   2827  N   LEU A 264      87.725 149.649 111.483  1.00  0.00           N  
ATOM   2828  CA  LEU A 264      87.382 149.008 110.230  1.00  0.00           C  
ATOM   2829  C   LEU A 264      86.102 149.487 109.596  1.00  0.00           C  
ATOM   2830  O   LEU A 264      85.261 150.134 110.226  1.00  0.00           O  
ATOM   2831  CB  LEU A 264      87.265 147.486 110.445  1.00  0.00           C  
ATOM   2832  CG  LEU A 264      88.558 146.872 111.002  1.00  0.00           C  
ATOM   2833  CD1 LEU A 264      88.393 145.386 111.312  1.00  0.00           C  
ATOM   2834  CD2 LEU A 264      89.739 147.081 110.048  1.00  0.00           C  
ATOM   2835  H   LEU A 264      87.214 149.480 112.378  1.00  0.00           H  
ATOM   2836  HA  LEU A 264      88.150 149.169 109.568  1.00  0.00           H  
ATOM   2837  HB2 LEU A 264      86.555 147.328 111.100  1.00  0.00           H  
ATOM   2838  HB3 LEU A 264      87.088 147.071 109.577  1.00  0.00           H  
ATOM   2839  HG  LEU A 264      88.812 147.359 111.842  1.00  0.00           H  
ATOM   2840 HD11 LEU A 264      88.148 144.898 110.475  1.00  0.00           H  
ATOM   2841 HD12 LEU A 264      89.253 145.024 111.671  1.00  0.00           H  
ATOM   2842 HD13 LEU A 264      87.670 145.267 111.992  1.00  0.00           H  
ATOM   2843 HD21 LEU A 264      89.885 148.060 109.914  1.00  0.00           H  
ATOM   2844 HD22 LEU A 264      90.559 146.669 110.444  1.00  0.00           H  
ATOM   2845 HD23 LEU A 264      89.535 146.648 109.171  1.00  0.00           H  
ATOM   2846  N   ASP A 265      85.925 149.142 108.306  1.00  0.00           N  
ATOM   2847  CA  ASP A 265      84.701 149.359 107.575  1.00  0.00           C  
ATOM   2848  C   ASP A 265      83.777 148.210 107.964  1.00  0.00           C  
ATOM   2849  O   ASP A 265      83.966 147.062 107.574  1.00  0.00           O  
ATOM   2850  CB  ASP A 265      85.004 149.451 106.057  1.00  0.00           C  
ATOM   2851  CG  ASP A 265      83.864 150.107 105.295  1.00  0.00           C  
ATOM   2852  OD1 ASP A 265      82.816 150.377 105.934  1.00  0.00           O  
ATOM   2853  OD2 ASP A 265      84.063 150.402 104.089  1.00  0.00           O  
ATOM   2854  H   ASP A 265      86.780 148.693 107.881  1.00  0.00           H  
ATOM   2855  HA  ASP A 265      84.285 150.190 107.917  1.00  0.00           H  
ATOM   2856  HB2 ASP A 265      85.820 149.995 105.948  1.00  0.00           H  
ATOM   2857  HB3 ASP A 265      85.131 148.532 105.721  1.00  0.00           H  
ATOM   2858  N   VAL A 266      82.836 148.485 108.884  1.00  0.00           N  
ATOM   2859  CA  VAL A 266      82.058 147.466 109.584  1.00  0.00           C  
ATOM   2860  C   VAL A 266      80.627 147.452 109.080  1.00  0.00           C  
ATOM   2861  O   VAL A 266      79.680 147.881 109.753  1.00  0.00           O  
ATOM   2862  CB  VAL A 266      82.107 147.601 111.108  1.00  0.00           C  
ATOM   2863  CG1 VAL A 266      81.346 146.473 111.824  1.00  0.00           C  
ATOM   2864  CG2 VAL A 266      83.570 147.561 111.567  1.00  0.00           C  
ATOM   2865  H   VAL A 266      82.709 149.515 109.056  1.00  0.00           H  
ATOM   2866  HA  VAL A 266      82.469 146.570 109.386  1.00  0.00           H  
ATOM   2867  HB  VAL A 266      81.648 148.456 111.360  1.00  0.00           H  
ATOM   2868 HG11 VAL A 266      80.421 146.783 112.030  1.00  0.00           H  
ATOM   2869 HG12 VAL A 266      81.310 145.674 111.228  1.00  0.00           H  
ATOM   2870 HG13 VAL A 266      81.823 146.244 112.670  1.00  0.00           H  
ATOM   2871 HG21 VAL A 266      83.749 146.681 112.002  1.00  0.00           H  
ATOM   2872 HG22 VAL A 266      84.162 147.676 110.772  1.00  0.00           H  
ATOM   2873 HG23 VAL A 266      83.726 148.301 112.218  1.00  0.00           H  
ATOM   2874  N   GLU A 267      80.434 146.965 107.844  1.00  0.00           N  
ATOM   2875  CA  GLU A 267      79.160 147.062 107.155  1.00  0.00           C  
ATOM   2876  C   GLU A 267      78.867 145.881 106.217  1.00  0.00           C  
ATOM   2877  O   GLU A 267      79.723 145.394 105.490  1.00  0.00           O  
ATOM   2878  CB  GLU A 267      79.063 148.406 106.388  1.00  0.00           C  
ATOM   2879  CG  GLU A 267      77.651 148.672 105.818  1.00  0.00           C  
ATOM   2880  CD  GLU A 267      77.319 150.097 105.390  1.00  0.00           C  
ATOM   2881  OE1 GLU A 267      76.159 150.260 104.925  1.00  0.00           O  
ATOM   2882  OE2 GLU A 267      78.142 151.019 105.578  1.00  0.00           O  
ATOM   2883  H   GLU A 267      81.281 146.514 107.430  1.00  0.00           H  
ATOM   2884  HA  GLU A 267      78.405 147.133 107.837  1.00  0.00           H  
ATOM   2885  HB2 GLU A 267      79.263 149.122 107.019  1.00  0.00           H  
ATOM   2886  HB3 GLU A 267      79.679 148.363 105.634  1.00  0.00           H  
ATOM   2887  HG2 GLU A 267      77.537 148.084 105.017  1.00  0.00           H  
ATOM   2888  HG3 GLU A 267      76.989 148.409 106.520  1.00  0.00           H  
ATOM   2889  N   VAL A 268      77.643 145.307 106.152  1.00  0.00           N  
ATOM   2890  CA  VAL A 268      76.426 145.647 106.876  1.00  0.00           C  
ATOM   2891  C   VAL A 268      76.246 144.679 108.008  1.00  0.00           C  
ATOM   2892  O   VAL A 268      76.040 143.499 107.767  1.00  0.00           O  
ATOM   2893  CB  VAL A 268      75.159 145.548 106.018  1.00  0.00           C  
ATOM   2894  CG1 VAL A 268      73.892 145.965 106.801  1.00  0.00           C  
ATOM   2895  CG2 VAL A 268      75.268 146.420 104.759  1.00  0.00           C  
ATOM   2896  H   VAL A 268      77.648 144.484 105.437  1.00  0.00           H  
ATOM   2897  HA  VAL A 268      76.539 146.567 107.257  1.00  0.00           H  
ATOM   2898  HB  VAL A 268      75.027 144.590 105.764  1.00  0.00           H  
ATOM   2899 HG11 VAL A 268      74.163 146.288 107.703  1.00  0.00           H  
ATOM   2900 HG12 VAL A 268      73.430 146.692 106.302  1.00  0.00           H  
ATOM   2901 HG13 VAL A 268      73.292 145.175 106.887  1.00  0.00           H  
ATOM   2902 HG21 VAL A 268      74.898 145.914 103.983  1.00  0.00           H  
ATOM   2903 HG22 VAL A 268      74.746 147.259 104.900  1.00  0.00           H  
ATOM   2904 HG23 VAL A 268      76.228 146.638 104.599  1.00  0.00           H  
ATOM   2905  N   GLH A 269      76.289 145.172 109.262  1.00  0.00           N  
ATOM   2906  CA  GLH A 269      75.911 144.409 110.439  1.00  0.00           C  
ATOM   2907  C   GLH A 269      74.412 144.166 110.500  1.00  0.00           C  
ATOM   2908  O   GLH A 269      73.632 145.062 110.860  1.00  0.00           O  
ATOM   2909  CB  GLH A 269      76.388 145.163 111.708  1.00  0.00           C  
ATOM   2910  CG  GLH A 269      76.332 144.383 113.037  1.00  0.00           C  
ATOM   2911  CD  GLH A 269      76.754 142.931 112.852  1.00  0.00           C  
ATOM   2912  OE1 GLH A 269      75.894 142.100 112.468  1.00  0.00           O  
ATOM   2913  OE2 GLH A 269      77.946 142.649 113.075  1.00  0.00           O  
ATOM   2914  H   GLH A 269      76.624 146.167 109.305  1.00  0.00           H  
ATOM   2915  HA  GLH A 269      76.395 143.520 110.438  1.00  0.00           H  
ATOM   2916  HB2 GLH A 269      77.332 145.423 111.559  1.00  0.00           H  
ATOM   2917  HB3 GLH A 269      75.812 145.962 111.811  1.00  0.00           H  
ATOM   2918  HG2 GLH A 269      76.959 144.801 113.656  1.00  0.00           H  
ATOM   2919  HG3 GLH A 269      75.409 144.388 113.351  1.00  0.00           H  
ATOM   2920  HE2 GLH A 269      78.242 141.746 112.972  1.00  0.00           H  
ATOM   2921  N   GLN A 270      73.977 142.968 110.075  1.00  0.00           N  
ATOM   2922  CA  GLN A 270      72.581 142.686 109.835  1.00  0.00           C  
ATOM   2923  C   GLN A 270      72.174 141.320 110.319  1.00  0.00           C  
ATOM   2924  O   GLN A 270      72.731 140.287 109.941  1.00  0.00           O  
ATOM   2925  CB  GLN A 270      72.252 142.787 108.326  1.00  0.00           C  
ATOM   2926  CG  GLN A 270      70.754 142.675 107.951  1.00  0.00           C  
ATOM   2927  CD  GLN A 270      69.913 143.784 108.593  1.00  0.00           C  
ATOM   2928  H   GLN A 270      74.743 142.269 109.937  1.00  0.00           H  
ATOM   2929  HA  GLN A 270      72.031 143.374 110.343  1.00  0.00           H  
ATOM   2930  HB2 GLN A 270      72.584 143.672 107.985  1.00  0.00           H  
ATOM   2931  HB3 GLN A 270      72.741 142.053 107.842  1.00  0.00           H  
ATOM   2932  HG2 GLN A 270      70.673 142.746 106.964  1.00  0.00           H  
ATOM   2933  HG3 GLN A 270      70.418 141.796 108.268  1.00  0.00           H  
ATOM   2934  OE1 GLN A 270      70.262 144.965 108.541  1.00  0.00           O  
ATOM   2935  NE2 GLN A 270      68.785 143.397 109.235  1.00  0.00           N  
ATOM   2936 HE21 GLN A 270      68.202 144.073 109.686  1.00  0.00           H  
ATOM   2937 HE22 GLN A 270      68.558 142.407 109.240  1.00  0.00           H  
ATOM   2938  N   VAL A 271      71.116 141.279 111.149  1.00  0.00           N  
ATOM   2939  CA  VAL A 271      70.416 140.046 111.461  1.00  0.00           C  
ATOM   2940  C   VAL A 271      69.768 139.430 110.232  1.00  0.00           C  
ATOM   2941  O   VAL A 271      69.061 140.091 109.467  1.00  0.00           O  
ATOM   2942  CB  VAL A 271      69.420 140.217 112.606  1.00  0.00           C  
ATOM   2943  CG1 VAL A 271      68.232 141.121 112.224  1.00  0.00           C  
ATOM   2944  CG2 VAL A 271      68.939 138.852 113.141  1.00  0.00           C  
ATOM   2945  H   VAL A 271      70.852 142.209 111.541  1.00  0.00           H  
ATOM   2946  HA  VAL A 271      71.090 139.383 111.822  1.00  0.00           H  
ATOM   2947  HB  VAL A 271      69.889 140.676 113.364  1.00  0.00           H  
ATOM   2948 HG11 VAL A 271      67.388 140.595 112.295  1.00  0.00           H  
ATOM   2949 HG12 VAL A 271      68.202 141.898 112.847  1.00  0.00           H  
ATOM   2950 HG13 VAL A 271      68.355 141.440 111.288  1.00  0.00           H  
ATOM   2951 HG21 VAL A 271      69.505 138.597 113.921  1.00  0.00           H  
ATOM   2952 HG22 VAL A 271      67.986 138.936 113.420  1.00  0.00           H  
ATOM   2953 HG23 VAL A 271      69.027 138.175 112.415  1.00  0.00           H  
ATOM   2954  N   ALA A 272      70.015 138.134 109.998  1.00  0.00           N  
ATOM   2955  CA  ALA A 272      69.499 137.454 108.836  1.00  0.00           C  
ATOM   2956  C   ALA A 272      68.455 136.435 109.241  1.00  0.00           C  
ATOM   2957  O   ALA A 272      68.572 135.745 110.252  1.00  0.00           O  
ATOM   2958  CB  ALA A 272      70.619 136.753 108.045  1.00  0.00           C  
ATOM   2959  H   ALA A 272      70.606 137.677 110.726  1.00  0.00           H  
ATOM   2960  HA  ALA A 272      69.069 138.129 108.223  1.00  0.00           H  
ATOM   2961  HB1 ALA A 272      71.457 137.287 108.124  1.00  0.00           H  
ATOM   2962  HB2 ALA A 272      70.761 135.841 108.422  1.00  0.00           H  
ATOM   2963  HB3 ALA A 272      70.349 136.686 107.088  1.00  0.00           H  
ATOM   2964  N   ASN A 273      67.379 136.316 108.442  1.00  0.00           N  
ATOM   2965  CA  ASN A 273      66.441 135.225 108.569  1.00  0.00           C  
ATOM   2966  C   ASN A 273      67.050 133.872 108.214  1.00  0.00           C  
ATOM   2967  O   ASN A 273      68.155 133.746 107.680  1.00  0.00           O  
ATOM   2968  CB  ASN A 273      65.146 135.502 107.750  1.00  0.00           C  
ATOM   2969  CG  ASN A 273      65.393 135.693 106.255  1.00  0.00           C  
ATOM   2970  H   ASN A 273      67.294 137.078 107.735  1.00  0.00           H  
ATOM   2971  HA  ASN A 273      66.165 135.173 109.544  1.00  0.00           H  
ATOM   2972  HB2 ASN A 273      64.533 134.726 107.876  1.00  0.00           H  
ATOM   2973  HB3 ASN A 273      64.727 136.330 108.114  1.00  0.00           H  
ATOM   2974  OD1 ASN A 273      66.427 135.376 105.672  1.00  0.00           O  
ATOM   2975  ND2 ASN A 273      64.374 136.255 105.566  1.00  0.00           N  
ATOM   2976 HD21 ASN A 273      63.542 136.516 106.042  1.00  0.00           H  
ATOM   2977 HD22 ASN A 273      64.470 136.402 104.585  1.00  0.00           H  
ATOM   2978  N   GLU A 274      66.302 132.799 108.466  1.00  0.00           N  
ATOM   2979  CA  GLU A 274      66.715 131.447 108.240  1.00  0.00           C  
ATOM   2980  C   GLU A 274      66.824 131.099 106.771  1.00  0.00           C  
ATOM   2981  O   GLU A 274      67.465 130.124 106.401  1.00  0.00           O  
ATOM   2982  CB  GLU A 274      65.757 130.484 108.983  1.00  0.00           C  
ATOM   2983  CG  GLU A 274      64.269 130.445 108.516  1.00  0.00           C  
ATOM   2984  CD  GLU A 274      63.358 131.632 108.868  1.00  0.00           C  
ATOM   2985  OE1 GLU A 274      62.138 131.500 108.602  1.00  0.00           O  
ATOM   2986  OE2 GLU A 274      63.847 132.685 109.351  1.00  0.00           O  
ATOM   2987  H   GLU A 274      65.346 133.050 108.861  1.00  0.00           H  
ATOM   2988  HA  GLU A 274      67.615 131.279 108.689  1.00  0.00           H  
ATOM   2989  HB2 GLU A 274      66.113 129.563 108.876  1.00  0.00           H  
ATOM   2990  HB3 GLU A 274      65.748 130.746 109.941  1.00  0.00           H  
ATOM   2991  HG2 GLU A 274      64.275 130.360 107.518  1.00  0.00           H  
ATOM   2992  HG3 GLU A 274      63.854 129.625 108.914  1.00  0.00           H  
ATOM   2993  N   LYS A 275      66.266 131.931 105.871  1.00  0.00           N  
ATOM   2994  CA  LYS A 275      66.389 131.738 104.441  1.00  0.00           C  
ATOM   2995  C   LYS A 275      67.819 131.782 103.907  1.00  0.00           C  
ATOM   2996  O   LYS A 275      68.190 130.955 103.084  1.00  0.00           O  
ATOM   2997  CB  LYS A 275      65.545 132.770 103.653  1.00  0.00           C  
ATOM   2998  CG  LYS A 275      64.033 132.691 103.924  1.00  0.00           C  
ATOM   2999  CD  LYS A 275      63.233 133.720 103.103  1.00  0.00           C  
ATOM   3000  CE  LYS A 275      61.728 133.649 103.382  1.00  0.00           C  
ATOM   3001  NZ  LYS A 275      61.017 134.723 102.650  1.00  0.00           N  
ATOM   3002  H   LYS A 275      65.739 132.724 106.305  1.00  0.00           H  
ATOM   3003  HA  LYS A 275      65.985 130.829 104.195  1.00  0.00           H  
ATOM   3004  HB2 LYS A 275      65.859 133.681 103.905  1.00  0.00           H  
ATOM   3005  HB3 LYS A 275      65.696 132.612 102.681  1.00  0.00           H  
ATOM   3006  HG2 LYS A 275      63.710 131.774 103.687  1.00  0.00           H  
ATOM   3007  HG3 LYS A 275      63.869 132.861 104.896  1.00  0.00           H  
ATOM   3008  HD2 LYS A 275      63.556 134.632 103.338  1.00  0.00           H  
ATOM   3009  HD3 LYS A 275      63.384 133.540 102.136  1.00  0.00           H  
ATOM   3010  HE2 LYS A 275      61.391 132.759 103.084  1.00  0.00           H  
ATOM   3011  HE3 LYS A 275      61.581 133.757 104.362  1.00  0.00           H  
ATOM   3012  HZ1 LYS A 275      60.856 134.434 101.705  1.00  0.00           H  
ATOM   3013  HZ2 LYS A 275      60.140 134.908 103.095  1.00  0.00           H  
ATOM   3014  HZ3 LYS A 275      61.573 135.555 102.653  1.00  0.00           H  
ATOM   3015  N   LEU A 276      68.675 132.717 104.370  1.00  0.00           N  
ATOM   3016  CA  LEU A 276      70.069 132.751 103.942  1.00  0.00           C  
ATOM   3017  C   LEU A 276      70.915 131.674 104.612  1.00  0.00           C  
ATOM   3018  O   LEU A 276      71.971 131.287 104.121  1.00  0.00           O  
ATOM   3019  CB  LEU A 276      70.696 134.133 104.262  1.00  0.00           C  
ATOM   3020  CG  LEU A 276      70.134 135.317 103.446  1.00  0.00           C  
ATOM   3021  CD1 LEU A 276      70.705 136.645 103.957  1.00  0.00           C  
ATOM   3022  CD2 LEU A 276      70.456 135.192 101.952  1.00  0.00           C  
ATOM   3023  H   LEU A 276      68.257 133.386 105.038  1.00  0.00           H  
ATOM   3024  HA  LEU A 276      70.101 132.602 102.940  1.00  0.00           H  
ATOM   3025  HB2 LEU A 276      70.527 134.325 105.218  1.00  0.00           H  
ATOM   3026  HB3 LEU A 276      71.664 134.075 104.072  1.00  0.00           H  
ATOM   3027  HG  LEU A 276      69.141 135.327 103.537  1.00  0.00           H  
ATOM   3028 HD11 LEU A 276      71.699 136.631 103.868  1.00  0.00           H  
ATOM   3029 HD12 LEU A 276      70.328 137.395 103.416  1.00  0.00           H  
ATOM   3030 HD13 LEU A 276      70.454 136.763 104.916  1.00  0.00           H  
ATOM   3031 HD21 LEU A 276      70.054 134.349 101.598  1.00  0.00           H  
ATOM   3032 HD22 LEU A 276      70.074 135.977 101.467  1.00  0.00           H  
ATOM   3033 HD23 LEU A 276      71.447 135.170 101.830  1.00  0.00           H  
ATOM   3034  N   CYS A 277      70.467 131.148 105.767  1.00  0.00           N  
ATOM   3035  CA  CYS A 277      71.146 130.043 106.422  1.00  0.00           C  
ATOM   3036  C   CYS A 277      70.748 128.693 105.856  1.00  0.00           C  
ATOM   3037  O   CYS A 277      71.488 127.714 105.942  1.00  0.00           O  
ATOM   3038  CB  CYS A 277      70.842 130.051 107.931  1.00  0.00           C  
ATOM   3039  SG  CYS A 277      71.493 131.582 108.658  1.00  0.00           S  
ATOM   3040  H   CYS A 277      69.607 131.600 106.135  1.00  0.00           H  
ATOM   3041  HA  CYS A 277      72.145 130.159 106.285  1.00  0.00           H  
ATOM   3042  HB2 CYS A 277      69.877 130.041 108.052  1.00  0.00           H  
ATOM   3043  HB3 CYS A 277      71.301 129.298 108.342  1.00  0.00           H  
ATOM   3044  HG  CYS A 277      70.838 132.321 108.510  1.00  0.00           H  
ATOM   3045  N   SER A 278      69.562 128.611 105.236  1.00  0.00           N  
ATOM   3046  CA  SER A 278      69.093 127.441 104.512  1.00  0.00           C  
ATOM   3047  C   SER A 278      69.984 127.169 103.318  1.00  0.00           C  
ATOM   3048  O   SER A 278      70.628 128.080 102.803  1.00  0.00           O  
ATOM   3049  CB  SER A 278      67.615 127.569 104.072  1.00  0.00           C  
ATOM   3050  OG  SER A 278      67.042 126.307 103.726  1.00  0.00           O  
ATOM   3051  H   SER A 278      68.987 129.494 105.324  1.00  0.00           H  
ATOM   3052  HA  SER A 278      69.148 126.649 105.129  1.00  0.00           H  
ATOM   3053  HB2 SER A 278      67.094 127.965 104.825  1.00  0.00           H  
ATOM   3054  HB3 SER A 278      67.573 128.171 103.278  1.00  0.00           H  
ATOM   3055  HG  SER A 278      67.247 126.105 102.771  1.00  0.00           H  
ATOM   3056  N   ASP A 279      70.129 125.894 102.923  1.00  0.00           N  
ATOM   3057  CA  ASP A 279      71.027 125.456 101.868  1.00  0.00           C  
ATOM   3058  C   ASP A 279      72.533 125.628 102.122  1.00  0.00           C  
ATOM   3059  O   ASP A 279      73.345 124.995 101.452  1.00  0.00           O  
ATOM   3060  CB  ASP A 279      70.605 125.996 100.477  1.00  0.00           C  
ATOM   3061  CG  ASP A 279      69.180 125.557 100.199  1.00  0.00           C  
ATOM   3062  OD1 ASP A 279      68.901 124.343 100.376  1.00  0.00           O  
ATOM   3063  OD2 ASP A 279      68.346 126.422  99.830  1.00  0.00           O  
ATOM   3064  H   ASP A 279      69.515 125.223 103.463  1.00  0.00           H  
ATOM   3065  HA  ASP A 279      70.870 124.448 101.735  1.00  0.00           H  
ATOM   3066  HB2 ASP A 279      70.643 126.969 100.513  1.00  0.00           H  
ATOM   3067  HB3 ASP A 279      71.200 125.604  99.813  1.00  0.00           H  
ATOM   3068  N   VAL A 280      72.973 126.439 103.113  1.00  0.00           N  
ATOM   3069  CA  VAL A 280      74.394 126.582 103.418  1.00  0.00           C  
ATOM   3070  C   VAL A 280      74.795 125.851 104.683  1.00  0.00           C  
ATOM   3071  O   VAL A 280      75.967 125.565 104.929  1.00  0.00           O  
ATOM   3072  CB  VAL A 280      74.834 128.041 103.544  1.00  0.00           C  
ATOM   3073  CG1 VAL A 280      74.279 128.837 102.351  1.00  0.00           C  
ATOM   3074  CG2 VAL A 280      74.407 128.698 104.871  1.00  0.00           C  
ATOM   3075  H   VAL A 280      72.219 126.936 103.621  1.00  0.00           H  
ATOM   3076  HA  VAL A 280      74.919 126.186 102.646  1.00  0.00           H  
ATOM   3077  HB  VAL A 280      75.820 128.076 103.471  1.00  0.00           H  
ATOM   3078 HG11 VAL A 280      75.029 129.319 101.903  1.00  0.00           H  
ATOM   3079 HG12 VAL A 280      73.851 128.206 101.709  1.00  0.00           H  
ATOM   3080 HG13 VAL A 280      73.604 129.493 102.682  1.00  0.00           H  
ATOM   3081 HG21 VAL A 280      73.470 128.426 105.076  1.00  0.00           H  
ATOM   3082 HG22 VAL A 280      75.021 128.390 105.593  1.00  0.00           H  
ATOM   3083 HG23 VAL A 280      74.464 129.688 104.771  1.00  0.00           H  
ATOM   3084  N   SER A 281      73.827 125.512 105.547  1.00  0.00           N  
ATOM   3085  CA  SER A 281      74.111 124.823 106.784  1.00  0.00           C  
ATOM   3086  C   SER A 281      72.877 124.097 107.260  1.00  0.00           C  
ATOM   3087  O   SER A 281      71.753 124.476 106.958  1.00  0.00           O  
ATOM   3088  CB  SER A 281      74.688 125.763 107.893  1.00  0.00           C  
ATOM   3089  OG  SER A 281      73.735 126.630 108.512  1.00  0.00           O  
ATOM   3090  H   SER A 281      72.870 125.790 105.242  1.00  0.00           H  
ATOM   3091  HA  SER A 281      74.827 124.139 106.608  1.00  0.00           H  
ATOM   3092  HB2 SER A 281      75.108 125.183 108.602  1.00  0.00           H  
ATOM   3093  HB3 SER A 281      75.414 126.324 107.475  1.00  0.00           H  
ATOM   3094  HG  SER A 281      73.104 126.970 107.819  1.00  0.00           H  
ATOM   3095  N   ASN A 282      73.056 123.019 108.048  1.00  0.00           N  
ATOM   3096  CA  ASN A 282      71.926 122.311 108.628  1.00  0.00           C  
ATOM   3097  C   ASN A 282      72.025 122.192 110.153  1.00  0.00           C  
ATOM   3098  O   ASN A 282      71.876 121.079 110.656  1.00  0.00           O  
ATOM   3099  CB  ASN A 282      71.809 120.890 108.010  1.00  0.00           C  
ATOM   3100  CG  ASN A 282      71.437 120.970 106.533  1.00  0.00           C  
ATOM   3101  H   ASN A 282      74.045 122.755 108.194  1.00  0.00           H  
ATOM   3102  HA  ASN A 282      71.096 122.856 108.433  1.00  0.00           H  
ATOM   3103  HB2 ASN A 282      72.684 120.446 108.096  1.00  0.00           H  
ATOM   3104  HB3 ASN A 282      71.100 120.405 108.493  1.00  0.00           H  
ATOM   3105  OD1 ASN A 282      70.275 121.130 106.170  1.00  0.00           O  
ATOM   3106  ND2 ASN A 282      72.446 120.835 105.640  1.00  0.00           N  
ATOM   3107 HD21 ASN A 282      73.371 120.686 105.988  1.00  0.00           H  
ATOM   3108 HD22 ASN A 282      72.258 120.884 104.672  1.00  0.00           H  
ATOM   3109  N   PRO A 283      72.239 123.217 110.990  1.00  0.00           N  
ATOM   3110  CA  PRO A 283      72.434 122.971 112.402  1.00  0.00           C  
ATOM   3111  C   PRO A 283      71.099 122.993 113.118  1.00  0.00           C  
ATOM   3112  O   PRO A 283      70.510 124.046 113.327  1.00  0.00           O  
ATOM   3113  CB  PRO A 283      73.338 124.130 112.848  1.00  0.00           C  
ATOM   3114  CG  PRO A 283      72.990 125.297 111.918  1.00  0.00           C  
ATOM   3115  CD  PRO A 283      72.517 124.611 110.636  1.00  0.00           C  
ATOM   3116  HA  PRO A 283      72.909 122.099 112.557  1.00  0.00           H  
ATOM   3117  HB2 PRO A 283      73.155 124.384 113.799  1.00  0.00           H  
ATOM   3118  HB3 PRO A 283      74.305 123.891 112.751  1.00  0.00           H  
ATOM   3119  HG2 PRO A 283      72.265 125.844 112.315  1.00  0.00           H  
ATOM   3120  HG3 PRO A 283      73.796 125.848 111.749  1.00  0.00           H  
ATOM   3121  HD2 PRO A 283      71.688 125.064 110.278  1.00  0.00           H  
ATOM   3122  HD3 PRO A 283      73.230 124.666 109.921  1.00  0.00           H  
ATOM   3123  N   GLY A 284      70.635 121.813 113.577  1.00  0.00           N  
ATOM   3124  CA  GLY A 284      69.287 121.587 114.107  1.00  0.00           C  
ATOM   3125  C   GLY A 284      69.061 122.100 115.503  1.00  0.00           C  
ATOM   3126  O   GLY A 284      68.086 121.759 116.161  1.00  0.00           O  
ATOM   3127  H   GLY A 284      71.355 121.039 113.519  1.00  0.00           H  
ATOM   3128  HA2 GLY A 284      68.610 122.019 113.470  1.00  0.00           H  
ATOM   3129  HA3 GLY A 284      69.090 120.582 114.076  1.00  0.00           H  
ATOM   3130  N   ASN A 285      69.981 122.927 116.025  1.00  0.00           N  
ATOM   3131  CA  ASN A 285      69.766 123.646 117.266  1.00  0.00           C  
ATOM   3132  C   ASN A 285      68.648 124.677 117.120  1.00  0.00           C  
ATOM   3133  O   ASN A 285      68.708 125.560 116.272  1.00  0.00           O  
ATOM   3134  CB  ASN A 285      71.044 124.397 117.710  1.00  0.00           C  
ATOM   3135  CG  ASN A 285      72.083 123.499 118.367  1.00  0.00           C  
ATOM   3136  H   ASN A 285      70.854 123.001 115.458  1.00  0.00           H  
ATOM   3137  HA  ASN A 285      69.457 122.977 117.954  1.00  0.00           H  
ATOM   3138  HB2 ASN A 285      71.451 124.818 116.902  1.00  0.00           H  
ATOM   3139  HB3 ASN A 285      70.775 125.104 118.361  1.00  0.00           H  
ATOM   3140  OD1 ASN A 285      72.669 123.913 119.361  1.00  0.00           O  
ATOM   3141  ND2 ASN A 285      72.329 122.289 117.818  1.00  0.00           N  
ATOM   3142 HD21 ASN A 285      71.808 122.048 116.990  1.00  0.00           H  
ATOM   3143 HD22 ASN A 285      72.986 121.683 118.215  1.00  0.00           H  
ATOM   3144  N   CYS A 286      67.610 124.594 117.975  1.00  0.00           N  
ATOM   3145  CA  CYS A 286      66.396 125.393 117.860  1.00  0.00           C  
ATOM   3146  C   CYS A 286      66.593 126.904 117.892  1.00  0.00           C  
ATOM   3147  O   CYS A 286      65.921 127.643 117.180  1.00  0.00           O  
ATOM   3148  CB  CYS A 286      65.389 125.009 118.975  1.00  0.00           C  
ATOM   3149  SG  CYS A 286      64.926 123.243 118.912  1.00  0.00           S  
ATOM   3150  H   CYS A 286      67.760 123.890 118.742  1.00  0.00           H  
ATOM   3151  HA  CYS A 286      65.946 125.156 116.969  1.00  0.00           H  
ATOM   3152  HB2 CYS A 286      65.814 125.186 119.845  1.00  0.00           H  
ATOM   3153  HB3 CYS A 286      64.573 125.546 118.848  1.00  0.00           H  
ATOM   3154  HG  CYS A 286      65.347 122.826 118.110  1.00  0.00           H  
ATOM   3155  N   SER A 287      67.519 127.409 118.725  1.00  0.00           N  
ATOM   3156  CA  SER A 287      67.682 128.834 118.905  1.00  0.00           C  
ATOM   3157  C   SER A 287      69.041 129.278 118.420  1.00  0.00           C  
ATOM   3158  O   SER A 287      70.036 129.166 119.135  1.00  0.00           O  
ATOM   3159  CB  SER A 287      67.582 129.191 120.417  1.00  0.00           C  
ATOM   3160  OG  SER A 287      66.245 129.123 120.912  1.00  0.00           O  
ATOM   3161  H   SER A 287      68.089 126.690 119.212  1.00  0.00           H  
ATOM   3162  HA  SER A 287      66.984 129.304 118.350  1.00  0.00           H  
ATOM   3163  HB2 SER A 287      68.151 128.549 120.927  1.00  0.00           H  
ATOM   3164  HB3 SER A 287      67.928 130.120 120.541  1.00  0.00           H  
ATOM   3165  HG  SER A 287      65.859 128.230 120.692  1.00  0.00           H  
ATOM   3166  N   CYS A 288      69.112 129.875 117.217  1.00  0.00           N  
ATOM   3167  CA  CYS A 288      70.321 130.492 116.722  1.00  0.00           C  
ATOM   3168  C   CYS A 288      69.981 131.763 115.968  1.00  0.00           C  
ATOM   3169  O   CYS A 288      69.044 131.809 115.176  1.00  0.00           O  
ATOM   3170  CB  CYS A 288      71.134 129.516 115.830  1.00  0.00           C  
ATOM   3171  SG  CYS A 288      70.188 128.875 114.402  1.00  0.00           S  
ATOM   3172  H   CYS A 288      68.213 129.848 116.682  1.00  0.00           H  
ATOM   3173  HA  CYS A 288      70.899 130.739 117.506  1.00  0.00           H  
ATOM   3174  HB2 CYS A 288      71.923 130.003 115.485  1.00  0.00           H  
ATOM   3175  HB3 CYS A 288      71.407 128.747 116.391  1.00  0.00           H  
ATOM   3176  HG  CYS A 288      69.736 128.028 114.669  1.00  0.00           H  
ATOM   3177  N   LEU A 289      70.725 132.851 116.232  1.00  0.00           N  
ATOM   3178  CA  LEU A 289      70.579 134.099 115.502  1.00  0.00           C  
ATOM   3179  C   LEU A 289      71.842 134.332 114.717  1.00  0.00           C  
ATOM   3180  O   LEU A 289      72.915 134.565 115.274  1.00  0.00           O  
ATOM   3181  CB  LEU A 289      70.288 135.339 116.389  1.00  0.00           C  
ATOM   3182  CG  LEU A 289      68.784 135.603 116.617  1.00  0.00           C  
ATOM   3183  CD1 LEU A 289      68.044 134.393 117.184  1.00  0.00           C  
ATOM   3184  CD2 LEU A 289      68.554 136.837 117.500  1.00  0.00           C  
ATOM   3185  H   LEU A 289      71.413 132.713 117.007  1.00  0.00           H  
ATOM   3186  HA  LEU A 289      69.815 134.010 114.867  1.00  0.00           H  
ATOM   3187  HB2 LEU A 289      70.698 135.181 117.268  1.00  0.00           H  
ATOM   3188  HB3 LEU A 289      70.662 136.125 115.936  1.00  0.00           H  
ATOM   3189  HG  LEU A 289      68.369 135.865 115.737  1.00  0.00           H  
ATOM   3190 HD11 LEU A 289      68.445 134.141 118.064  1.00  0.00           H  
ATOM   3191 HD12 LEU A 289      67.080 134.623 117.310  1.00  0.00           H  
ATOM   3192 HD13 LEU A 289      68.125 133.627 116.548  1.00  0.00           H  
ATOM   3193 HD21 LEU A 289      68.953 137.637 117.056  1.00  0.00           H  
ATOM   3194 HD22 LEU A 289      67.573 136.974 117.624  1.00  0.00           H  
ATOM   3195 HD23 LEU A 289      68.989 136.691 118.387  1.00  0.00           H  
ATOM   3196  N   THR A 290      71.718 134.264 113.383  1.00  0.00           N  
ATOM   3197  CA  THR A 290      72.824 134.470 112.468  1.00  0.00           C  
ATOM   3198  C   THR A 290      72.880 135.909 112.038  1.00  0.00           C  
ATOM   3199  O   THR A 290      71.919 136.487 111.527  1.00  0.00           O  
ATOM   3200  CB  THR A 290      72.744 133.650 111.192  1.00  0.00           C  
ATOM   3201  OG1 THR A 290      72.541 132.278 111.472  1.00  0.00           O  
ATOM   3202  CG2 THR A 290      74.048 133.716 110.386  1.00  0.00           C  
ATOM   3203  H   THR A 290      70.741 134.047 113.064  1.00  0.00           H  
ATOM   3204  HA  THR A 290      73.680 134.241 112.946  1.00  0.00           H  
ATOM   3205  HB  THR A 290      71.947 133.984 110.629  1.00  0.00           H  
ATOM   3206 HG21 THR A 290      74.276 134.672 110.199  1.00  0.00           H  
ATOM   3207 HG22 THR A 290      74.787 133.294 110.912  1.00  0.00           H  
ATOM   3208 HG23 THR A 290      73.931 133.226 109.522  1.00  0.00           H  
ATOM   3209  HG1 THR A 290      72.144 131.804 110.675  1.00  0.00           H  
ATOM   3210  N   PHE A 291      74.054 136.515 112.214  1.00  0.00           N  
ATOM   3211  CA  PHE A 291      74.334 137.865 111.807  1.00  0.00           C  
ATOM   3212  C   PHE A 291      75.347 137.814 110.686  1.00  0.00           C  
ATOM   3213  O   PHE A 291      76.308 137.041 110.715  1.00  0.00           O  
ATOM   3214  CB  PHE A 291      74.892 138.702 112.980  1.00  0.00           C  
ATOM   3215  CG  PHE A 291      73.956 138.655 114.162  1.00  0.00           C  
ATOM   3216  CD1 PHE A 291      72.797 139.435 114.159  1.00  0.00           C  
ATOM   3217  CD2 PHE A 291      74.218 137.850 115.282  1.00  0.00           C  
ATOM   3218  CE1 PHE A 291      71.923 139.451 115.254  1.00  0.00           C  
ATOM   3219  CE2 PHE A 291      73.372 137.890 116.399  1.00  0.00           C  
ATOM   3220  CZ  PHE A 291      72.218 138.683 116.382  1.00  0.00           C  
ATOM   3221  H   PHE A 291      74.771 135.898 112.689  1.00  0.00           H  
ATOM   3222  HA  PHE A 291      73.494 138.242 111.420  1.00  0.00           H  
ATOM   3223  HB2 PHE A 291      75.743 138.309 113.246  1.00  0.00           H  
ATOM   3224  HB3 PHE A 291      74.960 139.626 112.679  1.00  0.00           H  
ATOM   3225  HD1 PHE A 291      72.581 139.994 113.362  1.00  0.00           H  
ATOM   3226  HD2 PHE A 291      75.008 137.248 115.282  1.00  0.00           H  
ATOM   3227  HE1 PHE A 291      71.096 140.013 115.220  1.00  0.00           H  
ATOM   3228  HE2 PHE A 291      73.602 137.343 117.217  1.00  0.00           H  
ATOM   3229  HZ  PHE A 291      71.610 138.700 117.169  1.00  0.00           H  
ATOM   3230  N   LEU A 292      75.122 138.618 109.637  1.00  0.00           N  
ATOM   3231  CA  LEU A 292      76.065 138.777 108.554  1.00  0.00           C  
ATOM   3232  C   LEU A 292      76.845 140.036 108.782  1.00  0.00           C  
ATOM   3233  O   LEU A 292      76.262 141.081 109.045  1.00  0.00           O  
ATOM   3234  CB  LEU A 292      75.373 138.947 107.183  1.00  0.00           C  
ATOM   3235  CG  LEU A 292      74.571 137.726 106.714  1.00  0.00           C  
ATOM   3236  CD1 LEU A 292      73.864 138.055 105.396  1.00  0.00           C  
ATOM   3237  CD2 LEU A 292      75.459 136.489 106.544  1.00  0.00           C  
ATOM   3238  H   LEU A 292      74.201 139.116 109.680  1.00  0.00           H  
ATOM   3239  HA  LEU A 292      76.695 137.999 108.559  1.00  0.00           H  
ATOM   3240  HB2 LEU A 292      74.745 139.707 107.256  1.00  0.00           H  
ATOM   3241  HB3 LEU A 292      76.075 139.120 106.512  1.00  0.00           H  
ATOM   3242  HG  LEU A 292      73.892 137.499 107.403  1.00  0.00           H  
ATOM   3243 HD11 LEU A 292      74.546 138.292 104.706  1.00  0.00           H  
ATOM   3244 HD12 LEU A 292      73.343 137.258 105.094  1.00  0.00           H  
ATOM   3245 HD13 LEU A 292      73.246 138.827 105.537  1.00  0.00           H  
ATOM   3246 HD21 LEU A 292      75.886 136.267 107.419  1.00  0.00           H  
ATOM   3247 HD22 LEU A 292      74.898 135.720 106.239  1.00  0.00           H  
ATOM   3248 HD23 LEU A 292      76.165 136.681 105.864  1.00  0.00           H  
ATOM   3249  N   ILE A 293      78.176 139.979 108.662  1.00  0.00           N  
ATOM   3250  CA  ILE A 293      78.954 141.187 108.848  1.00  0.00           C  
ATOM   3251  C   ILE A 293      80.168 141.171 107.972  1.00  0.00           C  
ATOM   3252  O   ILE A 293      80.871 140.179 107.849  1.00  0.00           O  
ATOM   3253  CB  ILE A 293      79.316 141.432 110.310  1.00  0.00           C  
ATOM   3254  CG1 ILE A 293      80.180 142.683 110.566  1.00  0.00           C  
ATOM   3255  CG2 ILE A 293      79.980 140.192 110.928  1.00  0.00           C  
ATOM   3256  CD1 ILE A 293      79.511 143.984 110.168  1.00  0.00           C  
ATOM   3257  H   ILE A 293      78.562 139.059 108.441  1.00  0.00           H  
ATOM   3258  HA  ILE A 293      78.372 141.947 108.535  1.00  0.00           H  
ATOM   3259  HB  ILE A 293      78.456 141.549 110.833  1.00  0.00           H  
ATOM   3260 HG12 ILE A 293      80.402 142.714 111.538  1.00  0.00           H  
ATOM   3261 HG13 ILE A 293      81.027 142.584 110.046  1.00  0.00           H  
ATOM   3262 HG21 ILE A 293      80.077 140.329 111.910  1.00  0.00           H  
ATOM   3263 HG22 ILE A 293      79.409 139.395 110.753  1.00  0.00           H  
ATOM   3264 HG23 ILE A 293      80.877 140.062 110.515  1.00  0.00           H  
ATOM   3265 HD11 ILE A 293      78.667 144.094 110.690  1.00  0.00           H  
ATOM   3266 HD12 ILE A 293      80.128 144.745 110.362  1.00  0.00           H  
ATOM   3267 HD13 ILE A 293      79.302 143.962 109.192  1.00  0.00           H  
ATOM   3268  N   LYS A 294      80.488 142.288 107.311  1.00  0.00           N  
ATOM   3269  CA  LYS A 294      81.760 142.417 106.645  1.00  0.00           C  
ATOM   3270  C   LYS A 294      82.569 143.434 107.418  1.00  0.00           C  
ATOM   3271  O   LYS A 294      82.268 144.619 107.402  1.00  0.00           O  
ATOM   3272  CB  LYS A 294      81.593 142.852 105.174  1.00  0.00           C  
ATOM   3273  CG  LYS A 294      80.407 142.170 104.478  1.00  0.00           C  
ATOM   3274  CD  LYS A 294      80.226 142.608 103.025  1.00  0.00           C  
ATOM   3275  CE  LYS A 294      79.198 141.726 102.328  1.00  0.00           C  
ATOM   3276  NZ  LYS A 294      79.058 142.170 100.933  1.00  0.00           N  
ATOM   3277  H   LYS A 294      79.758 143.022 107.326  1.00  0.00           H  
ATOM   3278  HA  LYS A 294      82.236 141.542 106.666  1.00  0.00           H  
ATOM   3279  HB2 LYS A 294      81.443 143.831 105.156  1.00  0.00           H  
ATOM   3280  HB3 LYS A 294      82.421 142.612 104.685  1.00  0.00           H  
ATOM   3281  HG2 LYS A 294      80.550 141.175 104.500  1.00  0.00           H  
ATOM   3282  HG3 LYS A 294      79.567 142.384 104.987  1.00  0.00           H  
ATOM   3283  HD2 LYS A 294      79.904 143.543 103.012  1.00  0.00           H  
ATOM   3284  HD3 LYS A 294      81.091 142.520 102.554  1.00  0.00           H  
ATOM   3285  HE2 LYS A 294      79.515 140.785 102.354  1.00  0.00           H  
ATOM   3286  HE3 LYS A 294      78.329 141.814 102.800  1.00  0.00           H  
ATOM   3287  HZ1 LYS A 294      78.963 143.168 100.901  1.00  0.00           H  
ATOM   3288  HZ2 LYS A 294      79.868 141.901 100.407  1.00  0.00           H  
ATOM   3289  HZ3 LYS A 294      78.246 141.750 100.522  1.00  0.00           H  
ATOM   3290  N   GLH A 295      83.589 142.983 108.160  1.00  0.00           N  
ATOM   3291  CA  GLH A 295      84.513 143.892 108.812  1.00  0.00           C  
ATOM   3292  C   GLH A 295      85.888 143.263 108.924  1.00  0.00           C  
ATOM   3293  O   GLH A 295      86.932 143.892 108.805  1.00  0.00           O  
ATOM   3294  CB  GLH A 295      84.009 144.168 110.242  1.00  0.00           C  
ATOM   3295  CG  GLH A 295      83.714 142.916 111.085  1.00  0.00           C  
ATOM   3296  CD  GLH A 295      83.085 143.250 112.433  1.00  0.00           C  
ATOM   3297  OE1 GLH A 295      82.380 142.348 112.942  1.00  0.00           O  
ATOM   3298  OE2 GLH A 295      83.344 144.351 112.979  1.00  0.00           O  
ATOM   3299  H   GLH A 295      83.652 141.949 108.221  1.00  0.00           H  
ATOM   3300  HA  GLH A 295      84.576 144.749 108.286  1.00  0.00           H  
ATOM   3301  HB2 GLH A 295      84.709 144.680 110.712  1.00  0.00           H  
ATOM   3302  HB3 GLH A 295      83.169 144.678 110.170  1.00  0.00           H  
ATOM   3303  HG2 GLH A 295      83.078 142.360 110.589  1.00  0.00           H  
ATOM   3304  HG3 GLH A 295      84.563 142.459 111.258  1.00  0.00           H  
ATOM   3305  HE2 GLH A 295      82.963 144.572 113.805  1.00  0.00           H  
ATOM   3306  N   CYS A 296      85.913 141.927 109.078  1.00  0.00           N  
ATOM   3307  CA  CYS A 296      87.090 141.140 109.376  1.00  0.00           C  
ATOM   3308  C   CYS A 296      87.712 140.684 108.078  1.00  0.00           C  
ATOM   3309  O   CYS A 296      87.887 139.496 107.819  1.00  0.00           O  
ATOM   3310  CB  CYS A 296      86.771 139.965 110.314  1.00  0.00           C  
ATOM   3311  SG  CYS A 296      88.165 139.218 111.200  1.00  0.00           S  
ATOM   3312  H   CYS A 296      84.950 141.488 108.955  1.00  0.00           H  
ATOM   3313  HA  CYS A 296      87.749 141.722 109.854  1.00  0.00           H  
ATOM   3314  HB2 CYS A 296      86.102 140.291 110.995  1.00  0.00           H  
ATOM   3315  HB3 CYS A 296      86.326 139.246 109.762  1.00  0.00           H  
ATOM   3316  HG  CYS A 296      88.997 139.324 110.657  1.00  0.00           H  
ATOM   3317  N   GLU A 297      88.079 141.663 107.231  1.00  0.00           N  
ATOM   3318  CA  GLU A 297      88.658 141.534 105.901  1.00  0.00           C  
ATOM   3319  C   GLU A 297      90.066 140.939 105.910  1.00  0.00           C  
ATOM   3320  O   GLU A 297      90.779 140.904 104.911  1.00  0.00           O  
ATOM   3321  CB  GLU A 297      88.762 142.938 105.266  1.00  0.00           C  
ATOM   3322  CG  GLU A 297      87.414 143.679 105.107  1.00  0.00           C  
ATOM   3323  CD  GLU A 297      87.592 145.092 104.549  1.00  0.00           C  
ATOM   3324  OE1 GLU A 297      88.745 145.596 104.525  1.00  0.00           O  
ATOM   3325  OE2 GLU A 297      86.554 145.674 104.152  1.00  0.00           O  
ATOM   3326  H   GLU A 297      87.890 142.640 107.661  1.00  0.00           H  
ATOM   3327  HA  GLU A 297      88.056 140.953 105.323  1.00  0.00           H  
ATOM   3328  HB2 GLU A 297      89.329 143.489 105.850  1.00  0.00           H  
ATOM   3329  HB3 GLU A 297      89.144 142.833 104.367  1.00  0.00           H  
ATOM   3330  HG2 GLU A 297      86.868 143.175 104.473  1.00  0.00           H  
ATOM   3331  HG3 GLU A 297      87.008 143.758 105.992  1.00  0.00           H  
ATOM   3332  N   ASN A 298      90.499 140.467 107.085  1.00  0.00           N  
ATOM   3333  CA  ASN A 298      91.753 139.833 107.360  1.00  0.00           C  
ATOM   3334  C   ASN A 298      91.482 138.973 108.595  1.00  0.00           C  
ATOM   3335  O   ASN A 298      90.990 139.475 109.604  1.00  0.00           O  
ATOM   3336  CB  ASN A 298      92.826 140.923 107.587  1.00  0.00           C  
ATOM   3337  CG  ASN A 298      94.208 140.300 107.659  1.00  0.00           C  
ATOM   3338  H   ASN A 298      89.760 140.620 107.862  1.00  0.00           H  
ATOM   3339  HA  ASN A 298      91.953 139.210 106.622  1.00  0.00           H  
ATOM   3340  HB2 ASN A 298      92.795 141.548 106.826  1.00  0.00           H  
ATOM   3341  HB3 ASN A 298      92.631 141.372 108.442  1.00  0.00           H  
ATOM   3342  OD1 ASN A 298      94.379 139.088 107.754  1.00  0.00           O  
ATOM   3343  ND2 ASN A 298      95.253 141.155 107.605  1.00  0.00           N  
ATOM   3344 HD21 ASN A 298      95.075 142.133 107.528  1.00  0.00           H  
ATOM   3345 HD22 ASN A 298      96.179 140.803 107.643  1.00  0.00           H  
ATOM   3346  N   THR A 299      91.708 137.656 108.541  1.00  0.00           N  
ATOM   3347  CA  THR A 299      91.256 136.732 109.581  1.00  0.00           C  
ATOM   3348  C   THR A 299      91.917 135.406 109.337  1.00  0.00           C  
ATOM   3349  O   THR A 299      92.470 135.174 108.262  1.00  0.00           O  
ATOM   3350  CB  THR A 299      89.744 136.526 109.625  1.00  0.00           C  
ATOM   3351  OG1 THR A 299      89.263 135.856 110.791  1.00  0.00           O  
ATOM   3352  CG2 THR A 299      89.295 135.752 108.402  1.00  0.00           C  
ATOM   3353  H   THR A 299      92.234 137.347 107.694  1.00  0.00           H  
ATOM   3354  HA  THR A 299      91.551 137.086 110.465  1.00  0.00           H  
ATOM   3355  HB  THR A 299      89.278 137.459 109.584  1.00  0.00           H  
ATOM   3356 HG21 THR A 299      88.293 135.733 108.357  1.00  0.00           H  
ATOM   3357 HG22 THR A 299      89.651 136.187 107.571  1.00  0.00           H  
ATOM   3358 HG23 THR A 299      89.637 134.809 108.448  1.00  0.00           H  
ATOM   3359  HG1 THR A 299      89.417 134.864 110.716  1.00  0.00           H  
ATOM   3360  N   ASN A 300      91.853 134.475 110.299  1.00  0.00           N  
ATOM   3361  CA  ASN A 300      92.417 133.157 110.134  1.00  0.00           C  
ATOM   3362  C   ASN A 300      91.510 132.251 109.302  1.00  0.00           C  
ATOM   3363  O   ASN A 300      90.336 132.046 109.609  1.00  0.00           O  
ATOM   3364  CB  ASN A 300      92.696 132.497 111.503  1.00  0.00           C  
ATOM   3365  CG  ASN A 300      93.698 133.346 112.279  1.00  0.00           C  
ATOM   3366  H   ASN A 300      91.363 134.794 111.164  1.00  0.00           H  
ATOM   3367  HA  ASN A 300      93.280 133.256 109.617  1.00  0.00           H  
ATOM   3368  HB2 ASN A 300      91.855 132.460 112.005  1.00  0.00           H  
ATOM   3369  HB3 ASN A 300      93.085 131.611 111.345  1.00  0.00           H  
ATOM   3370  OD1 ASN A 300      94.777 133.658 111.778  1.00  0.00           O  
ATOM   3371  ND2 ASN A 300      93.355 133.718 113.533  1.00  0.00           N  
ATOM   3372 HD21 ASN A 300      92.469 133.414 113.888  1.00  0.00           H  
ATOM   3373 HD22 ASN A 300      93.967 134.271 114.071  1.00  0.00           H  
ATOM   3374  N   ILE A 301      92.049 131.666 108.218  1.00  0.00           N  
ATOM   3375  CA  ILE A 301      91.326 130.745 107.363  1.00  0.00           C  
ATOM   3376  C   ILE A 301      91.843 129.346 107.646  1.00  0.00           C  
ATOM   3377  O   ILE A 301      93.016 129.130 107.941  1.00  0.00           O  
ATOM   3378  CB  ILE A 301      91.501 131.075 105.877  1.00  0.00           C  
ATOM   3379  CG1 ILE A 301      91.017 132.501 105.522  1.00  0.00           C  
ATOM   3380  CG2 ILE A 301      90.777 130.040 104.988  1.00  0.00           C  
ATOM   3381  CD1 ILE A 301      91.470 132.960 104.127  1.00  0.00           C  
ATOM   3382  H   ILE A 301      93.049 131.942 108.050  1.00  0.00           H  
ATOM   3383  HA  ILE A 301      90.377 130.765 107.663  1.00  0.00           H  
ATOM   3384  HB  ILE A 301      92.478 131.027 105.657  1.00  0.00           H  
ATOM   3385 HG12 ILE A 301      90.027 132.514 105.556  1.00  0.00           H  
ATOM   3386 HG13 ILE A 301      91.385 133.130 106.195  1.00  0.00           H  
ATOM   3387 HG21 ILE A 301      90.983 130.234 104.034  1.00  0.00           H  
ATOM   3388 HG22 ILE A 301      91.098 129.129 105.227  1.00  0.00           H  
ATOM   3389 HG23 ILE A 301      89.797 130.109 105.146  1.00  0.00           H  
ATOM   3390 HD11 ILE A 301      91.102 132.331 103.449  1.00  0.00           H  
ATOM   3391 HD12 ILE A 301      91.126 133.880 103.966  1.00  0.00           H  
ATOM   3392 HD13 ILE A 301      92.465 132.955 104.097  1.00  0.00           H  
ATOM   3393  N   MET A 302      90.964 128.342 107.548  1.00  0.00           N  
ATOM   3394  CA  MET A 302      91.294 126.957 107.772  1.00  0.00           C  
ATOM   3395  C   MET A 302      91.119 126.224 106.469  1.00  0.00           C  
ATOM   3396  O   MET A 302      90.405 125.238 106.439  1.00  0.00           O  
ATOM   3397  CB  MET A 302      90.372 126.351 108.854  1.00  0.00           C  
ATOM   3398  CG  MET A 302      90.504 126.990 110.253  1.00  0.00           C  
ATOM   3399  SD  MET A 302      92.174 127.000 110.975  1.00  0.00           S  
ATOM   3400  CE  MET A 302      92.445 125.210 110.918  1.00  0.00           C  
ATOM   3401  H   MET A 302      89.993 128.667 107.287  1.00  0.00           H  
ATOM   3402  HA  MET A 302      92.254 126.898 108.039  1.00  0.00           H  
ATOM   3403  HB2 MET A 302      89.413 126.448 108.556  1.00  0.00           H  
ATOM   3404  HB3 MET A 302      90.575 125.367 108.940  1.00  0.00           H  
ATOM   3405  HG2 MET A 302      90.127 127.956 110.193  1.00  0.00           H  
ATOM   3406  HG3 MET A 302      89.837 126.505 110.884  1.00  0.00           H  
ATOM   3407  HE1 MET A 302      93.245 124.984 111.470  1.00  0.00           H  
ATOM   3408  HE2 MET A 302      91.640 124.747 111.282  1.00  0.00           H  
ATOM   3409  HE3 MET A 302      92.597 124.934 109.971  1.00  0.00           H  
ATOM   3410  N   LYS A 303      91.709 126.717 105.369  1.00  0.00           N  
ATOM   3411  CA  LYS A 303      91.638 126.134 104.030  1.00  0.00           C  
ATOM   3412  C   LYS A 303      92.912 126.443 103.262  1.00  0.00           C  
ATOM   3413  O   LYS A 303      93.158 125.961 102.163  1.00  0.00           O  
ATOM   3414  CB  LYS A 303      90.456 126.675 103.171  1.00  0.00           C  
ATOM   3415  CG  LYS A 303      89.059 126.305 103.683  1.00  0.00           C  
ATOM   3416  CD  LYS A 303      87.919 126.865 102.816  1.00  0.00           C  
ATOM   3417  CE  LYS A 303      87.731 126.134 101.484  1.00  0.00           C  
ATOM   3418  NZ  LYS A 303      86.507 126.629 100.812  1.00  0.00           N  
ATOM   3419  H   LYS A 303      92.257 127.608 105.564  1.00  0.00           H  
ATOM   3420  HA  LYS A 303      91.542 125.139 104.115  1.00  0.00           H  
ATOM   3421  HB2 LYS A 303      90.530 127.670 103.148  1.00  0.00           H  
ATOM   3422  HB3 LYS A 303      90.561 126.309 102.248  1.00  0.00           H  
ATOM   3423  HG2 LYS A 303      88.977 125.303 103.708  1.00  0.00           H  
ATOM   3424  HG3 LYS A 303      88.951 126.658 104.618  1.00  0.00           H  
ATOM   3425  HD2 LYS A 303      87.064 126.800 103.336  1.00  0.00           H  
ATOM   3426  HD3 LYS A 303      88.112 127.830 102.623  1.00  0.00           H  
ATOM   3427  HE2 LYS A 303      88.523 126.310 100.910  1.00  0.00           H  
ATOM   3428  HE3 LYS A 303      87.644 125.160 101.664  1.00  0.00           H  
ATOM   3429  HZ1 LYS A 303      86.462 126.259  99.883  1.00  0.00           H  
ATOM   3430  HZ2 LYS A 303      85.700 126.335 101.326  1.00  0.00           H  
ATOM   3431  HZ3 LYS A 303      86.529 127.629 100.771  1.00  0.00           H  
ATOM   3432  N   ASN A 304      93.797 127.251 103.868  1.00  0.00           N  
ATOM   3433  CA  ASN A 304      95.080 127.626 103.331  1.00  0.00           C  
ATOM   3434  C   ASN A 304      96.140 126.931 104.172  1.00  0.00           C  
ATOM   3435  O   ASN A 304      97.264 127.416 104.270  1.00  0.00           O  
ATOM   3436  CB  ASN A 304      95.225 129.168 103.397  1.00  0.00           C  
ATOM   3437  CG  ASN A 304      94.201 129.861 102.501  1.00  0.00           C  
ATOM   3438  H   ASN A 304      93.448 127.598 104.812  1.00  0.00           H  
ATOM   3439  HA  ASN A 304      95.147 127.250 102.412  1.00  0.00           H  
ATOM   3440  HB2 ASN A 304      95.075 129.452 104.331  1.00  0.00           H  
ATOM   3441  HB3 ASN A 304      96.132 129.405 103.087  1.00  0.00           H  
ATOM   3442  OD1 ASN A 304      93.202 130.395 102.978  1.00  0.00           O  
ATOM   3443  ND2 ASN A 304      94.448 129.891 101.174  1.00  0.00           N  
ATOM   3444 HD21 ASN A 304      95.288 129.451 100.845  1.00  0.00           H  
ATOM   3445 HD22 ASN A 304      93.819 130.331 100.560  1.00  0.00           H  
ATOM   3446  N   LEU A 305      95.763 125.780 104.802  1.00  0.00           N  
ATOM   3447  CA  LEU A 305      96.528 124.924 105.709  1.00  0.00           C  
ATOM   3448  C   LEU A 305      98.033 124.906 105.405  1.00  0.00           C  
ATOM   3449  O   LEU A 305      98.756 125.563 106.156  1.00  0.00           O  
ATOM   3450  CB  LEU A 305      95.997 123.481 105.721  1.00  0.00           C  
ATOM   3451  CG  LEU A 305      94.671 123.099 106.352  1.00  0.00           C  
ATOM   3452  CD1 LEU A 305      94.505 121.623 105.963  1.00  0.00           C  
ATOM   3453  CD2 LEU A 305      94.582 123.242 107.874  1.00  0.00           C  
ATOM   3454  H   LEU A 305      94.735 125.530 104.542  1.00  0.00           H  
ATOM   3455  HA  LEU A 305      96.403 125.267 106.656  1.00  0.00           H  
ATOM   3456  HB2 LEU A 305      95.964 123.171 104.743  1.00  0.00           H  
ATOM   3457  HB3 LEU A 305      96.719 122.904 106.166  1.00  0.00           H  
ATOM   3458  HG  LEU A 305      93.953 123.618 105.954  1.00  0.00           H  
ATOM   3459 HD11 LEU A 305      95.270 121.099 106.332  1.00  0.00           H  
ATOM   3460 HD12 LEU A 305      93.647 121.279 106.340  1.00  0.00           H  
ATOM   3461 HD13 LEU A 305      94.492 121.546 104.968  1.00  0.00           H  
ATOM   3462 HD21 LEU A 305      94.745 124.195 108.126  1.00  0.00           H  
ATOM   3463 HD22 LEU A 305      93.672 122.965 108.179  1.00  0.00           H  
ATOM   3464 HD23 LEU A 305      95.271 122.658 108.301  1.00  0.00           H  
ATOM   3465  N   PRO A 306      98.584 124.286 104.334  1.00  0.00           N  
ATOM   3466  CA  PRO A 306      99.894 124.670 103.882  1.00  0.00           C  
ATOM   3467  C   PRO A 306      99.845 125.371 102.535  1.00  0.00           C  
ATOM   3468  O   PRO A 306     100.181 124.784 101.504  1.00  0.00           O  
ATOM   3469  CB  PRO A 306     100.611 123.322 103.832  1.00  0.00           C  
ATOM   3470  CG  PRO A 306      99.551 122.353 103.313  1.00  0.00           C  
ATOM   3471  CD  PRO A 306      98.241 122.970 103.774  1.00  0.00           C  
ATOM   3472  HA  PRO A 306     100.362 125.254 104.567  1.00  0.00           H  
ATOM   3473  HB2 PRO A 306     101.388 123.348 103.205  1.00  0.00           H  
ATOM   3474  HB3 PRO A 306     100.918 123.041 104.738  1.00  0.00           H  
ATOM   3475  HG2 PRO A 306      99.593 122.302 102.322  1.00  0.00           H  
ATOM   3476  HG3 PRO A 306      99.685 121.456 103.716  1.00  0.00           H  
ATOM   3477  HD2 PRO A 306      97.599 123.069 103.001  1.00  0.00           H  
ATOM   3478  HD3 PRO A 306      97.797 122.391 104.473  1.00  0.00           H  
ATOM   3479  N   GLN A 307      99.487 126.668 102.512  1.00  0.00           N  
ATOM   3480  CA  GLN A 307      99.529 127.532 101.343  1.00  0.00           C  
ATOM   3481  C   GLN A 307     100.962 127.861 100.925  1.00  0.00           C  
ATOM   3482  O   GLN A 307     101.469 128.964 101.110  1.00  0.00           O  
ATOM   3483  CB  GLN A 307      98.752 128.832 101.651  1.00  0.00           C  
ATOM   3484  CG  GLN A 307      98.483 129.757 100.440  1.00  0.00           C  
ATOM   3485  CD  GLN A 307      97.587 129.076  99.407  1.00  0.00           C  
ATOM   3486  H   GLN A 307      99.159 127.015 103.462  1.00  0.00           H  
ATOM   3487  HA  GLN A 307      99.093 127.042 100.574  1.00  0.00           H  
ATOM   3488  HB2 GLN A 307      97.862 128.587 102.049  1.00  0.00           H  
ATOM   3489  HB3 GLN A 307      99.272 129.364 102.329  1.00  0.00           H  
ATOM   3490  HG2 GLN A 307      98.030 130.574 100.767  1.00  0.00           H  
ATOM   3491  HG3 GLN A 307      99.351 129.976 100.017  1.00  0.00           H  
ATOM   3492  OE1 GLN A 307      96.475 128.650  99.718  1.00  0.00           O  
ATOM   3493  NE2 GLN A 307      98.068 128.953  98.150  1.00  0.00           N  
ATOM   3494 HE21 GLN A 307      97.533 128.505  97.438  1.00  0.00           H  
ATOM   3495 HE22 GLN A 307      98.994 129.335  97.959  1.00  0.00           H  
ATOM   3496  N   GLY A 308     101.675 126.866 100.366  1.00  0.00           N  
ATOM   3497  CA  GLY A 308     103.091 126.964 100.029  1.00  0.00           C  
ATOM   3498  C   GLY A 308     104.028 126.704 101.178  1.00  0.00           C  
ATOM   3499  O   GLY A 308     105.241 126.751 101.020  1.00  0.00           O  
ATOM   3500  H   GLY A 308     101.107 125.996 100.192  1.00  0.00           H  
ATOM   3501  HA2 GLY A 308     103.295 126.308  99.269  1.00  0.00           H  
ATOM   3502  HA3 GLY A 308     103.274 127.896  99.645  1.00  0.00           H  
ATOM   3503  N   THR A 309     103.493 126.359 102.361  1.00  0.00           N  
ATOM   3504  CA  THR A 309     104.294 126.079 103.557  1.00  0.00           C  
ATOM   3505  C   THR A 309     104.598 124.602 103.673  1.00  0.00           C  
ATOM   3506  O   THR A 309     105.071 124.161 104.729  1.00  0.00           O  
ATOM   3507  CB  THR A 309     103.678 126.578 104.863  1.00  0.00           C  
ATOM   3508  OG1 THR A 309     102.429 125.971 105.129  1.00  0.00           O  
ATOM   3509  CG2 THR A 309     103.438 128.093 104.803  1.00  0.00           C  
ATOM   3510  H   THR A 309     102.447 126.308 102.353  1.00  0.00           H  
ATOM   3511  HA  THR A 309     105.163 126.583 103.478  1.00  0.00           H  
ATOM   3512  HB  THR A 309     104.320 126.349 105.640  1.00  0.00           H  
ATOM   3513 HG21 THR A 309     102.482 128.270 104.567  1.00  0.00           H  
ATOM   3514 HG22 THR A 309     103.642 128.498 105.694  1.00  0.00           H  
ATOM   3515 HG23 THR A 309     104.033 128.498 104.108  1.00  0.00           H  
ATOM   3516  HG1 THR A 309     101.912 125.824 104.275  1.00  0.00           H  
ATOM   3517  N   SER A 310     104.365 123.835 102.589  1.00  0.00           N  
ATOM   3518  CA  SER A 310     104.609 122.401 102.396  1.00  0.00           C  
ATOM   3519  C   SER A 310     104.318 121.444 103.557  1.00  0.00           C  
ATOM   3520  O   SER A 310     105.047 121.326 104.536  1.00  0.00           O  
ATOM   3521  CB  SER A 310     105.972 122.050 101.732  1.00  0.00           C  
ATOM   3522  OG  SER A 310     107.083 122.555 102.466  1.00  0.00           O  
ATOM   3523  H   SER A 310     103.936 124.429 101.783  1.00  0.00           H  
ATOM   3524  HA  SER A 310     104.028 122.096 101.594  1.00  0.00           H  
ATOM   3525  HB2 SER A 310     106.043 121.056 101.674  1.00  0.00           H  
ATOM   3526  HB3 SER A 310     105.981 122.443 100.815  1.00  0.00           H  
ATOM   3527  HG  SER A 310     106.751 123.083 103.245  1.00  0.00           H  
ATOM   3528  N   GLN A 311     103.197 120.693 103.451  1.00  0.00           N  
ATOM   3529  CA  GLN A 311     102.706 119.830 104.527  1.00  0.00           C  
ATOM   3530  C   GLN A 311     103.634 118.725 105.027  1.00  0.00           C  
ATOM   3531  O   GLN A 311     104.245 117.974 104.265  1.00  0.00           O  
ATOM   3532  CB  GLN A 311     101.329 119.149 104.222  1.00  0.00           C  
ATOM   3533  CG  GLN A 311     100.429 118.825 105.458  1.00  0.00           C  
ATOM   3534  CD  GLN A 311     100.153 119.997 106.411  1.00  0.00           C  
ATOM   3535  H   GLN A 311     102.716 120.788 102.528  1.00  0.00           H  
ATOM   3536  HA  GLN A 311     102.490 120.438 105.333  1.00  0.00           H  
ATOM   3537  HB2 GLN A 311     100.804 119.755 103.618  1.00  0.00           H  
ATOM   3538  HB3 GLN A 311     101.504 118.284 103.742  1.00  0.00           H  
ATOM   3539  HG2 GLN A 311      99.548 118.479 105.113  1.00  0.00           H  
ATOM   3540  HG3 GLN A 311     100.877 118.088 105.978  1.00  0.00           H  
ATOM   3541  OE1 GLN A 311     101.040 120.475 107.118  1.00  0.00           O  
ATOM   3542  NE2 GLN A 311      98.882 120.449 106.502  1.00  0.00           N  
ATOM   3543 HE21 GLN A 311      98.647 121.194 107.113  1.00  0.00           H  
ATOM   3544 HE22 GLN A 311      98.178 119.994 105.919  1.00  0.00           H  
ATOM   3545  N   VAL A 312     103.680 118.568 106.363  1.00  0.00           N  
ATOM   3546  CA  VAL A 312     104.229 117.403 107.041  1.00  0.00           C  
ATOM   3547  C   VAL A 312     103.389 116.152 106.747  1.00  0.00           C  
ATOM   3548  O   VAL A 312     102.168 116.192 106.915  1.00  0.00           O  
ATOM   3549  CB  VAL A 312     104.331 117.616 108.549  1.00  0.00           C  
ATOM   3550  CG1 VAL A 312     105.004 116.420 109.251  1.00  0.00           C  
ATOM   3551  CG2 VAL A 312     105.120 118.905 108.849  1.00  0.00           C  
ATOM   3552  H   VAL A 312     103.270 119.390 106.887  1.00  0.00           H  
ATOM   3553  HA  VAL A 312     105.156 117.237 106.688  1.00  0.00           H  
ATOM   3554  HB  VAL A 312     103.405 117.674 108.922  1.00  0.00           H  
ATOM   3555 HG11 VAL A 312     104.697 115.576 108.819  1.00  0.00           H  
ATOM   3556 HG12 VAL A 312     105.993 116.507 109.163  1.00  0.00           H  
ATOM   3557 HG13 VAL A 312     104.747 116.423 110.214  1.00  0.00           H  
ATOM   3558 HG21 VAL A 312     104.870 119.230 109.757  1.00  0.00           H  
ATOM   3559 HG22 VAL A 312     106.095 118.700 108.814  1.00  0.00           H  
ATOM   3560 HG23 VAL A 312     104.888 119.590 108.163  1.00  0.00           H  
ATOM   3561  N   PRO A 313     103.944 115.027 106.286  1.00  0.00           N  
ATOM   3562  CA  PRO A 313     103.140 113.894 105.866  1.00  0.00           C  
ATOM   3563  C   PRO A 313     102.642 113.118 107.053  1.00  0.00           C  
ATOM   3564  O   PRO A 313     103.036 113.388 108.198  1.00  0.00           O  
ATOM   3565  CB  PRO A 313     104.099 113.063 104.992  1.00  0.00           C  
ATOM   3566  CG  PRO A 313     105.507 113.412 105.479  1.00  0.00           C  
ATOM   3567  CD  PRO A 313     105.362 114.852 105.968  1.00  0.00           C  
ATOM   3568  HA  PRO A 313     102.373 114.197 105.281  1.00  0.00           H  
ATOM   3569  HB2 PRO A 313     103.928 112.082 105.107  1.00  0.00           H  
ATOM   3570  HB3 PRO A 313     104.000 113.302 104.025  1.00  0.00           H  
ATOM   3571  HG2 PRO A 313     105.769 112.811 106.220  1.00  0.00           H  
ATOM   3572  HG3 PRO A 313     106.150 113.356 104.729  1.00  0.00           H  
ATOM   3573  HD2 PRO A 313     105.936 115.009 106.782  1.00  0.00           H  
ATOM   3574  HD3 PRO A 313     105.654 115.501 105.251  1.00  0.00           H  
ATOM   3575  N   ALA A 314     101.767 112.134 106.852  1.00  0.00           N  
ATOM   3576  CA  ALA A 314     101.227 111.404 107.955  1.00  0.00           C  
ATOM   3577  C   ALA A 314     102.021 110.115 108.318  1.00  0.00           C  
ATOM   3578  O   ALA A 314     101.834 109.525 109.288  1.00  0.00           O  
ATOM   3579  CB  ALA A 314      99.755 111.057 107.680  1.00  0.00           C  
ATOM   3580  H   ALA A 314     101.531 111.963 105.858  1.00  0.00           H  
ATOM   3581  HA  ALA A 314     101.218 111.994 108.788  1.00  0.00           H  
ATOM   3582  HB1 ALA A 314      99.664 110.742 106.738  1.00  0.00           H  
ATOM   3583  HB2 ALA A 314      99.467 110.337 108.307  1.00  0.00           H  
ATOM   3584  HB3 ALA A 314      99.196 111.871 107.820  1.00  0.00           H  
ATOM   3585  N   ASP A 315     103.171 109.933 107.560  1.00  0.00           N  
ATOM   3586  CA  ASP A 315     104.068 108.797 107.768  1.00  0.00           C  
ATOM   3587  C   ASP A 315     105.480 109.330 108.036  1.00  0.00           C  
ATOM   3588  O   ASP A 315     105.947 110.274 107.443  1.00  0.00           O  
ATOM   3589  CB  ASP A 315     104.123 107.808 106.567  1.00  0.00           C  
ATOM   3590  CG  ASP A 315     102.808 107.069 106.428  1.00  0.00           C  
ATOM   3591  OD1 ASP A 315     102.445 106.337 107.378  1.00  0.00           O  
ATOM   3592  OD2 ASP A 315     102.153 107.210 105.367  1.00  0.00           O  
ATOM   3593  H   ASP A 315     103.313 110.673 106.853  1.00  0.00           H  
ATOM   3594  HA  ASP A 315     103.771 108.331 108.598  1.00  0.00           H  
ATOM   3595  HB2 ASP A 315     104.287 108.338 105.757  1.00  0.00           H  
ATOM   3596  HB3 ASP A 315     104.842 107.165 106.748  1.00  0.00           H  
ATOM   3597  N   LEU A 316     106.167 108.715 109.048  1.00  0.00           N  
ATOM   3598  CA  LEU A 316     107.494 109.140 109.481  1.00  0.00           C  
ATOM   3599  C   LEU A 316     108.556 109.007 108.390  1.00  0.00           C  
ATOM   3600  O   LEU A 316     108.537 108.078 107.585  1.00  0.00           O  
ATOM   3601  CB  LEU A 316     107.926 108.345 110.747  1.00  0.00           C  
ATOM   3602  CG  LEU A 316     109.139 108.903 111.525  1.00  0.00           C  
ATOM   3603  CD1 LEU A 316     108.827 110.213 112.237  1.00  0.00           C  
ATOM   3604  CD2 LEU A 316     109.684 107.880 112.526  1.00  0.00           C  
ATOM   3605  H   LEU A 316     105.645 107.918 109.472  1.00  0.00           H  
ATOM   3606  HA  LEU A 316     107.445 110.116 109.757  1.00  0.00           H  
ATOM   3607  HB2 LEU A 316     107.153 108.335 111.370  1.00  0.00           H  
ATOM   3608  HB3 LEU A 316     108.156 107.425 110.457  1.00  0.00           H  
ATOM   3609  HG  LEU A 316     109.895 109.046 110.876  1.00  0.00           H  
ATOM   3610 HD11 LEU A 316     108.084 110.069 112.890  1.00  0.00           H  
ATOM   3611 HD12 LEU A 316     109.641 110.530 112.723  1.00  0.00           H  
ATOM   3612 HD13 LEU A 316     108.551 110.900 111.565  1.00  0.00           H  
ATOM   3613 HD21 LEU A 316     109.972 107.059 112.035  1.00  0.00           H  
ATOM   3614 HD22 LEU A 316     110.465 108.275 113.009  1.00  0.00           H  
ATOM   3615 HD23 LEU A 316     108.967 107.646 113.181  1.00  0.00           H  
ATOM   3616  N   ARG A 317     109.527 109.937 108.337  1.00  0.00           N  
ATOM   3617  CA  ARG A 317     110.647 109.852 107.418  1.00  0.00           C  
ATOM   3618  C   ARG A 317     111.929 110.069 108.195  1.00  0.00           C  
ATOM   3619  O   ARG A 317     111.907 110.504 109.345  1.00  0.00           O  
ATOM   3620  CB  ARG A 317     110.591 110.925 106.299  1.00  0.00           C  
ATOM   3621  CG  ARG A 317     109.346 110.815 105.396  1.00  0.00           C  
ATOM   3622  CD  ARG A 317     109.344 111.798 104.222  1.00  0.00           C  
ATOM   3623  NE  ARG A 317     108.086 111.547 103.447  1.00  0.00           N  
ATOM   3624  CZ  ARG A 317     107.764 112.190 102.316  1.00  0.00           C  
ATOM   3625  NH1 ARG A 317     106.628 111.888 101.692  1.00  0.00           N  
ATOM   3626  NH2 ARG A 317     108.554 113.127 101.802  1.00  0.00           N  
ATOM   3627  H   ARG A 317     109.396 110.720 109.017  1.00  0.00           H  
ATOM   3628  HA  ARG A 317     110.667 108.939 107.010  1.00  0.00           H  
ATOM   3629  HB2 ARG A 317     110.578 111.817 106.729  1.00  0.00           H  
ATOM   3630  HB3 ARG A 317     111.392 110.816 105.728  1.00  0.00           H  
ATOM   3631  HG2 ARG A 317     109.295 109.885 105.023  1.00  0.00           H  
ATOM   3632  HG3 ARG A 317     108.527 110.990 105.948  1.00  0.00           H  
ATOM   3633  HD2 ARG A 317     109.321 112.703 104.572  1.00  0.00           H  
ATOM   3634  HD3 ARG A 317     110.107 111.605 103.653  1.00  0.00           H  
ATOM   3635  HE  ARG A 317     107.459 110.859 103.803  1.00  0.00           H  
ATOM   3636 HH11 ARG A 317     106.000 111.210 102.055  1.00  0.00           H  
ATOM   3637 HH12 ARG A 317     106.399 112.361 100.830  1.00  0.00           H  
ATOM   3638 HH21 ARG A 317     109.401 113.361 102.297  1.00  0.00           H  
ATOM   3639 HH22 ARG A 317     108.318 113.584 100.958  1.00  0.00           H  
ATOM   3640  N   ILE A 318     113.098 109.776 107.585  1.00  0.00           N  
ATOM   3641  CA  ILE A 318     114.412 110.044 108.156  1.00  0.00           C  
ATOM   3642  C   ILE A 318     114.558 111.478 108.651  1.00  0.00           C  
ATOM   3643  O   ILE A 318     114.485 112.433 107.880  1.00  0.00           O  
ATOM   3644  CB  ILE A 318     115.511 109.729 107.140  1.00  0.00           C  
ATOM   3645  CG1 ILE A 318     115.520 108.225 106.767  1.00  0.00           C  
ATOM   3646  CG2 ILE A 318     116.899 110.177 107.654  1.00  0.00           C  
ATOM   3647  CD1 ILE A 318     116.410 107.897 105.559  1.00  0.00           C  
ATOM   3648  H   ILE A 318     112.967 109.327 106.640  1.00  0.00           H  
ATOM   3649  HA  ILE A 318     114.494 109.449 108.970  1.00  0.00           H  
ATOM   3650  HB  ILE A 318     115.326 110.241 106.305  1.00  0.00           H  
ATOM   3651 HG12 ILE A 318     115.844 107.710 107.552  1.00  0.00           H  
ATOM   3652 HG13 ILE A 318     114.587 107.954 106.555  1.00  0.00           H  
ATOM   3653 HG21 ILE A 318     117.572 110.023 106.938  1.00  0.00           H  
ATOM   3654 HG22 ILE A 318     116.860 111.144 107.884  1.00  0.00           H  
ATOM   3655 HG23 ILE A 318     117.131 109.643 108.461  1.00  0.00           H  
ATOM   3656 HD11 ILE A 318     117.346 108.164 105.769  1.00  0.00           H  
ATOM   3657 HD12 ILE A 318     116.363 106.918 105.383  1.00  0.00           H  
ATOM   3658 HD13 ILE A 318     116.077 108.404 104.770  1.00  0.00           H  
ATOM   3659  N   SER A 319     114.719 111.634 109.983  1.00  0.00           N  
ATOM   3660  CA  SER A 319     114.953 112.905 110.651  1.00  0.00           C  
ATOM   3661  C   SER A 319     113.778 113.866 110.606  1.00  0.00           C  
ATOM   3662  O   SER A 319     113.925 115.042 110.930  1.00  0.00           O  
ATOM   3663  CB  SER A 319     116.236 113.622 110.148  1.00  0.00           C  
ATOM   3664  OG  SER A 319     117.385 112.792 110.332  1.00  0.00           O  
ATOM   3665  H   SER A 319     114.657 110.717 110.510  1.00  0.00           H  
ATOM   3666  HA  SER A 319     115.157 112.709 111.633  1.00  0.00           H  
ATOM   3667  HB2 SER A 319     116.128 113.817 109.183  1.00  0.00           H  
ATOM   3668  HB3 SER A 319     116.352 114.457 110.669  1.00  0.00           H  
ATOM   3669  HG  SER A 319     117.281 111.964 109.787  1.00  0.00           H  
ATOM   3670  N   ILE A 320     112.568 113.410 110.228  1.00  0.00           N  
ATOM   3671  CA  ILE A 320     111.412 114.287 110.119  1.00  0.00           C  
ATOM   3672  C   ILE A 320     110.229 113.660 110.839  1.00  0.00           C  
ATOM   3673  O   ILE A 320     109.651 112.683 110.361  1.00  0.00           O  
ATOM   3674  CB  ILE A 320     111.067 114.512 108.643  1.00  0.00           C  
ATOM   3675  CG1 ILE A 320     112.237 115.218 107.906  1.00  0.00           C  
ATOM   3676  CG2 ILE A 320     109.749 115.303 108.491  1.00  0.00           C  
ATOM   3677  CD1 ILE A 320     112.063 115.360 106.389  1.00  0.00           C  
ATOM   3678  H   ILE A 320     112.542 112.391 110.026  1.00  0.00           H  
ATOM   3679  HA  ILE A 320     111.642 115.122 110.619  1.00  0.00           H  
ATOM   3680  HB  ILE A 320     110.936 113.627 108.211  1.00  0.00           H  
ATOM   3681 HG12 ILE A 320     112.349 116.129 108.303  1.00  0.00           H  
ATOM   3682 HG13 ILE A 320     113.072 114.693 108.082  1.00  0.00           H  
ATOM   3683 HG21 ILE A 320     109.525 115.372 107.524  1.00  0.00           H  
ATOM   3684 HG22 ILE A 320     109.026 114.821 108.975  1.00  0.00           H  
ATOM   3685 HG23 ILE A 320     109.872 116.211 108.879  1.00  0.00           H  
ATOM   3686 HD11 ILE A 320     111.243 115.895 106.209  1.00  0.00           H  
ATOM   3687 HD12 ILE A 320     112.862 115.822 106.016  1.00  0.00           H  
ATOM   3688 HD13 ILE A 320     111.975 114.452 105.990  1.00  0.00           H  
ATOM   3689  N   ASN A 321     109.797 114.195 112.006  1.00  0.00           N  
ATOM   3690  CA  ASN A 321     108.656 113.639 112.717  1.00  0.00           C  
ATOM   3691  C   ASN A 321     107.320 113.795 111.969  1.00  0.00           C  
ATOM   3692  O   ASN A 321     107.083 114.789 111.298  1.00  0.00           O  
ATOM   3693  CB  ASN A 321     108.520 114.211 114.144  1.00  0.00           C  
ATOM   3694  CG  ASN A 321     109.547 113.612 115.102  1.00  0.00           C  
ATOM   3695  H   ASN A 321     110.344 115.011 112.327  1.00  0.00           H  
ATOM   3696  HA  ASN A 321     108.817 112.640 112.814  1.00  0.00           H  
ATOM   3697  HB2 ASN A 321     108.661 115.191 114.101  1.00  0.00           H  
ATOM   3698  HB3 ASN A 321     107.612 113.998 114.479  1.00  0.00           H  
ATOM   3699  OD1 ASN A 321     110.068 112.515 114.907  1.00  0.00           O  
ATOM   3700  ND2 ASN A 321     109.829 114.317 116.222  1.00  0.00           N  
ATOM   3701 HD21 ASN A 321     109.351 115.184 116.368  1.00  0.00           H  
ATOM   3702 HD22 ASN A 321     110.489 113.974 116.869  1.00  0.00           H  
ATOM   3703  N   THR A 322     106.410 112.803 112.098  1.00  0.00           N  
ATOM   3704  CA  THR A 322     105.118 112.754 111.411  1.00  0.00           C  
ATOM   3705  C   THR A 322     104.029 113.205 112.376  1.00  0.00           C  
ATOM   3706  O   THR A 322     104.202 113.234 113.555  1.00  0.00           O  
ATOM   3707  CB  THR A 322     104.812 111.357 110.889  1.00  0.00           C  
ATOM   3708  OG1 THR A 322     103.572 111.327 110.268  1.00  0.00           O  
ATOM   3709  CG2 THR A 322     104.700 110.278 111.952  1.00  0.00           C  
ATOM   3710  H   THR A 322     106.727 112.042 112.761  1.00  0.00           H  
ATOM   3711  HA  THR A 322     105.143 113.390 110.641  1.00  0.00           H  
ATOM   3712  HB  THR A 322     105.537 111.100 110.202  1.00  0.00           H  
ATOM   3713 HG21 THR A 322     105.512 109.689 111.928  1.00  0.00           H  
ATOM   3714 HG22 THR A 322     104.628 110.699 112.860  1.00  0.00           H  
ATOM   3715 HG23 THR A 322     103.885 109.718 111.786  1.00  0.00           H  
ATOM   3716  HG1 THR A 322     103.493 112.047 109.559  1.00  0.00           H  
ATOM   3717  N   PHE A 323     102.843 113.552 111.813  1.00  0.00           N  
ATOM   3718  CA  PHE A 323     101.712 114.055 112.563  1.00  0.00           C  
ATOM   3719  C   PHE A 323     101.213 113.120 113.664  1.00  0.00           C  
ATOM   3720  O   PHE A 323     101.030 113.540 114.810  1.00  0.00           O  
ATOM   3721  CB  PHE A 323     100.582 114.272 111.515  1.00  0.00           C  
ATOM   3722  CG  PHE A 323     100.642 115.576 110.744  1.00  0.00           C  
ATOM   3723  CD1 PHE A 323     101.366 116.714 111.163  1.00  0.00           C  
ATOM   3724  CD2 PHE A 323      99.835 115.689 109.595  1.00  0.00           C  
ATOM   3725  CE1 PHE A 323     101.232 117.936 110.493  1.00  0.00           C  
ATOM   3726  CE2 PHE A 323      99.709 116.907 108.916  1.00  0.00           C  
ATOM   3727  CZ  PHE A 323     100.403 118.030 109.375  1.00  0.00           C  
ATOM   3728  H   PHE A 323     102.833 113.416 110.770  1.00  0.00           H  
ATOM   3729  HA  PHE A 323     102.017 114.910 113.029  1.00  0.00           H  
ATOM   3730  HB2 PHE A 323     100.639 113.527 110.862  1.00  0.00           H  
ATOM   3731  HB3 PHE A 323      99.719 114.244 112.004  1.00  0.00           H  
ATOM   3732  HD1 PHE A 323     101.977 116.646 111.940  1.00  0.00           H  
ATOM   3733  HD2 PHE A 323      99.347 114.885 109.262  1.00  0.00           H  
ATOM   3734  HE1 PHE A 323     101.735 118.739 110.825  1.00  0.00           H  
ATOM   3735  HE2 PHE A 323      99.118 116.967 108.102  1.00  0.00           H  
ATOM   3736  HZ  PHE A 323     100.307 118.905 108.902  1.00  0.00           H  
ATOM   3737  N   CYS A 324     101.039 111.816 113.379  1.00  0.00           N  
ATOM   3738  CA  CYS A 324     100.573 110.830 114.351  1.00  0.00           C  
ATOM   3739  C   CYS A 324     101.562 110.570 115.482  1.00  0.00           C  
ATOM   3740  O   CYS A 324     101.187 110.295 116.621  1.00  0.00           O  
ATOM   3741  CB  CYS A 324     100.192 109.494 113.664  1.00  0.00           C  
ATOM   3742  SG  CYS A 324      99.014 109.771 112.292  1.00  0.00           S  
ATOM   3743  H   CYS A 324     101.271 111.571 112.385  1.00  0.00           H  
ATOM   3744  HA  CYS A 324      99.711 111.178 114.763  1.00  0.00           H  
ATOM   3745  HB2 CYS A 324     101.006 109.097 113.292  1.00  0.00           H  
ATOM   3746  HB3 CYS A 324      99.757 108.921 114.329  1.00  0.00           H  
ATOM   3747  HG  CYS A 324      99.511 109.739 111.429  1.00  0.00           H  
ATOM   3748  N   ARG A 325     102.865 110.638 115.166  1.00  0.00           N  
ATOM   3749  CA  ARG A 325     103.965 110.580 116.113  1.00  0.00           C  
ATOM   3750  C   ARG A 325     104.095 111.835 116.972  1.00  0.00           C  
ATOM   3751  O   ARG A 325     104.396 111.766 118.167  1.00  0.00           O  
ATOM   3752  CB  ARG A 325     105.267 110.320 115.314  1.00  0.00           C  
ATOM   3753  CG  ARG A 325     106.587 110.230 116.111  1.00  0.00           C  
ATOM   3754  CD  ARG A 325     106.640 109.155 117.204  1.00  0.00           C  
ATOM   3755  NE  ARG A 325     106.485 107.832 116.535  1.00  0.00           N  
ATOM   3756  CZ  ARG A 325     107.442 107.088 115.977  1.00  0.00           C  
ATOM   3757  NH1 ARG A 325     107.080 105.965 115.365  1.00  0.00           N  
ATOM   3758  NH2 ARG A 325     108.725 107.437 116.010  1.00  0.00           N  
ATOM   3759  H   ARG A 325     103.024 110.742 114.119  1.00  0.00           H  
ATOM   3760  HA  ARG A 325     103.823 109.784 116.731  1.00  0.00           H  
ATOM   3761  HB2 ARG A 325     105.155 109.453 114.816  1.00  0.00           H  
ATOM   3762  HB3 ARG A 325     105.370 111.062 114.642  1.00  0.00           H  
ATOM   3763  HG2 ARG A 325     107.345 110.052 115.465  1.00  0.00           H  
ATOM   3764  HG3 ARG A 325     106.763 111.125 116.549  1.00  0.00           H  
ATOM   3765  HD2 ARG A 325     107.512 109.194 117.634  1.00  0.00           H  
ATOM   3766  HD3 ARG A 325     105.891 109.295 117.811  1.00  0.00           H  
ATOM   3767  HE  ARG A 325     105.532 107.457 116.504  1.00  0.00           H  
ATOM   3768 HH11 ARG A 325     106.139 105.673 115.290  1.00  0.00           H  
ATOM   3769 HH12 ARG A 325     107.805 105.379 114.953  1.00  0.00           H  
ATOM   3770 HH21 ARG A 325     108.960 108.310 116.462  1.00  0.00           H  
ATOM   3771 HH22 ARG A 325     109.419 106.868 115.608  1.00  0.00           H  
ATOM   3772  N   ALA A 326     103.910 113.028 116.382  1.00  0.00           N  
ATOM   3773  CA  ALA A 326     104.026 114.316 117.038  1.00  0.00           C  
ATOM   3774  C   ALA A 326     102.935 114.654 118.041  1.00  0.00           C  
ATOM   3775  O   ALA A 326     103.193 115.246 119.093  1.00  0.00           O  
ATOM   3776  CB  ALA A 326     104.082 115.426 115.975  1.00  0.00           C  
ATOM   3777  H   ALA A 326     103.661 112.936 115.351  1.00  0.00           H  
ATOM   3778  HA  ALA A 326     104.932 114.351 117.527  1.00  0.00           H  
ATOM   3779  HB1 ALA A 326     103.303 115.329 115.361  1.00  0.00           H  
ATOM   3780  HB2 ALA A 326     104.047 116.314 116.428  1.00  0.00           H  
ATOM   3781  HB3 ALA A 326     104.932 115.342 115.460  1.00  0.00           H  
ATOM   3782  N   PHE A 327     101.679 114.304 117.725  1.00  0.00           N  
ATOM   3783  CA  PHE A 327     100.558 114.516 118.611  1.00  0.00           C  
ATOM   3784  C   PHE A 327     100.002 113.138 118.951  1.00  0.00           C  
ATOM   3785  O   PHE A 327      99.389 112.510 118.091  1.00  0.00           O  
ATOM   3786  CB  PHE A 327      99.460 115.404 117.955  1.00  0.00           C  
ATOM   3787  CG  PHE A 327     100.032 116.675 117.369  1.00  0.00           C  
ATOM   3788  CD1 PHE A 327     100.844 117.537 118.128  1.00  0.00           C  
ATOM   3789  CD2 PHE A 327      99.764 117.011 116.030  1.00  0.00           C  
ATOM   3790  CE1 PHE A 327     101.417 118.678 117.548  1.00  0.00           C  
ATOM   3791  CE2 PHE A 327     100.328 118.154 115.448  1.00  0.00           C  
ATOM   3792  CZ  PHE A 327     101.165 118.981 116.206  1.00  0.00           C  
ATOM   3793  H   PHE A 327     101.593 113.864 116.777  1.00  0.00           H  
ATOM   3794  HA  PHE A 327     100.913 114.896 119.457  1.00  0.00           H  
ATOM   3795  HB2 PHE A 327      99.057 114.884 117.231  1.00  0.00           H  
ATOM   3796  HB3 PHE A 327      98.823 115.647 118.656  1.00  0.00           H  
ATOM   3797  HD1 PHE A 327     101.016 117.338 119.083  1.00  0.00           H  
ATOM   3798  HD2 PHE A 327      99.165 116.426 115.489  1.00  0.00           H  
ATOM   3799  HE1 PHE A 327     102.005 119.272 118.103  1.00  0.00           H  
ATOM   3800  HE2 PHE A 327     100.126 118.376 114.486  1.00  0.00           H  
ATOM   3801  HZ  PHE A 327     101.583 119.785 115.793  1.00  0.00           H  
ATOM   3802  N   PRO A 328     100.157 112.578 120.154  1.00  0.00           N  
ATOM   3803  CA  PRO A 328      99.817 111.167 120.334  1.00  0.00           C  
ATOM   3804  C   PRO A 328      98.343 111.035 120.620  1.00  0.00           C  
ATOM   3805  O   PRO A 328      97.750 109.991 120.353  1.00  0.00           O  
ATOM   3806  CB  PRO A 328     100.664 110.718 121.536  1.00  0.00           C  
ATOM   3807  CG  PRO A 328     101.807 111.730 121.600  1.00  0.00           C  
ATOM   3808  CD  PRO A 328     101.138 113.021 121.152  1.00  0.00           C  
ATOM   3809  HA  PRO A 328     100.082 110.633 119.528  1.00  0.00           H  
ATOM   3810  HB2 PRO A 328     100.131 110.746 122.380  1.00  0.00           H  
ATOM   3811  HB3 PRO A 328     101.025 109.798 121.397  1.00  0.00           H  
ATOM   3812  HG2 PRO A 328     102.142 111.806 122.527  1.00  0.00           H  
ATOM   3813  HG3 PRO A 328     102.528 111.467 120.977  1.00  0.00           H  
ATOM   3814  HD2 PRO A 328     100.686 113.474 121.920  1.00  0.00           H  
ATOM   3815  HD3 PRO A 328     101.805 113.647 120.744  1.00  0.00           H  
ATOM   3816  N   PHE A 329      97.750 112.090 121.194  1.00  0.00           N  
ATOM   3817  CA  PHE A 329      96.350 112.155 121.540  1.00  0.00           C  
ATOM   3818  C   PHE A 329      95.645 113.156 120.668  1.00  0.00           C  
ATOM   3819  O   PHE A 329      95.266 114.245 121.095  1.00  0.00           O  
ATOM   3820  CB  PHE A 329      96.091 112.532 123.010  1.00  0.00           C  
ATOM   3821  CG  PHE A 329      96.810 111.576 123.895  1.00  0.00           C  
ATOM   3822  CD1 PHE A 329      96.311 110.292 124.141  1.00  0.00           C  
ATOM   3823  CD2 PHE A 329      98.037 111.946 124.451  1.00  0.00           C  
ATOM   3824  CE1 PHE A 329      97.018 109.384 124.928  1.00  0.00           C  
ATOM   3825  CE2 PHE A 329      98.745 111.048 125.250  1.00  0.00           C  
ATOM   3826  CZ  PHE A 329      98.228 109.769 125.502  1.00  0.00           C  
ATOM   3827  H   PHE A 329      98.422 112.890 121.374  1.00  0.00           H  
ATOM   3828  HA  PHE A 329      95.952 111.253 121.335  1.00  0.00           H  
ATOM   3829  HB2 PHE A 329      96.449 113.423 123.152  1.00  0.00           H  
ATOM   3830  HB3 PHE A 329      95.137 112.452 123.169  1.00  0.00           H  
ATOM   3831  HD1 PHE A 329      95.438 110.020 123.748  1.00  0.00           H  
ATOM   3832  HD2 PHE A 329      98.407 112.852 124.276  1.00  0.00           H  
ATOM   3833  HE1 PHE A 329      96.652 108.463 125.077  1.00  0.00           H  
ATOM   3834  HE2 PHE A 329      99.632 111.323 125.649  1.00  0.00           H  
ATOM   3835  HZ  PHE A 329      98.725 109.137 126.090  1.00  0.00           H  
ATOM   3836  N   HID A 330      95.435 112.803 119.399  1.00  0.00           N  
ATOM   3837  CA  HID A 330      94.617 113.596 118.522  1.00  0.00           C  
ATOM   3838  C   HID A 330      93.748 112.661 117.736  1.00  0.00           C  
ATOM   3839  O   HID A 330      94.006 111.458 117.649  1.00  0.00           O  
ATOM   3840  CB  HID A 330      95.429 114.508 117.566  1.00  0.00           C  
ATOM   3841  CG  HID A 330      95.779 113.942 116.223  1.00  0.00           C  
ATOM   3842  H   HID A 330      95.910 111.921 119.116  1.00  0.00           H  
ATOM   3843  HA  HID A 330      94.032 114.189 119.074  1.00  0.00           H  
ATOM   3844  HB2 HID A 330      94.902 115.367 117.423  1.00  0.00           H  
ATOM   3845  HB3 HID A 330      96.293 114.770 118.036  1.00  0.00           H  
ATOM   3846  ND1 HID A 330      96.820 113.052 116.114  1.00  0.00           N  
ATOM   3847  CD2 HID A 330      95.220 114.167 115.005  1.00  0.00           C  
ATOM   3848  CE1 HID A 330      96.890 112.752 114.836  1.00  0.00           C  
ATOM   3849  NE2 HID A 330      95.941 113.400 114.115  1.00  0.00           N  
ATOM   3850  HD1 HID A 330      97.385 112.716 116.837  1.00  0.00           H  
ATOM   3851  HD2 HID A 330      94.458 114.756 114.799  1.00  0.00           H  
ATOM   3852  HE1 HID A 330      97.561 112.120 114.419  1.00  0.00           H  
ATOM   3853  N   LEU A 331      92.694 113.205 117.128  1.00  0.00           N  
ATOM   3854  CA  LEU A 331      91.880 112.451 116.210  1.00  0.00           C  
ATOM   3855  C   LEU A 331      91.131 113.412 115.331  1.00  0.00           C  
ATOM   3856  O   LEU A 331      91.003 114.598 115.639  1.00  0.00           O  
ATOM   3857  CB  LEU A 331      90.897 111.444 116.874  1.00  0.00           C  
ATOM   3858  CG  LEU A 331      89.699 112.064 117.623  1.00  0.00           C  
ATOM   3859  CD1 LEU A 331      88.365 111.542 117.084  1.00  0.00           C  
ATOM   3860  CD2 LEU A 331      89.794 111.844 119.137  1.00  0.00           C  
ATOM   3861  H   LEU A 331      92.523 114.201 117.376  1.00  0.00           H  
ATOM   3862  HA  LEU A 331      92.476 111.886 115.636  1.00  0.00           H  
ATOM   3863  HB2 LEU A 331      90.532 110.867 116.155  1.00  0.00           H  
ATOM   3864  HB3 LEU A 331      91.415 110.911 117.529  1.00  0.00           H  
ATOM   3865  HG  LEU A 331      89.733 113.059 117.515  1.00  0.00           H  
ATOM   3866 HD11 LEU A 331      88.329 110.550 117.196  1.00  0.00           H  
ATOM   3867 HD12 LEU A 331      87.616 111.965 117.592  1.00  0.00           H  
ATOM   3868 HD13 LEU A 331      88.287 111.774 116.116  1.00  0.00           H  
ATOM   3869 HD21 LEU A 331      90.632 112.267 119.479  1.00  0.00           H  
ATOM   3870 HD22 LEU A 331      89.001 112.260 119.580  1.00  0.00           H  
ATOM   3871 HD23 LEU A 331      89.810 110.863 119.327  1.00  0.00           H  
ATOM   3872  N   MET A 332      90.626 112.922 114.196  1.00  0.00           N  
ATOM   3873  CA  MET A 332      89.844 113.727 113.289  1.00  0.00           C  
ATOM   3874  C   MET A 332      88.667 112.912 112.818  1.00  0.00           C  
ATOM   3875  O   MET A 332      88.836 111.785 112.356  1.00  0.00           O  
ATOM   3876  CB  MET A 332      90.729 114.226 112.126  1.00  0.00           C  
ATOM   3877  CG  MET A 332      90.079 115.267 111.199  1.00  0.00           C  
ATOM   3878  SD  MET A 332      91.245 115.975 109.997  1.00  0.00           S  
ATOM   3879  CE  MET A 332      91.539 114.465 109.033  1.00  0.00           C  
ATOM   3880  H   MET A 332      90.849 111.914 114.032  1.00  0.00           H  
ATOM   3881  HA  MET A 332      89.496 114.521 113.788  1.00  0.00           H  
ATOM   3882  HB2 MET A 332      91.572 114.632 112.511  1.00  0.00           H  
ATOM   3883  HB3 MET A 332      91.002 113.431 111.562  1.00  0.00           H  
ATOM   3884  HG2 MET A 332      89.292 114.821 110.719  1.00  0.00           H  
ATOM   3885  HG3 MET A 332      89.669 116.003 111.781  1.00  0.00           H  
ATOM   3886  HE1 MET A 332      92.522 114.326 108.941  1.00  0.00           H  
ATOM   3887  HE2 MET A 332      91.128 113.692 109.510  1.00  0.00           H  
ATOM   3888  HE3 MET A 332      91.124 114.570 108.133  1.00  0.00           H  
ATOM   3889  N   PHE A 333      87.439 113.441 112.965  1.00  0.00           N  
ATOM   3890  CA  PHE A 333      86.226 112.751 112.564  1.00  0.00           C  
ATOM   3891  C   PHE A 333      85.385 113.548 111.593  1.00  0.00           C  
ATOM   3892  O   PHE A 333      85.410 114.778 111.529  1.00  0.00           O  
ATOM   3893  CB  PHE A 333      85.342 112.228 113.731  1.00  0.00           C  
ATOM   3894  CG  PHE A 333      84.854 113.323 114.629  1.00  0.00           C  
ATOM   3895  CD1 PHE A 333      83.649 114.006 114.383  1.00  0.00           C  
ATOM   3896  CD2 PHE A 333      85.625 113.678 115.738  1.00  0.00           C  
ATOM   3897  CE1 PHE A 333      83.248 115.053 115.224  1.00  0.00           C  
ATOM   3898  CE2 PHE A 333      85.231 114.717 116.579  1.00  0.00           C  
ATOM   3899  CZ  PHE A 333      84.046 115.410 116.319  1.00  0.00           C  
ATOM   3900  H   PHE A 333      87.443 114.396 113.395  1.00  0.00           H  
ATOM   3901  HA  PHE A 333      86.515 111.906 112.080  1.00  0.00           H  
ATOM   3902  HB2 PHE A 333      84.565 111.781 113.328  1.00  0.00           H  
ATOM   3903  HB3 PHE A 333      85.895 111.611 114.260  1.00  0.00           H  
ATOM   3904  HD1 PHE A 333      83.082 113.748 113.617  1.00  0.00           H  
ATOM   3905  HD2 PHE A 333      86.469 113.180 115.930  1.00  0.00           H  
ATOM   3906  HE1 PHE A 333      82.394 115.541 115.036  1.00  0.00           H  
ATOM   3907  HE2 PHE A 333      85.804 114.966 117.372  1.00  0.00           H  
ATOM   3908  HZ  PHE A 333      83.763 116.161 116.911  1.00  0.00           H  
ATOM   3909  N   ASP A 334      84.635 112.780 110.800  1.00  0.00           N  
ATOM   3910  CA  ASP A 334      83.865 113.190 109.654  1.00  0.00           C  
ATOM   3911  C   ASP A 334      82.385 113.375 109.994  1.00  0.00           C  
ATOM   3912  O   ASP A 334      81.994 112.976 111.100  1.00  0.00           O  
ATOM   3913  CB  ASP A 334      84.061 112.051 108.628  1.00  0.00           C  
ATOM   3914  CG  ASP A 334      84.191 112.631 107.243  1.00  0.00           C  
ATOM   3915  OD1 ASP A 334      85.014 113.568 107.111  1.00  0.00           O  
ATOM   3916  OD2 ASP A 334      83.455 112.179 106.333  1.00  0.00           O  
ATOM   3917  H   ASP A 334      84.659 111.745 111.118  1.00  0.00           H  
ATOM   3918  HA  ASP A 334      84.209 114.095 109.360  1.00  0.00           H  
ATOM   3919  HB2 ASP A 334      84.887 111.578 108.863  1.00  0.00           H  
ATOM   3920  HB3 ASP A 334      83.270 111.474 108.669  1.00  0.00           H  
ATOM   3921  N   PRO A 335      81.495 113.936 109.143  1.00  0.00           N  
ATOM   3922  CA  PRO A 335      80.094 114.142 109.473  1.00  0.00           C  
ATOM   3923  C   PRO A 335      79.341 112.902 109.891  1.00  0.00           C  
ATOM   3924  O   PRO A 335      78.358 113.009 110.612  1.00  0.00           O  
ATOM   3925  CB  PRO A 335      79.466 114.772 108.221  1.00  0.00           C  
ATOM   3926  CG  PRO A 335      80.622 115.512 107.557  1.00  0.00           C  
ATOM   3927  CD  PRO A 335      81.831 114.639 107.899  1.00  0.00           C  
ATOM   3928  HA  PRO A 335      80.003 114.876 110.189  1.00  0.00           H  
ATOM   3929  HB2 PRO A 335      79.108 114.071 107.609  1.00  0.00           H  
ATOM   3930  HB3 PRO A 335      78.742 115.411 108.466  1.00  0.00           H  
ATOM   3931  HG2 PRO A 335      80.485 115.555 106.579  1.00  0.00           H  
ATOM   3932  HG3 PRO A 335      80.719 116.416 107.947  1.00  0.00           H  
ATOM   3933  HD2 PRO A 335      82.016 113.982 107.155  1.00  0.00           H  
ATOM   3934  HD3 PRO A 335      82.657 115.209 108.020  1.00  0.00           H  
ATOM   3935  N   SER A 336      79.771 111.709 109.441  1.00  0.00           N  
ATOM   3936  CA  SER A 336      79.093 110.455 109.714  1.00  0.00           C  
ATOM   3937  C   SER A 336      79.611 109.739 110.948  1.00  0.00           C  
ATOM   3938  O   SER A 336      79.325 108.560 111.157  1.00  0.00           O  
ATOM   3939  CB  SER A 336      79.223 109.510 108.491  1.00  0.00           C  
ATOM   3940  OG  SER A 336      80.589 109.262 108.141  1.00  0.00           O  
ATOM   3941  H   SER A 336      80.651 111.774 108.869  1.00  0.00           H  
ATOM   3942  HA  SER A 336      78.106 110.658 109.864  1.00  0.00           H  
ATOM   3943  HB2 SER A 336      78.785 108.643 108.714  1.00  0.00           H  
ATOM   3944  HB3 SER A 336      78.764 109.935 107.715  1.00  0.00           H  
ATOM   3945  HG  SER A 336      81.160 109.983 108.525  1.00  0.00           H  
ATOM   3946  N   MET A 337      80.395 110.453 111.787  1.00  0.00           N  
ATOM   3947  CA  MET A 337      80.997 109.971 113.025  1.00  0.00           C  
ATOM   3948  C   MET A 337      82.048 108.902 112.789  1.00  0.00           C  
ATOM   3949  O   MET A 337      82.306 108.031 113.616  1.00  0.00           O  
ATOM   3950  CB  MET A 337      79.981 109.534 114.112  1.00  0.00           C  
ATOM   3951  CG  MET A 337      79.144 110.680 114.709  1.00  0.00           C  
ATOM   3952  SD  MET A 337      80.117 111.918 115.623  1.00  0.00           S  
ATOM   3953  CE  MET A 337      80.027 113.181 114.329  1.00  0.00           C  
ATOM   3954  H   MET A 337      80.540 111.454 111.442  1.00  0.00           H  
ATOM   3955  HA  MET A 337      81.446 110.758 113.481  1.00  0.00           H  
ATOM   3956  HB2 MET A 337      79.350 108.859 113.710  1.00  0.00           H  
ATOM   3957  HB3 MET A 337      80.485 109.088 114.862  1.00  0.00           H  
ATOM   3958  HG2 MET A 337      78.621 111.125 113.942  1.00  0.00           H  
ATOM   3959  HG3 MET A 337      78.424 110.266 115.317  1.00  0.00           H  
ATOM   3960  HE1 MET A 337      80.336 112.786 113.466  1.00  0.00           H  
ATOM   3961  HE2 MET A 337      79.083 113.492 114.241  1.00  0.00           H  
ATOM   3962  HE3 MET A 337      80.614 113.948 114.580  1.00  0.00           H  
ATOM   3963  N   SER A 338      82.731 108.996 111.640  1.00  0.00           N  
ATOM   3964  CA  SER A 338      83.814 108.102 111.273  1.00  0.00           C  
ATOM   3965  C   SER A 338      85.138 108.749 111.593  1.00  0.00           C  
ATOM   3966  O   SER A 338      85.468 109.817 111.079  1.00  0.00           O  
ATOM   3967  CB  SER A 338      83.809 107.776 109.762  1.00  0.00           C  
ATOM   3968  OG  SER A 338      82.696 106.941 109.434  1.00  0.00           O  
ATOM   3969  H   SER A 338      82.406 109.785 111.024  1.00  0.00           H  
ATOM   3970  HA  SER A 338      83.731 107.267 111.825  1.00  0.00           H  
ATOM   3971  HB2 SER A 338      83.737 108.624 109.255  1.00  0.00           H  
ATOM   3972  HB3 SER A 338      84.647 107.298 109.539  1.00  0.00           H  
ATOM   3973  HG  SER A 338      81.870 107.320 109.844  1.00  0.00           H  
ATOM   3974  N   VAL A 339      85.942 108.123 112.472  1.00  0.00           N  
ATOM   3975  CA  VAL A 339      87.278 108.600 112.792  1.00  0.00           C  
ATOM   3976  C   VAL A 339      88.258 108.310 111.655  1.00  0.00           C  
ATOM   3977  O   VAL A 339      88.624 107.170 111.377  1.00  0.00           O  
ATOM   3978  CB  VAL A 339      87.774 108.002 114.102  1.00  0.00           C  
ATOM   3979  CG1 VAL A 339      89.180 108.519 114.453  1.00  0.00           C  
ATOM   3980  CG2 VAL A 339      86.794 108.353 115.241  1.00  0.00           C  
ATOM   3981  H   VAL A 339      85.517 107.270 112.898  1.00  0.00           H  
ATOM   3982  HA  VAL A 339      87.237 109.600 112.914  1.00  0.00           H  
ATOM   3983  HB  VAL A 339      87.860 107.015 113.985  1.00  0.00           H  
ATOM   3984 HG11 VAL A 339      89.663 107.820 114.975  1.00  0.00           H  
ATOM   3985 HG12 VAL A 339      89.675 108.715 113.610  1.00  0.00           H  
ATOM   3986 HG13 VAL A 339      89.095 109.350 114.997  1.00  0.00           H  
ATOM   3987 HG21 VAL A 339      87.038 107.822 116.048  1.00  0.00           H  
ATOM   3988 HG22 VAL A 339      86.866 109.328 115.435  1.00  0.00           H  
ATOM   3989 HG23 VAL A 339      85.869 108.128 114.947  1.00  0.00           H  
ATOM   3990  N   LEU A 340      88.706 109.371 110.959  1.00  0.00           N  
ATOM   3991  CA  LEU A 340      89.589 109.301 109.810  1.00  0.00           C  
ATOM   3992  C   LEU A 340      91.022 108.926 110.160  1.00  0.00           C  
ATOM   3993  O   LEU A 340      91.698 108.192 109.440  1.00  0.00           O  
ATOM   3994  CB  LEU A 340      89.598 110.657 109.059  1.00  0.00           C  
ATOM   3995  CG  LEU A 340      88.224 111.090 108.509  1.00  0.00           C  
ATOM   3996  CD1 LEU A 340      88.318 112.440 107.791  1.00  0.00           C  
ATOM   3997  CD2 LEU A 340      87.624 110.049 107.556  1.00  0.00           C  
ATOM   3998  H   LEU A 340      88.341 110.292 111.342  1.00  0.00           H  
ATOM   3999  HA  LEU A 340      89.226 108.599 109.166  1.00  0.00           H  
ATOM   4000  HB2 LEU A 340      89.895 111.350 109.695  1.00  0.00           H  
ATOM   4001  HB3 LEU A 340      90.211 110.572 108.294  1.00  0.00           H  
ATOM   4002  HG  LEU A 340      87.582 111.165 109.271  1.00  0.00           H  
ATOM   4003 HD11 LEU A 340      88.959 112.364 107.029  1.00  0.00           H  
ATOM   4004 HD12 LEU A 340      87.415 112.693 107.447  1.00  0.00           H  
ATOM   4005 HD13 LEU A 340      88.640 113.133 108.434  1.00  0.00           H  
ATOM   4006 HD21 LEU A 340      87.506 109.186 108.044  1.00  0.00           H  
ATOM   4007 HD22 LEU A 340      86.738 110.375 107.229  1.00  0.00           H  
ATOM   4008 HD23 LEU A 340      88.242 109.917 106.782  1.00  0.00           H  
ATOM   4009  N   GLN A 341      91.523 109.446 111.294  1.00  0.00           N  
ATOM   4010  CA  GLN A 341      92.874 109.191 111.741  1.00  0.00           C  
ATOM   4011  C   GLN A 341      92.979 109.367 113.242  1.00  0.00           C  
ATOM   4012  O   GLN A 341      92.142 110.009 113.881  1.00  0.00           O  
ATOM   4013  CB  GLN A 341      93.939 110.073 111.036  1.00  0.00           C  
ATOM   4014  CG  GLN A 341      93.789 111.589 111.297  1.00  0.00           C  
ATOM   4015  CD  GLN A 341      94.883 112.381 110.581  1.00  0.00           C  
ATOM   4016  OE1 GLN A 341      95.070 113.578 110.765  1.00  0.00           O  
ATOM   4017  NE2 GLN A 341      95.639 111.674 109.707  1.00  0.00           N  
ATOM   4018  H   GLN A 341      90.844 110.048 111.815  1.00  0.00           H  
ATOM   4019  HA  GLN A 341      93.101 108.233 111.526  1.00  0.00           H  
ATOM   4020  HB2 GLN A 341      94.843 109.796 111.356  1.00  0.00           H  
ATOM   4021  HB3 GLN A 341      93.872 109.925 110.050  1.00  0.00           H  
ATOM   4022  HG2 GLN A 341      92.908 111.879 110.953  1.00  0.00           H  
ATOM   4023  HG3 GLN A 341      93.864 111.747 112.271  1.00  0.00           H  
ATOM   4024 HE21 GLN A 341      96.371 112.136 109.188  1.00  0.00           H  
ATOM   4025 HE22 GLN A 341      95.448 110.688 109.596  1.00  0.00           H  
ATOM   4026  N   LEU A 342      94.044 108.789 113.817  1.00  0.00           N  
ATOM   4027  CA  LEU A 342      94.344 108.788 115.231  1.00  0.00           C  
ATOM   4028  C   LEU A 342      95.753 109.309 115.399  1.00  0.00           C  
ATOM   4029  O   LEU A 342      96.527 109.332 114.444  1.00  0.00           O  
ATOM   4030  CB  LEU A 342      94.376 107.348 115.821  1.00  0.00           C  
ATOM   4031  CG  LEU A 342      93.079 106.528 115.711  1.00  0.00           C  
ATOM   4032  CD1 LEU A 342      93.321 105.095 116.209  1.00  0.00           C  
ATOM   4033  CD2 LEU A 342      91.934 107.164 116.504  1.00  0.00           C  
ATOM   4034  H   LEU A 342      94.677 108.309 113.102  1.00  0.00           H  
ATOM   4035  HA  LEU A 342      93.717 109.407 115.696  1.00  0.00           H  
ATOM   4036  HB2 LEU A 342      95.089 106.847 115.340  1.00  0.00           H  
ATOM   4037  HB3 LEU A 342      94.600 107.428 116.786  1.00  0.00           H  
ATOM   4038  HG  LEU A 342      92.793 106.500 114.759  1.00  0.00           H  
ATOM   4039 HD11 LEU A 342      93.614 105.125 117.162  1.00  0.00           H  
ATOM   4040 HD12 LEU A 342      92.473 104.574 116.132  1.00  0.00           H  
ATOM   4041 HD13 LEU A 342      94.030 104.670 115.650  1.00  0.00           H  
ATOM   4042 HD21 LEU A 342      91.757 108.082 116.150  1.00  0.00           H  
ATOM   4043 HD22 LEU A 342      91.113 106.602 116.406  1.00  0.00           H  
ATOM   4044 HD23 LEU A 342      92.191 107.219 117.468  1.00  0.00           H  
ATOM   4045  N   GLY A 343      96.142 109.698 116.625  1.00  0.00           N  
ATOM   4046  CA  GLY A 343      97.552 109.766 116.991  1.00  0.00           C  
ATOM   4047  C   GLY A 343      98.063 108.427 117.447  1.00  0.00           C  
ATOM   4048  O   GLY A 343      97.289 107.526 117.779  1.00  0.00           O  
ATOM   4049  H   GLY A 343      95.366 109.938 117.267  1.00  0.00           H  
ATOM   4050  HA2 GLY A 343      98.086 110.082 116.194  1.00  0.00           H  
ATOM   4051  HA3 GLY A 343      97.670 110.446 117.729  1.00  0.00           H  
ATOM   4052  N   GLU A 344      99.394 108.235 117.518  1.00  0.00           N  
ATOM   4053  CA  GLU A 344      99.961 106.944 117.888  1.00  0.00           C  
ATOM   4054  C   GLU A 344      99.598 106.515 119.318  1.00  0.00           C  
ATOM   4055  O   GLU A 344      99.380 105.338 119.591  1.00  0.00           O  
ATOM   4056  CB  GLU A 344     101.489 106.877 117.615  1.00  0.00           C  
ATOM   4057  CG  GLU A 344     101.855 106.840 116.099  1.00  0.00           C  
ATOM   4058  CD  GLU A 344     103.355 106.781 115.807  1.00  0.00           C  
ATOM   4059  OE1 GLU A 344     104.170 106.647 116.752  1.00  0.00           O  
ATOM   4060  OE2 GLU A 344     103.744 106.878 114.616  1.00  0.00           O  
ATOM   4061  H   GLU A 344      99.960 109.072 117.290  1.00  0.00           H  
ATOM   4062  HA  GLU A 344      99.640 106.232 117.240  1.00  0.00           H  
ATOM   4063  HB2 GLU A 344     101.894 107.683 117.988  1.00  0.00           H  
ATOM   4064  HB3 GLU A 344     101.828 106.052 118.012  1.00  0.00           H  
ATOM   4065  HG2 GLU A 344     101.441 106.032 115.717  1.00  0.00           H  
ATOM   4066  HG3 GLU A 344     101.501 107.663 115.690  1.00  0.00           H  
ATOM   4067  N   GLY A 345      99.449 107.474 120.260  1.00  0.00           N  
ATOM   4068  CA  GLY A 345      99.074 107.179 121.646  1.00  0.00           C  
ATOM   4069  C   GLY A 345      97.639 106.775 121.867  1.00  0.00           C  
ATOM   4070  O   GLY A 345      97.354 105.850 122.623  1.00  0.00           O  
ATOM   4071  H   GLY A 345      99.626 108.440 119.908  1.00  0.00           H  
ATOM   4072  HA2 GLY A 345      99.695 106.439 122.000  1.00  0.00           H  
ATOM   4073  HA3 GLY A 345      99.288 108.003 122.223  1.00  0.00           H  
ATOM   4074  N   LEU A 346      96.667 107.409 121.183  1.00  0.00           N  
ATOM   4075  CA  LEU A 346      95.281 106.957 121.232  1.00  0.00           C  
ATOM   4076  C   LEU A 346      95.093 105.644 120.495  1.00  0.00           C  
ATOM   4077  O   LEU A 346      94.187 104.868 120.788  1.00  0.00           O  
ATOM   4078  CB  LEU A 346      94.289 107.998 120.649  1.00  0.00           C  
ATOM   4079  CG  LEU A 346      93.973 109.167 121.593  1.00  0.00           C  
ATOM   4080  CD1 LEU A 346      93.168 110.262 120.887  1.00  0.00           C  
ATOM   4081  CD2 LEU A 346      93.211 108.703 122.842  1.00  0.00           C  
ATOM   4082  H   LEU A 346      96.991 108.225 120.635  1.00  0.00           H  
ATOM   4083  HA  LEU A 346      95.023 106.822 122.199  1.00  0.00           H  
ATOM   4084  HB2 LEU A 346      94.697 108.373 119.833  1.00  0.00           H  
ATOM   4085  HB3 LEU A 346      93.445 107.529 120.457  1.00  0.00           H  
ATOM   4086  HG  LEU A 346      94.834 109.556 121.928  1.00  0.00           H  
ATOM   4087 HD11 LEU A 346      92.306 109.878 120.559  1.00  0.00           H  
ATOM   4088 HD12 LEU A 346      92.983 111.002 121.531  1.00  0.00           H  
ATOM   4089 HD13 LEU A 346      93.695 110.613 120.115  1.00  0.00           H  
ATOM   4090 HD21 LEU A 346      93.768 108.039 123.338  1.00  0.00           H  
ATOM   4091 HD22 LEU A 346      93.027 109.492 123.426  1.00  0.00           H  
ATOM   4092 HD23 LEU A 346      92.350 108.281 122.563  1.00  0.00           H  
ATOM   4093  N   ARG A 347      95.990 105.315 119.553  1.00  0.00           N  
ATOM   4094  CA  ARG A 347      95.966 104.033 118.884  1.00  0.00           C  
ATOM   4095  C   ARG A 347      96.466 102.851 119.720  1.00  0.00           C  
ATOM   4096  O   ARG A 347      96.304 101.692 119.350  1.00  0.00           O  
ATOM   4097  CB  ARG A 347      96.781 104.162 117.578  1.00  0.00           C  
ATOM   4098  CG  ARG A 347      96.760 102.901 116.693  1.00  0.00           C  
ATOM   4099  CD  ARG A 347      97.409 103.051 115.320  1.00  0.00           C  
ATOM   4100  NE  ARG A 347      97.371 101.689 114.695  1.00  0.00           N  
ATOM   4101  CZ  ARG A 347      97.880 101.386 113.495  1.00  0.00           C  
ATOM   4102  NH1 ARG A 347      97.761 100.140 113.039  1.00  0.00           N  
ATOM   4103  NH2 ARG A 347      98.514 102.285 112.750  1.00  0.00           N  
ATOM   4104  H   ARG A 347      96.691 106.060 119.356  1.00  0.00           H  
ATOM   4105  HA  ARG A 347      95.003 103.829 118.595  1.00  0.00           H  
ATOM   4106  HB2 ARG A 347      96.402 104.911 117.049  1.00  0.00           H  
ATOM   4107  HB3 ARG A 347      97.726 104.348 117.819  1.00  0.00           H  
ATOM   4108  HG2 ARG A 347      97.233 102.153 117.182  1.00  0.00           H  
ATOM   4109  HG3 ARG A 347      95.799 102.618 116.554  1.00  0.00           H  
ATOM   4110  HD2 ARG A 347      96.875 103.655 114.785  1.00  0.00           H  
ATOM   4111  HD3 ARG A 347      98.333 103.315 115.438  1.00  0.00           H  
ATOM   4112  HE  ARG A 347      96.929 100.959 115.223  1.00  0.00           H  
ATOM   4113 HH11 ARG A 347      97.289  99.437 113.554  1.00  0.00           H  
ATOM   4114 HH12 ARG A 347      98.163  99.906 112.140  1.00  0.00           H  
ATOM   4115 HH21 ARG A 347      98.587 103.226 113.110  1.00  0.00           H  
ATOM   4116 HH22 ARG A 347      98.899 102.043 111.876  1.00  0.00           H  
ATOM   4117  N   LYS A 348      97.055 103.097 120.900  1.00  0.00           N  
ATOM   4118  CA  LYS A 348      97.664 102.084 121.755  1.00  0.00           C  
ATOM   4119  C   LYS A 348      96.871 100.811 122.044  1.00  0.00           C  
ATOM   4120  O   LYS A 348      97.433  99.722 122.063  1.00  0.00           O  
ATOM   4121  CB  LYS A 348      97.984 102.741 123.126  1.00  0.00           C  
ATOM   4122  CG  LYS A 348      98.686 101.842 124.166  1.00  0.00           C  
ATOM   4123  CD  LYS A 348      98.927 102.554 125.512  1.00  0.00           C  
ATOM   4124  CE  LYS A 348      99.632 101.687 126.564  1.00  0.00           C  
ATOM   4125  NZ  LYS A 348      99.896 102.486 127.787  1.00  0.00           N  
ATOM   4126  H   LYS A 348      97.038 104.123 121.163  1.00  0.00           H  
ATOM   4127  HA  LYS A 348      98.570 101.806 121.331  1.00  0.00           H  
ATOM   4128  HB2 LYS A 348      98.573 103.535 122.956  1.00  0.00           H  
ATOM   4129  HB3 LYS A 348      97.119 103.057 123.523  1.00  0.00           H  
ATOM   4130  HG2 LYS A 348      98.116 101.035 124.330  1.00  0.00           H  
ATOM   4131  HG3 LYS A 348      99.570 101.551 123.796  1.00  0.00           H  
ATOM   4132  HD2 LYS A 348      99.490 103.366 125.343  1.00  0.00           H  
ATOM   4133  HD3 LYS A 348      98.041 102.841 125.882  1.00  0.00           H  
ATOM   4134  HE2 LYS A 348      99.043 100.917 126.788  1.00  0.00           H  
ATOM   4135  HE3 LYS A 348     100.493 101.363 126.184  1.00  0.00           H  
ATOM   4136  HZ1 LYS A 348      99.787 101.906 128.594  1.00  0.00           H  
ATOM   4137  HZ2 LYS A 348     100.830 102.844 127.757  1.00  0.00           H  
ATOM   4138  HZ3 LYS A 348      99.249 103.247 127.834  1.00  0.00           H  
ATOM   4139  N   GLN A 349      95.552 100.902 122.294  1.00  0.00           N  
ATOM   4140  CA  GLN A 349      94.747  99.734 122.620  1.00  0.00           C  
ATOM   4141  C   GLN A 349      93.866  99.321 121.465  1.00  0.00           C  
ATOM   4142  O   GLN A 349      92.839  98.663 121.633  1.00  0.00           O  
ATOM   4143  CB  GLN A 349      93.855 100.022 123.850  1.00  0.00           C  
ATOM   4144  CG  GLN A 349      94.647 100.302 125.148  1.00  0.00           C  
ATOM   4145  CD  GLN A 349      95.518  99.111 125.529  1.00  0.00           C  
ATOM   4146  H   GLN A 349      95.173 101.867 122.233  1.00  0.00           H  
ATOM   4147  HA  GLN A 349      95.378  98.970 122.821  1.00  0.00           H  
ATOM   4148  HB2 GLN A 349      93.293 100.823 123.658  1.00  0.00           H  
ATOM   4149  HB3 GLN A 349      93.271  99.230 124.015  1.00  0.00           H  
ATOM   4150  HG2 GLN A 349      95.228 101.089 124.994  1.00  0.00           H  
ATOM   4151  HG3 GLN A 349      93.999 100.474 125.877  1.00  0.00           H  
ATOM   4152  OE1 GLN A 349      95.117  97.959 125.417  1.00  0.00           O  
ATOM   4153  NE2 GLN A 349      96.744  99.374 126.030  1.00  0.00           N  
ATOM   4154 HE21 GLN A 349      97.354  98.635 126.310  1.00  0.00           H  
ATOM   4155 HE22 GLN A 349      97.023 100.351 126.111  1.00  0.00           H  
ATOM   4156  N   LEU A 350      94.220  99.728 120.239  1.00  0.00           N  
ATOM   4157  CA  LEU A 350      93.450  99.377 119.076  1.00  0.00           C  
ATOM   4158  C   LEU A 350      93.449  97.885 118.758  1.00  0.00           C  
ATOM   4159  O   LEU A 350      94.453  97.186 118.852  1.00  0.00           O  
ATOM   4160  CB  LEU A 350      93.952 100.196 117.866  1.00  0.00           C  
ATOM   4161  CG  LEU A 350      93.057 100.201 116.622  1.00  0.00           C  
ATOM   4162  CD1 LEU A 350      91.813 101.043 116.903  1.00  0.00           C  
ATOM   4163  CD2 LEU A 350      93.784 100.754 115.392  1.00  0.00           C  
ATOM   4164  H   LEU A 350      95.084 100.307 120.216  1.00  0.00           H  
ATOM   4165  HA  LEU A 350      92.481  99.665 119.223  1.00  0.00           H  
ATOM   4166  HB2 LEU A 350      94.054 101.141 118.166  1.00  0.00           H  
ATOM   4167  HB3 LEU A 350      94.836  99.824 117.598  1.00  0.00           H  
ATOM   4168  HG  LEU A 350      92.784  99.269 116.414  1.00  0.00           H  
ATOM   4169 HD11 LEU A 350      92.089 101.978 117.123  1.00  0.00           H  
ATOM   4170 HD12 LEU A 350      91.227 101.048 116.094  1.00  0.00           H  
ATOM   4171 HD13 LEU A 350      91.315 100.650 117.675  1.00  0.00           H  
ATOM   4172 HD21 LEU A 350      94.584 100.188 115.200  1.00  0.00           H  
ATOM   4173 HD22 LEU A 350      93.165 100.738 114.608  1.00  0.00           H  
ATOM   4174 HD23 LEU A 350      94.072 101.693 115.574  1.00  0.00           H  
ATOM   4175  N   ARG A 351      92.276  97.360 118.362  1.00  0.00           N  
ATOM   4176  CA  ARG A 351      92.133  95.987 117.922  1.00  0.00           C  
ATOM   4177  C   ARG A 351      92.733  95.724 116.532  1.00  0.00           C  
ATOM   4178  O   ARG A 351      93.147  96.623 115.805  1.00  0.00           O  
ATOM   4179  CB  ARG A 351      90.645  95.549 117.921  1.00  0.00           C  
ATOM   4180  CG  ARG A 351      89.943  95.660 119.296  1.00  0.00           C  
ATOM   4181  CD  ARG A 351      88.464  95.232 119.279  1.00  0.00           C  
ATOM   4182  NE  ARG A 351      87.919  95.311 120.680  1.00  0.00           N  
ATOM   4183  CZ  ARG A 351      87.375  96.388 121.271  1.00  0.00           C  
ATOM   4184  NH1 ARG A 351      86.976  96.274 122.532  1.00  0.00           N  
ATOM   4185  NH2 ARG A 351      87.209  97.549 120.653  1.00  0.00           N  
ATOM   4186  H   ARG A 351      91.479  98.039 118.403  1.00  0.00           H  
ATOM   4187  HA  ARG A 351      92.601  95.375 118.586  1.00  0.00           H  
ATOM   4188  HB2 ARG A 351      90.153  96.128 117.283  1.00  0.00           H  
ATOM   4189  HB3 ARG A 351      90.603  94.599 117.636  1.00  0.00           H  
ATOM   4190  HG2 ARG A 351      90.425  95.079 119.955  1.00  0.00           H  
ATOM   4191  HG3 ARG A 351      89.984  96.612 119.606  1.00  0.00           H  
ATOM   4192  HD2 ARG A 351      87.967  95.854 118.714  1.00  0.00           H  
ATOM   4193  HD3 ARG A 351      88.413  94.305 118.975  1.00  0.00           H  
ATOM   4194  HE  ARG A 351      87.973  94.457 121.227  1.00  0.00           H  
ATOM   4195 HH11 ARG A 351      87.081  95.441 123.055  1.00  0.00           H  
ATOM   4196 HH12 ARG A 351      86.544  97.079 122.983  1.00  0.00           H  
ATOM   4197 HH21 ARG A 351      87.533  97.609 119.693  1.00  0.00           H  
ATOM   4198 HH22 ARG A 351      86.794  98.316 121.100  1.00  0.00           H  
ATOM   4199  N   CYS A 352      92.805  94.445 116.121  1.00  0.00           N  
ATOM   4200  CA  CYS A 352      93.242  94.070 114.786  1.00  0.00           C  
ATOM   4201  C   CYS A 352      92.186  94.404 113.741  1.00  0.00           C  
ATOM   4202  O   CYS A 352      90.991  94.322 114.015  1.00  0.00           O  
ATOM   4203  CB  CYS A 352      93.671  92.580 114.721  1.00  0.00           C  
ATOM   4204  SG  CYS A 352      94.999  92.210 115.931  1.00  0.00           S  
ATOM   4205  H   CYS A 352      92.518  93.752 116.849  1.00  0.00           H  
ATOM   4206  HA  CYS A 352      94.076  94.594 114.566  1.00  0.00           H  
ATOM   4207  HB2 CYS A 352      92.893  92.026 114.943  1.00  0.00           H  
ATOM   4208  HB3 CYS A 352      94.020  92.400 113.822  1.00  0.00           H  
ATOM   4209  HG  CYS A 352      94.867  92.782 116.735  1.00  0.00           H  
ATOM   4210  N   ASP A 353      92.629  94.841 112.546  1.00  0.00           N  
ATOM   4211  CA  ASP A 353      91.824  95.194 111.384  1.00  0.00           C  
ATOM   4212  C   ASP A 353      90.837  96.350 111.570  1.00  0.00           C  
ATOM   4213  O   ASP A 353      89.926  96.574 110.776  1.00  0.00           O  
ATOM   4214  CB  ASP A 353      91.181  93.934 110.756  1.00  0.00           C  
ATOM   4215  CG  ASP A 353      92.261  92.920 110.414  1.00  0.00           C  
ATOM   4216  OD1 ASP A 353      93.359  93.359 109.978  1.00  0.00           O  
ATOM   4217  OD2 ASP A 353      92.012  91.706 110.612  1.00  0.00           O  
ATOM   4218  H   ASP A 353      93.702  94.911 112.524  1.00  0.00           H  
ATOM   4219  HA  ASP A 353      92.475  95.482 110.644  1.00  0.00           H  
ATOM   4220  HB2 ASP A 353      90.574  93.546 111.419  1.00  0.00           H  
ATOM   4221  HB3 ASP A 353      90.725  94.208 109.935  1.00  0.00           H  
ATOM   4222  N   THR A 354      91.036  97.173 112.617  1.00  0.00           N  
ATOM   4223  CA  THR A 354      90.121  98.262 112.957  1.00  0.00           C  
ATOM   4224  C   THR A 354      90.646  99.653 112.661  1.00  0.00           C  
ATOM   4225  O   THR A 354      89.934 100.646 112.827  1.00  0.00           O  
ATOM   4226  CB  THR A 354      89.732  98.228 114.429  1.00  0.00           C  
ATOM   4227  OG1 THR A 354      90.878  98.285 115.253  1.00  0.00           O  
ATOM   4228  CG2 THR A 354      89.005  96.920 114.757  1.00  0.00           C  
ATOM   4229  H   THR A 354      91.902  96.962 113.162  1.00  0.00           H  
ATOM   4230  HA  THR A 354      89.257  98.125 112.425  1.00  0.00           H  
ATOM   4231  HB  THR A 354      89.144  99.047 114.636  1.00  0.00           H  
ATOM   4232 HG21 THR A 354      89.022  96.766 115.746  1.00  0.00           H  
ATOM   4233 HG22 THR A 354      88.056  96.977 114.446  1.00  0.00           H  
ATOM   4234 HG23 THR A 354      89.461  96.158 114.295  1.00  0.00           H  
ATOM   4235  HG1 THR A 354      91.415  97.433 115.182  1.00  0.00           H  
ATOM   4236  N   HID A 355      91.894  99.796 112.180  1.00  0.00           N  
ATOM   4237  CA  HID A 355      92.465 101.093 111.848  1.00  0.00           C  
ATOM   4238  C   HID A 355      91.736 101.797 110.719  1.00  0.00           C  
ATOM   4239  O   HID A 355      91.656 101.258 109.620  1.00  0.00           O  
ATOM   4240  CB  HID A 355      93.955 100.926 111.493  1.00  0.00           C  
ATOM   4241  CG  HID A 355      94.703 102.200 111.246  1.00  0.00           C  
ATOM   4242  H   HID A 355      92.409  98.895 112.069  1.00  0.00           H  
ATOM   4243  HA  HID A 355      92.416 101.683 112.675  1.00  0.00           H  
ATOM   4244  HB2 HID A 355      94.412 100.430 112.247  1.00  0.00           H  
ATOM   4245  HB3 HID A 355      94.025 100.351 110.663  1.00  0.00           H  
ATOM   4246  ND1 HID A 355      94.984 103.043 112.302  1.00  0.00           N  
ATOM   4247  CD2 HID A 355      95.195 102.715 110.090  1.00  0.00           C  
ATOM   4248  CE1 HID A 355      95.637 104.055 111.772  1.00  0.00           C  
ATOM   4249  NE2 HID A 355      95.796 103.907 110.434  1.00  0.00           N  
ATOM   4250  HD1 HID A 355      94.746 102.909 113.238  1.00  0.00           H  
ATOM   4251  HD2 HID A 355      95.135 102.320 109.188  1.00  0.00           H  
ATOM   4252  HE1 HID A 355      95.986 104.857 112.282  1.00  0.00           H  
ATOM   4253  N   LYS A 356      91.187 103.004 111.013  1.00  0.00           N  
ATOM   4254  CA  LYS A 356      90.380 103.835 110.123  1.00  0.00           C  
ATOM   4255  C   LYS A 356      88.927 103.363 109.993  1.00  0.00           C  
ATOM   4256  O   LYS A 356      88.230 103.760 109.064  1.00  0.00           O  
ATOM   4257  CB  LYS A 356      91.018 104.012 108.707  1.00  0.00           C  
ATOM   4258  CG  LYS A 356      92.411 104.675 108.693  1.00  0.00           C  
ATOM   4259  CD  LYS A 356      93.105 104.602 107.315  1.00  0.00           C  
ATOM   4260  CE  LYS A 356      94.426 105.380 107.246  1.00  0.00           C  
ATOM   4261  NZ  LYS A 356      95.018 105.274 105.891  1.00  0.00           N  
ATOM   4262  H   LYS A 356      91.413 103.307 112.014  1.00  0.00           H  
ATOM   4263  HA  LYS A 356      90.375 104.787 110.480  1.00  0.00           H  
ATOM   4264  HB2 LYS A 356      91.099 103.107 108.297  1.00  0.00           H  
ATOM   4265  HB3 LYS A 356      90.398 104.575 108.165  1.00  0.00           H  
ATOM   4266  HG2 LYS A 356      92.311 105.640 108.948  1.00  0.00           H  
ATOM   4267  HG3 LYS A 356      92.994 104.217 109.367  1.00  0.00           H  
ATOM   4268  HD2 LYS A 356      93.292 103.641 107.108  1.00  0.00           H  
ATOM   4269  HD3 LYS A 356      92.482 104.976 106.628  1.00  0.00           H  
ATOM   4270  HE2 LYS A 356      94.242 106.336 107.458  1.00  0.00           H  
ATOM   4271  HE3 LYS A 356      95.055 104.997 107.918  1.00  0.00           H  
ATOM   4272  HZ1 LYS A 356      95.079 106.184 105.480  1.00  0.00           H  
ATOM   4273  HZ2 LYS A 356      95.934 104.877 105.956  1.00  0.00           H  
ATOM   4274  HZ3 LYS A 356      94.442 104.689 105.319  1.00  0.00           H  
ATOM   4275  N   VAL A 357      88.426 102.503 110.914  1.00  0.00           N  
ATOM   4276  CA  VAL A 357      87.122 101.839 110.733  1.00  0.00           C  
ATOM   4277  C   VAL A 357      86.189 101.975 111.947  1.00  0.00           C  
ATOM   4278  O   VAL A 357      85.145 101.325 112.095  1.00  0.00           O  
ATOM   4279  CB  VAL A 357      87.379 100.387 110.290  1.00  0.00           C  
ATOM   4280  CG1 VAL A 357      86.154  99.453 110.336  1.00  0.00           C  
ATOM   4281  CG2 VAL A 357      87.919 100.402 108.847  1.00  0.00           C  
ATOM   4282  H   VAL A 357      89.032 102.360 111.739  1.00  0.00           H  
ATOM   4283  HA  VAL A 357      86.662 102.272 109.940  1.00  0.00           H  
ATOM   4284  HB  VAL A 357      88.063  99.988 110.921  1.00  0.00           H  
ATOM   4285 HG11 VAL A 357      85.330 100.003 110.448  1.00  0.00           H  
ATOM   4286 HG12 VAL A 357      86.106  98.939 109.484  1.00  0.00           H  
ATOM   4287 HG13 VAL A 357      86.252  98.827 111.106  1.00  0.00           H  
ATOM   4288 HG21 VAL A 357      87.641 101.253 108.409  1.00  0.00           H  
ATOM   4289 HG22 VAL A 357      88.913 100.340 108.876  1.00  0.00           H  
ATOM   4290 HG23 VAL A 357      87.540  99.622 108.355  1.00  0.00           H  
ATOM   4291  N   LEU A 358      86.467 102.889 112.873  1.00  0.00           N  
ATOM   4292  CA  LEU A 358      85.690 102.998 114.102  1.00  0.00           C  
ATOM   4293  C   LEU A 358      84.743 104.184 114.205  1.00  0.00           C  
ATOM   4294  O   LEU A 358      84.990 105.281 113.688  1.00  0.00           O  
ATOM   4295  CB  LEU A 358      86.622 103.080 115.337  1.00  0.00           C  
ATOM   4296  CG  LEU A 358      87.580 101.886 115.536  1.00  0.00           C  
ATOM   4297  CD1 LEU A 358      88.535 102.092 116.724  1.00  0.00           C  
ATOM   4298  CD2 LEU A 358      86.785 100.591 115.729  1.00  0.00           C  
ATOM   4299  H   LEU A 358      87.272 103.507 112.647  1.00  0.00           H  
ATOM   4300  HA  LEU A 358      85.134 102.137 114.204  1.00  0.00           H  
ATOM   4301  HB2 LEU A 358      87.180 103.894 115.239  1.00  0.00           H  
ATOM   4302  HB3 LEU A 358      86.049 103.138 116.143  1.00  0.00           H  
ATOM   4303  HG  LEU A 358      88.120 101.763 114.698  1.00  0.00           H  
ATOM   4304 HD11 LEU A 358      87.999 102.203 117.558  1.00  0.00           H  
ATOM   4305 HD12 LEU A 358      89.129 101.295 116.807  1.00  0.00           H  
ATOM   4306 HD13 LEU A 358      89.085 102.909 116.563  1.00  0.00           H  
ATOM   4307 HD21 LEU A 358      86.221 100.427 114.921  1.00  0.00           H  
ATOM   4308 HD22 LEU A 358      87.420  99.830 115.856  1.00  0.00           H  
ATOM   4309 HD23 LEU A 358      86.201 100.680 116.535  1.00  0.00           H  
ATOM   4310  N   LYS A 359      83.628 103.960 114.933  1.00  0.00           N  
ATOM   4311  CA  LYS A 359      82.653 104.956 115.340  1.00  0.00           C  
ATOM   4312  C   LYS A 359      83.145 105.828 116.480  1.00  0.00           C  
ATOM   4313  O   LYS A 359      83.985 105.434 117.289  1.00  0.00           O  
ATOM   4314  CB  LYS A 359      81.311 104.329 115.788  1.00  0.00           C  
ATOM   4315  CG  LYS A 359      80.681 103.359 114.776  1.00  0.00           C  
ATOM   4316  CD  LYS A 359      80.244 104.063 113.487  1.00  0.00           C  
ATOM   4317  CE  LYS A 359      79.521 103.145 112.509  1.00  0.00           C  
ATOM   4318  NZ  LYS A 359      79.171 103.931 111.308  1.00  0.00           N  
ATOM   4319  H   LYS A 359      83.525 102.928 115.195  1.00  0.00           H  
ATOM   4320  HA  LYS A 359      82.442 105.552 114.544  1.00  0.00           H  
ATOM   4321  HB2 LYS A 359      81.473 103.830 116.637  1.00  0.00           H  
ATOM   4322  HB3 LYS A 359      80.664 105.072 115.952  1.00  0.00           H  
ATOM   4323  HG2 LYS A 359      81.353 102.653 114.545  1.00  0.00           H  
ATOM   4324  HG3 LYS A 359      79.881 102.930 115.196  1.00  0.00           H  
ATOM   4325  HD2 LYS A 359      79.630 104.817 113.729  1.00  0.00           H  
ATOM   4326  HD3 LYS A 359      81.058 104.432 113.035  1.00  0.00           H  
ATOM   4327  HE2 LYS A 359      80.126 102.402 112.259  1.00  0.00           H  
ATOM   4328  HE3 LYS A 359      78.697 102.804 112.939  1.00  0.00           H  
ATOM   4329  HZ1 LYS A 359      78.980 104.879 111.569  1.00  0.00           H  
ATOM   4330  HZ2 LYS A 359      79.934 103.914 110.660  1.00  0.00           H  
ATOM   4331  HZ3 LYS A 359      78.359 103.538 110.873  1.00  0.00           H  
ATOM   4332  N   PHE A 360      82.630 107.060 116.580  1.00  0.00           N  
ATOM   4333  CA  PHE A 360      82.981 107.943 117.671  1.00  0.00           C  
ATOM   4334  C   PHE A 360      82.434 107.490 119.031  1.00  0.00           C  
ATOM   4335  O   PHE A 360      83.158 107.352 120.015  1.00  0.00           O  
ATOM   4336  CB  PHE A 360      82.469 109.349 117.261  1.00  0.00           C  
ATOM   4337  CG  PHE A 360      82.750 110.397 118.287  1.00  0.00           C  
ATOM   4338  CD1 PHE A 360      83.963 111.100 118.312  1.00  0.00           C  
ATOM   4339  CD2 PHE A 360      81.772 110.665 119.255  1.00  0.00           C  
ATOM   4340  CE1 PHE A 360      84.205 112.043 119.319  1.00  0.00           C  
ATOM   4341  CE2 PHE A 360      82.011 111.598 120.264  1.00  0.00           C  
ATOM   4342  CZ  PHE A 360      83.232 112.280 120.298  1.00  0.00           C  
ATOM   4343  H   PHE A 360      81.971 107.312 115.817  1.00  0.00           H  
ATOM   4344  HA  PHE A 360      83.994 107.932 117.754  1.00  0.00           H  
ATOM   4345  HB2 PHE A 360      82.929 109.593 116.426  1.00  0.00           H  
ATOM   4346  HB3 PHE A 360      81.494 109.279 117.140  1.00  0.00           H  
ATOM   4347  HD1 PHE A 360      84.648 110.934 117.622  1.00  0.00           H  
ATOM   4348  HD2 PHE A 360      80.901 110.185 119.219  1.00  0.00           H  
ATOM   4349  HE1 PHE A 360      85.073 112.541 119.334  1.00  0.00           H  
ATOM   4350  HE2 PHE A 360      81.308 111.776 120.962  1.00  0.00           H  
ATOM   4351  HZ  PHE A 360      83.415 112.942 121.024  1.00  0.00           H  
ATOM   4352  N   GLU A 361      81.133 107.213 119.106  1.00  0.00           N  
ATOM   4353  CA  GLU A 361      80.412 106.974 120.331  1.00  0.00           C  
ATOM   4354  C   GLU A 361      80.584 105.571 120.888  1.00  0.00           C  
ATOM   4355  O   GLU A 361      80.436 105.354 122.088  1.00  0.00           O  
ATOM   4356  CB  GLU A 361      78.918 107.324 120.127  1.00  0.00           C  
ATOM   4357  CG  GLU A 361      78.129 106.441 119.118  1.00  0.00           C  
ATOM   4358  CD  GLU A 361      78.382 106.690 117.620  1.00  0.00           C  
ATOM   4359  OE1 GLU A 361      79.323 107.440 117.246  1.00  0.00           O  
ATOM   4360  OE2 GLU A 361      77.603 106.136 116.807  1.00  0.00           O  
ATOM   4361  H   GLU A 361      80.663 107.184 118.153  1.00  0.00           H  
ATOM   4362  HA  GLU A 361      80.705 107.651 121.040  1.00  0.00           H  
ATOM   4363  HB2 GLU A 361      78.466 107.233 121.002  1.00  0.00           H  
ATOM   4364  HB3 GLU A 361      78.869 108.254 119.794  1.00  0.00           H  
ATOM   4365  HG2 GLU A 361      78.365 105.492 119.304  1.00  0.00           H  
ATOM   4366  HG3 GLU A 361      77.159 106.592 119.282  1.00  0.00           H  
ATOM   4367  N   ASP A 362      80.984 104.598 120.044  1.00  0.00           N  
ATOM   4368  CA  ASP A 362      81.365 103.258 120.458  1.00  0.00           C  
ATOM   4369  C   ASP A 362      82.582 103.248 121.384  1.00  0.00           C  
ATOM   4370  O   ASP A 362      82.688 102.430 122.292  1.00  0.00           O  
ATOM   4371  CB  ASP A 362      81.709 102.396 119.216  1.00  0.00           C  
ATOM   4372  CG  ASP A 362      80.481 101.903 118.467  1.00  0.00           C  
ATOM   4373  OD1 ASP A 362      79.348 102.011 118.992  1.00  0.00           O  
ATOM   4374  OD2 ASP A 362      80.695 101.388 117.337  1.00  0.00           O  
ATOM   4375  H   ASP A 362      80.994 104.909 119.035  1.00  0.00           H  
ATOM   4376  HA  ASP A 362      80.591 102.874 120.989  1.00  0.00           H  
ATOM   4377  HB2 ASP A 362      82.256 102.957 118.605  1.00  0.00           H  
ATOM   4378  HB3 ASP A 362      82.232 101.613 119.531  1.00  0.00           H  
ATOM   4379  N   CYS A 363      83.548 104.161 121.146  1.00  0.00           N  
ATOM   4380  CA  CYS A 363      84.798 104.184 121.890  1.00  0.00           C  
ATOM   4381  C   CYS A 363      84.927 105.365 122.847  1.00  0.00           C  
ATOM   4382  O   CYS A 363      85.660 105.288 123.835  1.00  0.00           O  
ATOM   4383  CB  CYS A 363      86.003 104.290 120.909  1.00  0.00           C  
ATOM   4384  SG  CYS A 363      86.162 102.828 119.823  1.00  0.00           S  
ATOM   4385  H   CYS A 363      83.312 104.836 120.389  1.00  0.00           H  
ATOM   4386  HA  CYS A 363      84.855 103.329 122.441  1.00  0.00           H  
ATOM   4387  HB2 CYS A 363      85.863 105.084 120.342  1.00  0.00           H  
ATOM   4388  HB3 CYS A 363      86.826 104.367 121.448  1.00  0.00           H  
ATOM   4389  HG  CYS A 363      85.276 102.635 119.409  1.00  0.00           H  
ATOM   4390  N   PHE A 364      84.272 106.516 122.569  1.00  0.00           N  
ATOM   4391  CA  PHE A 364      84.595 107.788 123.205  1.00  0.00           C  
ATOM   4392  C   PHE A 364      83.356 108.487 123.744  1.00  0.00           C  
ATOM   4393  O   PHE A 364      82.260 108.389 123.200  1.00  0.00           O  
ATOM   4394  CB  PHE A 364      85.221 108.866 122.233  1.00  0.00           C  
ATOM   4395  CG  PHE A 364      86.474 108.554 121.449  1.00  0.00           C  
ATOM   4396  CD1 PHE A 364      87.345 107.513 121.795  1.00  0.00           C  
ATOM   4397  CD2 PHE A 364      86.787 109.325 120.313  1.00  0.00           C  
ATOM   4398  CE1 PHE A 364      88.482 107.221 121.027  1.00  0.00           C  
ATOM   4399  CE2 PHE A 364      87.921 109.028 119.563  1.00  0.00           C  
ATOM   4400  CZ  PHE A 364      88.786 107.998 119.911  1.00  0.00           C  
ATOM   4401  H   PHE A 364      83.516 106.404 121.857  1.00  0.00           H  
ATOM   4402  HA  PHE A 364      85.181 107.578 124.001  1.00  0.00           H  
ATOM   4403  HB2 PHE A 364      84.491 109.107 121.575  1.00  0.00           H  
ATOM   4404  HB3 PHE A 364      85.402 109.684 122.801  1.00  0.00           H  
ATOM   4405  HD1 PHE A 364      87.156 106.962 122.605  1.00  0.00           H  
ATOM   4406  HD2 PHE A 364      86.195 110.076 120.053  1.00  0.00           H  
ATOM   4407  HE1 PHE A 364      89.070 106.452 121.291  1.00  0.00           H  
ATOM   4408  HE2 PHE A 364      88.120 109.592 118.729  1.00  0.00           H  
ATOM   4409  HZ  PHE A 364      89.601 107.815 119.381  1.00  0.00           H  
ATOM   4410  N   GLU A 365      83.532 109.282 124.814  1.00  0.00           N  
ATOM   4411  CA  GLU A 365      82.472 110.019 125.472  1.00  0.00           C  
ATOM   4412  C   GLU A 365      82.960 111.428 125.797  1.00  0.00           C  
ATOM   4413  O   GLU A 365      83.995 111.617 126.434  1.00  0.00           O  
ATOM   4414  CB  GLU A 365      82.090 109.234 126.753  1.00  0.00           C  
ATOM   4415  CG  GLU A 365      80.945 109.829 127.616  1.00  0.00           C  
ATOM   4416  CD  GLU A 365      80.819 109.240 128.991  1.00  0.00           C  
ATOM   4417  OE1 GLU A 365      81.821 108.672 129.449  1.00  0.00           O  
ATOM   4418  OE2 GLU A 365      79.763 109.217 129.652  1.00  0.00           O  
ATOM   4419  H   GLU A 365      84.539 109.319 125.136  1.00  0.00           H  
ATOM   4420  HA  GLU A 365      81.670 110.075 124.875  1.00  0.00           H  
ATOM   4421  HB2 GLU A 365      81.801 108.330 126.474  1.00  0.00           H  
ATOM   4422  HB3 GLU A 365      82.893 109.191 127.328  1.00  0.00           H  
ATOM   4423  HG2 GLU A 365      81.124 110.798 127.707  1.00  0.00           H  
ATOM   4424  HG3 GLU A 365      80.098 109.667 127.129  1.00  0.00           H  
ATOM   4425  N   ILE A 366      82.252 112.486 125.339  1.00  0.00           N  
ATOM   4426  CA  ILE A 366      82.556 113.864 125.717  1.00  0.00           C  
ATOM   4427  C   ILE A 366      81.809 114.208 126.996  1.00  0.00           C  
ATOM   4428  O   ILE A 366      80.643 113.861 127.170  1.00  0.00           O  
ATOM   4429  CB  ILE A 366      82.286 114.905 124.626  1.00  0.00           C  
ATOM   4430  CG1 ILE A 366      80.793 115.015 124.243  1.00  0.00           C  
ATOM   4431  CG2 ILE A 366      83.176 114.577 123.413  1.00  0.00           C  
ATOM   4432  CD1 ILE A 366      80.514 116.087 123.190  1.00  0.00           C  
ATOM   4433  H   ILE A 366      81.475 112.224 124.695  1.00  0.00           H  
ATOM   4434  HA  ILE A 366      83.530 113.886 125.938  1.00  0.00           H  
ATOM   4435  HB  ILE A 366      82.574 115.804 124.971  1.00  0.00           H  
ATOM   4436 HG12 ILE A 366      80.494 114.134 123.893  1.00  0.00           H  
ATOM   4437 HG13 ILE A 366      80.278 115.236 125.065  1.00  0.00           H  
ATOM   4438 HG21 ILE A 366      83.079 115.299 122.735  1.00  0.00           H  
ATOM   4439 HG22 ILE A 366      84.124 114.517 123.712  1.00  0.00           H  
ATOM   4440 HG23 ILE A 366      82.888 113.707 123.025  1.00  0.00           H  
ATOM   4441 HD11 ILE A 366      81.025 115.869 122.363  1.00  0.00           H  
ATOM   4442 HD12 ILE A 366      79.537 116.101 122.993  1.00  0.00           H  
ATOM   4443 HD13 ILE A 366      80.803 116.972 123.545  1.00  0.00           H  
ATOM   4444  N   VAL A 367      82.478 114.868 127.962  1.00  0.00           N  
ATOM   4445  CA  VAL A 367      81.850 115.138 129.258  1.00  0.00           C  
ATOM   4446  C   VAL A 367      81.428 116.579 129.360  1.00  0.00           C  
ATOM   4447  O   VAL A 367      80.479 116.915 130.076  1.00  0.00           O  
ATOM   4448  CB  VAL A 367      82.809 114.861 130.418  1.00  0.00           C  
ATOM   4449  CG1 VAL A 367      82.239 115.285 131.793  1.00  0.00           C  
ATOM   4450  CG2 VAL A 367      83.163 113.366 130.434  1.00  0.00           C  
ATOM   4451  H   VAL A 367      83.434 115.153 127.712  1.00  0.00           H  
ATOM   4452  HA  VAL A 367      81.029 114.558 129.327  1.00  0.00           H  
ATOM   4453  HB  VAL A 367      83.637 115.411 130.279  1.00  0.00           H  
ATOM   4454 HG11 VAL A 367      81.253 115.394 131.712  1.00  0.00           H  
ATOM   4455 HG12 VAL A 367      82.452 114.578 132.461  1.00  0.00           H  
ATOM   4456 HG13 VAL A 367      82.658 116.147 132.062  1.00  0.00           H  
ATOM   4457 HG21 VAL A 367      82.418 112.862 130.866  1.00  0.00           H  
ATOM   4458 HG22 VAL A 367      83.288 113.054 129.495  1.00  0.00           H  
ATOM   4459 HG23 VAL A 367      84.006 113.239 130.952  1.00  0.00           H  
ATOM   4460  N   SER A 368      82.126 117.464 128.634  1.00  0.00           N  
ATOM   4461  CA  SER A 368      81.909 118.889 128.736  1.00  0.00           C  
ATOM   4462  C   SER A 368      81.607 119.434 127.364  1.00  0.00           C  
ATOM   4463  O   SER A 368      82.229 119.011 126.392  1.00  0.00           O  
ATOM   4464  CB  SER A 368      83.124 119.693 129.270  1.00  0.00           C  
ATOM   4465  OG  SER A 368      83.423 119.359 130.623  1.00  0.00           O  
ATOM   4466  H   SER A 368      82.830 117.028 127.998  1.00  0.00           H  
ATOM   4467  HA  SER A 368      81.109 119.045 129.318  1.00  0.00           H  
ATOM   4468  HB2 SER A 368      83.913 119.484 128.701  1.00  0.00           H  
ATOM   4469  HB3 SER A 368      82.906 120.662 129.215  1.00  0.00           H  
ATOM   4470  HG  SER A 368      82.716 119.735 131.219  1.00  0.00           H  
ATOM   4471  N   PRO A 369      80.707 120.394 127.233  1.00  0.00           N  
ATOM   4472  CA  PRO A 369      79.609 120.731 128.152  1.00  0.00           C  
ATOM   4473  C   PRO A 369      78.609 119.597 128.284  1.00  0.00           C  
ATOM   4474  O   PRO A 369      78.855 118.506 127.786  1.00  0.00           O  
ATOM   4475  CB  PRO A 369      78.996 121.984 127.505  1.00  0.00           C  
ATOM   4476  CG  PRO A 369      80.141 122.545 126.663  1.00  0.00           C  
ATOM   4477  CD  PRO A 369      80.772 121.293 126.091  1.00  0.00           C  
ATOM   4478  HA  PRO A 369      79.976 120.996 129.056  1.00  0.00           H  
ATOM   4479  HB2 PRO A 369      78.226 121.745 126.923  1.00  0.00           H  
ATOM   4480  HB3 PRO A 369      78.720 122.644 128.194  1.00  0.00           H  
ATOM   4481  HG2 PRO A 369      79.782 123.126 125.948  1.00  0.00           H  
ATOM   4482  HG3 PRO A 369      80.776 123.036 127.241  1.00  0.00           H  
ATOM   4483  HD2 PRO A 369      80.243 120.944 125.326  1.00  0.00           H  
ATOM   4484  HD3 PRO A 369      81.713 121.461 125.816  1.00  0.00           H  
ATOM   4485  N   LYS A 370      77.427 119.812 128.894  1.00  0.00           N  
ATOM   4486  CA  LYS A 370      76.407 118.765 128.937  1.00  0.00           C  
ATOM   4487  C   LYS A 370      75.628 118.656 127.639  1.00  0.00           C  
ATOM   4488  O   LYS A 370      74.501 118.162 127.592  1.00  0.00           O  
ATOM   4489  CB  LYS A 370      75.406 118.952 130.099  1.00  0.00           C  
ATOM   4490  CG  LYS A 370      76.041 118.934 131.494  1.00  0.00           C  
ATOM   4491  CD  LYS A 370      76.496 117.528 131.916  1.00  0.00           C  
ATOM   4492  CE  LYS A 370      78.015 117.411 132.029  1.00  0.00           C  
ATOM   4493  NZ  LYS A 370      78.411 116.001 132.225  1.00  0.00           N  
ATOM   4494  H   LYS A 370      77.317 120.746 129.309  1.00  0.00           H  
ATOM   4495  HA  LYS A 370      76.863 117.877 129.119  1.00  0.00           H  
ATOM   4496  HB2 LYS A 370      74.950 119.830 129.975  1.00  0.00           H  
ATOM   4497  HB3 LYS A 370      74.737 118.213 130.050  1.00  0.00           H  
ATOM   4498  HG2 LYS A 370      76.838 119.541 131.496  1.00  0.00           H  
ATOM   4499  HG3 LYS A 370      75.372 119.266 132.161  1.00  0.00           H  
ATOM   4500  HD2 LYS A 370      76.094 117.319 132.804  1.00  0.00           H  
ATOM   4501  HD3 LYS A 370      76.177 116.874 131.235  1.00  0.00           H  
ATOM   4502  HE2 LYS A 370      78.425 117.762 131.189  1.00  0.00           H  
ATOM   4503  HE3 LYS A 370      78.321 117.957 132.807  1.00  0.00           H  
ATOM   4504  HZ1 LYS A 370      79.270 115.822 131.743  1.00  0.00           H  
ATOM   4505  HZ2 LYS A 370      78.536 115.819 133.202  1.00  0.00           H  
ATOM   4506  HZ3 LYS A 370      77.698 115.398 131.864  1.00  0.00           H  
ATOM   4507  N   VAL A 371      76.238 119.079 126.525  1.00  0.00           N  
ATOM   4508  CA  VAL A 371      75.797 118.711 125.215  1.00  0.00           C  
ATOM   4509  C   VAL A 371      75.913 117.209 124.978  1.00  0.00           C  
ATOM   4510  O   VAL A 371      76.817 116.487 125.437  1.00  0.00           O  
ATOM   4511  CB  VAL A 371      76.455 119.512 124.095  1.00  0.00           C  
ATOM   4512  CG1 VAL A 371      76.210 121.019 124.316  1.00  0.00           C  
ATOM   4513  CG2 VAL A 371      77.954 119.177 124.010  1.00  0.00           C  
ATOM   4514  H   VAL A 371      77.063 119.701 126.712  1.00  0.00           H  
ATOM   4515  HA  VAL A 371      74.819 118.958 125.118  1.00  0.00           H  
ATOM   4516  HB  VAL A 371      76.009 119.280 123.240  1.00  0.00           H  
ATOM   4517 HG11 VAL A 371      77.080 121.463 124.513  1.00  0.00           H  
ATOM   4518 HG12 VAL A 371      75.810 121.406 123.490  1.00  0.00           H  
ATOM   4519 HG13 VAL A 371      75.586 121.136 125.084  1.00  0.00           H  
ATOM   4520 HG21 VAL A 371      78.172 118.913 123.073  1.00  0.00           H  
ATOM   4521 HG22 VAL A 371      78.479 119.984 124.270  1.00  0.00           H  
ATOM   4522 HG23 VAL A 371      78.151 118.424 124.633  1.00  0.00           H  
ATOM   4523  N   ASN A 372      74.961 116.677 124.254  1.00  0.00           N  
ATOM   4524  CA  ASN A 372      74.890 115.363 123.692  1.00  0.00           C  
ATOM   4525  C   ASN A 372      75.965 115.129 122.628  1.00  0.00           C  
ATOM   4526  O   ASN A 372      76.565 116.046 122.099  1.00  0.00           O  
ATOM   4527  CB  ASN A 372      73.400 115.106 123.248  1.00  0.00           C  
ATOM   4528  CG  ASN A 372      72.695 116.329 122.581  1.00  0.00           C  
ATOM   4529  H   ASN A 372      74.141 117.388 124.097  1.00  0.00           H  
ATOM   4530  HA  ASN A 372      75.072 114.696 124.433  1.00  0.00           H  
ATOM   4531  HB2 ASN A 372      73.402 114.355 122.593  1.00  0.00           H  
ATOM   4532  HB3 ASN A 372      72.880 114.853 124.059  1.00  0.00           H  
ATOM   4533  OD1 ASN A 372      73.032 117.478 122.690  1.00  0.00           O  
ATOM   4534  ND2 ASN A 372      71.567 116.059 121.875  1.00  0.00           N  
ATOM   4535 HD21 ASN A 372      71.251 115.114 121.826  1.00  0.00           H  
ATOM   4536 HD22 ASN A 372      71.081 116.793 121.427  1.00  0.00           H  
ATOM   4537  N   ALA A 373      76.265 113.886 122.237  1.00  0.00           N  
ATOM   4538  CA  ALA A 373      77.345 113.643 121.289  1.00  0.00           C  
ATOM   4539  C   ALA A 373      76.862 113.365 119.886  1.00  0.00           C  
ATOM   4540  O   ALA A 373      76.026 112.514 119.652  1.00  0.00           O  
ATOM   4541  CB  ALA A 373      78.329 112.606 121.843  1.00  0.00           C  
ATOM   4542  H   ALA A 373      75.683 113.144 122.653  1.00  0.00           H  
ATOM   4543  HA  ALA A 373      77.947 114.466 121.271  1.00  0.00           H  
ATOM   4544  HB1 ALA A 373      78.778 112.140 121.083  1.00  0.00           H  
ATOM   4545  HB2 ALA A 373      79.012 113.068 122.405  1.00  0.00           H  
ATOM   4546  HB3 ALA A 373      77.830 111.943 122.397  1.00  0.00           H  
ATOM   4547  N   THR A 374      77.280 114.174 118.911  1.00  0.00           N  
ATOM   4548  CA  THR A 374      77.015 114.065 117.467  1.00  0.00           C  
ATOM   4549  C   THR A 374      77.778 115.187 116.782  1.00  0.00           C  
ATOM   4550  O   THR A 374      78.385 115.997 117.480  1.00  0.00           O  
ATOM   4551  CB  THR A 374      75.574 113.982 116.916  1.00  0.00           C  
ATOM   4552  OG1 THR A 374      75.608 113.290 115.682  1.00  0.00           O  
ATOM   4553  CG2 THR A 374      74.862 115.317 116.635  1.00  0.00           C  
ATOM   4554  H   THR A 374      77.880 114.987 119.294  1.00  0.00           H  
ATOM   4555  HA  THR A 374      77.370 113.195 117.148  1.00  0.00           H  
ATOM   4556  HB  THR A 374      75.008 113.452 117.574  1.00  0.00           H  
ATOM   4557 HG21 THR A 374      73.885 115.150 116.503  1.00  0.00           H  
ATOM   4558 HG22 THR A 374      74.995 115.933 117.411  1.00  0.00           H  
ATOM   4559 HG23 THR A 374      75.246 115.730 115.810  1.00  0.00           H  
ATOM   4560  HG1 THR A 374      76.011 112.373 115.797  1.00  0.00           H  
ATOM   4561  N   PHE A 375      77.766 115.298 115.441  1.00  0.00           N  
ATOM   4562  CA  PHE A 375      78.202 116.450 114.651  1.00  0.00           C  
ATOM   4563  C   PHE A 375      77.745 117.842 115.139  1.00  0.00           C  
ATOM   4564  O   PHE A 375      78.526 118.596 115.710  1.00  0.00           O  
ATOM   4565  CB  PHE A 375      77.766 116.225 113.177  1.00  0.00           C  
ATOM   4566  CG  PHE A 375      78.495 117.114 112.213  1.00  0.00           C  
ATOM   4567  CD1 PHE A 375      79.815 116.819 111.846  1.00  0.00           C  
ATOM   4568  CD2 PHE A 375      77.846 118.200 111.608  1.00  0.00           C  
ATOM   4569  CE1 PHE A 375      80.464 117.575 110.861  1.00  0.00           C  
ATOM   4570  CE2 PHE A 375      78.498 118.976 110.644  1.00  0.00           C  
ATOM   4571  CZ  PHE A 375      79.809 118.661 110.268  1.00  0.00           C  
ATOM   4572  H   PHE A 375      77.385 114.413 114.970  1.00  0.00           H  
ATOM   4573  HA  PHE A 375      79.228 116.460 114.683  1.00  0.00           H  
ATOM   4574  HB2 PHE A 375      77.966 115.290 112.954  1.00  0.00           H  
ATOM   4575  HB3 PHE A 375      76.806 116.426 113.124  1.00  0.00           H  
ATOM   4576  HD1 PHE A 375      80.295 116.072 112.282  1.00  0.00           H  
ATOM   4577  HD2 PHE A 375      76.910 118.420 111.868  1.00  0.00           H  
ATOM   4578  HE1 PHE A 375      81.398 117.333 110.587  1.00  0.00           H  
ATOM   4579  HE2 PHE A 375      78.021 119.759 110.226  1.00  0.00           H  
ATOM   4580  HZ  PHE A 375      80.278 119.206 109.579  1.00  0.00           H  
ATOM   4581  N   GLU A 376      76.455 118.224 115.005  1.00  0.00           N  
ATOM   4582  CA  GLU A 376      75.941 119.537 115.384  1.00  0.00           C  
ATOM   4583  C   GLU A 376      76.054 119.789 116.869  1.00  0.00           C  
ATOM   4584  O   GLU A 376      76.250 120.907 117.333  1.00  0.00           O  
ATOM   4585  CB  GLU A 376      74.463 119.748 114.948  1.00  0.00           C  
ATOM   4586  CG  GLU A 376      74.207 119.647 113.419  1.00  0.00           C  
ATOM   4587  CD  GLU A 376      74.285 118.233 112.844  1.00  0.00           C  
ATOM   4588  OE1 GLU A 376      74.399 118.134 111.600  1.00  0.00           O  
ATOM   4589  OE2 GLU A 376      74.287 117.258 113.643  1.00  0.00           O  
ATOM   4590  H   GLU A 376      75.844 117.470 114.593  1.00  0.00           H  
ATOM   4591  HA  GLU A 376      76.448 120.254 114.876  1.00  0.00           H  
ATOM   4592  HB2 GLU A 376      73.924 119.048 115.379  1.00  0.00           H  
ATOM   4593  HB3 GLU A 376      74.197 120.651 115.228  1.00  0.00           H  
ATOM   4594  HG2 GLU A 376      73.298 119.991 113.247  1.00  0.00           H  
ATOM   4595  HG3 GLU A 376      74.893 120.193 112.965  1.00  0.00           H  
ATOM   4596  N   ARG A 377      75.958 118.722 117.668  1.00  0.00           N  
ATOM   4597  CA  ARG A 377      76.139 118.818 119.086  1.00  0.00           C  
ATOM   4598  C   ARG A 377      77.548 119.255 119.526  1.00  0.00           C  
ATOM   4599  O   ARG A 377      77.700 120.105 120.400  1.00  0.00           O  
ATOM   4600  CB  ARG A 377      75.745 117.492 119.727  1.00  0.00           C  
ATOM   4601  CG  ARG A 377      74.297 116.963 119.555  1.00  0.00           C  
ATOM   4602  CD  ARG A 377      74.247 115.463 119.836  1.00  0.00           C  
ATOM   4603  NE  ARG A 377      73.017 114.833 119.310  1.00  0.00           N  
ATOM   4604  CZ  ARG A 377      72.716 113.562 119.608  1.00  0.00           C  
ATOM   4605  NH1 ARG A 377      71.556 113.025 119.276  1.00  0.00           N  
ATOM   4606  NH2 ARG A 377      73.572 112.807 120.283  1.00  0.00           N  
ATOM   4607  H   ARG A 377      75.743 117.834 117.163  1.00  0.00           H  
ATOM   4608  HA  ARG A 377      75.473 119.496 119.468  1.00  0.00           H  
ATOM   4609  HB2 ARG A 377      76.364 116.768 119.371  1.00  0.00           H  
ATOM   4610  HB3 ARG A 377      75.914 117.557 120.727  1.00  0.00           H  
ATOM   4611  HG2 ARG A 377      73.709 117.425 120.200  1.00  0.00           H  
ATOM   4612  HG3 ARG A 377      74.009 117.118 118.624  1.00  0.00           H  
ATOM   4613  HD2 ARG A 377      75.037 115.039 119.404  1.00  0.00           H  
ATOM   4614  HD3 ARG A 377      74.281 115.331 120.822  1.00  0.00           H  
ATOM   4615  HE  ARG A 377      72.420 115.355 118.738  1.00  0.00           H  
ATOM   4616 HH11 ARG A 377      70.880 113.565 118.770  1.00  0.00           H  
ATOM   4617 HH12 ARG A 377      71.347 112.079 119.526  1.00  0.00           H  
ATOM   4618 HH21 ARG A 377      74.460 113.195 120.552  1.00  0.00           H  
ATOM   4619 HH22 ARG A 377      73.342 111.869 120.520  1.00  0.00           H  
ATOM   4620  N   VAL A 378      78.624 118.733 118.898  1.00  0.00           N  
ATOM   4621  CA  VAL A 378      79.977 119.224 119.151  1.00  0.00           C  
ATOM   4622  C   VAL A 378      80.239 120.564 118.484  1.00  0.00           C  
ATOM   4623  O   VAL A 378      80.991 121.395 118.989  1.00  0.00           O  
ATOM   4624  CB  VAL A 378      81.081 118.221 118.814  1.00  0.00           C  
ATOM   4625  CG1 VAL A 378      80.855 116.948 119.648  1.00  0.00           C  
ATOM   4626  CG2 VAL A 378      81.143 117.875 117.318  1.00  0.00           C  
ATOM   4627  H   VAL A 378      78.401 117.969 118.235  1.00  0.00           H  
ATOM   4628  HA  VAL A 378      80.082 119.346 120.151  1.00  0.00           H  
ATOM   4629  HB  VAL A 378      81.944 118.599 119.108  1.00  0.00           H  
ATOM   4630 HG11 VAL A 378      81.376 116.199 119.246  1.00  0.00           H  
ATOM   4631 HG12 VAL A 378      81.163 117.112 120.582  1.00  0.00           H  
ATOM   4632 HG13 VAL A 378      79.883 116.725 119.645  1.00  0.00           H  
ATOM   4633 HG21 VAL A 378      82.057 117.540 117.102  1.00  0.00           H  
ATOM   4634 HG22 VAL A 378      80.465 117.170 117.121  1.00  0.00           H  
ATOM   4635 HG23 VAL A 378      80.946 118.697 116.788  1.00  0.00           H  
ATOM   4636  N   LEU A 379      79.584 120.850 117.340  1.00  0.00           N  
ATOM   4637  CA  LEU A 379      79.743 122.121 116.663  1.00  0.00           C  
ATOM   4638  C   LEU A 379      79.069 123.305 117.354  1.00  0.00           C  
ATOM   4639  O   LEU A 379      79.500 124.444 117.196  1.00  0.00           O  
ATOM   4640  CB  LEU A 379      79.263 122.058 115.193  1.00  0.00           C  
ATOM   4641  CG  LEU A 379      80.029 121.092 114.264  1.00  0.00           C  
ATOM   4642  CD1 LEU A 379      79.527 121.252 112.826  1.00  0.00           C  
ATOM   4643  CD2 LEU A 379      81.542 121.302 114.294  1.00  0.00           C  
ATOM   4644  H   LEU A 379      78.969 120.083 117.003  1.00  0.00           H  
ATOM   4645  HA  LEU A 379      80.742 122.328 116.591  1.00  0.00           H  
ATOM   4646  HB2 LEU A 379      78.312 121.770 115.199  1.00  0.00           H  
ATOM   4647  HB3 LEU A 379      79.349 122.969 114.808  1.00  0.00           H  
ATOM   4648  HG  LEU A 379      79.869 120.160 114.568  1.00  0.00           H  
ATOM   4649 HD11 LEU A 379      79.679 122.193 112.527  1.00  0.00           H  
ATOM   4650 HD12 LEU A 379      80.027 120.625 112.231  1.00  0.00           H  
ATOM   4651 HD13 LEU A 379      78.551 121.042 112.792  1.00  0.00           H  
ATOM   4652 HD21 LEU A 379      81.878 121.158 115.224  1.00  0.00           H  
ATOM   4653 HD22 LEU A 379      81.980 120.650 113.675  1.00  0.00           H  
ATOM   4654 HD23 LEU A 379      81.753 122.234 114.002  1.00  0.00           H  
ATOM   4655  N   LEU A 380      78.023 123.099 118.181  1.00  0.00           N  
ATOM   4656  CA  LEU A 380      77.361 124.202 118.866  1.00  0.00           C  
ATOM   4657  C   LEU A 380      78.172 124.761 120.030  1.00  0.00           C  
ATOM   4658  O   LEU A 380      77.928 125.858 120.531  1.00  0.00           O  
ATOM   4659  CB  LEU A 380      75.929 123.801 119.296  1.00  0.00           C  
ATOM   4660  CG  LEU A 380      75.806 122.933 120.567  1.00  0.00           C  
ATOM   4661  CD1 LEU A 380      75.425 123.790 121.781  1.00  0.00           C  
ATOM   4662  CD2 LEU A 380      74.742 121.842 120.417  1.00  0.00           C  
ATOM   4663  H   LEU A 380      77.745 122.106 118.278  1.00  0.00           H  
ATOM   4664  HA  LEU A 380      77.209 124.951 118.197  1.00  0.00           H  
ATOM   4665  HB2 LEU A 380      75.418 124.639 119.461  1.00  0.00           H  
ATOM   4666  HB3 LEU A 380      75.522 123.289 118.548  1.00  0.00           H  
ATOM   4667  HG  LEU A 380      76.683 122.489 120.739  1.00  0.00           H  
ATOM   4668 HD11 LEU A 380      74.548 124.234 121.607  1.00  0.00           H  
ATOM   4669 HD12 LEU A 380      75.353 123.205 122.586  1.00  0.00           H  
ATOM   4670 HD13 LEU A 380      76.130 124.481 121.929  1.00  0.00           H  
ATOM   4671 HD21 LEU A 380      74.986 121.246 119.653  1.00  0.00           H  
ATOM   4672 HD22 LEU A 380      74.697 121.307 121.260  1.00  0.00           H  
ATOM   4673 HD23 LEU A 380      73.855 122.268 120.241  1.00  0.00           H  
ATOM   4674  N   ARG A 381      79.195 124.008 120.475  1.00  0.00           N  
ATOM   4675  CA  ARG A 381      80.113 124.429 121.514  1.00  0.00           C  
ATOM   4676  C   ARG A 381      81.547 124.376 121.052  1.00  0.00           C  
ATOM   4677  O   ARG A 381      82.471 124.244 121.846  1.00  0.00           O  
ATOM   4678  CB  ARG A 381      79.955 123.558 122.776  1.00  0.00           C  
ATOM   4679  CG  ARG A 381      78.569 123.693 123.433  1.00  0.00           C  
ATOM   4680  CD  ARG A 381      78.215 125.100 123.944  1.00  0.00           C  
ATOM   4681  NE  ARG A 381      79.163 125.364 125.052  1.00  0.00           N  
ATOM   4682  CZ  ARG A 381      79.400 126.527 125.665  1.00  0.00           C  
ATOM   4683  NH1 ARG A 381      80.146 126.488 126.757  1.00  0.00           N  
ATOM   4684  NH2 ARG A 381      78.897 127.671 125.261  1.00  0.00           N  
ATOM   4685  H   ARG A 381      79.263 123.076 119.990  1.00  0.00           H  
ATOM   4686  HA  ARG A 381      79.890 125.382 121.779  1.00  0.00           H  
ATOM   4687  HB2 ARG A 381      80.078 122.612 122.518  1.00  0.00           H  
ATOM   4688  HB3 ARG A 381      80.633 123.842 123.437  1.00  0.00           H  
ATOM   4689  HG2 ARG A 381      77.862 123.422 122.766  1.00  0.00           H  
ATOM   4690  HG3 ARG A 381      78.515 123.060 124.218  1.00  0.00           H  
ATOM   4691  HD2 ARG A 381      78.370 125.731 123.229  1.00  0.00           H  
ATOM   4692  HD3 ARG A 381      77.313 125.079 124.290  1.00  0.00           H  
ATOM   4693  HE  ARG A 381      79.700 124.554 125.386  1.00  0.00           H  
ATOM   4694 HH11 ARG A 381      80.546 125.664 127.124  1.00  0.00           H  
ATOM   4695 HH12 ARG A 381      80.324 127.367 127.256  1.00  0.00           H  
ATOM   4696 HH21 ARG A 381      78.315 127.658 124.427  1.00  0.00           H  
ATOM   4697 HH22 ARG A 381      79.071 128.514 125.738  1.00  0.00           H  
ATOM   4698  N   LEU A 382      81.772 124.509 119.737  1.00  0.00           N  
ATOM   4699  CA  LEU A 382      83.077 124.387 119.118  1.00  0.00           C  
ATOM   4700  C   LEU A 382      84.070 125.451 119.567  1.00  0.00           C  
ATOM   4701  O   LEU A 382      85.281 125.259 119.549  1.00  0.00           O  
ATOM   4702  CB  LEU A 382      82.849 124.468 117.596  1.00  0.00           C  
ATOM   4703  CG  LEU A 382      84.020 124.071 116.692  1.00  0.00           C  
ATOM   4704  CD1 LEU A 382      84.417 122.602 116.878  1.00  0.00           C  
ATOM   4705  CD2 LEU A 382      83.630 124.341 115.240  1.00  0.00           C  
ATOM   4706  H   LEU A 382      80.895 124.714 119.186  1.00  0.00           H  
ATOM   4707  HA  LEU A 382      83.464 123.474 119.354  1.00  0.00           H  
ATOM   4708  HB2 LEU A 382      82.083 123.866 117.374  1.00  0.00           H  
ATOM   4709  HB3 LEU A 382      82.609 125.412 117.377  1.00  0.00           H  
ATOM   4710  HG  LEU A 382      84.810 124.653 116.906  1.00  0.00           H  
ATOM   4711 HD11 LEU A 382      83.637 122.020 116.655  1.00  0.00           H  
ATOM   4712 HD12 LEU A 382      85.181 122.389 116.271  1.00  0.00           H  
ATOM   4713 HD13 LEU A 382      84.689 122.452 117.827  1.00  0.00           H  
ATOM   4714 HD21 LEU A 382      83.426 125.313 115.126  1.00  0.00           H  
ATOM   4715 HD22 LEU A 382      84.388 124.085 114.640  1.00  0.00           H  
ATOM   4716 HD23 LEU A 382      82.822 123.800 115.008  1.00  0.00           H  
ATOM   4717  N   SER A 383      83.548 126.613 119.999  1.00  0.00           N  
ATOM   4718  CA  SER A 383      84.303 127.735 120.519  1.00  0.00           C  
ATOM   4719  C   SER A 383      85.064 127.486 121.809  1.00  0.00           C  
ATOM   4720  O   SER A 383      86.127 128.065 122.031  1.00  0.00           O  
ATOM   4721  CB  SER A 383      83.388 128.963 120.768  1.00  0.00           C  
ATOM   4722  OG  SER A 383      82.660 129.301 119.587  1.00  0.00           O  
ATOM   4723  H   SER A 383      82.485 126.632 119.920  1.00  0.00           H  
ATOM   4724  HA  SER A 383      84.989 128.010 119.803  1.00  0.00           H  
ATOM   4725  HB2 SER A 383      82.748 128.736 121.490  1.00  0.00           H  
ATOM   4726  HB3 SER A 383      83.958 129.731 121.028  1.00  0.00           H  
ATOM   4727  HG  SER A 383      82.128 130.128 119.755  1.00  0.00           H  
ATOM   4728  N   THR A 384      84.530 126.659 122.728  1.00  0.00           N  
ATOM   4729  CA  THR A 384      85.126 126.454 124.047  1.00  0.00           C  
ATOM   4730  C   THR A 384      86.015 125.216 124.108  1.00  0.00           C  
ATOM   4731  O   THR A 384      85.831 124.291 123.317  1.00  0.00           O  
ATOM   4732  CB  THR A 384      84.099 126.456 125.185  1.00  0.00           C  
ATOM   4733  OG1 THR A 384      83.084 125.473 125.050  1.00  0.00           O  
ATOM   4734  CG2 THR A 384      83.371 127.802 125.229  1.00  0.00           C  
ATOM   4735  H   THR A 384      83.658 126.182 122.413  1.00  0.00           H  
ATOM   4736  HA  THR A 384      85.695 127.264 124.269  1.00  0.00           H  
ATOM   4737  HB  THR A 384      84.599 126.279 126.080  1.00  0.00           H  
ATOM   4738 HG21 THR A 384      84.016 128.524 125.483  1.00  0.00           H  
ATOM   4739 HG22 THR A 384      82.985 128.004 124.328  1.00  0.00           H  
ATOM   4740 HG23 THR A 384      82.634 127.763 125.905  1.00  0.00           H  
ATOM   4741  HG1 THR A 384      82.998 125.179 124.090  1.00  0.00           H  
ATOM   4742  N   PRO A 385      87.038 125.124 124.981  1.00  0.00           N  
ATOM   4743  CA  PRO A 385      87.792 123.896 125.142  1.00  0.00           C  
ATOM   4744  C   PRO A 385      87.011 122.928 126.005  1.00  0.00           C  
ATOM   4745  O   PRO A 385      86.246 123.337 126.880  1.00  0.00           O  
ATOM   4746  CB  PRO A 385      89.093 124.337 125.832  1.00  0.00           C  
ATOM   4747  CG  PRO A 385      88.691 125.549 126.675  1.00  0.00           C  
ATOM   4748  CD  PRO A 385      87.522 126.172 125.890  1.00  0.00           C  
ATOM   4749  HA  PRO A 385      88.012 123.487 124.252  1.00  0.00           H  
ATOM   4750  HB2 PRO A 385      89.450 123.613 126.420  1.00  0.00           H  
ATOM   4751  HB3 PRO A 385      89.784 124.598 125.162  1.00  0.00           H  
ATOM   4752  HG2 PRO A 385      88.392 125.258 127.573  1.00  0.00           H  
ATOM   4753  HG3 PRO A 385      89.446 126.186 126.740  1.00  0.00           H  
ATOM   4754  HD2 PRO A 385      86.794 126.466 126.521  1.00  0.00           H  
ATOM   4755  HD3 PRO A 385      87.837 126.980 125.374  1.00  0.00           H  
ATOM   4756  N   PHE A 386      87.185 121.624 125.776  1.00  0.00           N  
ATOM   4757  CA  PHE A 386      86.420 120.621 126.481  1.00  0.00           C  
ATOM   4758  C   PHE A 386      87.181 119.320 126.633  1.00  0.00           C  
ATOM   4759  O   PHE A 386      88.291 119.143 126.130  1.00  0.00           O  
ATOM   4760  CB  PHE A 386      85.006 120.392 125.890  1.00  0.00           C  
ATOM   4761  CG  PHE A 386      84.965 120.251 124.398  1.00  0.00           C  
ATOM   4762  CD1 PHE A 386      85.125 118.998 123.787  1.00  0.00           C  
ATOM   4763  CD2 PHE A 386      84.665 121.367 123.602  1.00  0.00           C  
ATOM   4764  CE1 PHE A 386      84.978 118.866 122.401  1.00  0.00           C  
ATOM   4765  CE2 PHE A 386      84.519 121.242 122.218  1.00  0.00           C  
ATOM   4766  CZ  PHE A 386      84.671 119.989 121.620  1.00  0.00           C  
ATOM   4767  H   PHE A 386      87.906 121.407 125.059  1.00  0.00           H  
ATOM   4768  HA  PHE A 386      86.256 120.974 127.416  1.00  0.00           H  
ATOM   4769  HB2 PHE A 386      84.652 119.559 126.293  1.00  0.00           H  
ATOM   4770  HB3 PHE A 386      84.452 121.173 126.146  1.00  0.00           H  
ATOM   4771  HD1 PHE A 386      85.341 118.204 124.334  1.00  0.00           H  
ATOM   4772  HD2 PHE A 386      84.554 122.260 124.032  1.00  0.00           H  
ATOM   4773  HE1 PHE A 386      85.095 117.967 121.973  1.00  0.00           H  
ATOM   4774  HE2 PHE A 386      84.307 122.053 121.661  1.00  0.00           H  
ATOM   4775  HZ  PHE A 386      84.561 119.886 120.633  1.00  0.00           H  
ATOM   4776  N   VAL A 387      86.608 118.380 127.411  1.00  0.00           N  
ATOM   4777  CA  VAL A 387      87.248 117.125 127.754  1.00  0.00           C  
ATOM   4778  C   VAL A 387      86.506 115.987 127.088  1.00  0.00           C  
ATOM   4779  O   VAL A 387      85.284 116.012 126.903  1.00  0.00           O  
ATOM   4780  CB  VAL A 387      87.392 116.857 129.257  1.00  0.00           C  
ATOM   4781  CG1 VAL A 387      87.798 118.145 129.988  1.00  0.00           C  
ATOM   4782  CG2 VAL A 387      86.093 116.333 129.879  1.00  0.00           C  
ATOM   4783  H   VAL A 387      85.649 118.648 127.745  1.00  0.00           H  
ATOM   4784  HA  VAL A 387      88.184 117.140 127.395  1.00  0.00           H  
ATOM   4785  HB  VAL A 387      88.136 116.212 129.386  1.00  0.00           H  
ATOM   4786 HG11 VAL A 387      88.299 118.735 129.358  1.00  0.00           H  
ATOM   4787 HG12 VAL A 387      86.977 118.613 130.308  1.00  0.00           H  
ATOM   4788 HG13 VAL A 387      88.378 117.911 130.766  1.00  0.00           H  
ATOM   4789 HG21 VAL A 387      85.332 116.548 129.270  1.00  0.00           H  
ATOM   4790 HG22 VAL A 387      86.166 115.345 129.998  1.00  0.00           H  
ATOM   4791 HG23 VAL A 387      85.956 116.774 130.764  1.00  0.00           H  
ATOM   4792  N   ILE A 388      87.250 114.943 126.716  1.00  0.00           N  
ATOM   4793  CA  ILE A 388      86.717 113.757 126.091  1.00  0.00           C  
ATOM   4794  C   ILE A 388      87.450 112.590 126.689  1.00  0.00           C  
ATOM   4795  O   ILE A 388      88.657 112.638 126.933  1.00  0.00           O  
ATOM   4796  CB  ILE A 388      86.803 113.779 124.568  1.00  0.00           C  
ATOM   4797  CG1 ILE A 388      86.218 112.492 123.940  1.00  0.00           C  
ATOM   4798  CG2 ILE A 388      88.231 114.097 124.092  1.00  0.00           C  
ATOM   4799  CD1 ILE A 388      86.042 112.585 122.425  1.00  0.00           C  
ATOM   4800  H   ILE A 388      88.278 115.069 126.925  1.00  0.00           H  
ATOM   4801  HA  ILE A 388      85.770 113.685 126.382  1.00  0.00           H  
ATOM   4802  HB  ILE A 388      86.261 114.548 124.230  1.00  0.00           H  
ATOM   4803 HG12 ILE A 388      86.829 111.738 124.148  1.00  0.00           H  
ATOM   4804 HG13 ILE A 388      85.330 112.323 124.354  1.00  0.00           H  
ATOM   4805 HG21 ILE A 388      88.225 114.218 123.104  1.00  0.00           H  
ATOM   4806 HG22 ILE A 388      88.543 114.933 124.534  1.00  0.00           H  
ATOM   4807 HG23 ILE A 388      88.831 113.341 124.337  1.00  0.00           H  
ATOM   4808 HD11 ILE A 388      86.930 112.752 122.006  1.00  0.00           H  
ATOM   4809 HD12 ILE A 388      85.663 111.726 122.090  1.00  0.00           H  
ATOM   4810 HD13 ILE A 388      85.420 113.336 122.217  1.00  0.00           H  
ATOM   4811  N   ARG A 389      86.724 111.510 127.001  1.00  0.00           N  
ATOM   4812  CA  ARG A 389      87.317 110.340 127.588  1.00  0.00           C  
ATOM   4813  C   ARG A 389      87.177 109.163 126.687  1.00  0.00           C  
ATOM   4814  O   ARG A 389      86.225 109.028 125.916  1.00  0.00           O  
ATOM   4815  CB  ARG A 389      86.814 110.027 129.002  1.00  0.00           C  
ATOM   4816  CG  ARG A 389      85.367 109.563 129.192  1.00  0.00           C  
ATOM   4817  CD  ARG A 389      85.076 109.558 130.699  1.00  0.00           C  
ATOM   4818  NE  ARG A 389      83.818 108.872 130.966  1.00  0.00           N  
ATOM   4819  CZ  ARG A 389      83.378 108.393 132.124  1.00  0.00           C  
ATOM   4820  NH1 ARG A 389      84.106 108.545 133.212  1.00  0.00           N  
ATOM   4821  NH2 ARG A 389      82.211 107.751 132.149  1.00  0.00           N  
ATOM   4822  H   ARG A 389      85.709 111.603 126.780  1.00  0.00           H  
ATOM   4823  HA  ARG A 389      88.301 110.519 127.750  1.00  0.00           H  
ATOM   4824  HB2 ARG A 389      87.417 109.309 129.395  1.00  0.00           H  
ATOM   4825  HB3 ARG A 389      86.941 110.860 129.569  1.00  0.00           H  
ATOM   4826  HG2 ARG A 389      84.758 110.198 128.764  1.00  0.00           H  
ATOM   4827  HG3 ARG A 389      85.268 108.649 128.859  1.00  0.00           H  
ATOM   4828  HD2 ARG A 389      85.817 109.084 131.148  1.00  0.00           H  
ATOM   4829  HD3 ARG A 389      85.014 110.498 130.997  1.00  0.00           H  
ATOM   4830  HE  ARG A 389      83.189 108.741 130.156  1.00  0.00           H  
ATOM   4831 HH11 ARG A 389      84.976 109.030 133.201  1.00  0.00           H  
ATOM   4832 HH12 ARG A 389      83.776 108.161 134.090  1.00  0.00           H  
ATOM   4833 HH21 ARG A 389      81.671 107.651 131.316  1.00  0.00           H  
ATOM   4834 HH22 ARG A 389      81.873 107.367 133.011  1.00  0.00           H  
ATOM   4835  N   THR A 390      88.192 108.300 126.751  1.00  0.00           N  
ATOM   4836  CA  THR A 390      88.297 107.101 125.955  1.00  0.00           C  
ATOM   4837  C   THR A 390      88.310 105.935 126.906  1.00  0.00           C  
ATOM   4838  O   THR A 390      88.756 106.039 128.050  1.00  0.00           O  
ATOM   4839  CB  THR A 390      89.520 107.060 125.036  1.00  0.00           C  
ATOM   4840  OG1 THR A 390      90.751 107.021 125.749  1.00  0.00           O  
ATOM   4841  CG2 THR A 390      89.544 108.334 124.181  1.00  0.00           C  
ATOM   4842  H   THR A 390      88.931 108.583 127.457  1.00  0.00           H  
ATOM   4843  HA  THR A 390      87.493 107.029 125.371  1.00  0.00           H  
ATOM   4844  HB  THR A 390      89.465 106.209 124.448  1.00  0.00           H  
ATOM   4845 HG21 THR A 390      90.456 108.743 124.217  1.00  0.00           H  
ATOM   4846 HG22 THR A 390      89.319 108.104 123.234  1.00  0.00           H  
ATOM   4847 HG23 THR A 390      88.872 108.986 124.534  1.00  0.00           H  
ATOM   4848  HG1 THR A 390      90.715 107.628 126.552  1.00  0.00           H  
ATOM   4849  N   LYS A 391      87.774 104.793 126.461  1.00  0.00           N  
ATOM   4850  CA  LYS A 391      87.744 103.584 127.245  1.00  0.00           C  
ATOM   4851  C   LYS A 391      88.078 102.431 126.311  1.00  0.00           C  
ATOM   4852  O   LYS A 391      87.665 102.469 125.152  1.00  0.00           O  
ATOM   4853  CB  LYS A 391      86.363 103.372 127.911  1.00  0.00           C  
ATOM   4854  CG  LYS A 391      86.249 102.051 128.682  1.00  0.00           C  
ATOM   4855  CD  LYS A 391      84.994 101.977 129.558  1.00  0.00           C  
ATOM   4856  CE  LYS A 391      84.932 100.634 130.278  1.00  0.00           C  
ATOM   4857  NZ  LYS A 391      83.963 100.685 131.388  1.00  0.00           N  
ATOM   4858  H   LYS A 391      87.380 104.864 125.491  1.00  0.00           H  
ATOM   4859  HA  LYS A 391      88.439 103.630 127.956  1.00  0.00           H  
ATOM   4860  HB2 LYS A 391      86.211 104.119 128.547  1.00  0.00           H  
ATOM   4861  HB3 LYS A 391      85.674 103.378 127.196  1.00  0.00           H  
ATOM   4862  HG2 LYS A 391      86.226 101.293 128.024  1.00  0.00           H  
ATOM   4863  HG3 LYS A 391      87.057 101.947 129.268  1.00  0.00           H  
ATOM   4864  HD2 LYS A 391      85.035 102.698 130.232  1.00  0.00           H  
ATOM   4865  HD3 LYS A 391      84.197 102.065 128.981  1.00  0.00           H  
ATOM   4866  HE2 LYS A 391      84.657  99.932 129.622  1.00  0.00           H  
ATOM   4867  HE3 LYS A 391      85.841 100.420 130.634  1.00  0.00           H  
ATOM   4868  HZ1 LYS A 391      83.533 101.590 131.421  1.00  0.00           H  
ATOM   4869  HZ2 LYS A 391      83.255  99.989 131.252  1.00  0.00           H  
ATOM   4870  HZ3 LYS A 391      84.433 100.512 132.256  1.00  0.00           H  
ATOM   4871  N   PRO A 392      88.853 101.432 126.742  1.00  0.00           N  
ATOM   4872  CA  PRO A 392      89.078 100.259 125.914  1.00  0.00           C  
ATOM   4873  C   PRO A 392      88.654  98.982 126.627  1.00  0.00           C  
ATOM   4874  O   PRO A 392      88.836  98.825 127.832  1.00  0.00           O  
ATOM   4875  CB  PRO A 392      90.597 100.276 125.716  1.00  0.00           C  
ATOM   4876  CG  PRO A 392      91.141 100.793 127.049  1.00  0.00           C  
ATOM   4877  CD  PRO A 392      90.034 101.717 127.569  1.00  0.00           C  
ATOM   4878  HA  PRO A 392      88.601 100.346 125.027  1.00  0.00           H  
ATOM   4879  HB2 PRO A 392      90.947  99.360 125.535  1.00  0.00           H  
ATOM   4880  HB3 PRO A 392      90.858 100.892 124.977  1.00  0.00           H  
ATOM   4881  HG2 PRO A 392      91.291 100.037 127.674  1.00  0.00           H  
ATOM   4882  HG3 PRO A 392      91.982 101.299 126.901  1.00  0.00           H  
ATOM   4883  HD2 PRO A 392      89.845 101.530 128.540  1.00  0.00           H  
ATOM   4884  HD3 PRO A 392      90.309 102.683 127.481  1.00  0.00           H  
ATOM   4885  N   GLU A 393      88.094  98.013 125.887  1.00  0.00           N  
ATOM   4886  CA  GLU A 393      87.690  96.739 126.448  1.00  0.00           C  
ATOM   4887  C   GLU A 393      88.659  95.627 126.090  1.00  0.00           C  
ATOM   4888  O   GLU A 393      88.614  94.532 126.638  1.00  0.00           O  
ATOM   4889  CB  GLU A 393      86.279  96.338 125.955  1.00  0.00           C  
ATOM   4890  CG  GLU A 393      85.229  97.483 125.911  1.00  0.00           C  
ATOM   4891  CD  GLU A 393      85.488  98.624 124.923  1.00  0.00           C  
ATOM   4892  OE1 GLU A 393      85.309  99.786 125.347  1.00  0.00           O  
ATOM   4893  OE2 GLU A 393      85.987  98.335 123.796  1.00  0.00           O  
ATOM   4894  H   GLU A 393      87.979  98.263 124.880  1.00  0.00           H  
ATOM   4895  HA  GLU A 393      87.625  96.816 127.456  1.00  0.00           H  
ATOM   4896  HB2 GLU A 393      86.369  95.995 125.035  1.00  0.00           H  
ATOM   4897  HB3 GLU A 393      85.930  95.651 126.569  1.00  0.00           H  
ATOM   4898  HG2 GLU A 393      84.354  97.074 125.672  1.00  0.00           H  
ATOM   4899  HG3 GLU A 393      85.184  97.882 126.822  1.00  0.00           H  
ATOM   4900  N   ALA A 394      89.611  95.894 125.175  1.00  0.00           N  
ATOM   4901  CA  ALA A 394      90.661  94.952 124.828  1.00  0.00           C  
ATOM   4902  C   ALA A 394      91.636  94.686 125.961  1.00  0.00           C  
ATOM   4903  O   ALA A 394      92.111  93.571 126.138  1.00  0.00           O  
ATOM   4904  CB  ALA A 394      91.414  95.414 123.573  1.00  0.00           C  
ATOM   4905  H   ALA A 394      89.520  96.842 124.741  1.00  0.00           H  
ATOM   4906  HA  ALA A 394      90.229  94.068 124.561  1.00  0.00           H  
ATOM   4907  HB1 ALA A 394      91.304  94.731 122.855  1.00  0.00           H  
ATOM   4908  HB2 ALA A 394      91.039  96.287 123.268  1.00  0.00           H  
ATOM   4909  HB3 ALA A 394      92.381  95.521 123.792  1.00  0.00           H  
ATOM   4910  N   SER A 395      91.938  95.715 126.769  1.00  0.00           N  
ATOM   4911  CA  SER A 395      92.812  95.593 127.921  1.00  0.00           C  
ATOM   4912  C   SER A 395      92.038  95.413 129.202  1.00  0.00           C  
ATOM   4913  O   SER A 395      92.597  95.087 130.247  1.00  0.00           O  
ATOM   4914  CB  SER A 395      93.653  96.877 128.082  1.00  0.00           C  
ATOM   4915  OG  SER A 395      92.837  98.052 128.147  1.00  0.00           O  
ATOM   4916  H   SER A 395      91.481  96.617 126.487  1.00  0.00           H  
ATOM   4917  HA  SER A 395      93.393  94.774 127.786  1.00  0.00           H  
ATOM   4918  HB2 SER A 395      94.183  96.808 128.923  1.00  0.00           H  
ATOM   4919  HB3 SER A 395      94.266  96.956 127.300  1.00  0.00           H  
ATOM   4920  HG  SER A 395      92.093  97.968 127.489  1.00  0.00           H  
ATOM   4921  N   GLY A 396      90.701  95.594 129.141  1.00  0.00           N  
ATOM   4922  CA  GLY A 396      89.814  95.386 130.276  1.00  0.00           C  
ATOM   4923  C   GLY A 396      89.434  93.957 130.481  1.00  0.00           C  
ATOM   4924  O   GLY A 396      88.790  93.596 131.461  1.00  0.00           O  
ATOM   4925  H   GLY A 396      90.365  95.899 128.197  1.00  0.00           H  
ATOM   4926  HA2 GLY A 396      90.267  95.747 131.117  1.00  0.00           H  
ATOM   4927  HA3 GLY A 396      88.974  95.951 130.144  1.00  0.00           H  
ATOM   4928  N   SER A 397      89.867  93.081 129.570  1.00  0.00           N  
ATOM   4929  CA  SER A 397      89.720  91.645 129.675  1.00  0.00           C  
ATOM   4930  C   SER A 397      90.408  91.058 130.892  1.00  0.00           C  
ATOM   4931  O   SER A 397      89.922  90.112 131.504  1.00  0.00           O  
ATOM   4932  CB  SER A 397      90.261  90.990 128.393  1.00  0.00           C  
ATOM   4933  OG  SER A 397      91.594  91.424 128.136  1.00  0.00           O  
ATOM   4934  H   SER A 397      90.340  93.546 128.743  1.00  0.00           H  
ATOM   4935  HA  SER A 397      88.727  91.434 129.748  1.00  0.00           H  
ATOM   4936  HB2 SER A 397      90.259  90.006 128.512  1.00  0.00           H  
ATOM   4937  HB3 SER A 397      89.683  91.255 127.632  1.00  0.00           H
[truncated: 1,078,835 more chars]
