# Supplementary material for: Computational identification of host genomic biomarkers highlighting their functions, pathways and regulators that influence SARS-CoV-2 infections and drug repurposing
Source: Sci Rep. 2022 Mar 11;12:4279. doi: 10.1038/s41598-022-08073-8 (PMC8915158; doi:10.1038/s41598-022-08073-8)
Supplement: Supplementary file 4 — Supplementary Information 4. [file 41598_2022_8073_MOESM4_ESM.zip › Supplementary File_S4/IRF7_pH_7.pdb]

COMPND    C:\Users\NHM-LAB\Downloads\IRF7_pH_at_7\IRF7_pH_7.pqr 
AUTHOR    GENERATED BY OPEN BABEL 3.1.1
ATOM      1  N   GLY A  19       8.731  23.931  14.747  1.00  0.00           N  
ATOM      2  CA  GLY A  19      10.136  23.494  14.459  1.00  0.00           C  
ATOM      3  C   GLY A  19      10.190  22.488  13.325  1.00  0.00           C  
ATOM      4  O   GLY A  19       9.228  22.344  12.569  1.00  0.00           O  
ATOM      5  H1  GLY A  19       8.167  23.125  14.899  1.00  0.00           H  
ATOM      6  HA2 GLY A  19      10.678  24.309  14.224  1.00  0.00           H  
ATOM      7  HA3 GLY A  19      10.519  23.090  15.298  1.00  0.00           H  
ATOM      8  H2  GLY A  19       8.732  24.505  15.560  1.00  0.00           H  
ATOM      9  H3  GLY A  19       8.387  24.445  13.967  1.00  0.00           H  
ATOM     10  N   TYR A  20      11.300  21.774  13.187  1.00  0.00           N  
ATOM     11  CA  TYR A  20      11.367  20.801  12.107  1.00  0.00           C  
ATOM     12  C   TYR A  20      12.560  19.845  12.173  1.00  0.00           C  
ATOM     13  O   TYR A  20      13.644  20.207  12.639  1.00  0.00           O  
ATOM     14  CB  TYR A  20      11.350  21.543  10.771  1.00  0.00           C  
ATOM     15  CG  TYR A  20      12.635  22.255  10.442  1.00  0.00           C  
ATOM     16  CD1 TYR A  20      13.704  21.569   9.874  1.00  0.00           C  
ATOM     17  CD2 TYR A  20      12.781  23.617  10.686  1.00  0.00           C  
ATOM     18  CE1 TYR A  20      14.883  22.222   9.549  1.00  0.00           C  
ATOM     19  CE2 TYR A  20      13.960  24.281  10.370  1.00  0.00           C  
ATOM     20  CZ  TYR A  20      15.004  23.578   9.798  1.00  0.00           C  
ATOM     21  OH  TYR A  20      16.163  24.226   9.449  1.00  0.00           O  
ATOM     22  H   TYR A  20      12.043  21.956  13.856  1.00  0.00           H  
ATOM     23  HA  TYR A  20      10.515  20.235  12.135  1.00  0.00           H  
ATOM     24  HB2 TYR A  20      11.164  20.878  10.048  1.00  0.00           H  
ATOM     25  HB3 TYR A  20      10.615  22.220  10.800  1.00  0.00           H  
ATOM     26  HD1 TYR A  20      13.622  20.586   9.697  1.00  0.00           H  
ATOM     27  HD2 TYR A  20      12.026  24.127  11.094  1.00  0.00           H  
ATOM     28  HE1 TYR A  20      15.642  21.716   9.135  1.00  0.00           H  
ATOM     29  HE2 TYR A  20      14.051  25.258  10.556  1.00  0.00           H  
ATOM     30  HH  TYR A  20      16.794  24.211  10.223  1.00  0.00           H  
ATOM     31  N   VAL A  21      12.344  18.622  11.694  1.00  0.00           N  
ATOM     32  CA  VAL A  21      13.387  17.609  11.695  1.00  0.00           C  
ATOM     33  C   VAL A  21      14.350  17.762  10.536  1.00  0.00           C  
ATOM     34  O   VAL A  21      13.953  18.112   9.436  1.00  0.00           O  
ATOM     35  CB  VAL A  21      12.797  16.206  11.616  1.00  0.00           C  
ATOM     36  CG1 VAL A  21      13.907  15.194  11.506  1.00  0.00           C  
ATOM     37  CG2 VAL A  21      11.937  15.932  12.841  1.00  0.00           C  
ATOM     38  H   VAL A  21      11.386  18.461  11.328  1.00  0.00           H  
ATOM     39  HA  VAL A  21      13.915  17.704  12.556  1.00  0.00           H  
ATOM     40  HB  VAL A  21      12.260  16.146  10.780  1.00  0.00           H  
ATOM     41 HG11 VAL A  21      14.786  15.662  11.393  1.00  0.00           H  
ATOM     42 HG12 VAL A  21      13.941  14.632  12.336  1.00  0.00           H  
ATOM     43 HG13 VAL A  21      13.750  14.599  10.715  1.00  0.00           H  
ATOM     44 HG21 VAL A  21      11.243  16.647  12.924  1.00  0.00           H  
ATOM     45 HG22 VAL A  21      11.493  15.042  12.740  1.00  0.00           H  
ATOM     46 HG23 VAL A  21      12.515  15.929  13.657  1.00  0.00           H  
ATOM     47  N   GLU A  22      15.622  17.494  10.800  1.00  0.00           N  
ATOM     48  CA  GLU A  22      16.670  17.564   9.800  1.00  0.00           C  
ATOM     49  C   GLU A  22      17.592  16.372  10.009  1.00  0.00           C  
ATOM     50  O   GLU A  22      18.016  16.093  11.123  1.00  0.00           O  
ATOM     51  CB  GLU A  22      17.480  18.850   9.954  1.00  0.00           C  
ATOM     52  CG  GLU A  22      18.756  18.916   9.104  1.00  0.00           C  
ATOM     53  CD  GLU A  22      19.676  20.092   9.490  1.00  0.00           C  
ATOM     54  OE1 GLU A  22      20.767  20.233   8.883  1.00  0.00           O  
ATOM     55  OE2 GLU A  22      19.318  20.875  10.405  1.00  0.00           O  
ATOM     56  H   GLU A  22      15.804  17.226  11.799  1.00  0.00           H  
ATOM     57  HA  GLU A  22      16.276  17.525   8.887  1.00  0.00           H  
ATOM     58  HB2 GLU A  22      16.907  19.605   9.679  1.00  0.00           H  
ATOM     59  HB3 GLU A  22      17.754  18.926  10.898  1.00  0.00           H  
ATOM     60  HG2 GLU A  22      19.265  18.091   9.247  1.00  0.00           H  
ATOM     61  HG3 GLU A  22      18.498  19.046   8.168  1.00  0.00           H  
ATOM     62  N   ILE A  23      17.885  15.653   8.939  1.00  0.00           N  
ATOM     63  CA  ILE A  23      18.788  14.527   9.028  1.00  0.00           C  
ATOM     64  C   ILE A  23      20.208  15.100   8.941  1.00  0.00           C  
ATOM     65  O   ILE A  23      20.528  15.841   8.016  1.00  0.00           O  
ATOM     66  CB  ILE A  23      18.526  13.556   7.877  1.00  0.00           C  
ATOM     67  CG1 ILE A  23      17.188  12.846   8.118  1.00  0.00           C  
ATOM     68  CG2 ILE A  23      19.705  12.609   7.717  1.00  0.00           C  
ATOM     69  CD1 ILE A  23      16.679  12.068   6.918  1.00  0.00           C  
ATOM     70  H   ILE A  23      17.425  15.959   8.063  1.00  0.00           H  
ATOM     71  HA  ILE A  23      18.696  14.155   9.940  1.00  0.00           H  
ATOM     72  HB  ILE A  23      18.446  14.078   7.040  1.00  0.00           H  
ATOM     73 HG12 ILE A  23      17.298  12.219   8.887  1.00  0.00           H  
ATOM     74 HG13 ILE A  23      16.508  13.537   8.363  1.00  0.00           H  
ATOM     75 HG21 ILE A  23      19.546  12.006   6.937  1.00  0.00           H  
ATOM     76 HG22 ILE A  23      20.539  13.137   7.564  1.00  0.00           H  
ATOM     77 HG23 ILE A  23      19.807  12.060   8.545  1.00  0.00           H  
ATOM     78 HD11 ILE A  23      17.347  11.368   6.672  1.00  0.00           H  
ATOM     79 HD12 ILE A  23      15.809  11.637   7.151  1.00  0.00           H  
ATOM     80 HD13 ILE A  23      16.550  12.694   6.151  1.00  0.00           H  
ATOM     81  N   ILE A  24      21.055  14.768   9.912  1.00  0.00           N  
ATOM     82  CA  ILE A  24      22.421  15.279   9.934  1.00  0.00           C  
ATOM     83  C   ILE A  24      23.391  14.218   9.454  1.00  0.00           C  
ATOM     84  O   ILE A  24      24.467  14.518   8.937  1.00  0.00           O  
ATOM     85  CB  ILE A  24      22.833  15.693  11.337  1.00  0.00           C  
ATOM     86  CG1 ILE A  24      21.620  16.174  12.122  1.00  0.00           C  
ATOM     87  CG2 ILE A  24      23.819  16.821  11.247  1.00  0.00           C  
ATOM     88  CD1 ILE A  24      20.886  17.314  11.429  1.00  0.00           C  
ATOM     89  H   ILE A  24      20.668  14.131  10.632  1.00  0.00           H  
ATOM     90  HA  ILE A  24      22.452  16.026   9.264  1.00  0.00           H  
ATOM     91  HB  ILE A  24      23.204  14.895  11.804  1.00  0.00           H  
ATOM     92 HG12 ILE A  24      20.991  15.414  12.239  1.00  0.00           H  
ATOM     93 HG13 ILE A  24      21.924  16.492  13.014  1.00  0.00           H  
ATOM     94 HG21 ILE A  24      24.102  17.104  12.166  1.00  0.00           H  
ATOM     95 HG22 ILE A  24      24.629  16.530  10.734  1.00  0.00           H  
ATOM     96 HG23 ILE A  24      23.404  17.604  10.780  1.00  0.00           H  
ATOM     97 HD11 ILE A  24      20.572  17.004  10.535  1.00  0.00           H  
ATOM     98 HD12 ILE A  24      20.105  17.586  11.986  1.00  0.00           H  
ATOM     99 HD13 ILE A  24      21.509  18.085  11.320  1.00  0.00           H  
ATOM    100  N   GLU A  25      23.016  12.966   9.663  1.00  0.00           N  
ATOM    101  CA  GLU A  25      23.837  11.867   9.215  1.00  0.00           C  
ATOM    102  C   GLU A  25      22.889  10.889   8.536  1.00  0.00           C  
ATOM    103  O   GLU A  25      22.044  10.263   9.167  1.00  0.00           O  
ATOM    104  CB  GLU A  25      24.567  11.214  10.392  1.00  0.00           C  
ATOM    105  CG  GLU A  25      25.575  10.106  10.000  1.00  0.00           C  
ATOM    106  CD  GLU A  25      26.726  10.599   9.119  1.00  0.00           C  
ATOM    107  OE1 GLU A  25      27.592   9.782   8.719  1.00  0.00           O  
ATOM    108  OE2 GLU A  25      26.763  11.811   8.827  1.00  0.00           O  
ATOM    109  H   GLU A  25      22.114  12.854  10.158  1.00  0.00           H  
ATOM    110  HA  GLU A  25      24.511  12.181   8.564  1.00  0.00           H  
ATOM    111  HB2 GLU A  25      25.078  11.913  10.861  1.00  0.00           H  
ATOM    112  HB3 GLU A  25      23.894  10.795  10.976  1.00  0.00           H  
ATOM    113  HG2 GLU A  25      25.966   9.750  10.829  1.00  0.00           H  
ATOM    114  HG3 GLU A  25      25.086   9.420   9.494  1.00  0.00           H  
ATOM    115  N   GLN A  26      23.010  10.806   7.223  1.00  0.00           N  
ATOM    116  CA  GLN A  26      22.197   9.911   6.438  1.00  0.00           C  
ATOM    117  C   GLN A  26      22.733   8.507   6.638  1.00  0.00           C  
ATOM    118  O   GLN A  26      23.883   8.327   7.030  1.00  0.00           O  
ATOM    119  CB  GLN A  26      22.344  10.256   4.960  1.00  0.00           C  
ATOM    120  CG  GLN A  26      21.681  11.527   4.546  1.00  0.00           C  
ATOM    121  CD  GLN A  26      20.199  11.356   4.386  1.00  0.00           C  
ATOM    122  H   GLN A  26      23.735  11.436   6.814  1.00  0.00           H  
ATOM    123  HA  GLN A  26      21.266   9.936   6.793  1.00  0.00           H  
ATOM    124  HB2 GLN A  26      23.328  10.321   4.747  1.00  0.00           H  
ATOM    125  HB3 GLN A  26      21.956   9.498   4.418  1.00  0.00           H  
ATOM    126  HG2 GLN A  26      21.848  12.228   5.241  1.00  0.00           H  
ATOM    127  HG3 GLN A  26      22.064  11.829   3.672  1.00  0.00           H  
ATOM    128  OE1 GLN A  26      19.654  10.274   4.638  1.00  0.00           O  
ATOM    129  NE2 GLN A  26      19.528  12.415   3.961  1.00  0.00           N  
ATOM    130 HE21 GLN A  26      18.516  12.376   3.813  1.00  0.00           H  
ATOM    131 HE22 GLN A  26      20.033  13.282   3.780  1.00  0.00           H  
ATOM    132  N   PRO A  27      21.905   7.490   6.384  1.00  0.00           N  
ATOM    133  CA  PRO A  27      22.393   6.124   6.538  1.00  0.00           C  
ATOM    134  C   PRO A  27      23.170   5.797   5.265  1.00  0.00           C  
ATOM    135  O   PRO A  27      22.834   6.291   4.205  1.00  0.00           O  
ATOM    136  CB  PRO A  27      21.104   5.313   6.638  1.00  0.00           C  
ATOM    137  CG  PRO A  27      20.156   6.088   5.782  1.00  0.00           C  
ATOM    138  CD  PRO A  27      20.440   7.503   6.228  1.00  0.00           C  
ATOM    139  HA  PRO A  27      22.966   6.032   7.337  1.00  0.00           H  
ATOM    140  HB2 PRO A  27      21.236   4.391   6.281  1.00  0.00           H  
ATOM    141  HB3 PRO A  27      20.783   5.270   7.580  1.00  0.00           H  
ATOM    142  HG2 PRO A  27      20.368   5.970   4.824  1.00  0.00           H  
ATOM    143  HG3 PRO A  27      19.220   5.837   5.977  1.00  0.00           H  
ATOM    144  HD2 PRO A  27      20.166   8.163   5.537  1.00  0.00           H  
ATOM    145  HD3 PRO A  27      19.995   7.707   7.095  1.00  0.00           H  
ATOM    146  N   LYS A  28      24.214   4.986   5.373  1.00  0.00           N  
ATOM    147  CA  LYS A  28      24.998   4.592   4.205  1.00  0.00           C  
ATOM    148  C   LYS A  28      24.042   3.920   3.215  1.00  0.00           C  
ATOM    149  O   LYS A  28      23.244   3.068   3.589  1.00  0.00           O  
ATOM    150  CB  LYS A  28      26.084   3.612   4.629  1.00  0.00           C  
ATOM    151  CG  LYS A  28      27.453   3.930   4.109  1.00  0.00           C  
ATOM    152  CD  LYS A  28      27.808   3.084   2.903  1.00  0.00           C  
ATOM    153  CE  LYS A  28      29.315   3.134   2.631  1.00  0.00           C  
ATOM    154  NZ  LYS A  28      30.092   2.894   3.896  1.00  0.00           N  
ATOM    155  H   LYS A  28      24.422   4.663   6.336  1.00  0.00           H  
ATOM    156  HA  LYS A  28      25.380   5.403   3.779  1.00  0.00           H  
ATOM    157  HB2 LYS A  28      26.115   3.601   5.632  1.00  0.00           H  
ATOM    158  HB3 LYS A  28      25.820   2.699   4.304  1.00  0.00           H  
ATOM    159  HG2 LYS A  28      27.494   4.898   3.844  1.00  0.00           H  
ATOM    160  HG3 LYS A  28      28.133   3.763   4.829  1.00  0.00           H  
ATOM    161  HD2 LYS A  28      27.555   2.142   3.078  1.00  0.00           H  
ATOM    162  HD3 LYS A  28      27.337   3.436   2.105  1.00  0.00           H  
ATOM    163  HE2 LYS A  28      29.548   2.429   1.968  1.00  0.00           H  
ATOM    164  HE3 LYS A  28      29.549   4.033   2.271  1.00  0.00           H  
ATOM    165  HZ1 LYS A  28      30.464   3.761   4.217  1.00  0.00           H  
ATOM    166  HZ2 LYS A  28      29.480   2.511   4.584  1.00  0.00           H  
ATOM    167  HZ3 LYS A  28      30.833   2.255   3.705  1.00  0.00           H  
ATOM    168  N   GLN A  29      24.121   4.293   1.952  1.00  0.00           N  
ATOM    169  CA  GLN A  29      23.217   3.729   0.970  1.00  0.00           C  
ATOM    170  C   GLN A  29      23.497   2.302   0.516  1.00  0.00           C  
ATOM    171  O   GLN A  29      22.605   1.462   0.537  1.00  0.00           O  
ATOM    172  CB  GLN A  29      23.141   4.659  -0.235  1.00  0.00           C  
ATOM    173  CG  GLN A  29      22.446   5.949   0.103  1.00  0.00           C  
ATOM    174  CD  GLN A  29      22.067   6.753  -1.124  1.00  0.00           C  
ATOM    175  H   GLN A  29      24.850   4.989   1.736  1.00  0.00           H  
ATOM    176  HA  GLN A  29      22.268   3.740   1.375  1.00  0.00           H  
ATOM    177  HB2 GLN A  29      24.065   4.865  -0.538  1.00  0.00           H  
ATOM    178  HB3 GLN A  29      22.632   4.204  -0.959  1.00  0.00           H  
ATOM    179  HG2 GLN A  29      21.609   5.746   0.617  1.00  0.00           H  
ATOM    180  HG3 GLN A  29      23.052   6.509   0.672  1.00  0.00           H  
ATOM    181  OE1 GLN A  29      22.924   7.340  -1.794  1.00  0.00           O  
ATOM    182  NE2 GLN A  29      20.771   6.778  -1.433  1.00  0.00           N  
ATOM    183 HE21 GLN A  29      20.438   7.308  -2.235  1.00  0.00           H  
ATOM    184 HE22 GLN A  29      20.119   6.257  -0.853  1.00  0.00           H  
ATOM    185  N   ARG A  30      24.726   2.033   0.096  1.00  0.00           N  
ATOM    186  CA  ARG A  30      25.104   0.713  -0.380  1.00  0.00           C  
ATOM    187  C   ARG A  30      26.032   0.014   0.619  1.00  0.00           C  
ATOM    188  O   ARG A  30      26.575   0.646   1.517  1.00  0.00           O  
ATOM    189  CB  ARG A  30      25.824   0.828  -1.741  1.00  0.00           C  
ATOM    190  CG  ARG A  30      24.957   0.769  -3.019  1.00  0.00           C  
ATOM    191  CD  ARG A  30      24.141   2.029  -3.227  1.00  0.00           C  
ATOM    192  NE  ARG A  30      23.433   2.153  -4.517  1.00  0.00           N  
ATOM    193  CZ  ARG A  30      22.785   1.180  -5.158  1.00  0.00           C  
ATOM    194  NH1 ARG A  30      22.736  -0.052  -4.678  1.00  0.00           N  
ATOM    195  NH2 ARG A  30      22.124   1.457  -6.268  1.00  0.00           N  
ATOM    196  H   ARG A  30      25.385   2.838   0.137  1.00  0.00           H  
ATOM    197  HA  ARG A  30      24.275   0.152  -0.488  1.00  0.00           H  
ATOM    198  HB2 ARG A  30      26.322   1.704  -1.756  1.00  0.00           H  
ATOM    199  HB3 ARG A  30      26.498   0.081  -1.801  1.00  0.00           H  
ATOM    200  HG2 ARG A  30      25.557   0.643  -3.807  1.00  0.00           H  
ATOM    201  HG3 ARG A  30      24.332  -0.007  -2.946  1.00  0.00           H  
ATOM    202  HD2 ARG A  30      23.456   2.087  -2.481  1.00  0.00           H  
ATOM    203  HD3 ARG A  30      24.762   2.825  -3.126  1.00  0.00           H  
ATOM    204  HE  ARG A  30      23.443   3.072  -4.957  1.00  0.00           H  
ATOM    205 HH11 ARG A  30      23.174  -0.270  -3.804  1.00  0.00           H  
ATOM    206 HH12 ARG A  30      22.259  -0.771  -5.187  1.00  0.00           H  
ATOM    207 HH21 ARG A  30      22.094   2.398  -6.615  1.00  0.00           H  
ATOM    208 HH22 ARG A  30      21.649   0.731  -6.768  1.00  0.00           H  
ATOM    209  N   GLY A  31      26.194  -1.298   0.474  1.00  0.00           N  
ATOM    210  CA  GLY A  31      27.112  -2.009   1.344  1.00  0.00           C  
ATOM    211  C   GLY A  31      26.620  -2.936   2.436  1.00  0.00           C  
ATOM    212  O   GLY A  31      27.332  -3.876   2.792  1.00  0.00           O  
ATOM    213  H   GLY A  31      25.639  -1.735  -0.270  1.00  0.00           H  
ATOM    214  HA2 GLY A  31      27.786  -2.549   0.735  1.00  0.00           H  
ATOM    215  HA3 GLY A  31      27.760  -1.299   1.784  1.00  0.00           H  
ATOM    216  N   MET A  32      25.437  -2.674   2.984  1.00  0.00           N  
ATOM    217  CA  MET A  32      24.882  -3.498   4.053  1.00  0.00           C  
ATOM    218  C   MET A  32      23.756  -4.351   3.489  1.00  0.00           C  
ATOM    219  O   MET A  32      22.879  -3.840   2.800  1.00  0.00           O  
ATOM    220  CB  MET A  32      24.333  -2.607   5.175  1.00  0.00           C  
ATOM    221  CG  MET A  32      23.527  -3.349   6.228  1.00  0.00           C  
ATOM    222  SD  MET A  32      22.232  -2.326   6.983  1.00  0.00           S  
ATOM    223  CE  MET A  32      21.611  -3.400   8.345  1.00  0.00           C  
ATOM    224  H   MET A  32      24.950  -1.844   2.590  1.00  0.00           H  
ATOM    225  HA  MET A  32      25.601  -4.109   4.383  1.00  0.00           H  
ATOM    226  HB2 MET A  32      25.107  -2.146   5.631  1.00  0.00           H  
ATOM    227  HB3 MET A  32      23.745  -1.895   4.765  1.00  0.00           H  
ATOM    228  HG2 MET A  32      23.117  -4.185   5.797  1.00  0.00           H  
ATOM    229  HG3 MET A  32      24.170  -3.700   6.947  1.00  0.00           H  
ATOM    230  HE1 MET A  32      20.735  -3.777   8.068  1.00  0.00           H  
ATOM    231  HE2 MET A  32      22.273  -4.124   8.495  1.00  0.00           H  
ATOM    232  HE3 MET A  32      21.511  -2.841   9.160  1.00  0.00           H  
ATOM    233  N   ARG A  33      23.765  -5.649   3.765  1.00  0.00           N  
ATOM    234  CA  ARG A  33      22.688  -6.467   3.250  1.00  0.00           C  
ATOM    235  C   ARG A  33      21.578  -6.559   4.256  1.00  0.00           C  
ATOM    236  O   ARG A  33      21.797  -6.359   5.457  1.00  0.00           O  
ATOM    237  CB  ARG A  33      23.179  -7.857   2.868  1.00  0.00           C  
ATOM    238  CG  ARG A  33      23.727  -8.758   3.947  1.00  0.00           C  
ATOM    239  CD  ARG A  33      24.815  -9.594   3.269  1.00  0.00           C  
ATOM    240  NE  ARG A  33      24.785 -11.018   3.586  1.00  0.00           N  
ATOM    241  CZ  ARG A  33      25.620 -11.913   3.057  1.00  0.00           C  
ATOM    242  NH1 ARG A  33      26.552 -11.543   2.187  1.00  0.00           N  
ATOM    243  NH2 ARG A  33      25.531 -13.184   3.400  1.00  0.00           N  
ATOM    244  H   ARG A  33      24.541  -5.986   4.329  1.00  0.00           H  
ATOM    245  HA  ARG A  33      22.333  -6.044   2.406  1.00  0.00           H  
ATOM    246  HB2 ARG A  33      22.406  -8.346   2.418  1.00  0.00           H  
ATOM    247  HB3 ARG A  33      23.903  -7.746   2.160  1.00  0.00           H  
ATOM    248  HG2 ARG A  33      24.145  -8.229   4.649  1.00  0.00           H  
ATOM    249  HG3 ARG A  33      23.035  -9.364   4.264  1.00  0.00           H  
ATOM    250  HD2 ARG A  33      24.715  -9.474   2.273  1.00  0.00           H  
ATOM    251  HD3 ARG A  33      25.707  -9.212   3.544  1.00  0.00           H  
ATOM    252  HE  ARG A  33      24.097 -11.344   4.239  1.00  0.00           H  
ATOM    253 HH11 ARG A  33      26.655 -10.584   1.930  1.00  0.00           H  
ATOM    254 HH12 ARG A  33      27.160 -12.233   1.784  1.00  0.00           H  
ATOM    255 HH21 ARG A  33      24.845 -13.472   4.076  1.00  0.00           H  
ATOM    256 HH22 ARG A  33      26.141 -13.863   2.994  1.00  0.00           H  
ATOM    257  N   PHE A  34      20.370  -6.807   3.754  1.00  0.00           N  
ATOM    258  CA  PHE A  34      19.208  -6.935   4.616  1.00  0.00           C  
ATOM    259  C   PHE A  34      19.345  -8.319   5.216  1.00  0.00           C  
ATOM    260  O   PHE A  34      20.099  -9.145   4.697  1.00  0.00           O  
ATOM    261  CB  PHE A  34      17.910  -6.848   3.807  1.00  0.00           C  
ATOM    262  CG  PHE A  34      17.626  -5.482   3.227  1.00  0.00           C  
ATOM    263  CD1 PHE A  34      16.469  -5.260   2.492  1.00  0.00           C  
ATOM    264  CD2 PHE A  34      18.500  -4.425   3.410  1.00  0.00           C  
ATOM    265  CE1 PHE A  34      16.185  -4.009   1.945  1.00  0.00           C  
ATOM    266  CE2 PHE A  34      18.223  -3.171   2.868  1.00  0.00           C  
ATOM    267  CZ  PHE A  34      17.064  -2.967   2.135  1.00  0.00           C  
ATOM    268  H   PHE A  34      20.337  -6.897   2.722  1.00  0.00           H  
ATOM    269  HA  PHE A  34      19.318  -6.291   5.351  1.00  0.00           H  
ATOM    270  HB2 PHE A  34      17.977  -7.488   3.055  1.00  0.00           H  
ATOM    271  HB3 PHE A  34      17.160  -7.083   4.410  1.00  0.00           H  
ATOM    272  HD1 PHE A  34      15.821  -6.007   2.349  1.00  0.00           H  
ATOM    273  HD2 PHE A  34      19.340  -4.557   3.936  1.00  0.00           H  
ATOM    274  HE1 PHE A  34      15.339  -3.884   1.416  1.00  0.00           H  
ATOM    275  HE2 PHE A  34      18.878  -2.411   3.014  1.00  0.00           H  
ATOM    276  HZ  PHE A  34      16.868  -2.066   1.747  1.00  0.00           H  
ATOM    277  N   ARG A  35      18.646  -8.576   6.314  1.00  0.00           N  
ATOM    278  CA  ARG A  35      18.719  -9.892   6.931  1.00  0.00           C  
ATOM    279  C   ARG A  35      17.351 -10.526   7.083  1.00  0.00           C  
ATOM    280  O   ARG A  35      16.351  -9.852   7.374  1.00  0.00           O  
ATOM    281  CB  ARG A  35      19.408  -9.829   8.297  1.00  0.00           C  
ATOM    282  CG  ARG A  35      20.907  -9.538   8.244  1.00  0.00           C  
ATOM    283  CD  ARG A  35      21.757 -10.710   7.732  1.00  0.00           C  
ATOM    284  NE  ARG A  35      23.172 -10.348   7.685  1.00  0.00           N  
ATOM    285  CZ  ARG A  35      24.124 -11.090   7.130  1.00  0.00           C  
ATOM    286  NH1 ARG A  35      23.821 -12.253   6.564  1.00  0.00           N  
ATOM    287  NH2 ARG A  35      25.385 -10.669   7.134  1.00  0.00           N  
ATOM    288  H   ARG A  35      18.076  -7.799   6.672  1.00  0.00           H  
ATOM    289  HA  ARG A  35      19.292 -10.492   6.349  1.00  0.00           H  
ATOM    290  HB2 ARG A  35      18.975  -9.107   8.833  1.00  0.00           H  
ATOM    291  HB3 ARG A  35      19.283 -10.708   8.751  1.00  0.00           H  
ATOM    292  HG2 ARG A  35      21.073  -8.753   7.638  1.00  0.00           H  
ATOM    293  HG3 ARG A  35      21.233  -9.305   9.166  1.00  0.00           H  
ATOM    294  HD2 ARG A  35      21.629 -11.471   8.353  1.00  0.00           H  
ATOM    295  HD3 ARG A  35      21.441 -10.937   6.821  1.00  0.00           H  
ATOM    296  HE  ARG A  35      23.445  -9.471   8.105  1.00  0.00           H  
ATOM    297 HH11 ARG A  35      22.880 -12.578   6.528  1.00  0.00           H  
ATOM    298 HH12 ARG A  35      24.554 -12.816   6.164  1.00  0.00           H  
ATOM    299 HH21 ARG A  35      25.606  -9.779   7.541  1.00  0.00           H  
ATOM    300 HH22 ARG A  35      26.104 -11.231   6.735  1.00  0.00           H  
ATOM    301  N   TYR A  36      17.327 -11.836   6.866  1.00  0.00           N  
ATOM    302  CA  TYR A  36      16.116 -12.616   6.993  1.00  0.00           C  
ATOM    303  C   TYR A  36      15.999 -13.069   8.436  1.00  0.00           C  
ATOM    304  O   TYR A  36      17.006 -13.335   9.093  1.00  0.00           O  
ATOM    305  CB  TYR A  36      16.178 -13.850   6.097  1.00  0.00           C  
ATOM    306  CG  TYR A  36      16.065 -13.570   4.623  1.00  0.00           C  
ATOM    307  CD1 TYR A  36      17.191 -13.263   3.855  1.00  0.00           C  
ATOM    308  CD2 TYR A  36      14.835 -13.624   3.988  1.00  0.00           C  
ATOM    309  CE1 TYR A  36      17.090 -13.020   2.494  1.00  0.00           C  
ATOM    310  CE2 TYR A  36      14.726 -13.386   2.628  1.00  0.00           C  
ATOM    311  CZ  TYR A  36      15.855 -13.083   1.891  1.00  0.00           C  
ATOM    312  OH  TYR A  36      15.723 -12.839   0.557  1.00  0.00           O  
ATOM    313  H   TYR A  36      18.250 -12.245   6.599  1.00  0.00           H  
ATOM    314  HA  TYR A  36      15.335 -12.031   6.785  1.00  0.00           H  
ATOM    315  HB2 TYR A  36      17.052 -14.313   6.263  1.00  0.00           H  
ATOM    316  HB3 TYR A  36      15.428 -14.463   6.358  1.00  0.00           H  
ATOM    317  HD1 TYR A  36      18.089 -13.217   4.298  1.00  0.00           H  
ATOM    318  HD2 TYR A  36      14.015 -13.838   4.517  1.00  0.00           H  
ATOM    319  HE1 TYR A  36      17.907 -12.803   1.960  1.00  0.00           H  
ATOM    320  HE2 TYR A  36      13.831 -13.433   2.180  1.00  0.00           H  
ATOM    321  HH  TYR A  36      15.504 -11.873   0.414  1.00  0.00           H  
ATOM    322  N   LYS A  37      14.767 -13.147   8.925  1.00  0.00           N  
ATOM    323  CA  LYS A  37      14.490 -13.596  10.286  1.00  0.00           C  
ATOM    324  C   LYS A  37      15.300 -14.863  10.575  1.00  0.00           C  
ATOM    325  O   LYS A  37      15.851 -15.030  11.656  1.00  0.00           O  
ATOM    326  CB  LYS A  37      12.995 -13.887  10.417  1.00  0.00           C  
ATOM    327  CG  LYS A  37      12.495 -14.205  11.810  1.00  0.00           C  
ATOM    328  CD  LYS A  37      10.983 -14.401  11.771  1.00  0.00           C  
ATOM    329  CE  LYS A  37      10.418 -14.881  13.103  1.00  0.00           C  
ATOM    330  NZ  LYS A  37      10.532 -13.848  14.175  1.00  0.00           N  
ATOM    331  H   LYS A  37      14.017 -12.861   8.257  1.00  0.00           H  
ATOM    332  HA  LYS A  37      14.771 -12.884  10.930  1.00  0.00           H  
ATOM    333  HB2 LYS A  37      12.492 -13.082  10.077  1.00  0.00           H  
ATOM    334  HB3 LYS A  37      12.778 -14.668   9.817  1.00  0.00           H  
ATOM    335  HG2 LYS A  37      12.918 -15.043  12.129  1.00  0.00           H  
ATOM    336  HG3 LYS A  37      12.704 -13.450  12.417  1.00  0.00           H  
ATOM    337  HD2 LYS A  37      10.552 -13.530  11.540  1.00  0.00           H  
ATOM    338  HD3 LYS A  37      10.764 -15.080  11.072  1.00  0.00           H  
ATOM    339  HE2 LYS A  37       9.449 -15.118  12.978  1.00  0.00           H  
ATOM    340  HE3 LYS A  37      10.916 -15.706  13.389  1.00  0.00           H  
ATOM    341  HZ1 LYS A  37      10.559 -14.299  15.066  1.00  0.00           H  
ATOM    342  HZ2 LYS A  37      11.370 -13.323  14.038  1.00  0.00           H  
ATOM    343  HZ3 LYS A  37       9.742 -13.239  14.130  1.00  0.00           H  
ATOM    344  N   CYS A  38      15.384 -15.742   9.580  1.00  0.00           N  
ATOM    345  CA  CYS A  38      16.104 -16.999   9.713  1.00  0.00           C  
ATOM    346  C   CYS A  38      17.557 -16.805  10.113  1.00  0.00           C  
ATOM    347  O   CYS A  38      18.163 -17.682  10.712  1.00  0.00           O  
ATOM    348  CB  CYS A  38      16.035 -17.790   8.406  1.00  0.00           C  
ATOM    349  SG  CYS A  38      17.130 -17.202   7.113  1.00  0.00           S  
ATOM    350  H   CYS A  38      14.893 -15.453   8.706  1.00  0.00           H  
ATOM    351  HA  CYS A  38      15.650 -17.549  10.435  1.00  0.00           H  
ATOM    352  HB2 CYS A  38      16.265 -18.743   8.612  1.00  0.00           H  
ATOM    353  HB3 CYS A  38      15.091 -17.745   8.071  1.00  0.00           H  
ATOM    354  HG  CYS A  38      17.748 -16.504   7.482  1.00  0.00           H  
ATOM    355  N   GLU A  39      18.135 -15.666   9.777  1.00  0.00           N  
ATOM    356  CA  GLU A  39      19.514 -15.436  10.155  1.00  0.00           C  
ATOM    357  C   GLU A  39      19.508 -14.907  11.570  1.00  0.00           C  
ATOM    358  O   GLU A  39      20.400 -15.231  12.354  1.00  0.00           O  
ATOM    359  CB  GLU A  39      20.165 -14.440   9.203  1.00  0.00           C  
ATOM    360  CG  GLU A  39      20.259 -14.982   7.791  1.00  0.00           C  
ATOM    361  CD  GLU A  39      20.775 -13.976   6.793  1.00  0.00           C  
ATOM    362  OE1 GLU A  39      20.119 -12.932   6.600  1.00  0.00           O  
ATOM    363  OE2 GLU A  39      21.837 -14.243   6.198  1.00  0.00           O  
ATOM    364  H   GLU A  39      17.554 -15.002   9.257  1.00  0.00           H  
ATOM    365  HA  GLU A  39      20.026 -16.288  10.115  1.00  0.00           H  
ATOM    366  HB2 GLU A  39      19.607 -13.639   9.179  1.00  0.00           H  
ATOM    367  HB3 GLU A  39      21.073 -14.270   9.519  1.00  0.00           H  
ATOM    368  HG2 GLU A  39      20.883 -15.747   7.795  1.00  0.00           H  
ATOM    369  HG3 GLU A  39      19.355 -15.253   7.502  1.00  0.00           H  
ATOM    370  N   GLY A  40      18.473 -14.120  11.887  1.00  0.00           N  
ATOM    371  CA  GLY A  40      18.309 -13.523  13.209  1.00  0.00           C  
ATOM    372  C   GLY A  40      19.638 -13.080  13.775  1.00  0.00           C  
ATOM    373  O   GLY A  40      20.262 -12.146  13.261  1.00  0.00           O  
ATOM    374  H   GLY A  40      17.795 -13.972  11.105  1.00  0.00           H  
ATOM    375  HA2 GLY A  40      17.689 -12.730  13.141  1.00  0.00           H  
ATOM    376  HA3 GLY A  40      17.885 -14.198  13.828  1.00  0.00           H  
ATOM    377  N   ARG A  41      20.064 -13.753  14.842  1.00  0.00           N  
ATOM    378  CA  ARG A  41      21.355 -13.486  15.464  1.00  0.00           C  
ATOM    379  C   ARG A  41      21.653 -11.993  15.596  1.00  0.00           C  
ATOM    380  O   ARG A  41      20.764 -11.143  15.475  1.00  0.00           O  
ATOM    381  CB  ARG A  41      22.449 -14.183  14.625  1.00  0.00           C  
ATOM    382  CG  ARG A  41      23.894 -13.964  15.066  1.00  0.00           C  
ATOM    383  CD  ARG A  41      24.888 -14.669  14.145  1.00  0.00           C  
ATOM    384  NE  ARG A  41      24.952 -16.111  14.389  1.00  0.00           N  
ATOM    385  CZ  ARG A  41      25.684 -16.965  13.676  1.00  0.00           C  
ATOM    386  NH1 ARG A  41      25.678 -18.255  13.980  1.00  0.00           N  
ATOM    387  NH2 ARG A  41      26.417 -16.538  12.654  1.00  0.00           N  
ATOM    388  H   ARG A  41      19.401 -14.478  15.189  1.00  0.00           H  
ATOM    389  HA  ARG A  41      21.361 -13.896  16.392  1.00  0.00           H  
ATOM    390  HB2 ARG A  41      22.266 -15.171  14.644  1.00  0.00           H  
ATOM    391  HB3 ARG A  41      22.362 -13.858  13.678  1.00  0.00           H  
ATOM    392  HG2 ARG A  41      24.100 -12.988  15.054  1.00  0.00           H  
ATOM    393  HG3 ARG A  41      24.018 -14.326  15.987  1.00  0.00           H  
ATOM    394  HD2 ARG A  41      24.603 -14.507  13.203  1.00  0.00           H  
ATOM    395  HD3 ARG A  41      25.788 -14.268  14.301  1.00  0.00           H  
ATOM    396  HE  ARG A  41      24.404 -16.483  15.149  1.00  0.00           H  
ATOM    397 HH11 ARG A  41      25.119 -18.611  14.723  1.00  0.00           H  
ATOM    398 HH12 ARG A  41      26.251 -18.893  13.447  1.00  0.00           H  
ATOM    399 HH21 ARG A  41      26.396 -15.562  12.413  1.00  0.00           H  
ATOM    400 HH22 ARG A  41      26.977 -17.173  12.134  1.00  0.00           H  
ATOM    401  N   SER A  42      22.917 -11.700  15.882  1.00  0.00           N  
ATOM    402  CA  SER A  42      23.424 -10.341  16.011  1.00  0.00           C  
ATOM    403  C   SER A  42      23.823 -10.019  14.568  1.00  0.00           C  
ATOM    404  O   SER A  42      24.789 -10.585  14.044  1.00  0.00           O  
ATOM    405  CB  SER A  42      24.653 -10.338  16.946  1.00  0.00           C  
ATOM    406  OG  SER A  42      25.051  -9.028  17.340  1.00  0.00           O  
ATOM    407  H   SER A  42      23.530 -12.548  16.009  1.00  0.00           H  
ATOM    408  HA  SER A  42      22.687  -9.755  16.255  1.00  0.00           H  
ATOM    409  HB2 SER A  42      24.429 -10.868  17.765  1.00  0.00           H  
ATOM    410  HB3 SER A  42      25.415 -10.777  16.467  1.00  0.00           H  
ATOM    411  HG  SER A  42      24.591  -8.356  16.763  1.00  0.00           H  
ATOM    412  N   ALA A  43      23.056  -9.145  13.920  1.00  0.00           N  
ATOM    413  CA  ALA A  43      23.323  -8.779  12.527  1.00  0.00           C  
ATOM    414  C   ALA A  43      23.519  -7.275  12.325  1.00  0.00           C  
ATOM    415  O   ALA A  43      22.835  -6.658  11.508  1.00  0.00           O  
ATOM    416  CB  ALA A  43      22.189  -9.290  11.625  1.00  0.00           C  
ATOM    417  H   ALA A  43      22.272  -8.755  14.473  1.00  0.00           H  
ATOM    418  HA  ALA A  43      24.168  -9.255  12.225  1.00  0.00           H  
ATOM    419  HB1 ALA A  43      22.474  -9.223  10.672  1.00  0.00           H  
ATOM    420  HB2 ALA A  43      21.993 -10.241  11.853  1.00  0.00           H  
ATOM    421  HB3 ALA A  43      21.376  -8.732  11.774  1.00  0.00           H  
ATOM    422  N   GLY A  44      24.454  -6.698  13.079  1.00  0.00           N  
ATOM    423  CA  GLY A  44      24.760  -5.276  12.976  1.00  0.00           C  
ATOM    424  C   GLY A  44      23.595  -4.300  12.879  1.00  0.00           C  
ATOM    425  O   GLY A  44      22.448  -4.646  13.158  1.00  0.00           O  
ATOM    426  H   GLY A  44      24.938  -7.342  13.737  1.00  0.00           H  
ATOM    427  HA2 GLY A  44      25.351  -5.006  13.785  1.00  0.00           H  
ATOM    428  HA3 GLY A  44      25.382  -5.130  12.158  1.00  0.00           H  
ATOM    429  N   SER A  45      23.903  -3.066  12.489  1.00  0.00           N  
ATOM    430  CA  SER A  45      22.892  -2.022  12.346  1.00  0.00           C  
ATOM    431  C   SER A  45      23.264  -1.073  11.211  1.00  0.00           C  
ATOM    432  O   SER A  45      24.407  -1.037  10.769  1.00  0.00           O  
ATOM    433  CB  SER A  45      22.753  -1.235  13.647  1.00  0.00           C  
ATOM    434  OG  SER A  45      23.989  -0.657  13.997  1.00  0.00           O  
ATOM    435  H   SER A  45      24.914  -2.911  12.297  1.00  0.00           H  
ATOM    436  HA  SER A  45      22.021  -2.461  12.108  1.00  0.00           H  
ATOM    437  HB2 SER A  45      22.080  -0.517  13.516  1.00  0.00           H  
ATOM    438  HB3 SER A  45      22.466  -1.856  14.367  1.00  0.00           H  
ATOM    439  HG  SER A  45      23.890  -0.138  14.846  1.00  0.00           H  
ATOM    440  N   ILE A  46      22.292  -0.298  10.757  1.00  0.00           N  
ATOM    441  CA  ILE A  46      22.492   0.643   9.666  1.00  0.00           C  
ATOM    442  C   ILE A  46      23.602   1.657   9.932  1.00  0.00           C  
ATOM    443  O   ILE A  46      23.510   2.494  10.818  1.00  0.00           O  
ATOM    444  CB  ILE A  46      21.189   1.389   9.381  1.00  0.00           C  
ATOM    445  CG1 ILE A  46      20.025   0.389   9.319  1.00  0.00           C  
ATOM    446  CG2 ILE A  46      21.298   2.137   8.072  1.00  0.00           C  
ATOM    447  CD1 ILE A  46      18.671   1.016   9.069  1.00  0.00           C  
ATOM    448  H   ILE A  46      21.376  -0.419  11.245  1.00  0.00           H  
ATOM    449  HA  ILE A  46      22.791   0.094   8.867  1.00  0.00           H  
ATOM    450  HB  ILE A  46      21.014   2.011  10.133  1.00  0.00           H  
ATOM    451 HG12 ILE A  46      20.218  -0.271   8.592  1.00  0.00           H  
ATOM    452 HG13 ILE A  46      19.995  -0.105  10.190  1.00  0.00           H  
ATOM    453 HG21 ILE A  46      20.449   2.635   7.895  1.00  0.00           H  
ATOM    454 HG22 ILE A  46      22.057   2.787   8.116  1.00  0.00           H  
ATOM    455 HG23 ILE A  46      21.462   1.491   7.326  1.00  0.00           H  
ATOM    456 HD11 ILE A  46      18.686   1.500   8.195  1.00  0.00           H  
ATOM    457 HD12 ILE A  46      17.974   0.301   9.043  1.00  0.00           H  
ATOM    458 HD13 ILE A  46      18.463   1.660   9.804  1.00  0.00           H  
ATOM    459  N   PRO A  47      24.679   1.594   9.157  1.00  0.00           N  
ATOM    460  CA  PRO A  47      25.773   2.539   9.363  1.00  0.00           C  
ATOM    461  C   PRO A  47      25.373   3.911   8.838  1.00  0.00           C  
ATOM    462  O   PRO A  47      24.394   4.037   8.107  1.00  0.00           O  
ATOM    463  CB  PRO A  47      26.905   1.942   8.534  1.00  0.00           C  
ATOM    464  CG  PRO A  47      26.523   0.505   8.360  1.00  0.00           C  
ATOM    465  CD  PRO A  47      25.045   0.579   8.162  1.00  0.00           C  
ATOM    466  HA  PRO A  47      26.029   2.587  10.331  1.00  0.00           H  
ATOM    467  HB2 PRO A  47      26.977   2.401   7.645  1.00  0.00           H  
ATOM    468  HB3 PRO A  47      27.781   2.022   9.015  1.00  0.00           H  
ATOM    469  HG2 PRO A  47      26.977   0.118   7.563  1.00  0.00           H  
ATOM    470  HG3 PRO A  47      26.755  -0.017   9.175  1.00  0.00           H  
ATOM    471  HD2 PRO A  47      24.810   0.884   7.247  1.00  0.00           H  
ATOM    472  HD3 PRO A  47      24.601  -0.287   8.364  1.00  0.00           H  
ATOM    473  N   GLY A  48      26.141   4.934   9.192  1.00  0.00           N  
ATOM    474  CA  GLY A  48      25.849   6.276   8.723  1.00  0.00           C  
ATOM    475  C   GLY A  48      26.699   6.663   7.524  1.00  0.00           C  
ATOM    476  O   GLY A  48      27.837   6.222   7.397  1.00  0.00           O  
ATOM    477  H   GLY A  48      26.935   4.696   9.808  1.00  0.00           H  
ATOM    478  HA2 GLY A  48      24.870   6.340   8.471  1.00  0.00           H  
ATOM    479  HA3 GLY A  48      26.011   6.938   9.473  1.00  0.00           H  
ATOM    480  N   GLU A  49      26.122   7.477   6.646  1.00  0.00           N  
ATOM    481  CA  GLU A  49      26.745   7.994   5.422  1.00  0.00           C  
ATOM    482  C   GLU A  49      28.276   8.056   5.423  1.00  0.00           C  
ATOM    483  O   GLU A  49      28.918   7.548   4.511  1.00  0.00           O  
ATOM    484  CB  GLU A  49      26.193   9.406   5.162  1.00  0.00           C  
ATOM    485  CG  GLU A  49      26.081   9.877   3.704  1.00  0.00           C  
ATOM    486  CD  GLU A  49      25.310  11.205   3.598  1.00  0.00           C  
ATOM    487  OE1 GLU A  49      25.041  11.667   2.463  1.00  0.00           O  
ATOM    488  OE2 GLU A  49      24.972  11.792   4.660  1.00  0.00           O  
ATOM    489  H   GLU A  49      25.124   7.737   6.913  1.00  0.00           H  
ATOM    490  HA  GLU A  49      26.436   7.425   4.625  1.00  0.00           H  
ATOM    491  HB2 GLU A  49      25.276   9.445   5.554  1.00  0.00           H  
ATOM    492  HB3 GLU A  49      26.789  10.053   5.634  1.00  0.00           H  
ATOM    493  HG2 GLU A  49      26.979  10.034   3.363  1.00  0.00           H  
ATOM    494  HG3 GLU A  49      25.580   9.209   3.203  1.00  0.00           H  
ATOM    495  N   ARG A  50      28.848   8.681   6.451  1.00  0.00           N  
ATOM    496  CA  ARG A  50      30.295   8.851   6.556  1.00  0.00           C  
ATOM    497  C   ARG A  50      31.079   7.744   7.242  1.00  0.00           C  
ATOM    498  O   ARG A  50      32.231   7.950   7.599  1.00  0.00           O  
ATOM    499  CB  ARG A  50      30.611  10.162   7.271  1.00  0.00           C  
ATOM    500  CG  ARG A  50      30.075  11.397   6.581  1.00  0.00           C  
ATOM    501  CD  ARG A  50      30.669  12.659   7.171  1.00  0.00           C  
ATOM    502  NE  ARG A  50      29.807  13.325   8.148  1.00  0.00           N  
ATOM    503  CZ  ARG A  50      29.472  12.833   9.337  1.00  0.00           C  
ATOM    504  NH1 ARG A  50      28.684  13.531  10.147  1.00  0.00           N  
ATOM    505  NH2 ARG A  50      29.914  11.643   9.720  1.00  0.00           N  
ATOM    506  H   ARG A  50      28.179   9.035   7.168  1.00  0.00           H  
ATOM    507  HA  ARG A  50      30.673   8.970   5.601  1.00  0.00           H  
ATOM    508  HB2 ARG A  50      30.215  10.120   8.187  1.00  0.00           H  
ATOM    509  HB3 ARG A  50      31.603  10.249   7.338  1.00  0.00           H  
ATOM    510  HG2 ARG A  50      30.308  11.366   5.612  1.00  0.00           H  
ATOM    511  HG3 ARG A  50      29.085  11.438   6.691  1.00  0.00           H  
ATOM    512  HD2 ARG A  50      31.539  12.418   7.614  1.00  0.00           H  
ATOM    513  HD3 ARG A  50      30.860  13.296   6.416  1.00  0.00           H  
ATOM    514  HE  ARG A  50      29.436  14.234   7.898  1.00  0.00           H  
ATOM    515 HH11 ARG A  50      28.317  14.415   9.875  1.00  0.00           H  
ATOM    516 HH12 ARG A  50      28.451  13.158  11.054  1.00  0.00           H  
ATOM    517 HH21 ARG A  50      30.489  11.108   9.094  1.00  0.00           H  
ATOM    518 HH22 ARG A  50      29.679  11.281  10.617  1.00  0.00           H  
ATOM    519  N   SER A  51      30.475   6.579   7.439  1.00  0.00           N  
ATOM    520  CA  SER A  51      31.176   5.475   8.092  1.00  0.00           C  
ATOM    521  C   SER A  51      32.314   4.918   7.243  1.00  0.00           C  
ATOM    522  O   SER A  51      32.222   4.858   6.010  1.00  0.00           O  
ATOM    523  CB  SER A  51      30.204   4.342   8.425  1.00  0.00           C  
ATOM    524  OG  SER A  51      29.332   4.714   9.470  1.00  0.00           O  
ATOM    525  H   SER A  51      29.501   6.522   7.103  1.00  0.00           H  
ATOM    526  HA  SER A  51      31.576   5.826   8.954  1.00  0.00           H  
ATOM    527  HB2 SER A  51      29.669   4.131   7.612  1.00  0.00           H  
ATOM    528  HB3 SER A  51      30.729   3.544   8.706  1.00  0.00           H  
ATOM    529  HG  SER A  51      28.654   3.993   9.615  1.00  0.00           H  
ATOM    530  N   THR A  52      33.382   4.509   7.922  1.00  0.00           N  
ATOM    531  CA  THR A  52      34.560   3.931   7.278  1.00  0.00           C  
ATOM    532  C   THR A  52      34.795   2.561   7.894  1.00  0.00           C  
ATOM    533  O   THR A  52      34.066   2.150   8.791  1.00  0.00           O  
ATOM    534  CB  THR A  52      35.828   4.761   7.549  1.00  0.00           C  
ATOM    535  OG1 THR A  52      36.151   4.683   8.945  1.00  0.00           O  
ATOM    536  CG2 THR A  52      35.625   6.216   7.148  1.00  0.00           C  
ATOM    537  H   THR A  52      33.307   4.636   8.958  1.00  0.00           H  
ATOM    538  HA  THR A  52      34.368   3.815   6.310  1.00  0.00           H  
ATOM    539  HB  THR A  52      36.602   4.362   7.021  1.00  0.00           H  
ATOM    540 HG21 THR A  52      36.510   6.685   7.114  1.00  0.00           H  
ATOM    541 HG22 THR A  52      35.194   6.262   6.244  1.00  0.00           H  
ATOM    542 HG23 THR A  52      35.035   6.673   7.817  1.00  0.00           H  
ATOM    543  HG1 THR A  52      35.318   4.768   9.501  1.00  0.00           H  
ATOM    544  N   ASP A  53      35.813   1.853   7.424  1.00  0.00           N  
ATOM    545  CA  ASP A  53      36.116   0.545   7.987  1.00  0.00           C  
ATOM    546  C   ASP A  53      36.594   0.741   9.414  1.00  0.00           C  
ATOM    547  O   ASP A  53      36.333  -0.081  10.295  1.00  0.00           O  
ATOM    548  CB  ASP A  53      37.213  -0.153   7.182  1.00  0.00           C  
ATOM    549  CG  ASP A  53      36.686  -0.785   5.910  1.00  0.00           C  
ATOM    550  OD1 ASP A  53      35.809  -1.672   6.018  1.00  0.00           O  
ATOM    551  OD2 ASP A  53      37.143  -0.397   4.809  1.00  0.00           O  
ATOM    552  H   ASP A  53      36.345   2.291   6.660  1.00  0.00           H  
ATOM    553  HA  ASP A  53      35.260   0.034   8.030  1.00  0.00           H  
ATOM    554  HB2 ASP A  53      37.897   0.526   6.943  1.00  0.00           H  
ATOM    555  HB3 ASP A  53      37.609  -0.862   7.752  1.00  0.00           H  
ATOM    556  N   THR A  54      37.275   1.855   9.639  1.00  0.00           N  
ATOM    557  CA  THR A  54      37.830   2.143  10.948  1.00  0.00           C  
ATOM    558  C   THR A  54      36.890   2.913  11.872  1.00  0.00           C  
ATOM    559  O   THR A  54      36.995   2.801  13.098  1.00  0.00           O  
ATOM    560  CB  THR A  54      39.163   2.926  10.801  1.00  0.00           C  
ATOM    561  OG1 THR A  54      38.895   4.313  10.545  1.00  0.00           O  
ATOM    562  CG2 THR A  54      39.971   2.364   9.630  1.00  0.00           C  
ATOM    563  H   THR A  54      37.372   2.483   8.820  1.00  0.00           H  
ATOM    564  HA  THR A  54      38.061   1.258  11.403  1.00  0.00           H  
ATOM    565  HB  THR A  54      39.678   2.857  11.679  1.00  0.00           H  
ATOM    566 HG21 THR A  54      40.111   1.381   9.760  1.00  0.00           H  
ATOM    567 HG22 THR A  54      39.474   2.518   8.774  1.00  0.00           H  
ATOM    568 HG23 THR A  54      40.860   2.823   9.584  1.00  0.00           H  
ATOM    569  HG1 THR A  54      38.005   4.417  10.089  1.00  0.00           H  
ATOM    570  N   THR A  55      35.968   3.680  11.294  1.00  0.00           N  
ATOM    571  CA  THR A  55      35.043   4.482  12.100  1.00  0.00           C  
ATOM    572  C   THR A  55      33.578   4.438  11.662  1.00  0.00           C  
ATOM    573  O   THR A  55      33.208   4.941  10.594  1.00  0.00           O  
ATOM    574  CB  THR A  55      35.486   5.960  12.127  1.00  0.00           C  
ATOM    575  OG1 THR A  55      36.816   6.047  12.653  1.00  0.00           O  
ATOM    576  CG2 THR A  55      34.536   6.791  12.991  1.00  0.00           C  
ATOM    577  H   THR A  55      35.961   3.662  10.263  1.00  0.00           H  
ATOM    578  HA  THR A  55      35.093   4.147  13.067  1.00  0.00           H  
ATOM    579  HB  THR A  55      35.496   6.316  11.172  1.00  0.00           H  
ATOM    580 HG21 THR A  55      35.060   7.285  13.687  1.00  0.00           H  
ATOM    581 HG22 THR A  55      34.047   7.448  12.416  1.00  0.00           H  
ATOM    582 HG23 THR A  55      33.875   6.187  13.440  1.00  0.00           H  
ATOM    583  HG1 THR A  55      37.149   5.135  12.914  1.00  0.00           H  
ATOM    584  N   LYS A  56      32.742   3.855  12.505  1.00  0.00           N  
ATOM    585  CA  LYS A  56      31.337   3.767  12.185  1.00  0.00           C  
ATOM    586  C   LYS A  56      30.543   4.940  12.770  1.00  0.00           C  
ATOM    587  O   LYS A  56      30.769   5.358  13.908  1.00  0.00           O  
ATOM    588  CB  LYS A  56      30.766   2.434  12.688  1.00  0.00           C  
ATOM    589  CG  LYS A  56      29.317   2.204  12.284  1.00  0.00           C  
ATOM    590  CD  LYS A  56      28.849   0.790  12.579  1.00  0.00           C  
ATOM    591  CE  LYS A  56      27.374   0.604  12.214  1.00  0.00           C  
ATOM    592  NZ  LYS A  56      26.928  -0.821  12.262  1.00  0.00           N  
ATOM    593  H   LYS A  56      33.167   3.488  13.369  1.00  0.00           H  
ATOM    594  HA  LYS A  56      31.221   3.778  11.180  1.00  0.00           H  
ATOM    595  HB2 LYS A  56      31.319   1.698  12.310  1.00  0.00           H  
ATOM    596  HB3 LYS A  56      30.821   2.429  13.682  1.00  0.00           H  
ATOM    597  HG2 LYS A  56      28.733   2.850  12.785  1.00  0.00           H  
ATOM    598  HG3 LYS A  56      29.221   2.379  11.300  1.00  0.00           H  
ATOM    599  HD2 LYS A  56      29.386   0.151  12.041  1.00  0.00           H  
ATOM    600  HD3 LYS A  56      28.956   0.607  13.549  1.00  0.00           H  
ATOM    601  HE2 LYS A  56      26.814   1.146  12.854  1.00  0.00           H  
ATOM    602  HE3 LYS A  56      27.225   0.964  11.284  1.00  0.00           H  
ATOM    603  HZ1 LYS A  56      26.711  -1.066  13.205  1.00  0.00           H  
ATOM    604  HZ2 LYS A  56      26.117  -0.931  11.690  1.00  0.00           H  
ATOM    605  HZ3 LYS A  56      27.662  -1.407  11.922  1.00  0.00           H  
ATOM    606  N   THR A  57      29.622   5.474  11.973  1.00  0.00           N  
ATOM    607  CA  THR A  57      28.768   6.568  12.413  1.00  0.00           C  
ATOM    608  C   THR A  57      27.359   6.019  12.336  1.00  0.00           C  
ATOM    609  O   THR A  57      27.172   4.900  11.867  1.00  0.00           O  
ATOM    610  CB  THR A  57      28.901   7.788  11.499  1.00  0.00           C  
ATOM    611  OG1 THR A  57      28.352   7.497  10.208  1.00  0.00           O  
ATOM    612  CG2 THR A  57      30.360   8.154  11.338  1.00  0.00           C  
ATOM    613  H   THR A  57      29.567   5.049  11.026  1.00  0.00           H  
ATOM    614  HA  THR A  57      28.977   6.776  13.353  1.00  0.00           H  
ATOM    615  HB  THR A  57      28.370   8.565  11.901  1.00  0.00           H  
ATOM    616 HG21 THR A  57      30.927   7.325  11.352  1.00  0.00           H  
ATOM    617 HG22 THR A  57      30.502   8.629  10.465  1.00  0.00           H  
ATOM    618 HG23 THR A  57      30.648   8.757  12.087  1.00  0.00           H  
ATOM    619  HG1 THR A  57      28.087   8.347   9.741  1.00  0.00           H  
ATOM    620  N   HID A  58      26.370   6.781  12.788  1.00  0.00           N  
ATOM    621  CA  HID A  58      24.993   6.293  12.754  1.00  0.00           C  
ATOM    622  C   HID A  58      23.943   7.323  12.311  1.00  0.00           C  
ATOM    623  O   HID A  58      24.176   8.531  12.351  1.00  0.00           O  
ATOM    624  CB  HID A  58      24.620   5.730  14.129  1.00  0.00           C  
ATOM    625  CG  HID A  58      25.602   4.727  14.657  1.00  0.00           C  
ATOM    626  ND1 HID A  58      25.539   3.385  14.337  1.00  0.00           N  
ATOM    627  CD2 HID A  58      26.606   4.853  15.558  1.00  0.00           C  
ATOM    628  CE1 HID A  58      26.455   2.728  15.025  1.00  0.00           C  
ATOM    629  NE2 HID A  58      27.114   3.594  15.775  1.00  0.00           N  
ATOM    630  H   HID A  58      26.646   7.703  13.148  1.00  0.00           H  
ATOM    631  HA  HID A  58      24.950   5.505  12.103  1.00  0.00           H  
ATOM    632  HB2 HID A  58      24.558   6.488  14.787  1.00  0.00           H  
ATOM    633  HB3 HID A  58      23.720   5.287  14.066  1.00  0.00           H  
ATOM    634  HD1 HID A  58      24.900   2.979  13.685  1.00  0.00           H  
ATOM    635  HD2 HID A  58      26.918   5.697  15.984  1.00  0.00           H  
ATOM    636  HE1 HID A  58      26.622   1.747  14.988  1.00  0.00           H  
ATOM    637  N   PRO A  59      22.775   6.849  11.850  1.00  0.00           N  
ATOM    638  CA  PRO A  59      21.725   7.770  11.415  1.00  0.00           C  
ATOM    639  C   PRO A  59      21.454   8.778  12.526  1.00  0.00           C  
ATOM    640  O   PRO A  59      21.295   8.399  13.688  1.00  0.00           O  
ATOM    641  CB  PRO A  59      20.543   6.834  11.154  1.00  0.00           C  
ATOM    642  CG  PRO A  59      21.200   5.659  10.610  1.00  0.00           C  
ATOM    643  CD  PRO A  59      22.392   5.462  11.549  1.00  0.00           C  
ATOM    644  HA  PRO A  59      21.981   8.233  10.568  1.00  0.00           H  
ATOM    645  HB2 PRO A  59      20.064   6.638  12.009  1.00  0.00           H  
ATOM    646  HB3 PRO A  59      19.911   7.250  10.503  1.00  0.00           H  
ATOM    647  HG2 PRO A  59      20.614   4.852  10.637  1.00  0.00           H  
ATOM    648  HG3 PRO A  59      21.527   5.807   9.678  1.00  0.00           H  
ATOM    649  HD2 PRO A  59      22.117   4.980  12.372  1.00  0.00           H  
ATOM    650  HD3 PRO A  59      23.128   4.979  11.089  1.00  0.00           H  
ATOM    651  N   THR A  60      21.403  10.058  12.173  1.00  0.00           N  
ATOM    652  CA  THR A  60      21.182  11.082  13.186  1.00  0.00           C  
ATOM    653  C   THR A  60      20.320  12.245  12.741  1.00  0.00           C  
ATOM    654  O   THR A  60      20.518  12.799  11.659  1.00  0.00           O  
ATOM    655  CB  THR A  60      22.508  11.663  13.671  1.00  0.00           C  
ATOM    656  OG1 THR A  60      23.498  10.625  13.732  1.00  0.00           O  
ATOM    657  CG2 THR A  60      22.327  12.257  15.051  1.00  0.00           C  
ATOM    658  H   THR A  60      21.527  10.250  11.173  1.00  0.00           H  
ATOM    659  HA  THR A  60      20.730  10.638  13.992  1.00  0.00           H  
ATOM    660  HB  THR A  60      22.831  12.366  13.003  1.00  0.00           H  
ATOM    661 HG21 THR A  60      22.533  11.568  15.752  1.00  0.00           H  
ATOM    662 HG22 THR A  60      22.945  13.039  15.173  1.00  0.00           H  
ATOM    663 HG23 THR A  60      21.380  12.569  15.170  1.00  0.00           H  
ATOM    664  HG1 THR A  60      23.055   9.723  13.766  1.00  0.00           H  
ATOM    665  N   ILE A  61      19.371  12.621  13.590  1.00  0.00           N  
ATOM    666  CA  ILE A  61      18.498  13.739  13.272  1.00  0.00           C  
ATOM    667  C   ILE A  61      18.705  14.896  14.249  1.00  0.00           C  
ATOM    668  O   ILE A  61      19.186  14.716  15.365  1.00  0.00           O  
ATOM    669  CB  ILE A  61      17.001  13.340  13.317  1.00  0.00           C  
ATOM    670  CG1 ILE A  61      16.581  13.044  14.759  1.00  0.00           C  
ATOM    671  CG2 ILE A  61      16.752  12.130  12.412  1.00  0.00           C  
ATOM    672  CD1 ILE A  61      15.090  12.843  14.924  1.00  0.00           C  
ATOM    673  H   ILE A  61      19.312  12.070  14.460  1.00  0.00           H  
ATOM    674  HA  ILE A  61      18.783  14.076  12.368  1.00  0.00           H  
ATOM    675  HB  ILE A  61      16.472  14.113  12.992  1.00  0.00           H  
ATOM    676 HG12 ILE A  61      17.056  12.221  15.063  1.00  0.00           H  
ATOM    677 HG13 ILE A  61      16.867  13.811  15.331  1.00  0.00           H  
ATOM    678 HG21 ILE A  61      15.781  11.905  12.424  1.00  0.00           H  
ATOM    679 HG22 ILE A  61      17.034  12.351  11.482  1.00  0.00           H  
ATOM    680 HG23 ILE A  61      17.281  11.354  12.747  1.00  0.00           H  
ATOM    681 HD11 ILE A  61      14.796  12.072  14.361  1.00  0.00           H  
ATOM    682 HD12 ILE A  61      14.886  12.655  15.883  1.00  0.00           H  
ATOM    683 HD13 ILE A  61      14.610  13.670  14.635  1.00  0.00           H  
ATOM    684  N   LYS A  62      18.338  16.089  13.809  1.00  0.00           N  
ATOM    685  CA  LYS A  62      18.446  17.285  14.627  1.00  0.00           C  
ATOM    686  C   LYS A  62      17.063  17.874  14.593  1.00  0.00           C  
ATOM    687  O   LYS A  62      16.454  17.947  13.533  1.00  0.00           O  
ATOM    688  CB  LYS A  62      19.431  18.268  14.006  1.00  0.00           C  
ATOM    689  CG  LYS A  62      19.646  19.549  14.779  1.00  0.00           C  
ATOM    690  CD  LYS A  62      20.845  20.299  14.176  1.00  0.00           C  
ATOM    691  CE  LYS A  62      21.190  21.565  14.950  1.00  0.00           C  
ATOM    692  NZ  LYS A  62      20.031  22.497  15.004  1.00  0.00           N  
ATOM    693  H   LYS A  62      17.968  16.096  12.832  1.00  0.00           H  
ATOM    694  HA  LYS A  62      18.670  17.028  15.549  1.00  0.00           H  
ATOM    695  HB2 LYS A  62      20.318  17.803  13.912  1.00  0.00           H  
ATOM    696  HB3 LYS A  62      19.097  18.505  13.087  1.00  0.00           H  
ATOM    697  HG2 LYS A  62      18.846  20.125  14.702  1.00  0.00           H  
ATOM    698  HG3 LYS A  62      19.849  19.340  15.723  1.00  0.00           H  
ATOM    699  HD2 LYS A  62      21.635  19.691  14.188  1.00  0.00           H  
ATOM    700  HD3 LYS A  62      20.622  20.549  13.237  1.00  0.00           H  
ATOM    701  HE2 LYS A  62      21.455  21.313  15.882  1.00  0.00           H  
ATOM    702  HE3 LYS A  62      21.959  22.021  14.500  1.00  0.00           H  
ATOM    703  HZ1 LYS A  62      19.227  22.007  15.340  1.00  0.00           H  
ATOM    704  HZ2 LYS A  62      20.243  23.255  15.620  1.00  0.00           H  
ATOM    705  HZ3 LYS A  62      19.848  22.852  14.088  1.00  0.00           H  
ATOM    706  N   ILE A  63      16.547  18.268  15.745  1.00  0.00           N  
ATOM    707  CA  ILE A  63      15.223  18.856  15.781  1.00  0.00           C  
ATOM    708  C   ILE A  63      15.369  20.355  15.977  1.00  0.00           C  
ATOM    709  O   ILE A  63      15.460  20.827  17.103  1.00  0.00           O  
ATOM    710  CB  ILE A  63      14.390  18.252  16.917  1.00  0.00           C  
ATOM    711  CG1 ILE A  63      14.170  16.762  16.650  1.00  0.00           C  
ATOM    712  CG2 ILE A  63      13.060  18.968  17.032  1.00  0.00           C  
ATOM    713  CD1 ILE A  63      13.448  16.039  17.770  1.00  0.00           C  
ATOM    714  H   ILE A  63      17.142  18.126  16.572  1.00  0.00           H  
ATOM    715  HA  ILE A  63      14.828  18.724  14.875  1.00  0.00           H  
ATOM    716  HB  ILE A  63      14.905  18.340  17.759  1.00  0.00           H  
ATOM    717 HG12 ILE A  63      13.641  16.666  15.809  1.00  0.00           H  
ATOM    718 HG13 ILE A  63      15.063  16.333  16.516  1.00  0.00           H  
ATOM    719 HG21 ILE A  63      12.531  18.578  17.786  1.00  0.00           H  
ATOM    720 HG22 ILE A  63      13.215  19.940  17.206  1.00  0.00           H  
ATOM    721 HG23 ILE A  63      12.546  18.864  16.181  1.00  0.00           H  
ATOM    722 HD11 ILE A  63      12.550  16.453  17.905  1.00  0.00           H  
ATOM    723 HD12 ILE A  63      13.341  15.077  17.526  1.00  0.00           H  
ATOM    724 HD13 ILE A  63      13.982  16.115  18.610  1.00  0.00           H  
ATOM    725  N   ASN A  64      15.427  21.091  14.869  1.00  0.00           N  
ATOM    726  CA  ASN A  64      15.547  22.552  14.884  1.00  0.00           C  
ATOM    727  C   ASN A  64      14.335  23.203  15.558  1.00  0.00           C  
ATOM    728  O   ASN A  64      13.182  22.848  15.273  1.00  0.00           O  
ATOM    729  CB  ASN A  64      15.631  23.087  13.453  1.00  0.00           C  
ATOM    730  CG  ASN A  64      16.952  22.769  12.780  1.00  0.00           C  
ATOM    731  H   ASN A  64      15.380  20.537  13.982  1.00  0.00           H  
ATOM    732  HA  ASN A  64      16.351  22.778  15.446  1.00  0.00           H  
ATOM    733  HB2 ASN A  64      14.895  22.676  12.920  1.00  0.00           H  
ATOM    734  HB3 ASN A  64      15.518  24.078  13.481  1.00  0.00           H  
ATOM    735  OD1 ASN A  64      17.942  23.463  12.987  1.00  0.00           O  
ATOM    736  ND2 ASN A  64      16.973  21.715  11.968  1.00  0.00           N  
ATOM    737 HD21 ASN A  64      16.134  21.184  11.828  1.00  0.00           H  
ATOM    738 HD22 ASN A  64      17.815  21.456  11.503  1.00  0.00           H  
ATOM    739  N   GLY A  65      14.597  24.146  16.458  1.00  0.00           N  
ATOM    740  CA  GLY A  65      13.514  24.860  17.111  1.00  0.00           C  
ATOM    741  C   GLY A  65      12.759  24.160  18.218  1.00  0.00           C  
ATOM    742  O   GLY A  65      11.566  24.417  18.426  1.00  0.00           O  
ATOM    743  H   GLY A  65      15.597  24.316  16.641  1.00  0.00           H  
ATOM    744  HA2 GLY A  65      13.887  25.759  17.479  1.00  0.00           H  
ATOM    745  HA3 GLY A  65      12.834  25.164  16.384  1.00  0.00           H  
ATOM    746  N   TYR A  66      13.444  23.275  18.933  1.00  0.00           N  
ATOM    747  CA  TYR A  66      12.822  22.575  20.046  1.00  0.00           C  
ATOM    748  C   TYR A  66      13.775  21.632  20.759  1.00  0.00           C  
ATOM    749  O   TYR A  66      14.587  20.957  20.135  1.00  0.00           O  
ATOM    750  CB  TYR A  66      11.587  21.808  19.575  1.00  0.00           C  
ATOM    751  CG  TYR A  66      10.846  21.128  20.697  1.00  0.00           C  
ATOM    752  CD1 TYR A  66      11.326  19.946  21.257  1.00  0.00           C  
ATOM    753  CD2 TYR A  66       9.676  21.678  21.219  1.00  0.00           C  
ATOM    754  CE1 TYR A  66      10.661  19.325  22.310  1.00  0.00           C  
ATOM    755  CE2 TYR A  66       8.999  21.067  22.276  1.00  0.00           C  
ATOM    756  CZ  TYR A  66       9.498  19.887  22.817  1.00  0.00           C  
ATOM    757  OH  TYR A  66       8.843  19.261  23.855  1.00  0.00           O  
ATOM    758  H   TYR A  66      14.424  23.134  18.638  1.00  0.00           H  
ATOM    759  HA  TYR A  66      12.503  23.268  20.718  1.00  0.00           H  
ATOM    760  HB2 TYR A  66      10.969  22.452  19.135  1.00  0.00           H  
ATOM    761  HB3 TYR A  66      11.880  21.113  18.927  1.00  0.00           H  
ATOM    762  HD1 TYR A  66      12.164  19.533  20.897  1.00  0.00           H  
ATOM    763  HD2 TYR A  66       9.315  22.524  20.833  1.00  0.00           H  
ATOM    764  HE1 TYR A  66      11.022  18.477  22.701  1.00  0.00           H  
ATOM    765  HE2 TYR A  66       8.165  21.473  22.639  1.00  0.00           H  
ATOM    766  HH  TYR A  66       9.073  18.290  23.848  1.00  0.00           H  
ATOM    767  N   THR A  67      13.672  21.604  22.080  1.00  0.00           N  
ATOM    768  CA  THR A  67      14.494  20.737  22.906  1.00  0.00           C  
ATOM    769  C   THR A  67      13.674  20.455  24.147  1.00  0.00           C  
ATOM    770  O   THR A  67      13.514  21.325  24.991  1.00  0.00           O  
ATOM    771  CB  THR A  67      15.801  21.425  23.321  1.00  0.00           C  
ATOM    772  OG1 THR A  67      16.530  21.821  22.156  1.00  0.00           O  
ATOM    773  CG2 THR A  67      16.659  20.480  24.128  1.00  0.00           C  
ATOM    774  H   THR A  67      12.954  22.255  22.472  1.00  0.00           H  
ATOM    775  HA  THR A  67      14.645  19.886  22.426  1.00  0.00           H  
ATOM    776  HB  THR A  67      15.577  22.266  23.857  1.00  0.00           H  
ATOM    777 HG21 THR A  67      16.286  19.549  24.081  1.00  0.00           H  
ATOM    778 HG22 THR A  67      17.597  20.471  23.768  1.00  0.00           H  
ATOM    779 HG23 THR A  67      16.684  20.771  25.089  1.00  0.00           H  
ATOM    780  HG1 THR A  67      15.994  21.632  21.326  1.00  0.00           H  
ATOM    781  N   GLY A  68      13.131  19.251  24.253  1.00  0.00           N  
ATOM    782  CA  GLY A  68      12.327  18.927  25.415  1.00  0.00           C  
ATOM    783  C   GLY A  68      11.656  17.581  25.266  1.00  0.00           C  
ATOM    784  O   GLY A  68      11.979  16.836  24.340  1.00  0.00           O  
ATOM    785  H   GLY A  68      13.322  18.605  23.479  1.00  0.00           H  
ATOM    786  HA2 GLY A  68      12.913  18.921  26.239  1.00  0.00           H  
ATOM    787  HA3 GLY A  68      11.623  19.641  25.547  1.00  0.00           H  
ATOM    788  N   PRO A  69      10.725  17.223  26.168  1.00  0.00           N  
ATOM    789  CA  PRO A  69      10.062  15.926  26.036  1.00  0.00           C  
ATOM    790  C   PRO A  69       9.533  15.758  24.617  1.00  0.00           C  
ATOM    791  O   PRO A  69       9.405  16.729  23.875  1.00  0.00           O  
ATOM    792  CB  PRO A  69       8.946  16.009  27.075  1.00  0.00           C  
ATOM    793  CG  PRO A  69       8.647  17.472  27.140  1.00  0.00           C  
ATOM    794  CD  PRO A  69      10.037  18.047  27.175  1.00  0.00           C  
ATOM    795  HA  PRO A  69      10.685  15.179  26.276  1.00  0.00           H  
ATOM    796  HB2 PRO A  69       8.145  15.493  26.777  1.00  0.00           H  
ATOM    797  HB3 PRO A  69       9.257  15.668  27.959  1.00  0.00           H  
ATOM    798  HG2 PRO A  69       8.160  17.767  26.333  1.00  0.00           H  
ATOM    799  HG3 PRO A  69       8.150  17.692  27.964  1.00  0.00           H  
ATOM    800  HD2 PRO A  69      10.043  19.004  26.909  1.00  0.00           H  
ATOM    801  HD3 PRO A  69      10.457  17.933  28.070  1.00  0.00           H  
ATOM    802  N   GLY A  70       9.234  14.526  24.239  1.00  0.00           N  
ATOM    803  CA  GLY A  70       8.735  14.278  22.901  1.00  0.00           C  
ATOM    804  C   GLY A  70       8.914  12.827  22.514  1.00  0.00           C  
ATOM    805  O   GLY A  70       9.324  11.995  23.332  1.00  0.00           O  
ATOM    806  H   GLY A  70       9.381  13.794  24.948  1.00  0.00           H  
ATOM    807  HA2 GLY A  70       7.756  14.519  22.856  1.00  0.00           H  
ATOM    808  HA3 GLY A  70       9.228  14.864  22.243  1.00  0.00           H  
ATOM    809  N   THR A  71       8.614  12.518  21.260  1.00  0.00           N  
ATOM    810  CA  THR A  71       8.734  11.145  20.793  1.00  0.00           C  
ATOM    811  C   THR A  71       9.220  11.032  19.351  1.00  0.00           C  
ATOM    812  O   THR A  71       9.076  11.967  18.560  1.00  0.00           O  
ATOM    813  CB  THR A  71       7.384  10.416  20.950  1.00  0.00           C  
ATOM    814  OG1 THR A  71       7.180  10.091  22.333  1.00  0.00           O  
ATOM    815  CG2 THR A  71       7.355   9.153  20.133  1.00  0.00           C  
ATOM    816  H   THR A  71       8.302  13.303  20.671  1.00  0.00           H  
ATOM    817  HA  THR A  71       9.401  10.660  21.389  1.00  0.00           H  
ATOM    818  HB  THR A  71       6.637  11.043  20.657  1.00  0.00           H  
ATOM    819 HG21 THR A  71       6.585   9.173  19.487  1.00  0.00           H  
ATOM    820 HG22 THR A  71       8.209   9.055  19.612  1.00  0.00           H  
ATOM    821 HG23 THR A  71       7.251   8.352  20.732  1.00  0.00           H  
ATOM    822  HG1 THR A  71       7.826  10.601  22.910  1.00  0.00           H  
ATOM    823  N   VAL A  72       9.821   9.892  19.023  1.00  0.00           N  
ATOM    824  CA  VAL A  72      10.294   9.666  17.669  1.00  0.00           C  
ATOM    825  C   VAL A  72      10.045   8.265  17.187  1.00  0.00           C  
ATOM    826  O   VAL A  72      10.488   7.300  17.795  1.00  0.00           O  
ATOM    827  CB  VAL A  72      11.782   9.916  17.527  1.00  0.00           C  
ATOM    828  CG1 VAL A  72      12.226   9.558  16.114  1.00  0.00           C  
ATOM    829  CG2 VAL A  72      12.072  11.369  17.801  1.00  0.00           C  
ATOM    830  H   VAL A  72       9.916   9.209  19.791  1.00  0.00           H  
ATOM    831  HA  VAL A  72       9.797  10.307  17.055  1.00  0.00           H  
ATOM    832  HB  VAL A  72      12.264   9.301  18.141  1.00  0.00           H  
ATOM    833 HG11 VAL A  72      11.582   9.945  15.454  1.00  0.00           H  
ATOM    834 HG12 VAL A  72      13.138   9.931  15.947  1.00  0.00           H  
ATOM    835 HG13 VAL A  72      12.249   8.564  16.014  1.00  0.00           H  
ATOM    836 HG21 VAL A  72      11.334  11.937  17.429  1.00  0.00           H  
ATOM    837 HG22 VAL A  72      12.138  11.519  18.790  1.00  0.00           H  
ATOM    838 HG23 VAL A  72      12.939  11.628  17.369  1.00  0.00           H  
ATOM    839  N   ARG A  73       9.320   8.169  16.083  1.00  0.00           N  
ATOM    840  CA  ARG A  73       9.031   6.892  15.462  1.00  0.00           C  
ATOM    841  C   ARG A  73       9.775   6.871  14.131  1.00  0.00           C  
ATOM    842  O   ARG A  73       9.698   7.831  13.366  1.00  0.00           O  
ATOM    843  CB  ARG A  73       7.532   6.747  15.210  1.00  0.00           C  
ATOM    844  CG  ARG A  73       7.189   5.625  14.248  1.00  0.00           C  
ATOM    845  CD  ARG A  73       5.694   5.394  14.155  1.00  0.00           C  
ATOM    846  NE  ARG A  73       5.179   4.804  15.387  1.00  0.00           N  
ATOM    847  CZ  ARG A  73       3.902   4.504  15.596  1.00  0.00           C  
ATOM    848  NH1 ARG A  73       3.005   4.738  14.652  1.00  0.00           N  
ATOM    849  NH2 ARG A  73       3.526   3.976  16.750  1.00  0.00           N  
ATOM    850  H   ARG A  73       8.981   9.081  15.706  1.00  0.00           H  
ATOM    851  HA  ARG A  73       9.381   6.161  16.033  1.00  0.00           H  
ATOM    852  HB2 ARG A  73       7.087   6.558  16.078  1.00  0.00           H  
ATOM    853  HB3 ARG A  73       7.196   7.599  14.825  1.00  0.00           H  
ATOM    854  HG2 ARG A  73       7.527   5.854  13.336  1.00  0.00           H  
ATOM    855  HG3 ARG A  73       7.616   4.777  14.560  1.00  0.00           H  
ATOM    856  HD2 ARG A  73       5.252   6.270  14.000  1.00  0.00           H  
ATOM    857  HD3 ARG A  73       5.522   4.776  13.397  1.00  0.00           H  
ATOM    858  HE  ARG A  73       5.835   4.612  16.127  1.00  0.00           H  
ATOM    859 HH11 ARG A  73       3.265   5.119  13.769  1.00  0.00           H  
ATOM    860 HH12 ARG A  73       2.033   4.525  14.826  1.00  0.00           H  
ATOM    861 HH21 ARG A  73       4.212   3.786  17.457  1.00  0.00           H  
ATOM    862 HH22 ARG A  73       2.565   3.765  16.920  1.00  0.00           H  
ATOM    863  N   ILE A  74      10.524   5.805  13.874  1.00  0.00           N  
ATOM    864  CA  ILE A  74      11.237   5.682  12.610  1.00  0.00           C  
ATOM    865  C   ILE A  74      10.638   4.453  11.967  1.00  0.00           C  
ATOM    866  O   ILE A  74      10.696   3.358  12.531  1.00  0.00           O  
ATOM    867  CB  ILE A  74      12.761   5.406  12.769  1.00  0.00           C  
ATOM    868  CG1 ILE A  74      13.437   6.469  13.639  1.00  0.00           C  
ATOM    869  CG2 ILE A  74      13.420   5.392  11.399  1.00  0.00           C  
ATOM    870  CD1 ILE A  74      14.946   6.238  13.825  1.00  0.00           C  
ATOM    871  H   ILE A  74      10.555   5.096  14.624  1.00  0.00           H  
ATOM    872  HA  ILE A  74      10.965   6.452  12.063  1.00  0.00           H  
ATOM    873  HB  ILE A  74      12.860   4.523  13.221  1.00  0.00           H  
ATOM    874 HG12 ILE A  74      13.305   7.360  13.218  1.00  0.00           H  
ATOM    875 HG13 ILE A  74      13.010   6.463  14.538  1.00  0.00           H  
ATOM    876 HG21 ILE A  74      14.391   5.178  11.497  1.00  0.00           H  
ATOM    877 HG22 ILE A  74      12.984   4.700  10.825  1.00  0.00           H  
ATOM    878 HG23 ILE A  74      13.320   6.289  10.971  1.00  0.00           H  
ATOM    879 HD11 ILE A  74      15.383   6.251  12.931  1.00  0.00           H  
ATOM    880 HD12 ILE A  74      15.312   6.965  14.398  1.00  0.00           H  
ATOM    881 HD13 ILE A  74      15.082   5.354  14.261  1.00  0.00           H  
ATOM    882  N   SER A  75      10.043   4.608  10.798  1.00  0.00           N  
ATOM    883  CA  SER A  75       9.479   3.433  10.156  1.00  0.00           C  
ATOM    884  C   SER A  75      10.081   3.306   8.784  1.00  0.00           C  
ATOM    885  O   SER A  75      10.876   4.137   8.383  1.00  0.00           O  
ATOM    886  CB  SER A  75       7.939   3.509  10.086  1.00  0.00           C  
ATOM    887  OG  SER A  75       7.490   4.588   9.294  1.00  0.00           O  
ATOM    888  H   SER A  75      10.018   5.550  10.418  1.00  0.00           H  
ATOM    889  HA  SER A  75       9.741   2.631  10.692  1.00  0.00           H  
ATOM    890  HB2 SER A  75       7.600   2.652   9.698  1.00  0.00           H  
ATOM    891  HB3 SER A  75       7.588   3.615  11.017  1.00  0.00           H  
ATOM    892  HG  SER A  75       8.123   5.357   9.385  1.00  0.00           H  
ATOM    893  N   LEU A  76       9.711   2.247   8.086  1.00  0.00           N  
ATOM    894  CA  LEU A  76      10.203   1.981   6.748  1.00  0.00           C  
ATOM    895  C   LEU A  76       9.131   2.272   5.682  1.00  0.00           C  
ATOM    896  O   LEU A  76       7.959   1.931   5.850  1.00  0.00           O  
ATOM    897  CB  LEU A  76      10.643   0.521   6.683  1.00  0.00           C  
ATOM    898  CG  LEU A  76      12.129   0.151   6.806  1.00  0.00           C  
ATOM    899  CD1 LEU A  76      12.892   1.155   7.620  1.00  0.00           C  
ATOM    900  CD2 LEU A  76      12.236  -1.252   7.404  1.00  0.00           C  
ATOM    901  H   LEU A  76       9.034   1.618   8.581  1.00  0.00           H  
ATOM    902  HA  LEU A  76      10.993   2.580   6.563  1.00  0.00           H  
ATOM    903  HB2 LEU A  76      10.157   0.021   7.420  1.00  0.00           H  
ATOM    904  HB3 LEU A  76      10.320   0.142   5.800  1.00  0.00           H  
ATOM    905  HG  LEU A  76      12.519   0.093   5.879  1.00  0.00           H  
ATOM    906 HD11 LEU A  76      12.510   1.209   8.547  1.00  0.00           H  
ATOM    907 HD12 LEU A  76      13.857   0.886   7.682  1.00  0.00           H  
ATOM    908 HD13 LEU A  76      12.834   2.061   7.192  1.00  0.00           H  
ATOM    909 HD21 LEU A  76      11.771  -1.903   6.805  1.00  0.00           H  
ATOM    910 HD22 LEU A  76      13.200  -1.503   7.489  1.00  0.00           H  
ATOM    911 HD23 LEU A  76      11.807  -1.261   8.307  1.00  0.00           H  
ATOM    912  N   VAL A  77       9.526   2.932   4.598  1.00  0.00           N  
ATOM    913  CA  VAL A  77       8.583   3.229   3.517  1.00  0.00           C  
ATOM    914  C   VAL A  77       9.206   3.021   2.156  1.00  0.00           C  
ATOM    915  O   VAL A  77      10.427   2.975   2.009  1.00  0.00           O  
ATOM    916  CB  VAL A  77       8.025   4.675   3.568  1.00  0.00           C  
ATOM    917  CG1 VAL A  77       7.206   4.868   4.829  1.00  0.00           C  
ATOM    918  CG2 VAL A  77       9.148   5.680   3.490  1.00  0.00           C  
ATOM    919  H   VAL A  77      10.519   3.208   4.584  1.00  0.00           H  
ATOM    920  HA  VAL A  77       7.801   2.596   3.608  1.00  0.00           H  
ATOM    921  HB  VAL A  77       7.411   4.783   2.796  1.00  0.00           H  
ATOM    922 HG11 VAL A  77       7.809   4.852   5.628  1.00  0.00           H  
ATOM    923 HG12 VAL A  77       6.731   5.748   4.791  1.00  0.00           H  
ATOM    924 HG13 VAL A  77       6.532   4.132   4.909  1.00  0.00           H  
ATOM    925 HG21 VAL A  77       9.684   5.522   2.658  1.00  0.00           H  
ATOM    926 HG22 VAL A  77       8.769   6.607   3.469  1.00  0.00           H  
ATOM    927 HG23 VAL A  77       9.743   5.583   4.290  1.00  0.00           H  
ATOM    928  N   THR A  78       8.343   2.884   1.164  1.00  0.00           N  
ATOM    929  CA  THR A  78       8.735   2.676  -0.223  1.00  0.00           C  
ATOM    930  C   THR A  78       9.707   3.748  -0.723  1.00  0.00           C  
ATOM    931  O   THR A  78       9.594   4.911  -0.358  1.00  0.00           O  
ATOM    932  CB  THR A  78       7.465   2.662  -1.093  1.00  0.00           C  
ATOM    933  OG1 THR A  78       6.719   1.470  -0.797  1.00  0.00           O  
ATOM    934  CG2 THR A  78       7.812   2.717  -2.594  1.00  0.00           C  
ATOM    935  H   THR A  78       7.334   2.938   1.463  1.00  0.00           H  
ATOM    936  HA  THR A  78       9.196   1.777  -0.297  1.00  0.00           H  
ATOM    937  HB  THR A  78       6.890   3.464  -0.850  1.00  0.00           H  
ATOM    938 HG21 THR A  78       7.307   3.465  -3.022  1.00  0.00           H  
ATOM    939 HG22 THR A  78       8.794   2.870  -2.700  1.00  0.00           H  
ATOM    940 HG23 THR A  78       7.558   1.851  -3.023  1.00  0.00           H  
ATOM    941  HG1 THR A  78       6.253   1.562   0.089  1.00  0.00           H  
ATOM    942  N   LYS A  79      10.661   3.358  -1.556  1.00  0.00           N  
ATOM    943  CA  LYS A  79      11.624   4.316  -2.084  1.00  0.00           C  
ATOM    944  C   LYS A  79      10.978   5.359  -2.983  1.00  0.00           C  
ATOM    945  O   LYS A  79      11.330   6.543  -2.938  1.00  0.00           O  
ATOM    946  CB  LYS A  79      12.717   3.602  -2.885  1.00  0.00           C  
ATOM    947  CG  LYS A  79      13.632   4.541  -3.641  1.00  0.00           C  
ATOM    948  CD  LYS A  79      14.837   3.815  -4.225  1.00  0.00           C  
ATOM    949  CE  LYS A  79      14.640   3.381  -5.668  1.00  0.00           C  
ATOM    950  NZ  LYS A  79      14.607   4.532  -6.624  1.00  0.00           N  
ATOM    951  H   LYS A  79      10.662   2.353  -1.790  1.00  0.00           H  
ATOM    952  HA  LYS A  79      12.071   4.791  -1.306  1.00  0.00           H  
ATOM    953  HB2 LYS A  79      13.267   3.067  -2.248  1.00  0.00           H  
ATOM    954  HB3 LYS A  79      12.272   2.994  -3.540  1.00  0.00           H  
ATOM    955  HG2 LYS A  79      13.121   4.968  -4.391  1.00  0.00           H  
ATOM    956  HG3 LYS A  79      13.959   5.256  -3.020  1.00  0.00           H  
ATOM    957  HD2 LYS A  79      15.631   4.426  -4.182  1.00  0.00           H  
ATOM    958  HD3 LYS A  79      15.021   3.000  -3.670  1.00  0.00           H  
ATOM    959  HE2 LYS A  79      15.391   2.763  -5.929  1.00  0.00           H  
ATOM    960  HE3 LYS A  79      13.773   2.872  -5.742  1.00  0.00           H  
ATOM    961  HZ1 LYS A  79      14.640   5.386  -6.109  1.00  0.00           H  
ATOM    962  HZ2 LYS A  79      15.396   4.474  -7.233  1.00  0.00           H  
ATOM    963  HZ3 LYS A  79      13.764   4.491  -7.157  1.00  0.00           H  
ATOM    964  N   ASP A  80      10.027   4.922  -3.803  1.00  0.00           N  
ATOM    965  CA  ASP A  80       9.384   5.832  -4.737  1.00  0.00           C  
ATOM    966  C   ASP A  80       8.077   6.476  -4.264  1.00  0.00           C  
ATOM    967  O   ASP A  80       7.355   5.913  -3.445  1.00  0.00           O  
ATOM    968  CB  ASP A  80       9.227   5.114  -6.083  1.00  0.00           C  
ATOM    969  CG  ASP A  80      10.579   4.871  -6.778  1.00  0.00           C  
ATOM    970  OD1 ASP A  80      10.623   4.149  -7.799  1.00  0.00           O  
ATOM    971  OD2 ASP A  80      11.605   5.403  -6.307  1.00  0.00           O  
ATOM    972  H   ASP A  80       9.797   3.921  -3.719  1.00  0.00           H  
ATOM    973  HA  ASP A  80      10.042   6.601  -4.910  1.00  0.00           H  
ATOM    974  HB2 ASP A  80       8.800   4.237  -5.920  1.00  0.00           H  
ATOM    975  HB3 ASP A  80       8.671   5.678  -6.674  1.00  0.00           H  
ATOM    976  N   PRO A  81       7.776   7.681  -4.786  1.00  0.00           N  
ATOM    977  CA  PRO A  81       6.632   8.559  -4.545  1.00  0.00           C  
ATOM    978  C   PRO A  81       5.439   8.064  -3.757  1.00  0.00           C  
ATOM    979  O   PRO A  81       5.119   8.640  -2.719  1.00  0.00           O  
ATOM    980  CB  PRO A  81       6.294   9.038  -5.932  1.00  0.00           C  
ATOM    981  CG  PRO A  81       7.664   9.380  -6.418  1.00  0.00           C  
ATOM    982  CD  PRO A  81       8.508   8.166  -5.970  1.00  0.00           C  
ATOM    983  HA  PRO A  81       6.976   9.466  -4.135  1.00  0.00           H  
ATOM    984  HB2 PRO A  81       5.896   8.318  -6.478  1.00  0.00           H  
ATOM    985  HB3 PRO A  81       5.718   9.838  -5.910  1.00  0.00           H  
ATOM    986  HG2 PRO A  81       7.687   9.462  -7.406  1.00  0.00           H  
ATOM    987  HG3 PRO A  81       8.004  10.206  -5.987  1.00  0.00           H  
ATOM    988  HD2 PRO A  81       8.532   7.477  -6.684  1.00  0.00           H  
ATOM    989  HD3 PRO A  81       9.429   8.452  -5.731  1.00  0.00           H  
ATOM    990  N   PRO A  82       4.727   7.040  -4.228  1.00  0.00           N  
ATOM    991  CA  PRO A  82       3.636   6.731  -3.295  1.00  0.00           C  
ATOM    992  C   PRO A  82       4.337   6.065  -2.097  1.00  0.00           C  
ATOM    993  O   PRO A  82       4.417   4.834  -2.002  1.00  0.00           O  
ATOM    994  CB  PRO A  82       2.762   5.770  -4.095  1.00  0.00           C  
ATOM    995  CG  PRO A  82       3.006   6.195  -5.509  1.00  0.00           C  
ATOM    996  CD  PRO A  82       4.503   6.425  -5.539  1.00  0.00           C  
ATOM    997  HA  PRO A  82       3.159   7.536  -3.019  1.00  0.00           H  
ATOM    998  HB2 PRO A  82       3.048   4.826  -3.952  1.00  0.00           H  
ATOM    999  HB3 PRO A  82       1.802   5.875  -3.852  1.00  0.00           H  
ATOM   1000  HG2 PRO A  82       2.747   5.476  -6.144  1.00  0.00           H  
ATOM   1001  HG3 PRO A  82       2.516   7.034  -5.714  1.00  0.00           H  
ATOM   1002  HD2 PRO A  82       4.996   5.568  -5.620  1.00  0.00           H  
ATOM   1003  HD3 PRO A  82       4.756   7.045  -6.272  1.00  0.00           H  
ATOM   1004  N   HID A  83       4.871   6.889  -1.202  1.00  0.00           N  
ATOM   1005  CA  HID A  83       5.625   6.408  -0.049  1.00  0.00           C  
ATOM   1006  C   HID A  83       4.854   5.558   0.935  1.00  0.00           C  
ATOM   1007  O   HID A  83       4.657   5.922   2.087  1.00  0.00           O  
ATOM   1008  CB  HID A  83       6.296   7.598   0.638  1.00  0.00           C  
ATOM   1009  CG  HID A  83       7.377   8.209  -0.197  1.00  0.00           C  
ATOM   1010  H   HID A  83       4.706   7.901  -1.393  1.00  0.00           H  
ATOM   1011  HA  HID A  83       6.416   5.853  -0.401  1.00  0.00           H  
ATOM   1012  HB2 HID A  83       5.606   8.299   0.826  1.00  0.00           H  
ATOM   1013  HB3 HID A  83       6.699   7.292   1.502  1.00  0.00           H  
ATOM   1014  ND1 HID A  83       8.485   7.495  -0.603  1.00  0.00           N  
ATOM   1015  CD2 HID A  83       7.469   9.419  -0.794  1.00  0.00           C  
ATOM   1016  CE1 HID A  83       9.210   8.236  -1.421  1.00  0.00           C  
ATOM   1017  NE2 HID A  83       8.615   9.408  -1.555  1.00  0.00           N  
ATOM   1018  HD1 HID A  83       8.702   6.560  -0.320  1.00  0.00           H  
ATOM   1019  HD2 HID A  83       6.831  10.177  -0.702  1.00  0.00           H  
ATOM   1020  HE1 HID A  83      10.059   7.961  -1.861  1.00  0.00           H  
ATOM   1021  N   ARG A  84       4.453   4.392   0.450  1.00  0.00           N  
ATOM   1022  CA  ARG A  84       3.681   3.440   1.223  1.00  0.00           C  
ATOM   1023  C   ARG A  84       4.540   2.752   2.270  1.00  0.00           C  
ATOM   1024  O   ARG A  84       5.757   2.720   2.170  1.00  0.00           O  
ATOM   1025  CB  ARG A  84       3.102   2.370   0.286  1.00  0.00           C  
ATOM   1026  CG  ARG A  84       2.370   2.913  -0.938  1.00  0.00           C  
ATOM   1027  CD  ARG A  84       2.181   1.828  -1.999  1.00  0.00           C  
ATOM   1028  NE  ARG A  84       3.440   1.462  -2.643  1.00  0.00           N  
ATOM   1029  CZ  ARG A  84       3.641   0.327  -3.313  1.00  0.00           C  
ATOM   1030  NH1 ARG A  84       2.656  -0.558  -3.427  1.00  0.00           N  
ATOM   1031  NH2 ARG A  84       4.830   0.070  -3.858  1.00  0.00           N  
ATOM   1032  H   ARG A  84       4.744   4.219  -0.544  1.00  0.00           H  
ATOM   1033  HA  ARG A  84       2.932   3.929   1.693  1.00  0.00           H  
ATOM   1034  HB2 ARG A  84       3.855   1.798  -0.034  1.00  0.00           H  
ATOM   1035  HB3 ARG A  84       2.457   1.815   0.809  1.00  0.00           H  
ATOM   1036  HG2 ARG A  84       1.471   3.241  -0.669  1.00  0.00           H  
ATOM   1037  HG3 ARG A  84       2.901   3.649  -1.343  1.00  0.00           H  
ATOM   1038  HD2 ARG A  84       1.793   1.027  -1.552  1.00  0.00           H  
ATOM   1039  HD3 ARG A  84       1.548   2.179  -2.684  1.00  0.00           H  
ATOM   1040  HE  ARG A  84       4.209   2.109  -2.577  1.00  0.00           H  
ATOM   1041 HH11 ARG A  84       1.757  -0.384  -3.038  1.00  0.00           H  
ATOM   1042 HH12 ARG A  84       2.822  -1.423  -3.919  1.00  0.00           H  
ATOM   1043 HH21 ARG A  84       5.563   0.750  -3.773  1.00  0.00           H  
ATOM   1044 HH22 ARG A  84       4.987  -0.783  -4.342  1.00  0.00           H  
ATOM   1045  N   PRO A  85       3.902   2.195   3.298  1.00  0.00           N  
ATOM   1046  CA  PRO A  85       4.635   1.498   4.344  1.00  0.00           C  
ATOM   1047  C   PRO A  85       5.261   0.278   3.687  1.00  0.00           C  
ATOM   1048  O   PRO A  85       4.554  -0.549   3.110  1.00  0.00           O  
ATOM   1049  CB  PRO A  85       3.536   1.124   5.326  1.00  0.00           C  
ATOM   1050  CG  PRO A  85       2.574   2.248   5.184  1.00  0.00           C  
ATOM   1051  CD  PRO A  85       2.495   2.369   3.684  1.00  0.00           C  
ATOM   1052  HA  PRO A  85       5.324   2.077   4.752  1.00  0.00           H  
ATOM   1053  HB2 PRO A  85       3.114   0.255   5.074  1.00  0.00           H  
ATOM   1054  HB3 PRO A  85       3.892   1.070   6.256  1.00  0.00           H  
ATOM   1055  HG2 PRO A  85       1.694   2.013   5.567  1.00  0.00           H  
ATOM   1056  HG3 PRO A  85       2.933   3.076   5.587  1.00  0.00           H  
ATOM   1057  HD2 PRO A  85       1.930   1.653   3.291  1.00  0.00           H  
ATOM   1058  HD3 PRO A  85       2.161   3.265   3.408  1.00  0.00           H  
ATOM   1059  N   HIE A  86       6.583   0.176   3.764  1.00  0.00           N  
ATOM   1060  CA  HIE A  86       7.312  -0.930   3.164  1.00  0.00           C  
ATOM   1061  C   HIE A  86       7.075  -2.224   3.932  1.00  0.00           C  
ATOM   1062  O   HIE A  86       6.866  -2.212   5.146  1.00  0.00           O  
ATOM   1063  CB  HIE A  86       8.795  -0.600   3.123  1.00  0.00           C  
ATOM   1064  CG  HIE A  86       9.571  -1.465   2.186  1.00  0.00           C  
ATOM   1065  H   HIE A  86       7.047   0.951   4.287  1.00  0.00           H  
ATOM   1066  HA  HIE A  86       6.980  -1.059   2.221  1.00  0.00           H  
ATOM   1067  HB2 HIE A  86       8.913   0.358   2.839  1.00  0.00           H  
ATOM   1068  HB3 HIE A  86       9.182  -0.708   4.046  1.00  0.00           H  
ATOM   1069  ND1 HIE A  86       9.738  -2.818   2.390  1.00  0.00           N  
ATOM   1070  CD2 HIE A  86      10.188  -1.178   1.015  1.00  0.00           C  
ATOM   1071  CE1 HIE A  86      10.422  -3.326   1.379  1.00  0.00           C  
ATOM   1072  NE2 HIE A  86      10.706  -2.352   0.532  1.00  0.00           N  
ATOM   1073  HD2 HIE A  86      10.254  -0.281   0.585  1.00  0.00           H  
ATOM   1074  HE1 HIE A  86      10.681  -4.282   1.273  1.00  0.00           H  
ATOM   1075  HE2 HIE A  86      11.216  -2.457  -0.324  1.00  0.00           H  
ATOM   1076  N   PRO A  87       7.104  -3.364   3.234  1.00  0.00           N  
ATOM   1077  CA  PRO A  87       6.867  -4.627   3.936  1.00  0.00           C  
ATOM   1078  C   PRO A  87       7.948  -5.090   4.888  1.00  0.00           C  
ATOM   1079  O   PRO A  87       7.659  -5.784   5.857  1.00  0.00           O  
ATOM   1080  CB  PRO A  87       6.592  -5.618   2.798  1.00  0.00           C  
ATOM   1081  CG  PRO A  87       7.359  -5.044   1.652  1.00  0.00           C  
ATOM   1082  CD  PRO A  87       7.071  -3.560   1.775  1.00  0.00           C  
ATOM   1083  HA  PRO A  87       5.953  -4.590   4.421  1.00  0.00           H  
ATOM   1084  HB2 PRO A  87       6.927  -6.527   3.035  1.00  0.00           H  
ATOM   1085  HB3 PRO A  87       5.617  -5.659   2.594  1.00  0.00           H  
ATOM   1086  HG2 PRO A  87       8.330  -5.223   1.750  1.00  0.00           H  
ATOM   1087  HG3 PRO A  87       7.022  -5.397   0.788  1.00  0.00           H  
ATOM   1088  HD2 PRO A  87       7.775  -3.019   1.330  1.00  0.00           H  
ATOM   1089  HD3 PRO A  87       6.175  -3.335   1.408  1.00  0.00           H  
ATOM   1090  N   HIE A  88       9.193  -4.730   4.626  1.00  0.00           N  
ATOM   1091  CA  HIE A  88      10.250  -5.140   5.548  1.00  0.00           C  
ATOM   1092  C   HIE A  88      10.026  -4.449   6.885  1.00  0.00           C  
ATOM   1093  O   HIE A  88       9.169  -3.567   7.002  1.00  0.00           O  
ATOM   1094  CB  HIE A  88      11.629  -4.750   5.016  1.00  0.00           C  
ATOM   1095  CG  HIE A  88      11.965  -5.376   3.701  1.00  0.00           C  
ATOM   1096  H   HIE A  88       9.342  -4.179   3.783  1.00  0.00           H  
ATOM   1097  HA  HIE A  88      10.185  -6.126   5.687  1.00  0.00           H  
ATOM   1098  HB2 HIE A  88      11.668  -3.750   4.910  1.00  0.00           H  
ATOM   1099  HB3 HIE A  88      12.327  -5.027   5.686  1.00  0.00           H  
ATOM   1100  ND1 HIE A  88      11.499  -6.619   3.331  1.00  0.00           N  
ATOM   1101  CD2 HIE A  88      12.767  -4.956   2.694  1.00  0.00           C  
ATOM   1102  CE1 HIE A  88      12.001  -6.937   2.152  1.00  0.00           C  
ATOM   1103  NE2 HIE A  88      12.774  -5.946   1.745  1.00  0.00           N  
ATOM   1104  HD2 HIE A  88      13.260  -4.092   2.651  1.00  0.00           H  
ATOM   1105  HE1 HIE A  88      11.828  -7.782   1.653  1.00  0.00           H  
ATOM   1106  HE2 HIE A  88      13.282  -5.922   0.881  1.00  0.00           H  
ATOM   1107  N   GLU A  89      10.799  -4.834   7.892  1.00  0.00           N  
ATOM   1108  CA  GLU A  89      10.646  -4.208   9.198  1.00  0.00           C  
ATOM   1109  C   GLU A  89      11.919  -3.903   9.960  1.00  0.00           C  
ATOM   1110  O   GLU A  89      12.930  -4.587   9.823  1.00  0.00           O  
ATOM   1111  CB  GLU A  89       9.716  -5.042  10.082  1.00  0.00           C  
ATOM   1112  CG  GLU A  89      10.087  -6.490  10.234  1.00  0.00           C  
ATOM   1113  CD  GLU A  89       8.918  -7.304  10.765  1.00  0.00           C  
ATOM   1114  OE1 GLU A  89       7.871  -7.334  10.073  1.00  0.00           O  
ATOM   1115  OE2 GLU A  89       9.039  -7.902  11.866  1.00  0.00           O  
ATOM   1116  H   GLU A  89      11.477  -5.572   7.679  1.00  0.00           H  
ATOM   1117  HA  GLU A  89      10.102  -3.336   9.088  1.00  0.00           H  
ATOM   1118  HB2 GLU A  89       9.719  -4.629  10.985  1.00  0.00           H  
ATOM   1119  HB3 GLU A  89       8.810  -4.998   9.680  1.00  0.00           H  
ATOM   1120  HG2 GLU A  89      10.318  -6.852   9.355  1.00  0.00           H  
ATOM   1121  HG3 GLU A  89      10.813  -6.566  10.885  1.00  0.00           H  
ATOM   1122  N   LEU A  90      11.850  -2.835  10.747  1.00  0.00           N  
ATOM   1123  CA  LEU A  90      12.955  -2.405  11.588  1.00  0.00           C  
ATOM   1124  C   LEU A  90      13.015  -3.320  12.806  1.00  0.00           C  
ATOM   1125  O   LEU A  90      11.984  -3.714  13.354  1.00  0.00           O  
ATOM   1126  CB  LEU A  90      12.733  -0.965  12.063  1.00  0.00           C  
ATOM   1127  CG  LEU A  90      13.459   0.214  11.405  1.00  0.00           C  
ATOM   1128  CD1 LEU A  90      14.479  -0.293  10.397  1.00  0.00           C  
ATOM   1129  CD2 LEU A  90      12.445   1.147  10.771  1.00  0.00           C  
ATOM   1130  H   LEU A  90      10.933  -2.332  10.708  1.00  0.00           H  
ATOM   1131  HA  LEU A  90      13.806  -2.502  11.079  1.00  0.00           H  
ATOM   1132  HB2 LEU A  90      11.735  -0.773  11.989  1.00  0.00           H  
ATOM   1133  HB3 LEU A  90      12.962  -0.934  13.055  1.00  0.00           H  
ATOM   1134  HG  LEU A  90      13.924   0.743  12.112  1.00  0.00           H  
ATOM   1135 HD11 LEU A  90      14.014  -0.826   9.690  1.00  0.00           H  
ATOM   1136 HD12 LEU A  90      14.946   0.484   9.974  1.00  0.00           H  
ATOM   1137 HD13 LEU A  90      15.150  -0.871  10.862  1.00  0.00           H  
ATOM   1138 HD21 LEU A  90      11.820   1.493  11.473  1.00  0.00           H  
ATOM   1139 HD22 LEU A  90      12.919   1.918  10.341  1.00  0.00           H  
ATOM   1140 HD23 LEU A  90      11.920   0.652  10.076  1.00  0.00           H  
ATOM   1141  N   VAL A  91      14.224  -3.666  13.227  1.00  0.00           N  
ATOM   1142  CA  VAL A  91      14.394  -4.512  14.402  1.00  0.00           C  
ATOM   1143  C   VAL A  91      15.593  -4.029  15.205  1.00  0.00           C  
ATOM   1144  O   VAL A  91      16.574  -3.555  14.646  1.00  0.00           O  
ATOM   1145  CB  VAL A  91      14.590  -6.000  14.023  1.00  0.00           C  
ATOM   1146  CG1 VAL A  91      13.319  -6.548  13.388  1.00  0.00           C  
ATOM   1147  CG2 VAL A  91      15.773  -6.146  13.088  1.00  0.00           C  
ATOM   1148  H   VAL A  91      15.010  -3.295  12.667  1.00  0.00           H  
ATOM   1149  HA  VAL A  91      13.578  -4.420  14.976  1.00  0.00           H  
ATOM   1150  HB  VAL A  91      14.739  -6.506  14.864  1.00  0.00           H  
ATOM   1151 HG11 VAL A  91      12.528  -6.269  13.931  1.00  0.00           H  
ATOM   1152 HG12 VAL A  91      13.229  -6.189  12.459  1.00  0.00           H  
ATOM   1153 HG13 VAL A  91      13.366  -7.546  13.356  1.00  0.00           H  
ATOM   1154 HG21 VAL A  91      16.305  -6.954  13.347  1.00  0.00           H  
ATOM   1155 HG22 VAL A  91      15.445  -6.250  12.148  1.00  0.00           H  
ATOM   1156 HG23 VAL A  91      16.351  -5.331  13.152  1.00  0.00           H  
ATOM   1157  N   GLY A  92      15.486  -4.141  16.524  1.00  0.00           N  
ATOM   1158  CA  GLY A  92      16.551  -3.708  17.412  1.00  0.00           C  
ATOM   1159  C   GLY A  92      15.975  -2.984  18.613  1.00  0.00           C  
ATOM   1160  O   GLY A  92      14.754  -2.904  18.765  1.00  0.00           O  
ATOM   1161  H   GLY A  92      14.593  -4.556  16.855  1.00  0.00           H  
ATOM   1162  HA2 GLY A  92      17.076  -4.507  17.724  1.00  0.00           H  
ATOM   1163  HA3 GLY A  92      17.173  -3.092  16.917  1.00  0.00           H  
ATOM   1164  N   LYS A  93      16.837  -2.453  19.469  1.00  0.00           N  
ATOM   1165  CA  LYS A  93      16.365  -1.716  20.633  1.00  0.00           C  
ATOM   1166  C   LYS A  93      15.176  -0.789  20.314  1.00  0.00           C  
ATOM   1167  O   LYS A  93      15.212   0.020  19.388  1.00  0.00           O  
ATOM   1168  CB  LYS A  93      17.506  -0.890  21.235  1.00  0.00           C  
ATOM   1169  CG  LYS A  93      17.072  -0.092  22.461  1.00  0.00           C  
ATOM   1170  CD  LYS A  93      18.248   0.563  23.179  1.00  0.00           C  
ATOM   1171  CE  LYS A  93      17.787   1.333  24.412  1.00  0.00           C  
ATOM   1172  NZ  LYS A  93      18.903   2.169  24.929  1.00  0.00           N  
ATOM   1173  H   LYS A  93      17.833  -2.602  19.246  1.00  0.00           H  
ATOM   1174  HA  LYS A  93      16.068  -2.375  21.344  1.00  0.00           H  
ATOM   1175  HB2 LYS A  93      18.231  -1.510  21.507  1.00  0.00           H  
ATOM   1176  HB3 LYS A  93      17.828  -0.253  20.545  1.00  0.00           H  
ATOM   1177  HG2 LYS A  93      16.431   0.625  22.172  1.00  0.00           H  
ATOM   1178  HG3 LYS A  93      16.605  -0.707  23.102  1.00  0.00           H  
ATOM   1179  HD2 LYS A  93      18.883  -0.145  23.467  1.00  0.00           H  
ATOM   1180  HD3 LYS A  93      18.691   1.198  22.557  1.00  0.00           H  
ATOM   1181  HE2 LYS A  93      17.024   1.919  24.160  1.00  0.00           H  
ATOM   1182  HE3 LYS A  93      17.507   0.684  25.112  1.00  0.00           H  
ATOM   1183  HZ1 LYS A  93      19.357   1.689  25.679  1.00  0.00           H  
ATOM   1184  HZ2 LYS A  93      19.559   2.338  24.194  1.00  0.00           H  
ATOM   1185  HZ3 LYS A  93      18.540   3.040  25.260  1.00  0.00           H  
ATOM   1186  N   ASP A  94      14.121  -0.922  21.098  1.00  0.00           N  
ATOM   1187  CA  ASP A  94      12.931  -0.121  20.928  1.00  0.00           C  
ATOM   1188  C   ASP A  94      12.163  -0.330  19.648  1.00  0.00           C  
ATOM   1189  O   ASP A  94      11.467   0.579  19.186  1.00  0.00           O  
ATOM   1190  CB  ASP A  94      13.254   1.352  21.080  1.00  0.00           C  
ATOM   1191  CG  ASP A  94      13.618   1.704  22.496  1.00  0.00           C  
ATOM   1192  OD1 ASP A  94      13.056   1.058  23.415  1.00  0.00           O  
ATOM   1193  OD2 ASP A  94      14.452   2.620  22.688  1.00  0.00           O  
ATOM   1194  H   ASP A  94      14.223  -1.649  21.842  1.00  0.00           H  
ATOM   1195  HA  ASP A  94      12.295  -0.362  21.702  1.00  0.00           H  
ATOM   1196  HB2 ASP A  94      14.023   1.564  20.488  1.00  0.00           H  
ATOM   1197  HB3 ASP A  94      12.454   1.875  20.813  1.00  0.00           H  
ATOM   1198  N   CYS A  95      12.271  -1.529  19.083  1.00  0.00           N  
ATOM   1199  CA  CYS A  95      11.537  -1.854  17.871  1.00  0.00           C  
ATOM   1200  C   CYS A  95      10.429  -2.852  18.209  1.00  0.00           C  
ATOM   1201  O   CYS A  95      10.648  -3.800  18.965  1.00  0.00           O  
ATOM   1202  CB  CYS A  95      12.474  -2.455  16.821  1.00  0.00           C  
ATOM   1203  SG  CYS A  95      13.560  -1.279  16.013  1.00  0.00           S  
ATOM   1204  H   CYS A  95      12.904  -2.187  19.569  1.00  0.00           H  
ATOM   1205  HA  CYS A  95      11.107  -1.021  17.525  1.00  0.00           H  
ATOM   1206  HB2 CYS A  95      13.035  -3.151  17.275  1.00  0.00           H  
ATOM   1207  HB3 CYS A  95      11.906  -2.899  16.123  1.00  0.00           H  
ATOM   1208  HG  CYS A  95      14.122  -0.809  16.697  1.00  0.00           H  
ATOM   1209  N   ARG A  96       9.242  -2.621  17.656  1.00  0.00           N  
ATOM   1210  CA  ARG A  96       8.084  -3.488  17.859  1.00  0.00           C  
ATOM   1211  C   ARG A  96       7.201  -3.384  16.615  1.00  0.00           C  
ATOM   1212  O   ARG A  96       7.227  -2.377  15.914  1.00  0.00           O  
ATOM   1213  CB  ARG A  96       7.264  -3.027  19.062  1.00  0.00           C  
ATOM   1214  CG  ARG A  96       6.492  -1.721  18.796  1.00  0.00           C  
ATOM   1215  CD  ARG A  96       5.118  -1.706  19.477  1.00  0.00           C  
ATOM   1216  NE  ARG A  96       4.327  -0.509  19.171  1.00  0.00           N  
ATOM   1217  CZ  ARG A  96       4.555   0.710  19.665  1.00  0.00           C  
ATOM   1218  NH1 ARG A  96       3.763   1.722  19.318  1.00  0.00           N  
ATOM   1219  NH2 ARG A  96       5.567   0.931  20.502  1.00  0.00           N  
ATOM   1220  H   ARG A  96       9.207  -1.760  17.059  1.00  0.00           H  
ATOM   1221  HA  ARG A  96       8.393  -4.428  17.953  1.00  0.00           H  
ATOM   1222  HB2 ARG A  96       6.601  -3.727  19.282  1.00  0.00           H  
ATOM   1223  HB3 ARG A  96       7.877  -2.863  19.820  1.00  0.00           H  
ATOM   1224  HG2 ARG A  96       7.020  -0.952  19.147  1.00  0.00           H  
ATOM   1225  HG3 ARG A  96       6.351  -1.619  17.815  1.00  0.00           H  
ATOM   1226  HD2 ARG A  96       4.618  -2.518  19.173  1.00  0.00           H  
ATOM   1227  HD3 ARG A  96       5.268  -1.758  20.465  1.00  0.00           H  
ATOM   1228  HE  ARG A  96       3.547  -0.616  18.536  1.00  0.00           H  
ATOM   1229 HH11 ARG A  96       2.988   1.587  18.711  1.00  0.00           H  
ATOM   1230 HH12 ARG A  96       3.953   2.644  19.680  1.00  0.00           H  
ATOM   1231 HH21 ARG A  96       6.147   0.155  20.771  1.00  0.00           H  
ATOM   1232 HH22 ARG A  96       5.743   1.840  20.852  1.00  0.00           H  
ATOM   1233  N   ASP A  97       6.420  -4.423  16.347  1.00  0.00           N  
ATOM   1234  CA  ASP A  97       5.510  -4.429  15.208  1.00  0.00           C  
ATOM   1235  C   ASP A  97       6.069  -3.806  13.927  1.00  0.00           C  
ATOM   1236  O   ASP A  97       5.338  -3.160  13.177  1.00  0.00           O  
ATOM   1237  CB  ASP A  97       4.199  -3.718  15.578  1.00  0.00           C  
ATOM   1238  CG  ASP A  97       3.519  -4.327  16.805  1.00  0.00           C  
ATOM   1239  OD1 ASP A  97       3.168  -5.526  16.763  1.00  0.00           O  
ATOM   1240  OD2 ASP A  97       3.331  -3.605  17.813  1.00  0.00           O  
ATOM   1241  H   ASP A  97       6.512  -5.220  17.009  1.00  0.00           H  
ATOM   1242  HA  ASP A  97       5.305  -5.407  14.993  1.00  0.00           H  
ATOM   1243  HB2 ASP A  97       4.409  -2.768  15.773  1.00  0.00           H  
ATOM   1244  HB3 ASP A  97       3.581  -3.790  14.806  1.00  0.00           H  
ATOM   1245  N   GLY A  98       7.363  -3.966  13.682  1.00  0.00           N  
ATOM   1246  CA  GLY A  98       7.931  -3.444  12.448  1.00  0.00           C  
ATOM   1247  C   GLY A  98       8.561  -2.068  12.410  1.00  0.00           C  
ATOM   1248  O   GLY A  98       9.240  -1.740  11.435  1.00  0.00           O  
ATOM   1249  H   GLY A  98       7.897  -4.464  14.402  1.00  0.00           H  
ATOM   1250  HA2 GLY A  98       8.635  -4.140  12.093  1.00  0.00           H  
ATOM   1251  HA3 GLY A  98       7.190  -3.489  11.704  1.00  0.00           H  
ATOM   1252  N   PHE A  99       8.341  -1.254  13.438  1.00  0.00           N  
ATOM   1253  CA  PHE A  99       8.928   0.080  13.454  1.00  0.00           C  
ATOM   1254  C   PHE A  99       9.637   0.401  14.743  1.00  0.00           C  
ATOM   1255  O   PHE A  99       9.619  -0.372  15.690  1.00  0.00           O  
ATOM   1256  CB  PHE A  99       7.874   1.148  13.201  1.00  0.00           C  
ATOM   1257  CG  PHE A  99       6.801   1.185  14.224  1.00  0.00           C  
ATOM   1258  CD1 PHE A  99       5.606   0.520  14.014  1.00  0.00           C  
ATOM   1259  CD2 PHE A  99       6.972   1.899  15.398  1.00  0.00           C  
ATOM   1260  CE1 PHE A  99       4.585   0.569  14.962  1.00  0.00           C  
ATOM   1261  CE2 PHE A  99       5.961   1.956  16.354  1.00  0.00           C  
ATOM   1262  CZ  PHE A  99       4.763   1.289  16.134  1.00  0.00           C  
ATOM   1263  H   PHE A  99       7.747  -1.633  14.186  1.00  0.00           H  
ATOM   1264  HA  PHE A  99       9.626   0.099  12.716  1.00  0.00           H  
ATOM   1265  HB2 PHE A  99       8.332   2.028  13.195  1.00  0.00           H  
ATOM   1266  HB3 PHE A  99       7.460   0.960  12.320  1.00  0.00           H  
ATOM   1267  HD1 PHE A  99       5.465  -0.004  13.178  1.00  0.00           H  
ATOM   1268  HD2 PHE A  99       7.833   2.381  15.566  1.00  0.00           H  
ATOM   1269  HE1 PHE A  99       3.723   0.080  14.786  1.00  0.00           H  
ATOM   1270  HE2 PHE A  99       6.105   2.485  17.204  1.00  0.00           H  
ATOM   1271  HZ  PHE A  99       4.033   1.325  16.813  1.00  0.00           H  
ATOM   1272  N   TYR A 100      10.266   1.565  14.761  1.00  0.00           N  
ATOM   1273  CA  TYR A 100      11.006   2.029  15.922  1.00  0.00           C  
ATOM   1274  C   TYR A 100      10.293   3.209  16.560  1.00  0.00           C  
ATOM   1275  O   TYR A 100       9.793   4.109  15.871  1.00  0.00           O  
ATOM   1276  CB  TYR A 100      12.430   2.436  15.513  1.00  0.00           C  
ATOM   1277  CG  TYR A 100      13.213   3.190  16.574  1.00  0.00           C  
ATOM   1278  CD1 TYR A 100      12.902   4.504  16.898  1.00  0.00           C  
ATOM   1279  CD2 TYR A 100      14.286   2.597  17.234  1.00  0.00           C  
ATOM   1280  CE1 TYR A 100      13.640   5.210  17.846  1.00  0.00           C  
ATOM   1281  CE2 TYR A 100      15.028   3.301  18.182  1.00  0.00           C  
ATOM   1282  CZ  TYR A 100      14.698   4.604  18.478  1.00  0.00           C  
ATOM   1283  OH  TYR A 100      15.429   5.311  19.397  1.00  0.00           O  
ATOM   1284  H   TYR A 100      10.185   2.116  13.877  1.00  0.00           H  
ATOM   1285  HA  TYR A 100      11.042   1.283  16.595  1.00  0.00           H  
ATOM   1286  HB2 TYR A 100      12.938   1.605  15.284  1.00  0.00           H  
ATOM   1287  HB3 TYR A 100      12.366   3.019  14.703  1.00  0.00           H  
ATOM   1288  HD1 TYR A 100      12.133   4.959  16.443  1.00  0.00           H  
ATOM   1289  HD2 TYR A 100      14.530   1.652  17.028  1.00  0.00           H  
ATOM   1290  HE1 TYR A 100      13.392   6.159  18.062  1.00  0.00           H  
ATOM   1291  HE2 TYR A 100      15.797   2.855  18.642  1.00  0.00           H  
ATOM   1292  HH  TYR A 100      15.889   6.071  18.939  1.00  0.00           H  
ATOM   1293  N   GLU A 101      10.247   3.196  17.885  1.00  0.00           N  
ATOM   1294  CA  GLU A 101       9.621   4.272  18.621  1.00  0.00           C  
ATOM   1295  C   GLU A 101      10.234   4.391  19.991  1.00  0.00           C  
ATOM   1296  O   GLU A 101      10.285   3.429  20.753  1.00  0.00           O  
ATOM   1297  CB  GLU A 101       8.129   4.050  18.749  1.00  0.00           C  
ATOM   1298  CG  GLU A 101       7.431   5.303  19.179  1.00  0.00           C  
ATOM   1299  CD  GLU A 101       5.951   5.158  19.124  1.00  0.00           C  
ATOM   1300  OE1 GLU A 101       5.437   4.243  19.808  1.00  0.00           O  
ATOM   1301  OE2 GLU A 101       5.312   5.953  18.395  1.00  0.00           O  
ATOM   1302  H   GLU A 101      10.687   2.369  18.330  1.00  0.00           H  
ATOM   1303  HA  GLU A 101       9.736   5.139  18.120  1.00  0.00           H  
ATOM   1304  HB2 GLU A 101       7.787   3.797  17.870  1.00  0.00           H  
ATOM   1305  HB3 GLU A 101       7.984   3.370  19.434  1.00  0.00           H  
ATOM   1306  HG2 GLU A 101       7.684   5.496  20.110  1.00  0.00           H  
ATOM   1307  HG3 GLU A 101       7.688   6.030  18.568  1.00  0.00           H  
ATOM   1308  N   ALA A 102      10.707   5.589  20.291  1.00  0.00           N  
ATOM   1309  CA  ALA A 102      11.344   5.862  21.563  1.00  0.00           C  
ATOM   1310  C   ALA A 102      11.084   7.294  22.011  1.00  0.00           C  
ATOM   1311  O   ALA A 102      10.589   8.131  21.248  1.00  0.00           O  
ATOM   1312  CB  ALA A 102      12.858   5.598  21.462  1.00  0.00           C  
ATOM   1313  H   ALA A 102      10.583   6.306  19.545  1.00  0.00           H  
ATOM   1314  HA  ALA A 102      10.968   5.236  22.260  1.00  0.00           H  
ATOM   1315  HB1 ALA A 102      13.267   6.277  20.858  1.00  0.00           H  
ATOM   1316  HB2 ALA A 102      13.261   5.666  22.371  1.00  0.00           H  
ATOM   1317  HB3 ALA A 102      13.005   4.684  21.094  1.00  0.00           H  
ATOM   1318  N   GLU A 103      11.427   7.554  23.265  1.00  0.00           N  
ATOM   1319  CA  GLU A 103      11.247   8.854  23.872  1.00  0.00           C  
ATOM   1320  C   GLU A 103      12.475   9.688  23.546  1.00  0.00           C  
ATOM   1321  O   GLU A 103      13.583   9.163  23.484  1.00  0.00           O  
ATOM   1322  CB  GLU A 103      11.129   8.693  25.385  1.00  0.00           C  
ATOM   1323  CG  GLU A 103      10.153   9.643  26.020  1.00  0.00           C  
ATOM   1324  CD  GLU A 103       8.732   9.262  25.699  1.00  0.00           C  
ATOM   1325  OE1 GLU A 103       8.257   8.257  26.280  1.00  0.00           O  
ATOM   1326  OE2 GLU A 103       8.101   9.952  24.860  1.00  0.00           O  
ATOM   1327  H   GLU A 103      11.839   6.735  23.775  1.00  0.00           H  
ATOM   1328  HA  GLU A 103      10.435   9.297  23.503  1.00  0.00           H  
ATOM   1329  HB2 GLU A 103      10.820   7.774  25.562  1.00  0.00           H  
ATOM   1330  HB3 GLU A 103      12.018   8.864  25.772  1.00  0.00           H  
ATOM   1331  HG2 GLU A 103      10.261   9.599  26.993  1.00  0.00           H  
ATOM   1332  HG3 GLU A 103      10.309  10.541  25.660  1.00  0.00           H  
ATOM   1333  N   LEU A 104      12.280  10.981  23.327  1.00  0.00           N  
ATOM   1334  CA  LEU A 104      13.393  11.864  23.035  1.00  0.00           C  
ATOM   1335  C   LEU A 104      14.119  12.190  24.321  1.00  0.00           C  
ATOM   1336  O   LEU A 104      13.556  12.067  25.406  1.00  0.00           O  
ATOM   1337  CB  LEU A 104      12.899  13.173  22.456  1.00  0.00           C  
ATOM   1338  CG  LEU A 104      12.272  13.174  21.082  1.00  0.00           C  
ATOM   1339  CD1 LEU A 104      11.482  14.469  20.888  1.00  0.00           C  
ATOM   1340  CD2 LEU A 104      13.383  13.020  20.060  1.00  0.00           C  
ATOM   1341  H   LEU A 104      11.294  11.292  23.382  1.00  0.00           H  
ATOM   1342  HA  LEU A 104      14.027  11.391  22.420  1.00  0.00           H  
ATOM   1343  HB2 LEU A 104      12.215  13.553  23.098  1.00  0.00           H  
ATOM   1344  HB3 LEU A 104      13.683  13.812  22.429  1.00  0.00           H  
ATOM   1345  HG  LEU A 104      11.652  12.400  20.996  1.00  0.00           H  
ATOM   1346 HD11 LEU A 104      12.100  15.249  20.976  1.00  0.00           H  
ATOM   1347 HD12 LEU A 104      11.067  14.470  19.979  1.00  0.00           H  
ATOM   1348 HD13 LEU A 104      10.767  14.527  21.583  1.00  0.00           H  
ATOM   1349 HD21 LEU A 104      13.868  12.158  20.217  1.00  0.00           H  
ATOM   1350 HD22 LEU A 104      12.994  13.018  19.137  1.00  0.00           H  
ATOM   1351 HD23 LEU A 104      14.027  13.782  20.145  1.00  0.00           H  
ATOM   1352  N   CYS A 105      15.368  12.618  24.194  1.00  0.00           N  
ATOM   1353  CA  CYS A 105      16.148  13.016  25.348  1.00  0.00           C  
ATOM   1354  C   CYS A 105      15.806  14.493  25.526  1.00  0.00           C  
ATOM   1355  O   CYS A 105      16.085  15.310  24.649  1.00  0.00           O  
ATOM   1356  CB  CYS A 105      17.633  12.853  25.071  1.00  0.00           C  
ATOM   1357  SG  CYS A 105      18.646  13.215  26.502  1.00  0.00           S  
ATOM   1358  H   CYS A 105      15.725  12.641  23.220  1.00  0.00           H  
ATOM   1359  HA  CYS A 105      15.824  12.531  26.136  1.00  0.00           H  
ATOM   1360  HB2 CYS A 105      17.797  11.913  24.796  1.00  0.00           H  
ATOM   1361  HB3 CYS A 105      17.883  13.478  24.339  1.00  0.00           H  
ATOM   1362  HG  CYS A 105      18.489  12.527  27.215  1.00  0.00           H  
ATOM   1363  N   PRO A 106      15.206  14.853  26.673  1.00  0.00           N  
ATOM   1364  CA  PRO A 106      14.799  16.226  26.989  1.00  0.00           C  
ATOM   1365  C   PRO A 106      15.867  17.315  26.942  1.00  0.00           C  
ATOM   1366  O   PRO A 106      15.531  18.494  26.832  1.00  0.00           O  
ATOM   1367  CB  PRO A 106      14.203  16.095  28.391  1.00  0.00           C  
ATOM   1368  CG  PRO A 106      13.811  14.645  28.495  1.00  0.00           C  
ATOM   1369  CD  PRO A 106      14.975  13.975  27.834  1.00  0.00           C  
ATOM   1370  HA  PRO A 106      13.992  16.497  26.393  1.00  0.00           H  
ATOM   1371  HB2 PRO A 106      14.881  16.328  29.090  1.00  0.00           H  
ATOM   1372  HB3 PRO A 106      13.403  16.686  28.496  1.00  0.00           H  
ATOM   1373  HG2 PRO A 106      13.729  14.377  29.444  1.00  0.00           H  
ATOM   1374  HG3 PRO A 106      12.970  14.480  28.002  1.00  0.00           H  
ATOM   1375  HD2 PRO A 106      15.776  13.959  28.424  1.00  0.00           H  
ATOM   1376  HD3 PRO A 106      14.749  13.052  27.535  1.00  0.00           H  
ATOM   1377  N   ASP A 107      17.142  16.937  27.002  1.00  0.00           N  
ATOM   1378  CA  ASP A 107      18.200  17.940  27.038  1.00  0.00           C  
ATOM   1379  C   ASP A 107      19.154  17.927  25.868  1.00  0.00           C  
ATOM   1380  O   ASP A 107      20.243  18.504  25.928  1.00  0.00           O  
ATOM   1381  CB  ASP A 107      18.993  17.775  28.329  1.00  0.00           C  
ATOM   1382  CG  ASP A 107      18.151  17.200  29.447  1.00  0.00           C  
ATOM   1383  OD1 ASP A 107      18.138  15.954  29.593  1.00  0.00           O  
ATOM   1384  OD2 ASP A 107      17.484  17.988  30.159  1.00  0.00           O  
ATOM   1385  H   ASP A 107      17.305  15.923  27.020  1.00  0.00           H  
ATOM   1386  HA  ASP A 107      17.737  18.856  27.040  1.00  0.00           H  
ATOM   1387  HB2 ASP A 107      19.750  17.159  28.150  1.00  0.00           H  
ATOM   1388  HB3 ASP A 107      19.324  18.668  28.605  1.00  0.00           H  
ATOM   1389  N   ARG A 108      18.749  17.272  24.797  1.00  0.00           N  
ATOM   1390  CA  ARG A 108      19.595  17.187  23.624  1.00  0.00           C  
ATOM   1391  C   ARG A 108      18.652  17.457  22.459  1.00  0.00           C  
ATOM   1392  O   ARG A 108      17.489  17.068  22.511  1.00  0.00           O  
ATOM   1393  CB  ARG A 108      20.205  15.780  23.559  1.00  0.00           C  
ATOM   1394  CG  ARG A 108      21.686  15.737  23.253  1.00  0.00           C  
ATOM   1395  CD  ARG A 108      22.467  14.887  24.254  1.00  0.00           C  
ATOM   1396  NE  ARG A 108      21.935  13.539  24.353  1.00  0.00           N  
ATOM   1397  CZ  ARG A 108      22.423  12.595  25.149  1.00  0.00           C  
ATOM   1398  NH1 ARG A 108      23.469  12.846  25.925  1.00  0.00           N  
ATOM   1399  NH2 ARG A 108      21.854  11.397  25.177  1.00  0.00           N  
ATOM   1400  H   ARG A 108      17.812  16.842  24.866  1.00  0.00           H  
ATOM   1401  HA  ARG A 108      20.272  17.898  23.655  1.00  0.00           H  
ATOM   1402  HB2 ARG A 108      20.055  15.339  24.444  1.00  0.00           H  
ATOM   1403  HB3 ARG A 108      19.723  15.269  22.847  1.00  0.00           H  
ATOM   1404  HG2 ARG A 108      21.832  15.348  22.342  1.00  0.00           H  
ATOM   1405  HG3 ARG A 108      22.063  16.664  23.281  1.00  0.00           H  
ATOM   1406  HD2 ARG A 108      23.415  14.851  23.949  1.00  0.00           H  
ATOM   1407  HD3 ARG A 108      22.410  15.336  25.142  1.00  0.00           H  
ATOM   1408  HE  ARG A 108      21.140  13.301  23.778  1.00  0.00           H  
ATOM   1409 HH11 ARG A 108      23.893  13.748  25.940  1.00  0.00           H  
ATOM   1410 HH12 ARG A 108      23.841  12.116  26.510  1.00  0.00           H  
ATOM   1411 HH21 ARG A 108      21.046  11.216  24.612  1.00  0.00           H  
ATOM   1412 HH22 ARG A 108      22.227  10.676  25.759  1.00  0.00           H  
ATOM   1413  N   CYS A 109      19.112  18.161  21.432  1.00  0.00           N  
ATOM   1414  CA  CYS A 109      18.222  18.417  20.310  1.00  0.00           C  
ATOM   1415  C   CYS A 109      18.704  17.611  19.109  1.00  0.00           C  
ATOM   1416  O   CYS A 109      18.112  17.657  18.024  1.00  0.00           O  
ATOM   1417  CB  CYS A 109      18.176  19.908  19.980  1.00  0.00           C  
ATOM   1418  SG  CYS A 109      19.708  20.568  19.319  1.00  0.00           S  
ATOM   1419  H   CYS A 109      20.076  18.482  21.498  1.00  0.00           H  
ATOM   1420  HA  CYS A 109      17.307  18.098  20.551  1.00  0.00           H  
ATOM   1421  HB2 CYS A 109      17.450  20.052  19.308  1.00  0.00           H  
ATOM   1422  HB3 CYS A 109      17.952  20.402  20.821  1.00  0.00           H  
ATOM   1423  HG  CYS A 109      19.528  21.046  18.456  1.00  0.00           H  
ATOM   1424  N   ILE A 110      19.803  16.888  19.310  1.00  0.00           N  
ATOM   1425  CA  ILE A 110      20.356  16.028  18.283  1.00  0.00           C  
ATOM   1426  C   ILE A 110      20.130  14.623  18.806  1.00  0.00           C  
ATOM   1427  O   ILE A 110      20.408  14.333  19.962  1.00  0.00           O  
ATOM   1428  CB  ILE A 110      21.841  16.302  18.061  1.00  0.00           C  
ATOM   1429  CG1 ILE A 110      21.986  17.621  17.310  1.00  0.00           C  
ATOM   1430  CG2 ILE A 110      22.487  15.151  17.284  1.00  0.00           C  
ATOM   1431  CD1 ILE A 110      23.404  18.023  17.063  1.00  0.00           C  
ATOM   1432  H   ILE A 110      20.222  16.996  20.259  1.00  0.00           H  
ATOM   1433  HA  ILE A 110      19.781  16.130  17.491  1.00  0.00           H  
ATOM   1434  HB  ILE A 110      22.274  16.403  18.944  1.00  0.00           H  
ATOM   1435 HG12 ILE A 110      21.507  17.537  16.434  1.00  0.00           H  
ATOM   1436 HG13 ILE A 110      21.532  18.335  17.847  1.00  0.00           H  
ATOM   1437 HG21 ILE A 110      23.457  15.343  17.158  1.00  0.00           H  
ATOM   1438 HG22 ILE A 110      22.376  14.304  17.798  1.00  0.00           H  
ATOM   1439 HG23 ILE A 110      22.043  15.064  16.395  1.00  0.00           H  
ATOM   1440 HD11 ILE A 110      23.866  17.322  16.516  1.00  0.00           H  
ATOM   1441 HD12 ILE A 110      23.430  18.894  16.568  1.00  0.00           H  
ATOM   1442 HD13 ILE A 110      23.885  18.128  17.936  1.00  0.00           H  
ATOM   1443  N   HID A 111      19.603  13.761  17.954  1.00  0.00           N  
ATOM   1444  CA  HID A 111      19.277  12.403  18.342  1.00  0.00           C  
ATOM   1445  C   HID A 111      19.921  11.368  17.428  1.00  0.00           C  
ATOM   1446  O   HID A 111      19.855  11.456  16.194  1.00  0.00           O  
ATOM   1447  CB  HID A 111      17.756  12.270  18.357  1.00  0.00           C  
ATOM   1448  CG  HID A 111      17.084  13.364  19.125  1.00  0.00           C  
ATOM   1449  H   HID A 111      19.445  14.137  16.995  1.00  0.00           H  
ATOM   1450  HA  HID A 111      19.618  12.246  19.283  1.00  0.00           H  
ATOM   1451  HB2 HID A 111      17.415  12.290  17.414  1.00  0.00           H  
ATOM   1452  HB3 HID A 111      17.508  11.393  18.775  1.00  0.00           H  
ATOM   1453  ND1 HID A 111      16.555  13.179  20.386  1.00  0.00           N  
ATOM   1454  CD2 HID A 111      16.923  14.678  18.840  1.00  0.00           C  
ATOM   1455  CE1 HID A 111      16.099  14.332  20.845  1.00  0.00           C  
ATOM   1456  NE2 HID A 111      16.311  15.258  19.926  1.00  0.00           N  
ATOM   1457  HD1 HID A 111      16.524  12.307  20.874  1.00  0.00           H  
ATOM   1458  HD2 HID A 111      17.195  15.140  18.001  1.00  0.00           H  
ATOM   1459  HE1 HID A 111      15.668  14.478  21.730  1.00  0.00           H  
ATOM   1460  N   SER A 112      20.545  10.384  18.058  1.00  0.00           N  
ATOM   1461  CA  SER A 112      21.246   9.329  17.357  1.00  0.00           C  
ATOM   1462  C   SER A 112      20.587   7.970  17.527  1.00  0.00           C  
ATOM   1463  O   SER A 112      20.136   7.612  18.602  1.00  0.00           O  
ATOM   1464  CB  SER A 112      22.678   9.276  17.870  1.00  0.00           C  
ATOM   1465  OG  SER A 112      23.279   8.034  17.579  1.00  0.00           O  
ATOM   1466  H   SER A 112      20.486  10.437  19.103  1.00  0.00           H  
ATOM   1467  HA  SER A 112      21.243   9.551  16.366  1.00  0.00           H  
ATOM   1468  HB2 SER A 112      23.204  10.003  17.434  1.00  0.00           H  
ATOM   1469  HB3 SER A 112      22.671   9.410  18.859  1.00  0.00           H  
ATOM   1470  HG  SER A 112      23.917   8.139  16.816  1.00  0.00           H  
ATOM   1471  N   PHE A 113      20.523   7.206  16.451  1.00  0.00           N  
ATOM   1472  CA  PHE A 113      19.933   5.878  16.509  1.00  0.00           C  
ATOM   1473  C   PHE A 113      21.035   4.955  16.072  1.00  0.00           C  
ATOM   1474  O   PHE A 113      21.477   5.016  14.931  1.00  0.00           O  
ATOM   1475  CB  PHE A 113      18.741   5.822  15.580  1.00  0.00           C  
ATOM   1476  CG  PHE A 113      17.833   6.996  15.738  1.00  0.00           C  
ATOM   1477  CD1 PHE A 113      18.057   8.161  15.018  1.00  0.00           C  
ATOM   1478  CD2 PHE A 113      16.779   6.956  16.642  1.00  0.00           C  
ATOM   1479  CE1 PHE A 113      17.239   9.277  15.197  1.00  0.00           C  
ATOM   1480  CE2 PHE A 113      15.961   8.055  16.828  1.00  0.00           C  
ATOM   1481  CZ  PHE A 113      16.187   9.223  16.105  1.00  0.00           C  
ATOM   1482  H   PHE A 113      20.917   7.622  15.588  1.00  0.00           H  
ATOM   1483  HA  PHE A 113      19.748   5.686  17.459  1.00  0.00           H  
ATOM   1484  HB2 PHE A 113      19.074   5.815  14.651  1.00  0.00           H  
ATOM   1485  HB3 PHE A 113      18.226   5.006  15.789  1.00  0.00           H  
ATOM   1486  HD1 PHE A 113      18.806   8.208  14.365  1.00  0.00           H  
ATOM   1487  HD2 PHE A 113      16.611   6.117  17.165  1.00  0.00           H  
ATOM   1488  HE1 PHE A 113      17.417  10.112  14.669  1.00  0.00           H  
ATOM   1489  HE2 PHE A 113      15.197   8.009  17.493  1.00  0.00           H  
ATOM   1490  HZ  PHE A 113      15.600  10.017  16.235  1.00  0.00           H  
ATOM   1491  N   GLN A 114      21.493   4.119  16.997  1.00  0.00           N  
ATOM   1492  CA  GLN A 114      22.608   3.220  16.721  1.00  0.00           C  
ATOM   1493  C   GLN A 114      22.262   1.736  16.683  1.00  0.00           C  
ATOM   1494  O   GLN A 114      23.163   0.897  16.535  1.00  0.00           O  
ATOM   1495  CB  GLN A 114      23.694   3.454  17.760  1.00  0.00           C  
ATOM   1496  CG  GLN A 114      23.872   4.912  18.110  1.00  0.00           C  
ATOM   1497  CD  GLN A 114      24.895   5.130  19.192  1.00  0.00           C  
ATOM   1498  OE1 GLN A 114      25.546   4.191  19.638  1.00  0.00           O  
ATOM   1499  NE2 GLN A 114      25.041   6.378  19.629  1.00  0.00           N  
ATOM   1500  H   GLN A 114      21.002   4.160  17.908  1.00  0.00           H  
ATOM   1501  HA  GLN A 114      22.988   3.471  15.803  1.00  0.00           H  
ATOM   1502  HB2 GLN A 114      23.455   2.958  18.594  1.00  0.00           H  
ATOM   1503  HB3 GLN A 114      24.562   3.108  17.403  1.00  0.00           H  
ATOM   1504  HG2 GLN A 114      24.163   5.408  17.289  1.00  0.00           H  
ATOM   1505  HG3 GLN A 114      22.992   5.279  18.420  1.00  0.00           H  
ATOM   1506 HE21 GLN A 114      25.703   6.602  20.369  1.00  0.00           H  
ATOM   1507 HE22 GLN A 114      24.475   7.114  19.208  1.00  0.00           H  
ATOM   1508  N   ASN A 115      20.969   1.420  16.777  1.00  0.00           N  
ATOM   1509  CA  ASN A 115      20.526   0.033  16.793  1.00  0.00           C  
ATOM   1510  C   ASN A 115      19.434  -0.295  15.798  1.00  0.00           C  
ATOM   1511  O   ASN A 115      18.542  -1.089  16.097  1.00  0.00           O  
ATOM   1512  CB  ASN A 115      20.049  -0.322  18.196  1.00  0.00           C  
ATOM   1513  CG  ASN A 115      21.110  -0.056  19.242  1.00  0.00           C  
ATOM   1514  H   ASN A 115      20.327   2.231  16.836  1.00  0.00           H  
ATOM   1515  HA  ASN A 115      21.336  -0.540  16.548  1.00  0.00           H  
ATOM   1516  HB2 ASN A 115      19.249   0.230  18.407  1.00  0.00           H  
ATOM   1517  HB3 ASN A 115      19.818  -1.290  18.216  1.00  0.00           H  
ATOM   1518  OD1 ASN A 115      22.155  -0.724  19.268  1.00  0.00           O  
ATOM   1519  ND2 ASN A 115      20.864   0.940  20.103  1.00  0.00           N  
ATOM   1520 HD21 ASN A 115      20.009   1.453  20.028  1.00  0.00           H  
ATOM   1521 HD22 ASN A 115      21.529   1.163  20.809  1.00  0.00           H  
ATOM   1522  N   LEU A 116      19.505   0.304  14.616  1.00  0.00           N  
ATOM   1523  CA  LEU A 116      18.509   0.049  13.593  1.00  0.00           C  
ATOM   1524  C   LEU A 116      18.945  -1.061  12.651  1.00  0.00           C  
ATOM   1525  O   LEU A 116      19.971  -0.960  11.987  1.00  0.00           O  
ATOM   1526  CB  LEU A 116      18.243   1.317  12.785  1.00  0.00           C  
ATOM   1527  CG  LEU A 116      17.573   2.452  13.546  1.00  0.00           C  
ATOM   1528  CD1 LEU A 116      17.525   3.702  12.692  1.00  0.00           C  
ATOM   1529  CD2 LEU A 116      16.187   2.011  13.958  1.00  0.00           C  
ATOM   1530  H   LEU A 116      20.307   0.946  14.496  1.00  0.00           H  
ATOM   1531  HA  LEU A 116      17.649  -0.235  14.042  1.00  0.00           H  
ATOM   1532  HB2 LEU A 116      19.117   1.655  12.451  1.00  0.00           H  
ATOM   1533  HB3 LEU A 116      17.652   1.075  12.024  1.00  0.00           H  
ATOM   1534  HG  LEU A 116      18.093   2.638  14.380  1.00  0.00           H  
ATOM   1535 HD11 LEU A 116      17.005   3.520  11.856  1.00  0.00           H  
ATOM   1536 HD12 LEU A 116      17.083   4.442  13.201  1.00  0.00           H  
ATOM   1537 HD13 LEU A 116      18.456   3.980  12.447  1.00  0.00           H  
ATOM   1538 HD21 LEU A 116      16.249   1.202  14.546  1.00  0.00           H  
ATOM   1539 HD22 LEU A 116      15.731   2.749  14.461  1.00  0.00           H  
ATOM   1540 HD23 LEU A 116      15.646   1.786  13.144  1.00  0.00           H  
ATOM   1541  N   GLY A 117      18.157  -2.125  12.606  1.00  0.00           N  
ATOM   1542  CA  GLY A 117      18.448  -3.235  11.723  1.00  0.00           C  
ATOM   1543  C   GLY A 117      17.237  -3.412  10.832  1.00  0.00           C  
ATOM   1544  O   GLY A 117      16.104  -3.163  11.251  1.00  0.00           O  
ATOM   1545  H   GLY A 117      17.338  -2.091  13.241  1.00  0.00           H  
ATOM   1546  HA2 GLY A 117      19.243  -3.028  11.168  1.00  0.00           H  
ATOM   1547  HA3 GLY A 117      18.596  -4.060  12.253  1.00  0.00           H  
ATOM   1548  N   ILE A 118      17.467  -3.823   9.594  1.00  0.00           N  
ATOM   1549  CA  ILE A 118      16.374  -4.018   8.655  1.00  0.00           C  
ATOM   1550  C   ILE A 118      16.167  -5.493   8.452  1.00  0.00           C  
ATOM   1551  O   ILE A 118      17.069  -6.169   7.983  1.00  0.00           O  
ATOM   1552  CB  ILE A 118      16.688  -3.413   7.269  1.00  0.00           C  
ATOM   1553  CG1 ILE A 118      16.887  -1.900   7.382  1.00  0.00           C  
ATOM   1554  CG2 ILE A 118      15.557  -3.752   6.289  1.00  0.00           C  
ATOM   1555  CD1 ILE A 118      17.213  -1.239   6.070  1.00  0.00           C  
ATOM   1556  H   ILE A 118      18.462  -3.988   9.362  1.00  0.00           H  
ATOM   1557  HA  ILE A 118      15.554  -3.665   9.104  1.00  0.00           H  
ATOM   1558  HB  ILE A 118      17.538  -3.814   6.947  1.00  0.00           H  
ATOM   1559 HG12 ILE A 118      16.051  -1.501   7.753  1.00  0.00           H  
ATOM   1560 HG13 ILE A 118      17.634  -1.733   8.024  1.00  0.00           H  
ATOM   1561 HG21 ILE A 118      15.785  -3.391   5.389  1.00  0.00           H  
ATOM   1562 HG22 ILE A 118      15.453  -4.742   6.238  1.00  0.00           H  
ATOM   1563 HG23 ILE A 118      14.709  -3.341   6.613  1.00  0.00           H  
ATOM   1564 HD11 ILE A 118      16.467  -1.395   5.422  1.00  0.00           H  
ATOM   1565 HD12 ILE A 118      17.331  -0.255   6.210  1.00  0.00           H  
ATOM   1566 HD13 ILE A 118      18.059  -1.625   5.701  1.00  0.00           H  
ATOM   1567  N   GLN A 119      14.989  -5.996   8.801  1.00  0.00           N  
ATOM   1568  CA  GLN A 119      14.698  -7.417   8.612  1.00  0.00           C  
ATOM   1569  C   GLN A 119      13.806  -7.553   7.394  1.00  0.00           C  
ATOM   1570  O   GLN A 119      12.709  -7.007   7.357  1.00  0.00           O  
ATOM   1571  CB  GLN A 119      14.008  -7.983   9.840  1.00  0.00           C  
ATOM   1572  CG  GLN A 119      13.629  -9.426   9.716  1.00  0.00           C  
ATOM   1573  CD  GLN A 119      13.327 -10.063  11.067  1.00  0.00           C  
ATOM   1574  H   GLN A 119      14.320  -5.322   9.203  1.00  0.00           H  
ATOM   1575  HA  GLN A 119      15.557  -7.884   8.422  1.00  0.00           H  
ATOM   1576  HB2 GLN A 119      14.623  -7.881  10.629  1.00  0.00           H  
ATOM   1577  HB3 GLN A 119      13.174  -7.448  10.014  1.00  0.00           H  
ATOM   1578  HG2 GLN A 119      12.811  -9.508   9.146  1.00  0.00           H  
ATOM   1579  HG3 GLN A 119      14.381  -9.933   9.295  1.00  0.00           H  
ATOM   1580  OE1 GLN A 119      14.240 -10.361  11.843  1.00  0.00           O  
ATOM   1581  NE2 GLN A 119      12.043 -10.264  11.358  1.00  0.00           N  
ATOM   1582 HE21 GLN A 119      11.770 -10.696  12.232  1.00  0.00           H  
ATOM   1583 HE22 GLN A 119      11.338  -9.974  10.682  1.00  0.00           H  
ATOM   1584  N   CYS A 120      14.277  -8.261   6.378  1.00  0.00           N  
ATOM   1585  CA  CYS A 120      13.475  -8.405   5.172  1.00  0.00           C  
ATOM   1586  C   CYS A 120      12.531  -9.586   5.252  1.00  0.00           C  
ATOM   1587  O   CYS A 120      12.902 -10.649   5.746  1.00  0.00           O  
ATOM   1588  CB  CYS A 120      14.384  -8.523   3.945  1.00  0.00           C  
ATOM   1589  SG  CYS A 120      15.611  -9.842   3.992  1.00  0.00           S  
ATOM   1590  H   CYS A 120      15.205  -8.675   6.510  1.00  0.00           H  
ATOM   1591  HA  CYS A 120      12.921  -7.565   5.060  1.00  0.00           H  
ATOM   1592  HB2 CYS A 120      13.796  -8.664   3.140  1.00  0.00           H  
ATOM   1593  HB3 CYS A 120      14.865  -7.645   3.835  1.00  0.00           H  
ATOM   1594  HG  CYS A 120      15.919  -9.981   4.934  1.00  0.00           H  
ATOM   1595  N   VAL A 121      11.304  -9.392   4.784  1.00  0.00           N  
ATOM   1596  CA  VAL A 121      10.306 -10.453   4.791  1.00  0.00           C  
ATOM   1597  C   VAL A 121      10.387 -11.232   3.474  1.00  0.00           C  
ATOM   1598  O   VAL A 121      10.765 -10.674   2.448  1.00  0.00           O  
ATOM   1599  CB  VAL A 121       8.878  -9.883   4.945  1.00  0.00           C  
ATOM   1600  CG1 VAL A 121       8.480  -9.138   3.692  1.00  0.00           C  
ATOM   1601  CG2 VAL A 121       7.895 -11.002   5.208  1.00  0.00           C  
ATOM   1602  H   VAL A 121      11.122  -8.436   4.420  1.00  0.00           H  
ATOM   1603  HA  VAL A 121      10.522 -11.086   5.534  1.00  0.00           H  
ATOM   1604  HB  VAL A 121       8.899  -9.224   5.689  1.00  0.00           H  
ATOM   1605 HG11 VAL A 121       9.287  -8.708   3.282  1.00  0.00           H  
ATOM   1606 HG12 VAL A 121       8.077  -9.775   3.032  1.00  0.00           H  
ATOM   1607 HG13 VAL A 121       7.809  -8.429   3.917  1.00  0.00           H  
ATOM   1608 HG21 VAL A 121       8.091 -11.418   6.098  1.00  0.00           H  
ATOM   1609 HG22 VAL A 121       6.963 -10.635   5.210  1.00  0.00           H  
ATOM   1610 HG23 VAL A 121       7.978 -11.696   4.491  1.00  0.00           H  
ATOM   1611  N   LYS A 122      10.035 -12.518   3.511  1.00  0.00           N  
ATOM   1612  CA  LYS A 122      10.068 -13.376   2.320  1.00  0.00           C  
ATOM   1613  C   LYS A 122       8.889 -13.083   1.408  1.00  0.00           C  
ATOM   1614  O   LYS A 122       7.838 -12.668   1.881  1.00  0.00           O  
ATOM   1615  CB  LYS A 122      10.023 -14.844   2.730  1.00  0.00           C  
ATOM   1616  CG  LYS A 122      11.097 -15.215   3.719  1.00  0.00           C  
ATOM   1617  CD  LYS A 122      11.178 -16.705   3.959  1.00  0.00           C  
ATOM   1618  CE  LYS A 122       9.916 -17.227   4.578  1.00  0.00           C  
ATOM   1619  NZ  LYS A 122      10.099 -18.664   4.893  1.00  0.00           N  
ATOM   1620  H   LYS A 122       9.737 -12.859   4.448  1.00  0.00           H  
ATOM   1621  HA  LYS A 122      10.922 -13.196   1.819  1.00  0.00           H  
ATOM   1622  HB2 LYS A 122       9.134 -15.024   3.142  1.00  0.00           H  
ATOM   1623  HB3 LYS A 122      10.138 -15.399   1.910  1.00  0.00           H  
ATOM   1624  HG2 LYS A 122      11.988 -14.894   3.375  1.00  0.00           H  
ATOM   1625  HG3 LYS A 122      10.913 -14.755   4.596  1.00  0.00           H  
ATOM   1626  HD2 LYS A 122      11.325 -17.163   3.085  1.00  0.00           H  
ATOM   1627  HD3 LYS A 122      11.942 -16.891   4.573  1.00  0.00           H  
ATOM   1628  HE2 LYS A 122       9.726 -16.729   5.417  1.00  0.00           H  
ATOM   1629  HE3 LYS A 122       9.163 -17.126   3.937  1.00  0.00           H  
ATOM   1630  HZ1 LYS A 122       9.701 -19.220   4.162  1.00  0.00           H  
ATOM   1631  HZ2 LYS A 122      11.076 -18.868   4.971  1.00  0.00           H  
ATOM   1632  HZ3 LYS A 122       9.644 -18.877   5.758  1.00  0.00           H  
ATOM   1633  N   LYS A 123       9.056 -13.306   0.107  1.00  0.00           N  
ATOM   1634  CA  LYS A 123       7.979 -13.053  -0.854  1.00  0.00           C  
ATOM   1635  C   LYS A 123       6.735 -13.869  -0.527  1.00  0.00           C  
ATOM   1636  O   LYS A 123       5.615 -13.370  -0.619  1.00  0.00           O  
ATOM   1637  CB  LYS A 123       8.462 -13.338  -2.278  1.00  0.00           C  
ATOM   1638  CG  LYS A 123       9.428 -12.275  -2.762  1.00  0.00           C  
ATOM   1639  CD  LYS A 123      10.263 -12.716  -3.947  1.00  0.00           C  
ATOM   1640  CE  LYS A 123      10.108 -11.765  -5.135  1.00  0.00           C  
ATOM   1641  NZ  LYS A 123       8.762 -11.882  -5.786  1.00  0.00           N  
ATOM   1642  H   LYS A 123       9.989 -13.665  -0.162  1.00  0.00           H  
ATOM   1643  HA  LYS A 123       7.742 -12.073  -0.822  1.00  0.00           H  
ATOM   1644  HB2 LYS A 123       8.925 -14.211  -2.280  1.00  0.00           H  
ATOM   1645  HB3 LYS A 123       7.675 -13.347  -2.876  1.00  0.00           H  
ATOM   1646  HG2 LYS A 123       8.905 -11.452  -3.023  1.00  0.00           H  
ATOM   1647  HG3 LYS A 123      10.046 -12.024  -2.005  1.00  0.00           H  
ATOM   1648  HD2 LYS A 123      11.223 -12.731  -3.683  1.00  0.00           H  
ATOM   1649  HD3 LYS A 123       9.971 -13.623  -4.234  1.00  0.00           H  
ATOM   1650  HE2 LYS A 123      10.235 -10.823  -4.814  1.00  0.00           H  
ATOM   1651  HE3 LYS A 123      10.818 -11.975  -5.813  1.00  0.00           H  
ATOM   1652  HZ1 LYS A 123       8.118 -12.278  -5.135  1.00  0.00           H  
ATOM   1653  HZ2 LYS A 123       8.452 -10.974  -6.060  1.00  0.00           H  
ATOM   1654  HZ3 LYS A 123       8.838 -12.471  -6.588  1.00  0.00           H  
ATOM   1655  N   ARG A 124       6.931 -15.119  -0.128  1.00  0.00           N  
ATOM   1656  CA  ARG A 124       5.812 -15.974   0.244  1.00  0.00           C  
ATOM   1657  C   ARG A 124       4.927 -15.298   1.311  1.00  0.00           C  
ATOM   1658  O   ARG A 124       3.702 -15.418   1.289  1.00  0.00           O  
ATOM   1659  CB  ARG A 124       6.338 -17.305   0.793  1.00  0.00           C  
ATOM   1660  CG  ARG A 124       6.063 -18.544  -0.069  1.00  0.00           C  
ATOM   1661  CD  ARG A 124       6.726 -18.488  -1.449  1.00  0.00           C  
ATOM   1662  NE  ARG A 124       7.071 -19.822  -1.956  1.00  0.00           N  
ATOM   1663  CZ  ARG A 124       8.140 -20.526  -1.574  1.00  0.00           C  
ATOM   1664  NH1 ARG A 124       8.994 -20.033  -0.680  1.00  0.00           N  
ATOM   1665  NH2 ARG A 124       8.356 -21.737  -2.076  1.00  0.00           N  
ATOM   1666  H   ARG A 124       7.920 -15.424  -0.105  1.00  0.00           H  
ATOM   1667  HA  ARG A 124       5.245 -16.148  -0.569  1.00  0.00           H  
ATOM   1668  HB2 ARG A 124       7.331 -17.227   0.904  1.00  0.00           H  
ATOM   1669  HB3 ARG A 124       5.920 -17.461   1.690  1.00  0.00           H  
ATOM   1670  HG2 ARG A 124       6.405 -19.358   0.405  1.00  0.00           H  
ATOM   1671  HG3 ARG A 124       5.074 -18.637  -0.206  1.00  0.00           H  
ATOM   1672  HD2 ARG A 124       6.089 -18.052  -2.078  1.00  0.00           H  
ATOM   1673  HD3 ARG A 124       7.555 -17.943  -1.367  1.00  0.00           H  
ATOM   1674  HE  ARG A 124       6.458 -20.235  -2.640  1.00  0.00           H  
ATOM   1675 HH11 ARG A 124       8.836 -19.139  -0.268  1.00  0.00           H  
ATOM   1676 HH12 ARG A 124       9.802 -20.567  -0.418  1.00  0.00           H  
ATOM   1677 HH21 ARG A 124       7.698 -22.123  -2.728  1.00  0.00           H  
ATOM   1678 HH22 ARG A 124       9.161 -22.257  -1.808  1.00  0.00           H  
ATOM   1679  N   ASP A 125       5.553 -14.567   2.227  1.00  0.00           N  
ATOM   1680  CA  ASP A 125       4.840 -13.916   3.326  1.00  0.00           C  
ATOM   1681  C   ASP A 125       4.597 -12.423   3.154  1.00  0.00           C  
ATOM   1682  O   ASP A 125       4.307 -11.721   4.124  1.00  0.00           O  
ATOM   1683  CB  ASP A 125       5.626 -14.131   4.621  1.00  0.00           C  
ATOM   1684  CG  ASP A 125       5.920 -15.596   4.891  1.00  0.00           C  
ATOM   1685  OD1 ASP A 125       6.733 -15.872   5.797  1.00  0.00           O  
ATOM   1686  OD2 ASP A 125       5.341 -16.473   4.206  1.00  0.00           O  
ATOM   1687  H   ASP A 125       6.584 -14.497   2.098  1.00  0.00           H  
ATOM   1688  HA  ASP A 125       3.921 -14.362   3.387  1.00  0.00           H  
ATOM   1689  HB2 ASP A 125       6.487 -13.642   4.543  1.00  0.00           H  
ATOM   1690  HB3 ASP A 125       5.087 -13.770   5.372  1.00  0.00           H  
ATOM   1691  N   LEU A 126       4.683 -11.929   1.929  1.00  0.00           N  
ATOM   1692  CA  LEU A 126       4.514 -10.500   1.719  1.00  0.00           C  
ATOM   1693  C   LEU A 126       3.138  -9.933   2.065  1.00  0.00           C  
ATOM   1694  O   LEU A 126       3.046  -8.869   2.675  1.00  0.00           O  
ATOM   1695  CB  LEU A 126       4.872 -10.148   0.274  1.00  0.00           C  
ATOM   1696  CG  LEU A 126       5.402  -8.739   0.009  1.00  0.00           C  
ATOM   1697  CD1 LEU A 126       5.784  -8.625  -1.448  1.00  0.00           C  
ATOM   1698  CD2 LEU A 126       4.361  -7.709   0.344  1.00  0.00           C  
ATOM   1699  H   LEU A 126       4.869 -12.607   1.183  1.00  0.00           H  
ATOM   1700  HA  LEU A 126       5.210 -10.006   2.290  1.00  0.00           H  
ATOM   1701  HB2 LEU A 126       5.575 -10.792  -0.032  1.00  0.00           H  
ATOM   1702  HB3 LEU A 126       4.049 -10.266  -0.282  1.00  0.00           H  
ATOM   1703  HG  LEU A 126       6.201  -8.582   0.580  1.00  0.00           H  
ATOM   1704 HD11 LEU A 126       4.982  -8.796  -2.024  1.00  0.00           H  
ATOM   1705 HD12 LEU A 126       6.134  -7.705  -1.637  1.00  0.00           H  
ATOM   1706 HD13 LEU A 126       6.494  -9.297  -1.667  1.00  0.00           H  
ATOM   1707 HD21 LEU A 126       4.107  -7.778   1.313  1.00  0.00           H  
ATOM   1708 HD22 LEU A 126       4.719  -6.788   0.167  1.00  0.00           H  
ATOM   1709 HD23 LEU A 126       3.541  -7.853  -0.217  1.00  0.00           H  
ATOM   1710  N   GLU A 127       2.070 -10.642   1.718  1.00  0.00           N  
ATOM   1711  CA  GLU A 127       0.726 -10.124   1.977  1.00  0.00           C  
ATOM   1712  C   GLU A 127       0.435  -9.940   3.471  1.00  0.00           C  
ATOM   1713  O   GLU A 127      -0.139  -8.932   3.890  1.00  0.00           O  
ATOM   1714  CB  GLU A 127      -0.316 -11.057   1.358  1.00  0.00           C  
ATOM   1715  CG  GLU A 127      -1.436 -10.339   0.623  1.00  0.00           C  
ATOM   1716  CD  GLU A 127      -2.672 -11.218   0.443  1.00  0.00           C  
ATOM   1717  OE1 GLU A 127      -2.533 -12.365  -0.049  1.00  0.00           O  
ATOM   1718  OE2 GLU A 127      -3.786 -10.760   0.796  1.00  0.00           O  
ATOM   1719  H   GLU A 127       2.261 -11.547   1.271  1.00  0.00           H  
ATOM   1720  HA  GLU A 127       0.610  -9.235   1.504  1.00  0.00           H  
ATOM   1721  HB2 GLU A 127       0.147 -11.633   0.707  1.00  0.00           H  
ATOM   1722  HB3 GLU A 127      -0.723 -11.578   2.087  1.00  0.00           H  
ATOM   1723  HG2 GLU A 127      -1.706  -9.560   1.153  1.00  0.00           H  
ATOM   1724  HG3 GLU A 127      -1.117 -10.097  -0.272  1.00  0.00           H  
ATOM   1725  N   GLN A 128       0.850 -10.905   4.275  1.00  0.00           N  
ATOM   1726  CA  GLN A 128       0.639 -10.830   5.709  1.00  0.00           C  
ATOM   1727  C   GLN A 128       1.412  -9.661   6.303  1.00  0.00           C  
ATOM   1728  O   GLN A 128       0.965  -9.027   7.262  1.00  0.00           O  
ATOM   1729  CB  GLN A 128       1.073 -12.128   6.378  1.00  0.00           C  
ATOM   1730  CG  GLN A 128       1.202 -12.012   7.874  1.00  0.00           C  
ATOM   1731  CD  GLN A 128       1.506 -13.332   8.527  1.00  0.00           C  
ATOM   1732  H   GLN A 128       1.326 -11.697   3.804  1.00  0.00           H  
ATOM   1733  HA  GLN A 128      -0.340 -10.666   5.874  1.00  0.00           H  
ATOM   1734  HB2 GLN A 128       0.397 -12.836   6.173  1.00  0.00           H  
ATOM   1735  HB3 GLN A 128       1.961 -12.400   6.004  1.00  0.00           H  
ATOM   1736  HG2 GLN A 128       1.942 -11.371   8.087  1.00  0.00           H  
ATOM   1737  HG3 GLN A 128       0.342 -11.659   8.247  1.00  0.00           H  
ATOM   1738  OE1 GLN A 128       1.866 -13.388   9.704  1.00  0.00           O  
ATOM   1739  NE2 GLN A 128       1.353 -14.414   7.768  1.00  0.00           N  
ATOM   1740 HE21 GLN A 128       1.553 -15.345   8.135  1.00  0.00           H  
ATOM   1741 HE22 GLN A 128       1.031 -14.300   6.809  1.00  0.00           H  
ATOM   1742  N   ALA A 129       2.595  -9.406   5.752  1.00  0.00           N  
ATOM   1743  CA  ALA A 129       3.433  -8.322   6.235  1.00  0.00           C  
ATOM   1744  C   ALA A 129       2.787  -6.977   5.960  1.00  0.00           C  
ATOM   1745  O   ALA A 129       2.765  -6.092   6.823  1.00  0.00           O  
ATOM   1746  CB  ALA A 129       4.792  -8.384   5.561  1.00  0.00           C  
ATOM   1747  H   ALA A 129       2.857 -10.033   4.969  1.00  0.00           H  
ATOM   1748  HA  ALA A 129       3.555  -8.424   7.231  1.00  0.00           H  
ATOM   1749  HB1 ALA A 129       5.028  -9.337   5.366  1.00  0.00           H  
ATOM   1750  HB2 ALA A 129       4.766  -7.868   4.704  1.00  0.00           H  
ATOM   1751  HB3 ALA A 129       5.485  -7.989   6.165  1.00  0.00           H  
ATOM   1752  N   ILE A 130       2.232  -6.839   4.762  1.00  0.00           N  
ATOM   1753  CA  ILE A 130       1.591  -5.596   4.363  1.00  0.00           C  
ATOM   1754  C   ILE A 130       0.332  -5.373   5.200  1.00  0.00           C  
ATOM   1755  O   ILE A 130      -0.005  -4.246   5.554  1.00  0.00           O  
ATOM   1756  CB  ILE A 130       1.251  -5.608   2.855  1.00  0.00           C  
ATOM   1757  CG1 ILE A 130       1.254  -4.178   2.324  1.00  0.00           C  
ATOM   1758  CG2 ILE A 130      -0.101  -6.260   2.614  1.00  0.00           C  
ATOM   1759  CD1 ILE A 130       2.605  -3.496   2.456  1.00  0.00           C  
ATOM   1760  H   ILE A 130       2.295  -7.675   4.152  1.00  0.00           H  
ATOM   1761  HA  ILE A 130       2.224  -4.859   4.602  1.00  0.00           H  
ATOM   1762  HB  ILE A 130       1.962  -6.115   2.389  1.00  0.00           H  
ATOM   1763 HG12 ILE A 130       0.995  -4.194   1.363  1.00  0.00           H  
ATOM   1764 HG13 ILE A 130       0.581  -3.650   2.835  1.00  0.00           H  
ATOM   1765 HG21 ILE A 130      -0.294  -6.277   1.634  1.00  0.00           H  
ATOM   1766 HG22 ILE A 130      -0.089  -7.195   2.966  1.00  0.00           H  
ATOM   1767 HG23 ILE A 130      -0.812  -5.738   3.083  1.00  0.00           H  
ATOM   1768 HD11 ILE A 130       3.286  -4.014   1.941  1.00  0.00           H  
ATOM   1769 HD12 ILE A 130       2.541  -2.569   2.093  1.00  0.00           H  
ATOM   1770 HD13 ILE A 130       2.864  -3.464   3.419  1.00  0.00           H  
ATOM   1771  N   SER A 131      -0.364  -6.462   5.505  1.00  0.00           N  
ATOM   1772  CA  SER A 131      -1.573  -6.383   6.303  1.00  0.00           C  
ATOM   1773  C   SER A 131      -1.205  -5.946   7.712  1.00  0.00           C  
ATOM   1774  O   SER A 131      -1.913  -5.140   8.313  1.00  0.00           O  
ATOM   1775  CB  SER A 131      -2.278  -7.741   6.341  1.00  0.00           C  
ATOM   1776  OG  SER A 131      -3.599  -7.613   6.838  1.00  0.00           O  
ATOM   1777  H   SER A 131       0.024  -7.348   5.131  1.00  0.00           H  
ATOM   1778  HA  SER A 131      -2.166  -5.682   5.908  1.00  0.00           H  
ATOM   1779  HB2 SER A 131      -2.313  -8.110   5.418  1.00  0.00           H  
ATOM   1780  HB3 SER A 131      -1.765  -8.351   6.937  1.00  0.00           H  
ATOM   1781  HG  SER A 131      -3.603  -6.985   7.615  1.00  0.00           H  
ATOM   1782  N   GLN A 132      -0.090  -6.458   8.232  1.00  0.00           N  
ATOM   1783  CA  GLN A 132       0.336  -6.091   9.580  1.00  0.00           C  
ATOM   1784  C   GLN A 132       0.615  -4.600   9.613  1.00  0.00           C  
ATOM   1785  O   GLN A 132       0.353  -3.933  10.611  1.00  0.00           O  
ATOM   1786  CB  GLN A 132       1.609  -6.834  10.021  1.00  0.00           C  
ATOM   1787  CG  GLN A 132       2.042  -6.420  11.444  1.00  0.00           C  
ATOM   1788  CD  GLN A 132       3.462  -6.843  11.840  1.00  0.00           C  
ATOM   1789  H   GLN A 132       0.423  -7.109   7.622  1.00  0.00           H  
ATOM   1790  HA  GLN A 132      -0.420  -6.279  10.204  1.00  0.00           H  
ATOM   1791  HB2 GLN A 132       1.430  -7.805  10.029  1.00  0.00           H  
ATOM   1792  HB3 GLN A 132       2.346  -6.608   9.402  1.00  0.00           H  
ATOM   1793  HG2 GLN A 132       1.980  -5.418  11.512  1.00  0.00           H  
ATOM   1794  HG3 GLN A 132       1.396  -6.826  12.099  1.00  0.00           H  
ATOM   1795  OE1 GLN A 132       4.437  -6.539  11.146  1.00  0.00           O  
ATOM   1796  NE2 GLN A 132       3.580  -7.528  12.980  1.00  0.00           N  
ATOM   1797 HE21 GLN A 132       4.485  -7.850  13.294  1.00  0.00           H  
ATOM   1798 HE22 GLN A 132       2.741  -7.717  13.524  1.00  0.00           H  
ATOM   1799  N   ARG A 133       1.151  -4.073   8.521  1.00  0.00           N  
ATOM   1800  CA  ARG A 133       1.459  -2.660   8.500  1.00  0.00           C  
ATOM   1801  C   ARG A 133       0.179  -1.834   8.646  1.00  0.00           C  
ATOM   1802  O   ARG A 133       0.142  -0.895   9.439  1.00  0.00           O  
ATOM   1803  CB  ARG A 133       2.158  -2.304   7.187  1.00  0.00           C  
ATOM   1804  CG  ARG A 133       3.408  -1.470   7.359  1.00  0.00           C  
ATOM   1805  CD  ARG A 133       4.670  -2.319   7.346  1.00  0.00           C  
ATOM   1806  NE  ARG A 133       4.602  -3.441   8.275  1.00  0.00           N  
ATOM   1807  CZ  ARG A 133       5.573  -4.335   8.427  1.00  0.00           C  
ATOM   1808  NH1 ARG A 133       6.682  -4.228   7.715  1.00  0.00           N  
ATOM   1809  NH2 ARG A 133       5.434  -5.344   9.273  1.00  0.00           N  
ATOM   1810  H   ARG A 133       1.315  -4.720   7.745  1.00  0.00           H  
ATOM   1811  HA  ARG A 133       2.066  -2.440   9.271  1.00  0.00           H  
ATOM   1812  HB2 ARG A 133       2.409  -3.153   6.730  1.00  0.00           H  
ATOM   1813  HB3 ARG A 133       1.516  -1.791   6.623  1.00  0.00           H  
ATOM   1814  HG2 ARG A 133       3.475  -0.806   6.614  1.00  0.00           H  
ATOM   1815  HG3 ARG A 133       3.372  -0.986   8.234  1.00  0.00           H  
ATOM   1816  HD2 ARG A 133       4.799  -2.666   6.418  1.00  0.00           H  
ATOM   1817  HD3 ARG A 133       5.439  -1.731   7.594  1.00  0.00           H  
ATOM   1818  HE  ARG A 133       3.773  -3.544   8.832  1.00  0.00           H  
ATOM   1819 HH11 ARG A 133       6.823  -3.478   7.075  1.00  0.00           H  
ATOM   1820 HH12 ARG A 133       7.410  -4.923   7.821  1.00  0.00           H  
ATOM   1821 HH21 ARG A 133       4.591  -5.417   9.816  1.00  0.00           H  
ATOM   1822 HH22 ARG A 133       6.154  -6.024   9.374  1.00  0.00           H  
ATOM   1823  N   ILE A 134      -0.877  -2.198   7.915  1.00  0.00           N  
ATOM   1824  CA  ILE A 134      -2.148  -1.471   8.012  1.00  0.00           C  
ATOM   1825  C   ILE A 134      -2.798  -1.725   9.374  1.00  0.00           C  
ATOM   1826  O   ILE A 134      -3.408  -0.837   9.971  1.00  0.00           O  
ATOM   1827  CB  ILE A 134      -3.164  -1.853   6.875  1.00  0.00           C  
ATOM   1828  CG1 ILE A 134      -3.734  -3.249   7.092  1.00  0.00           C  
ATOM   1829  CG2 ILE A 134      -2.487  -1.795   5.527  1.00  0.00           C  
ATOM   1830  CD1 ILE A 134      -4.814  -3.623   6.081  1.00  0.00           C  
ATOM   1831  H   ILE A 134      -0.726  -3.008   7.296  1.00  0.00           H  
ATOM   1832  HA  ILE A 134      -1.917  -0.498   7.983  1.00  0.00           H  
ATOM   1833  HB  ILE A 134      -3.908  -1.194   6.917  1.00  0.00           H  
ATOM   1834 HG12 ILE A 134      -2.994  -3.912   7.027  1.00  0.00           H  
ATOM   1835 HG13 ILE A 134      -4.131  -3.292   8.005  1.00  0.00           H  
ATOM   1836 HG21 ILE A 134      -3.149  -1.999   4.805  1.00  0.00           H  
ATOM   1837 HG22 ILE A 134      -2.109  -0.881   5.376  1.00  0.00           H  
ATOM   1838 HG23 ILE A 134      -1.745  -2.466   5.490  1.00  0.00           H  
ATOM   1839 HD11 ILE A 134      -4.425  -3.592   5.164  1.00  0.00           H  
ATOM   1840 HD12 ILE A 134      -5.141  -4.543   6.280  1.00  0.00           H  
ATOM   1841 HD13 ILE A 134      -5.566  -2.972   6.153  1.00  0.00           H  
ATOM   1842  N   GLN A 135      -2.652  -2.955   9.851  1.00  0.00           N  
ATOM   1843  CA  GLN A 135      -3.216  -3.381  11.120  1.00  0.00           C  
ATOM   1844  C   GLN A 135      -2.633  -2.633  12.321  1.00  0.00           C  
ATOM   1845  O   GLN A 135      -3.208  -2.662  13.408  1.00  0.00           O  
ATOM   1846  CB  GLN A 135      -2.990  -4.888  11.279  1.00  0.00           C  
ATOM   1847  CG  GLN A 135      -4.230  -5.699  11.643  1.00  0.00           C  
ATOM   1848  CD  GLN A 135      -4.557  -5.638  13.121  1.00  0.00           C  
ATOM   1849  H   GLN A 135      -2.094  -3.591   9.232  1.00  0.00           H  
ATOM   1850  HA  GLN A 135      -4.214  -3.193  11.100  1.00  0.00           H  
ATOM   1851  HB2 GLN A 135      -2.626  -5.251  10.414  1.00  0.00           H  
ATOM   1852  HB3 GLN A 135      -2.301  -5.035  12.000  1.00  0.00           H  
ATOM   1853  HG2 GLN A 135      -5.008  -5.339  11.128  1.00  0.00           H  
ATOM   1854  HG3 GLN A 135      -4.072  -6.653  11.388  1.00  0.00           H  
ATOM   1855  OE1 GLN A 135      -3.738  -6.013  13.965  1.00  0.00           O  
ATOM   1856  NE2 GLN A 135      -5.759  -5.172  13.445  1.00  0.00           N  
ATOM   1857 HE21 GLN A 135      -6.054  -5.115  14.416  1.00  0.00           H  
ATOM   1858 HE22 GLN A 135      -6.385  -4.870  12.700  1.00  0.00           H  
ATOM   1859  N   THR A 136      -1.504  -1.957  12.132  1.00  0.00           N  
ATOM   1860  CA  THR A 136      -0.881  -1.234  13.238  1.00  0.00           C  
ATOM   1861  C   THR A 136      -0.763   0.278  13.019  1.00  0.00           C  
ATOM   1862  O   THR A 136      -0.080   0.968  13.771  1.00  0.00           O  
ATOM   1863  CB  THR A 136       0.526  -1.821  13.565  1.00  0.00           C  
ATOM   1864  OG1 THR A 136       1.410  -1.650  12.449  1.00  0.00           O  
ATOM   1865  CG2 THR A 136       0.412  -3.295  13.880  1.00  0.00           C  
ATOM   1866  H   THR A 136      -1.123  -1.987  11.176  1.00  0.00           H  
ATOM   1867  HA  THR A 136      -1.442  -1.386  14.076  1.00  0.00           H  
ATOM   1868  HB  THR A 136       0.910  -1.310  14.361  1.00  0.00           H  
ATOM   1869 HG21 THR A 136       1.087  -3.552  14.578  1.00  0.00           H  
ATOM   1870 HG22 THR A 136      -0.507  -3.504  14.226  1.00  0.00           H  
ATOM   1871 HG23 THR A 136       0.578  -3.839  13.052  1.00  0.00           H  
ATOM   1872  HG1 THR A 136       1.184  -2.305  11.721  1.00  0.00           H  
ATOM   1873  N   ASN A 137      -1.443   0.791  12.001  1.00  0.00           N  
ATOM   1874  CA  ASN A 137      -1.406   2.218  11.689  1.00  0.00           C  
ATOM   1875  C   ASN A 137      -0.019   2.754  11.343  1.00  0.00           C  
ATOM   1876  O   ASN A 137       0.238   3.956  11.443  1.00  0.00           O  
ATOM   1877  CB  ASN A 137      -1.989   3.035  12.841  1.00  0.00           C  
ATOM   1878  CG  ASN A 137      -3.482   2.845  12.986  1.00  0.00           C  
ATOM   1879  H   ASN A 137      -1.996   0.102  11.453  1.00  0.00           H  
ATOM   1880  HA  ASN A 137      -1.990   2.357  10.865  1.00  0.00           H  
ATOM   1881  HB2 ASN A 137      -1.547   2.747  13.686  1.00  0.00           H  
ATOM   1882  HB3 ASN A 137      -1.804   3.998  12.668  1.00  0.00           H  
ATOM   1883  OD1 ASN A 137      -4.218   2.857  11.996  1.00  0.00           O  
ATOM   1884  ND2 ASN A 137      -3.943   2.679  14.223  1.00  0.00           N  
ATOM   1885 HD21 ASN A 137      -3.306   2.691  14.996  1.00  0.00           H  
ATOM   1886 HD22 ASN A 137      -4.919   2.544  14.381  1.00  0.00           H  
ATOM   1887  N   ASN A 138       0.880   1.860  10.950  1.00  0.00           N  
ATOM   1888  CA  ASN A 138       2.214   2.275  10.557  1.00  0.00           C  
ATOM   1889  C   ASN A 138       2.057   2.718   9.109  1.00  0.00           C  
ATOM   1890  O   ASN A 138       2.352   1.971   8.179  1.00  0.00           O  
ATOM   1891  CB  ASN A 138       3.196   1.106  10.647  1.00  0.00           C  
ATOM   1892  CG  ASN A 138       4.612   1.507  10.280  1.00  0.00           C  
ATOM   1893  H   ASN A 138       0.555   0.879  10.950  1.00  0.00           H  
ATOM   1894  HA  ASN A 138       2.443   3.076  11.080  1.00  0.00           H  
ATOM   1895  HB2 ASN A 138       3.195   0.765  11.582  1.00  0.00           H  
ATOM   1896  HB3 ASN A 138       2.895   0.393  10.020  1.00  0.00           H  
ATOM   1897  OD1 ASN A 138       5.508   0.668  10.213  1.00  0.00           O  
ATOM   1898  ND2 ASN A 138       4.820   2.796  10.043  1.00  0.00           N  
ATOM   1899 HD21 ASN A 138       4.061   3.446  10.117  1.00  0.00           H  
ATOM   1900 HD22 ASN A 138       5.731   3.121   9.791  1.00  0.00           H  
ATOM   1901  N   ASN A 139       1.576   3.938   8.925  1.00  0.00           N  
ATOM   1902  CA  ASN A 139       1.353   4.457   7.593  1.00  0.00           C  
ATOM   1903  C   ASN A 139       1.562   5.955   7.621  1.00  0.00           C  
ATOM   1904  O   ASN A 139       0.613   6.725   7.537  1.00  0.00           O  
ATOM   1905  CB  ASN A 139      -0.072   4.126   7.171  1.00  0.00           C  
ATOM   1906  CG  ASN A 139      -0.307   4.324   5.699  1.00  0.00           C  
ATOM   1907  OD1 ASN A 139       0.455   5.026   5.035  1.00  0.00           O  
ATOM   1908  ND2 ASN A 139      -1.359   3.703   5.173  1.00  0.00           N  
ATOM   1909  H   ASN A 139       1.381   4.469   9.793  1.00  0.00           H  
ATOM   1910  HA  ASN A 139       2.058   4.072   6.999  1.00  0.00           H  
ATOM   1911  HB2 ASN A 139      -0.254   3.171   7.401  1.00  0.00           H  
ATOM   1912  HB3 ASN A 139      -0.696   4.718   7.680  1.00  0.00           H  
ATOM   1913 HD21 ASN A 139      -1.949   3.144   5.759  1.00  0.00           H  
ATOM   1914 HD22 ASN A 139      -1.561   3.794   4.200  1.00  0.00           H  
ATOM   1915  N   PRO A 140       2.822   6.384   7.738  1.00  0.00           N  
ATOM   1916  CA  PRO A 140       3.214   7.790   7.788  1.00  0.00           C  
ATOM   1917  C   PRO A 140       2.437   8.753   6.896  1.00  0.00           C  
ATOM   1918  O   PRO A 140       1.851   9.708   7.394  1.00  0.00           O  
ATOM   1919  CB  PRO A 140       4.696   7.733   7.449  1.00  0.00           C  
ATOM   1920  CG  PRO A 140       5.111   6.491   8.151  1.00  0.00           C  
ATOM   1921  CD  PRO A 140       4.014   5.519   7.774  1.00  0.00           C  
ATOM   1922  HA  PRO A 140       3.200   8.126   8.766  1.00  0.00           H  
ATOM   1923  HB2 PRO A 140       4.833   7.655   6.469  1.00  0.00           H  
ATOM   1924  HB3 PRO A 140       5.173   8.526   7.807  1.00  0.00           H  
ATOM   1925  HG2 PRO A 140       5.992   6.171   7.822  1.00  0.00           H  
ATOM   1926  HG3 PRO A 140       5.136   6.628   9.135  1.00  0.00           H  
ATOM   1927  HD2 PRO A 140       4.182   5.113   6.881  1.00  0.00           H  
ATOM   1928  HD3 PRO A 140       3.911   4.805   8.461  1.00  0.00           H  
ATOM   1929  N   PHE A 141       2.418   8.511   5.590  1.00  0.00           N  
ATOM   1930  CA  PHE A 141       1.713   9.416   4.684  1.00  0.00           C  
ATOM   1931  C   PHE A 141       0.281   8.982   4.405  1.00  0.00           C  
ATOM   1932  O   PHE A 141      -0.298   9.341   3.378  1.00  0.00           O  
ATOM   1933  CB  PHE A 141       2.489   9.547   3.373  1.00  0.00           C  
ATOM   1934  CG  PHE A 141       3.943   9.827   3.568  1.00  0.00           C  
ATOM   1935  CD1 PHE A 141       4.795   8.835   4.037  1.00  0.00           C  
ATOM   1936  CD2 PHE A 141       4.458  11.089   3.328  1.00  0.00           C  
ATOM   1937  CE1 PHE A 141       6.139   9.093   4.268  1.00  0.00           C  
ATOM   1938  CE2 PHE A 141       5.806  11.361   3.555  1.00  0.00           C  
ATOM   1939  CZ  PHE A 141       6.648  10.357   4.028  1.00  0.00           C  
ATOM   1940  H   PHE A 141       2.921   7.668   5.285  1.00  0.00           H  
ATOM   1941  HA  PHE A 141       1.661  10.314   5.150  1.00  0.00           H  
ATOM   1942  HB2 PHE A 141       2.400   8.693   2.885  1.00  0.00           H  
ATOM   1943  HB3 PHE A 141       2.094  10.296   2.864  1.00  0.00           H  
ATOM   1944  HD1 PHE A 141       4.438   7.918   4.211  1.00  0.00           H  
ATOM   1945  HD2 PHE A 141       3.861  11.815   2.988  1.00  0.00           H  
ATOM   1946  HE1 PHE A 141       6.734   8.357   4.610  1.00  0.00           H  
ATOM   1947  HE2 PHE A 141       6.166  12.288   3.376  1.00  0.00           H  
ATOM   1948  HZ  PHE A 141       7.613  10.549   4.192  1.00  0.00           H  
ATOM   1949  N   GLN A 142      -0.281   8.219   5.340  1.00  0.00           N  
ATOM   1950  CA  GLN A 142      -1.643   7.701   5.242  1.00  0.00           C  
ATOM   1951  C   GLN A 142      -2.064   7.391   3.807  1.00  0.00           C  
ATOM   1952  O   GLN A 142      -3.172   7.721   3.387  1.00  0.00           O  
ATOM   1953  CB  GLN A 142      -2.630   8.680   5.899  1.00  0.00           C  
ATOM   1954  CG  GLN A 142      -4.111   8.267   5.828  1.00  0.00           C  
ATOM   1955  CD  GLN A 142      -4.361   6.784   6.144  1.00  0.00           C  
ATOM   1956  H   GLN A 142       0.343   8.020   6.160  1.00  0.00           H  
ATOM   1957  HA  GLN A 142      -1.684   6.834   5.768  1.00  0.00           H  
ATOM   1958  HB2 GLN A 142      -2.388   8.780   6.869  1.00  0.00           H  
ATOM   1959  HB3 GLN A 142      -2.542   9.576   5.451  1.00  0.00           H  
ATOM   1960  HG2 GLN A 142      -4.626   8.819   6.485  1.00  0.00           H  
ATOM   1961  HG3 GLN A 142      -4.448   8.453   4.904  1.00  0.00           H  
ATOM   1962  OE1 GLN A 142      -3.981   6.281   7.212  1.00  0.00           O  
ATOM   1963  NE2 GLN A 142      -5.015   6.085   5.214  1.00  0.00           N  
ATOM   1964 HE21 GLN A 142      -5.201   5.101   5.350  1.00  0.00           H  
ATOM   1965 HE22 GLN A 142      -5.321   6.562   4.370  1.00  0.00           H  
ATOM   1966  N   VAL A 143      -1.170   6.754   3.057  1.00  0.00           N  
ATOM   1967  CA  VAL A 143      -1.463   6.389   1.679  1.00  0.00           C  
ATOM   1968  C   VAL A 143      -2.722   5.532   1.639  1.00  0.00           C  
ATOM   1969  O   VAL A 143      -2.782   4.471   2.259  1.00  0.00           O  
ATOM   1970  CB  VAL A 143      -0.315   5.584   1.066  1.00  0.00           C  
ATOM   1971  CG1 VAL A 143      -0.647   5.216  -0.372  1.00  0.00           C  
ATOM   1972  CG2 VAL A 143       0.963   6.389   1.129  1.00  0.00           C  
ATOM   1973  H   VAL A 143      -0.271   6.547   3.529  1.00  0.00           H  
ATOM   1974  HA  VAL A 143      -1.643   7.227   1.162  1.00  0.00           H  
ATOM   1975  HB  VAL A 143      -0.234   4.732   1.571  1.00  0.00           H  
ATOM   1976 HG11 VAL A 143      -1.619   4.994  -0.444  1.00  0.00           H  
ATOM   1977 HG12 VAL A 143      -0.437   5.988  -0.972  1.00  0.00           H  
ATOM   1978 HG13 VAL A 143      -0.104   4.423  -0.648  1.00  0.00           H  
ATOM   1979 HG21 VAL A 143       1.465   6.288   0.269  1.00  0.00           H  
ATOM   1980 HG22 VAL A 143       0.744   7.355   1.275  1.00  0.00           H  
ATOM   1981 HG23 VAL A 143       1.530   6.059   1.886  1.00  0.00           H  
ATOM   1982  N   PRO A 144      -3.750   5.982   0.906  1.00  0.00           N  
ATOM   1983  CA  PRO A 144      -4.990   5.209   0.824  1.00  0.00           C  
ATOM   1984  C   PRO A 144      -4.756   3.783   0.343  1.00  0.00           C  
ATOM   1985  O   PRO A 144      -3.999   3.548  -0.593  1.00  0.00           O  
ATOM   1986  CB  PRO A 144      -5.843   6.027  -0.142  1.00  0.00           C  
ATOM   1987  CG  PRO A 144      -4.827   6.703  -1.009  1.00  0.00           C  
ATOM   1988  CD  PRO A 144      -3.791   7.138  -0.006  1.00  0.00           C  
ATOM   1989  HA  PRO A 144      -5.470   5.210   1.717  1.00  0.00           H  
ATOM   1990  HB2 PRO A 144      -6.435   5.434  -0.684  1.00  0.00           H  
ATOM   1991  HB3 PRO A 144      -6.395   6.697   0.349  1.00  0.00           H  
ATOM   1992  HG2 PRO A 144      -4.443   6.064  -1.664  1.00  0.00           H  
ATOM   1993  HG3 PRO A 144      -5.226   7.484  -1.472  1.00  0.00           H  
ATOM   1994  HD2 PRO A 144      -2.905   7.279  -0.434  1.00  0.00           H  
ATOM   1995  HD3 PRO A 144      -4.075   7.959   0.479  1.00  0.00           H  
ATOM   1996  N   ILE A 145      -5.413   2.840   1.007  1.00  0.00           N  
ATOM   1997  CA  ILE A 145      -5.315   1.416   0.697  1.00  0.00           C  
ATOM   1998  C   ILE A 145      -5.264   1.091  -0.806  1.00  0.00           C  
ATOM   1999  O   ILE A 145      -4.884  -0.019  -1.203  1.00  0.00           O  
ATOM   2000  CB  ILE A 145      -6.495   0.655   1.361  1.00  0.00           C  
ATOM   2001  CG1 ILE A 145      -6.445  -0.829   0.998  1.00  0.00           C  
ATOM   2002  CG2 ILE A 145      -7.817   1.294   0.955  1.00  0.00           C  
ATOM   2003  CD1 ILE A 145      -7.518  -1.652   1.661  1.00  0.00           C  
ATOM   2004  H   ILE A 145      -6.018   3.208   1.785  1.00  0.00           H  
ATOM   2005  HA  ILE A 145      -4.430   1.100   1.085  1.00  0.00           H  
ATOM   2006  HB  ILE A 145      -6.391   0.739   2.345  1.00  0.00           H  
ATOM   2007 HG12 ILE A 145      -6.533  -0.913   0.006  1.00  0.00           H  
ATOM   2008 HG13 ILE A 145      -5.550  -1.185   1.269  1.00  0.00           H  
ATOM   2009 HG21 ILE A 145      -8.568   0.832   1.423  1.00  0.00           H  
ATOM   2010 HG22 ILE A 145      -7.811   2.260   1.208  1.00  0.00           H  
ATOM   2011 HG23 ILE A 145      -7.938   1.209  -0.032  1.00  0.00           H  
ATOM   2012 HD11 ILE A 145      -8.418  -1.310   1.389  1.00  0.00           H  
ATOM   2013 HD12 ILE A 145      -7.427  -2.608   1.381  1.00  0.00           H  
ATOM   2014 HD13 ILE A 145      -7.424  -1.586   2.655  1.00  0.00           H  
ATOM   2015  N   GLU A 146      -5.643   2.057  -1.640  1.00  0.00           N  
ATOM   2016  CA  GLU A 146      -5.621   1.859  -3.087  1.00  0.00           C  
ATOM   2017  C   GLU A 146      -4.185   1.870  -3.616  1.00  0.00           C  
ATOM   2018  O   GLU A 146      -3.641   0.815  -3.957  1.00  0.00           O  
ATOM   2019  CB  GLU A 146      -6.457   2.933  -3.796  1.00  0.00           C  
ATOM   2020  CG  GLU A 146      -6.342   2.882  -5.318  1.00  0.00           C  
ATOM   2021  CD  GLU A 146      -7.583   3.387  -6.028  1.00  0.00           C  
ATOM   2022  OE1 GLU A 146      -8.588   2.645  -6.063  1.00  0.00           O  
ATOM   2023  OE2 GLU A 146      -7.555   4.524  -6.548  1.00  0.00           O  
ATOM   2024  H   GLU A 146      -5.946   2.935  -1.185  1.00  0.00           H  
ATOM   2025  HA  GLU A 146      -6.053   0.980  -3.316  1.00  0.00           H  
ATOM   2026  HB2 GLU A 146      -7.397   2.781  -3.565  1.00  0.00           H  
ATOM   2027  HB3 GLU A 146      -6.130   3.809  -3.503  1.00  0.00           H  
ATOM   2028  HG2 GLU A 146      -5.589   3.456  -5.586  1.00  0.00           H  
ATOM   2029  HG3 GLU A 146      -6.206   1.944  -5.584  1.00  0.00           H  
ATOM   2030  N   GLU A 147      -3.578   3.056  -3.680  1.00  0.00           N  
ATOM   2031  CA  GLU A 147      -2.198   3.192  -4.155  1.00  0.00           C  
ATOM   2032  C   GLU A 147      -1.277   2.293  -3.338  1.00  0.00           C  
ATOM   2033  O   GLU A 147      -0.171   1.965  -3.767  1.00  0.00           O  
ATOM   2034  CB  GLU A 147      -1.719   4.642  -4.024  1.00  0.00           C  
ATOM   2035  CG  GLU A 147      -2.317   5.609  -5.029  1.00  0.00           C  
ATOM   2036  CD  GLU A 147      -3.831   5.677  -4.952  1.00  0.00           C  
ATOM   2037  OE1 GLU A 147      -4.363   5.991  -3.864  1.00  0.00           O  
ATOM   2038  OE2 GLU A 147      -4.489   5.417  -5.983  1.00  0.00           O  
ATOM   2039  H   GLU A 147      -4.156   3.859  -3.370  1.00  0.00           H  
ATOM   2040  HA  GLU A 147      -2.149   2.935  -5.122  1.00  0.00           H  
ATOM   2041  HB2 GLU A 147      -1.967   4.956  -3.120  1.00  0.00           H  
ATOM   2042  HB3 GLU A 147      -0.739   4.645  -4.151  1.00  0.00           H  
ATOM   2043  HG2 GLU A 147      -1.970   6.509  -4.837  1.00  0.00           H  
ATOM   2044  HG3 GLU A 147      -2.080   5.304  -5.933  1.00  0.00           H  
ATOM   2045  N   GLN A 148      -1.747   1.899  -2.158  1.00  0.00           N  
ATOM   2046  CA  GLN A 148      -0.978   1.047  -1.264  1.00  0.00           C  
ATOM   2047  C   GLN A 148      -0.759  -0.347  -1.842  1.00  0.00           C  
ATOM   2048  O   GLN A 148      -0.107  -1.186  -1.216  1.00  0.00           O  
ATOM   2049  CB  GLN A 148      -1.679   0.946   0.096  1.00  0.00           C  
ATOM   2050  CG  GLN A 148      -0.872   0.210   1.156  1.00  0.00           C  
ATOM   2051  CD  GLN A 148      -1.480   0.319   2.537  1.00  0.00           C  
ATOM   2052  H   GLN A 148      -2.702   2.250  -1.934  1.00  0.00           H  
ATOM   2053  HA  GLN A 148      -0.068   1.471  -1.133  1.00  0.00           H  
ATOM   2054  HB2 GLN A 148      -1.863   1.872   0.431  1.00  0.00           H  
ATOM   2055  HB3 GLN A 148      -2.548   0.461  -0.027  1.00  0.00           H  
ATOM   2056  HG2 GLN A 148      -0.821  -0.757   0.904  1.00  0.00           H  
ATOM   2057  HG3 GLN A 148       0.051   0.596   1.180  1.00  0.00           H  
ATOM   2058  OE1 GLN A 148      -0.888  -0.120   3.525  1.00  0.00           O  
ATOM   2059  NE2 GLN A 148      -2.667   0.906   2.615  1.00  0.00           N  
ATOM   2060 HE21 GLN A 148      -3.146   1.004   3.509  1.00  0.00           H  
ATOM   2061 HE22 GLN A 148      -3.098   1.262   1.762  1.00  0.00           H  
ATOM   2062  N   ARG A 149      -1.302  -0.598  -3.032  1.00  0.00           N  
ATOM   2063  CA  ARG A 149      -1.142  -1.901  -3.679  1.00  0.00           C  
ATOM   2064  C   ARG A 149      -0.366  -1.828  -4.986  1.00  0.00           C  
ATOM   2065  O   ARG A 149      -0.391  -0.813  -5.687  1.00  0.00           O  
ATOM   2066  CB  ARG A 149      -2.503  -2.567  -3.913  1.00  0.00           C  
ATOM   2067  CG  ARG A 149      -3.030  -3.320  -2.694  1.00  0.00           C  
ATOM   2068  CD  ARG A 149      -2.050  -4.404  -2.253  1.00  0.00           C  
ATOM   2069  NE  ARG A 149      -2.571  -5.206  -1.148  1.00  0.00           N  
ATOM   2070  CZ  ARG A 149      -1.952  -6.266  -0.631  1.00  0.00           C  
ATOM   2071  NH1 ARG A 149      -2.502  -6.938   0.375  1.00  0.00           N  
ATOM   2072  NH2 ARG A 149      -0.779  -6.656  -1.120  1.00  0.00           N  
ATOM   2073  H   ARG A 149      -1.832   0.187  -3.447  1.00  0.00           H  
ATOM   2074  HA  ARG A 149      -0.646  -2.518  -3.042  1.00  0.00           H  
ATOM   2075  HB2 ARG A 149      -3.160  -1.860  -4.145  1.00  0.00           H  
ATOM   2076  HB3 ARG A 149      -2.409  -3.216  -4.657  1.00  0.00           H  
ATOM   2077  HG2 ARG A 149      -3.150  -2.685  -1.939  1.00  0.00           H  
ATOM   2078  HG3 ARG A 149      -3.892  -3.757  -2.923  1.00  0.00           H  
ATOM   2079  HD2 ARG A 149      -1.873  -4.995  -3.036  1.00  0.00           H  
ATOM   2080  HD3 ARG A 149      -1.206  -3.956  -1.967  1.00  0.00           H  
ATOM   2081  HE  ARG A 149      -3.457  -4.940  -0.751  1.00  0.00           H  
ATOM   2082 HH11 ARG A 149      -3.389  -6.675   0.744  1.00  0.00           H  
ATOM   2083 HH12 ARG A 149      -2.015  -7.726   0.770  1.00  0.00           H  
ATOM   2084 HH21 ARG A 149      -0.376  -6.158  -1.892  1.00  0.00           H  
ATOM   2085 HH22 ARG A 149      -0.304  -7.437  -0.725  1.00  0.00           H  
ATOM   2086  N   GLY A 150       0.313  -2.930  -5.299  1.00  0.00           N  
ATOM   2087  CA  GLY A 150       1.133  -3.019  -6.492  1.00  0.00           C  
ATOM   2088  C   GLY A 150       2.485  -3.505  -6.014  1.00  0.00           C  
ATOM   2089  O   GLY A 150       2.811  -3.324  -4.843  1.00  0.00           O  
ATOM   2090  H   GLY A 150       0.202  -3.711  -4.617  1.00  0.00           H  
ATOM   2091  HA2 GLY A 150       0.746  -3.674  -7.120  1.00  0.00           H  
ATOM   2092  HA3 GLY A 150       1.226  -2.129  -6.906  1.00  0.00           H  
ATOM   2093  N   ASP A 151       3.268  -4.122  -6.891  1.00  0.00           N  
ATOM   2094  CA  ASP A 151       4.579  -4.637  -6.501  1.00  0.00           C  
ATOM   2095  C   ASP A 151       5.357  -3.677  -5.611  1.00  0.00           C  
ATOM   2096  O   ASP A 151       5.165  -2.459  -5.669  1.00  0.00           O  
ATOM   2097  CB  ASP A 151       5.432  -4.935  -7.733  1.00  0.00           C  
ATOM   2098  CG  ASP A 151       4.795  -5.946  -8.651  1.00  0.00           C  
ATOM   2099  OD1 ASP A 151       4.465  -7.052  -8.168  1.00  0.00           O  
ATOM   2100  OD2 ASP A 151       4.632  -5.637  -9.854  1.00  0.00           O  
ATOM   2101  H   ASP A 151       2.881  -4.204  -7.846  1.00  0.00           H  
ATOM   2102  HA  ASP A 151       4.418  -5.480  -5.959  1.00  0.00           H  
ATOM   2103  HB2 ASP A 151       5.560  -4.083  -8.229  1.00  0.00           H  
ATOM   2104  HB3 ASP A 151       6.308  -5.287  -7.421  1.00  0.00           H  
ATOM   2105  N   TYR A 152       6.235  -4.244  -4.788  1.00  0.00           N  
ATOM   2106  CA  TYR A 152       7.082  -3.466  -3.898  1.00  0.00           C  
ATOM   2107  C   TYR A 152       8.524  -3.805  -4.243  1.00  0.00           C  
ATOM   2108  O   TYR A 152       8.818  -4.943  -4.607  1.00  0.00           O  
ATOM   2109  CB  TYR A 152       6.849  -3.848  -2.437  1.00  0.00           C  
ATOM   2110  CG  TYR A 152       5.509  -3.465  -1.859  1.00  0.00           C  
ATOM   2111  CD1 TYR A 152       4.454  -4.370  -1.824  1.00  0.00           C  
ATOM   2112  CD2 TYR A 152       5.299  -2.198  -1.325  1.00  0.00           C  
ATOM   2113  CE1 TYR A 152       3.226  -4.018  -1.265  1.00  0.00           C  
ATOM   2114  CE2 TYR A 152       4.078  -1.844  -0.772  1.00  0.00           C  
ATOM   2115  CZ  TYR A 152       3.052  -2.754  -0.742  1.00  0.00           C  
ATOM   2116  OH  TYR A 152       1.863  -2.407  -0.156  1.00  0.00           O  
ATOM   2117  H   TYR A 152       6.261  -5.286  -4.838  1.00  0.00           H  
ATOM   2118  HA  TYR A 152       6.936  -2.501  -4.083  1.00  0.00           H  
ATOM   2119  HB2 TYR A 152       6.951  -4.846  -2.355  1.00  0.00           H  
ATOM   2120  HB3 TYR A 152       7.565  -3.409  -1.882  1.00  0.00           H  
ATOM   2121  HD1 TYR A 152       4.572  -5.287  -2.204  1.00  0.00           H  
ATOM   2122  HD2 TYR A 152       6.043  -1.531  -1.340  1.00  0.00           H  
ATOM   2123  HE1 TYR A 152       2.478  -4.684  -1.245  1.00  0.00           H  
ATOM   2124  HE2 TYR A 152       3.950  -0.922  -0.396  1.00  0.00           H  
ATOM   2125  HH  TYR A 152       1.304  -1.904  -0.814  1.00  0.00           H  
ATOM   2126  N   ASP A 153       9.424  -2.830  -4.139  1.00  0.00           N  
ATOM   2127  CA  ASP A 153      10.833  -3.099  -4.404  1.00  0.00           C  
ATOM   2128  C   ASP A 153      11.401  -3.569  -3.078  1.00  0.00           C  
ATOM   2129  O   ASP A 153      11.614  -2.762  -2.175  1.00  0.00           O  
ATOM   2130  CB  ASP A 153      11.575  -1.841  -4.851  1.00  0.00           C  
ATOM   2131  CG  ASP A 153      13.035  -2.117  -5.187  1.00  0.00           C  
ATOM   2132  OD1 ASP A 153      13.502  -3.250  -4.936  1.00  0.00           O  
ATOM   2133  OD2 ASP A 153      13.723  -1.203  -5.700  1.00  0.00           O  
ATOM   2134  H   ASP A 153       9.052  -1.911  -3.867  1.00  0.00           H  
ATOM   2135  HA  ASP A 153      10.875  -3.862  -5.028  1.00  0.00           H  
ATOM   2136  HB2 ASP A 153      11.126  -1.488  -5.661  1.00  0.00           H  
ATOM   2137  HB3 ASP A 153      11.540  -1.181  -4.112  1.00  0.00           H  
ATOM   2138  N   LEU A 154      11.633  -4.872  -2.956  1.00  0.00           N  
ATOM   2139  CA  LEU A 154      12.154  -5.438  -1.718  1.00  0.00           C  
ATOM   2140  C   LEU A 154      13.667  -5.284  -1.552  1.00  0.00           C  
ATOM   2141  O   LEU A 154      14.265  -5.891  -0.659  1.00  0.00           O  
ATOM   2142  CB  LEU A 154      11.783  -6.917  -1.638  1.00  0.00           C  
ATOM   2143  CG  LEU A 154      10.301  -7.242  -1.811  1.00  0.00           C  
ATOM   2144  CD1 LEU A 154      10.120  -8.745  -1.741  1.00  0.00           C  
ATOM   2145  CD2 LEU A 154       9.484  -6.557  -0.748  1.00  0.00           C  
ATOM   2146  H   LEU A 154      11.416  -5.436  -3.798  1.00  0.00           H  
ATOM   2147  HA  LEU A 154      11.702  -4.970  -0.935  1.00  0.00           H  
ATOM   2148  HB2 LEU A 154      12.278  -7.396  -2.357  1.00  0.00           H  
ATOM   2149  HB3 LEU A 154      12.060  -7.255  -0.744  1.00  0.00           H  
ATOM   2150  HG  LEU A 154       9.997  -6.910  -2.696  1.00  0.00           H  
ATOM   2151 HD11 LEU A 154      10.438  -9.082  -0.854  1.00  0.00           H  
ATOM   2152 HD12 LEU A 154       9.152  -8.974  -1.853  1.00  0.00           H  
ATOM   2153 HD13 LEU A 154      10.649  -9.183  -2.470  1.00  0.00           H  
ATOM   2154 HD21 LEU A 154       9.605  -5.563  -0.810  1.00  0.00           H  
ATOM   2155 HD22 LEU A 154       8.512  -6.776  -0.869  1.00  0.00           H  
ATOM   2156 HD23 LEU A 154       9.777  -6.865   0.161  1.00  0.00           H  
ATOM   2157  N   ASN A 155      14.283  -4.476  -2.411  1.00  0.00           N  
ATOM   2158  CA  ASN A 155      15.726  -4.267  -2.355  1.00  0.00           C  
ATOM   2159  C   ASN A 155      16.069  -2.836  -1.978  1.00  0.00           C  
ATOM   2160  O   ASN A 155      17.232  -2.434  -1.998  1.00  0.00           O  
ATOM   2161  CB  ASN A 155      16.371  -4.600  -3.701  1.00  0.00           C  
ATOM   2162  CG  ASN A 155      16.174  -6.057  -4.104  1.00  0.00           C  
ATOM   2163  OD1 ASN A 155      15.859  -6.367  -5.258  1.00  0.00           O  
ATOM   2164  ND2 ASN A 155      16.343  -6.959  -3.146  1.00  0.00           N  
ATOM   2165  H   ASN A 155      13.664  -4.020  -3.105  1.00  0.00           H  
ATOM   2166  HA  ASN A 155      16.084  -4.861  -1.622  1.00  0.00           H  
ATOM   2167  HB2 ASN A 155      15.961  -4.022  -4.401  1.00  0.00           H  
ATOM   2168  HB3 ASN A 155      17.349  -4.421  -3.636  1.00  0.00           H  
ATOM   2169 HD21 ASN A 155      16.581  -6.667  -2.218  1.00  0.00           H  
ATOM   2170 HD22 ASN A 155      16.234  -7.933  -3.348  1.00  0.00           H  
ATOM   2171  N   ALA A 156      15.056  -2.067  -1.614  1.00  0.00           N  
ATOM   2172  CA  ALA A 156      15.306  -0.695  -1.264  1.00  0.00           C  
ATOM   2173  C   ALA A 156      14.238  -0.160  -0.338  1.00  0.00           C  
ATOM   2174  O   ALA A 156      13.062  -0.522  -0.438  1.00  0.00           O  
ATOM   2175  CB  ALA A 156      15.370   0.133  -2.515  1.00  0.00           C  
ATOM   2176  H   ALA A 156      14.134  -2.518  -1.607  1.00  0.00           H  
ATOM   2177  HA  ALA A 156      16.201  -0.631  -0.794  1.00  0.00           H  
ATOM   2178  HB1 ALA A 156      15.834  -0.378  -3.243  1.00  0.00           H  
ATOM   2179  HB2 ALA A 156      14.444   0.366  -2.822  1.00  0.00           H  
ATOM   2180  HB3 ALA A 156      15.877   0.981  -2.341  1.00  0.00           H  
ATOM   2181  N   VAL A 157      14.653   0.708   0.573  1.00  0.00           N  
ATOM   2182  CA  VAL A 157      13.723   1.305   1.515  1.00  0.00           C  
ATOM   2183  C   VAL A 157      14.233   2.679   1.901  1.00  0.00           C  
ATOM   2184  O   VAL A 157      15.405   3.006   1.709  1.00  0.00           O  
ATOM   2185  CB  VAL A 157      13.591   0.458   2.829  1.00  0.00           C  
ATOM   2186  CG1 VAL A 157      13.116  -0.943   2.515  1.00  0.00           C  
ATOM   2187  CG2 VAL A 157      14.933   0.404   3.569  1.00  0.00           C  
ATOM   2188  H   VAL A 157      15.667   0.916   0.554  1.00  0.00           H  
ATOM   2189  HA  VAL A 157      12.840   1.417   1.058  1.00  0.00           H  
ATOM   2190  HB  VAL A 157      12.894   0.896   3.385  1.00  0.00           H  
ATOM   2191 HG11 VAL A 157      12.120  -0.991   2.604  1.00  0.00           H  
ATOM   2192 HG12 VAL A 157      13.374  -1.186   1.578  1.00  0.00           H  
ATOM   2193 HG13 VAL A 157      13.535  -1.593   3.151  1.00  0.00           H  
ATOM   2194 HG21 VAL A 157      15.424   1.258   3.412  1.00  0.00           H  
ATOM   2195 HG22 VAL A 157      14.761   0.284   4.545  1.00  0.00           H  
ATOM   2196 HG23 VAL A 157      15.465  -0.365   3.220  1.00  0.00           H  
ATOM   2197  N   ARG A 158      13.339   3.488   2.434  1.00  0.00           N  
ATOM   2198  CA  ARG A 158      13.714   4.800   2.906  1.00  0.00           C  
ATOM   2199  C   ARG A 158      13.248   4.860   4.360  1.00  0.00           C  
ATOM   2200  O   ARG A 158      12.172   4.352   4.693  1.00  0.00           O  
ATOM   2201  CB  ARG A 158      13.030   5.917   2.086  1.00  0.00           C  
ATOM   2202  CG  ARG A 158      13.697   6.282   0.726  1.00  0.00           C  
ATOM   2203  CD  ARG A 158      12.965   7.460   0.046  1.00  0.00           C  
ATOM   2204  NE  ARG A 158      13.461   7.793  -1.290  1.00  0.00           N  
ATOM   2205  CZ  ARG A 158      14.540   8.533  -1.545  1.00  0.00           C  
ATOM   2206  NH1 ARG A 158      15.260   9.032  -0.553  1.00  0.00           N  
ATOM   2207  NH2 ARG A 158      14.904   8.785  -2.797  1.00  0.00           N  
ATOM   2208  H   ARG A 158      12.374   3.110   2.482  1.00  0.00           H  
ATOM   2209  HA  ARG A 158      14.697   4.892   2.887  1.00  0.00           H  
ATOM   2210  HB2 ARG A 158      12.092   5.632   1.888  1.00  0.00           H  
ATOM   2211  HB3 ARG A 158      13.015   6.749   2.640  1.00  0.00           H  
ATOM   2212  HG2 ARG A 158      14.633   6.553   0.890  1.00  0.00           H  
ATOM   2213  HG3 ARG A 158      13.648   5.500   0.124  1.00  0.00           H  
ATOM   2214  HD2 ARG A 158      11.993   7.215  -0.011  1.00  0.00           H  
ATOM   2215  HD3 ARG A 158      13.063   8.259   0.647  1.00  0.00           H  
ATOM   2216  HE  ARG A 158      12.945   7.434  -2.083  1.00  0.00           H  
ATOM   2217 HH11 ARG A 158      15.023   8.849   0.399  1.00  0.00           H  
ATOM   2218 HH12 ARG A 158      16.062   9.606  -0.759  1.00  0.00           H  
ATOM   2219 HH21 ARG A 158      14.366   8.394  -3.550  1.00  0.00           H  
ATOM   2220 HH22 ARG A 158      15.698   9.352  -2.988  1.00  0.00           H  
ATOM   2221  N   LEU A 159      14.074   5.438   5.229  1.00  0.00           N  
ATOM   2222  CA  LEU A 159      13.693   5.612   6.626  1.00  0.00           C  
ATOM   2223  C   LEU A 159      12.752   6.825   6.676  1.00  0.00           C  
ATOM   2224  O   LEU A 159      12.942   7.814   5.958  1.00  0.00           O  
ATOM   2225  CB  LEU A 159      14.915   5.911   7.495  1.00  0.00           C  
ATOM   2226  CG  LEU A 159      16.004   4.859   7.678  1.00  0.00           C  
ATOM   2227  CD1 LEU A 159      17.080   5.430   8.576  1.00  0.00           C  
ATOM   2228  CD2 LEU A 159      15.427   3.591   8.281  1.00  0.00           C  
ATOM   2229  H   LEU A 159      14.981   5.743   4.837  1.00  0.00           H  
ATOM   2230  HA  LEU A 159      13.189   4.816   6.926  1.00  0.00           H  
ATOM   2231  HB2 LEU A 159      15.363   6.738   7.113  1.00  0.00           H  
ATOM   2232  HB3 LEU A 159      14.577   6.153   8.420  1.00  0.00           H  
ATOM   2233  HG  LEU A 159      16.392   4.635   6.792  1.00  0.00           H  
ATOM   2234 HD11 LEU A 159      16.687   5.669   9.466  1.00  0.00           H  
ATOM   2235 HD12 LEU A 159      17.806   4.752   8.708  1.00  0.00           H  
ATOM   2236 HD13 LEU A 159      17.470   6.252   8.157  1.00  0.00           H  
ATOM   2237 HD21 LEU A 159      14.720   3.222   7.675  1.00  0.00           H  
ATOM   2238 HD22 LEU A 159      16.154   2.911   8.395  1.00  0.00           H  
ATOM   2239 HD23 LEU A 159      15.023   3.796   9.174  1.00  0.00           H  
ATOM   2240  N   CYS A 160      11.738   6.755   7.519  1.00  0.00           N  
ATOM   2241  CA  CYS A 160      10.809   7.861   7.646  1.00  0.00           C  
ATOM   2242  C   CYS A 160      10.731   8.267   9.105  1.00  0.00           C  
ATOM   2243  O   CYS A 160      10.206   7.509   9.929  1.00  0.00           O  
ATOM   2244  CB  CYS A 160       9.426   7.445   7.166  1.00  0.00           C  
ATOM   2245  SG  CYS A 160       8.195   8.728   7.433  1.00  0.00           S  
ATOM   2246  H   CYS A 160      11.668   5.877   8.059  1.00  0.00           H  
ATOM   2247  HA  CYS A 160      11.164   8.636   7.124  1.00  0.00           H  
ATOM   2248  HB2 CYS A 160       9.476   7.255   6.195  1.00  0.00           H  
ATOM   2249  HB3 CYS A 160       9.151   6.636   7.670  1.00  0.00           H  
ATOM   2250  HG  CYS A 160       7.276   8.334   7.367  1.00  0.00           H  
ATOM   2251  N   PHE A 161      11.236   9.462   9.417  1.00  0.00           N  
ATOM   2252  CA  PHE A 161      11.257   9.981  10.791  1.00  0.00           C  
ATOM   2253  C   PHE A 161      10.007  10.750  11.161  1.00  0.00           C  
ATOM   2254  O   PHE A 161       9.664  11.725  10.513  1.00  0.00           O  
ATOM   2255  CB  PHE A 161      12.470  10.885  10.982  1.00  0.00           C  
ATOM   2256  CG  PHE A 161      13.776  10.172  10.836  1.00  0.00           C  
ATOM   2257  CD1 PHE A 161      14.400   9.599  11.942  1.00  0.00           C  
ATOM   2258  CD2 PHE A 161      14.377  10.051   9.590  1.00  0.00           C  
ATOM   2259  CE1 PHE A 161      15.610   8.915  11.812  1.00  0.00           C  
ATOM   2260  CE2 PHE A 161      15.590   9.367   9.443  1.00  0.00           C  
ATOM   2261  CZ  PHE A 161      16.208   8.799  10.558  1.00  0.00           C  
ATOM   2262  H   PHE A 161      11.614   9.996   8.604  1.00  0.00           H  
ATOM   2263  HA  PHE A 161      11.302   9.172  11.403  1.00  0.00           H  
ATOM   2264  HB2 PHE A 161      12.429  11.596  10.296  1.00  0.00           H  
ATOM   2265  HB3 PHE A 161      12.425  11.263  11.895  1.00  0.00           H  
ATOM   2266  HD1 PHE A 161      13.980   9.674  12.842  1.00  0.00           H  
ATOM   2267  HD2 PHE A 161      13.943  10.454   8.786  1.00  0.00           H  
ATOM   2268  HE1 PHE A 161      16.042   8.512  12.623  1.00  0.00           H  
ATOM   2269  HE2 PHE A 161      16.011   9.290   8.529  1.00  0.00           H  
ATOM   2270  HZ  PHE A 161      17.071   8.312  10.461  1.00  0.00           H  
ATOM   2271  N   GLN A 162       9.341  10.324  12.223  1.00  0.00           N  
ATOM   2272  CA  GLN A 162       8.115  10.981  12.656  1.00  0.00           C  
ATOM   2273  C   GLN A 162       8.228  11.482  14.092  1.00  0.00           C  
ATOM   2274  O   GLN A 162       7.946  10.749  15.044  1.00  0.00           O  
ATOM   2275  CB  GLN A 162       6.960   9.997  12.537  1.00  0.00           C  
ATOM   2276  CG  GLN A 162       7.014   9.198  11.252  1.00  0.00           C  
ATOM   2277  CD  GLN A 162       5.853   8.241  11.133  1.00  0.00           C  
ATOM   2278  H   GLN A 162       9.755   9.507  12.705  1.00  0.00           H  
ATOM   2279  HA  GLN A 162       7.964  11.783  12.063  1.00  0.00           H  
ATOM   2280  HB2 GLN A 162       6.997   9.361  13.303  1.00  0.00           H  
ATOM   2281  HB3 GLN A 162       6.101  10.503  12.555  1.00  0.00           H  
ATOM   2282  HG2 GLN A 162       6.989   9.829  10.479  1.00  0.00           H  
ATOM   2283  HG3 GLN A 162       7.864   8.675  11.233  1.00  0.00           H  
ATOM   2284  OE1 GLN A 162       4.691   8.660  11.073  1.00  0.00           O  
ATOM   2285  NE2 GLN A 162       6.154   6.943  11.106  1.00  0.00           N  
ATOM   2286 HE21 GLN A 162       5.424   6.239  11.041  1.00  0.00           H  
ATOM   2287 HE22 GLN A 162       7.133   6.667  11.151  1.00  0.00           H  
ATOM   2288  N   VAL A 163       8.620  12.739  14.243  1.00  0.00           N  
ATOM   2289  CA  VAL A 163       8.794  13.326  15.564  1.00  0.00           C  
ATOM   2290  C   VAL A 163       7.555  14.036  16.124  1.00  0.00           C  
ATOM   2291  O   VAL A 163       6.731  14.569  15.383  1.00  0.00           O  
ATOM   2292  CB  VAL A 163       9.974  14.319  15.553  1.00  0.00           C  
ATOM   2293  CG1 VAL A 163      10.170  14.915  16.935  1.00  0.00           C  
ATOM   2294  CG2 VAL A 163      11.230  13.619  15.078  1.00  0.00           C  
ATOM   2295  H   VAL A 163       8.788  13.256  13.359  1.00  0.00           H  
ATOM   2296  HA  VAL A 163       9.036  12.575  16.214  1.00  0.00           H  
ATOM   2297  HB  VAL A 163       9.733  15.066  14.943  1.00  0.00           H  
ATOM   2298 HG11 VAL A 163      10.782  14.331  17.469  1.00  0.00           H  
ATOM   2299 HG12 VAL A 163      10.572  15.828  16.853  1.00  0.00           H  
ATOM   2300 HG13 VAL A 163       9.287  14.982  17.400  1.00  0.00           H  
ATOM   2301 HG21 VAL A 163      11.268  13.643  14.078  1.00  0.00           H  
ATOM   2302 HG22 VAL A 163      12.033  14.084  15.453  1.00  0.00           H  
ATOM   2303 HG23 VAL A 163      11.220  12.667  15.389  1.00  0.00           H  
ATOM   2304  N   THR A 164       7.434  14.042  17.446  1.00  0.00           N  
ATOM   2305  CA  THR A 164       6.304  14.693  18.096  1.00  0.00           C  
ATOM   2306  C   THR A 164       6.717  15.460  19.342  1.00  0.00           C  
ATOM   2307  O   THR A 164       6.839  14.881  20.429  1.00  0.00           O  
ATOM   2308  CB  THR A 164       5.257  13.686  18.509  1.00  0.00           C  
ATOM   2309  OG1 THR A 164       5.094  12.723  17.461  1.00  0.00           O  
ATOM   2310  CG2 THR A 164       3.940  14.395  18.764  1.00  0.00           C  
ATOM   2311  H   THR A 164       8.191  13.558  17.959  1.00  0.00           H  
ATOM   2312  HA  THR A 164       5.893  15.348  17.441  1.00  0.00           H  
ATOM   2313  HB  THR A 164       5.572  13.188  19.344  1.00  0.00           H  
ATOM   2314 HG21 THR A 164       3.179  13.835  18.426  1.00  0.00           H  
ATOM   2315 HG22 THR A 164       3.820  14.550  19.748  1.00  0.00           H  
ATOM   2316 HG23 THR A 164       3.930  15.279  18.290  1.00  0.00           H  
ATOM   2317  HG1 THR A 164       5.509  13.060  16.609  1.00  0.00           H  
ATOM   2318  N   VAL A 165       6.934  16.762  19.176  1.00  0.00           N  
ATOM   2319  CA  VAL A 165       7.324  17.621  20.286  1.00  0.00           C  
ATOM   2320  C   VAL A 165       6.073  18.112  21.037  1.00  0.00           C  
ATOM   2321  O   VAL A 165       5.099  17.368  21.201  1.00  0.00           O  
ATOM   2322  CB  VAL A 165       8.160  18.839  19.783  1.00  0.00           C  
ATOM   2323  CG1 VAL A 165       9.320  18.358  18.954  1.00  0.00           C  
ATOM   2324  CG2 VAL A 165       7.304  19.775  18.969  1.00  0.00           C  
ATOM   2325  H   VAL A 165       6.803  17.104  18.204  1.00  0.00           H  
ATOM   2326  HA  VAL A 165       7.871  17.081  20.929  1.00  0.00           H  
ATOM   2327  HB  VAL A 165       8.528  19.289  20.587  1.00  0.00           H  
ATOM   2328 HG11 VAL A 165       9.071  17.514  18.473  1.00  0.00           H  
ATOM   2329 HG12 VAL A 165       9.571  19.056  18.279  1.00  0.00           H  
ATOM   2330 HG13 VAL A 165      10.110  18.176  19.544  1.00  0.00           H  
ATOM   2331 HG21 VAL A 165       7.217  19.425  18.034  1.00  0.00           H  
ATOM   2332 HG22 VAL A 165       6.393  19.845  19.382  1.00  0.00           H  
ATOM   2333 HG23 VAL A 165       7.727  20.684  18.945  1.00  0.00           H  
ATOM   2334  N   ARG A 166       6.113  19.363  21.489  1.00  0.00           N  
ATOM   2335  CA  ARG A 166       5.001  19.971  22.213  1.00  0.00           C  
ATOM   2336  C   ARG A 166       4.881  21.473  21.953  1.00  0.00           C  
ATOM   2337  O   ARG A 166       5.853  22.219  22.105  1.00  0.00           O  
ATOM   2338  CB  ARG A 166       5.161  19.710  23.711  1.00  0.00           C  
ATOM   2339  CG  ARG A 166       4.608  18.374  24.124  1.00  0.00           C  
ATOM   2340  CD  ARG A 166       5.482  17.686  25.146  1.00  0.00           C  
ATOM   2341  NE  ARG A 166       4.937  16.385  25.540  1.00  0.00           N  
ATOM   2342  CZ  ARG A 166       4.660  15.390  24.697  1.00  0.00           C  
ATOM   2343  NH1 ARG A 166       4.870  15.529  23.392  1.00  0.00           N  
ATOM   2344  NH2 ARG A 166       4.176  14.248  25.165  1.00  0.00           N  
ATOM   2345  H   ARG A 166       7.003  19.868  21.282  1.00  0.00           H  
ATOM   2346  HA  ARG A 166       4.139  19.526  21.919  1.00  0.00           H  
ATOM   2347  HB2 ARG A 166       6.128  19.733  23.926  1.00  0.00           H  
ATOM   2348  HB3 ARG A 166       4.673  20.419  24.201  1.00  0.00           H  
ATOM   2349  HG2 ARG A 166       3.697  18.495  24.524  1.00  0.00           H  
ATOM   2350  HG3 ARG A 166       4.538  17.776  23.323  1.00  0.00           H  
ATOM   2351  HD2 ARG A 166       6.386  17.553  24.749  1.00  0.00           H  
ATOM   2352  HD3 ARG A 166       5.544  18.270  25.951  1.00  0.00           H  
ATOM   2353  HE  ARG A 166       4.758  16.230  26.521  1.00  0.00           H  
ATOM   2354 HH11 ARG A 166       5.257  16.372  23.026  1.00  0.00           H  
ATOM   2355 HH12 ARG A 166       4.638  14.777  22.768  1.00  0.00           H  
ATOM   2356 HH21 ARG A 166       4.039  14.131  26.151  1.00  0.00           H  
ATOM   2357 HH22 ARG A 166       3.948  13.504  24.539  1.00  0.00           H  
ATOM   2358  N   ASP A 167       3.688  21.914  21.552  1.00  0.00           N  
ATOM   2359  CA  ASP A 167       3.454  23.335  21.288  1.00  0.00           C  
ATOM   2360  C   ASP A 167       3.610  24.105  22.595  1.00  0.00           C  
ATOM   2361  O   ASP A 167       3.506  23.525  23.686  1.00  0.00           O  
ATOM   2362  CB  ASP A 167       2.045  23.577  20.710  1.00  0.00           C  
ATOM   2363  CG  ASP A 167       0.926  23.190  21.678  1.00  0.00           C  
ATOM   2364  OD1 ASP A 167       0.919  23.682  22.828  1.00  0.00           O  
ATOM   2365  OD2 ASP A 167       0.045  22.394  21.283  1.00  0.00           O  
ATOM   2366  H   ASP A 167       2.963  21.185  21.447  1.00  0.00           H  
ATOM   2367  HA  ASP A 167       4.178  23.645  20.675  1.00  0.00           H  
ATOM   2368  HB2 ASP A 167       1.963  24.544  20.501  1.00  0.00           H  
ATOM   2369  HB3 ASP A 167       1.955  23.031  19.887  1.00  0.00           H  
ATOM   2370  N   PRO A 168       3.861  25.422  22.502  1.00  0.00           N  
ATOM   2371  CA  PRO A 168       4.028  26.257  23.692  1.00  0.00           C  
ATOM   2372  C   PRO A 168       3.169  25.787  24.870  1.00  0.00           C  
ATOM   2373  O   PRO A 168       1.957  26.032  24.934  1.00  0.00           O  
ATOM   2374  CB  PRO A 168       3.658  27.640  23.180  1.00  0.00           C  
ATOM   2375  CG  PRO A 168       4.257  27.618  21.806  1.00  0.00           C  
ATOM   2376  CD  PRO A 168       3.869  26.247  21.279  1.00  0.00           C  
ATOM   2377  HA  PRO A 168       5.004  26.303  23.963  1.00  0.00           H  
ATOM   2378  HB2 PRO A 168       2.674  27.754  23.135  1.00  0.00           H  
ATOM   2379  HB3 PRO A 168       4.070  28.350  23.735  1.00  0.00           H  
ATOM   2380  HG2 PRO A 168       3.867  28.336  21.239  1.00  0.00           H  
ATOM   2381  HG3 PRO A 168       5.246  27.710  21.851  1.00  0.00           H  
ATOM   2382  HD2 PRO A 168       2.967  26.265  20.860  1.00  0.00           H  
ATOM   2383  HD3 PRO A 168       4.543  25.908  20.628  1.00  0.00           H  
ATOM   2384  N   SER A 169       3.835  25.085  25.785  1.00  0.00           N  
ATOM   2385  CA  SER A 169       3.230  24.528  26.987  1.00  0.00           C  
ATOM   2386  C   SER A 169       1.886  23.833  26.757  1.00  0.00           C  
ATOM   2387  O   SER A 169       0.879  24.453  26.392  1.00  0.00           O  
ATOM   2388  CB  SER A 169       3.098  25.613  28.066  1.00  0.00           C  
ATOM   2389  OG  SER A 169       4.375  26.081  28.480  1.00  0.00           O  
ATOM   2390  H   SER A 169       4.859  24.965  25.559  1.00  0.00           H  
ATOM   2391  HA  SER A 169       3.872  23.833  27.369  1.00  0.00           H  
ATOM   2392  HB2 SER A 169       2.580  26.374  27.691  1.00  0.00           H  
ATOM   2393  HB3 SER A 169       2.625  25.226  28.851  1.00  0.00           H  
ATOM   2394  HG  SER A 169       5.001  26.067  27.702  1.00  0.00           H  
ATOM   2395  N   GLY A 170       1.897  22.522  26.966  1.00  0.00           N  
ATOM   2396  CA  GLY A 170       0.691  21.742  26.805  1.00  0.00           C  
ATOM   2397  C   GLY A 170       0.729  20.656  25.749  1.00  0.00           C  
ATOM   2398  O   GLY A 170       1.705  19.921  25.602  1.00  0.00           O  
ATOM   2399  H   GLY A 170       2.812  22.129  27.243  1.00  0.00           H  
ATOM   2400  HA2 GLY A 170       0.444  21.314  27.711  1.00  0.00           H  
ATOM   2401  HA3 GLY A 170      -0.095  22.378  26.598  1.00  0.00           H  
ATOM   2402  N   ARG A 171      -0.378  20.582  25.019  1.00  0.00           N  
ATOM   2403  CA  ARG A 171      -0.625  19.615  23.957  1.00  0.00           C  
ATOM   2404  C   ARG A 171       0.599  19.135  23.173  1.00  0.00           C  
ATOM   2405  O   ARG A 171       1.612  19.834  23.073  1.00  0.00           O  
ATOM   2406  CB  ARG A 171      -1.658  20.203  22.981  1.00  0.00           C  
ATOM   2407  CG  ARG A 171      -2.554  21.283  23.590  1.00  0.00           C  
ATOM   2408  CD  ARG A 171      -3.260  20.792  24.858  1.00  0.00           C  
ATOM   2409  NE  ARG A 171      -3.858  21.888  25.626  1.00  0.00           N  
ATOM   2410  CZ  ARG A 171      -4.418  21.752  26.829  1.00  0.00           C  
ATOM   2411  NH1 ARG A 171      -4.463  20.563  27.414  1.00  0.00           N  
ATOM   2412  NH2 ARG A 171      -4.924  22.810  27.457  1.00  0.00           N  
ATOM   2413  H   ARG A 171      -1.100  21.318  25.285  1.00  0.00           H  
ATOM   2414  HA  ARG A 171      -1.081  18.789  24.370  1.00  0.00           H  
ATOM   2415  HB2 ARG A 171      -1.167  20.607  22.216  1.00  0.00           H  
ATOM   2416  HB3 ARG A 171      -2.242  19.463  22.664  1.00  0.00           H  
ATOM   2417  HG2 ARG A 171      -2.001  22.075  23.833  1.00  0.00           H  
ATOM   2418  HG3 ARG A 171      -3.253  21.543  22.930  1.00  0.00           H  
ATOM   2419  HD2 ARG A 171      -3.974  20.154  24.583  1.00  0.00           H  
ATOM   2420  HD3 ARG A 171      -2.584  20.325  25.422  1.00  0.00           H  
ATOM   2421  HE  ARG A 171      -3.845  22.809  25.216  1.00  0.00           H  
ATOM   2422 HH11 ARG A 171      -4.065  19.759  26.979  1.00  0.00           H  
ATOM   2423 HH12 ARG A 171      -4.906  20.468  28.314  1.00  0.00           H  
ATOM   2424 HH21 ARG A 171      -4.861  23.713  27.023  1.00  0.00           H  
ATOM   2425 HH22 ARG A 171      -5.358  22.708  28.346  1.00  0.00           H  
ATOM   2426  N   PRO A 172       0.522  17.911  22.629  1.00  0.00           N  
ATOM   2427  CA  PRO A 172       1.603  17.314  21.840  1.00  0.00           C  
ATOM   2428  C   PRO A 172       1.675  18.018  20.485  1.00  0.00           C  
ATOM   2429  O   PRO A 172       0.818  18.842  20.170  1.00  0.00           O  
ATOM   2430  CB  PRO A 172       1.161  15.860  21.705  1.00  0.00           C  
ATOM   2431  CG  PRO A 172       0.384  15.628  22.961  1.00  0.00           C  
ATOM   2432  CD  PRO A 172      -0.446  16.879  23.035  1.00  0.00           C  
ATOM   2433  HA  PRO A 172       2.475  17.377  22.320  1.00  0.00           H  
ATOM   2434  HB2 PRO A 172       0.584  15.737  20.901  1.00  0.00           H  
ATOM   2435  HB3 PRO A 172       1.949  15.252  21.654  1.00  0.00           H  
ATOM   2436  HG2 PRO A 172      -0.188  14.824  22.877  1.00  0.00           H  
ATOM   2437  HG3 PRO A 172       0.991  15.555  23.740  1.00  0.00           H  
ATOM   2438  HD2 PRO A 172      -1.212  16.848  22.401  1.00  0.00           H  
ATOM   2439  HD3 PRO A 172      -0.772  17.048  23.961  1.00  0.00           H  
ATOM   2440  N   LEU A 173       2.688  17.702  19.687  1.00  0.00           N  
ATOM   2441  CA  LEU A 173       2.814  18.327  18.376  1.00  0.00           C  
ATOM   2442  C   LEU A 173       3.659  17.519  17.389  1.00  0.00           C  
ATOM   2443  O   LEU A 173       4.884  17.445  17.513  1.00  0.00           O  
ATOM   2444  CB  LEU A 173       3.394  19.739  18.518  1.00  0.00           C  
ATOM   2445  CG  LEU A 173       3.576  20.523  17.213  1.00  0.00           C  
ATOM   2446  CD1 LEU A 173       2.259  20.582  16.457  1.00  0.00           C  
ATOM   2447  CD2 LEU A 173       4.087  21.927  17.507  1.00  0.00           C  
ATOM   2448  H   LEU A 173       3.348  17.006  20.061  1.00  0.00           H  
ATOM   2449  HA  LEU A 173       1.884  18.434  17.980  1.00  0.00           H  
ATOM   2450  HB2 LEU A 173       2.778  20.265  19.096  1.00  0.00           H  
ATOM   2451  HB3 LEU A 173       4.288  19.660  18.944  1.00  0.00           H  
ATOM   2452  HG  LEU A 173       4.262  20.064  16.654  1.00  0.00           H  
ATOM   2453 HD11 LEU A 173       1.569  21.037  17.021  1.00  0.00           H  
ATOM   2454 HD12 LEU A 173       2.383  21.094  15.607  1.00  0.00           H  
ATOM   2455 HD13 LEU A 173       1.953  19.654  16.243  1.00  0.00           H  
ATOM   2456 HD21 LEU A 173       4.967  21.870  17.979  1.00  0.00           H  
ATOM   2457 HD22 LEU A 173       4.201  22.428  16.648  1.00  0.00           H  
ATOM   2458 HD23 LEU A 173       3.429  22.408  18.087  1.00  0.00           H  
ATOM   2459  N   ARG A 174       2.994  16.911  16.408  1.00  0.00           N  
ATOM   2460  CA  ARG A 174       3.678  16.124  15.386  1.00  0.00           C  
ATOM   2461  C   ARG A 174       4.172  17.082  14.308  1.00  0.00           C  
ATOM   2462  O   ARG A 174       3.429  17.950  13.858  1.00  0.00           O  
ATOM   2463  CB  ARG A 174       2.725  15.108  14.743  1.00  0.00           C  
ATOM   2464  CG  ARG A 174       1.928  14.258  15.725  1.00  0.00           C  
ATOM   2465  CD  ARG A 174       1.924  12.779  15.326  1.00  0.00           C  
ATOM   2466  NE  ARG A 174       1.413  12.560  13.975  1.00  0.00           N  
ATOM   2467  CZ  ARG A 174       0.133  12.663  13.624  1.00  0.00           C  
ATOM   2468  NH1 ARG A 174      -0.784  12.979  14.529  1.00  0.00           N  
ATOM   2469  NH2 ARG A 174      -0.232  12.460  12.362  1.00  0.00           N  
ATOM   2470  H   ARG A 174       1.964  17.044  16.434  1.00  0.00           H  
ATOM   2471  HA  ARG A 174       4.463  15.671  15.796  1.00  0.00           H  
ATOM   2472  HB2 ARG A 174       2.076  15.610  14.172  1.00  0.00           H  
ATOM   2473  HB3 ARG A 174       3.267  14.493  14.172  1.00  0.00           H  
ATOM   2474  HG2 ARG A 174       2.332  14.330  16.633  1.00  0.00           H  
ATOM   2475  HG3 ARG A 174       0.982  14.571  15.746  1.00  0.00           H  
ATOM   2476  HD2 ARG A 174       2.863  12.446  15.384  1.00  0.00           H  
ATOM   2477  HD3 ARG A 174       1.351  12.289  15.981  1.00  0.00           H  
ATOM   2478  HE  ARG A 174       2.077  12.313  13.256  1.00  0.00           H  
ATOM   2479 HH11 ARG A 174      -0.532  13.163  15.475  1.00  0.00           H  
ATOM   2480 HH12 ARG A 174      -1.753  13.035  14.256  1.00  0.00           H  
ATOM   2481 HH21 ARG A 174       0.468  12.248  11.675  1.00  0.00           H  
ATOM   2482 HH22 ARG A 174      -1.191  12.518  12.100  1.00  0.00           H  
ATOM   2483  N   LEU A 175       5.428  16.951  13.907  1.00  0.00           N  
ATOM   2484  CA  LEU A 175       5.929  17.818  12.860  1.00  0.00           C  
ATOM   2485  C   LEU A 175       6.126  16.999  11.599  1.00  0.00           C  
ATOM   2486  O   LEU A 175       6.186  15.772  11.653  1.00  0.00           O  
ATOM   2487  CB  LEU A 175       7.210  18.550  13.297  1.00  0.00           C  
ATOM   2488  CG  LEU A 175       8.441  17.929  13.948  1.00  0.00           C  
ATOM   2489  CD1 LEU A 175       9.381  19.066  14.362  1.00  0.00           C  
ATOM   2490  CD2 LEU A 175       8.048  17.110  15.161  1.00  0.00           C  
ATOM   2491  H   LEU A 175       5.976  16.226  14.377  1.00  0.00           H  
ATOM   2492  HA  LEU A 175       5.250  18.529  12.675  1.00  0.00           H  
ATOM   2493  HB2 LEU A 175       7.554  19.064  12.454  1.00  0.00           H  
ATOM   2494  HB3 LEU A 175       6.903  19.323  13.929  1.00  0.00           H  
ATOM   2495  HG  LEU A 175       8.901  17.348  13.295  1.00  0.00           H  
ATOM   2496 HD11 LEU A 175       8.910  19.663  15.009  1.00  0.00           H  
ATOM   2497 HD12 LEU A 175      10.196  18.680  14.792  1.00  0.00           H  
ATOM   2498 HD13 LEU A 175       9.643  19.588  13.552  1.00  0.00           H  
ATOM   2499 HD21 LEU A 175       7.424  16.376  14.885  1.00  0.00           H  
ATOM   2500 HD22 LEU A 175       8.866  16.709  15.577  1.00  0.00           H  
ATOM   2501 HD23 LEU A 175       7.591  17.697  15.831  1.00  0.00           H  
ATOM   2502  N   PRO A 176       6.200  17.664  10.440  1.00  0.00           N  
ATOM   2503  CA  PRO A 176       6.374  16.965   9.166  1.00  0.00           C  
ATOM   2504  C   PRO A 176       7.355  15.802   9.212  1.00  0.00           C  
ATOM   2505  O   PRO A 176       8.421  15.903   9.808  1.00  0.00           O  
ATOM   2506  CB  PRO A 176       6.836  18.079   8.228  1.00  0.00           C  
ATOM   2507  CG  PRO A 176       6.131  19.267   8.765  1.00  0.00           C  
ATOM   2508  CD  PRO A 176       6.342  19.117  10.252  1.00  0.00           C  
ATOM   2509  HA  PRO A 176       5.468  16.653   8.807  1.00  0.00           H  
ATOM   2510  HB2 PRO A 176       7.826  18.191   8.276  1.00  0.00           H  
ATOM   2511  HB3 PRO A 176       6.561  17.886   7.290  1.00  0.00           H  
ATOM   2512  HG2 PRO A 176       6.542  20.108   8.434  1.00  0.00           H  
ATOM   2513  HG3 PRO A 176       5.164  19.240   8.542  1.00  0.00           H  
ATOM   2514  HD2 PRO A 176       7.250  19.420  10.522  1.00  0.00           H  
ATOM   2515  HD3 PRO A 176       5.647  19.609  10.769  1.00  0.00           H  
ATOM   2516  N   PRO A 177       6.995  14.672   8.589  1.00  0.00           N  
ATOM   2517  CA  PRO A 177       7.896  13.518   8.588  1.00  0.00           C  
ATOM   2518  C   PRO A 177       8.981  13.775   7.552  1.00  0.00           C  
ATOM   2519  O   PRO A 177       8.729  14.439   6.549  1.00  0.00           O  
ATOM   2520  CB  PRO A 177       6.976  12.376   8.188  1.00  0.00           C  
ATOM   2521  CG  PRO A 177       6.065  13.045   7.194  1.00  0.00           C  
ATOM   2522  CD  PRO A 177       5.731  14.351   7.899  1.00  0.00           C  
ATOM   2523  HA  PRO A 177       8.288  13.369   9.488  1.00  0.00           H  
ATOM   2524  HB2 PRO A 177       7.483  11.639   7.758  1.00  0.00           H  
ATOM   2525  HB3 PRO A 177       6.460  12.039   8.966  1.00  0.00           H  
ATOM   2526  HG2 PRO A 177       6.540  13.216   6.344  1.00  0.00           H  
ATOM   2527  HG3 PRO A 177       5.250  12.506   7.049  1.00  0.00           H  
ATOM   2528  HD2 PRO A 177       5.496  15.061   7.245  1.00  0.00           H  
ATOM   2529  HD3 PRO A 177       4.992  14.226   8.554  1.00  0.00           H  
ATOM   2530  N   VAL A 178      10.189  13.285   7.798  1.00  0.00           N  
ATOM   2531  CA  VAL A 178      11.263  13.482   6.840  1.00  0.00           C  
ATOM   2532  C   VAL A 178      11.757  12.136   6.348  1.00  0.00           C  
ATOM   2533  O   VAL A 178      11.757  11.149   7.090  1.00  0.00           O  
ATOM   2534  CB  VAL A 178      12.447  14.255   7.454  1.00  0.00           C  
ATOM   2535  CG1 VAL A 178      13.619  14.264   6.488  1.00  0.00           C  
ATOM   2536  CG2 VAL A 178      12.034  15.678   7.764  1.00  0.00           C  
ATOM   2537  H   VAL A 178      10.290  12.777   8.687  1.00  0.00           H  
ATOM   2538  HA  VAL A 178      10.896  13.986   6.054  1.00  0.00           H  
ATOM   2539  HB  VAL A 178      12.740  13.762   8.265  1.00  0.00           H  
ATOM   2540 HG11 VAL A 178      13.940  13.328   6.342  1.00  0.00           H  
ATOM   2541 HG12 VAL A 178      13.330  14.656   5.614  1.00  0.00           H  
ATOM   2542 HG13 VAL A 178      14.363  14.814   6.868  1.00  0.00           H  
ATOM   2543 HG21 VAL A 178      11.640  15.719   8.683  1.00  0.00           H  
ATOM   2544 HG22 VAL A 178      12.836  16.276   7.718  1.00  0.00           H  
ATOM   2545 HG23 VAL A 178      11.353  15.981   7.096  1.00  0.00           H  
ATOM   2546  N   LEU A 179      12.170  12.093   5.091  1.00  0.00           N  
ATOM   2547  CA  LEU A 179      12.666  10.864   4.524  1.00  0.00           C  
ATOM   2548  C   LEU A 179      14.168  10.919   4.332  1.00  0.00           C  
ATOM   2549  O   LEU A 179      14.736  11.963   4.032  1.00  0.00           O  
ATOM   2550  CB  LEU A 179      11.993  10.585   3.185  1.00  0.00           C  
ATOM   2551  CG  LEU A 179      10.481  10.400   3.212  1.00  0.00           C  
ATOM   2552  CD1 LEU A 179      10.020  10.007   1.830  1.00  0.00           C  
ATOM   2553  CD2 LEU A 179      10.093   9.345   4.215  1.00  0.00           C  
ATOM   2554  H   LEU A 179      12.106  12.988   4.576  1.00  0.00           H  
ATOM   2555  HA  LEU A 179      12.454  10.104   5.155  1.00  0.00           H  
ATOM   2556  HB2 LEU A 179      12.188  11.354   2.578  1.00  0.00           H  
ATOM   2557  HB3 LEU A 179      12.390   9.750   2.811  1.00  0.00           H  
ATOM   2558  HG  LEU A 179      10.054  11.257   3.478  1.00  0.00           H  
ATOM   2559 HD11 LEU A 179      10.461   9.150   1.555  1.00  0.00           H  
ATOM   2560 HD12 LEU A 179       9.026   9.880   1.826  1.00  0.00           H  
ATOM   2561 HD13 LEU A 179      10.261  10.725   1.173  1.00  0.00           H  
ATOM   2562 HD21 LEU A 179      10.399   9.615   5.131  1.00  0.00           H  
ATOM   2563 HD22 LEU A 179       9.096   9.232   4.224  1.00  0.00           H  
ATOM   2564 HD23 LEU A 179      10.519   8.469   3.973  1.00  0.00           H  
ATOM   2565  N   SER A 180      14.801   9.769   4.508  1.00  0.00           N  
ATOM   2566  CA  SER A 180      16.238   9.625   4.357  1.00  0.00           C  
ATOM   2567  C   SER A 180      16.523   9.211   2.932  1.00  0.00           C  
ATOM   2568  O   SER A 180      15.604   8.956   2.166  1.00  0.00           O  
ATOM   2569  CB  SER A 180      16.727   8.510   5.269  1.00  0.00           C  
ATOM   2570  OG  SER A 180      16.134   7.268   4.886  1.00  0.00           O  
ATOM   2571  H   SER A 180      14.173   8.969   4.767  1.00  0.00           H  
ATOM   2572  HA  SER A 180      16.660  10.516   4.514  1.00  0.00           H  
ATOM   2573  HB2 SER A 180      17.712   8.430   5.189  1.00  0.00           H  
ATOM   2574  HB3 SER A 180      16.463   8.713   6.203  1.00  0.00           H  
ATOM   2575  HG  SER A 180      16.597   6.921   4.074  1.00  0.00           H  
ATOM   2576  N   HID A 181      17.803   9.146   2.584  1.00  0.00           N  
ATOM   2577  CA  HID A 181      18.198   8.672   1.272  1.00  0.00           C  
ATOM   2578  C   HID A 181      17.808   7.188   1.288  1.00  0.00           C  
ATOM   2579  O   HID A 181      17.775   6.555   2.346  1.00  0.00           O  
ATOM   2580  CB  HID A 181      19.710   8.763   1.089  1.00  0.00           C  
ATOM   2581  CG  HID A 181      20.236  10.159   0.982  1.00  0.00           C  
ATOM   2582  H   HID A 181      18.471   9.455   3.313  1.00  0.00           H  
ATOM   2583  HA  HID A 181      17.658   9.121   0.589  1.00  0.00           H  
ATOM   2584  HB2 HID A 181      20.163   8.314   1.871  1.00  0.00           H  
ATOM   2585  HB3 HID A 181      19.969   8.263   0.251  1.00  0.00           H  
ATOM   2586  ND1 HID A 181      19.429  11.246   0.720  1.00  0.00           N  
ATOM   2587  CD2 HID A 181      21.502  10.635   1.035  1.00  0.00           C  
ATOM   2588  CE1 HID A 181      20.173  12.331   0.614  1.00  0.00           C  
ATOM   2589  NE2 HID A 181      21.434  11.987   0.800  1.00  0.00           N  
ATOM   2590  HD1 HID A 181      18.433  11.213   0.626  1.00  0.00           H  
ATOM   2591  HD2 HID A 181      22.328  10.107   1.210  1.00  0.00           H  
ATOM   2592  HE1 HID A 181      19.842  13.250   0.425  1.00  0.00           H  
ATOM   2593  N   PRO A 182      17.510   6.604   0.126  1.00  0.00           N  
ATOM   2594  CA  PRO A 182      17.146   5.187   0.186  1.00  0.00           C  
ATOM   2595  C   PRO A 182      18.318   4.316   0.658  1.00  0.00           C  
ATOM   2596  O   PRO A 182      19.482   4.718   0.550  1.00  0.00           O  
ATOM   2597  CB  PRO A 182      16.740   4.884  -1.255  1.00  0.00           C  
ATOM   2598  CG  PRO A 182      17.647   5.790  -2.051  1.00  0.00           C  
ATOM   2599  CD  PRO A 182      17.581   7.082  -1.267  1.00  0.00           C  
ATOM   2600  HA  PRO A 182      16.342   5.048   0.780  1.00  0.00           H  
ATOM   2601  HB2 PRO A 182      16.910   3.931  -1.482  1.00  0.00           H  
ATOM   2602  HB3 PRO A 182      15.787   5.114  -1.414  1.00  0.00           H  
ATOM   2603  HG2 PRO A 182      18.569   5.430  -2.067  1.00  0.00           H  
ATOM   2604  HG3 PRO A 182      17.296   5.912  -2.969  1.00  0.00           H  
ATOM   2605  HD2 PRO A 182      18.397   7.634  -1.409  1.00  0.00           H  
ATOM   2606  HD3 PRO A 182      16.767   7.607  -1.501  1.00  0.00           H  
ATOM   2607  N   ILE A 183      17.996   3.136   1.187  1.00  0.00           N  
ATOM   2608  CA  ILE A 183      18.994   2.174   1.659  1.00  0.00           C  
ATOM   2609  C   ILE A 183      18.816   0.887   0.835  1.00  0.00           C  
ATOM   2610  O   ILE A 183      17.745   0.262   0.873  1.00  0.00           O  
ATOM   2611  CB  ILE A 183      18.771   1.860   3.127  1.00  0.00           C  
ATOM   2612  CG1 ILE A 183      18.792   3.164   3.922  1.00  0.00           C  
ATOM   2613  CG2 ILE A 183      19.815   0.877   3.609  1.00  0.00           C  
ATOM   2614  CD1 ILE A 183      18.323   3.035   5.356  1.00  0.00           C  
ATOM   2615  H   ILE A 183      16.967   2.955   1.237  1.00  0.00           H  
ATOM   2616  HA  ILE A 183      19.879   2.543   1.412  1.00  0.00           H  
ATOM   2617  HB  ILE A 183      17.872   1.456   3.230  1.00  0.00           H  
ATOM   2618 HG12 ILE A 183      19.728   3.522   3.919  1.00  0.00           H  
ATOM   2619 HG13 ILE A 183      18.204   3.827   3.452  1.00  0.00           H  
ATOM   2620 HG21 ILE A 183      19.651   0.654   4.570  1.00  0.00           H  
ATOM   2621 HG22 ILE A 183      19.768   0.040   3.064  1.00  0.00           H  
ATOM   2622 HG23 ILE A 183      20.726   1.279   3.516  1.00  0.00           H  
ATOM   2623 HD11 ILE A 183      18.912   2.390   5.840  1.00  0.00           H  
ATOM   2624 HD12 ILE A 183      18.368   3.928   5.800  1.00  0.00           H  
ATOM   2625 HD13 ILE A 183      17.381   2.702   5.367  1.00  0.00           H  
ATOM   2626  N   PHE A 184      19.856   0.498   0.095  1.00  0.00           N  
ATOM   2627  CA  PHE A 184      19.787  -0.682  -0.766  1.00  0.00           C  
ATOM   2628  C   PHE A 184      20.396  -1.951  -0.206  1.00  0.00           C  
ATOM   2629  O   PHE A 184      21.459  -1.931   0.406  1.00  0.00           O  
ATOM   2630  CB  PHE A 184      20.449  -0.404  -2.123  1.00  0.00           C  
ATOM   2631  CG  PHE A 184      19.924   0.821  -2.829  1.00  0.00           C  
ATOM   2632  CD1 PHE A 184      20.530   2.065  -2.637  1.00  0.00           C  
ATOM   2633  CD2 PHE A 184      18.810   0.734  -3.665  1.00  0.00           C  
ATOM   2634  CE1 PHE A 184      20.035   3.204  -3.263  1.00  0.00           C  
ATOM   2635  CE2 PHE A 184      18.301   1.866  -4.299  1.00  0.00           C  
ATOM   2636  CZ  PHE A 184      18.911   3.107  -4.100  1.00  0.00           C  
ATOM   2637  H   PHE A 184      20.700   1.094   0.183  1.00  0.00           H  
ATOM   2638  HA  PHE A 184      18.790  -0.873  -0.916  1.00  0.00           H  
ATOM   2639  HB2 PHE A 184      21.417  -0.274  -1.965  1.00  0.00           H  
ATOM   2640  HB3 PHE A 184      20.283  -1.186  -2.705  1.00  0.00           H  
ATOM   2641  HD1 PHE A 184      21.327   2.139  -2.046  1.00  0.00           H  
ATOM   2642  HD2 PHE A 184      18.372  -0.152  -3.811  1.00  0.00           H  
ATOM   2643  HE1 PHE A 184      20.478   4.091  -3.116  1.00  0.00           H  
ATOM   2644  HE2 PHE A 184      17.493   1.785  -4.898  1.00  0.00           H  
ATOM   2645  HZ  PHE A 184      18.557   3.922  -4.546  1.00  0.00           H  
ATOM   2646  N   ASP A 185      19.720  -3.064  -0.460  1.00  0.00           N  
ATOM   2647  CA  ASP A 185      20.158  -4.378  -0.012  1.00  0.00           C  
ATOM   2648  C   ASP A 185      21.418  -4.796  -0.754  1.00  0.00           C  
ATOM   2649  O   ASP A 185      21.394  -5.076  -1.945  1.00  0.00           O  
ATOM   2650  CB  ASP A 185      19.059  -5.400  -0.272  1.00  0.00           C  
ATOM   2651  CG  ASP A 185      19.397  -6.761   0.282  1.00  0.00           C  
ATOM   2652  OD1 ASP A 185      20.552  -6.938   0.743  1.00  0.00           O  
ATOM   2653  OD2 ASP A 185      18.506  -7.647   0.254  1.00  0.00           O  
ATOM   2654  H   ASP A 185      18.841  -2.916  -1.013  1.00  0.00           H  
ATOM   2655  HA  ASP A 185      20.401  -4.297   0.960  1.00  0.00           H  
ATOM   2656  HB2 ASP A 185      18.226  -5.074   0.161  1.00  0.00           H  
ATOM   2657  HB3 ASP A 185      18.933  -5.474  -1.254  1.00  0.00           H  
ATOM   2658  N   ASN A 186      22.523  -4.863  -0.035  1.00  0.00           N  
ATOM   2659  CA  ASN A 186      23.795  -5.233  -0.640  1.00  0.00           C  
ATOM   2660  C   ASN A 186      23.913  -6.686  -1.053  1.00  0.00           C  
ATOM   2661  O   ASN A 186      24.839  -7.052  -1.760  1.00  0.00           O  
ATOM   2662  CB  ASN A 186      24.938  -4.922   0.312  1.00  0.00           C  
ATOM   2663  CG  ASN A 186      26.270  -5.073  -0.341  1.00  0.00           C  
ATOM   2664  H   ASN A 186      22.412  -4.636   0.970  1.00  0.00           H  
ATOM   2665  HA  ASN A 186      23.893  -4.672  -1.490  1.00  0.00           H  
ATOM   2666  HB2 ASN A 186      24.834  -3.982   0.629  1.00  0.00           H  
ATOM   2667  HB3 ASN A 186      24.880  -5.549   1.086  1.00  0.00           H  
ATOM   2668  OD1 ASN A 186      27.070  -5.893   0.052  1.00  0.00           O  
ATOM   2669  ND2 ASN A 186      26.511  -4.277  -1.359  1.00  0.00           N  
ATOM   2670 HD21 ASN A 186      25.829  -3.608  -1.661  1.00  0.00           H  
ATOM   2671 HD22 ASN A 186      27.390  -4.332  -1.848  1.00  0.00           H  
ATOM   2672  N   ARG A 187      22.997  -7.526  -0.598  1.00  0.00           N  
ATOM   2673  CA  ARG A 187      23.062  -8.939  -0.949  1.00  0.00           C  
ATOM   2674  C   ARG A 187      22.332  -9.225  -2.255  1.00  0.00           C  
ATOM   2675  O   ARG A 187      22.731 -10.115  -3.016  1.00  0.00           O  
ATOM   2676  CB  ARG A 187      22.472  -9.778   0.172  1.00  0.00           C  
ATOM   2677  CG  ARG A 187      22.266 -11.217  -0.191  1.00  0.00           C  
ATOM   2678  CD  ARG A 187      21.335 -11.838   0.826  1.00  0.00           C  
ATOM   2679  NE  ARG A 187      22.038 -12.477   1.931  1.00  0.00           N  
ATOM   2680  CZ  ARG A 187      21.598 -12.479   3.180  1.00  0.00           C  
ATOM   2681  NH1 ARG A 187      20.465 -11.862   3.488  1.00  0.00           N  
ATOM   2682  NH2 ARG A 187      22.278 -13.131   4.109  1.00  0.00           N  
ATOM   2683  H   ARG A 187      22.268  -7.113  -0.002  1.00  0.00           H  
ATOM   2684  HA  ARG A 187      24.031  -9.203  -1.057  1.00  0.00           H  
ATOM   2685  HB2 ARG A 187      23.093  -9.734   0.953  1.00  0.00           H  
ATOM   2686  HB3 ARG A 187      21.589  -9.386   0.422  1.00  0.00           H  
ATOM   2687  HG2 ARG A 187      21.843 -11.286  -1.081  1.00  0.00           H  
ATOM   2688  HG3 ARG A 187      23.126 -11.702  -0.159  1.00  0.00           H  
ATOM   2689  HD2 ARG A 187      20.741 -11.116   1.188  1.00  0.00           H  
ATOM   2690  HD3 ARG A 187      20.771 -12.521   0.356  1.00  0.00           H  
ATOM   2691  HE  ARG A 187      22.906 -12.942   1.733  1.00  0.00           H  
ATOM   2692 HH11 ARG A 187      19.918 -11.407   2.791  1.00  0.00           H  
ATOM   2693 HH12 ARG A 187      20.149 -11.853   4.446  1.00  0.00           H  
ATOM   2694 HH21 ARG A 187      23.109 -13.636   3.865  1.00  0.00           H  
ATOM   2695 HH22 ARG A 187      21.965 -13.124   5.060  1.00  0.00           H  
ATOM   2696  N   ALA A 188      21.271  -8.459  -2.504  1.00  0.00           N  
ATOM   2697  CA  ALA A 188      20.479  -8.601  -3.713  1.00  0.00           C  
ATOM   2698  C   ALA A 188      21.339  -8.270  -4.925  1.00  0.00           C  
ATOM   2699  O   ALA A 188      22.001  -7.249  -4.972  1.00  0.00           O  
ATOM   2700  CB  ALA A 188      19.283  -7.694  -3.650  1.00  0.00           C  
ATOM   2701  H   ALA A 188      21.064  -7.757  -1.761  1.00  0.00           H  
ATOM   2702  HA  ALA A 188      20.168  -9.551  -3.791  1.00  0.00           H  
ATOM   2703  HB1 ALA A 188      19.202  -7.294  -2.734  1.00  0.00           H  
ATOM   2704  HB2 ALA A 188      19.377  -6.953  -4.320  1.00  0.00           H  
ATOM   2705  HB3 ALA A 188      18.448  -8.211  -3.853  1.00  0.00           H  
ATOM   2706  N   PRO A 189      21.325  -9.140  -5.933  1.00  0.00           N  
ATOM   2707  CA  PRO A 189      22.110  -8.963  -7.162  1.00  0.00           C  
ATOM   2708  C   PRO A 189      21.952  -7.669  -7.959  1.00  0.00           C  
ATOM   2709  O   PRO A 189      22.918  -7.175  -8.528  1.00  0.00           O  
ATOM   2710  CB  PRO A 189      21.747 -10.205  -7.987  1.00  0.00           C  
ATOM   2711  CG  PRO A 189      20.373 -10.559  -7.490  1.00  0.00           C  
ATOM   2712  CD  PRO A 189      20.496 -10.357  -6.004  1.00  0.00           C  
ATOM   2713  HA  PRO A 189      23.119  -9.128  -6.956  1.00  0.00           H  
ATOM   2714  HB2 PRO A 189      21.728  -9.990  -8.960  1.00  0.00           H  
ATOM   2715  HB3 PRO A 189      22.390 -10.945  -7.813  1.00  0.00           H  
ATOM   2716  HG2 PRO A 189      19.694  -9.948  -7.880  1.00  0.00           H  
ATOM   2717  HG3 PRO A 189      20.158 -11.504  -7.707  1.00  0.00           H  
ATOM   2718  HD2 PRO A 189      19.610 -10.202  -5.582  1.00  0.00           H  
ATOM   2719  HD3 PRO A 189      20.958 -11.122  -5.568  1.00  0.00           H  
ATOM   2720  N   ASN A 190      20.754  -7.114  -8.020  1.00  0.00           N  
ATOM   2721  CA  ASN A 190      20.574  -5.887  -8.799  1.00  0.00           C  
ATOM   2722  C   ASN A 190      20.446  -4.671  -7.900  1.00  0.00           C  
ATOM   2723  O   ASN A 190      19.490  -3.915  -8.012  1.00  0.00           O  
ATOM   2724  CB  ASN A 190      19.315  -5.995  -9.670  1.00  0.00           C  
ATOM   2725  CG  ASN A 190      18.046  -6.103  -8.846  1.00  0.00           C  
ATOM   2726  H   ASN A 190      20.007  -7.585  -7.508  1.00  0.00           H  
ATOM   2727  HA  ASN A 190      21.409  -5.764  -9.351  1.00  0.00           H  
ATOM   2728  HB2 ASN A 190      19.258  -5.181 -10.239  1.00  0.00           H  
ATOM   2729  HB3 ASN A 190      19.397  -6.808 -10.238  1.00  0.00           H  
ATOM   2730  OD1 ASN A 190      16.953  -6.287  -9.392  1.00  0.00           O  
ATOM   2731  ND2 ASN A 190      18.183  -5.991  -7.524  1.00  0.00           N  
ATOM   2732 HD21 ASN A 190      19.092  -5.838  -7.133  1.00  0.00           H  
ATOM   2733 HD22 ASN A 190      17.385  -6.059  -6.931  1.00  0.00           H  
ATOM   2734  N   THR A 191      21.414  -4.470  -7.023  1.00  0.00           N  
ATOM   2735  CA  THR A 191      21.327  -3.369  -6.091  1.00  0.00           C  
ATOM   2736  C   THR A 191      22.507  -3.490  -5.127  1.00  0.00           C  
ATOM   2737  O   THR A 191      22.628  -2.725  -4.175  1.00  0.00           O  
ATOM   2738  CB  THR A 191      19.979  -3.453  -5.314  1.00  0.00           C  
ATOM   2739  OG1 THR A 191      19.618  -2.168  -4.807  1.00  0.00           O  
ATOM   2740  CG2 THR A 191      20.090  -4.421  -4.168  1.00  0.00           C  
ATOM   2741  H   THR A 191      22.197  -5.138  -7.064  1.00  0.00           H  
ATOM   2742  HA  THR A 191      21.419  -2.512  -6.587  1.00  0.00           H  
ATOM   2743  HB  THR A 191      19.254  -3.761  -5.964  1.00  0.00           H  
ATOM   2744 HG21 THR A 191      19.371  -4.241  -3.489  1.00  0.00           H  
ATOM   2745 HG22 THR A 191      19.991  -5.366  -4.498  1.00  0.00           H  
ATOM   2746 HG23 THR A 191      20.985  -4.330  -3.720  1.00  0.00           H  
ATOM   2747  HG1 THR A 191      18.998  -2.262  -4.020  1.00  0.00           H  
ATOM   2748  N   ALA A 192      23.375  -4.463  -5.390  1.00  0.00           N  
ATOM   2749  CA  ALA A 192      24.557  -4.692  -4.569  1.00  0.00           C  
ATOM   2750  C   ALA A 192      25.622  -3.652  -4.903  1.00  0.00           C  
ATOM   2751  O   ALA A 192      25.558  -2.977  -5.929  1.00  0.00           O  
ATOM   2752  CB  ALA A 192      25.100  -6.085  -4.812  1.00  0.00           C  
ATOM   2753  H   ALA A 192      23.138  -5.040  -6.225  1.00  0.00           H  
ATOM   2754  HA  ALA A 192      24.307  -4.595  -3.603  1.00  0.00           H  
ATOM   2755  HB1 ALA A 192      25.270  -6.215  -5.790  1.00  0.00           H  
ATOM   2756  HB2 ALA A 192      25.957  -6.206  -4.309  1.00  0.00           H  
ATOM   2757  HB3 ALA A 192      24.436  -6.766  -4.500  1.00  0.00           H  
ATOM   2758  N   GLU A 193      26.611  -3.531  -4.034  1.00  0.00           N  
ATOM   2759  CA  GLU A 193      27.673  -2.565  -4.229  1.00  0.00           C  
ATOM   2760  C   GLU A 193      28.702  -3.100  -5.219  1.00  0.00           C  
ATOM   2761  O   GLU A 193      29.180  -4.221  -5.064  1.00  0.00           O  
ATOM   2762  CB  GLU A 193      28.310  -2.269  -2.877  1.00  0.00           C  
ATOM   2763  CG  GLU A 193      29.500  -1.371  -2.927  1.00  0.00           C  
ATOM   2764  CD  GLU A 193      29.907  -0.925  -1.546  1.00  0.00           C  
ATOM   2765  OE1 GLU A 193      30.275  -1.795  -0.722  1.00  0.00           O  
ATOM   2766  OE2 GLU A 193      29.849   0.298  -1.288  1.00  0.00           O  
ATOM   2767  H   GLU A 193      26.560  -4.174  -3.219  1.00  0.00           H  
ATOM   2768  HA  GLU A 193      27.293  -1.702  -4.579  1.00  0.00           H  
ATOM   2769  HB2 GLU A 193      27.619  -1.836  -2.314  1.00  0.00           H  
ATOM   2770  HB3 GLU A 193      28.592  -3.135  -2.487  1.00  0.00           H  
ATOM   2771  HG2 GLU A 193      30.255  -1.864  -3.312  1.00  0.00           H  
ATOM   2772  HG3 GLU A 193      29.273  -0.567  -3.441  1.00  0.00           H  
ATOM   2773  N   LEU A 194      29.040  -2.292  -6.225  1.00  0.00           N  
ATOM   2774  CA  LEU A 194      30.000  -2.684  -7.256  1.00  0.00           C  
ATOM   2775  C   LEU A 194      31.436  -2.606  -6.811  1.00  0.00           C  
ATOM   2776  O   LEU A 194      31.859  -1.597  -6.257  1.00  0.00           O  
ATOM   2777  CB  LEU A 194      29.846  -1.807  -8.487  1.00  0.00           C  
ATOM   2778  CG  LEU A 194      28.452  -1.856  -9.090  1.00  0.00           C  
ATOM   2779  CD1 LEU A 194      28.411  -0.916 -10.275  1.00  0.00           C  
ATOM   2780  CD2 LEU A 194      28.095  -3.297  -9.478  1.00  0.00           C  
ATOM   2781  H   LEU A 194      28.564  -1.365  -6.212  1.00  0.00           H  
ATOM   2782  HA  LEU A 194      29.794  -3.645  -7.528  1.00  0.00           H  
ATOM   2783  HB2 LEU A 194      30.025  -0.873  -8.224  1.00  0.00           H  
ATOM   2784  HB3 LEU A 194      30.480  -2.123  -9.172  1.00  0.00           H  
ATOM   2785  HG  LEU A 194      27.791  -1.564  -8.410  1.00  0.00           H  
ATOM   2786 HD11 LEU A 194      29.087  -1.201 -10.957  1.00  0.00           H  
ATOM   2787 HD12 LEU A 194      27.499  -0.932 -10.689  1.00  0.00           H  
ATOM   2788 HD13 LEU A 194      28.619   0.017  -9.975  1.00  0.00           H  
ATOM   2789 HD21 LEU A 194      28.122  -3.873  -8.663  1.00  0.00           H  
ATOM   2790 HD22 LEU A 194      27.178  -3.313  -9.872  1.00  0.00           H  
ATOM   2791 HD23 LEU A 194      28.756  -3.630 -10.148  1.00  0.00           H  
ATOM   2792  N   LYS A 195      32.202  -3.656  -7.081  1.00  0.00           N  
ATOM   2793  CA  LYS A 195      33.598  -3.659  -6.686  1.00  0.00           C  
ATOM   2794  C   LYS A 195      34.494  -4.466  -7.612  1.00  0.00           C  
ATOM   2795  O   LYS A 195      34.289  -5.665  -7.808  1.00  0.00           O  
ATOM   2796  CB  LYS A 195      33.724  -4.168  -5.246  1.00  0.00           C  
ATOM   2797  CG  LYS A 195      35.143  -4.461  -4.770  1.00  0.00           C  
ATOM   2798  CD  LYS A 195      35.152  -4.782  -3.267  1.00  0.00           C  
ATOM   2799  CE  LYS A 195      36.519  -5.277  -2.753  1.00  0.00           C  
ATOM   2800  NZ  LYS A 195      36.877  -6.676  -3.178  1.00  0.00           N  
ATOM   2801  H   LYS A 195      31.736  -4.430  -7.573  1.00  0.00           H  
ATOM   2802  HA  LYS A 195      33.936  -2.697  -6.669  1.00  0.00           H  
ATOM   2803  HB2 LYS A 195      33.327  -3.477  -4.635  1.00  0.00           H  
ATOM   2804  HB3 LYS A 195      33.187  -5.014  -5.167  1.00  0.00           H  
ATOM   2805  HG2 LYS A 195      35.499  -5.247  -5.264  1.00  0.00           H  
ATOM   2806  HG3 LYS A 195      35.714  -3.663  -4.928  1.00  0.00           H  
ATOM   2807  HD2 LYS A 195      34.910  -3.954  -2.762  1.00  0.00           H  
ATOM   2808  HD3 LYS A 195      34.475  -5.495  -3.087  1.00  0.00           H  
ATOM   2809  HE2 LYS A 195      37.233  -4.643  -3.084  1.00  0.00           H  
ATOM   2810  HE3 LYS A 195      36.515  -5.234  -1.743  1.00  0.00           H  
ATOM   2811  HZ1 LYS A 195      36.356  -7.324  -2.628  1.00  0.00           H  
ATOM   2812  HZ2 LYS A 195      36.652  -6.788  -4.143  1.00  0.00           H  
ATOM   2813  HZ3 LYS A 195      37.854  -6.817  -3.037  1.00  0.00           H  
ATOM   2814  N   ILE A 196      35.475  -3.789  -8.201  1.00  0.00           N  
ATOM   2815  CA  ILE A 196      36.445  -4.429  -9.078  1.00  0.00           C  
ATOM   2816  C   ILE A 196      37.426  -5.105  -8.123  1.00  0.00           C  
ATOM   2817  O   ILE A 196      37.845  -4.508  -7.126  1.00  0.00           O  
ATOM   2818  CB  ILE A 196      37.167  -3.390  -9.920  1.00  0.00           C  
ATOM   2819  CG1 ILE A 196      36.151  -2.696 -10.823  1.00  0.00           C  
ATOM   2820  CG2 ILE A 196      38.290  -4.042 -10.715  1.00  0.00           C  
ATOM   2821  CD1 ILE A 196      36.705  -1.494 -11.552  1.00  0.00           C  
ATOM   2822  H   ILE A 196      35.488  -2.769  -7.981  1.00  0.00           H  
ATOM   2823  HA  ILE A 196      35.969  -5.150  -9.545  1.00  0.00           H  
ATOM   2824  HB  ILE A 196      37.553  -2.708  -9.315  1.00  0.00           H  
ATOM   2825 HG12 ILE A 196      35.819  -3.358 -11.494  1.00  0.00           H  
ATOM   2826 HG13 ILE A 196      35.380  -2.401 -10.258  1.00  0.00           H  
ATOM   2827 HG21 ILE A 196      38.771  -3.346 -11.245  1.00  0.00           H  
ATOM   2828 HG22 ILE A 196      38.930  -4.483 -10.088  1.00  0.00           H  
ATOM   2829 HG23 ILE A 196      37.907  -4.726 -11.334  1.00  0.00           H  
ATOM   2830 HD11 ILE A 196      37.470  -1.779 -12.129  1.00  0.00           H  
ATOM   2831 HD12 ILE A 196      35.989  -1.092 -12.121  1.00  0.00           H  
ATOM   2832 HD13 ILE A 196      37.022  -0.819 -10.887  1.00  0.00           H  
ATOM   2833  N   CYS A 197      37.799  -6.345  -8.411  1.00  0.00           N  
ATOM   2834  CA  CYS A 197      38.677  -7.048  -7.495  1.00  0.00           C  
ATOM   2835  C   CYS A 197      40.083  -7.310  -7.977  1.00  0.00           C  
ATOM   2836  O   CYS A 197      41.003  -7.316  -7.178  1.00  0.00           O  
ATOM   2837  CB  CYS A 197      38.023  -8.361  -7.061  1.00  0.00           C  
ATOM   2838  SG  CYS A 197      36.441  -8.150  -6.193  1.00  0.00           S  
ATOM   2839  H   CYS A 197      37.433  -6.733  -9.283  1.00  0.00           H  
ATOM   2840  HA  CYS A 197      38.738  -6.491  -6.629  1.00  0.00           H  
ATOM   2841  HB2 CYS A 197      37.859  -8.912  -7.874  1.00  0.00           H  
ATOM   2842  HB3 CYS A 197      38.651  -8.835  -6.449  1.00  0.00           H  
ATOM   2843  HG  CYS A 197      35.803  -7.663  -6.787  1.00  0.00           H  
ATOM   2844  N   ARG A 198      40.251  -7.538  -9.270  1.00  0.00           N  
ATOM   2845  CA  ARG A 198      41.571  -7.796  -9.838  1.00  0.00           C  
ATOM   2846  C   ARG A 198      41.511  -7.642 -11.336  1.00  0.00           C  
ATOM   2847  O   ARG A 198      40.581  -8.130 -11.987  1.00  0.00           O  
ATOM   2848  CB  ARG A 198      42.066  -9.214  -9.539  1.00  0.00           C  
ATOM   2849  CG  ARG A 198      42.443  -9.469  -8.109  1.00  0.00           C  
ATOM   2850  CD  ARG A 198      42.965 -10.883  -7.910  1.00  0.00           C  
ATOM   2851  NE  ARG A 198      44.321 -11.070  -8.422  1.00  0.00           N  
ATOM   2852  CZ  ARG A 198      45.113 -12.074  -8.055  1.00  0.00           C  
ATOM   2853  NH1 ARG A 198      46.335 -12.172  -8.567  1.00  0.00           N  
ATOM   2854  NH2 ARG A 198      44.681 -12.978  -7.172  1.00  0.00           N  
ATOM   2855  H   ARG A 198      39.380  -7.518  -9.837  1.00  0.00           H  
ATOM   2856  HA  ARG A 198      42.218  -7.127  -9.464  1.00  0.00           H  
ATOM   2857  HB2 ARG A 198      41.337  -9.852  -9.795  1.00  0.00           H  
ATOM   2858  HB3 ARG A 198      42.868  -9.386 -10.115  1.00  0.00           H  
ATOM   2859  HG2 ARG A 198      43.162  -8.835  -7.827  1.00  0.00           H  
ATOM   2860  HG3 ARG A 198      41.644  -9.353  -7.520  1.00  0.00           H  
ATOM   2861  HD2 ARG A 198      42.953 -11.082  -6.929  1.00  0.00           H  
ATOM   2862  HD3 ARG A 198      42.345 -11.511  -8.384  1.00  0.00           H  
ATOM   2863  HE  ARG A 198      44.672 -10.406  -9.084  1.00  0.00           H  
ATOM   2864 HH11 ARG A 198      46.684 -11.497  -9.209  1.00  0.00           H  
ATOM   2865 HH12 ARG A 198      46.923 -12.947  -8.299  1.00  0.00           H  
ATOM   2866 HH21 ARG A 198      43.765 -12.878  -6.778  1.00  0.00           H  
ATOM   2867 HH22 ARG A 198      45.264 -13.739  -6.910  1.00  0.00           H  
ATOM   2868  N   VAL A 199      42.525  -6.983 -11.882  1.00  0.00           N  
ATOM   2869  CA  VAL A 199      42.587  -6.772 -13.310  1.00  0.00           C  
ATOM   2870  C   VAL A 199      43.767  -7.487 -13.952  1.00  0.00           C  
ATOM   2871  O   VAL A 199      44.848  -7.598 -13.391  1.00  0.00           O  
ATOM   2872  CB  VAL A 199      42.636  -5.271 -13.637  1.00  0.00           C  
ATOM   2873  CG1 VAL A 199      42.735  -5.073 -15.126  1.00  0.00           C  
ATOM   2874  CG2 VAL A 199      41.384  -4.588 -13.102  1.00  0.00           C  
ATOM   2875  H   VAL A 199      43.240  -6.647 -11.213  1.00  0.00           H  
ATOM   2876  HA  VAL A 199      41.739  -7.143 -13.725  1.00  0.00           H  
ATOM   2877  HB  VAL A 199      43.466  -4.903 -13.232  1.00  0.00           H  
ATOM   2878 HG11 VAL A 199      43.278  -5.811 -15.534  1.00  0.00           H  
ATOM   2879 HG12 VAL A 199      41.819  -5.078 -15.534  1.00  0.00           H  
ATOM   2880 HG13 VAL A 199      43.176  -4.195 -15.326  1.00  0.00           H  
ATOM   2881 HG21 VAL A 199      40.578  -5.106 -13.388  1.00  0.00           H  
ATOM   2882 HG22 VAL A 199      41.427  -4.556 -12.104  1.00  0.00           H  
ATOM   2883 HG23 VAL A 199      41.334  -3.659 -13.467  1.00  0.00           H  
ATOM   2884  N   ASN A 200      43.505  -7.988 -15.144  1.00  0.00           N  
ATOM   2885  CA  ASN A 200      44.454  -8.707 -15.972  1.00  0.00           C  
ATOM   2886  C   ASN A 200      45.686  -7.844 -16.241  1.00  0.00           C  
ATOM   2887  O   ASN A 200      46.817  -8.204 -15.901  1.00  0.00           O  
ATOM   2888  CB  ASN A 200      43.761  -9.008 -17.289  1.00  0.00           C  
ATOM   2889  CG  ASN A 200      44.423 -10.082 -18.040  1.00  0.00           C  
ATOM   2890  H   ASN A 200      42.503  -7.815 -15.460  1.00  0.00           H  
ATOM   2891  HA  ASN A 200      44.768  -9.506 -15.449  1.00  0.00           H  
ATOM   2892  HB2 ASN A 200      42.816  -9.271 -17.086  1.00  0.00           H  
ATOM   2893  HB3 ASN A 200      43.758  -8.167 -17.834  1.00  0.00           H  
ATOM   2894  OD1 ASN A 200      44.137 -10.294 -19.214  1.00  0.00           O  
ATOM   2895  ND2 ASN A 200      45.316 -10.794 -17.377  1.00  0.00           N  
ATOM   2896 HD21 ASN A 200      45.512 -10.601 -16.415  1.00  0.00           H  
ATOM   2897 HD22 ASN A 200      45.807 -11.540 -17.838  1.00  0.00           H  
ATOM   2898  N   ARG A 201      45.432  -6.700 -16.875  1.00  0.00           N  
ATOM   2899  CA  ARG A 201      46.452  -5.726 -17.240  1.00  0.00           C  
ATOM   2900  C   ARG A 201      45.862  -4.333 -17.031  1.00  0.00           C  
ATOM   2901  O   ARG A 201      44.718  -4.082 -17.397  1.00  0.00           O  
ATOM   2902  CB  ARG A 201      46.823  -5.902 -18.710  1.00  0.00           C  
ATOM   2903  CG  ARG A 201      47.286  -7.301 -19.085  1.00  0.00           C  
ATOM   2904  CD  ARG A 201      47.087  -7.518 -20.577  1.00  0.00           C  
ATOM   2905  NE  ARG A 201      47.565  -6.375 -21.355  1.00  0.00           N  
ATOM   2906  CZ  ARG A 201      47.273  -6.159 -22.635  1.00  0.00           C  
ATOM   2907  NH1 ARG A 201      46.493  -7.007 -23.300  1.00  0.00           N  
ATOM   2908  NH2 ARG A 201      47.765  -5.090 -23.251  1.00  0.00           N  
ATOM   2909  H   ARG A 201      44.410  -6.558 -17.094  1.00  0.00           H  
ATOM   2910  HA  ARG A 201      47.237  -5.833 -16.639  1.00  0.00           H  
ATOM   2911  HB2 ARG A 201      46.021  -5.684 -19.264  1.00  0.00           H  
ATOM   2912  HB3 ARG A 201      47.562  -5.266 -18.925  1.00  0.00           H  
ATOM   2913  HG2 ARG A 201      48.248  -7.398 -18.882  1.00  0.00           H  
ATOM   2914  HG3 ARG A 201      46.745  -7.971 -18.600  1.00  0.00           H  
ATOM   2915  HD2 ARG A 201      47.594  -8.331 -20.842  1.00  0.00           H  
ATOM   2916  HD3 ARG A 201      46.115  -7.646 -20.744  1.00  0.00           H  
ATOM   2917  HE  ARG A 201      48.157  -5.705 -20.889  1.00  0.00           H  
ATOM   2918 HH11 ARG A 201      46.101  -7.803 -22.847  1.00  0.00           H  
ATOM   2919 HH12 ARG A 201      46.296  -6.842 -24.272  1.00  0.00           H  
ATOM   2920 HH21 ARG A 201      48.337  -4.442 -22.743  1.00  0.00           H  
ATOM   2921 HH22 ARG A 201      47.566  -4.930 -24.216  1.00  0.00           H  
ATOM   2922  N   ASN A 202      46.638  -3.423 -16.456  1.00  0.00           N  
ATOM   2923  CA  ASN A 202      46.149  -2.069 -16.205  1.00  0.00           C  
ATOM   2924  C   ASN A 202      46.736  -1.063 -17.192  1.00  0.00           C  
ATOM   2925  O   ASN A 202      46.632   0.149 -16.990  1.00  0.00           O  
ATOM   2926  CB  ASN A 202      46.518  -1.650 -14.788  1.00  0.00           C  
ATOM   2927  CG  ASN A 202      47.999  -1.824 -14.509  1.00  0.00           C  
ATOM   2928  H   ASN A 202      47.588  -3.744 -16.209  1.00  0.00           H  
ATOM   2929  HA  ASN A 202      45.151  -2.080 -16.355  1.00  0.00           H  
ATOM   2930  HB2 ASN A 202      46.285  -0.691 -14.669  1.00  0.00           H  
ATOM   2931  HB3 ASN A 202      46.007  -2.213 -14.147  1.00  0.00           H  
ATOM   2932  OD1 ASN A 202      48.779  -2.113 -15.422  1.00  0.00           O  
ATOM   2933  ND2 ASN A 202      48.397  -1.646 -13.252  1.00  0.00           N  
ATOM   2934 HD21 ASN A 202      47.721  -1.415 -12.549  1.00  0.00           H  
ATOM   2935 HD22 ASN A 202      49.359  -1.742 -13.011  1.00  0.00           H  
ATOM   2936  N   SER A 203      47.345  -1.570 -18.261  1.00  0.00           N  
ATOM   2937  CA  SER A 203      47.964  -0.716 -19.270  1.00  0.00           C  
ATOM   2938  C   SER A 203      47.692  -1.182 -20.699  1.00  0.00           C  
ATOM   2939  O   SER A 203      47.485  -2.371 -20.940  1.00  0.00           O  
ATOM   2940  CB  SER A 203      49.472  -0.664 -19.035  1.00  0.00           C  
ATOM   2941  OG  SER A 203      50.099   0.135 -20.016  1.00  0.00           O  
ATOM   2942  H   SER A 203      47.341  -2.607 -18.313  1.00  0.00           H  
ATOM   2943  HA  SER A 203      47.576   0.217 -19.171  1.00  0.00           H  
ATOM   2944  HB2 SER A 203      49.643  -0.273 -18.137  1.00  0.00           H  
ATOM   2945  HB3 SER A 203      49.836  -1.588 -19.086  1.00  0.00           H  
ATOM   2946  HG  SER A 203      49.538   0.942 -20.201  1.00  0.00           H  
ATOM   2947  N   GLY A 204      47.704  -0.245 -21.647  1.00  0.00           N  
ATOM   2948  CA  GLY A 204      47.457  -0.605 -23.035  1.00  0.00           C  
ATOM   2949  C   GLY A 204      47.647   0.509 -24.052  1.00  0.00           C  
ATOM   2950  O   GLY A 204      47.934   1.652 -23.697  1.00  0.00           O  
ATOM   2951  H   GLY A 204      47.895   0.711 -21.321  1.00  0.00           H  
ATOM   2952  HA2 GLY A 204      48.067  -1.393 -23.289  1.00  0.00           H  
ATOM   2953  HA3 GLY A 204      46.500  -0.971 -23.119  1.00  0.00           H  
ATOM   2954  N   SER A 205      47.480   0.156 -25.324  1.00  0.00           N  
ATOM   2955  CA  SER A 205      47.615   1.085 -26.447  1.00  0.00           C  
ATOM   2956  C   SER A 205      46.548   2.175 -26.457  1.00  0.00           C  
ATOM   2957  O   SER A 205      45.407   1.947 -26.045  1.00  0.00           O  
ATOM   2958  CB  SER A 205      47.542   0.313 -27.768  1.00  0.00           C  
ATOM   2959  OG  SER A 205      47.464   1.194 -28.877  1.00  0.00           O  
ATOM   2960  H   SER A 205      47.240  -0.859 -25.457  1.00  0.00           H  
ATOM   2961  HA  SER A 205      48.520   1.538 -26.368  1.00  0.00           H  
ATOM   2962  HB2 SER A 205      48.360  -0.248 -27.857  1.00  0.00           H  
ATOM   2963  HB3 SER A 205      46.731  -0.265 -27.756  1.00  0.00           H  
ATOM   2964  HG  SER A 205      48.344   1.651 -29.001  1.00  0.00           H  
ATOM   2965  N   CYS A 206      46.924   3.356 -26.948  1.00  0.00           N  
ATOM   2966  CA  CYS A 206      46.005   4.492 -27.024  1.00  0.00           C  
ATOM   2967  C   CYS A 206      44.937   4.241 -28.078  1.00  0.00           C  
ATOM   2968  O   CYS A 206      43.912   4.926 -28.127  1.00  0.00           O  
ATOM   2969  CB  CYS A 206      46.772   5.786 -27.350  1.00  0.00           C  
ATOM   2970  SG  CYS A 206      47.723   5.812 -28.917  1.00  0.00           S  
ATOM   2971  H   CYS A 206      47.912   3.399 -27.267  1.00  0.00           H  
ATOM   2972  HA  CYS A 206      45.551   4.588 -26.133  1.00  0.00           H  
ATOM   2973  HB2 CYS A 206      46.107   6.541 -27.381  1.00  0.00           H  
ATOM   2974  HB3 CYS A 206      47.416   5.962 -26.596  1.00  0.00           H  
ATOM   2975  HG  CYS A 206      48.076   6.732 -29.062  1.00  0.00           H  
ATOM   2976  N   LEU A 207      45.194   3.247 -28.921  1.00  0.00           N  
ATOM   2977  CA  LEU A 207      44.272   2.866 -29.976  1.00  0.00           C  
ATOM   2978  C   LEU A 207      43.166   2.019 -29.356  1.00  0.00           C  
ATOM   2979  O   LEU A 207      42.087   1.860 -29.935  1.00  0.00           O  
ATOM   2980  CB  LEU A 207      45.008   2.054 -31.049  1.00  0.00           C  
ATOM   2981  CG  LEU A 207      46.012   2.757 -31.982  1.00  0.00           C  
ATOM   2982  CD1 LEU A 207      47.014   3.587 -31.187  1.00  0.00           C  
ATOM   2983  CD2 LEU A 207      46.741   1.705 -32.821  1.00  0.00           C  
ATOM   2984  H   LEU A 207      46.108   2.770 -28.759  1.00  0.00           H  
ATOM   2985  HA  LEU A 207      43.861   3.688 -30.360  1.00  0.00           H  
ATOM   2986  HB2 LEU A 207      45.514   1.316 -30.580  1.00  0.00           H  
ATOM   2987  HB3 LEU A 207      44.311   1.625 -31.640  1.00  0.00           H  
ATOM   2988  HG  LEU A 207      45.506   3.353 -32.606  1.00  0.00           H  
ATOM   2989 HD11 LEU A 207      47.520   2.991 -30.564  1.00  0.00           H  
ATOM   2990 HD12 LEU A 207      47.652   4.031 -31.816  1.00  0.00           H  
ATOM   2991 HD13 LEU A 207      46.526   4.283 -30.660  1.00  0.00           H  
ATOM   2992 HD21 LEU A 207      46.075   1.197 -33.365  1.00  0.00           H  
ATOM   2993 HD22 LEU A 207      47.393   2.159 -33.427  1.00  0.00           H  
ATOM   2994 HD23 LEU A 207      47.228   1.078 -32.214  1.00  0.00           H  
ATOM   2995  N   GLY A 208      43.443   1.489 -28.165  1.00  0.00           N  
ATOM   2996  CA  GLY A 208      42.480   0.644 -27.482  1.00  0.00           C  
ATOM   2997  C   GLY A 208      42.484  -0.733 -28.123  1.00  0.00           C  
ATOM   2998  O   GLY A 208      43.355  -1.028 -28.940  1.00  0.00           O  
ATOM   2999  H   GLY A 208      44.375   1.728 -27.787  1.00  0.00           H  
ATOM   3000  HA2 GLY A 208      42.727   0.562 -26.516  1.00  0.00           H  
ATOM   3001  HA3 GLY A 208      41.566   1.043 -27.557  1.00  0.00           H  
ATOM   3002  N   GLY A 209      41.526  -1.582 -27.762  1.00  0.00           N  
ATOM   3003  CA  GLY A 209      41.473  -2.904 -28.356  1.00  0.00           C  
ATOM   3004  C   GLY A 209      42.285  -3.955 -27.624  1.00  0.00           C  
ATOM   3005  O   GLY A 209      42.341  -5.101 -28.058  1.00  0.00           O  
ATOM   3006  H   GLY A 209      40.863  -1.231 -27.061  1.00  0.00           H  
ATOM   3007  HA2 GLY A 209      40.498  -3.211 -28.405  1.00  0.00           H  
ATOM   3008  HA3 GLY A 209      41.796  -2.850 -29.326  1.00  0.00           H  
ATOM   3009  N   ASP A 210      42.937  -3.574 -26.529  1.00  0.00           N  
ATOM   3010  CA  ASP A 210      43.707  -4.545 -25.750  1.00  0.00           C  
ATOM   3011  C   ASP A 210      42.664  -5.315 -24.929  1.00  0.00           C  
ATOM   3012  O   ASP A 210      41.766  -4.704 -24.341  1.00  0.00           O  
ATOM   3013  CB  ASP A 210      44.696  -3.853 -24.789  1.00  0.00           C  
ATOM   3014  CG  ASP A 210      45.470  -2.702 -25.439  1.00  0.00           C  
ATOM   3015  OD1 ASP A 210      45.011  -1.541 -25.310  1.00  0.00           O  
ATOM   3016  OD2 ASP A 210      46.530  -2.954 -26.067  1.00  0.00           O  
ATOM   3017  H   ASP A 210      42.856  -2.578 -26.287  1.00  0.00           H  
ATOM   3018  HA  ASP A 210      44.103  -5.186 -26.384  1.00  0.00           H  
ATOM   3019  HB2 ASP A 210      44.175  -3.492 -24.024  1.00  0.00           H  
ATOM   3020  HB3 ASP A 210      45.346  -4.535 -24.477  1.00  0.00           H  
ATOM   3021  N   GLU A 211      42.772  -6.641 -24.891  1.00  0.00           N  
ATOM   3022  CA  GLU A 211      41.814  -7.453 -24.143  1.00  0.00           C  
ATOM   3023  C   GLU A 211      42.159  -7.552 -22.660  1.00  0.00           C  
ATOM   3024  O   GLU A 211      43.264  -7.960 -22.286  1.00  0.00           O  
ATOM   3025  CB  GLU A 211      41.719  -8.855 -24.738  1.00  0.00           C  
ATOM   3026  CG  GLU A 211      40.548  -9.652 -24.214  1.00  0.00           C  
ATOM   3027  CD  GLU A 211      40.443 -11.028 -24.855  1.00  0.00           C  
ATOM   3028  OE1 GLU A 211      41.389 -11.836 -24.692  1.00  0.00           O  
ATOM   3029  OE2 GLU A 211      39.409 -11.301 -25.520  1.00  0.00           O  
ATOM   3030  H   GLU A 211      43.567  -7.033 -25.420  1.00  0.00           H  
ATOM   3031  HA  GLU A 211      40.886  -7.058 -24.245  1.00  0.00           H  
ATOM   3032  HB2 GLU A 211      41.608  -8.760 -25.710  1.00  0.00           H  
ATOM   3033  HB3 GLU A 211      42.542  -9.337 -24.502  1.00  0.00           H  
ATOM   3034  HG2 GLU A 211      40.668  -9.788 -23.248  1.00  0.00           H  
ATOM   3035  HG3 GLU A 211      39.718  -9.168 -24.423  1.00  0.00           H  
ATOM   3036  N   ILE A 212      41.192  -7.187 -21.824  1.00  0.00           N  
ATOM   3037  CA  ILE A 212      41.358  -7.212 -20.374  1.00  0.00           C  
ATOM   3038  C   ILE A 212      40.385  -8.138 -19.629  1.00  0.00           C  
ATOM   3039  O   ILE A 212      39.198  -8.211 -19.957  1.00  0.00           O  
ATOM   3040  CB  ILE A 212      41.208  -5.789 -19.795  1.00  0.00           C  
ATOM   3041  CG1 ILE A 212      42.416  -4.942 -20.202  1.00  0.00           C  
ATOM   3042  CG2 ILE A 212      41.029  -5.845 -18.278  1.00  0.00           C  
ATOM   3043  CD1 ILE A 212      42.457  -3.591 -19.516  1.00  0.00           C  
ATOM   3044  H   ILE A 212      40.309  -6.883 -22.291  1.00  0.00           H  
ATOM   3045  HA  ILE A 212      42.291  -7.581 -20.200  1.00  0.00           H  
ATOM   3046  HB  ILE A 212      40.398  -5.382 -20.192  1.00  0.00           H  
ATOM   3047 HG12 ILE A 212      43.245  -5.445 -19.977  1.00  0.00           H  
ATOM   3048 HG13 ILE A 212      42.380  -4.799 -21.188  1.00  0.00           H  
ATOM   3049 HG21 ILE A 212      40.894  -4.921 -17.927  1.00  0.00           H  
ATOM   3050 HG22 ILE A 212      40.233  -6.405 -18.060  1.00  0.00           H  
ATOM   3051 HG23 ILE A 212      41.844  -6.245 -17.864  1.00  0.00           H  
ATOM   3052 HD11 ILE A 212      42.500  -3.724 -18.527  1.00  0.00           H  
ATOM   3053 HD12 ILE A 212      43.264  -3.090 -19.822  1.00  0.00           H  
ATOM   3054 HD13 ILE A 212      41.634  -3.077 -19.750  1.00  0.00           H  
ATOM   3055  N   PHE A 213      40.910  -8.847 -18.630  1.00  0.00           N  
ATOM   3056  CA  PHE A 213      40.119  -9.743 -17.790  1.00  0.00           C  
ATOM   3057  C   PHE A 213      39.896  -9.036 -16.466  1.00  0.00           C  
ATOM   3058  O   PHE A 213      40.846  -8.767 -15.746  1.00  0.00           O  
ATOM   3059  CB  PHE A 213      40.873 -11.043 -17.531  1.00  0.00           C  
ATOM   3060  CG  PHE A 213      40.824 -11.999 -18.674  1.00  0.00           C  
ATOM   3061  CD1 PHE A 213      41.276 -11.624 -19.933  1.00  0.00           C  
ATOM   3062  CD2 PHE A 213      40.311 -13.270 -18.503  1.00  0.00           C  
ATOM   3063  CE1 PHE A 213      41.215 -12.502 -21.001  1.00  0.00           C  
ATOM   3064  CE2 PHE A 213      40.246 -14.156 -19.574  1.00  0.00           C  
ATOM   3065  CZ  PHE A 213      40.698 -13.770 -20.823  1.00  0.00           C  
ATOM   3066  H   PHE A 213      41.939  -8.706 -18.499  1.00  0.00           H  
ATOM   3067  HA  PHE A 213      39.230  -9.837 -18.223  1.00  0.00           H  
ATOM   3068  HB2 PHE A 213      41.820 -10.814 -17.359  1.00  0.00           H  
ATOM   3069  HB3 PHE A 213      40.461 -11.479 -16.744  1.00  0.00           H  
ATOM   3070  HD1 PHE A 213      41.651 -10.710 -20.071  1.00  0.00           H  
ATOM   3071  HD2 PHE A 213      39.983 -13.560 -17.604  1.00  0.00           H  
ATOM   3072  HE1 PHE A 213      41.549 -12.208 -21.906  1.00  0.00           H  
ATOM   3073  HE2 PHE A 213      39.863 -15.084 -19.429  1.00  0.00           H  
ATOM   3074  HZ  PHE A 213      40.652 -14.404 -21.595  1.00  0.00           H  
ATOM   3075  N   LEU A 214      38.651  -8.722 -16.138  1.00  0.00           N  
ATOM   3076  CA  LEU A 214      38.374  -8.042 -14.879  1.00  0.00           C  
ATOM   3077  C   LEU A 214      37.564  -8.930 -13.926  1.00  0.00           C  
ATOM   3078  O   LEU A 214      36.490  -9.413 -14.287  1.00  0.00           O  
ATOM   3079  CB  LEU A 214      37.631  -6.738 -15.164  1.00  0.00           C  
ATOM   3080  CG  LEU A 214      37.201  -5.891 -13.969  1.00  0.00           C  
ATOM   3081  CD1 LEU A 214      36.870  -4.481 -14.437  1.00  0.00           C  
ATOM   3082  CD2 LEU A 214      35.999  -6.531 -13.286  1.00  0.00           C  
ATOM   3083  H   LEU A 214      37.929  -8.989 -16.821  1.00  0.00           H  
ATOM   3084  HA  LEU A 214      39.249  -7.820 -14.431  1.00  0.00           H  
ATOM   3085  HB2 LEU A 214      38.226  -6.166 -15.735  1.00  0.00           H  
ATOM   3086  HB3 LEU A 214      36.803  -6.965 -15.682  1.00  0.00           H  
ATOM   3087  HG  LEU A 214      37.946  -5.855 -13.310  1.00  0.00           H  
ATOM   3088 HD11 LEU A 214      36.126  -4.516 -15.104  1.00  0.00           H  
ATOM   3089 HD12 LEU A 214      36.588  -3.926 -13.654  1.00  0.00           H  
ATOM   3090 HD13 LEU A 214      37.678  -4.071 -14.861  1.00  0.00           H  
ATOM   3091 HD21 LEU A 214      36.244  -7.448 -12.969  1.00  0.00           H  
ATOM   3092 HD22 LEU A 214      35.722  -5.971 -12.504  1.00  0.00           H  
ATOM   3093 HD23 LEU A 214      35.241  -6.594 -13.935  1.00  0.00           H  
ATOM   3094  N   LEU A 215      38.083  -9.150 -12.717  1.00  0.00           N  
ATOM   3095  CA  LEU A 215      37.390  -9.974 -11.714  1.00  0.00           C  
ATOM   3096  C   LEU A 215      36.608  -9.048 -10.791  1.00  0.00           C  
ATOM   3097  O   LEU A 215      37.175  -8.143 -10.176  1.00  0.00           O  
ATOM   3098  CB  LEU A 215      38.391 -10.801 -10.908  1.00  0.00           C  
ATOM   3099  CG  LEU A 215      39.229 -11.752 -11.764  1.00  0.00           C  
ATOM   3100  CD1 LEU A 215      40.198 -12.525 -10.882  1.00  0.00           C  
ATOM   3101  CD2 LEU A 215      38.325 -12.690 -12.521  1.00  0.00           C  
ATOM   3102  H   LEU A 215      39.000  -8.699 -12.546  1.00  0.00           H  
ATOM   3103  HA  LEU A 215      36.749 -10.572 -12.185  1.00  0.00           H  
ATOM   3104  HB2 LEU A 215      39.012 -10.179 -10.460  1.00  0.00           H  
ATOM   3105  HB3 LEU A 215      37.887 -11.347 -10.262  1.00  0.00           H  
ATOM   3106  HG  LEU A 215      39.741 -11.220 -12.434  1.00  0.00           H  
ATOM   3107 HD11 LEU A 215      39.685 -13.055 -10.206  1.00  0.00           H  
ATOM   3108 HD12 LEU A 215      40.743 -13.145 -11.447  1.00  0.00           H  
ATOM   3109 HD13 LEU A 215      40.805 -11.885 -10.411  1.00  0.00           H  
ATOM   3110 HD21 LEU A 215      37.712 -12.167 -13.118  1.00  0.00           H  
ATOM   3111 HD22 LEU A 215      38.873 -13.315 -13.083  1.00  0.00           H  
ATOM   3112 HD23 LEU A 215      37.774 -13.228 -11.878  1.00  0.00           H  
ATOM   3113  N   CYS A 216      35.307  -9.281 -10.686  1.00  0.00           N  
ATOM   3114  CA  CYS A 216      34.458  -8.414  -9.884  1.00  0.00           C  
ATOM   3115  C   CYS A 216      33.486  -9.139  -8.979  1.00  0.00           C  
ATOM   3116  O   CYS A 216      33.440 -10.361  -8.930  1.00  0.00           O  
ATOM   3117  CB  CYS A 216      33.643  -7.517 -10.817  1.00  0.00           C  
ATOM   3118  SG  CYS A 216      32.707  -8.478 -12.064  1.00  0.00           S  
ATOM   3119  H   CYS A 216      34.962 -10.104 -11.206  1.00  0.00           H  
ATOM   3120  HA  CYS A 216      35.065  -7.835  -9.297  1.00  0.00           H  
ATOM   3121  HB2 CYS A 216      32.992  -7.008 -10.278  1.00  0.00           H  
ATOM   3122  HB3 CYS A 216      34.262  -6.918 -11.300  1.00  0.00           H  
ATOM   3123  HG  CYS A 216      33.055  -9.411 -12.077  1.00  0.00           H  
ATOM   3124  N   ASP A 217      32.701  -8.344  -8.263  1.00  0.00           N  
ATOM   3125  CA  ASP A 217      31.671  -8.872  -7.402  1.00  0.00           C  
ATOM   3126  C   ASP A 217      30.451  -9.071  -8.292  1.00  0.00           C  
ATOM   3127  O   ASP A 217      30.425  -8.595  -9.430  1.00  0.00           O  
ATOM   3128  CB  ASP A 217      31.387  -7.905  -6.257  1.00  0.00           C  
ATOM   3129  CG  ASP A 217      32.363  -8.088  -5.116  1.00  0.00           C  
ATOM   3130  OD1 ASP A 217      32.239  -7.418  -4.061  1.00  0.00           O  
ATOM   3131  OD2 ASP A 217      33.266  -8.928  -5.290  1.00  0.00           O  
ATOM   3132  H   ASP A 217      32.894  -7.327  -8.379  1.00  0.00           H  
ATOM   3133  HA  ASP A 217      31.957  -9.771  -7.101  1.00  0.00           H  
ATOM   3134  HB2 ASP A 217      31.471  -6.982  -6.605  1.00  0.00           H  
ATOM   3135  HB3 ASP A 217      30.471  -8.079  -5.926  1.00  0.00           H  
ATOM   3136  N   LYS A 218      29.451  -9.784  -7.783  1.00  0.00           N  
ATOM   3137  CA  LYS A 218      28.255 -10.089  -8.553  1.00  0.00           C  
ATOM   3138  C   LYS A 218      27.755  -8.938  -9.423  1.00  0.00           C  
ATOM   3139  O   LYS A 218      27.457  -7.861  -8.927  1.00  0.00           O  
ATOM   3140  CB  LYS A 218      27.135 -10.543  -7.605  1.00  0.00           C  
ATOM   3141  CG  LYS A 218      26.275 -11.720  -8.100  1.00  0.00           C  
ATOM   3142  CD  LYS A 218      25.269 -12.156  -7.007  1.00  0.00           C  
ATOM   3143  CE  LYS A 218      24.670 -13.568  -7.224  1.00  0.00           C  
ATOM   3144  NZ  LYS A 218      23.519 -13.688  -8.205  1.00  0.00           N  
ATOM   3145  H   LYS A 218      29.598 -10.099  -6.802  1.00  0.00           H  
ATOM   3146  HA  LYS A 218      28.451 -10.887  -9.160  1.00  0.00           H  
ATOM   3147  HB2 LYS A 218      27.552 -10.813  -6.734  1.00  0.00           H  
ATOM   3148  HB3 LYS A 218      26.525  -9.762  -7.445  1.00  0.00           H  
ATOM   3149  HG2 LYS A 218      25.766 -11.435  -8.902  1.00  0.00           H  
ATOM   3150  HG3 LYS A 218      26.865 -12.488  -8.310  1.00  0.00           H  
ATOM   3151  HD2 LYS A 218      25.739 -12.150  -6.124  1.00  0.00           H  
ATOM   3152  HD3 LYS A 218      24.516 -11.498  -6.988  1.00  0.00           H  
ATOM   3153  HE2 LYS A 218      25.420 -14.188  -7.532  1.00  0.00           H  
ATOM   3154  HE3 LYS A 218      24.359 -13.925  -6.319  1.00  0.00           H  
ATOM   3155  HZ1 LYS A 218      23.047 -14.548  -8.037  1.00  0.00           H  
ATOM   3156  HZ2 LYS A 218      22.901 -12.921  -8.064  1.00  0.00           H  
ATOM   3157  HZ3 LYS A 218      23.887 -13.671  -9.129  1.00  0.00           H  
ATOM   3158  N   VAL A 219      27.696  -9.154 -10.728  1.00  0.00           N  
ATOM   3159  CA  VAL A 219      27.136  -8.141 -11.620  1.00  0.00           C  
ATOM   3160  C   VAL A 219      26.066  -8.845 -12.471  1.00  0.00           C  
ATOM   3161  O   VAL A 219      25.989 -10.067 -12.491  1.00  0.00           O  
ATOM   3162  CB  VAL A 219      28.207  -7.492 -12.574  1.00  0.00           C  
ATOM   3163  CG1 VAL A 219      29.175  -6.630 -11.775  1.00  0.00           C  
ATOM   3164  CG2 VAL A 219      28.951  -8.568 -13.352  1.00  0.00           C  
ATOM   3165  H   VAL A 219      28.064 -10.061 -11.048  1.00  0.00           H  
ATOM   3166  HA  VAL A 219      26.683  -7.454 -11.072  1.00  0.00           H  
ATOM   3167  HB  VAL A 219      27.716  -6.894 -13.193  1.00  0.00           H  
ATOM   3168 HG11 VAL A 219      29.982  -7.169 -11.535  1.00  0.00           H  
ATOM   3169 HG12 VAL A 219      29.453  -5.843 -12.325  1.00  0.00           H  
ATOM   3170 HG13 VAL A 219      28.727  -6.311 -10.940  1.00  0.00           H  
ATOM   3171 HG21 VAL A 219      28.661  -8.543 -14.309  1.00  0.00           H  
ATOM   3172 HG22 VAL A 219      29.934  -8.397 -13.293  1.00  0.00           H  
ATOM   3173 HG23 VAL A 219      28.741  -9.463 -12.960  1.00  0.00           H  
ATOM   3174  N   GLN A 220      25.234  -8.083 -13.158  1.00  0.00           N  
ATOM   3175  CA  GLN A 220      24.229  -8.688 -14.009  1.00  0.00           C  
ATOM   3176  C   GLN A 220      24.639  -8.412 -15.458  1.00  0.00           C  
ATOM   3177  O   GLN A 220      24.623  -7.272 -15.918  1.00  0.00           O  
ATOM   3178  CB  GLN A 220      22.861  -8.108 -13.684  1.00  0.00           C  
ATOM   3179  CG  GLN A 220      22.516  -8.250 -12.226  1.00  0.00           C  
ATOM   3180  CD  GLN A 220      21.134  -7.734 -11.883  1.00  0.00           C  
ATOM   3181  H   GLN A 220      25.358  -7.067 -13.040  1.00  0.00           H  
ATOM   3182  HA  GLN A 220      24.250  -9.671 -13.873  1.00  0.00           H  
ATOM   3183  HB2 GLN A 220      22.859  -7.139 -13.917  1.00  0.00           H  
ATOM   3184  HB3 GLN A 220      22.172  -8.589 -14.221  1.00  0.00           H  
ATOM   3185  HG2 GLN A 220      22.562  -9.221 -11.972  1.00  0.00           H  
ATOM   3186  HG3 GLN A 220      23.188  -7.741 -11.680  1.00  0.00           H  
ATOM   3187  OE1 GLN A 220      20.254  -8.505 -11.495  1.00  0.00           O  
ATOM   3188  NE2 GLN A 220      20.931  -6.426 -12.023  1.00  0.00           N  
ATOM   3189 HE21 GLN A 220      20.027  -6.013 -11.825  1.00  0.00           H  
ATOM   3190 HE22 GLN A 220      21.707  -5.842 -12.335  1.00  0.00           H  
ATOM   3191  N   LYS A 221      25.023  -9.464 -16.170  1.00  0.00           N  
ATOM   3192  CA  LYS A 221      25.486  -9.329 -17.545  1.00  0.00           C  
ATOM   3193  C   LYS A 221      24.634  -8.474 -18.474  1.00  0.00           C  
ATOM   3194  O   LYS A 221      25.091  -8.106 -19.555  1.00  0.00           O  
ATOM   3195  CB  LYS A 221      25.672 -10.706 -18.182  1.00  0.00           C  
ATOM   3196  CG  LYS A 221      24.377 -11.440 -18.493  1.00  0.00           C  
ATOM   3197  CD  LYS A 221      24.697 -12.798 -19.080  1.00  0.00           C  
ATOM   3198  CE  LYS A 221      23.457 -13.640 -19.291  1.00  0.00           C  
ATOM   3199  NZ  LYS A 221      22.919 -14.199 -18.025  1.00  0.00           N  
ATOM   3200  H   LYS A 221      24.966 -10.374 -15.672  1.00  0.00           H  
ATOM   3201  HA  LYS A 221      26.439  -8.934 -17.528  1.00  0.00           H  
ATOM   3202  HB2 LYS A 221      26.179 -10.589 -19.037  1.00  0.00           H  
ATOM   3203  HB3 LYS A 221      26.210 -11.270 -17.554  1.00  0.00           H  
ATOM   3204  HG2 LYS A 221      23.862 -11.561 -17.653  1.00  0.00           H  
ATOM   3205  HG3 LYS A 221      23.855 -10.914 -19.152  1.00  0.00           H  
ATOM   3206  HD2 LYS A 221      25.149 -12.670 -19.963  1.00  0.00           H  
ATOM   3207  HD3 LYS A 221      25.310 -13.284 -18.458  1.00  0.00           H  
ATOM   3208  HE2 LYS A 221      22.747 -13.073 -19.728  1.00  0.00           H  
ATOM   3209  HE3 LYS A 221      23.679 -14.399 -19.917  1.00  0.00           H  
ATOM   3210  HZ1 LYS A 221      22.982 -13.510 -17.303  1.00  0.00           H  
ATOM   3211  HZ2 LYS A 221      21.962 -14.459 -18.156  1.00  0.00           H  
ATOM   3212  HZ3 LYS A 221      23.451 -15.005 -17.764  1.00  0.00           H  
ATOM   3213  N   GLU A 222      23.410  -8.151 -18.075  1.00  0.00           N  
ATOM   3214  CA  GLU A 222      22.551  -7.343 -18.937  1.00  0.00           C  
ATOM   3215  C   GLU A 222      22.391  -5.912 -18.453  1.00  0.00           C  
ATOM   3216  O   GLU A 222      21.583  -5.157 -18.992  1.00  0.00           O  
ATOM   3217  CB  GLU A 222      21.176  -7.989 -19.051  1.00  0.00           C  
ATOM   3218  CG  GLU A 222      21.106  -9.338 -18.378  1.00  0.00           C  
ATOM   3219  CD  GLU A 222      20.881  -9.231 -16.885  1.00  0.00           C  
ATOM   3220  OE1 GLU A 222      21.376 -10.114 -16.146  1.00  0.00           O  
ATOM   3221  OE2 GLU A 222      20.194  -8.278 -16.457  1.00  0.00           O  
ATOM   3222  H   GLU A 222      23.133  -8.502 -17.151  1.00  0.00           H  
ATOM   3223  HA  GLU A 222      22.931  -7.340 -19.881  1.00  0.00           H  
ATOM   3224  HB2 GLU A 222      20.530  -7.398 -18.609  1.00  0.00           H  
ATOM   3225  HB3 GLU A 222      20.983  -8.116 -20.004  1.00  0.00           H  
ATOM   3226  HG2 GLU A 222      20.348  -9.837 -18.757  1.00  0.00           H  
ATOM   3227  HG3 GLU A 222      21.962  -9.802 -18.515  1.00  0.00           H  
ATOM   3228  N   ASP A 223      23.170  -5.540 -17.445  1.00  0.00           N  
ATOM   3229  CA  ASP A 223      23.104  -4.207 -16.868  1.00  0.00           C  
ATOM   3230  C   ASP A 223      24.434  -3.947 -16.162  1.00  0.00           C  
ATOM   3231  O   ASP A 223      24.520  -3.972 -14.936  1.00  0.00           O  
ATOM   3232  CB  ASP A 223      21.923  -4.163 -15.892  1.00  0.00           C  
ATOM   3233  CG  ASP A 223      21.742  -2.809 -15.218  1.00  0.00           C  
ATOM   3234  OD1 ASP A 223      22.317  -1.796 -15.686  1.00  0.00           O  
ATOM   3235  OD2 ASP A 223      20.992  -2.774 -14.215  1.00  0.00           O  
ATOM   3236  H   ASP A 223      23.825  -6.278 -17.108  1.00  0.00           H  
ATOM   3237  HA  ASP A 223      23.042  -3.557 -17.618  1.00  0.00           H  
ATOM   3238  HB2 ASP A 223      21.095  -4.377 -16.402  1.00  0.00           H  
ATOM   3239  HB3 ASP A 223      22.079  -4.850 -15.189  1.00  0.00           H  
ATOM   3240  N   ILE A 224      25.473  -3.709 -16.955  1.00  0.00           N  
ATOM   3241  CA  ILE A 224      26.805  -3.467 -16.419  1.00  0.00           C  
ATOM   3242  C   ILE A 224      27.769  -3.070 -17.541  1.00  0.00           C  
ATOM   3243  O   ILE A 224      27.689  -3.578 -18.659  1.00  0.00           O  
ATOM   3244  CB  ILE A 224      27.324  -4.745 -15.715  1.00  0.00           C  
ATOM   3245  CG1 ILE A 224      28.386  -4.397 -14.662  1.00  0.00           C  
ATOM   3246  CG2 ILE A 224      27.826  -5.736 -16.758  1.00  0.00           C  
ATOM   3247  CD1 ILE A 224      29.683  -3.938 -15.212  1.00  0.00           C  
ATOM   3248  H   ILE A 224      25.255  -3.711 -17.971  1.00  0.00           H  
ATOM   3249  HA  ILE A 224      26.729  -2.670 -15.816  1.00  0.00           H  
ATOM   3250  HB  ILE A 224      26.555  -5.169 -15.248  1.00  0.00           H  
ATOM   3251 HG12 ILE A 224      28.000  -3.686 -14.063  1.00  0.00           H  
ATOM   3252 HG13 ILE A 224      28.532  -5.219 -14.098  1.00  0.00           H  
ATOM   3253 HG21 ILE A 224      28.097  -6.585 -16.307  1.00  0.00           H  
ATOM   3254 HG22 ILE A 224      27.098  -5.925 -17.414  1.00  0.00           H  
ATOM   3255 HG23 ILE A 224      28.612  -5.347 -17.235  1.00  0.00           H  
ATOM   3256 HD11 ILE A 224      29.552  -3.109 -15.764  1.00  0.00           H  
ATOM   3257 HD12 ILE A 224      30.322  -3.731 -14.466  1.00  0.00           H  
ATOM   3258 HD13 ILE A 224      30.086  -4.652 -15.793  1.00  0.00           H  
ATOM   3259  N   GLU A 225      28.681  -2.157 -17.240  1.00  0.00           N  
ATOM   3260  CA  GLU A 225      29.648  -1.724 -18.234  1.00  0.00           C  
ATOM   3261  C   GLU A 225      30.952  -1.298 -17.589  1.00  0.00           C  
ATOM   3262  O   GLU A 225      30.986  -0.961 -16.409  1.00  0.00           O  
ATOM   3263  CB  GLU A 225      29.085  -0.556 -19.053  1.00  0.00           C  
ATOM   3264  CG  GLU A 225      28.680   0.652 -18.217  1.00  0.00           C  
ATOM   3265  CD  GLU A 225      28.001   1.740 -19.038  1.00  0.00           C  
ATOM   3266  OE1 GLU A 225      27.096   1.410 -19.834  1.00  0.00           O  
ATOM   3267  OE2 GLU A 225      28.361   2.929 -18.882  1.00  0.00           O  
ATOM   3268  H   GLU A 225      28.644  -1.796 -16.274  1.00  0.00           H  
ATOM   3269  HA  GLU A 225      29.824  -2.476 -18.886  1.00  0.00           H  
ATOM   3270  HB2 GLU A 225      29.787  -0.264 -19.678  1.00  0.00           H  
ATOM   3271  HB3 GLU A 225      28.282  -0.878 -19.520  1.00  0.00           H  
ATOM   3272  HG2 GLU A 225      28.040   0.354 -17.535  1.00  0.00           H  
ATOM   3273  HG3 GLU A 225      29.491   1.042 -17.824  1.00  0.00           H  
ATOM   3274  N   VAL A 226      32.025  -1.343 -18.371  1.00  0.00           N  
ATOM   3275  CA  VAL A 226      33.333  -0.914 -17.910  1.00  0.00           C  
ATOM   3276  C   VAL A 226      33.393   0.544 -18.375  1.00  0.00           C  
ATOM   3277  O   VAL A 226      33.423   0.822 -19.575  1.00  0.00           O  
ATOM   3278  CB  VAL A 226      34.436  -1.722 -18.579  1.00  0.00           C  
ATOM   3279  CG1 VAL A 226      35.754  -1.495 -17.871  1.00  0.00           C  
ATOM   3280  CG2 VAL A 226      34.069  -3.176 -18.560  1.00  0.00           C  
ATOM   3281  H   VAL A 226      31.846  -1.709 -19.331  1.00  0.00           H  
ATOM   3282  HA  VAL A 226      33.341  -0.918 -16.933  1.00  0.00           H  
ATOM   3283  HB  VAL A 226      34.544  -1.385 -19.510  1.00  0.00           H  
ATOM   3284 HG11 VAL A 226      36.443  -2.128 -18.227  1.00  0.00           H  
ATOM   3285 HG12 VAL A 226      36.062  -0.554 -18.023  1.00  0.00           H  
ATOM   3286 HG13 VAL A 226      35.641  -1.650 -16.888  1.00  0.00           H  
ATOM   3287 HG21 VAL A 226      34.406  -3.602 -17.716  1.00  0.00           H  
ATOM   3288 HG22 VAL A 226      33.071  -3.277 -18.602  1.00  0.00           H  
ATOM   3289 HG23 VAL A 226      34.479  -3.642 -19.349  1.00  0.00           H  
ATOM   3290  N   TYR A 227      33.399   1.464 -17.416  1.00  0.00           N  
ATOM   3291  CA  TYR A 227      33.381   2.902 -17.680  1.00  0.00           C  
ATOM   3292  C   TYR A 227      34.726   3.605 -17.483  1.00  0.00           C  
ATOM   3293  O   TYR A 227      35.227   3.701 -16.362  1.00  0.00           O  
ATOM   3294  CB  TYR A 227      32.317   3.511 -16.764  1.00  0.00           C  
ATOM   3295  CG  TYR A 227      32.065   4.997 -16.866  1.00  0.00           C  
ATOM   3296  CD1 TYR A 227      31.595   5.579 -18.047  1.00  0.00           C  
ATOM   3297  CD2 TYR A 227      32.182   5.806 -15.737  1.00  0.00           C  
ATOM   3298  CE1 TYR A 227      31.237   6.937 -18.093  1.00  0.00           C  
ATOM   3299  CE2 TYR A 227      31.830   7.151 -15.770  1.00  0.00           C  
ATOM   3300  CZ  TYR A 227      31.355   7.713 -16.944  1.00  0.00           C  
ATOM   3301  OH  TYR A 227      30.985   9.039 -16.939  1.00  0.00           O  
ATOM   3302  H   TYR A 227      33.418   1.068 -16.444  1.00  0.00           H  
ATOM   3303  HA  TYR A 227      33.096   3.041 -18.651  1.00  0.00           H  
ATOM   3304  HB2 TYR A 227      31.441   3.033 -16.945  1.00  0.00           H  
ATOM   3305  HB3 TYR A 227      32.578   3.306 -15.805  1.00  0.00           H  
ATOM   3306  HD1 TYR A 227      31.511   5.027 -18.874  1.00  0.00           H  
ATOM   3307  HD2 TYR A 227      32.525   5.411 -14.885  1.00  0.00           H  
ATOM   3308  HE1 TYR A 227      30.901   7.335 -18.942  1.00  0.00           H  
ATOM   3309  HE2 TYR A 227      31.920   7.712 -14.946  1.00  0.00           H  
ATOM   3310  HH  TYR A 227      30.838   9.341 -17.879  1.00  0.00           H  
ATOM   3311  N   PHE A 228      35.305   4.098 -18.576  1.00  0.00           N  
ATOM   3312  CA  PHE A 228      36.584   4.810 -18.520  1.00  0.00           C  
ATOM   3313  C   PHE A 228      36.369   6.328 -18.538  1.00  0.00           C  
ATOM   3314  O   PHE A 228      35.505   6.827 -19.259  1.00  0.00           O  
ATOM   3315  CB  PHE A 228      37.471   4.444 -19.714  1.00  0.00           C  
ATOM   3316  CG  PHE A 228      37.975   3.027 -19.706  1.00  0.00           C  
ATOM   3317  CD1 PHE A 228      37.151   1.974 -20.094  1.00  0.00           C  
ATOM   3318  CD2 PHE A 228      39.299   2.751 -19.364  1.00  0.00           C  
ATOM   3319  CE1 PHE A 228      37.641   0.668 -20.150  1.00  0.00           C  
ATOM   3320  CE2 PHE A 228      39.801   1.454 -19.415  1.00  0.00           C  
ATOM   3321  CZ  PHE A 228      38.971   0.409 -19.810  1.00  0.00           C  
ATOM   3322  H   PHE A 228      34.781   3.937 -19.458  1.00  0.00           H  
ATOM   3323  HA  PHE A 228      37.004   4.589 -17.634  1.00  0.00           H  
ATOM   3324  HB2 PHE A 228      36.936   4.574 -20.539  1.00  0.00           H  
ATOM   3325  HB3 PHE A 228      38.257   5.048 -19.703  1.00  0.00           H  
ATOM   3326  HD1 PHE A 228      36.203   2.148 -20.336  1.00  0.00           H  
ATOM   3327  HD2 PHE A 228      39.898   3.501 -19.077  1.00  0.00           H  
ATOM   3328  HE1 PHE A 228      37.034  -0.079 -20.433  1.00  0.00           H  
ATOM   3329  HE2 PHE A 228      40.763   1.278 -19.164  1.00  0.00           H  
ATOM   3330  HZ  PHE A 228      39.319  -0.524 -19.853  1.00  0.00           H  
ATOM   3331  N   THR A 229      37.152   7.061 -17.749  1.00  0.00           N  
ATOM   3332  CA  THR A 229      37.042   8.518 -17.717  1.00  0.00           C  
ATOM   3333  C   THR A 229      38.379   9.208 -17.457  1.00  0.00           C  
ATOM   3334  O   THR A 229      39.441   8.582 -17.504  1.00  0.00           O  
ATOM   3335  CB  THR A 229      36.053   9.008 -16.642  1.00  0.00           C  
ATOM   3336  OG1 THR A 229      36.554   8.676 -15.341  1.00  0.00           O  
ATOM   3337  CG2 THR A 229      34.684   8.388 -16.856  1.00  0.00           C  
ATOM   3338  H   THR A 229      37.826   6.524 -17.177  1.00  0.00           H  
ATOM   3339  HA  THR A 229      36.694   8.831 -18.617  1.00  0.00           H  
ATOM   3340  HB  THR A 229      35.977  10.023 -16.704  1.00  0.00           H  
ATOM   3341 HG21 THR A 229      34.779   7.495 -17.303  1.00  0.00           H  
ATOM   3342 HG22 THR A 229      34.223   8.264 -15.974  1.00  0.00           H  
ATOM   3343 HG23 THR A 229      34.125   8.986 -17.436  1.00  0.00           H  
ATOM   3344  HG1 THR A 229      36.251   7.755 -15.074  1.00  0.00           H  
ATOM   3345  N   GLY A 230      38.309  10.508 -17.181  1.00  0.00           N  
ATOM   3346  CA  GLY A 230      39.501  11.292 -16.914  1.00  0.00           C  
ATOM   3347  C   GLY A 230      39.263  12.757 -17.231  1.00  0.00           C  
ATOM   3348  O   GLY A 230      38.117  13.207 -17.221  1.00  0.00           O  
ATOM   3349  H   GLY A 230      37.347  10.899 -17.175  1.00  0.00           H  
ATOM   3350  HA2 GLY A 230      39.757  11.198 -15.944  1.00  0.00           H  
ATOM   3351  HA3 GLY A 230      40.264  10.949 -17.476  1.00  0.00           H  
ATOM   3352  N   PRO A 231      40.324  13.531 -17.521  1.00  0.00           N  
ATOM   3353  CA  PRO A 231      40.197  14.958 -17.843  1.00  0.00           C  
ATOM   3354  C   PRO A 231      39.196  15.174 -18.976  1.00  0.00           C  
ATOM   3355  O   PRO A 231      39.566  15.144 -20.150  1.00  0.00           O  
ATOM   3356  CB  PRO A 231      41.615  15.340 -18.260  1.00  0.00           C  
ATOM   3357  CG  PRO A 231      42.476  14.387 -17.473  1.00  0.00           C  
ATOM   3358  CD  PRO A 231      41.729  13.093 -17.620  1.00  0.00           C  
ATOM   3359  HA  PRO A 231      39.933  15.485 -17.028  1.00  0.00           H  
ATOM   3360  HB2 PRO A 231      41.748  15.207 -19.239  1.00  0.00           H  
ATOM   3361  HB3 PRO A 231      41.819  16.284 -18.014  1.00  0.00           H  
ATOM   3362  HG2 PRO A 231      43.381  14.329 -17.873  1.00  0.00           H  
ATOM   3363  HG3 PRO A 231      42.525  14.670 -16.524  1.00  0.00           H  
ATOM   3364  HD2 PRO A 231      41.901  12.668 -18.504  1.00  0.00           H  
ATOM   3365  HD3 PRO A 231      41.949  12.456 -16.886  1.00  0.00           H  
ATOM   3366  N   GLY A 232      37.932  15.381 -18.623  1.00  0.00           N  
ATOM   3367  CA  GLY A 232      36.913  15.584 -19.639  1.00  0.00           C  
ATOM   3368  C   GLY A 232      36.952  14.559 -20.769  1.00  0.00           C  
ATOM   3369  O   GLY A 232      37.315  14.885 -21.904  1.00  0.00           O  
ATOM   3370  H   GLY A 232      37.750  15.384 -17.610  1.00  0.00           H  
ATOM   3371  HA2 GLY A 232      35.992  15.558 -19.203  1.00  0.00           H  
ATOM   3372  HA3 GLY A 232      37.015  16.517 -20.037  1.00  0.00           H  
ATOM   3373  N   TRP A 233      36.583  13.316 -20.449  1.00  0.00           N  
ATOM   3374  CA  TRP A 233      36.548  12.209 -21.411  1.00  0.00           C  
ATOM   3375  C   TRP A 233      35.753  11.041 -20.837  1.00  0.00           C  
ATOM   3376  O   TRP A 233      35.680  10.863 -19.619  1.00  0.00           O  
ATOM   3377  CB  TRP A 233      37.957  11.724 -21.742  1.00  0.00           C  
ATOM   3378  CG  TRP A 233      37.982  10.555 -22.694  1.00  0.00           C  
ATOM   3379  CD1 TRP A 233      37.522  10.529 -23.984  1.00  0.00           C  
ATOM   3380  CD2 TRP A 233      38.534   9.258 -22.443  1.00  0.00           C  
ATOM   3381  NE1 TRP A 233      37.760   9.300 -24.551  1.00  0.00           N  
ATOM   3382  CE2 TRP A 233      38.381   8.501 -23.627  1.00  0.00           C  
ATOM   3383  CE3 TRP A 233      39.148   8.660 -21.332  1.00  0.00           C  
ATOM   3384  CZ2 TRP A 233      38.821   7.177 -23.731  1.00  0.00           C  
ATOM   3385  CZ3 TRP A 233      39.586   7.341 -21.435  1.00  0.00           C  
ATOM   3386  CH2 TRP A 233      39.420   6.616 -22.627  1.00  0.00           C  
ATOM   3387  H   TRP A 233      36.318  13.197 -19.441  1.00  0.00           H  
ATOM   3388  HA  TRP A 233      36.067  12.532 -22.228  1.00  0.00           H  
ATOM   3389  HB2 TRP A 233      38.462  12.461 -22.173  1.00  0.00           H  
ATOM   3390  HB3 TRP A 233      38.405  11.429 -20.908  1.00  0.00           H  
ATOM   3391  HD1 TRP A 233      37.077  11.294 -24.447  1.00  0.00           H  
ATOM   3392  HE1 TRP A 233      37.521   9.032 -25.482  1.00  0.00           H  
ATOM   3393  HE3 TRP A 233      39.273   9.163 -20.482  1.00  0.00           H  
ATOM   3394  HZ2 TRP A 233      38.696   6.668 -24.586  1.00  0.00           H  
ATOM   3395  HZ3 TRP A 233      40.020   6.913 -20.652  1.00  0.00           H  
ATOM   3396  HH2 TRP A 233      39.748   5.673 -22.665  1.00  0.00           H  
ATOM   3397  N   GLU A 234      35.158  10.250 -21.724  1.00  0.00           N  
ATOM   3398  CA  GLU A 234      34.370   9.091 -21.326  1.00  0.00           C  
ATOM   3399  C   GLU A 234      34.438   8.013 -22.378  1.00  0.00           C  
ATOM   3400  O   GLU A 234      34.232   8.277 -23.556  1.00  0.00           O  
ATOM   3401  CB  GLU A 234      32.909   9.467 -21.123  1.00  0.00           C  
ATOM   3402  CG  GLU A 234      32.588  10.051 -19.768  1.00  0.00           C  
ATOM   3403  CD  GLU A 234      31.115  10.361 -19.642  1.00  0.00           C  
ATOM   3404  OE1 GLU A 234      30.684  10.829 -18.569  1.00  0.00           O  
ATOM   3405  OE2 GLU A 234      30.383  10.134 -20.630  1.00  0.00           O  
ATOM   3406  H   GLU A 234      35.303  10.528 -22.718  1.00  0.00           H  
ATOM   3407  HA  GLU A 234      34.716   8.735 -20.449  1.00  0.00           H  
ATOM   3408  HB2 GLU A 234      32.676  10.144 -21.805  1.00  0.00           H  
ATOM   3409  HB3 GLU A 234      32.369   8.646 -21.233  1.00  0.00           H  
ATOM   3410  HG2 GLU A 234      32.812   9.390 -19.083  1.00  0.00           H  
ATOM   3411  HG3 GLU A 234      33.078  10.891 -19.666  1.00  0.00           H  
ATOM   3412  N   ALA A 235      34.720   6.794 -21.943  1.00  0.00           N  
ATOM   3413  CA  ALA A 235      34.800   5.660 -22.850  1.00  0.00           C  
ATOM   3414  C   ALA A 235      34.210   4.417 -22.199  1.00  0.00           C  
ATOM   3415  O   ALA A 235      34.038   4.364 -20.982  1.00  0.00           O  
ATOM   3416  CB  ALA A 235      36.231   5.412 -23.238  1.00  0.00           C  
ATOM   3417  H   ALA A 235      34.876   6.720 -20.918  1.00  0.00           H  
ATOM   3418  HA  ALA A 235      34.272   5.868 -23.680  1.00  0.00           H  
ATOM   3419  HB1 ALA A 235      36.734   5.021 -22.464  1.00  0.00           H  
ATOM   3420  HB2 ALA A 235      36.272   4.771 -24.009  1.00  0.00           H  
ATOM   3421  HB3 ALA A 235      36.668   6.273 -23.508  1.00  0.00           H  
ATOM   3422  N   ARG A 236      33.900   3.418 -23.016  1.00  0.00           N  
ATOM   3423  CA  ARG A 236      33.322   2.178 -22.514  1.00  0.00           C  
ATOM   3424  C   ARG A 236      33.931   0.962 -23.194  1.00  0.00           C  
ATOM   3425  O   ARG A 236      34.022   0.913 -24.420  1.00  0.00           O  
ATOM   3426  CB  ARG A 236      31.802   2.190 -22.725  1.00  0.00           C  
ATOM   3427  CG  ARG A 236      31.086   3.225 -21.858  1.00  0.00           C  
ATOM   3428  CD  ARG A 236      29.694   3.583 -22.371  1.00  0.00           C  
ATOM   3429  NE  ARG A 236      28.778   2.448 -22.351  1.00  0.00           N  
ATOM   3430  CZ  ARG A 236      27.460   2.554 -22.493  1.00  0.00           C  
ATOM   3431  NH1 ARG A 236      26.698   1.465 -22.460  1.00  0.00           N  
ATOM   3432  NH2 ARG A 236      26.902   3.749 -22.662  1.00  0.00           N  
ATOM   3433  H   ARG A 236      34.100   3.593 -24.018  1.00  0.00           H  
ATOM   3434  HA  ARG A 236      33.499   2.115 -21.521  1.00  0.00           H  
ATOM   3435  HB2 ARG A 236      31.621   2.407 -23.674  1.00  0.00           H  
ATOM   3436  HB3 ARG A 236      31.448   1.296 -22.490  1.00  0.00           H  
ATOM   3437  HG2 ARG A 236      30.990   2.867 -20.926  1.00  0.00           H  
ATOM   3438  HG3 ARG A 236      31.631   4.066 -21.830  1.00  0.00           H  
ATOM   3439  HD2 ARG A 236      29.332   4.312 -21.792  1.00  0.00           H  
ATOM   3440  HD3 ARG A 236      29.790   3.915 -23.308  1.00  0.00           H  
ATOM   3441  HE  ARG A 236      29.166   1.530 -22.222  1.00  0.00           H  
ATOM   3442 HH11 ARG A 236      27.092   0.564 -22.310  1.00  0.00           H  
ATOM   3443 HH12 ARG A 236      25.702   1.554 -22.588  1.00  0.00           H  
ATOM   3444 HH21 ARG A 236      27.481   4.568 -22.661  1.00  0.00           H  
ATOM   3445 HH22 ARG A 236      25.917   3.831 -22.787  1.00  0.00           H  
ATOM   3446  N   GLY A 237      34.354  -0.013 -22.394  1.00  0.00           N  
ATOM   3447  CA  GLY A 237      34.926  -1.224 -22.959  1.00  0.00           C  
ATOM   3448  C   GLY A 237      33.854  -2.009 -23.688  1.00  0.00           C  
ATOM   3449  O   GLY A 237      32.680  -1.943 -23.329  1.00  0.00           O  
ATOM   3450  H   GLY A 237      34.244   0.162 -21.387  1.00  0.00           H  
ATOM   3451  HA2 GLY A 237      35.659  -0.982 -23.601  1.00  0.00           H  
ATOM   3452  HA3 GLY A 237      35.313  -1.788 -22.224  1.00  0.00           H  
ATOM   3453  N   SER A 238      34.228  -2.762 -24.711  1.00  0.00           N  
ATOM   3454  CA  SER A 238      33.203  -3.504 -25.432  1.00  0.00           C  
ATOM   3455  C   SER A 238      33.205  -5.002 -25.154  1.00  0.00           C  
ATOM   3456  O   SER A 238      34.245  -5.668 -25.209  1.00  0.00           O  
ATOM   3457  CB  SER A 238      33.312  -3.251 -26.950  1.00  0.00           C  
ATOM   3458  OG  SER A 238      34.486  -3.819 -27.493  1.00  0.00           O  
ATOM   3459  H   SER A 238      35.220  -2.774 -24.931  1.00  0.00           H  
ATOM   3460  HA  SER A 238      32.294  -3.138 -25.148  1.00  0.00           H  
ATOM   3461  HB2 SER A 238      32.515  -3.655 -27.394  1.00  0.00           H  
ATOM   3462  HB3 SER A 238      33.322  -2.265 -27.104  1.00  0.00           H  
ATOM   3463  HG  SER A 238      35.277  -3.265 -27.235  1.00  0.00           H  
ATOM   3464  N   PHE A 239      32.022  -5.516 -24.840  1.00  0.00           N  
ATOM   3465  CA  PHE A 239      31.840  -6.937 -24.577  1.00  0.00           C  
ATOM   3466  C   PHE A 239      30.370  -7.270 -24.692  1.00  0.00           C  
ATOM   3467  O   PHE A 239      29.509  -6.456 -24.361  1.00  0.00           O  
ATOM   3468  CB  PHE A 239      32.327  -7.319 -23.169  1.00  0.00           C  
ATOM   3469  CG  PHE A 239      31.673  -6.525 -22.053  1.00  0.00           C  
ATOM   3470  CD1 PHE A 239      32.170  -5.284 -21.682  1.00  0.00           C  
ATOM   3471  CD2 PHE A 239      30.549  -7.018 -21.394  1.00  0.00           C  
ATOM   3472  CE1 PHE A 239      31.564  -4.557 -20.683  1.00  0.00           C  
ATOM   3473  CE2 PHE A 239      29.936  -6.294 -20.394  1.00  0.00           C  
ATOM   3474  CZ  PHE A 239      30.442  -5.064 -20.037  1.00  0.00           C  
ATOM   3475  H   PHE A 239      31.245  -4.823 -24.799  1.00  0.00           H  
ATOM   3476  HA  PHE A 239      32.312  -7.431 -25.307  1.00  0.00           H  
ATOM   3477  HB2 PHE A 239      32.116  -8.272 -23.024  1.00  0.00           H  
ATOM   3478  HB3 PHE A 239      33.299  -7.151 -23.129  1.00  0.00           H  
ATOM   3479  HD1 PHE A 239      32.973  -4.915 -22.144  1.00  0.00           H  
ATOM   3480  HD2 PHE A 239      30.184  -7.915 -21.657  1.00  0.00           H  
ATOM   3481  HE1 PHE A 239      31.935  -3.657 -20.419  1.00  0.00           H  
ATOM   3482  HE2 PHE A 239      29.119  -6.671 -19.927  1.00  0.00           H  
ATOM   3483  HZ  PHE A 239      30.007  -4.526 -19.312  1.00  0.00           H  
ATOM   3484  N   SER A 240      30.086  -8.463 -25.187  1.00  0.00           N  
ATOM   3485  CA  SER A 240      28.717  -8.927 -25.300  1.00  0.00           C  
ATOM   3486  C   SER A 240      28.403  -9.573 -23.946  1.00  0.00           C  
ATOM   3487  O   SER A 240      29.312  -9.854 -23.159  1.00  0.00           O  
ATOM   3488  CB  SER A 240      28.607  -9.958 -26.422  1.00  0.00           C  
ATOM   3489  OG  SER A 240      29.627 -10.940 -26.324  1.00  0.00           O  
ATOM   3490  H   SER A 240      30.910  -9.024 -25.480  1.00  0.00           H  
ATOM   3491  HA  SER A 240      28.125  -8.147 -25.404  1.00  0.00           H  
ATOM   3492  HB2 SER A 240      27.719 -10.407 -26.361  1.00  0.00           H  
ATOM   3493  HB3 SER A 240      28.693  -9.490 -27.298  1.00  0.00           H  
ATOM   3494  HG  SER A 240      30.451 -10.526 -25.939  1.00  0.00           H  
ATOM   3495  N   GLN A 241      27.130  -9.804 -23.660  1.00  0.00           N  
ATOM   3496  CA  GLN A 241      26.778 -10.417 -22.388  1.00  0.00           C  
ATOM   3497  C   GLN A 241      27.510 -11.750 -22.232  1.00  0.00           C  
ATOM   3498  O   GLN A 241      27.786 -12.198 -21.116  1.00  0.00           O  
ATOM   3499  CB  GLN A 241      25.269 -10.649 -22.302  1.00  0.00           C  
ATOM   3500  CG  GLN A 241      24.429  -9.403 -22.472  1.00  0.00           C  
ATOM   3501  CD  GLN A 241      22.975  -9.655 -22.121  1.00  0.00           C  
ATOM   3502  H   GLN A 241      26.452  -9.527 -24.377  1.00  0.00           H  
ATOM   3503  HA  GLN A 241      27.088  -9.812 -21.652  1.00  0.00           H  
ATOM   3504  HB2 GLN A 241      25.006 -11.306 -23.016  1.00  0.00           H  
ATOM   3505  HB3 GLN A 241      25.058 -11.051 -21.404  1.00  0.00           H  
ATOM   3506  HG2 GLN A 241      24.780  -8.690 -21.871  1.00  0.00           H  
ATOM   3507  HG3 GLN A 241      24.479  -9.105 -23.422  1.00  0.00           H  
ATOM   3508  OE1 GLN A 241      22.567 -10.804 -21.925  1.00  0.00           O  
ATOM   3509  NE2 GLN A 241      22.182  -8.588 -22.042  1.00  0.00           N  
ATOM   3510 HE21 GLN A 241      21.198  -8.683 -21.826  1.00  0.00           H  
ATOM   3511 HE22 GLN A 241      22.588  -7.666 -22.204  1.00  0.00           H  
ATOM   3512  N   ALA A 242      27.835 -12.376 -23.355  1.00  0.00           N  
ATOM   3513  CA  ALA A 242      28.511 -13.657 -23.317  1.00  0.00           C  
ATOM   3514  C   ALA A 242      29.910 -13.503 -22.778  1.00  0.00           C  
ATOM   3515  O   ALA A 242      30.547 -14.485 -22.417  1.00  0.00           O  
ATOM   3516  CB  ALA A 242      28.553 -14.263 -24.694  1.00  0.00           C  
ATOM   3517  H   ALA A 242      27.572 -11.885 -24.225  1.00  0.00           H  
ATOM   3518  HA  ALA A 242      27.995 -14.279 -22.713  1.00  0.00           H  
ATOM   3519  HB1 ALA A 242      29.380 -13.964 -25.175  1.00  0.00           H  
ATOM   3520  HB2 ALA A 242      28.559 -15.263 -24.628  1.00  0.00           H  
ATOM   3521  HB3 ALA A 242      27.749 -13.976 -25.219  1.00  0.00           H  
ATOM   3522  N   ASP A 243      30.393 -12.268 -22.728  1.00  0.00           N  
ATOM   3523  CA  ASP A 243      31.734 -12.015 -22.230  1.00  0.00           C  
ATOM   3524  C   ASP A 243      31.795 -11.861 -20.717  1.00  0.00           C  
ATOM   3525  O   ASP A 243      32.878 -11.745 -20.143  1.00  0.00           O  
ATOM   3526  CB  ASP A 243      32.326 -10.792 -22.921  1.00  0.00           C  
ATOM   3527  CG  ASP A 243      32.786 -11.098 -24.334  1.00  0.00           C  
ATOM   3528  OD1 ASP A 243      33.592 -12.042 -24.492  1.00  0.00           O  
ATOM   3529  OD2 ASP A 243      32.352 -10.404 -25.283  1.00  0.00           O  
ATOM   3530  H   ASP A 243      29.752 -11.530 -23.063  1.00  0.00           H  
ATOM   3531  HA  ASP A 243      32.301 -12.825 -22.467  1.00  0.00           H  
ATOM   3532  HB2 ASP A 243      31.627 -10.089 -22.959  1.00  0.00           H  
ATOM   3533  HB3 ASP A 243      33.106 -10.484 -22.392  1.00  0.00           H  
ATOM   3534  N   VAL A 244      30.630 -11.855 -20.076  1.00  0.00           N  
ATOM   3535  CA  VAL A 244      30.551 -11.771 -18.625  1.00  0.00           C  
ATOM   3536  C   VAL A 244      30.456 -13.223 -18.155  1.00  0.00           C  
ATOM   3537  O   VAL A 244      29.530 -13.935 -18.533  1.00  0.00           O  
ATOM   3538  CB  VAL A 244      29.302 -11.009 -18.177  1.00  0.00           C  
ATOM   3539  CG1 VAL A 244      29.211 -11.021 -16.672  1.00  0.00           C  
ATOM   3540  CG2 VAL A 244      29.356  -9.585 -18.680  1.00  0.00           C  
ATOM   3541  H   VAL A 244      29.795 -11.915 -20.693  1.00  0.00           H  
ATOM   3542  HA  VAL A 244      31.394 -11.396 -18.285  1.00  0.00           H  
ATOM   3543  HB  VAL A 244      28.508 -11.497 -18.525  1.00  0.00           H  
ATOM   3544 HG11 VAL A 244      28.732 -10.200 -16.353  1.00  0.00           H  
ATOM   3545 HG12 VAL A 244      28.708 -11.832 -16.367  1.00  0.00           H  
ATOM   3546 HG13 VAL A 244      30.131 -11.038 -16.275  1.00  0.00           H  
ATOM   3547 HG21 VAL A 244      29.205  -9.573 -19.670  1.00  0.00           H  
ATOM   3548 HG22 VAL A 244      28.645  -9.043 -18.229  1.00  0.00           H  
ATOM   3549 HG23 VAL A 244      30.254  -9.191 -18.476  1.00  0.00           H  
ATOM   3550  N   HID A 245      31.422 -13.660 -17.349  1.00  0.00           N  
ATOM   3551  CA  HID A 245      31.482 -15.039 -16.857  1.00  0.00           C  
ATOM   3552  C   HID A 245      30.862 -15.245 -15.489  1.00  0.00           C  
ATOM   3553  O   HID A 245      31.270 -14.617 -14.519  1.00  0.00           O  
ATOM   3554  CB  HID A 245      32.933 -15.509 -16.810  1.00  0.00           C  
ATOM   3555  CG  HID A 245      33.095 -16.920 -16.343  1.00  0.00           C  
ATOM   3556  H   HID A 245      32.133 -12.937 -17.097  1.00  0.00           H  
ATOM   3557  HA  HID A 245      30.987 -15.631 -17.526  1.00  0.00           H  
ATOM   3558  HB2 HID A 245      33.333 -15.433 -17.731  1.00  0.00           H  
ATOM   3559  HB3 HID A 245      33.452 -14.909 -16.189  1.00  0.00           H  
ATOM   3560  ND1 HID A 245      32.484 -17.985 -16.968  1.00  0.00           N  
ATOM   3561  CD2 HID A 245      33.829 -17.447 -15.334  1.00  0.00           C  
ATOM   3562  CE1 HID A 245      32.841 -19.108 -16.370  1.00  0.00           C  
ATOM   3563  NE2 HID A 245      33.657 -18.809 -15.376  1.00  0.00           N  
ATOM   3564  HD1 HID A 245      31.867 -17.916 -17.752  1.00  0.00           H  
ATOM   3565  HD2 HID A 245      34.388 -16.942 -14.682  1.00  0.00           H  
ATOM   3566  HE1 HID A 245      32.544 -20.024 -16.624  1.00  0.00           H  
ATOM   3567  N   ARG A 246      29.883 -16.142 -15.420  1.00  0.00           N  
ATOM   3568  CA  ARG A 246      29.188 -16.455 -14.173  1.00  0.00           C  
ATOM   3569  C   ARG A 246      29.039 -15.283 -13.212  1.00  0.00           C  
ATOM   3570  O   ARG A 246      29.203 -15.445 -12.008  1.00  0.00           O  
ATOM   3571  CB  ARG A 246      29.884 -17.623 -13.453  1.00  0.00           C  
ATOM   3572  CG  ARG A 246      29.425 -19.009 -13.888  1.00  0.00           C  
ATOM   3573  CD  ARG A 246      29.248 -19.101 -15.397  1.00  0.00           C  
ATOM   3574  NE  ARG A 246      28.938 -20.452 -15.874  1.00  0.00           N  
ATOM   3575  CZ  ARG A 246      27.965 -21.219 -15.387  1.00  0.00           C  
ATOM   3576  NH1 ARG A 246      27.194 -20.776 -14.390  1.00  0.00           N  
ATOM   3577  NH2 ARG A 246      27.755 -22.426 -15.905  1.00  0.00           N  
ATOM   3578  H   ARG A 246      29.654 -16.602 -16.329  1.00  0.00           H  
ATOM   3579  HA  ARG A 246      28.254 -16.804 -14.404  1.00  0.00           H  
ATOM   3580  HB2 ARG A 246      30.864 -17.552 -13.627  1.00  0.00           H  
ATOM   3581  HB3 ARG A 246      29.708 -17.531 -12.475  1.00  0.00           H  
ATOM   3582  HG2 ARG A 246      30.105 -19.685 -13.613  1.00  0.00           H  
ATOM   3583  HG3 ARG A 246      28.548 -19.217 -13.460  1.00  0.00           H  
ATOM   3584  HD2 ARG A 246      28.503 -18.483 -15.660  1.00  0.00           H  
ATOM   3585  HD3 ARG A 246      30.099 -18.789 -15.828  1.00  0.00           H  
ATOM   3586  HE  ARG A 246      29.501 -20.825 -16.622  1.00  0.00           H  
ATOM   3587 HH11 ARG A 246      27.323 -19.864 -14.014  1.00  0.00           H  
ATOM   3588 HH12 ARG A 246      26.476 -21.373 -14.019  1.00  0.00           H  
ATOM   3589 HH21 ARG A 246      28.318 -22.742 -16.671  1.00  0.00           H  
ATOM   3590 HH22 ARG A 246      27.040 -23.014 -15.533  1.00  0.00           H  
ATOM   3591  N   GLN A 247      28.751 -14.105 -13.753  1.00  0.00           N  
ATOM   3592  CA  GLN A 247      28.526 -12.904 -12.954  1.00  0.00           C  
ATOM   3593  C   GLN A 247      29.681 -12.301 -12.172  1.00  0.00           C  
ATOM   3594  O   GLN A 247      29.495 -11.264 -11.526  1.00  0.00           O  
ATOM   3595  CB  GLN A 247      27.386 -13.150 -11.961  1.00  0.00           C  
ATOM   3596  CG  GLN A 247      25.987 -13.040 -12.528  1.00  0.00           C  
ATOM   3597  CD  GLN A 247      24.932 -13.183 -11.452  1.00  0.00           C  
ATOM   3598  H   GLN A 247      28.699 -14.111 -14.797  1.00  0.00           H  
ATOM   3599  HA  GLN A 247      28.175 -12.168 -13.602  1.00  0.00           H  
ATOM   3600  HB2 GLN A 247      27.496 -14.075 -11.573  1.00  0.00           H  
ATOM   3601  HB3 GLN A 247      27.472 -12.484 -11.206  1.00  0.00           H  
ATOM   3602  HG2 GLN A 247      25.882 -12.147 -12.959  1.00  0.00           H  
ATOM   3603  HG3 GLN A 247      25.854 -13.762 -13.203  1.00  0.00           H  
ATOM   3604  OE1 GLN A 247      24.820 -14.231 -10.835  1.00  0.00           O  
ATOM   3605  NE2 GLN A 247      24.161 -12.132 -11.217  1.00  0.00           N  
ATOM   3606 HE21 GLN A 247      23.425 -12.161 -10.521  1.00  0.00           H  
ATOM   3607 HE22 GLN A 247      24.320 -11.277 -11.755  1.00  0.00           H  
ATOM   3608  N   VAL A 248      30.856 -12.920 -12.213  1.00  0.00           N  
ATOM   3609  CA  VAL A 248      31.995 -12.419 -11.443  1.00  0.00           C  
ATOM   3610  C   VAL A 248      33.257 -12.125 -12.228  1.00  0.00           C  
ATOM   3611  O   VAL A 248      34.296 -11.862 -11.636  1.00  0.00           O  
ATOM   3612  CB  VAL A 248      32.381 -13.408 -10.340  1.00  0.00           C  
ATOM   3613  CG1 VAL A 248      31.315 -13.458  -9.293  1.00  0.00           C  
ATOM   3614  CG2 VAL A 248      32.567 -14.776 -10.933  1.00  0.00           C  
ATOM   3615  H   VAL A 248      30.895 -13.757 -12.815  1.00  0.00           H  
ATOM   3616  HA  VAL A 248      31.697 -11.547 -10.986  1.00  0.00           H  
ATOM   3617  HB  VAL A 248      33.212 -13.066  -9.907  1.00  0.00           H  
ATOM   3618 HG11 VAL A 248      30.415 -13.286  -9.705  1.00  0.00           H  
ATOM   3619 HG12 VAL A 248      31.301 -14.362  -8.854  1.00  0.00           H  
ATOM   3620 HG13 VAL A 248      31.486 -12.761  -8.590  1.00  0.00           H  
ATOM   3621 HG21 VAL A 248      32.053 -14.847 -11.791  1.00  0.00           H  
ATOM   3622 HG22 VAL A 248      33.540 -14.937 -11.118  1.00  0.00           H  
ATOM   3623 HG23 VAL A 248      32.235 -15.472 -10.292  1.00  0.00           H  
ATOM   3624  N   ALA A 249      33.179 -12.181 -13.551  1.00  0.00           N  
ATOM   3625  CA  ALA A 249      34.338 -11.915 -14.396  1.00  0.00           C  
ATOM   3626  C   ALA A 249      33.928 -11.381 -15.784  1.00  0.00           C  
ATOM   3627  O   ALA A 249      33.090 -11.969 -16.472  1.00  0.00           O  
ATOM   3628  CB  ALA A 249      35.168 -13.176 -14.530  1.00  0.00           C  
ATOM   3629  H   ALA A 249      32.242 -12.425 -13.925  1.00  0.00           H  
ATOM   3630  HA  ALA A 249      34.916 -11.218 -13.951  1.00  0.00           H  
ATOM   3631  HB1 ALA A 249      34.911 -13.827 -13.814  1.00  0.00           H  
ATOM   3632  HB2 ALA A 249      35.008 -13.592 -15.426  1.00  0.00           H  
ATOM   3633  HB3 ALA A 249      36.139 -12.952 -14.439  1.00  0.00           H  
ATOM   3634  N   ILE A 250      34.521 -10.259 -16.186  1.00  0.00           N  
ATOM   3635  CA  ILE A 250      34.222  -9.634 -17.469  1.00  0.00           C  
ATOM   3636  C   ILE A 250      35.471  -9.573 -18.331  1.00  0.00           C  
ATOM   3637  O   ILE A 250      36.511  -9.109 -17.873  1.00  0.00           O  
ATOM   3638  CB  ILE A 250      33.732  -8.180 -17.269  1.00  0.00           C  
ATOM   3639  CG1 ILE A 250      32.482  -8.160 -16.391  1.00  0.00           C  
ATOM   3640  CG2 ILE A 250      33.454  -7.525 -18.607  1.00  0.00           C  
ATOM   3641  CD1 ILE A 250      32.102  -6.769 -15.929  1.00  0.00           C  
ATOM   3642  H   ILE A 250      35.212  -9.870 -15.508  1.00  0.00           H  
ATOM   3643  HA  ILE A 250      33.578 -10.245 -17.936  1.00  0.00           H  
ATOM   3644  HB  ILE A 250      34.450  -7.680 -16.799  1.00  0.00           H  
ATOM   3645 HG12 ILE A 250      31.725  -8.548 -16.909  1.00  0.00           H  
ATOM   3646 HG13 ILE A 250      32.653  -8.728 -15.589  1.00  0.00           H  
ATOM   3647 HG21 ILE A 250      33.175  -6.576 -18.466  1.00  0.00           H  
ATOM   3648 HG22 ILE A 250      34.280  -7.545 -19.170  1.00  0.00           H  
ATOM   3649 HG23 ILE A 250      32.722  -8.017 -19.077  1.00  0.00           H  
ATOM   3650 HD11 ILE A 250      31.923  -6.193 -16.725  1.00  0.00           H  
ATOM   3651 HD12 ILE A 250      31.281  -6.822 -15.362  1.00  0.00           H  
ATOM   3652 HD13 ILE A 250      32.853  -6.381 -15.397  1.00  0.00           H  
ATOM   3653  N   VAL A 251      35.378 -10.050 -19.569  1.00  0.00           N  
ATOM   3654  CA  VAL A 251      36.506  -9.988 -20.498  1.00  0.00           C  
ATOM   3655  C   VAL A 251      36.069  -9.053 -21.613  1.00  0.00           C  
ATOM   3656  O   VAL A 251      35.179  -9.381 -22.381  1.00  0.00           O  
ATOM   3657  CB  VAL A 251      36.838 -11.353 -21.114  1.00  0.00           C  
ATOM   3658  CG1 VAL A 251      37.876 -11.178 -22.204  1.00  0.00           C  
ATOM   3659  CG2 VAL A 251      37.378 -12.291 -20.057  1.00  0.00           C  
ATOM   3660  H   VAL A 251      34.458 -10.460 -19.813  1.00  0.00           H  
ATOM   3661  HA  VAL A 251      37.271  -9.576 -20.030  1.00  0.00           H  
ATOM   3662  HB  VAL A 251      36.015 -11.699 -21.547  1.00  0.00           H  
ATOM   3663 HG11 VAL A 251      38.458 -11.991 -22.249  1.00  0.00           H  
ATOM   3664 HG12 VAL A 251      37.420 -11.049 -23.086  1.00  0.00           H  
ATOM   3665 HG13 VAL A 251      38.443 -10.377 -22.005  1.00  0.00           H  
ATOM   3666 HG21 VAL A 251      37.781 -11.758 -19.311  1.00  0.00           H  
ATOM   3667 HG22 VAL A 251      36.633 -12.855 -19.698  1.00  0.00           H  
ATOM   3668 HG23 VAL A 251      38.078 -12.882 -20.460  1.00  0.00           H  
ATOM   3669  N   PHE A 252      36.693  -7.886 -21.695  1.00  0.00           N  
ATOM   3670  CA  PHE A 252      36.335  -6.887 -22.704  1.00  0.00           C  
ATOM   3671  C   PHE A 252      37.556  -6.358 -23.456  1.00  0.00           C  
ATOM   3672  O   PHE A 252      38.644  -6.924 -23.372  1.00  0.00           O  
ATOM   3673  CB  PHE A 252      35.617  -5.712 -22.026  1.00  0.00           C  
ATOM   3674  CG  PHE A 252      36.472  -4.978 -21.028  1.00  0.00           C  
ATOM   3675  CD1 PHE A 252      36.819  -3.650 -21.234  1.00  0.00           C  
ATOM   3676  CD2 PHE A 252      36.952  -5.624 -19.894  1.00  0.00           C  
ATOM   3677  CE1 PHE A 252      37.630  -2.978 -20.329  1.00  0.00           C  
ATOM   3678  CE2 PHE A 252      37.763  -4.962 -18.983  1.00  0.00           C  
ATOM   3679  CZ  PHE A 252      38.103  -3.640 -19.199  1.00  0.00           C  
ATOM   3680  H   PHE A 252      37.446  -7.741 -20.994  1.00  0.00           H  
ATOM   3681  HA  PHE A 252      35.754  -7.355 -23.386  1.00  0.00           H  
ATOM   3682  HB2 PHE A 252      35.352  -5.074 -22.731  1.00  0.00           H  
ATOM   3683  HB3 PHE A 252      34.832  -6.074 -21.549  1.00  0.00           H  
ATOM   3684  HD1 PHE A 252      36.484  -3.168 -22.039  1.00  0.00           H  
ATOM   3685  HD2 PHE A 252      36.707  -6.582 -19.733  1.00  0.00           H  
ATOM   3686  HE1 PHE A 252      37.873  -2.017 -20.494  1.00  0.00           H  
ATOM   3687  HE2 PHE A 252      38.102  -5.454 -18.165  1.00  0.00           H  
ATOM   3688  HZ  PHE A 252      38.686  -3.153 -18.550  1.00  0.00           H  
ATOM   3689  N   ARG A 253      37.362  -5.276 -24.204  1.00  0.00           N  
ATOM   3690  CA  ARG A 253      38.454  -4.653 -24.946  1.00  0.00           C  
ATOM   3691  C   ARG A 253      38.470  -3.170 -24.632  1.00  0.00           C  
ATOM   3692  O   ARG A 253      37.421  -2.535 -24.502  1.00  0.00           O  
ATOM   3693  CB  ARG A 253      38.308  -4.868 -26.454  1.00  0.00           C  
ATOM   3694  CG  ARG A 253      38.344  -6.328 -26.869  1.00  0.00           C  
ATOM   3695  CD  ARG A 253      37.056  -7.014 -26.445  1.00  0.00           C  
ATOM   3696  NE  ARG A 253      37.105  -8.470 -26.528  1.00  0.00           N  
ATOM   3697  CZ  ARG A 253      36.083  -9.255 -26.211  1.00  0.00           C  
ATOM   3698  NH1 ARG A 253      34.944  -8.716 -25.793  1.00  0.00           N  
ATOM   3699  NH2 ARG A 253      36.199 -10.573 -26.311  1.00  0.00           N  
ATOM   3700  H   ARG A 253      36.387  -4.921 -24.214  1.00  0.00           H  
ATOM   3701  HA  ARG A 253      39.318  -5.057 -24.650  1.00  0.00           H  
ATOM   3702  HB2 ARG A 253      37.436  -4.486 -26.739  1.00  0.00           H  
ATOM   3703  HB3 ARG A 253      39.057  -4.398 -26.909  1.00  0.00           H  
ATOM   3704  HG2 ARG A 253      38.421  -6.393 -27.853  1.00  0.00           H  
ATOM   3705  HG3 ARG A 253      39.100  -6.783 -26.420  1.00  0.00           H  
ATOM   3706  HD2 ARG A 253      36.860  -6.745 -25.497  1.00  0.00           H  
ATOM   3707  HD3 ARG A 253      36.317  -6.675 -27.036  1.00  0.00           H  
ATOM   3708  HE  ARG A 253      37.955  -8.898 -26.840  1.00  0.00           H  
ATOM   3709 HH11 ARG A 253      34.827  -7.731 -25.729  1.00  0.00           H  
ATOM   3710 HH12 ARG A 253      34.177  -9.320 -25.535  1.00  0.00           H  
ATOM   3711 HH21 ARG A 253      37.058 -10.969 -26.647  1.00  0.00           H  
ATOM   3712 HH22 ARG A 253      35.440 -11.167 -26.057  1.00  0.00           H  
ATOM   3713  N   THR A 254      39.679  -2.637 -24.489  1.00  0.00           N  
ATOM   3714  CA  THR A 254      39.887  -1.233 -24.173  1.00  0.00           C  
ATOM   3715  C   THR A 254      39.357  -0.327 -25.270  1.00  0.00           C  
ATOM   3716  O   THR A 254      39.574  -0.567 -26.456  1.00  0.00           O  
ATOM   3717  CB  THR A 254      41.385  -0.935 -23.965  1.00  0.00           C  
ATOM   3718  OG1 THR A 254      42.111  -1.267 -25.155  1.00  0.00           O  
ATOM   3719  CG2 THR A 254      41.929  -1.758 -22.807  1.00  0.00           C  
ATOM   3720  H   THR A 254      40.465  -3.315 -24.623  1.00  0.00           H  
ATOM   3721  HA  THR A 254      39.392  -1.020 -23.318  1.00  0.00           H  
ATOM   3722  HB  THR A 254      41.500   0.063 -23.790  1.00  0.00           H  
ATOM   3723 HG21 THR A 254      42.170  -1.154 -22.044  1.00  0.00           H  
ATOM   3724 HG22 THR A 254      41.235  -2.413 -22.500  1.00  0.00           H  
ATOM   3725 HG23 THR A 254      42.747  -2.259 -23.100  1.00  0.00           H  
ATOM   3726  HG1 THR A 254      43.096  -1.319 -24.960  1.00  0.00           H  
ATOM   3727  N   PRO A 255      38.644   0.734 -24.883  1.00  0.00           N  
ATOM   3728  CA  PRO A 255      38.102   1.653 -25.880  1.00  0.00           C  
ATOM   3729  C   PRO A 255      39.235   2.543 -26.378  1.00  0.00           C  
ATOM   3730  O   PRO A 255      40.283   2.642 -25.739  1.00  0.00           O  
ATOM   3731  CB  PRO A 255      37.065   2.429 -25.083  1.00  0.00           C  
ATOM   3732  CG  PRO A 255      37.759   2.588 -23.763  1.00  0.00           C  
ATOM   3733  CD  PRO A 255      38.349   1.206 -23.516  1.00  0.00           C  
ATOM   3734  HA  PRO A 255      37.679   1.159 -26.634  1.00  0.00           H  
ATOM   3735  HB2 PRO A 255      36.884   3.313 -25.496  1.00  0.00           H  
ATOM   3736  HB3 PRO A 255      36.227   1.909 -24.982  1.00  0.00           H  
ATOM   3737  HG2 PRO A 255      38.478   3.270 -23.822  1.00  0.00           H  
ATOM   3738  HG3 PRO A 255      37.110   2.824 -23.050  1.00  0.00           H  
ATOM   3739  HD2 PRO A 255      39.181   1.264 -22.975  1.00  0.00           H  
ATOM   3740  HD3 PRO A 255      37.689   0.609 -23.070  1.00  0.00           H  
ATOM   3741  N   PRO A 256      39.049   3.181 -27.536  1.00  0.00           N  
ATOM   3742  CA  PRO A 256      40.098   4.057 -28.062  1.00  0.00           C  
ATOM   3743  C   PRO A 256      40.202   5.273 -27.144  1.00  0.00           C  
ATOM   3744  O   PRO A 256      39.188   5.737 -26.613  1.00  0.00           O  
ATOM   3745  CB  PRO A 256      39.569   4.439 -29.440  1.00  0.00           C  
ATOM   3746  CG  PRO A 256      38.656   3.295 -29.801  1.00  0.00           C  
ATOM   3747  CD  PRO A 256      37.955   3.025 -28.508  1.00  0.00           C  
ATOM   3748  HA  PRO A 256      40.968   3.580 -28.122  1.00  0.00           H  
ATOM   3749  HB2 PRO A 256      39.059   5.297 -29.404  1.00  0.00           H  
ATOM   3750  HB3 PRO A 256      40.312   4.518 -30.101  1.00  0.00           H  
ATOM   3751  HG2 PRO A 256      38.019   3.574 -30.509  1.00  0.00           H  
ATOM   3752  HG3 PRO A 256      39.188   2.512 -30.097  1.00  0.00           H  
ATOM   3753  HD2 PRO A 256      37.235   3.689 -28.333  1.00  0.00           H  
ATOM   3754  HD3 PRO A 256      37.585   2.100 -28.474  1.00  0.00           H  
ATOM   3755  N   TYR A 257      41.414   5.786 -26.947  1.00  0.00           N  
ATOM   3756  CA  TYR A 257      41.591   6.962 -26.099  1.00  0.00           C  
ATOM   3757  C   TYR A 257      41.300   8.211 -26.934  1.00  0.00           C  
ATOM   3758  O   TYR A 257      41.442   8.188 -28.158  1.00  0.00           O  
ATOM   3759  CB  TYR A 257      43.018   7.023 -25.552  1.00  0.00           C  
ATOM   3760  CG  TYR A 257      43.270   8.197 -24.628  1.00  0.00           C  
ATOM   3761  CD1 TYR A 257      44.536   8.769 -24.531  1.00  0.00           C  
ATOM   3762  CD2 TYR A 257      42.239   8.755 -23.871  1.00  0.00           C  
ATOM   3763  CE1 TYR A 257      44.772   9.874 -23.708  1.00  0.00           C  
ATOM   3764  CE2 TYR A 257      42.464   9.861 -23.046  1.00  0.00           C  
ATOM   3765  CZ  TYR A 257      43.734  10.414 -22.973  1.00  0.00           C  
ATOM   3766  OH  TYR A 257      43.968  11.510 -22.176  1.00  0.00           O  
ATOM   3767  H   TYR A 257      42.184   5.300 -27.426  1.00  0.00           H  
ATOM   3768  HA  TYR A 257      40.925   6.922 -25.359  1.00  0.00           H  
ATOM   3769  HB2 TYR A 257      43.195   6.184 -25.044  1.00  0.00           H  
ATOM   3770  HB3 TYR A 257      43.646   7.095 -26.322  1.00  0.00           H  
ATOM   3771  HD1 TYR A 257      45.296   8.385 -25.058  1.00  0.00           H  
ATOM   3772  HD2 TYR A 257      41.325   8.361 -23.918  1.00  0.00           H  
ATOM   3773  HE1 TYR A 257      45.690  10.268 -23.657  1.00  0.00           H  
ATOM   3774  HE2 TYR A 257      41.714  10.247 -22.514  1.00  0.00           H  
ATOM   3775  HH  TYR A 257      43.137  12.062 -22.125  1.00  0.00           H  
ATOM   3776  N   ALA A 258      40.890   9.289 -26.269  1.00  0.00           N  
ATOM   3777  CA  ALA A 258      40.570  10.559 -26.924  1.00  0.00           C  
ATOM   3778  C   ALA A 258      41.626  10.998 -27.948  1.00  0.00           C  
ATOM   3779  O   ALA A 258      41.301  11.319 -29.096  1.00  0.00           O  
ATOM   3780  CB  ALA A 258      40.390  11.643 -25.868  1.00  0.00           C  
ATOM   3781  H   ALA A 258      40.815   9.152 -25.234  1.00  0.00           H  
ATOM   3782  HA  ALA A 258      39.682  10.460 -27.406  1.00  0.00           H  
ATOM   3783  HB1 ALA A 258      39.866  11.276 -25.100  1.00  0.00           H  
ATOM   3784  HB2 ALA A 258      41.286  11.946 -25.545  1.00  0.00           H  
ATOM   3785  HB3 ALA A 258      39.900  12.418 -26.266  1.00  0.00           H  
ATOM   3786  N   ASP A 259      42.887  11.007 -27.515  1.00  0.00           N  
ATOM   3787  CA  ASP A 259      44.023  11.399 -28.351  1.00  0.00           C  
ATOM   3788  C   ASP A 259      44.747  10.167 -28.912  1.00  0.00           C  
ATOM   3789  O   ASP A 259      45.593   9.576 -28.241  1.00  0.00           O  
ATOM   3790  CB  ASP A 259      44.986  12.261 -27.512  1.00  0.00           C  
ATOM   3791  CG  ASP A 259      46.320  12.500 -28.196  1.00  0.00           C  
ATOM   3792  OD1 ASP A 259      46.325  12.852 -29.394  1.00  0.00           O  
ATOM   3793  OD2 ASP A 259      47.365  12.347 -27.526  1.00  0.00           O  
ATOM   3794  H   ASP A 259      42.997  10.707 -26.516  1.00  0.00           H  
ATOM   3795  HA  ASP A 259      43.654  11.904 -29.139  1.00  0.00           H  
ATOM   3796  HB2 ASP A 259      44.545  13.137 -27.351  1.00  0.00           H  
ATOM   3797  HB3 ASP A 259      45.145  11.789 -26.653  1.00  0.00           H  
ATOM   3798  N   PRO A 260      44.414   9.762 -30.153  1.00  0.00           N  
ATOM   3799  CA  PRO A 260      45.026   8.599 -30.809  1.00  0.00           C  
ATOM   3800  C   PRO A 260      46.465   8.813 -31.278  1.00  0.00           C  
ATOM   3801  O   PRO A 260      46.888   8.267 -32.299  1.00  0.00           O  
ATOM   3802  CB  PRO A 260      44.074   8.322 -31.968  1.00  0.00           C  
ATOM   3803  CG  PRO A 260      43.600   9.681 -32.330  1.00  0.00           C  
ATOM   3804  CD  PRO A 260      43.324  10.306 -30.981  1.00  0.00           C  
ATOM   3805  HA  PRO A 260      44.970   7.780 -30.199  1.00  0.00           H  
ATOM   3806  HB2 PRO A 260      44.558   7.893 -32.728  1.00  0.00           H  
ATOM   3807  HB3 PRO A 260      43.319   7.741 -31.675  1.00  0.00           H  
ATOM   3808  HG2 PRO A 260      44.304  10.189 -32.815  1.00  0.00           H  
ATOM   3809  HG3 PRO A 260      42.769   9.637 -32.874  1.00  0.00           H  
ATOM   3810  HD2 PRO A 260      43.376  11.299 -31.024  1.00  0.00           H  
ATOM   3811  HD3 PRO A 260      42.437  10.025 -30.626  1.00  0.00           H  
ATOM   3812  N   SER A 261      47.215   9.603 -30.522  1.00  0.00           N  
ATOM   3813  CA  SER A 261      48.602   9.889 -30.862  1.00  0.00           C  
ATOM   3814  C   SER A 261      49.384  10.330 -29.626  1.00  0.00           C  
ATOM   3815  O   SER A 261      49.646  11.521 -29.423  1.00  0.00           O  
ATOM   3816  CB  SER A 261      48.659  10.973 -31.940  1.00  0.00           C  
ATOM   3817  OG  SER A 261      47.894  12.100 -31.558  1.00  0.00           O  
ATOM   3818  H   SER A 261      46.738   9.991 -29.686  1.00  0.00           H  
ATOM   3819  HA  SER A 261      49.023   9.042 -31.205  1.00  0.00           H  
ATOM   3820  HB2 SER A 261      49.606  11.249 -32.066  1.00  0.00           H  
ATOM   3821  HB3 SER A 261      48.291  10.602 -32.786  1.00  0.00           H  
ATOM   3822  HG  SER A 261      47.794  12.115 -30.564  1.00  0.00           H  
ATOM   3823  N   LEU A 262      49.752   9.349 -28.806  1.00  0.00           N  
ATOM   3824  CA  LEU A 262      50.500   9.596 -27.580  1.00  0.00           C  
ATOM   3825  C   LEU A 262      51.991   9.689 -27.832  1.00  0.00           C  
ATOM   3826  O   LEU A 262      52.522   9.068 -28.754  1.00  0.00           O  
ATOM   3827  CB  LEU A 262      50.246   8.478 -26.558  1.00  0.00           C  
ATOM   3828  CG  LEU A 262      48.971   8.506 -25.709  1.00  0.00           C  
ATOM   3829  CD1 LEU A 262      47.754   8.718 -26.590  1.00  0.00           C  
ATOM   3830  CD2 LEU A 262      48.852   7.205 -24.933  1.00  0.00           C  
ATOM   3831  H   LEU A 262      49.461   8.396 -29.115  1.00  0.00           H  
ATOM   3832  HA  LEU A 262      50.185  10.473 -27.185  1.00  0.00           H  
ATOM   3833  HB2 LEU A 262      50.247   7.602 -27.062  1.00  0.00           H  
ATOM   3834  HB3 LEU A 262      51.028   8.469 -25.919  1.00  0.00           H  
ATOM   3835  HG  LEU A 262      49.040   9.252 -25.048  1.00  0.00           H  
ATOM   3836 HD11 LEU A 262      47.685   7.972 -27.254  1.00  0.00           H  
ATOM   3837 HD12 LEU A 262      46.928   8.734 -26.025  1.00  0.00           H  
ATOM   3838 HD13 LEU A 262      47.839   9.588 -27.077  1.00  0.00           H  
ATOM   3839 HD21 LEU A 262      49.648   7.097 -24.335  1.00  0.00           H  
ATOM   3840 HD22 LEU A 262      48.020   7.221 -24.377  1.00  0.00           H  
ATOM   3841 HD23 LEU A 262      48.810   6.436 -25.572  1.00  0.00           H  
ATOM   3842  N   GLN A 263      52.652  10.485 -27.001  1.00  0.00           N  
ATOM   3843  CA  GLN A 263      54.095  10.662 -27.059  1.00  0.00           C  
ATOM   3844  C   GLN A 263      54.543  10.302 -25.651  1.00  0.00           C  
ATOM   3845  O   GLN A 263      55.735  10.199 -25.353  1.00  0.00           O  
ATOM   3846  CB  GLN A 263      54.453  12.116 -27.391  1.00  0.00           C  
ATOM   3847  CG  GLN A 263      54.006  12.558 -28.783  1.00  0.00           C  
ATOM   3848  CD  GLN A 263      54.657  11.754 -29.901  1.00  0.00           C  
ATOM   3849  H   GLN A 263      52.046  10.974 -26.301  1.00  0.00           H  
ATOM   3850  HA  GLN A 263      54.464   9.996 -27.674  1.00  0.00           H  
ATOM   3851  HB2 GLN A 263      54.016  12.715 -26.721  1.00  0.00           H  
ATOM   3852  HB3 GLN A 263      55.446  12.223 -27.337  1.00  0.00           H  
ATOM   3853  HG2 GLN A 263      53.014  12.448 -28.850  1.00  0.00           H  
ATOM   3854  HG3 GLN A 263      54.244  13.522 -28.904  1.00  0.00           H  
ATOM   3855  OE1 GLN A 263      54.217  11.802 -31.050  1.00  0.00           O  
ATOM   3856  NE2 GLN A 263      55.716  11.019 -29.570  1.00  0.00           N  
ATOM   3857 HE21 GLN A 263      56.190  10.449 -30.259  1.00  0.00           H  
ATOM   3858 HE22 GLN A 263      56.044  11.041 -28.605  1.00  0.00           H  
ATOM   3859  N   ALA A 264      53.546  10.103 -24.793  1.00  0.00           N  
ATOM   3860  CA  ALA A 264      53.757   9.737 -23.402  1.00  0.00           C  
ATOM   3861  C   ALA A 264      52.475   9.066 -22.886  1.00  0.00           C  
ATOM   3862  O   ALA A 264      51.393   9.260 -23.451  1.00  0.00           O  
ATOM   3863  CB  ALA A 264      54.085  10.984 -22.576  1.00  0.00           C  
ATOM   3864  H   ALA A 264      52.592  10.234 -25.210  1.00  0.00           H  
ATOM   3865  HA  ALA A 264      54.501   9.078 -23.343  1.00  0.00           H  
ATOM   3866  HB1 ALA A 264      53.293  11.591 -22.567  1.00  0.00           H  
ATOM   3867  HB2 ALA A 264      54.309  10.711 -21.642  1.00  0.00           H  
ATOM   3868  HB3 ALA A 264      54.865  11.455 -22.985  1.00  0.00           H  
ATOM   3869  N   PRO A 265      52.584   8.256 -21.816  1.00  0.00           N  
ATOM   3870  CA  PRO A 265      51.446   7.553 -21.215  1.00  0.00           C  
ATOM   3871  C   PRO A 265      50.544   8.485 -20.409  1.00  0.00           C  
ATOM   3872  O   PRO A 265      51.016   9.469 -19.834  1.00  0.00           O  
ATOM   3873  CB  PRO A 265      52.124   6.521 -20.327  1.00  0.00           C  
ATOM   3874  CG  PRO A 265      53.319   7.269 -19.843  1.00  0.00           C  
ATOM   3875  CD  PRO A 265      53.834   7.893 -21.124  1.00  0.00           C  
ATOM   3876  HA  PRO A 265      50.912   7.068 -21.926  1.00  0.00           H  
ATOM   3877  HB2 PRO A 265      51.535   6.260 -19.570  1.00  0.00           H  
ATOM   3878  HB3 PRO A 265      52.391   5.720 -20.851  1.00  0.00           H  
ATOM   3879  HG2 PRO A 265      53.061   7.968 -19.191  1.00  0.00           H  
ATOM   3880  HG3 PRO A 265      53.991   6.653 -19.458  1.00  0.00           H  
ATOM   3881  HD2 PRO A 265      54.381   8.701 -20.937  1.00  0.00           H  
ATOM   3882  HD3 PRO A 265      54.357   7.238 -21.660  1.00  0.00           H  
ATOM   3883  N   VAL A 266      49.252   8.162 -20.358  1.00  0.00           N  
ATOM   3884  CA  VAL A 266      48.281   8.970 -19.618  1.00  0.00           C  
ATOM   3885  C   VAL A 266      47.454   8.120 -18.652  1.00  0.00           C  
ATOM   3886  O   VAL A 266      46.836   7.137 -19.061  1.00  0.00           O  
ATOM   3887  CB  VAL A 266      47.305   9.681 -20.574  1.00  0.00           C  
ATOM   3888  CG1 VAL A 266      46.477  10.693 -19.806  1.00  0.00           C  
ATOM   3889  CG2 VAL A 266      48.067  10.345 -21.702  1.00  0.00           C  
ATOM   3890  H   VAL A 266      48.998   7.301 -20.880  1.00  0.00           H  
ATOM   3891  HA  VAL A 266      48.790   9.650 -19.073  1.00  0.00           H  
ATOM   3892  HB  VAL A 266      46.678   8.997 -20.928  1.00  0.00           H  
ATOM   3893 HG11 VAL A 266      45.512  10.594 -20.051  1.00  0.00           H  
ATOM   3894 HG12 VAL A 266      46.586  10.540 -18.823  1.00  0.00           H  
ATOM   3895 HG13 VAL A 266      46.782  11.619 -20.032  1.00  0.00           H  
ATOM   3896 HG21 VAL A 266      47.872  11.327 -21.704  1.00  0.00           H  
ATOM   3897 HG22 VAL A 266      49.049  10.200 -21.572  1.00  0.00           H  
ATOM   3898 HG23 VAL A 266      47.783   9.947 -22.576  1.00  0.00           H  
ATOM   3899  N   ARG A 267      47.437   8.512 -17.379  1.00  0.00           N  
ATOM   3900  CA  ARG A 267      46.686   7.796 -16.344  1.00  0.00           C  
ATOM   3901  C   ARG A 267      45.205   8.168 -16.273  1.00  0.00           C  
ATOM   3902  O   ARG A 267      44.843   9.246 -15.800  1.00  0.00           O  
ATOM   3903  CB  ARG A 267      47.312   8.039 -14.977  1.00  0.00           C  
ATOM   3904  CG  ARG A 267      48.554   7.226 -14.695  1.00  0.00           C  
ATOM   3905  CD  ARG A 267      49.034   7.542 -13.293  1.00  0.00           C  
ATOM   3906  NE  ARG A 267      47.896   7.700 -12.388  1.00  0.00           N  
ATOM   3907  CZ  ARG A 267      47.995   7.953 -11.086  1.00  0.00           C  
ATOM   3908  NH1 ARG A 267      46.893   8.082 -10.351  1.00  0.00           N  
ATOM   3909  NH2 ARG A 267      49.190   8.068 -10.518  1.00  0.00           N  
ATOM   3910  H   ARG A 267      48.000   9.367 -17.182  1.00  0.00           H  
ATOM   3911  HA  ARG A 267      46.757   6.796 -16.528  1.00  0.00           H  
ATOM   3912  HB2 ARG A 267      47.552   9.008 -14.912  1.00  0.00           H  
ATOM   3913  HB3 ARG A 267      46.631   7.819 -14.278  1.00  0.00           H  
ATOM   3914  HG2 ARG A 267      48.342   6.263 -14.742  1.00  0.00           H  
ATOM   3915  HG3 ARG A 267      49.267   7.474 -15.330  1.00  0.00           H  
ATOM   3916  HD2 ARG A 267      49.600   6.792 -12.980  1.00  0.00           H  
ATOM   3917  HD3 ARG A 267      49.548   8.388 -13.323  1.00  0.00           H  
ATOM   3918  HE  ARG A 267      46.970   7.610 -12.780  1.00  0.00           H  
ATOM   3919 HH11 ARG A 267      45.989   7.973 -10.751  1.00  0.00           H  
ATOM   3920 HH12 ARG A 267      46.977   8.293  -9.369  1.00  0.00           H  
ATOM   3921 HH21 ARG A 267      50.015   7.943 -11.075  1.00  0.00           H  
ATOM   3922 HH22 ARG A 267      49.268   8.275  -9.547  1.00  0.00           H  
ATOM   3923  N   VAL A 268      44.356   7.249 -16.721  1.00  0.00           N  
ATOM   3924  CA  VAL A 268      42.913   7.451 -16.726  1.00  0.00           C  
ATOM   3925  C   VAL A 268      42.233   6.621 -15.638  1.00  0.00           C  
ATOM   3926  O   VAL A 268      42.897   5.938 -14.860  1.00  0.00           O  
ATOM   3927  CB  VAL A 268      42.316   7.058 -18.091  1.00  0.00           C  
ATOM   3928  CG1 VAL A 268      42.884   7.949 -19.182  1.00  0.00           C  
ATOM   3929  CG2 VAL A 268      42.630   5.600 -18.392  1.00  0.00           C  
ATOM   3930  H   VAL A 268      44.811   6.374 -17.067  1.00  0.00           H  
ATOM   3931  HA  VAL A 268      42.730   8.423 -16.532  1.00  0.00           H  
ATOM   3932  HB  VAL A 268      41.338   7.229 -18.053  1.00  0.00           H  
ATOM   3933 HG11 VAL A 268      42.232   8.010 -19.939  1.00  0.00           H  
ATOM   3934 HG12 VAL A 268      43.052   8.864 -18.814  1.00  0.00           H  
ATOM   3935 HG13 VAL A 268      43.744   7.563 -19.516  1.00  0.00           H  
ATOM   3936 HG21 VAL A 268      42.282   5.368 -19.300  1.00  0.00           H  
ATOM   3937 HG22 VAL A 268      43.620   5.463 -18.366  1.00  0.00           H  
ATOM   3938 HG23 VAL A 268      42.192   5.019 -17.706  1.00  0.00           H  
ATOM   3939  N   SER A 269      40.907   6.698 -15.582  1.00  0.00           N  
ATOM   3940  CA  SER A 269      40.137   5.941 -14.602  1.00  0.00           C  
ATOM   3941  C   SER A 269      39.338   4.833 -15.269  1.00  0.00           C  
ATOM   3942  O   SER A 269      38.832   4.982 -16.382  1.00  0.00           O  
ATOM   3943  CB  SER A 269      39.185   6.853 -13.827  1.00  0.00           C  
ATOM   3944  OG  SER A 269      39.693   7.129 -12.534  1.00  0.00           O  
ATOM   3945  H   SER A 269      40.477   7.332 -16.283  1.00  0.00           H  
ATOM   3946  HA  SER A 269      40.785   5.513 -13.959  1.00  0.00           H  
ATOM   3947  HB2 SER A 269      39.083   7.708 -14.325  1.00  0.00           H  
ATOM   3948  HB3 SER A 269      38.305   6.397 -13.739  1.00  0.00           H  
ATOM   3949  HG  SER A 269      39.736   6.282 -12.005  1.00  0.00           H  
ATOM   3950  N   MET A 270      39.233   3.714 -14.571  1.00  0.00           N  
ATOM   3951  CA  MET A 270      38.507   2.564 -15.071  1.00  0.00           C  
ATOM   3952  C   MET A 270      37.571   2.119 -13.958  1.00  0.00           C  
ATOM   3953  O   MET A 270      38.014   1.897 -12.827  1.00  0.00           O  
ATOM   3954  CB  MET A 270      39.505   1.462 -15.414  1.00  0.00           C  
ATOM   3955  CG  MET A 270      38.906   0.198 -15.965  1.00  0.00           C  
ATOM   3956  SD  MET A 270      40.179  -0.894 -16.642  1.00  0.00           S  
ATOM   3957  CE  MET A 270      41.168  -1.231 -15.169  1.00  0.00           C  
ATOM   3958  H   MET A 270      39.711   3.733 -13.644  1.00  0.00           H  
ATOM   3959  HA  MET A 270      37.954   2.849 -15.843  1.00  0.00           H  
ATOM   3960  HB2 MET A 270      40.171   1.827 -16.090  1.00  0.00           H  
ATOM   3961  HB3 MET A 270      40.034   1.232 -14.576  1.00  0.00           H  
ATOM   3962  HG2 MET A 270      38.387  -0.277 -15.226  1.00  0.00           H  
ATOM   3963  HG3 MET A 270      38.223   0.436 -16.685  1.00  0.00           H  
ATOM   3964  HE1 MET A 270      40.928  -0.575 -14.455  1.00  0.00           H  
ATOM   3965  HE2 MET A 270      40.980  -2.159 -14.852  1.00  0.00           H  
ATOM   3966  HE3 MET A 270      42.136  -1.142 -15.396  1.00  0.00           H  
ATOM   3967  N   GLN A 271      36.278   2.025 -14.250  1.00  0.00           N  
ATOM   3968  CA  GLN A 271      35.348   1.578 -13.230  1.00  0.00           C  
ATOM   3969  C   GLN A 271      34.074   0.930 -13.747  1.00  0.00           C  
ATOM   3970  O   GLN A 271      33.604   1.227 -14.843  1.00  0.00           O  
ATOM   3971  CB  GLN A 271      35.012   2.717 -12.264  1.00  0.00           C  
ATOM   3972  CG  GLN A 271      34.577   4.011 -12.901  1.00  0.00           C  
ATOM   3973  CD  GLN A 271      34.329   5.107 -11.864  1.00  0.00           C  
ATOM   3974  H   GLN A 271      36.016   2.283 -15.206  1.00  0.00           H  
ATOM   3975  HA  GLN A 271      35.832   0.885 -12.649  1.00  0.00           H  
ATOM   3976  HB2 GLN A 271      34.274   2.403 -11.648  1.00  0.00           H  
ATOM   3977  HB3 GLN A 271      35.829   2.902 -11.696  1.00  0.00           H  
ATOM   3978  HG2 GLN A 271      35.289   4.329 -13.523  1.00  0.00           H  
ATOM   3979  HG3 GLN A 271      33.729   3.862 -13.404  1.00  0.00           H  
ATOM   3980  OE1 GLN A 271      33.923   6.224 -12.194  1.00  0.00           O  
ATOM   3981  NE2 GLN A 271      34.576   4.785 -10.602  1.00  0.00           N  
ATOM   3982 HE21 GLN A 271      34.448   5.466  -9.858  1.00  0.00           H  
ATOM   3983 HE22 GLN A 271      34.896   3.843 -10.387  1.00  0.00           H  
ATOM   3984  N   LEU A 272      33.545   0.008 -12.947  1.00  0.00           N  
ATOM   3985  CA  LEU A 272      32.325  -0.706 -13.276  1.00  0.00           C  
ATOM   3986  C   LEU A 272      31.161   0.253 -13.169  1.00  0.00           C  
ATOM   3987  O   LEU A 272      31.116   1.072 -12.260  1.00  0.00           O  
ATOM   3988  CB  LEU A 272      32.130  -1.864 -12.302  1.00  0.00           C  
ATOM   3989  CG  LEU A 272      32.542  -3.277 -12.718  1.00  0.00           C  
ATOM   3990  CD1 LEU A 272      33.561  -3.240 -13.839  1.00  0.00           C  
ATOM   3991  CD2 LEU A 272      33.080  -4.013 -11.495  1.00  0.00           C  
ATOM   3992  H   LEU A 272      34.084  -0.155 -12.065  1.00  0.00           H  
ATOM   3993  HA  LEU A 272      32.387  -1.031 -14.219  1.00  0.00           H  
ATOM   3994  HB2 LEU A 272      32.644  -1.644 -11.458  1.00  0.00           H  
ATOM   3995  HB3 LEU A 272      31.149  -1.901 -12.063  1.00  0.00           H  
ATOM   3996  HG  LEU A 272      31.727  -3.775 -13.022  1.00  0.00           H  
ATOM   3997 HD11 LEU A 272      34.378  -2.746 -13.536  1.00  0.00           H  
ATOM   3998 HD12 LEU A 272      33.816  -4.174 -14.095  1.00  0.00           H  
ATOM   3999 HD13 LEU A 272      33.170  -2.775 -14.635  1.00  0.00           H  
ATOM   4000 HD21 LEU A 272      32.367  -4.060 -10.795  1.00  0.00           H  
ATOM   4001 HD22 LEU A 272      33.352  -4.939 -11.757  1.00  0.00           H  
ATOM   4002 HD23 LEU A 272      33.872  -3.522 -11.133  1.00  0.00           H  
ATOM   4003  N   ARG A 273      30.219   0.156 -14.098  1.00  0.00           N  
ATOM   4004  CA  ARG A 273      29.058   1.033 -14.081  1.00  0.00           C  
ATOM   4005  C   ARG A 273      27.744   0.284 -14.330  1.00  0.00           C  
ATOM   4006  O   ARG A 273      27.631  -0.508 -15.270  1.00  0.00           O  
ATOM   4007  CB  ARG A 273      29.243   2.145 -15.116  1.00  0.00           C  
ATOM   4008  CG  ARG A 273      28.133   3.175 -15.131  1.00  0.00           C  
ATOM   4009  CD  ARG A 273      28.577   4.441 -15.843  1.00  0.00           C  
ATOM   4010  NE  ARG A 273      27.503   5.425 -15.921  1.00  0.00           N  
ATOM   4011  CZ  ARG A 273      26.522   5.401 -16.823  1.00  0.00           C  
ATOM   4012  NH1 ARG A 273      25.584   6.345 -16.804  1.00  0.00           N  
ATOM   4013  NH2 ARG A 273      26.485   4.447 -17.753  1.00  0.00           N  
ATOM   4014  H   ARG A 273      30.378  -0.575 -14.812  1.00  0.00           H  
ATOM   4015  HA  ARG A 273      28.999   1.483 -13.174  1.00  0.00           H  
ATOM   4016  HB2 ARG A 273      30.101   2.614 -14.917  1.00  0.00           H  
ATOM   4017  HB3 ARG A 273      29.289   1.724 -16.019  1.00  0.00           H  
ATOM   4018  HG2 ARG A 273      27.343   2.809 -15.612  1.00  0.00           H  
ATOM   4019  HG3 ARG A 273      27.887   3.415 -14.197  1.00  0.00           H  
ATOM   4020  HD2 ARG A 273      29.343   4.828 -15.338  1.00  0.00           H  
ATOM   4021  HD3 ARG A 273      28.865   4.193 -16.764  1.00  0.00           H  
ATOM   4022  HE  ARG A 273      27.501   6.175 -15.248  1.00  0.00           H  
ATOM   4023 HH11 ARG A 273      25.608   7.085 -16.141  1.00  0.00           H  
ATOM   4024 HH12 ARG A 273      24.834   6.309 -17.478  1.00  0.00           H  
ATOM   4025 HH21 ARG A 273      27.216   3.760 -17.775  1.00  0.00           H  
ATOM   4026 HH22 ARG A 273      25.745   4.418 -18.414  1.00  0.00           H  
ATOM   4027  N   ARG A 274      26.760   0.525 -13.469  1.00  0.00           N  
ATOM   4028  CA  ARG A 274      25.457  -0.111 -13.603  1.00  0.00           C  
ATOM   4029  C   ARG A 274      24.555   0.908 -14.286  1.00  0.00           C  
ATOM   4030  O   ARG A 274      24.014   1.801 -13.640  1.00  0.00           O  
ATOM   4031  CB  ARG A 274      24.880  -0.466 -12.229  1.00  0.00           C  
ATOM   4032  CG  ARG A 274      23.605  -1.313 -12.298  1.00  0.00           C  
ATOM   4033  CD  ARG A 274      22.793  -1.249 -11.009  1.00  0.00           C  
ATOM   4034  NE  ARG A 274      23.576  -1.589  -9.820  1.00  0.00           N  
ATOM   4035  CZ  ARG A 274      23.952  -2.821  -9.493  1.00  0.00           C  
ATOM   4036  NH1 ARG A 274      24.663  -3.009  -8.394  1.00  0.00           N  
ATOM   4037  NH2 ARG A 274      23.611  -3.862 -10.256  1.00  0.00           N  
ATOM   4038  H   ARG A 274      26.998   1.192 -12.710  1.00  0.00           H  
ATOM   4039  HA  ARG A 274      25.540  -0.906 -14.186  1.00  0.00           H  
ATOM   4040  HB2 ARG A 274      25.562  -0.983 -11.727  1.00  0.00           H  
ATOM   4041  HB3 ARG A 274      24.660   0.377 -11.754  1.00  0.00           H  
ATOM   4042  HG2 ARG A 274      23.031  -0.982 -13.045  1.00  0.00           H  
ATOM   4043  HG3 ARG A 274      23.853  -2.266 -12.462  1.00  0.00           H  
ATOM   4044  HD2 ARG A 274      22.438  -0.319 -10.914  1.00  0.00           H  
ATOM   4045  HD3 ARG A 274      22.030  -1.890 -11.095  1.00  0.00           H  
ATOM   4046  HE  ARG A 274      23.848  -0.836  -9.208  1.00  0.00           H  
ATOM   4047 HH11 ARG A 274      24.911  -2.260  -7.789  1.00  0.00           H  
ATOM   4048 HH12 ARG A 274      24.967  -3.947  -8.155  1.00  0.00           H  
ATOM   4049 HH21 ARG A 274      23.048  -3.699 -11.071  1.00  0.00           H  
ATOM   4050 HH22 ARG A 274      23.908  -4.777 -10.019  1.00  0.00           H  
ATOM   4051  N   PRO A 275      24.381   0.786 -15.605  1.00  0.00           N  
ATOM   4052  CA  PRO A 275      23.547   1.700 -16.391  1.00  0.00           C  
ATOM   4053  C   PRO A 275      22.214   2.101 -15.765  1.00  0.00           C  
ATOM   4054  O   PRO A 275      21.962   3.273 -15.537  1.00  0.00           O  
ATOM   4055  CB  PRO A 275      23.368   0.947 -17.700  1.00  0.00           C  
ATOM   4056  CG  PRO A 275      24.689   0.279 -17.846  1.00  0.00           C  
ATOM   4057  CD  PRO A 275      24.927  -0.279 -16.460  1.00  0.00           C  
ATOM   4058  HA  PRO A 275      24.087   2.541 -16.643  1.00  0.00           H  
ATOM   4059  HB2 PRO A 275      22.634   0.280 -17.629  1.00  0.00           H  
ATOM   4060  HB3 PRO A 275      23.197   1.574 -18.451  1.00  0.00           H  
ATOM   4061  HG2 PRO A 275      24.647  -0.452 -18.517  1.00  0.00           H  
ATOM   4062  HG3 PRO A 275      25.395   0.934 -18.087  1.00  0.00           H  
ATOM   4063  HD2 PRO A 275      24.433  -1.130 -16.324  1.00  0.00           H  
ATOM   4064  HD3 PRO A 275      25.898  -0.411 -16.285  1.00  0.00           H  
ATOM   4065  N   SER A 276      21.369   1.125 -15.475  1.00  0.00           N  
ATOM   4066  CA  SER A 276      20.059   1.399 -14.901  1.00  0.00           C  
ATOM   4067  C   SER A 276      19.990   2.491 -13.839  1.00  0.00           C  
ATOM   4068  O   SER A 276      19.014   3.232 -13.793  1.00  0.00           O  
ATOM   4069  CB  SER A 276      19.467   0.117 -14.325  1.00  0.00           C  
ATOM   4070  OG  SER A 276      20.295  -0.388 -13.300  1.00  0.00           O  
ATOM   4071  H   SER A 276      21.712   0.168 -15.687  1.00  0.00           H  
ATOM   4072  HA  SER A 276      19.434   1.678 -15.671  1.00  0.00           H  
ATOM   4073  HB2 SER A 276      18.569   0.318 -13.950  1.00  0.00           H  
ATOM   4074  HB3 SER A 276      19.398  -0.559 -15.051  1.00  0.00           H  
ATOM   4075  HG  SER A 276      20.595  -1.313 -13.535  1.00  0.00           H  
ATOM   4076  N   ASP A 277      21.001   2.610 -12.986  1.00  0.00           N  
ATOM   4077  CA  ASP A 277      20.927   3.627 -11.943  1.00  0.00           C  
ATOM   4078  C   ASP A 277      22.179   4.464 -11.706  1.00  0.00           C  
ATOM   4079  O   ASP A 277      22.280   5.164 -10.701  1.00  0.00           O  
ATOM   4080  CB  ASP A 277      20.472   2.979 -10.631  1.00  0.00           C  
ATOM   4081  CG  ASP A 277      21.503   2.032 -10.059  1.00  0.00           C  
ATOM   4082  OD1 ASP A 277      22.320   1.499 -10.839  1.00  0.00           O  
ATOM   4083  OD2 ASP A 277      21.486   1.811  -8.832  1.00  0.00           O  
ATOM   4084  H   ASP A 277      21.782   1.968 -13.118  1.00  0.00           H  
ATOM   4085  HA  ASP A 277      20.181   4.282 -12.218  1.00  0.00           H  
ATOM   4086  HB2 ASP A 277      20.303   3.706  -9.975  1.00  0.00           H  
ATOM   4087  HB3 ASP A 277      19.636   2.474 -10.814  1.00  0.00           H  
ATOM   4088  N   ARG A 278      23.125   4.386 -12.635  1.00  0.00           N  
ATOM   4089  CA  ARG A 278      24.368   5.157 -12.571  1.00  0.00           C  
ATOM   4090  C   ARG A 278      25.370   4.754 -11.485  1.00  0.00           C  
ATOM   4091  O   ARG A 278      26.457   5.323 -11.416  1.00  0.00           O  
ATOM   4092  CB  ARG A 278      24.059   6.652 -12.397  1.00  0.00           C  
ATOM   4093  CG  ARG A 278      22.797   7.162 -13.095  1.00  0.00           C  
ATOM   4094  CD  ARG A 278      22.866   7.054 -14.605  1.00  0.00           C  
ATOM   4095  NE  ARG A 278      21.731   7.737 -15.223  1.00  0.00           N  
ATOM   4096  CZ  ARG A 278      21.473   7.742 -16.529  1.00  0.00           C  
ATOM   4097  NH1 ARG A 278      20.414   8.398 -16.994  1.00  0.00           N  
ATOM   4098  NH2 ARG A 278      22.267   7.084 -17.369  1.00  0.00           N  
ATOM   4099  H   ARG A 278      22.908   3.727 -13.418  1.00  0.00           H  
ATOM   4100  HA  ARG A 278      24.840   5.083 -13.483  1.00  0.00           H  
ATOM   4101  HB2 ARG A 278      23.963   6.837 -11.416  1.00  0.00           H  
ATOM   4102  HB3 ARG A 278      24.837   7.174 -12.753  1.00  0.00           H  
ATOM   4103  HG2 ARG A 278      22.009   6.629 -12.776  1.00  0.00           H  
ATOM   4104  HG3 ARG A 278      22.658   8.126 -12.855  1.00  0.00           H  
ATOM   4105  HD2 ARG A 278      23.709   7.477 -14.910  1.00  0.00           H  
ATOM   4106  HD3 ARG A 278      22.844   6.093 -14.850  1.00  0.00           H  
ATOM   4107  HE  ARG A 278      21.099   8.240 -14.618  1.00  0.00           H  
ATOM   4108 HH11 ARG A 278      19.814   8.907 -16.385  1.00  0.00           H  
ATOM   4109 HH12 ARG A 278      20.216   8.380 -17.982  1.00  0.00           H  
ATOM   4110 HH21 ARG A 278      23.071   6.602 -17.010  1.00  0.00           H  
ATOM   4111 HH22 ARG A 278      22.067   7.071 -18.344  1.00  0.00           H  
ATOM   4112  N   GLU A 279      25.015   3.799 -10.632  1.00  0.00           N  
ATOM   4113  CA  GLU A 279      25.922   3.363  -9.569  1.00  0.00           C  
ATOM   4114  C   GLU A 279      27.337   3.151 -10.146  1.00  0.00           C  
ATOM   4115  O   GLU A 279      27.491   2.712 -11.292  1.00  0.00           O  
ATOM   4116  CB  GLU A 279      25.403   2.060  -8.946  1.00  0.00           C  
ATOM   4117  CG  GLU A 279      26.027   1.688  -7.593  1.00  0.00           C  
ATOM   4118  CD  GLU A 279      25.881   0.195  -7.249  1.00  0.00           C  
ATOM   4119  OE1 GLU A 279      24.892  -0.441  -7.693  1.00  0.00           O  
ATOM   4120  OE2 GLU A 279      26.757  -0.335  -6.523  1.00  0.00           O  
ATOM   4121  H   GLU A 279      24.073   3.403 -10.779  1.00  0.00           H  
ATOM   4122  HA  GLU A 279      25.962   4.055  -8.849  1.00  0.00           H  
ATOM   4123  HB2 GLU A 279      24.432   2.161  -8.802  1.00  0.00           H  
ATOM   4124  HB3 GLU A 279      25.603   1.325  -9.573  1.00  0.00           H  
ATOM   4125  HG2 GLU A 279      26.987   1.885  -7.633  1.00  0.00           H  
ATOM   4126  HG3 GLU A 279      25.566   2.194  -6.891  1.00  0.00           H  
ATOM   4127  N   LEU A 280      28.364   3.478  -9.363  1.00  0.00           N  
ATOM   4128  CA  LEU A 280      29.752   3.318  -9.802  1.00  0.00           C  
ATOM   4129  C   LEU A 280      30.580   2.647  -8.719  1.00  0.00           C  
ATOM   4130  O   LEU A 280      30.197   2.634  -7.551  1.00  0.00           O  
ATOM   4131  CB  LEU A 280      30.381   4.675 -10.128  1.00  0.00           C  
ATOM   4132  CG  LEU A 280      29.780   5.542 -11.239  1.00  0.00           C  
ATOM   4133  CD1 LEU A 280      30.588   6.814 -11.364  1.00  0.00           C  
ATOM   4134  CD2 LEU A 280      29.782   4.786 -12.557  1.00  0.00           C  
ATOM   4135  H   LEU A 280      28.100   3.850  -8.430  1.00  0.00           H  
ATOM   4136  HA  LEU A 280      29.761   2.735 -10.620  1.00  0.00           H  
ATOM   4137  HB2 LEU A 280      30.366   5.229  -9.281  1.00  0.00           H  
ATOM   4138  HB3 LEU A 280      31.348   4.512 -10.371  1.00  0.00           H  
ATOM   4139  HG  LEU A 280      28.840   5.762 -11.002  1.00  0.00           H  
ATOM   4140 HD11 LEU A 280      31.538   6.591 -11.590  1.00  0.00           H  
ATOM   4141 HD12 LEU A 280      30.204   7.390 -12.088  1.00  0.00           H  
ATOM   4142 HD13 LEU A 280      30.565   7.317 -10.498  1.00  0.00           H  
ATOM   4143 HD21 LEU A 280      29.238   3.950 -12.466  1.00  0.00           H  
ATOM   4144 HD22 LEU A 280      29.388   5.362 -13.275  1.00  0.00           H  
ATOM   4145 HD23 LEU A 280      30.722   4.545 -12.804  1.00  0.00           H  
ATOM   4146  N   SER A 281      31.720   2.094  -9.110  1.00  0.00           N  
ATOM   4147  CA  SER A 281      32.606   1.423  -8.168  1.00  0.00           C  
ATOM   4148  C   SER A 281      33.854   2.274  -7.978  1.00  0.00           C  
ATOM   4149  O   SER A 281      34.058   3.239  -8.704  1.00  0.00           O  
ATOM   4150  CB  SER A 281      33.022   0.060  -8.718  1.00  0.00           C  
ATOM   4151  OG  SER A 281      33.836   0.213  -9.875  1.00  0.00           O  
ATOM   4152  H   SER A 281      31.922   2.179 -10.125  1.00  0.00           H  
ATOM   4153  HA  SER A 281      32.138   1.361  -7.288  1.00  0.00           H  
ATOM   4154  HB2 SER A 281      33.540  -0.425  -8.023  1.00  0.00           H  
ATOM   4155  HB3 SER A 281      32.206  -0.451  -8.965  1.00  0.00           H  
ATOM   4156  HG  SER A 281      34.729   0.569  -9.606  1.00  0.00           H  
ATOM   4157  N   GLU A 282      34.688   1.921  -7.002  1.00  0.00           N  
ATOM   4158  CA  GLU A 282      35.927   2.658  -6.786  1.00  0.00           C  
ATOM   4159  C   GLU A 282      36.730   2.492  -8.068  1.00  0.00           C  
ATOM   4160  O   GLU A 282      36.714   1.432  -8.691  1.00  0.00           O  
ATOM   4161  CB  GLU A 282      36.715   2.083  -5.607  1.00  0.00           C  
ATOM   4162  CG  GLU A 282      36.002   2.186  -4.262  1.00  0.00           C  
ATOM   4163  CD  GLU A 282      35.748   3.619  -3.835  1.00  0.00           C  
ATOM   4164  OE1 GLU A 282      35.033   3.819  -2.830  1.00  0.00           O  
ATOM   4165  OE2 GLU A 282      36.267   4.544  -4.499  1.00  0.00           O  
ATOM   4166  H   GLU A 282      34.390   1.113  -6.437  1.00  0.00           H  
ATOM   4167  HA  GLU A 282      35.732   3.612  -6.634  1.00  0.00           H  
ATOM   4168  HB2 GLU A 282      36.870   1.127  -5.787  1.00  0.00           H  
ATOM   4169  HB3 GLU A 282      37.558   2.586  -5.534  1.00  0.00           H  
ATOM   4170  HG2 GLU A 282      35.130   1.739  -4.343  1.00  0.00           H  
ATOM   4171  HG3 GLU A 282      36.572   1.768  -3.579  1.00  0.00           H  
ATOM   4172  N   PRO A 283      37.443   3.539  -8.484  1.00  0.00           N  
ATOM   4173  CA  PRO A 283      38.226   3.434  -9.716  1.00  0.00           C  
ATOM   4174  C   PRO A 283      39.516   2.620  -9.613  1.00  0.00           C  
ATOM   4175  O   PRO A 283      40.069   2.414  -8.533  1.00  0.00           O  
ATOM   4176  CB  PRO A 283      38.486   4.893 -10.067  1.00  0.00           C  
ATOM   4177  CG  PRO A 283      38.629   5.513  -8.713  1.00  0.00           C  
ATOM   4178  CD  PRO A 283      37.503   4.901  -7.927  1.00  0.00           C  
ATOM   4179  HA  PRO A 283      37.640   3.071 -10.479  1.00  0.00           H  
ATOM   4180  HB2 PRO A 283      39.323   4.990 -10.592  1.00  0.00           H  
ATOM   4181  HB3 PRO A 283      37.718   5.284 -10.558  1.00  0.00           H  
ATOM   4182  HG2 PRO A 283      39.513   5.282  -8.313  1.00  0.00           H  
ATOM   4183  HG3 PRO A 283      38.530   6.504  -8.769  1.00  0.00           H  
ATOM   4184  HD2 PRO A 283      37.709   4.873  -6.954  1.00  0.00           H  
ATOM   4185  HD3 PRO A 283      36.644   5.382  -8.082  1.00  0.00           H  
ATOM   4186  N   MET A 284      39.984   2.152 -10.759  1.00  0.00           N  
ATOM   4187  CA  MET A 284      41.216   1.385 -10.827  1.00  0.00           C  
ATOM   4188  C   MET A 284      42.068   2.098 -11.870  1.00  0.00           C  
ATOM   4189  O   MET A 284      41.612   2.358 -12.989  1.00  0.00           O  
ATOM   4190  CB  MET A 284      40.934  -0.052 -11.280  1.00  0.00           C  
ATOM   4191  CG  MET A 284      42.112  -1.001 -11.143  1.00  0.00           C  
ATOM   4192  SD  MET A 284      41.945  -2.172  -9.762  1.00  0.00           S  
ATOM   4193  CE  MET A 284      41.642  -1.042  -8.377  1.00  0.00           C  
ATOM   4194  H   MET A 284      39.403   2.377 -11.593  1.00  0.00           H  
ATOM   4195  HA  MET A 284      41.677   1.450  -9.959  1.00  0.00           H  
ATOM   4196  HB2 MET A 284      40.163  -0.418 -10.737  1.00  0.00           H  
ATOM   4197  HB3 MET A 284      40.647  -0.036 -12.250  1.00  0.00           H  
ATOM   4198  HG2 MET A 284      42.229  -1.509 -12.030  1.00  0.00           H  
ATOM   4199  HG3 MET A 284      42.971  -0.446 -11.038  1.00  0.00           H  
ATOM   4200  HE1 MET A 284      41.306  -1.566  -7.598  1.00  0.00           H  
ATOM   4201  HE2 MET A 284      42.496  -0.586  -8.137  1.00  0.00           H  
ATOM   4202  HE3 MET A 284      40.961  -0.367  -8.652  1.00  0.00           H  
ATOM   4203  N   GLU A 285      43.298   2.434 -11.498  1.00  0.00           N  
ATOM   4204  CA  GLU A 285      44.197   3.117 -12.412  1.00  0.00           C  
ATOM   4205  C   GLU A 285      44.383   2.305 -13.679  1.00  0.00           C  
ATOM   4206  O   GLU A 285      44.331   1.078 -13.668  1.00  0.00           O  
ATOM   4207  CB  GLU A 285      45.575   3.322 -11.778  1.00  0.00           C  
ATOM   4208  CG  GLU A 285      45.672   4.339 -10.657  1.00  0.00           C  
ATOM   4209  CD  GLU A 285      47.073   4.365 -10.040  1.00  0.00           C  
ATOM   4210  OE1 GLU A 285      47.342   3.589  -9.091  1.00  0.00           O  
ATOM   4211  OE2 GLU A 285      47.918   5.150 -10.522  1.00  0.00           O  
ATOM   4212  H   GLU A 285      43.549   2.173 -10.528  1.00  0.00           H  
ATOM   4213  HA  GLU A 285      43.823   4.022 -12.644  1.00  0.00           H  
ATOM   4214  HB2 GLU A 285      45.868   2.443 -11.411  1.00  0.00           H  
ATOM   4215  HB3 GLU A 285      46.196   3.613 -12.501  1.00  0.00           H  
ATOM   4216  HG2 GLU A 285      45.501   5.228 -11.025  1.00  0.00           H  
ATOM   4217  HG3 GLU A 285      45.049   4.087  -9.948  1.00  0.00           H  
ATOM   4218  N   PHE A 286      44.600   3.018 -14.772  1.00  0.00           N  
ATOM   4219  CA  PHE A 286      44.865   2.427 -16.071  1.00  0.00           C  
ATOM   4220  C   PHE A 286      45.504   3.540 -16.882  1.00  0.00           C  
ATOM   4221  O   PHE A 286      45.024   4.676 -16.878  1.00  0.00           O  
ATOM   4222  CB  PHE A 286      43.592   1.947 -16.754  1.00  0.00           C  
ATOM   4223  CG  PHE A 286      43.830   1.375 -18.124  1.00  0.00           C  
ATOM   4224  CD1 PHE A 286      43.959   2.210 -19.230  1.00  0.00           C  
ATOM   4225  CD2 PHE A 286      43.954   0.001 -18.307  1.00  0.00           C  
ATOM   4226  CE1 PHE A 286      44.206   1.682 -20.497  1.00  0.00           C  
ATOM   4227  CE2 PHE A 286      44.200  -0.535 -19.565  1.00  0.00           C  
ATOM   4228  CZ  PHE A 286      44.326   0.307 -20.662  1.00  0.00           C  
ATOM   4229  H   PHE A 286      44.564   4.059 -14.618  1.00  0.00           H  
ATOM   4230  HA  PHE A 286      45.555   1.734 -15.943  1.00  0.00           H  
ATOM   4231  HB2 PHE A 286      43.192   1.239 -16.194  1.00  0.00           H  
ATOM   4232  HB3 PHE A 286      42.985   2.720 -16.849  1.00  0.00           H  
ATOM   4233  HD1 PHE A 286      43.876   3.195 -19.122  1.00  0.00           H  
ATOM   4234  HD2 PHE A 286      43.865  -0.611 -17.519  1.00  0.00           H  
ATOM   4235  HE1 PHE A 286      44.294   2.301 -21.283  1.00  0.00           H  
ATOM   4236  HE2 PHE A 286      44.285  -1.537 -19.676  1.00  0.00           H  
ATOM   4237  HZ  PHE A 286      44.503  -0.071 -21.570  1.00  0.00           H  
ATOM   4238  N   GLN A 287      46.595   3.213 -17.564  1.00  0.00           N  
ATOM   4239  CA  GLN A 287      47.309   4.192 -18.357  1.00  0.00           C  
ATOM   4240  C   GLN A 287      47.419   3.751 -19.810  1.00  0.00           C  
ATOM   4241  O   GLN A 287      47.688   2.577 -20.092  1.00  0.00           O  
ATOM   4242  CB  GLN A 287      48.712   4.400 -17.776  1.00  0.00           C  
ATOM   4243  CG  GLN A 287      49.690   3.253 -18.052  1.00  0.00           C  
ATOM   4244  CD  GLN A 287      51.050   3.437 -17.373  1.00  0.00           C  
ATOM   4245  OE1 GLN A 287      51.212   4.316 -16.522  1.00  0.00           O  
ATOM   4246  NE2 GLN A 287      52.034   2.617 -17.756  1.00  0.00           N  
ATOM   4247  H   GLN A 287      46.881   2.219 -17.479  1.00  0.00           H  
ATOM   4248  HA  GLN A 287      46.786   5.055 -18.338  1.00  0.00           H  
ATOM   4249  HB2 GLN A 287      49.102   5.236 -18.166  1.00  0.00           H  
ATOM   4250  HB3 GLN A 287      48.637   4.507 -16.781  1.00  0.00           H  
ATOM   4251  HG2 GLN A 287      49.285   2.401 -17.719  1.00  0.00           H  
ATOM   4252  HG3 GLN A 287      49.836   3.189 -19.039  1.00  0.00           H  
ATOM   4253 HE21 GLN A 287      52.955   2.694 -17.359  1.00  0.00           H  
ATOM   4254 HE22 GLN A 287      51.827   1.909 -18.460  1.00  0.00           H  
ATOM   4255  N   TYR A 288      47.192   4.689 -20.729  1.00  0.00           N  
ATOM   4256  CA  TYR A 288      47.313   4.397 -22.152  1.00  0.00           C  
ATOM   4257  C   TYR A 288      48.760   4.660 -22.554  1.00  0.00           C  
ATOM   4258  O   TYR A 288      49.455   5.452 -21.918  1.00  0.00           O  
ATOM   4259  CB  TYR A 288      46.394   5.288 -22.980  1.00  0.00           C  
ATOM   4260  CG  TYR A 288      44.947   4.873 -22.977  1.00  0.00           C  
ATOM   4261  CD1 TYR A 288      44.034   5.445 -22.088  1.00  0.00           C  
ATOM   4262  CD2 TYR A 288      44.481   3.917 -23.874  1.00  0.00           C  
ATOM   4263  CE1 TYR A 288      42.685   5.074 -22.094  1.00  0.00           C  
ATOM   4264  CE2 TYR A 288      43.136   3.537 -23.889  1.00  0.00           C  
ATOM   4265  CZ  TYR A 288      42.245   4.120 -22.998  1.00  0.00           C  
ATOM   4266  OH  TYR A 288      40.922   3.745 -23.020  1.00  0.00           O  
ATOM   4267  H   TYR A 288      46.930   5.616 -20.352  1.00  0.00           H  
ATOM   4268  HA  TYR A 288      47.121   3.432 -22.295  1.00  0.00           H  
ATOM   4269  HB2 TYR A 288      46.454   6.220 -22.620  1.00  0.00           H  
ATOM   4270  HB3 TYR A 288      46.720   5.279 -23.927  1.00  0.00           H  
ATOM   4271  HD1 TYR A 288      44.346   6.133 -21.432  1.00  0.00           H  
ATOM   4272  HD2 TYR A 288      45.113   3.495 -24.519  1.00  0.00           H  
ATOM   4273  HE1 TYR A 288      42.048   5.496 -21.452  1.00  0.00           H  
ATOM   4274  HE2 TYR A 288      42.820   2.848 -24.539  1.00  0.00           H  
ATOM   4275  HH  TYR A 288      40.707   3.353 -23.913  1.00  0.00           H  
ATOM   4276  N   LEU A 289      49.209   4.005 -23.615  1.00  0.00           N  
ATOM   4277  CA  LEU A 289      50.578   4.171 -24.065  1.00  0.00           C  
ATOM   4278  C   LEU A 289      50.637   4.519 -25.544  1.00  0.00           C  
ATOM   4279  O   LEU A 289      49.689   4.267 -26.290  1.00  0.00           O  
ATOM   4280  CB  LEU A 289      51.357   2.883 -23.809  1.00  0.00           C  
ATOM   4281  CG  LEU A 289      51.207   2.288 -22.407  1.00  0.00           C  
ATOM   4282  CD1 LEU A 289      51.965   0.975 -22.332  1.00  0.00           C  
ATOM   4283  CD2 LEU A 289      51.720   3.271 -21.366  1.00  0.00           C  
ATOM   4284  H   LEU A 289      48.520   3.387 -24.076  1.00  0.00           H  
ATOM   4285  HA  LEU A 289      51.001   4.926 -23.544  1.00  0.00           H  
ATOM   4286  HB2 LEU A 289      51.040   2.198 -24.456  1.00  0.00           H  
ATOM   4287  HB3 LEU A 289      52.321   3.074 -23.949  1.00  0.00           H  
ATOM   4288  HG  LEU A 289      50.242   2.127 -22.225  1.00  0.00           H  
ATOM   4289 HD11 LEU A 289      52.934   1.135 -22.524  1.00  0.00           H  
ATOM   4290 HD12 LEU A 289      51.869   0.583 -21.416  1.00  0.00           H  
ATOM   4291 HD13 LEU A 289      51.596   0.334 -23.007  1.00  0.00           H  
ATOM   4292 HD21 LEU A 289      51.194   4.121 -21.420  1.00  0.00           H  
ATOM   4293 HD22 LEU A 289      51.619   2.875 -20.452  1.00  0.00           H  
ATOM   4294 HD23 LEU A 289      52.686   3.467 -21.538  1.00  0.00           H  
ATOM   4295  N   PRO A 290      51.761   5.105 -25.988  1.00  0.00           N  
ATOM   4296  CA  PRO A 290      51.965   5.497 -27.384  1.00  0.00           C  
ATOM   4297  C   PRO A 290      51.581   4.404 -28.374  1.00  0.00           C  
ATOM   4298  O   PRO A 290      51.597   3.220 -28.043  1.00  0.00           O  
ATOM   4299  CB  PRO A 290      53.450   5.823 -27.425  1.00  0.00           C  
ATOM   4300  CG  PRO A 290      53.668   6.437 -26.084  1.00  0.00           C  
ATOM   4301  CD  PRO A 290      52.930   5.481 -25.171  1.00  0.00           C  
ATOM   4302  HA  PRO A 290      51.462   6.357 -27.589  1.00  0.00           H  
ATOM   4303  HB2 PRO A 290      53.993   4.997 -27.533  1.00  0.00           H  
ATOM   4304  HB3 PRO A 290      53.654   6.469 -28.152  1.00  0.00           H  
ATOM   4305  HG2 PRO A 290      54.633   6.465 -25.858  1.00  0.00           H  
ATOM   4306  HG3 PRO A 290      53.269   7.344 -26.040  1.00  0.00           H  
ATOM   4307  HD2 PRO A 290      53.484   4.682 -24.960  1.00  0.00           H  
ATOM   4308  HD3 PRO A 290      52.643   5.932 -24.331  1.00  0.00           H  
ATOM   4309  N   ASP A 291      51.240   4.824 -29.589  1.00  0.00           N  
ATOM   4310  CA  ASP A 291      50.833   3.924 -30.669  1.00  0.00           C  
ATOM   4311  C   ASP A 291      51.596   2.596 -30.652  1.00  0.00           C  
ATOM   4312  O   ASP A 291      52.763   2.586 -30.194  1.00  0.00           O  
ATOM   4313  CB  ASP A 291      51.050   4.623 -32.018  1.00  0.00           C  
ATOM   4314  CG  ASP A 291      50.379   3.900 -33.173  1.00  0.00           C  
ATOM   4315  OD1 ASP A 291      50.626   2.685 -33.348  1.00  0.00           O  
ATOM   4316  OD2 ASP A 291      49.608   4.554 -33.912  1.00  0.00           O  
ATOM   4317  H   ASP A 291      51.288   5.866 -29.710  1.00  0.00           H  
ATOM   4318  HA  ASP A 291      49.856   3.703 -30.521  1.00  0.00           H  
ATOM   4319  HB2 ASP A 291      50.672   5.539 -31.951  1.00  0.00           H  
ATOM   4320  HB3 ASP A 291      52.027   4.661 -32.189  1.00  0.00           H  
ATOM   4321  N   ALA A1008      34.909 -16.237 -27.675  1.00  0.00           N  
ATOM   4322  CA  ALA A1008      33.716 -15.793 -26.892  1.00  0.00           C  
ATOM   4323  C   ALA A1008      32.541 -15.523 -27.826  1.00  0.00           C  
ATOM   4324  O   ALA A1008      32.334 -14.386 -28.263  1.00  0.00           O  
ATOM   4325  CB  ALA A1008      34.055 -14.537 -26.110  1.00  0.00           C  
ATOM   4326  H   ALA A1008      34.912 -16.335 -28.667  1.00  0.00           H  
ATOM   4327  HA  ALA A1008      33.471 -16.529 -26.259  1.00  0.00           H  
ATOM   4328  HB1 ALA A1008      33.692 -14.611 -25.181  1.00  0.00           H  
ATOM   4329  HB2 ALA A1008      35.048 -14.424 -26.069  1.00  0.00           H  
ATOM   4330  HB3 ALA A1008      33.651 -13.741 -26.561  1.00  0.00           H  
ATOM   4331  N   ALA A1009      31.763 -16.565 -28.111  1.00  0.00           N  
ATOM   4332  CA  ALA A1009      30.622 -16.455 -29.025  1.00  0.00           C  
ATOM   4333  C   ALA A1009      29.336 -15.877 -28.429  1.00  0.00           C  
ATOM   4334  O   ALA A1009      28.717 -16.496 -27.561  1.00  0.00           O  
ATOM   4335  CB  ALA A1009      30.330 -17.826 -29.640  1.00  0.00           C  
ATOM   4336  H   ALA A1009      32.029 -17.451 -27.637  1.00  0.00           H  
ATOM   4337  HA  ALA A1009      30.901 -15.863 -29.817  1.00  0.00           H  
ATOM   4338  HB1 ALA A1009      30.125 -18.477 -28.912  1.00  0.00           H  
ATOM   4339  HB2 ALA A1009      29.547 -17.752 -30.254  1.00  0.00           H  
ATOM   4340  HB3 ALA A1009      31.130 -18.135 -30.151  1.00  0.00           H  
ATOM   4341  N   PRO A1010      28.916 -14.682 -28.901  1.00  0.00           N  
ATOM   4342  CA  PRO A1010      27.697 -14.000 -28.436  1.00  0.00           C  
ATOM   4343  C   PRO A1010      26.465 -14.895 -28.524  1.00  0.00           C  
ATOM   4344  O   PRO A1010      26.422 -15.846 -29.309  1.00  0.00           O  
ATOM   4345  CB  PRO A1010      27.599 -12.795 -29.368  1.00  0.00           C  
ATOM   4346  CG  PRO A1010      29.042 -12.446 -29.591  1.00  0.00           C  
ATOM   4347  CD  PRO A1010      29.670 -13.816 -29.832  1.00  0.00           C  
ATOM   4348  HA  PRO A1010      27.823 -13.656 -27.493  1.00  0.00           H  
ATOM   4349  HB2 PRO A1010      27.158 -13.042 -30.224  1.00  0.00           H  
ATOM   4350  HB3 PRO A1010      27.116 -12.045 -28.932  1.00  0.00           H  
ATOM   4351  HG2 PRO A1010      29.147 -11.870 -30.388  1.00  0.00           H  
ATOM   4352  HG3 PRO A1010      29.430 -12.022 -28.787  1.00  0.00           H  
ATOM   4353  HD2 PRO A1010      29.537 -14.109 -30.772  1.00  0.00           H  
ATOM   4354  HD3 PRO A1010      30.638 -13.810 -29.604  1.00  0.00           H  
ATOM   4355  N   ARG A1011      25.464 -14.590 -27.712  1.00  0.00           N  
ATOM   4356  CA  ARG A1011      24.243 -15.381 -27.701  1.00  0.00           C  
ATOM   4357  C   ARG A1011      23.317 -15.012 -28.853  1.00  0.00           C  
ATOM   4358  O   ARG A1011      23.028 -13.835 -29.099  1.00  0.00           O  
ATOM   4359  CB  ARG A1011      23.515 -15.199 -26.371  1.00  0.00           C  
ATOM   4360  CG  ARG A1011      22.191 -15.937 -26.275  1.00  0.00           C  
ATOM   4361  CD  ARG A1011      22.373 -17.431 -26.434  1.00  0.00           C  
ATOM   4362  NE  ARG A1011      21.399 -18.176 -25.634  1.00  0.00           N  
ATOM   4363  CZ  ARG A1011      20.087 -18.182 -25.847  1.00  0.00           C  
ATOM   4364  NH1 ARG A1011      19.289 -18.892 -25.059  1.00  0.00           N  
ATOM   4365  NH2 ARG A1011      19.572 -17.490 -26.853  1.00  0.00           N  
ATOM   4366  H   ARG A1011      25.622 -13.767 -27.106  1.00  0.00           H  
ATOM   4367  HA  ARG A1011      24.487 -16.359 -27.786  1.00  0.00           H  
ATOM   4368  HB2 ARG A1011      24.108 -15.533 -25.642  1.00  0.00           H  
ATOM   4369  HB3 ARG A1011      23.336 -14.226 -26.243  1.00  0.00           H  
ATOM   4370  HG2 ARG A1011      21.779 -15.764 -25.383  1.00  0.00           H  
ATOM   4371  HG3 ARG A1011      21.581 -15.618 -26.997  1.00  0.00           H  
ATOM   4372  HD2 ARG A1011      22.251 -17.661 -27.394  1.00  0.00           H  
ATOM   4373  HD3 ARG A1011      23.291 -17.668 -26.134  1.00  0.00           H  
ATOM   4374  HE  ARG A1011      21.752 -18.726 -24.863  1.00  0.00           H  
ATOM   4375 HH11 ARG A1011      19.650 -19.411 -24.290  1.00  0.00           H  
ATOM   4376 HH12 ARG A1011      18.297 -18.906 -25.241  1.00  0.00           H  
ATOM   4377 HH21 ARG A1011      20.178 -16.946 -27.441  1.00  0.00           H  
ATOM   4378 HH22 ARG A1011      18.591 -17.506 -27.027  1.00  0.00           H  
ATOM   4379  N   VAL A1012      22.850 -16.031 -29.560  1.00  0.00           N  
ATOM   4380  CA  VAL A1012      21.960 -15.815 -30.695  1.00  0.00           C  
ATOM   4381  C   VAL A1012      20.493 -15.726 -30.252  1.00  0.00           C  
ATOM   4382  O   VAL A1012      19.853 -16.764 -30.047  1.00  0.00           O  
ATOM   4383  CB  VAL A1012      22.112 -16.975 -31.781  1.00  0.00           C  
ATOM   4384  CG1 VAL A1012      23.475 -16.926 -32.428  1.00  0.00           C  
ATOM   4385  CG2 VAL A1012      21.919 -18.327 -31.146  1.00  0.00           C  
ATOM   4386  H   VAL A1012      23.162 -16.966 -29.246  1.00  0.00           H  
ATOM   4387  HA  VAL A1012      22.203 -14.936 -31.125  1.00  0.00           H  
ATOM   4388  HB  VAL A1012      21.431 -16.790 -32.478  1.00  0.00           H  
ATOM   4389 HG11 VAL A1012      23.600 -16.047 -32.892  1.00  0.00           H  
ATOM   4390 HG12 VAL A1012      24.187 -17.033 -31.731  1.00  0.00           H  
ATOM   4391 HG13 VAL A1012      23.560 -17.665 -33.099  1.00  0.00           H  
ATOM   4392 HG21 VAL A1012      20.969 -18.425 -30.841  1.00  0.00           H  
ATOM   4393 HG22 VAL A1012      22.128 -19.046 -31.812  1.00  0.00           H  
ATOM   4394 HG23 VAL A1012      22.530 -18.420 -30.357  1.00  0.00           H  
ATOM   4395  N   LEU A1013      19.956 -14.522 -30.059  1.00  0.00           N  
ATOM   4396  CA  LEU A1013      18.538 -14.458 -29.698  1.00  0.00           C  
ATOM   4397  C   LEU A1013      17.753 -14.451 -31.008  1.00  0.00           C  
ATOM   4398  O   LEU A1013      18.085 -13.717 -31.943  1.00  0.00           O  
ATOM   4399  CB  LEU A1013      18.211 -13.246 -28.827  1.00  0.00           C  
ATOM   4400  CG  LEU A1013      18.453 -13.429 -27.314  1.00  0.00           C  
ATOM   4401  CD1 LEU A1013      17.337 -12.731 -26.544  1.00  0.00           C  
ATOM   4402  CD2 LEU A1013      18.476 -14.901 -26.929  1.00  0.00           C  
ATOM   4403  H   LEU A1013      20.565 -13.725 -30.175  1.00  0.00           H  
ATOM   4404  HA  LEU A1013      18.300 -15.274 -29.192  1.00  0.00           H  
ATOM   4405  HB2 LEU A1013      18.781 -12.489 -29.123  1.00  0.00           H  
ATOM   4406  HB3 LEU A1013      17.250 -13.030 -28.944  1.00  0.00           H  
ATOM   4407  HG  LEU A1013      19.326 -13.022 -27.079  1.00  0.00           H  
ATOM   4408 HD11 LEU A1013      16.457 -13.133 -26.796  1.00  0.00           H  
ATOM   4409 HD12 LEU A1013      17.488 -12.846 -25.562  1.00  0.00           H  
ATOM   4410 HD13 LEU A1013      17.336 -11.757 -26.770  1.00  0.00           H  
ATOM   4411 HD21 LEU A1013      19.210 -15.365 -27.426  1.00  0.00           H  
ATOM   4412 HD22 LEU A1013      18.634 -14.987 -25.945  1.00  0.00           H  
ATOM   4413 HD23 LEU A1013      17.599 -15.322 -27.163  1.00  0.00           H  
ATOM   4414  N   PHE A1014      16.660 -15.198 -31.067  1.00  0.00           N  
ATOM   4415  CA  PHE A1014      16.002 -15.328 -32.352  1.00  0.00           C  
ATOM   4416  C   PHE A1014      15.503 -14.081 -33.054  1.00  0.00           C  
ATOM   4417  O   PHE A1014      15.726 -13.941 -34.249  1.00  0.00           O  
ATOM   4418  CB  PHE A1014      14.832 -16.306 -32.257  1.00  0.00           C  
ATOM   4419  CG  PHE A1014      14.212 -16.612 -33.588  1.00  0.00           C  
ATOM   4420  CD1 PHE A1014      14.789 -17.562 -34.434  1.00  0.00           C  
ATOM   4421  CD2 PHE A1014      13.096 -15.896 -34.031  1.00  0.00           C  
ATOM   4422  CE1 PHE A1014      14.263 -17.794 -35.704  1.00  0.00           C  
ATOM   4423  CE2 PHE A1014      12.562 -16.113 -35.294  1.00  0.00           C  
ATOM   4424  CZ  PHE A1014      13.147 -17.066 -36.137  1.00  0.00           C  
ATOM   4425  H   PHE A1014      16.355 -15.631 -30.204  1.00  0.00           H  
ATOM   4426  HA  PHE A1014      16.693 -15.767 -32.992  1.00  0.00           H  
ATOM   4427  HB2 PHE A1014      15.172 -17.149 -31.876  1.00  0.00           H  
ATOM   4428  HB3 PHE A1014      14.142 -15.897 -31.683  1.00  0.00           H  
ATOM   4429  HD1 PHE A1014      15.580 -18.079 -34.131  1.00  0.00           H  
ATOM   4430  HD2 PHE A1014      12.678 -15.218 -33.425  1.00  0.00           H  
ATOM   4431  HE1 PHE A1014      14.685 -18.478 -36.302  1.00  0.00           H  
ATOM   4432  HE2 PHE A1014      11.760 -15.587 -35.603  1.00  0.00           H  
ATOM   4433  HZ  PHE A1014      12.772 -17.230 -37.045  1.00  0.00           H  
ATOM   4434  N   GLY A1015      14.869 -13.160 -32.353  1.00  0.00           N  
ATOM   4435  CA  GLY A1015      14.391 -11.996 -33.065  1.00  0.00           C  
ATOM   4436  C   GLY A1015      15.509 -11.111 -33.588  1.00  0.00           C  
ATOM   4437  O   GLY A1015      15.500 -10.692 -34.753  1.00  0.00           O  
ATOM   4438  H   GLY A1015      14.760 -13.331 -31.361  1.00  0.00           H  
ATOM   4439  HA2 GLY A1015      13.809 -12.292 -33.847  1.00  0.00           H  
ATOM   4440  HA3 GLY A1015      13.792 -11.445 -32.452  1.00  0.00           H  
ATOM   4441  N   GLU A1016      16.510 -10.872 -32.753  1.00  0.00           N  
ATOM   4442  CA  GLU A1016      17.604 -10.021 -33.166  1.00  0.00           C  
ATOM   4443  C   GLU A1016      18.343 -10.726 -34.296  1.00  0.00           C  
ATOM   4444  O   GLU A1016      18.775 -10.099 -35.265  1.00  0.00           O  
ATOM   4445  CB  GLU A1016      18.542  -9.773 -31.992  1.00  0.00           C  
ATOM   4446  CG  GLU A1016      19.368  -8.496 -32.089  1.00  0.00           C  
ATOM   4447  CD  GLU A1016      20.591  -8.521 -31.166  1.00  0.00           C  
ATOM   4448  OE1 GLU A1016      20.429  -8.753 -29.942  1.00  0.00           O  
ATOM   4449  OE2 GLU A1016      21.717  -8.309 -31.667  1.00  0.00           O  
ATOM   4450  H   GLU A1016      16.439 -11.325 -31.832  1.00  0.00           H  
ATOM   4451  HA  GLU A1016      17.257  -9.146 -33.491  1.00  0.00           H  
ATOM   4452  HB2 GLU A1016      17.992  -9.707 -31.173  1.00  0.00           H  
ATOM   4453  HB3 GLU A1016      19.174 -10.530 -31.943  1.00  0.00           H  
ATOM   4454  HG2 GLU A1016      19.698  -8.409 -33.007  1.00  0.00           H  
ATOM   4455  HG3 GLU A1016      18.809  -7.741 -31.811  1.00  0.00           H  
ATOM   4456  N   TRP A1017      18.465 -12.043 -34.174  1.00  0.00           N  
ATOM   4457  CA  TRP A1017      19.155 -12.822 -35.182  1.00  0.00           C  
ATOM   4458  C   TRP A1017      18.414 -12.771 -36.494  1.00  0.00           C  
ATOM   4459  O   TRP A1017      19.015 -12.570 -37.546  1.00  0.00           O  
ATOM   4460  CB  TRP A1017      19.261 -14.277 -34.732  1.00  0.00           C  
ATOM   4461  CG  TRP A1017      19.880 -15.202 -35.735  1.00  0.00           C  
ATOM   4462  CD1 TRP A1017      21.209 -15.436 -35.934  1.00  0.00           C  
ATOM   4463  CD2 TRP A1017      19.185 -16.032 -36.662  1.00  0.00           C  
ATOM   4464  NE1 TRP A1017      21.384 -16.368 -36.925  1.00  0.00           N  
ATOM   4465  CE2 TRP A1017      20.153 -16.750 -37.388  1.00  0.00           C  
ATOM   4466  CE3 TRP A1017      17.831 -16.244 -36.947  1.00  0.00           C  
ATOM   4467  CZ2 TRP A1017      19.807 -17.666 -38.381  1.00  0.00           C  
ATOM   4468  CZ3 TRP A1017      17.489 -17.153 -37.927  1.00  0.00           C  
ATOM   4469  CH2 TRP A1017      18.470 -17.853 -38.632  1.00  0.00           C  
ATOM   4470  H   TRP A1017      18.037 -12.446 -33.323  1.00  0.00           H  
ATOM   4471  HA  TRP A1017      20.062 -12.407 -35.324  1.00  0.00           H  
ATOM   4472  HB2 TRP A1017      19.821 -14.320 -33.907  1.00  0.00           H  
ATOM   4473  HB3 TRP A1017      18.345 -14.623 -34.538  1.00  0.00           H  
ATOM   4474  HD1 TRP A1017      21.951 -14.993 -35.431  1.00  0.00           H  
ATOM   4475  HE1 TRP A1017      22.260 -16.712 -37.255  1.00  0.00           H  
ATOM   4476  HE3 TRP A1017      17.121 -15.747 -36.449  1.00  0.00           H  
ATOM   4477  HZ2 TRP A1017      20.519 -18.162 -38.885  1.00  0.00           H  
ATOM   4478  HZ3 TRP A1017      16.526 -17.309 -38.132  1.00  0.00           H  
ATOM   4479  HH2 TRP A1017      18.185 -18.506 -39.336  1.00  0.00           H  
ATOM   4480  N   LEU A1018      17.098 -12.902 -36.442  1.00  0.00           N  
ATOM   4481  CA  LEU A1018      16.344 -12.893 -37.676  1.00  0.00           C  
ATOM   4482  C   LEU A1018      16.454 -11.557 -38.399  1.00  0.00           C  
ATOM   4483  O   LEU A1018      16.639 -11.530 -39.611  1.00  0.00           O  
ATOM   4484  CB  LEU A1018      14.880 -13.191 -37.413  1.00  0.00           C  
ATOM   4485  CG  LEU A1018      14.183 -13.980 -38.523  1.00  0.00           C  
ATOM   4486  CD1 LEU A1018      12.688 -13.769 -38.417  1.00  0.00           C  
ATOM   4487  CD2 LEU A1018      14.662 -13.538 -39.877  1.00  0.00           C  
ATOM   4488  H   LEU A1018      16.692 -13.003 -35.509  1.00  0.00           H  
ATOM   4489  HA  LEU A1018      16.709 -13.613 -38.287  1.00  0.00           H  
ATOM   4490  HB2 LEU A1018      14.816 -13.731 -36.584  1.00  0.00           H  
ATOM   4491  HB3 LEU A1018      14.399 -12.331 -37.316  1.00  0.00           H  
ATOM   4492  HG  LEU A1018      14.394 -14.946 -38.414  1.00  0.00           H  
ATOM   4493 HD11 LEU A1018      12.476 -12.795 -38.515  1.00  0.00           H  
ATOM   4494 HD12 LEU A1018      12.222 -14.282 -39.140  1.00  0.00           H  
ATOM   4495 HD13 LEU A1018      12.363 -14.089 -37.525  1.00  0.00           H  
ATOM   4496 HD21 LEU A1018      15.652 -13.685 -39.957  1.00  0.00           H  
ATOM   4497 HD22 LEU A1018      14.197 -14.063 -40.595  1.00  0.00           H  
ATOM   4498 HD23 LEU A1018      14.466 -12.562 -40.010  1.00  0.00           H  
ATOM   4499  N   LEU A1019      16.383 -10.452 -37.661  1.00  0.00           N  
ATOM   4500  CA  LEU A1019      16.451  -9.140 -38.297  1.00  0.00           C  
ATOM   4501  C   LEU A1019      17.794  -8.964 -38.986  1.00  0.00           C  
ATOM   4502  O   LEU A1019      17.875  -8.416 -40.093  1.00  0.00           O  
ATOM   4503  CB  LEU A1019      16.259  -8.030 -37.272  1.00  0.00           C  
ATOM   4504  CG  LEU A1019      14.930  -7.994 -36.516  1.00  0.00           C  
ATOM   4505  CD1 LEU A1019      14.935  -6.800 -35.581  1.00  0.00           C  
ATOM   4506  CD2 LEU A1019      13.766  -7.902 -37.476  1.00  0.00           C  
ATOM   4507  H   LEU A1019      16.281 -10.599 -36.649  1.00  0.00           H  
ATOM   4508  HA  LEU A1019      15.727  -9.082 -38.989  1.00  0.00           H  
ATOM   4509  HB2 LEU A1019      16.986  -8.114 -36.587  1.00  0.00           H  
ATOM   4510  HB3 LEU A1019      16.353  -7.153 -37.746  1.00  0.00           H  
ATOM   4511  HG  LEU A1019      14.834  -8.830 -35.990  1.00  0.00           H  
ATOM   4512 HD11 LEU A1019      15.046  -5.958 -36.111  1.00  0.00           H  
ATOM   4513 HD12 LEU A1019      14.070  -6.762 -35.078  1.00  0.00           H  
ATOM   4514 HD13 LEU A1019      15.692  -6.884 -34.931  1.00  0.00           H  
ATOM   4515 HD21 LEU A1019      13.765  -8.697 -38.086  1.00  0.00           H  
ATOM   4516 HD22 LEU A1019      12.904  -7.879 -36.964  1.00  0.00           H  
ATOM   4517 HD23 LEU A1019      13.844  -7.067 -38.025  1.00  0.00           H  
ATOM   4518  N   GLY A1020      18.842  -9.451 -38.336  1.00  0.00           N  
ATOM   4519  CA  GLY A1020      20.162  -9.338 -38.911  1.00  0.00           C  
ATOM   4520  C   GLY A1020      20.269 -10.132 -40.197  1.00  0.00           C  
ATOM   4521  O   GLY A1020      20.845  -9.648 -41.182  1.00  0.00           O  
ATOM   4522  H   GLY A1020      18.635  -9.894 -37.430  1.00  0.00           H  
ATOM   4523  HA2 GLY A1020      20.369  -8.367 -39.101  1.00  0.00           H  
ATOM   4524  HA3 GLY A1020      20.850  -9.676 -38.253  1.00  0.00           H  
ATOM   4525  N   GLU A1021      19.706 -11.341 -40.212  1.00  0.00           N  
ATOM   4526  CA  GLU A1021      19.791 -12.171 -41.402  1.00  0.00           C  
ATOM   4527  C   GLU A1021      19.005 -11.618 -42.575  1.00  0.00           C  
ATOM   4528  O   GLU A1021      19.455 -11.714 -43.707  1.00  0.00           O  
ATOM   4529  CB  GLU A1021      19.353 -13.603 -41.104  1.00  0.00           C  
ATOM   4530  CG  GLU A1021      20.244 -14.333 -40.126  1.00  0.00           C  
ATOM   4531  CD  GLU A1021      21.716 -14.095 -40.381  1.00  0.00           C  
ATOM   4532  OE1 GLU A1021      22.303 -14.717 -41.303  1.00  0.00           O  
ATOM   4533  OE2 GLU A1021      22.286 -13.266 -39.642  1.00  0.00           O  
ATOM   4534  H   GLU A1021      19.229 -11.616 -39.344  1.00  0.00           H  
ATOM   4535  HA  GLU A1021      20.768 -12.277 -41.671  1.00  0.00           H  
ATOM   4536  HB2 GLU A1021      18.447 -13.563 -40.716  1.00  0.00           H  
ATOM   4537  HB3 GLU A1021      19.365 -14.102 -41.954  1.00  0.00           H  
ATOM   4538  HG2 GLU A1021      20.043 -14.007 -39.219  1.00  0.00           H  
ATOM   4539  HG3 GLU A1021      20.080 -15.300 -40.215  1.00  0.00           H  
ATOM   4540  N   ILE A1022      17.835 -11.047 -42.311  1.00  0.00           N  
ATOM   4541  CA  ILE A1022      17.019 -10.464 -43.373  1.00  0.00           C  
ATOM   4542  C   ILE A1022      17.770  -9.281 -43.962  1.00  0.00           C  
ATOM   4543  O   ILE A1022      17.767  -9.060 -45.166  1.00  0.00           O  
ATOM   4544  CB  ILE A1022      15.671  -9.942 -42.849  1.00  0.00           C  
ATOM   4545  CG1 ILE A1022      14.923 -11.064 -42.109  1.00  0.00           C  
ATOM   4546  CG2 ILE A1022      14.846  -9.408 -44.017  1.00  0.00           C  
ATOM   4547  CD1 ILE A1022      13.682 -10.617 -41.358  1.00  0.00           C  
ATOM   4548  H   ILE A1022      17.559 -11.051 -41.313  1.00  0.00           H  
ATOM   4549  HA  ILE A1022      16.960 -11.153 -44.090  1.00  0.00           H  
ATOM   4550  HB  ILE A1022      15.852  -9.216 -42.197  1.00  0.00           H  
ATOM   4551 HG12 ILE A1022      14.663 -11.762 -42.779  1.00  0.00           H  
ATOM   4552 HG13 ILE A1022      15.559 -11.482 -41.456  1.00  0.00           H  
ATOM   4553 HG21 ILE A1022      13.983  -9.044 -43.674  1.00  0.00           H  
ATOM   4554 HG22 ILE A1022      15.354  -8.683 -44.478  1.00  0.00           H  
ATOM   4555 HG23 ILE A1022      14.664 -10.149 -44.660  1.00  0.00           H  
ATOM   4556 HD11 ILE A1022      13.035 -10.214 -42.003  1.00  0.00           H  
ATOM   4557 HD12 ILE A1022      13.265 -11.407 -40.912  1.00  0.00           H  
ATOM   4558 HD13 ILE A1022      13.939  -9.939 -40.672  1.00  0.00           H  
ATOM   4559  N   SER A1023      18.405  -8.506 -43.098  1.00  0.00           N  
ATOM   4560  CA  SER A1023      19.178  -7.347 -43.528  1.00  0.00           C  
ATOM   4561  C   SER A1023      20.426  -7.735 -44.321  1.00  0.00           C  
ATOM   4562  O   SER A1023      20.836  -7.028 -45.239  1.00  0.00           O  
ATOM   4563  CB  SER A1023      19.540  -6.490 -42.313  1.00  0.00           C  
ATOM   4564  OG  SER A1023      18.363  -5.890 -41.785  1.00  0.00           O  
ATOM   4565  H   SER A1023      18.308  -8.789 -42.101  1.00  0.00           H  
ATOM   4566  HA  SER A1023      18.592  -6.786 -44.133  1.00  0.00           H  
ATOM   4567  HB2 SER A1023      19.946  -7.068 -41.621  1.00  0.00           H  
ATOM   4568  HB3 SER A1023      20.165  -5.778 -42.597  1.00  0.00           H  
ATOM   4569  HG  SER A1023      18.562  -4.948 -41.521  1.00  0.00           H  
ATOM   4570  N   SER A1024      21.050  -8.842 -43.945  1.00  0.00           N  
ATOM   4571  CA  SER A1024      22.253  -9.304 -44.633  1.00  0.00           C  
ATOM   4572  C   SER A1024      22.109  -9.399 -46.146  1.00  0.00           C  
ATOM   4573  O   SER A1024      23.063  -9.179 -46.868  1.00  0.00           O  
ATOM   4574  CB  SER A1024      22.676 -10.682 -44.113  1.00  0.00           C  
ATOM   4575  OG  SER A1024      21.723 -11.670 -44.485  1.00  0.00           O  
ATOM   4576  H   SER A1024      20.623  -9.339 -43.143  1.00  0.00           H  
ATOM   4577  HA  SER A1024      23.000  -8.639 -44.433  1.00  0.00           H  
ATOM   4578  HB2 SER A1024      23.556 -10.917 -44.507  1.00  0.00           H  
ATOM   4579  HB3 SER A1024      22.734 -10.647 -43.123  1.00  0.00           H  
ATOM   4580  HG  SER A1024      20.845 -11.460 -44.058  1.00  0.00           H  
ATOM   4581  N   GLY A1025      20.933  -9.746 -46.635  1.00  0.00           N  
ATOM   4582  CA  GLY A1025      20.802  -9.863 -48.068  1.00  0.00           C  
ATOM   4583  C   GLY A1025      21.441 -11.141 -48.590  1.00  0.00           C  
ATOM   4584  O   GLY A1025      21.598 -11.324 -49.802  1.00  0.00           O  
ATOM   4585  H   GLY A1025      20.189  -9.910 -45.961  1.00  0.00           H  
ATOM   4586  HA2 GLY A1025      19.823  -9.856 -48.323  1.00  0.00           H  
ATOM   4587  HA3 GLY A1025      21.239  -9.068 -48.517  1.00  0.00           H  
ATOM   4588  N   CYS A1026      21.788 -12.043 -47.672  1.00  0.00           N  
ATOM   4589  CA  CYS A1026      22.400 -13.315 -48.036  1.00  0.00           C  
ATOM   4590  C   CYS A1026      21.445 -14.503 -48.194  1.00  0.00           C  
ATOM   4591  O   CYS A1026      21.895 -15.612 -48.470  1.00  0.00           O  
ATOM   4592  CB  CYS A1026      23.474 -13.679 -47.025  1.00  0.00           C  
ATOM   4593  SG  CYS A1026      24.836 -12.508 -46.980  1.00  0.00           S  
ATOM   4594  H   CYS A1026      21.587 -11.763 -46.692  1.00  0.00           H  
ATOM   4595  HA  CYS A1026      22.885 -13.188 -48.932  1.00  0.00           H  
ATOM   4596  HB2 CYS A1026      23.056 -13.711 -46.122  1.00  0.00           H  
ATOM   4597  HB3 CYS A1026      23.837 -14.576 -47.265  1.00  0.00           H  
ATOM   4598  HG  CYS A1026      24.478 -11.572 -46.972  1.00  0.00           H  
ATOM   4599  N   TYR A1027      20.144 -14.296 -48.022  1.00  0.00           N  
ATOM   4600  CA  TYR A1027      19.203 -15.407 -48.171  1.00  0.00           C  
ATOM   4601  C   TYR A1027      18.177 -15.088 -49.251  1.00  0.00           C  
ATOM   4602  O   TYR A1027      17.137 -14.479 -48.990  1.00  0.00           O  
ATOM   4603  CB  TYR A1027      18.494 -15.702 -46.845  1.00  0.00           C  
ATOM   4604  CG  TYR A1027      19.456 -16.030 -45.745  1.00  0.00           C  
ATOM   4605  CD1 TYR A1027      20.245 -15.039 -45.187  1.00  0.00           C  
ATOM   4606  CD2 TYR A1027      19.615 -17.344 -45.288  1.00  0.00           C  
ATOM   4607  CE1 TYR A1027      21.163 -15.321 -44.217  1.00  0.00           C  
ATOM   4608  CE2 TYR A1027      20.544 -17.642 -44.307  1.00  0.00           C  
ATOM   4609  CZ  TYR A1027      21.317 -16.616 -43.776  1.00  0.00           C  
ATOM   4610  OH  TYR A1027      22.264 -16.855 -42.803  1.00  0.00           O  
ATOM   4611  H   TYR A1027      19.870 -13.337 -47.787  1.00  0.00           H  
ATOM   4612  HA  TYR A1027      19.719 -16.219 -48.457  1.00  0.00           H  
ATOM   4613  HB2 TYR A1027      17.976 -14.897 -46.587  1.00  0.00           H  
ATOM   4614  HB3 TYR A1027      17.892 -16.478 -46.984  1.00  0.00           H  
ATOM   4615  HD1 TYR A1027      20.136 -14.088 -45.508  1.00  0.00           H  
ATOM   4616  HD2 TYR A1027      19.051 -18.066 -45.675  1.00  0.00           H  
ATOM   4617  HE1 TYR A1027      21.729 -14.587 -43.820  1.00  0.00           H  
ATOM   4618  HE2 TYR A1027      20.661 -18.576 -43.983  1.00  0.00           H  
ATOM   4619  HH  TYR A1027      22.303 -16.072 -42.186  1.00  0.00           H  
ATOM   4620  N   GLU A1028      18.473 -15.501 -50.472  1.00  0.00           N  
ATOM   4621  CA  GLU A1028      17.582 -15.213 -51.566  1.00  0.00           C  
ATOM   4622  C   GLU A1028      16.162 -15.527 -51.133  1.00  0.00           C  
ATOM   4623  O   GLU A1028      15.877 -16.632 -50.686  1.00  0.00           O  
ATOM   4624  CB  GLU A1028      18.014 -16.009 -52.799  1.00  0.00           C  
ATOM   4625  CG  GLU A1028      19.551 -15.848 -53.129  1.00  0.00           C  
ATOM   4626  CD  GLU A1028      20.085 -14.373 -53.181  1.00  0.00           C  
ATOM   4627  OE1 GLU A1028      19.573 -13.549 -53.984  1.00  0.00           O  
ATOM   4628  OE2 GLU A1028      21.034 -14.044 -52.425  1.00  0.00           O  
ATOM   4629  H   GLU A1028      19.358 -16.023 -50.561  1.00  0.00           H  
ATOM   4630  HA  GLU A1028      17.647 -14.247 -51.821  1.00  0.00           H  
ATOM   4631  HB2 GLU A1028      17.872 -16.957 -52.627  1.00  0.00           H  
ATOM   4632  HB3 GLU A1028      17.533 -15.672 -53.576  1.00  0.00           H  
ATOM   4633  HG2 GLU A1028      20.055 -16.313 -52.423  1.00  0.00           H  
ATOM   4634  HG3 GLU A1028      19.707 -16.242 -54.017  1.00  0.00           H  
ATOM   4635  N   GLY A1029      15.292 -14.521 -51.223  1.00  0.00           N  
ATOM   4636  CA  GLY A1029      13.902 -14.672 -50.831  1.00  0.00           C  
ATOM   4637  C   GLY A1029      13.589 -14.040 -49.482  1.00  0.00           C  
ATOM   4638  O   GLY A1029      12.454 -13.661 -49.218  1.00  0.00           O  
ATOM   4639  H   GLY A1029      15.693 -13.635 -51.593  1.00  0.00           H  
ATOM   4640  HA2 GLY A1029      13.304 -14.254 -51.539  1.00  0.00           H  
ATOM   4641  HA3 GLY A1029      13.667 -15.661 -50.796  1.00  0.00           H  
ATOM   4642  N   LEU A1030      14.609 -13.919 -48.636  1.00  0.00           N  
ATOM   4643  CA  LEU A1030      14.482 -13.366 -47.292  1.00  0.00           C  
ATOM   4644  C   LEU A1030      14.851 -11.898 -47.392  1.00  0.00           C  
ATOM   4645  O   LEU A1030      16.018 -11.532 -47.264  1.00  0.00           O  
ATOM   4646  CB  LEU A1030      15.453 -14.101 -46.349  1.00  0.00           C  
ATOM   4647  CG  LEU A1030      15.143 -14.385 -44.867  1.00  0.00           C  
ATOM   4648  CD1 LEU A1030      16.274 -13.844 -44.011  1.00  0.00           C  
ATOM   4649  CD2 LEU A1030      13.793 -13.811 -44.452  1.00  0.00           C  
ATOM   4650  H   LEU A1030      15.525 -14.260 -49.024  1.00  0.00           H  
ATOM   4651  HA  LEU A1030      13.537 -13.439 -47.005  1.00  0.00           H  
ATOM   4652  HB2 LEU A1030      15.660 -15.010 -46.781  1.00  0.00           H  
ATOM   4653  HB3 LEU A1030      16.338 -13.583 -46.367  1.00  0.00           H  
ATOM   4654  HG  LEU A1030      15.065 -15.366 -44.740  1.00  0.00           H  
ATOM   4655 HD11 LEU A1030      16.360 -12.857 -44.153  1.00  0.00           H  
ATOM   4656 HD12 LEU A1030      16.081 -14.024 -43.046  1.00  0.00           H  
ATOM   4657 HD13 LEU A1030      17.132 -14.291 -44.266  1.00  0.00           H  
ATOM   4658 HD21 LEU A1030      13.071 -14.222 -45.009  1.00  0.00           H  
ATOM   4659 HD22 LEU A1030      13.627 -14.014 -43.487  1.00  0.00           H  
ATOM   4660 HD23 LEU A1030      13.796 -12.820 -44.588  1.00  0.00           H  
ATOM   4661  N   GLN A1031      13.847 -11.056 -47.605  1.00  0.00           N  
ATOM   4662  CA  GLN A1031      14.082  -9.625 -47.780  1.00  0.00           C  
ATOM   4663  C   GLN A1031      12.987  -8.720 -47.197  1.00  0.00           C  
ATOM   4664  O   GLN A1031      11.841  -9.145 -47.011  1.00  0.00           O  
ATOM   4665  CB  GLN A1031      14.215  -9.355 -49.272  1.00  0.00           C  
ATOM   4666  CG  GLN A1031      13.037  -9.948 -50.044  1.00  0.00           C  
ATOM   4667  CD  GLN A1031      13.174  -9.826 -51.544  1.00  0.00           C  
ATOM   4668  H   GLN A1031      12.907 -11.490 -47.636  1.00  0.00           H  
ATOM   4669  HA  GLN A1031      14.954  -9.391 -47.304  1.00  0.00           H  
ATOM   4670  HB2 GLN A1031      14.223  -8.378 -49.428  1.00  0.00           H  
ATOM   4671  HB3 GLN A1031      15.045  -9.778 -49.608  1.00  0.00           H  
ATOM   4672  HG2 GLN A1031      12.960 -10.920 -49.805  1.00  0.00           H  
ATOM   4673  HG3 GLN A1031      12.200  -9.475 -49.756  1.00  0.00           H  
ATOM   4674  OE1 GLN A1031      14.157 -10.292 -52.130  1.00  0.00           O  
ATOM   4675  NE2 GLN A1031      12.178  -9.201 -52.181  1.00  0.00           N  
ATOM   4676 HE21 GLN A1031      12.208  -9.069 -53.187  1.00  0.00           H  
ATOM   4677 HE22 GLN A1031      11.389  -8.861 -51.637  1.00  0.00           H  
ATOM   4678  N   TRP A1032      13.361  -7.470 -46.920  1.00  0.00           N  
ATOM   4679  CA  TRP A1032      12.443  -6.458 -46.388  1.00  0.00           C  
ATOM   4680  C   TRP A1032      11.507  -5.970 -47.504  1.00  0.00           C  
ATOM   4681  O   TRP A1032      11.924  -5.840 -48.650  1.00  0.00           O  
ATOM   4682  CB  TRP A1032      13.224  -5.252 -45.866  1.00  0.00           C  
ATOM   4683  CG  TRP A1032      14.055  -5.485 -44.643  1.00  0.00           C  
ATOM   4684  CD1 TRP A1032      15.423  -5.502 -44.562  1.00  0.00           C  
ATOM   4685  CD2 TRP A1032      13.572  -5.687 -43.316  1.00  0.00           C  
ATOM   4686  NE1 TRP A1032      15.818  -5.700 -43.260  1.00  0.00           N  
ATOM   4687  CE2 TRP A1032      14.698  -5.817 -42.475  1.00  0.00           C  
ATOM   4688  CE3 TRP A1032      12.294  -5.767 -42.751  1.00  0.00           C  
ATOM   4689  CZ2 TRP A1032      14.579  -6.024 -41.096  1.00  0.00           C  
ATOM   4690  CZ3 TRP A1032      12.178  -5.971 -41.383  1.00  0.00           C  
ATOM   4691  CH2 TRP A1032      13.311  -6.096 -40.572  1.00  0.00           C  
ATOM   4692  H   TRP A1032      14.370  -7.271 -47.115  1.00  0.00           H  
ATOM   4693  HA  TRP A1032      11.875  -6.895 -45.691  1.00  0.00           H  
ATOM   4694  HB2 TRP A1032      13.844  -4.933 -46.588  1.00  0.00           H  
ATOM   4695  HB3 TRP A1032      12.575  -4.518 -45.647  1.00  0.00           H  
ATOM   4696  HD1 TRP A1032      16.043  -5.388 -45.335  1.00  0.00           H  
ATOM   4697  HE1 TRP A1032      16.759  -5.750 -42.937  1.00  0.00           H  
ATOM   4698  HE3 TRP A1032      11.477  -5.679 -43.316  1.00  0.00           H  
ATOM   4699  HZ2 TRP A1032      15.399  -6.115 -40.526  1.00  0.00           H  
ATOM   4700  HZ3 TRP A1032      11.270  -6.029 -40.978  1.00  0.00           H  
ATOM   4701  HH2 TRP A1032      13.188  -6.240 -39.590  1.00  0.00           H  
ATOM   4702  N   LEU A1033      10.252  -5.679 -47.171  1.00  0.00           N  
ATOM   4703  CA  LEU A1033       9.304  -5.214 -48.180  1.00  0.00           C  
ATOM   4704  C   LEU A1033       8.996  -3.703 -48.092  1.00  0.00           C  
ATOM   4705  O   LEU A1033       7.986  -3.233 -48.618  1.00  0.00           O  
ATOM   4706  CB  LEU A1033       8.010  -6.033 -48.082  1.00  0.00           C  
ATOM   4707  CG  LEU A1033       8.164  -7.553 -48.252  1.00  0.00           C  
ATOM   4708  CD1 LEU A1033       6.884  -8.257 -47.902  1.00  0.00           C  
ATOM   4709  CD2 LEU A1033       8.559  -7.879 -49.673  1.00  0.00           C  
ATOM   4710  H   LEU A1033      10.018  -5.806 -46.176  1.00  0.00           H  
ATOM   4711  HA  LEU A1033       9.693  -5.397 -49.100  1.00  0.00           H  
ATOM   4712  HB2 LEU A1033       7.616  -5.875 -47.183  1.00  0.00           H  
ATOM   4713  HB3 LEU A1033       7.394  -5.717 -48.793  1.00  0.00           H  
ATOM   4714  HG  LEU A1033       8.902  -7.865 -47.652  1.00  0.00           H  
ATOM   4715 HD11 LEU A1033       6.143  -7.942 -48.501  1.00  0.00           H  
ATOM   4716 HD12 LEU A1033       6.994  -9.248 -48.016  1.00  0.00           H  
ATOM   4717 HD13 LEU A1033       6.635  -8.065 -46.949  1.00  0.00           H  
ATOM   4718 HD21 LEU A1033       9.431  -7.436 -49.894  1.00  0.00           H  
ATOM   4719 HD22 LEU A1033       8.658  -8.871 -49.780  1.00  0.00           H  
ATOM   4720 HD23 LEU A1033       7.855  -7.550 -50.306  1.00  0.00           H  
ATOM   4721  N   ASP A1034       9.867  -2.943 -47.434  1.00  0.00           N  
ATOM   4722  CA  ASP A1034       9.671  -1.502 -47.311  1.00  0.00           C  
ATOM   4723  C   ASP A1034      10.908  -0.781 -46.766  1.00  0.00           C  
ATOM   4724  O   ASP A1034      11.860  -1.419 -46.303  1.00  0.00           O  
ATOM   4725  CB  ASP A1034       8.446  -1.191 -46.439  1.00  0.00           C  
ATOM   4726  CG  ASP A1034       8.581  -1.705 -45.029  1.00  0.00           C  
ATOM   4727  OD1 ASP A1034       7.868  -1.199 -44.136  1.00  0.00           O  
ATOM   4728  OD2 ASP A1034       9.393  -2.624 -44.805  1.00  0.00           O  
ATOM   4729  H   ASP A1034      10.673  -3.450 -47.029  1.00  0.00           H  
ATOM   4730  HA  ASP A1034       9.509  -1.141 -48.243  1.00  0.00           H  
ATOM   4731  HB2 ASP A1034       8.335  -0.202 -46.416  1.00  0.00           H  
ATOM   4732  HB3 ASP A1034       7.655  -1.616 -46.866  1.00  0.00           H  
ATOM   4733  N   GLU A1035      10.893   0.550 -46.829  1.00  0.00           N  
ATOM   4734  CA  GLU A1035      12.024   1.357 -46.372  1.00  0.00           C  
ATOM   4735  C   GLU A1035      12.107   1.467 -44.845  1.00  0.00           C  
ATOM   4736  O   GLU A1035      13.190   1.680 -44.279  1.00  0.00           O  
ATOM   4737  CB  GLU A1035      11.958   2.748 -47.008  1.00  0.00           C  
ATOM   4738  CG  GLU A1035      12.014   2.859 -48.523  1.00  0.00           C  
ATOM   4739  CD  GLU A1035      11.946   4.235 -49.099  1.00  0.00           C  
ATOM   4740  OE1 GLU A1035      11.850   5.252 -48.424  1.00  0.00           O  
ATOM   4741  OE2 GLU A1035      11.985   4.233 -50.346  1.00  0.00           O  
ATOM   4742  H   GLU A1035      10.023   0.957 -47.224  1.00  0.00           H  
ATOM   4743  HA  GLU A1035      12.888   0.957 -46.723  1.00  0.00           H  
ATOM   4744  HB2 GLU A1035      11.098   3.171 -46.710  1.00  0.00           H  
ATOM   4745  HB3 GLU A1035      12.726   3.280 -46.642  1.00  0.00           H  
ATOM   4746  HG2 GLU A1035      12.873   2.442 -48.825  1.00  0.00           H  
ATOM   4747  HG3 GLU A1035      11.246   2.333 -48.894  1.00  0.00           H  
ATOM   4748  N   ALA A1036      10.972   1.322 -44.172  1.00  0.00           N  
ATOM   4749  CA  ALA A1036      10.971   1.399 -42.718  1.00  0.00           C  
ATOM   4750  C   ALA A1036      11.554   0.110 -42.115  1.00  0.00           C  
ATOM   4751  O   ALA A1036      12.119   0.118 -41.007  1.00  0.00           O  
ATOM   4752  CB  ALA A1036       9.556   1.617 -42.214  1.00  0.00           C  
ATOM   4753  H   ALA A1036      10.133   1.158 -44.743  1.00  0.00           H  
ATOM   4754  HA  ALA A1036      11.546   2.169 -42.429  1.00  0.00           H  
ATOM   4755  HB1 ALA A1036       8.991   1.993 -42.949  1.00  0.00           H  
ATOM   4756  HB2 ALA A1036       9.169   0.746 -41.912  1.00  0.00           H  
ATOM   4757  HB3 ALA A1036       9.568   2.258 -41.446  1.00  0.00           H  
ATOM   4758  N   ARG A1037      11.432  -0.985 -42.869  1.00  0.00           N  
ATOM   4759  CA  ARG A1037      11.896  -2.291 -42.430  1.00  0.00           C  
ATOM   4760  C   ARG A1037      11.008  -2.703 -41.276  1.00  0.00           C  
ATOM   4761  O   ARG A1037      11.454  -2.832 -40.141  1.00  0.00           O  
ATOM   4762  CB  ARG A1037      13.373  -2.240 -42.006  1.00  0.00           C  
ATOM   4763  CG  ARG A1037      14.325  -2.537 -43.162  1.00  0.00           C  
ATOM   4764  CD  ARG A1037      15.557  -1.665 -43.170  1.00  0.00           C  
ATOM   4765  NE  ARG A1037      16.769  -2.345 -42.716  1.00  0.00           N  
ATOM   4766  CZ  ARG A1037      17.827  -2.587 -43.490  1.00  0.00           C  
ATOM   4767  NH1 ARG A1037      17.823  -2.217 -44.766  1.00  0.00           N  
ATOM   4768  NH2 ARG A1037      18.911  -3.162 -42.980  1.00  0.00           N  
ATOM   4769  H   ARG A1037      10.977  -0.819 -43.794  1.00  0.00           H  
ATOM   4770  HA  ARG A1037      11.786  -2.941 -43.171  1.00  0.00           H  
ATOM   4771  HB2 ARG A1037      13.568  -1.331 -41.672  1.00  0.00           H  
ATOM   4772  HB3 ARG A1037      13.518  -2.921 -41.305  1.00  0.00           H  
ATOM   4773  HG2 ARG A1037      14.617  -3.498 -43.107  1.00  0.00           H  
ATOM   4774  HG3 ARG A1037      13.836  -2.402 -44.031  1.00  0.00           H  
ATOM   4775  HD2 ARG A1037      15.702  -1.334 -44.108  1.00  0.00           H  
ATOM   4776  HD3 ARG A1037      15.385  -0.873 -42.574  1.00  0.00           H  
ATOM   4777  HE  ARG A1037      16.808  -2.650 -41.759  1.00  0.00           H  
ATOM   4778 HH11 ARG A1037      17.043  -1.738 -45.158  1.00  0.00           H  
ATOM   4779 HH12 ARG A1037      18.620  -2.423 -45.345  1.00  0.00           H  
ATOM   4780 HH21 ARG A1037      18.931  -3.393 -42.004  1.00  0.00           H  
ATOM   4781 HH22 ARG A1037      19.696  -3.361 -43.559  1.00  0.00           H  
ATOM   4782  N   THR A1038       9.734  -2.892 -41.581  1.00  0.00           N  
ATOM   4783  CA  THR A1038       8.764  -3.289 -40.579  1.00  0.00           C  
ATOM   4784  C   THR A1038       8.023  -4.521 -41.077  1.00  0.00           C  
ATOM   4785  O   THR A1038       7.289  -5.170 -40.323  1.00  0.00           O  
ATOM   4786  CB  THR A1038       7.756  -2.159 -40.318  1.00  0.00           C  
ATOM   4787  OG1 THR A1038       6.938  -1.965 -41.481  1.00  0.00           O  
ATOM   4788  CG2 THR A1038       8.495  -0.860 -40.000  1.00  0.00           C  
ATOM   4789  H   THR A1038       9.496  -2.734 -42.581  1.00  0.00           H  
ATOM   4790  HA  THR A1038       9.248  -3.531 -39.738  1.00  0.00           H  
ATOM   4791  HB  THR A1038       7.148  -2.430 -39.545  1.00  0.00           H  
ATOM   4792 HG21 THR A1038       9.354  -1.068 -39.528  1.00  0.00           H  
ATOM   4793 HG22 THR A1038       8.695  -0.369 -40.850  1.00  0.00           H  
ATOM   4794 HG23 THR A1038       7.925  -0.284 -39.411  1.00  0.00           H  
ATOM   4795  HG1 THR A1038       7.510  -1.732 -42.274  1.00  0.00           H  
ATOM   4796  N   CYS A1039       8.220  -4.828 -42.359  1.00  0.00           N  
ATOM   4797  CA  CYS A1039       7.603  -5.985 -43.004  1.00  0.00           C  
ATOM   4798  C   CYS A1039       8.671  -6.784 -43.738  1.00  0.00           C  
ATOM   4799  O   CYS A1039       9.656  -6.222 -44.217  1.00  0.00           O  
ATOM   4800  CB  CYS A1039       6.546  -5.541 -44.019  1.00  0.00           C  
ATOM   4801  SG  CYS A1039       4.982  -4.958 -43.326  1.00  0.00           S  
ATOM   4802  H   CYS A1039       8.856  -4.168 -42.865  1.00  0.00           H  
ATOM   4803  HA  CYS A1039       7.209  -6.568 -42.293  1.00  0.00           H  
ATOM   4804  HB2 CYS A1039       6.942  -4.801 -44.572  1.00  0.00           H  
ATOM   4805  HB3 CYS A1039       6.352  -6.322 -44.623  1.00  0.00           H  
ATOM   4806  HG  CYS A1039       5.148  -4.149 -42.762  1.00  0.00           H  
ATOM   4807  N   PHE A1040       8.480  -8.092 -43.837  1.00  0.00           N  
ATOM   4808  CA  PHE A1040       9.447  -8.922 -44.533  1.00  0.00           C  
ATOM   4809  C   PHE A1040       8.859 -10.251 -44.998  1.00  0.00           C  
ATOM   4810  O   PHE A1040       7.825 -10.723 -44.495  1.00  0.00           O  
ATOM   4811  CB  PHE A1040      10.679  -9.154 -43.649  1.00  0.00           C  
ATOM   4812  CG  PHE A1040      10.409  -9.971 -42.425  1.00  0.00           C  
ATOM   4813  CD1 PHE A1040      10.427 -11.362 -42.480  1.00  0.00           C  
ATOM   4814  CD2 PHE A1040      10.128  -9.355 -41.212  1.00  0.00           C  
ATOM   4815  CE1 PHE A1040      10.165 -12.130 -41.337  1.00  0.00           C  
ATOM   4816  CE2 PHE A1040       9.864 -10.115 -40.061  1.00  0.00           C  
ATOM   4817  CZ  PHE A1040       9.882 -11.504 -40.125  1.00  0.00           C  
ATOM   4818  H   PHE A1040       7.621  -8.450 -43.395  1.00  0.00           H  
ATOM   4819  HA  PHE A1040       9.723  -8.420 -45.369  1.00  0.00           H  
ATOM   4820  HB2 PHE A1040      11.354  -9.629 -44.196  1.00  0.00           H  
ATOM   4821  HB3 PHE A1040      11.013  -8.267 -43.362  1.00  0.00           H  
ATOM   4822  HD1 PHE A1040      10.628 -11.825 -43.336  1.00  0.00           H  
ATOM   4823  HD2 PHE A1040      10.113  -8.358 -41.150  1.00  0.00           H  
ATOM   4824  HE1 PHE A1040      10.183 -13.132 -41.403  1.00  0.00           H  
ATOM   4825  HE2 PHE A1040       9.661  -9.642 -39.192  1.00  0.00           H  
ATOM   4826  HZ  PHE A1040       9.695 -12.050 -39.315  1.00  0.00           H  
ATOM   4827  N   ARG A1041       9.512 -10.845 -45.989  1.00  0.00           N  
ATOM   4828  CA  ARG A1041       9.055 -12.118 -46.511  1.00  0.00           C  
ATOM   4829  C   ARG A1041      10.038 -13.221 -46.175  1.00  0.00           C  
ATOM   4830  O   ARG A1041      11.254 -13.009 -46.131  1.00  0.00           O  
ATOM   4831  CB  ARG A1041       8.882 -12.036 -48.028  1.00  0.00           C  
ATOM   4832  CG  ARG A1041      10.078 -11.470 -48.737  1.00  0.00           C  
ATOM   4833  CD  ARG A1041       9.899 -11.523 -50.235  1.00  0.00           C  
ATOM   4834  NE  ARG A1041      10.230 -12.830 -50.791  1.00  0.00           N  
ATOM   4835  CZ  ARG A1041       9.371 -13.609 -51.430  1.00  0.00           C  
ATOM   4836  NH1 ARG A1041       9.764 -14.778 -51.908  1.00  0.00           N  
ATOM   4837  NH2 ARG A1041       8.118 -13.221 -51.576  1.00  0.00           N  
ATOM   4838  H   ARG A1041      10.340 -10.338 -46.338  1.00  0.00           H  
ATOM   4839  HA  ARG A1041       8.164 -12.341 -46.095  1.00  0.00           H  
ATOM   4840  HB2 ARG A1041       8.717 -12.957 -48.368  1.00  0.00           H  
ATOM   4841  HB3 ARG A1041       8.097 -11.455 -48.217  1.00  0.00           H  
ATOM   4842  HG2 ARG A1041      10.209 -10.516 -48.473  1.00  0.00           H  
ATOM   4843  HG3 ARG A1041      10.892 -11.999 -48.503  1.00  0.00           H  
ATOM   4844  HD2 ARG A1041       8.945 -11.310 -50.445  1.00  0.00           H  
ATOM   4845  HD3 ARG A1041      10.494 -10.832 -50.646  1.00  0.00           H  
ATOM   4846  HE  ARG A1041      11.176 -13.161 -50.681  1.00  0.00           H  
ATOM   4847 HH11 ARG A1041      10.697 -15.104 -51.782  1.00  0.00           H  
ATOM   4848 HH12 ARG A1041       9.107 -15.357 -52.411  1.00  0.00           H  
ATOM   4849 HH21 ARG A1041       7.812 -12.348 -51.187  1.00  0.00           H  
ATOM   4850 HH22 ARG A1041       7.465 -13.795 -52.074  1.00  0.00           H  
ATOM   4851  N   VAL A1042       9.502 -14.400 -45.907  1.00  0.00           N  
ATOM   4852  CA  VAL A1042      10.348 -15.540 -45.614  1.00  0.00           C  
ATOM   4853  C   VAL A1042       9.984 -16.616 -46.606  1.00  0.00           C  
ATOM   4854  O   VAL A1042       8.817 -16.963 -46.748  1.00  0.00           O  
ATOM   4855  CB  VAL A1042      10.095 -16.124 -44.214  1.00  0.00           C  
ATOM   4856  CG1 VAL A1042      11.044 -17.290 -43.968  1.00  0.00           C  
ATOM   4857  CG2 VAL A1042      10.242 -15.056 -43.168  1.00  0.00           C  
ATOM   4858  H   VAL A1042       8.471 -14.433 -45.925  1.00  0.00           H  
ATOM   4859  HA  VAL A1042      11.293 -15.278 -45.769  1.00  0.00           H  
ATOM   4860  HB  VAL A1042       9.174 -16.492 -44.200  1.00  0.00           H  
ATOM   4861 HG11 VAL A1042      10.516 -18.106 -43.735  1.00  0.00           H  
ATOM   4862 HG12 VAL A1042      11.579 -17.464 -44.794  1.00  0.00           H  
ATOM   4863 HG13 VAL A1042      11.660 -17.065 -43.214  1.00  0.00           H  
ATOM   4864 HG21 VAL A1042      11.056 -14.502 -43.360  1.00  0.00           H  
ATOM   4865 HG22 VAL A1042       9.432 -14.464 -43.171  1.00  0.00           H  
ATOM   4866 HG23 VAL A1042      10.338 -15.478 -42.263  1.00  0.00           H  
ATOM   4867  N   PRO A1043      10.967 -17.135 -47.338  1.00  0.00           N  
ATOM   4868  CA  PRO A1043      10.679 -18.196 -48.308  1.00  0.00           C  
ATOM   4869  C   PRO A1043      10.053 -19.375 -47.576  1.00  0.00           C  
ATOM   4870  O   PRO A1043      10.551 -19.795 -46.537  1.00  0.00           O  
ATOM   4871  CB  PRO A1043      12.057 -18.529 -48.875  1.00  0.00           C  
ATOM   4872  CG  PRO A1043      13.043 -17.928 -47.890  1.00  0.00           C  
ATOM   4873  CD  PRO A1043      12.360 -16.677 -47.443  1.00  0.00           C  
ATOM   4874  HA  PRO A1043      10.079 -17.864 -49.033  1.00  0.00           H  
ATOM   4875  HB2 PRO A1043      12.191 -19.521 -48.939  1.00  0.00           H  
ATOM   4876  HB3 PRO A1043      12.182 -18.123 -49.783  1.00  0.00           H  
ATOM   4877  HG2 PRO A1043      13.191 -18.556 -47.133  1.00  0.00           H  
ATOM   4878  HG3 PRO A1043      13.904 -17.733 -48.350  1.00  0.00           H  
ATOM   4879  HD2 PRO A1043      12.694 -16.369 -46.560  1.00  0.00           H  
ATOM   4880  HD3 PRO A1043      12.440 -15.951 -48.118  1.00  0.00           H  
ATOM   4881  N   TRP A1044       8.977 -19.923 -48.114  1.00  0.00           N  
ATOM   4882  CA  TRP A1044       8.298 -21.024 -47.446  1.00  0.00           C  
ATOM   4883  C   TRP A1044       7.791 -22.149 -48.359  1.00  0.00           C  
ATOM   4884  O   TRP A1044       6.621 -22.538 -48.266  1.00  0.00           O  
ATOM   4885  CB  TRP A1044       7.123 -20.447 -46.659  1.00  0.00           C  
ATOM   4886  CG  TRP A1044       6.805 -21.154 -45.394  1.00  0.00           C  
ATOM   4887  CD1 TRP A1044       6.015 -22.248 -45.236  1.00  0.00           C  
ATOM   4888  CD2 TRP A1044       7.253 -20.786 -44.088  1.00  0.00           C  
ATOM   4889  NE1 TRP A1044       5.931 -22.585 -43.905  1.00  0.00           N  
ATOM   4890  CE2 TRP A1044       6.685 -21.703 -43.178  1.00  0.00           C  
ATOM   4891  CE3 TRP A1044       8.082 -19.765 -43.598  1.00  0.00           C  
ATOM   4892  CZ2 TRP A1044       6.916 -21.632 -41.803  1.00  0.00           C  
ATOM   4893  CZ3 TRP A1044       8.311 -19.691 -42.229  1.00  0.00           C  
ATOM   4894  CH2 TRP A1044       7.727 -20.623 -41.346  1.00  0.00           C  
ATOM   4895  H   TRP A1044       8.672 -19.519 -49.012  1.00  0.00           H  
ATOM   4896  HA  TRP A1044       8.964 -21.447 -46.792  1.00  0.00           H  
ATOM   4897  HB2 TRP A1044       7.330 -19.495 -46.428  1.00  0.00           H  
ATOM   4898  HB3 TRP A1044       6.306 -20.479 -47.236  1.00  0.00           H  
ATOM   4899  HD1 TRP A1044       5.557 -22.742 -45.976  1.00  0.00           H  
ATOM   4900  HE1 TRP A1044       5.407 -23.347 -43.530  1.00  0.00           H  
ATOM   4901  HE3 TRP A1044       8.501 -19.105 -44.214  1.00  0.00           H  
ATOM   4902  HZ2 TRP A1044       6.496 -22.302 -41.184  1.00  0.00           H  
ATOM   4903  HZ3 TRP A1044       8.893 -18.972 -41.871  1.00  0.00           H  
ATOM   4904  HH2 TRP A1044       7.916 -20.537 -40.369  1.00  0.00           H  
ATOM   4905  N   LYS A1045       8.648 -22.686 -49.225  1.00  0.00           N  
ATOM   4906  CA  LYS A1045       8.201 -23.756 -50.115  1.00  0.00           C  
ATOM   4907  C   LYS A1045       7.943 -25.038 -49.349  1.00  0.00           C  
ATOM   4908  O   LYS A1045       8.713 -25.383 -48.459  1.00  0.00           O  
ATOM   4909  CB  LYS A1045       9.238 -24.042 -51.195  1.00  0.00           C  
ATOM   4910  CG  LYS A1045       8.743 -25.069 -52.228  1.00  0.00           C  
ATOM   4911  CD  LYS A1045       9.836 -25.534 -53.164  1.00  0.00           C  
ATOM   4912  CE  LYS A1045      10.385 -24.407 -53.997  1.00  0.00           C  
ATOM   4913  NZ  LYS A1045      11.518 -24.909 -54.805  1.00  0.00           N  
ATOM   4914  H   LYS A1045       9.597 -22.303 -49.212  1.00  0.00           H  
ATOM   4915  HA  LYS A1045       7.345 -23.465 -50.565  1.00  0.00           H  
ATOM   4916  HB2 LYS A1045       9.439 -23.200 -51.675  1.00  0.00           H  
ATOM   4917  HB3 LYS A1045      10.052 -24.409 -50.766  1.00  0.00           H  
ATOM   4918  HG2 LYS A1045       8.371 -25.861 -51.733  1.00  0.00           H  
ATOM   4919  HG3 LYS A1045       8.004 -24.649 -52.764  1.00  0.00           H  
ATOM   4920  HD2 LYS A1045      10.579 -25.925 -52.622  1.00  0.00           H  
ATOM   4921  HD3 LYS A1045       9.463 -26.233 -53.774  1.00  0.00           H  
ATOM   4922  HE2 LYS A1045       9.672 -24.067 -54.603  1.00  0.00           H  
ATOM   4923  HE3 LYS A1045      10.704 -23.679 -53.398  1.00  0.00           H  
ATOM   4924  HZ1 LYS A1045      11.648 -24.319 -55.604  1.00  0.00           H  
ATOM   4925  HZ2 LYS A1045      12.352 -24.907 -54.252  1.00  0.00           H  
ATOM   4926  HZ3 LYS A1045      11.325 -25.843 -55.110  1.00  0.00           H  
ATOM   4927  N   HID A1046       6.864 -25.742 -49.691  1.00  0.00           N  
ATOM   4928  CA  HID A1046       6.525 -27.007 -49.022  1.00  0.00           C  
ATOM   4929  C   HID A1046       7.722 -27.927 -49.219  1.00  0.00           C  
ATOM   4930  O   HID A1046       8.219 -28.053 -50.335  1.00  0.00           O  
ATOM   4931  CB  HID A1046       5.278 -27.631 -49.657  1.00  0.00           C  
ATOM   4932  CG  HID A1046       4.677 -28.742 -48.854  1.00  0.00           C  
ATOM   4933  H   HID A1046       6.295 -25.331 -50.453  1.00  0.00           H  
ATOM   4934  HA  HID A1046       6.417 -26.831 -48.056  1.00  0.00           H  
ATOM   4935  HB2 HID A1046       4.581 -26.915 -49.778  1.00  0.00           H  
ATOM   4936  HB3 HID A1046       5.522 -27.993 -50.565  1.00  0.00           H
[truncated: 805,316 more chars]
