# Supplementary material for: Computational identification of host genomic biomarkers highlighting their functions, pathways and regulators that influence SARS-CoV-2 infections and drug repurposing
Source: Sci Rep. 2022 Mar 11;12:4279. doi: 10.1038/s41598-022-08073-8 (PMC8915158; doi:10.1038/s41598-022-08073-8)
Supplement: Supplementary file 4 — Supplementary Information 4. [file 41598_2022_8073_MOESM4_ESM.zip › Supplementary File_S4/MX1_pH_7.pdb]

COMPND    C:\Users\NHM-LAB\Downloads\MX1\s12wd0vwq2.pqr 
AUTHOR    GENERATED BY OPEN BABEL 3.1.1
ATOM      1  N   TYR A  45      18.519  -5.340  39.264  1.00  0.00           N  
ATOM      2  CA  TYR A  45      19.937  -5.285  38.807  1.00  0.00           C  
ATOM      3  C   TYR A  45      20.419  -6.650  38.332  1.00  0.00           C  
ATOM      4  O   TYR A  45      21.098  -6.741  37.322  1.00  0.00           O  
ATOM      5  CB  TYR A  45      20.828  -4.768  39.940  1.00  0.00           C  
ATOM      6  CG  TYR A  45      22.296  -5.083  39.767  1.00  0.00           C  
ATOM      7  CD1 TYR A  45      23.200  -4.109  39.356  1.00  0.00           C  
ATOM      8  CD2 TYR A  45      22.779  -6.361  40.017  1.00  0.00           C  
ATOM      9  CE1 TYR A  45      24.555  -4.405  39.201  1.00  0.00           C  
ATOM     10  CE2 TYR A  45      24.126  -6.670  39.866  1.00  0.00           C  
ATOM     11  CZ  TYR A  45      25.015  -5.689  39.460  1.00  0.00           C  
ATOM     12  OH  TYR A  45      26.355  -5.999  39.312  1.00  0.00           O  
ATOM     13  H1  TYR A  45      18.252  -6.292  39.388  1.00  0.00           H  
ATOM     14  HA  TYR A  45      19.981  -4.643  38.035  1.00  0.00           H  
ATOM     15  HB2 TYR A  45      20.724  -3.776  39.990  1.00  0.00           H  
ATOM     16  HB3 TYR A  45      20.519  -5.183  40.794  1.00  0.00           H  
ATOM     17  HD1 TYR A  45      22.879  -3.181  39.167  1.00  0.00           H  
ATOM     18  HD2 TYR A  45      22.145  -7.077  40.314  1.00  0.00           H  
ATOM     19  HE1 TYR A  45      25.192  -3.692  38.905  1.00  0.00           H  
ATOM     20  HE2 TYR A  45      24.451  -7.598  40.050  1.00  0.00           H  
ATOM     21  H2  TYR A  45      18.435  -4.851  40.128  1.00  0.00           H  
ATOM     22  H3  TYR A  45      17.937  -4.913  38.576  1.00  0.00           H  
ATOM     23  HH  TYR A  45      26.518  -6.913  39.676  1.00  0.00           H  
ATOM     24  N   GLU A  46      20.092  -7.688  39.099  1.00  0.00           N  
ATOM     25  CA  GLU A  46      20.432  -9.078  38.761  1.00  0.00           C  
ATOM     26  C   GLU A  46      19.741  -9.545  37.496  1.00  0.00           C  
ATOM     27  O   GLU A  46      20.375  -9.952  36.535  1.00  0.00           O  
ATOM     28  CB  GLU A  46      20.054 -10.029  39.896  1.00  0.00           C  
ATOM     29  CG  GLU A  46      20.843  -9.814  41.179  1.00  0.00           C  
ATOM     30  CD  GLU A  46      22.342  -9.949  40.994  1.00  0.00           C  
ATOM     31  OE1 GLU A  46      22.771 -10.785  40.164  1.00  0.00           O  
ATOM     32  OE2 GLU A  46      23.086  -9.216  41.688  1.00  0.00           O  
ATOM     33  H   GLU A  46      19.569  -7.432  39.969  1.00  0.00           H  
ATOM     34  HA  GLU A  46      21.435  -9.156  38.651  1.00  0.00           H  
ATOM     35  HB2 GLU A  46      19.102  -9.885  40.104  1.00  0.00           H  
ATOM     36  HB3 GLU A  46      20.229 -10.948  39.590  1.00  0.00           H  
ATOM     37  HG2 GLU A  46      20.664  -8.900  41.501  1.00  0.00           H  
ATOM     38  HG3 GLU A  46      20.562 -10.495  41.833  1.00  0.00           H  
ATOM     39  N   GLU A  47      18.427  -9.469  37.503  1.00  0.00           N  
ATOM     40  CA  GLU A  47      17.623 -10.003  36.416  1.00  0.00           C  
ATOM     41  C   GLU A  47      18.146  -9.535  35.062  1.00  0.00           C  
ATOM     42  O   GLU A  47      18.460 -10.345  34.197  1.00  0.00           O  
ATOM     43  CB  GLU A  47      16.173  -9.567  36.627  1.00  0.00           C  
ATOM     44  CG  GLU A  47      15.564 -10.186  37.895  1.00  0.00           C  
ATOM     45  CD  GLU A  47      14.437  -9.360  38.537  1.00  0.00           C  
ATOM     46  OE1 GLU A  47      13.913  -8.427  37.881  1.00  0.00           O  
ATOM     47  OE2 GLU A  47      14.093  -9.651  39.712  1.00  0.00           O  
ATOM     48  H   GLU A  47      18.017  -9.002  38.339  1.00  0.00           H  
ATOM     49  HA  GLU A  47      17.634 -11.011  36.447  1.00  0.00           H  
ATOM     50  HB2 GLU A  47      16.161  -8.599  36.742  1.00  0.00           H  
ATOM     51  HB3 GLU A  47      15.648  -9.881  35.869  1.00  0.00           H  
ATOM     52  HG2 GLU A  47      15.182 -11.064  37.654  1.00  0.00           H  
ATOM     53  HG3 GLU A  47      16.280 -10.275  38.569  1.00  0.00           H  
ATOM     54  N   LYS A  48      18.257  -8.213  34.932  1.00  0.00           N  
ATOM     55  CA  LYS A  48      18.660  -7.517  33.680  1.00  0.00           C  
ATOM     56  C   LYS A  48      20.071  -7.810  33.241  1.00  0.00           C  
ATOM     57  O   LYS A  48      20.349  -7.985  32.060  1.00  0.00           O  
ATOM     58  CB  LYS A  48      18.587  -5.985  33.847  1.00  0.00           C  
ATOM     59  CG  LYS A  48      17.181  -5.375  34.017  1.00  0.00           C  
ATOM     60  CD  LYS A  48      17.247  -3.848  34.199  1.00  0.00           C  
ATOM     61  CE  LYS A  48      17.769  -3.108  32.961  1.00  0.00           C  
ATOM     62  NZ  LYS A  48      17.700  -1.610  33.080  1.00  0.00           N  
ATOM     63  H   LYS A  48      18.031  -7.677  35.811  1.00  0.00           H  
ATOM     64  HA  LYS A  48      18.012  -7.803  32.947  1.00  0.00           H  
ATOM     65  HB2 LYS A  48      19.130  -5.734  34.655  1.00  0.00           H  
ATOM     66  HB3 LYS A  48      19.009  -5.564  33.036  1.00  0.00           H  
ATOM     67  HG2 LYS A  48      16.643  -5.577  33.204  1.00  0.00           H  
ATOM     68  HG3 LYS A  48      16.751  -5.775  34.821  1.00  0.00           H  
ATOM     69  HD2 LYS A  48      16.327  -3.513  34.402  1.00  0.00           H  
ATOM     70  HD3 LYS A  48      17.854  -3.645  34.967  1.00  0.00           H  
ATOM     71  HE2 LYS A  48      18.728  -3.378  32.804  1.00  0.00           H  
ATOM     72  HE3 LYS A  48      17.227  -3.395  32.161  1.00  0.00           H  
ATOM     73  HZ1 LYS A  48      17.742  -1.211  32.167  1.00  0.00           H  
ATOM     74  HZ2 LYS A  48      16.842  -1.360  33.522  1.00  0.00           H  
ATOM     75  HZ3 LYS A  48      18.471  -1.293  33.627  1.00  0.00           H  
ATOM     76  N   VAL A  49      20.970  -7.823  34.203  1.00  0.00           N  
ATOM     77  CA  VAL A  49      22.372  -8.038  33.909  1.00  0.00           C  
ATOM     78  C   VAL A  49      22.550  -9.344  33.090  1.00  0.00           C  
ATOM     79  O   VAL A  49      23.296  -9.405  32.118  1.00  0.00           O  
ATOM     80  CB  VAL A  49      23.199  -8.042  35.224  1.00  0.00           C  
ATOM     81  CG1 VAL A  49      23.976  -9.378  35.374  1.00  0.00           C  
ATOM     82  CG2 VAL A  49      24.130  -6.862  35.286  1.00  0.00           C  
ATOM     83  H   VAL A  49      20.599  -7.671  35.159  1.00  0.00           H  
ATOM     84  HA  VAL A  49      22.704  -7.284  33.338  1.00  0.00           H  
ATOM     85  HB  VAL A  49      22.563  -8.000  35.983  1.00  0.00           H  
ATOM     86 HG11 VAL A  49      23.402 -10.119  35.042  1.00  0.00           H  
ATOM     87 HG12 VAL A  49      24.812  -9.322  34.838  1.00  0.00           H  
ATOM     88 HG13 VAL A  49      24.192  -9.514  36.336  1.00  0.00           H  
ATOM     89 HG21 VAL A  49      24.780  -6.903  34.525  1.00  0.00           H  
ATOM     90 HG22 VAL A  49      23.602  -6.011  35.224  1.00  0.00           H  
ATOM     91 HG23 VAL A  49      24.635  -6.873  36.152  1.00  0.00           H  
ATOM     92  N   ARG A  50      21.778 -10.352  33.469  1.00  0.00           N  
ATOM     93  CA  ARG A  50      21.883 -11.724  32.915  1.00  0.00           C  
ATOM     94  C   ARG A  50      21.410 -11.920  31.460  1.00  0.00           C  
ATOM     95  O   ARG A  50      22.167 -12.384  30.645  1.00  0.00           O  
ATOM     96  CB  ARG A  50      21.201 -12.710  33.867  1.00  0.00           C  
ATOM     97  CG  ARG A  50      21.553 -12.421  35.344  1.00  0.00           C  
ATOM     98  CD  ARG A  50      20.874 -13.325  36.344  1.00  0.00           C  
ATOM     99  NE  ARG A  50      21.464 -13.181  37.680  1.00  0.00           N  
ATOM    100  CZ  ARG A  50      21.096 -13.882  38.751  1.00  0.00           C  
ATOM    101  NH1 ARG A  50      20.130 -14.793  38.666  1.00  0.00           N  
ATOM    102  NH2 ARG A  50      21.698 -13.677  39.919  1.00  0.00           N  
ATOM    103  H   ARG A  50      21.072 -10.106  34.205  1.00  0.00           H  
ATOM    104  HA  ARG A  50      22.866 -12.013  32.972  1.00  0.00           H  
ATOM    105  HB2 ARG A  50      20.226 -12.622  33.770  1.00  0.00           H  
ATOM    106  HB3 ARG A  50      21.513 -13.619  33.659  1.00  0.00           H  
ATOM    107  HG2 ARG A  50      22.552 -12.510  35.457  1.00  0.00           H  
ATOM    108  HG3 ARG A  50      21.299 -11.467  35.551  1.00  0.00           H  
ATOM    109  HD2 ARG A  50      19.911 -13.082  36.387  1.00  0.00           H  
ATOM    110  HD3 ARG A  50      20.982 -14.266  36.042  1.00  0.00           H  
ATOM    111  HE  ARG A  50      22.201 -12.502  37.794  1.00  0.00           H  
ATOM    112 HH11 ARG A  50      19.682 -14.978  37.795  1.00  0.00           H  
ATOM    113 HH12 ARG A  50      19.851 -15.299  39.487  1.00  0.00           H  
ATOM    114 HH21 ARG A  50      22.441 -13.007  39.980  1.00  0.00           H  
ATOM    115 HH22 ARG A  50      21.414 -14.186  40.727  1.00  0.00           H  
ATOM    116  N   PRO A  51      20.173 -11.556  31.116  1.00  0.00           N  
ATOM    117  CA  PRO A  51      19.794 -11.584  29.727  1.00  0.00           C  
ATOM    118  C   PRO A  51      20.456 -10.433  29.021  1.00  0.00           C  
ATOM    119  O   PRO A  51      20.297 -10.237  27.836  1.00  0.00           O  
ATOM    120  CB  PRO A  51      18.325 -11.310  29.771  1.00  0.00           C  
ATOM    121  CG  PRO A  51      18.254 -10.315  30.852  1.00  0.00           C  
ATOM    122  CD  PRO A  51      19.202 -10.808  31.898  1.00  0.00           C  
ATOM    123  HA  PRO A  51      20.037 -12.458  29.300  1.00  0.00           H  
ATOM    124  HB2 PRO A  51      17.999 -10.931  28.909  1.00  0.00           H  
ATOM    125  HB3 PRO A  51      17.808 -12.130  29.999  1.00  0.00           H  
ATOM    126  HG2 PRO A  51      18.528  -9.403  30.523  1.00  0.00           H  
ATOM    127  HG3 PRO A  51      17.318 -10.249  31.220  1.00  0.00           H  
ATOM    128  HD2 PRO A  51      19.640 -10.050  32.382  1.00  0.00           H  
ATOM    129  HD3 PRO A  51      18.741 -11.401  32.560  1.00  0.00           H  
ATOM    130  N   CYS A  52      21.181  -9.657  29.795  1.00  0.00           N  
ATOM    131  CA  CYS A  52      22.004  -8.585  29.273  1.00  0.00           C  
ATOM    132  C   CYS A  52      23.061  -9.135  28.304  1.00  0.00           C  
ATOM    133  O   CYS A  52      23.089  -8.830  27.118  1.00  0.00           O  
ATOM    134  CB  CYS A  52      22.665  -7.859  30.442  1.00  0.00           C  
ATOM    135  SG  CYS A  52      23.529  -6.370  30.122  1.00  0.00           S  
ATOM    136  H   CYS A  52      21.115  -9.877  30.818  1.00  0.00           H  
ATOM    137  HA  CYS A  52      21.419  -7.950  28.758  1.00  0.00           H  
ATOM    138  HB2 CYS A  52      21.928  -7.683  31.132  1.00  0.00           H  
ATOM    139  HB3 CYS A  52      23.300  -8.533  30.883  1.00  0.00           H  
ATOM    140  HG  CYS A  52      22.890  -5.594  30.025  1.00  0.00           H  
ATOM    141  N   ILE A  53      23.917  -9.991  28.819  1.00  0.00           N  
ATOM    142  CA  ILE A  53      24.825 -10.720  27.959  1.00  0.00           C  
ATOM    143  C   ILE A  53      23.998 -11.498  26.942  1.00  0.00           C  
ATOM    144  O   ILE A  53      24.416 -11.703  25.787  1.00  0.00           O  
ATOM    145  CB  ILE A  53      25.773 -11.707  28.742  1.00  0.00           C  
ATOM    146  CG1 ILE A  53      24.989 -12.754  29.547  1.00  0.00           C  
ATOM    147  CG2 ILE A  53      26.726 -10.954  29.650  1.00  0.00           C  
ATOM    148  CD1 ILE A  53      25.852 -13.775  30.235  1.00  0.00           C  
ATOM    149  H   ILE A  53      23.886 -10.093  29.846  1.00  0.00           H  
ATOM    150  HA  ILE A  53      25.340 -10.040  27.444  1.00  0.00           H  
ATOM    151  HB  ILE A  53      26.326 -12.182  28.061  1.00  0.00           H  
ATOM    152 HG12 ILE A  53      24.438 -12.272  30.230  1.00  0.00           H  
ATOM    153 HG13 ILE A  53      24.367 -13.223  28.917  1.00  0.00           H  
ATOM    154 HG21 ILE A  53      27.371 -11.594  30.066  1.00  0.00           H  
ATOM    155 HG22 ILE A  53      27.232 -10.275  29.118  1.00  0.00           H  
ATOM    156 HG23 ILE A  53      26.210 -10.491  30.370  1.00  0.00           H  
ATOM    157 HD11 ILE A  53      26.469 -13.317  30.875  1.00  0.00           H  
ATOM    158 HD12 ILE A  53      25.274 -14.420  30.737  1.00  0.00           H  
ATOM    159 HD13 ILE A  53      26.391 -14.273  29.555  1.00  0.00           H  
ATOM    160  N   ASP A  54      22.816 -11.928  27.374  1.00  0.00           N  
ATOM    161  CA  ASP A  54      21.984 -12.803  26.549  1.00  0.00           C  
ATOM    162  C   ASP A  54      21.907 -12.208  25.139  1.00  0.00           C  
ATOM    163  O   ASP A  54      22.182 -12.879  24.134  1.00  0.00           O  
ATOM    164  CB  ASP A  54      20.604 -13.004  27.197  1.00  0.00           C  
ATOM    165  CG  ASP A  54      19.803 -14.131  26.580  1.00  0.00           C  
ATOM    166  OD1 ASP A  54      19.769 -14.218  25.321  1.00  0.00           O  
ATOM    167  OD2 ASP A  54      19.194 -14.914  27.370  1.00  0.00           O  
ATOM    168  H   ASP A  54      22.545 -11.600  28.315  1.00  0.00           H  
ATOM    169  HA  ASP A  54      22.457 -13.676  26.470  1.00  0.00           H  
ATOM    170  HB2 ASP A  54      20.749 -13.202  28.163  1.00  0.00           H  
ATOM    171  HB3 ASP A  54      20.095 -12.153  27.097  1.00  0.00           H  
ATOM    172  N   LEU A  55      21.593 -10.920  25.094  1.00  0.00           N  
ATOM    173  CA  LEU A  55      21.473 -10.202  23.813  1.00  0.00           C  
ATOM    174  C   LEU A  55      22.759 -10.238  23.002  1.00  0.00           C  
ATOM    175  O   LEU A  55      22.729 -10.516  21.811  1.00  0.00           O  
ATOM    176  CB  LEU A  55      21.025  -8.748  24.025  1.00  0.00           C  
ATOM    177  CG  LEU A  55      19.631  -8.583  24.675  1.00  0.00           C  
ATOM    178  CD1 LEU A  55      19.538  -7.266  25.350  1.00  0.00           C  
ATOM    179  CD2 LEU A  55      18.441  -8.733  23.667  1.00  0.00           C  
ATOM    180  H   LEU A  55      21.442 -10.468  26.012  1.00  0.00           H  
ATOM    181  HA  LEU A  55      20.739 -10.643  23.274  1.00  0.00           H  
ATOM    182  HB2 LEU A  55      21.679  -8.309  24.623  1.00  0.00           H  
ATOM    183  HB3 LEU A  55      20.990  -8.305  23.143  1.00  0.00           H  
ATOM    184  HG  LEU A  55      19.508  -9.327  25.332  1.00  0.00           H  
ATOM    185 HD11 LEU A  55      19.675  -6.519  24.689  1.00  0.00           H  
ATOM    186 HD12 LEU A  55      18.633  -7.150  25.776  1.00  0.00           H  
ATOM    187 HD13 LEU A  55      20.239  -7.186  26.068  1.00  0.00           H  
ATOM    188 HD21 LEU A  55      18.485  -9.640  23.265  1.00  0.00           H  
ATOM    189 HD22 LEU A  55      17.591  -8.613  24.167  1.00  0.00           H  
ATOM    190 HD23 LEU A  55      18.536  -8.035  22.966  1.00  0.00           H  
ATOM    191  N   ILE A  56      23.876  -9.965  23.668  1.00  0.00           N  
ATOM    192  CA  ILE A  56      25.199  -9.963  23.023  1.00  0.00           C  
ATOM    193  C   ILE A  56      25.450 -11.330  22.410  1.00  0.00           C  
ATOM    194  O   ILE A  56      25.933 -11.481  21.274  1.00  0.00           O  
ATOM    195  CB  ILE A  56      26.335  -9.711  24.047  1.00  0.00           C  
ATOM    196  CG1 ILE A  56      26.111  -8.406  24.804  1.00  0.00           C  
ATOM    197  CG2 ILE A  56      27.705  -9.714  23.379  1.00  0.00           C  
ATOM    198  CD1 ILE A  56      26.064  -7.209  23.943  1.00  0.00           C  
ATOM    199  H   ILE A  56      23.741  -9.753  24.679  1.00  0.00           H  
ATOM    200  HA  ILE A  56      25.136  -9.313  22.270  1.00  0.00           H  
ATOM    201  HB  ILE A  56      26.321 -10.460  24.703  1.00  0.00           H  
ATOM    202 HG12 ILE A  56      25.251  -8.491  25.317  1.00  0.00           H  
ATOM    203 HG13 ILE A  56      26.856  -8.310  25.473  1.00  0.00           H  
ATOM    204 HG21 ILE A  56      28.414  -9.617  24.075  1.00  0.00           H  
ATOM    205 HG22 ILE A  56      27.834 -10.574  22.889  1.00  0.00           H  
ATOM    206 HG23 ILE A  56      27.763  -8.953  22.736  1.00  0.00           H  
ATOM    207 HD11 ILE A  56      25.315  -7.286  23.277  1.00  0.00           H  
ATOM    208 HD12 ILE A  56      25.915  -6.384  24.498  1.00  0.00           H  
ATOM    209 HD13 ILE A  56      26.929  -7.104  23.441  1.00  0.00           H  
ATOM    210  N   ASP A  57      25.107 -12.337  23.201  1.00  0.00           N  
ATOM    211  CA  ASP A  57      25.340 -13.741  22.804  1.00  0.00           C  
ATOM    212  C   ASP A  57      24.695 -14.071  21.448  1.00  0.00           C  
ATOM    213  O   ASP A  57      25.350 -14.528  20.515  1.00  0.00           O  
ATOM    214  CB  ASP A  57      24.809 -14.696  23.888  1.00  0.00           C  
ATOM    215  CG  ASP A  57      25.587 -14.600  25.177  1.00  0.00           C  
ATOM    216  OD1 ASP A  57      26.682 -13.998  25.181  1.00  0.00           O  
ATOM    217  OD2 ASP A  57      25.100 -15.129  26.193  1.00  0.00           O  
ATOM    218  H   ASP A  57      24.672 -12.070  24.100  1.00  0.00           H  
ATOM    219  HA  ASP A  57      26.335 -13.853  22.691  1.00  0.00           H  
ATOM    220  HB2 ASP A  57      23.861 -14.457  24.061  1.00  0.00           H  
ATOM    221  HB3 ASP A  57      24.877 -15.621  23.534  1.00  0.00           H  
ATOM    222  N   SER A  58      23.384 -13.835  21.416  1.00  0.00           N  
ATOM    223  CA  SER A  58      22.509 -13.956  20.246  1.00  0.00           C  
ATOM    224  C   SER A  58      22.928 -12.983  19.145  1.00  0.00           C  
ATOM    225  O   SER A  58      22.746 -13.245  17.955  1.00  0.00           O  
ATOM    226  CB  SER A  58      21.049 -13.618  20.660  1.00  0.00           C  
ATOM    227  OG  SER A  58      20.563 -14.363  21.784  1.00  0.00           O  
ATOM    228  H   SER A  58      22.998 -13.533  22.367  1.00  0.00           H  
ATOM    229  HA  SER A  58      22.601 -14.890  19.885  1.00  0.00           H  
ATOM    230  HB2 SER A  58      21.004 -12.638  20.880  1.00  0.00           H  
ATOM    231  HB3 SER A  58      20.450 -13.798  19.873  1.00  0.00           H  
ATOM    232  HG  SER A  58      20.995 -14.019  22.613  1.00  0.00           H  
ATOM    233  N   LEU A  59      23.454 -11.837  19.555  1.00  0.00           N  
ATOM    234  CA  LEU A  59      23.980 -10.875  18.594  1.00  0.00           C  
ATOM    235  C   LEU A  59      24.965 -11.619  17.693  1.00  0.00           C  
ATOM    236  O   LEU A  59      24.679 -11.869  16.536  1.00  0.00           O  
ATOM    237  CB  LEU A  59      24.620  -9.669  19.305  1.00  0.00           C  
ATOM    238  CG  LEU A  59      25.010  -8.473  18.448  1.00  0.00           C  
ATOM    239  CD1 LEU A  59      24.797  -7.172  19.251  1.00  0.00           C  
ATOM    240  CD2 LEU A  59      26.456  -8.645  17.901  1.00  0.00           C  
ATOM    241  H   LEU A  59      23.458 -11.691  20.576  1.00  0.00           H  
ATOM    242  HA  LEU A  59      23.234 -10.538  18.033  1.00  0.00           H  
ATOM    243  HB2 LEU A  59      23.967  -9.347  19.994  1.00  0.00           H  
ATOM    244  HB3 LEU A  59      25.448  -9.996  19.763  1.00  0.00           H  
ATOM    245  HG  LEU A  59      24.439  -8.445  17.635  1.00  0.00           H  
ATOM    246 HD11 LEU A  59      25.366  -7.200  20.069  1.00  0.00           H  
ATOM    247 HD12 LEU A  59      25.055  -6.395  18.682  1.00  0.00           H  
ATOM    248 HD13 LEU A  59      23.836  -7.103  19.507  1.00  0.00           H  
ATOM    249 HD21 LEU A  59      26.491  -9.473  17.349  1.00  0.00           H  
ATOM    250 HD22 LEU A  59      26.682  -7.850  17.346  1.00  0.00           H  
ATOM    251 HD23 LEU A  59      27.081  -8.717  18.672  1.00  0.00           H  
ATOM    252  N   ARG A  60      26.065 -12.062  18.283  1.00  0.00           N  
ATOM    253  CA  ARG A  60      27.167 -12.754  17.580  1.00  0.00           C  
ATOM    254  C   ARG A  60      26.852 -14.107  16.937  1.00  0.00           C  
ATOM    255  O   ARG A  60      27.313 -14.372  15.841  1.00  0.00           O  
ATOM    256  CB  ARG A  60      28.291 -12.974  18.573  1.00  0.00           C  
ATOM    257  CG  ARG A  60      28.849 -11.690  19.142  1.00  0.00           C  
ATOM    258  CD  ARG A  60      29.866 -11.996  20.216  1.00  0.00           C  
ATOM    259  NE  ARG A  60      31.022 -12.643  19.632  1.00  0.00           N  
ATOM    260  CZ  ARG A  60      31.309 -13.931  19.755  1.00  0.00           C  
ATOM    261  NH1 ARG A  60      30.552 -14.766  20.465  1.00  0.00           N  
ATOM    262  NH2 ARG A  60      32.385 -14.384  19.148  1.00  0.00           N  
ATOM    263  H   ARG A  60      26.100 -11.880  19.321  1.00  0.00           H  
ATOM    264  HA  ARG A  60      27.517 -12.121  16.844  1.00  0.00           H  
ATOM    265  HB2 ARG A  60      27.943 -13.522  19.328  1.00  0.00           H  
ATOM    266  HB3 ARG A  60      29.030 -13.455  18.112  1.00  0.00           H  
ATOM    267  HG2 ARG A  60      29.298 -11.173  18.423  1.00  0.00           H  
ATOM    268  HG3 ARG A  60      28.115 -11.159  19.549  1.00  0.00           H  
ATOM    269  HD2 ARG A  60      30.139 -11.142  20.637  1.00  0.00           H  
ATOM    270  HD3 ARG A  60      29.445 -12.601  20.878  1.00  0.00           H  
ATOM    271  HE  ARG A  60      31.660 -12.073  19.090  1.00  0.00           H  
ATOM    272 HH11 ARG A  60      29.724 -14.417  20.908  1.00  0.00           H  
ATOM    273 HH12 ARG A  60      30.806 -15.724  20.552  1.00  0.00           H  
ATOM    274 HH21 ARG A  60      32.965 -13.791  18.592  1.00  0.00           H  
ATOM    275 HH22 ARG A  60      32.639 -15.360  19.241  1.00  0.00           H  
ATOM    276  N   ALA A  61      26.102 -14.963  17.632  1.00  0.00           N  
ATOM    277  CA  ALA A  61      25.771 -16.308  17.137  1.00  0.00           C  
ATOM    278  C   ALA A  61      24.885 -16.243  15.876  1.00  0.00           C  
ATOM    279  O   ALA A  61      25.009 -17.087  14.980  1.00  0.00           O  
ATOM    280  CB  ALA A  61      25.118 -17.163  18.248  1.00  0.00           C  
ATOM    281  H   ALA A  61      25.771 -14.602  18.551  1.00  0.00           H  
ATOM    282  HA  ALA A  61      26.625 -16.784  16.899  1.00  0.00           H  
ATOM    283  HB1 ALA A  61      24.604 -16.564  18.855  1.00  0.00           H  
ATOM    284  HB2 ALA A  61      24.508 -17.828  17.826  1.00  0.00           H  
ATOM    285  HB3 ALA A  61      25.834 -17.631  18.757  1.00  0.00           H  
ATOM    286  N   LEU A  62      24.016 -15.230  15.805  1.00  0.00           N  
ATOM    287  CA  LEU A  62      23.255 -14.900  14.564  1.00  0.00           C  
ATOM    288  C   LEU A  62      23.923 -13.747  13.774  1.00  0.00           C  
ATOM    289  O   LEU A  62      23.550 -13.431  12.630  1.00  0.00           O  
ATOM    290  CB  LEU A  62      21.783 -14.567  14.873  1.00  0.00           C  
ATOM    291  CG  LEU A  62      20.822 -15.756  15.053  1.00  0.00           C  
ATOM    292  CD1 LEU A  62      21.446 -16.901  15.860  1.00  0.00           C  
ATOM    293  CD2 LEU A  62      19.510 -15.289  15.694  1.00  0.00           C  
ATOM    294  H   LEU A  62      23.908 -14.685  16.684  1.00  0.00           H  
ATOM    295  HA  LEU A  62      23.242 -15.716  13.980  1.00  0.00           H  
ATOM    296  HB2 LEU A  62      21.763 -14.040  15.720  1.00  0.00           H  
ATOM    297  HB3 LEU A  62      21.433 -14.015  14.121  1.00  0.00           H  
ATOM    298  HG  LEU A  62      20.559 -16.099  14.145  1.00  0.00           H  
ATOM    299 HD11 LEU A  62      21.696 -16.566  16.767  1.00  0.00           H  
ATOM    300 HD12 LEU A  62      20.783 -17.642  15.946  1.00  0.00           H  
ATOM    301 HD13 LEU A  62      22.261 -17.231  15.386  1.00  0.00           H  
ATOM    302 HD21 LEU A  62      19.080 -14.607  15.104  1.00  0.00           H  
ATOM    303 HD22 LEU A  62      18.900 -16.072  15.803  1.00  0.00           H  
ATOM    304 HD23 LEU A  62      19.705 -14.887  16.587  1.00  0.00           H  
ATOM    305  N   GLY A  63      24.948 -13.173  14.399  1.00  0.00           N  
ATOM    306  CA  GLY A  63      25.739 -12.071  13.847  1.00  0.00           C  
ATOM    307  C   GLY A  63      26.528 -12.349  12.601  1.00  0.00           C  
ATOM    308  O   GLY A  63      26.597 -13.491  12.161  1.00  0.00           O  
ATOM    309  H   GLY A  63      25.149 -13.587  15.349  1.00  0.00           H  
ATOM    310  HA2 GLY A  63      25.103 -11.271  13.678  1.00  0.00           H  
ATOM    311  HA3 GLY A  63      26.378 -11.730  14.588  1.00  0.00           H  
ATOM    312  N   VAL A  64      27.169 -11.331  12.034  1.00  0.00           N  
ATOM    313  CA  VAL A  64      27.251  -9.932  12.536  1.00  0.00           C  
ATOM    314  C   VAL A  64      28.439  -9.726  13.451  1.00  0.00           C  
ATOM    315  O   VAL A  64      28.723  -8.610  13.895  1.00  0.00           O  
ATOM    316  CB  VAL A  64      25.975  -9.361  13.210  1.00  0.00           C  
ATOM    317  CG1 VAL A  64      25.725  -9.958  14.560  1.00  0.00           C  
ATOM    318  CG2 VAL A  64      26.138  -7.891  13.427  1.00  0.00           C  
ATOM    319  H   VAL A  64      27.660 -11.607  11.122  1.00  0.00           H  
ATOM    320  HA  VAL A  64      27.356  -9.333  11.731  1.00  0.00           H  
ATOM    321  HB  VAL A  64      25.200  -9.603  12.620  1.00  0.00           H  
ATOM    322 HG11 VAL A  64      25.388  -9.255  15.193  1.00  0.00           H  
ATOM    323 HG12 VAL A  64      25.039 -10.688  14.494  1.00  0.00           H  
ATOM    324 HG13 VAL A  64      26.574 -10.345  14.930  1.00  0.00           H  
ATOM    325 HG21 VAL A  64      26.677  -7.491  12.680  1.00  0.00           H  
ATOM    326 HG22 VAL A  64      25.238  -7.446  13.455  1.00  0.00           H  
ATOM    327 HG23 VAL A  64      26.612  -7.722  14.296  1.00  0.00           H  
ATOM    328  N   GLU A  65      29.134 -10.823  13.709  1.00  0.00           N  
ATOM    329  CA  GLU A  65      30.338 -10.814  14.541  1.00  0.00           C  
ATOM    330  C   GLU A  65      31.462  -9.971  13.942  1.00  0.00           C  
ATOM    331  O   GLU A  65      32.297  -9.409  14.646  1.00  0.00           O  
ATOM    332  CB  GLU A  65      30.851 -12.233  14.736  1.00  0.00           C  
ATOM    333  CG  GLU A  65      32.058 -12.324  15.659  1.00  0.00           C  
ATOM    334  CD  GLU A  65      32.604 -13.735  15.778  1.00  0.00           C  
ATOM    335  OE1 GLU A  65      32.288 -14.578  14.908  1.00  0.00           O  
ATOM    336  OE2 GLU A  65      33.372 -13.999  16.730  1.00  0.00           O  
ATOM    337  H   GLU A  65      28.755 -11.692  13.272  1.00  0.00           H  
ATOM    338  HA  GLU A  65      30.108 -10.459  15.462  1.00  0.00           H  
ATOM    339  HB2 GLU A  65      30.129 -12.764  15.141  1.00  0.00           H  
ATOM    340  HB3 GLU A  65      31.123 -12.581  13.858  1.00  0.00           H  
ATOM    341  HG2 GLU A  65      32.772 -11.759  15.289  1.00  0.00           H  
ATOM    342  HG3 GLU A  65      31.783 -12.035  16.557  1.00  0.00           H  
ATOM    343  N   GLN A  66      31.500  -9.914  12.627  1.00  0.00           N  
ATOM    344  CA  GLN A  66      32.475  -9.071  11.949  1.00  0.00           C  
ATOM    345  C   GLN A  66      32.242  -7.593  12.283  1.00  0.00           C  
ATOM    346  O   GLN A  66      31.104  -7.171  12.501  1.00  0.00           O  
ATOM    347  CB  GLN A  66      32.367  -9.233  10.448  1.00  0.00           C  
ATOM    348  CG  GLN A  66      32.432 -10.636   9.920  1.00  0.00           C  
ATOM    349  CD  GLN A  66      32.151 -10.670   8.423  1.00  0.00           C  
ATOM    350  H   GLN A  66      30.804 -10.497  12.133  1.00  0.00           H  
ATOM    351  HA  GLN A  66      33.390  -9.317  12.285  1.00  0.00           H  
ATOM    352  HB2 GLN A  66      31.490  -8.821  10.141  1.00  0.00           H  
ATOM    353  HB3 GLN A  66      33.113  -8.697  10.011  1.00  0.00           H  
ATOM    354  HG2 GLN A  66      33.342 -11.006  10.073  1.00  0.00           H  
ATOM    355  HG3 GLN A  66      31.749 -11.195  10.378  1.00  0.00           H  
ATOM    356  OE1 GLN A  66      32.541  -9.758   7.685  1.00  0.00           O  
ATOM    357  NE2 GLN A  66      31.456 -11.711   7.969  1.00  0.00           N  
ATOM    358 HE21 GLN A  66      31.221 -11.791   6.988  1.00  0.00           H  
ATOM    359 HE22 GLN A  66      31.164 -12.429   8.631  1.00  0.00           H  
ATOM    360  N   ASP A  67      33.327  -6.819  12.307  1.00  0.00           N  
ATOM    361  CA  ASP A  67      33.293  -5.346  12.523  1.00  0.00           C  
ATOM    362  C   ASP A  67      32.889  -4.990  13.935  1.00  0.00           C  
ATOM    363  O   ASP A  67      31.976  -4.196  14.168  1.00  0.00           O  
ATOM    364  CB  ASP A  67      32.337  -4.624  11.572  1.00  0.00           C  
ATOM    365  CG  ASP A  67      32.466  -5.078  10.152  1.00  0.00           C  
ATOM    366  OD1 ASP A  67      33.601  -5.230   9.650  1.00  0.00           O  
ATOM    367  OD2 ASP A  67      31.405  -5.282   9.544  1.00  0.00           O  
ATOM    368  H   ASP A  67      34.228  -7.334  12.159  1.00  0.00           H  
ATOM    369  HA  ASP A  67      34.237  -5.018  12.380  1.00  0.00           H  
ATOM    370  HB2 ASP A  67      31.407  -4.797  11.889  1.00  0.00           H  
ATOM    371  HB3 ASP A  67      32.537  -3.649  11.625  1.00  0.00           H  
ATOM    372  N   LEU A  68      33.582  -5.586  14.882  1.00  0.00           N  
ATOM    373  CA  LEU A  68      33.219  -5.414  16.264  1.00  0.00           C  
ATOM    374  C   LEU A  68      34.297  -4.741  17.103  1.00  0.00           C  
ATOM    375  O   LEU A  68      35.462  -5.138  17.102  1.00  0.00           O  
ATOM    376  CB  LEU A  68      32.843  -6.767  16.859  1.00  0.00           C  
ATOM    377  CG  LEU A  68      31.635  -7.491  16.264  1.00  0.00           C  
ATOM    378  CD1 LEU A  68      31.432  -8.851  16.958  1.00  0.00           C  
ATOM    379  CD2 LEU A  68      30.364  -6.647  16.316  1.00  0.00           C  
ATOM    380  H   LEU A  68      34.376  -6.163  14.556  1.00  0.00           H  
ATOM    381  HA  LEU A  68      32.378  -4.838  16.314  1.00  0.00           H  
ATOM    382  HB2 LEU A  68      33.633  -7.377  16.757  1.00  0.00           H  
ATOM    383  HB3 LEU A  68      32.657  -6.633  17.835  1.00  0.00           H  
ATOM    384  HG  LEU A  68      31.789  -7.644  15.291  1.00  0.00           H  
ATOM    385 HD11 LEU A  68      31.278  -8.699  17.932  1.00  0.00           H  
ATOM    386 HD12 LEU A  68      30.641  -9.306  16.556  1.00  0.00           H  
ATOM    387 HD13 LEU A  68      32.248  -9.409  16.826  1.00  0.00           H  
ATOM    388 HD21 LEU A  68      30.504  -5.803  15.798  1.00  0.00           H  
ATOM    389 HD22 LEU A  68      29.606  -7.163  15.917  1.00  0.00           H  
ATOM    390 HD23 LEU A  68      30.152  -6.424  17.267  1.00  0.00           H  
ATOM    391  N   ALA A  69      33.856  -3.722  17.834  1.00  0.00           N  
ATOM    392  CA  ALA A  69      34.560  -3.215  19.009  1.00  0.00           C  
ATOM    393  C   ALA A  69      34.017  -4.129  20.125  1.00  0.00           C  
ATOM    394  O   ALA A  69      34.114  -3.864  21.319  1.00  0.00           O  
ATOM    395  CB  ALA A  69      34.219  -1.740  19.246  1.00  0.00           C  
ATOM    396  H   ALA A  69      32.953  -3.310  17.493  1.00  0.00           H  
ATOM    397  HA  ALA A  69      35.513  -3.379  18.913  1.00  0.00           H  
ATOM    398  HB1 ALA A  69      34.977  -1.299  19.722  1.00  0.00           H  
ATOM    399  HB2 ALA A  69      34.067  -1.292  18.367  1.00  0.00           H  
ATOM    400  HB3 ALA A  69      33.392  -1.679  19.802  1.00  0.00           H  
ATOM    401  N   LEU A  70      33.421  -5.218  19.659  1.00  0.00           N  
ATOM    402  CA  LEU A  70      32.629  -6.128  20.454  1.00  0.00           C  
ATOM    403  C   LEU A  70      33.476  -6.849  21.478  1.00  0.00           C  
ATOM    404  O   LEU A  70      34.616  -7.225  21.210  1.00  0.00           O  
ATOM    405  CB  LEU A  70      31.898  -7.127  19.566  1.00  0.00           C  
ATOM    406  CG  LEU A  70      30.894  -8.076  20.198  1.00  0.00           C  
ATOM    407  CD1 LEU A  70      29.739  -8.372  19.235  1.00  0.00           C  
ATOM    408  CD2 LEU A  70      31.624  -9.352  20.650  1.00  0.00           C  
ATOM    409  H   LEU A  70      33.582  -5.367  18.619  1.00  0.00           H  
ATOM    410  HA  LEU A  70      31.919  -5.599  20.942  1.00  0.00           H  
ATOM    411  HB2 LEU A  70      31.406  -6.601  18.857  1.00  0.00           H  
ATOM    412  HB3 LEU A  70      32.596  -7.693  19.105  1.00  0.00           H  
ATOM    413  HG  LEU A  70      30.524  -7.662  21.031  1.00  0.00           H  
ATOM    414 HD11 LEU A  70      30.102  -8.792  18.405  1.00  0.00           H  
ATOM    415 HD12 LEU A  70      29.096  -8.996  19.675  1.00  0.00           H  
ATOM    416 HD13 LEU A  70      29.275  -7.518  19.005  1.00  0.00           H  
ATOM    417 HD21 LEU A  70      32.326  -9.108  21.316  1.00  0.00           H  
ATOM    418 HD22 LEU A  70      30.965  -9.976  21.065  1.00  0.00           H  
ATOM    419 HD23 LEU A  70      32.047  -9.785  19.856  1.00  0.00           H  
ATOM    420  N   PRO A  71      32.927  -6.968  22.684  1.00  0.00           N  
ATOM    421  CA  PRO A  71      33.501  -7.633  23.821  1.00  0.00           C  
ATOM    422  C   PRO A  71      32.754  -8.895  24.257  1.00  0.00           C  
ATOM    423  O   PRO A  71      31.521  -8.927  24.299  1.00  0.00           O  
ATOM    424  CB  PRO A  71      33.416  -6.558  24.883  1.00  0.00           C  
ATOM    425  CG  PRO A  71      32.212  -5.788  24.542  1.00  0.00           C  
ATOM    426  CD  PRO A  71      32.125  -5.798  23.079  1.00  0.00           C  
ATOM    427  HA  PRO A  71      34.489  -7.854  23.659  1.00  0.00           H  
ATOM    428  HB2 PRO A  71      33.340  -6.970  25.801  1.00  0.00           H  
ATOM    429  HB3 PRO A  71      34.240  -5.977  24.869  1.00  0.00           H  
ATOM    430  HG2 PRO A  71      31.390  -6.208  24.965  1.00  0.00           H  
ATOM    431  HG3 PRO A  71      32.282  -4.842  24.903  1.00  0.00           H  
ATOM    432  HD2 PRO A  71      31.179  -5.905  22.751  1.00  0.00           H  
ATOM    433  HD3 PRO A  71      32.509  -4.963  22.665  1.00  0.00           H  
ATOM    434  N   ALA A  72      33.542  -9.919  24.570  1.00  0.00           N  
ATOM    435  CA  ALA A  72      33.062 -11.197  25.125  1.00  0.00           C  
ATOM    436  C   ALA A  72      34.191 -11.805  25.978  1.00  0.00           C  
ATOM    437  O   ALA A  72      35.213 -11.146  26.178  1.00  0.00           O  
ATOM    438  CB  ALA A  72      32.640 -12.143  23.998  1.00  0.00           C  
ATOM    439  H   ALA A  72      34.565  -9.742  24.386  1.00  0.00           H  
ATOM    440  HA  ALA A  72      32.282 -11.019  25.713  1.00  0.00           H  
ATOM    441  HB1 ALA A  72      31.878 -12.708  24.309  1.00  0.00           H  
ATOM    442  HB2 ALA A  72      32.358 -11.606  23.205  1.00  0.00           H  
ATOM    443  HB3 ALA A  72      33.411 -12.727  23.751  1.00  0.00           H  
ATOM    444  N   ILE A  73      34.018 -13.025  26.495  1.00  0.00           N  
ATOM    445  CA  ILE A  73      35.110 -13.684  27.267  1.00  0.00           C  
ATOM    446  C   ILE A  73      35.905 -14.765  26.522  1.00  0.00           C  
ATOM    447  O   ILE A  73      35.506 -15.934  26.425  1.00  0.00           O  
ATOM    448  CB  ILE A  73      34.659 -14.276  28.600  1.00  0.00           C  
ATOM    449  CG1 ILE A  73      34.033 -13.198  29.486  1.00  0.00           C  
ATOM    450  CG2 ILE A  73      35.866 -14.852  29.314  1.00  0.00           C  
ATOM    451  CD1 ILE A  73      33.258 -13.744  30.650  1.00  0.00           C  
ATOM    452  H   ILE A  73      33.106 -13.459  26.326  1.00  0.00           H  
ATOM    453  HA  ILE A  73      35.769 -12.940  27.493  1.00  0.00           H  
ATOM    454  HB  ILE A  73      33.962 -14.964  28.417  1.00  0.00           H  
ATOM    455 HG12 ILE A  73      34.765 -12.607  29.825  1.00  0.00           H  
ATOM    456 HG13 ILE A  73      33.421 -12.647  28.917  1.00  0.00           H  
ATOM    457 HG21 ILE A  73      35.582 -15.253  30.185  1.00  0.00           H  
ATOM    458 HG22 ILE A  73      36.287 -15.559  28.747  1.00  0.00           H  
ATOM    459 HG23 ILE A  73      36.533 -14.127  29.486  1.00  0.00           H  
ATOM    460 HD11 ILE A  73      33.863 -14.289  31.232  1.00  0.00           H  
ATOM    461 HD12 ILE A  73      32.877 -12.989  31.185  1.00  0.00           H  
ATOM    462 HD13 ILE A  73      32.512 -14.322  30.317  1.00  0.00           H  
ATOM    463  N   ALA A  74      37.065 -14.351  26.042  1.00  0.00           N  
ATOM    464  CA  ALA A  74      37.945 -15.230  25.312  1.00  0.00           C  
ATOM    465  C   ALA A  74      38.933 -15.858  26.261  1.00  0.00           C  
ATOM    466  O   ALA A  74      39.562 -15.152  27.047  1.00  0.00           O  
ATOM    467  CB  ALA A  74      38.672 -14.457  24.252  1.00  0.00           C  
ATOM    468  H   ALA A  74      37.282 -13.348  26.236  1.00  0.00           H  
ATOM    469  HA  ALA A  74      37.400 -15.958  24.883  1.00  0.00           H  
ATOM    470  HB1 ALA A  74      39.505 -14.048  24.633  1.00  0.00           H  
ATOM    471  HB2 ALA A  74      38.927 -15.065  23.495  1.00  0.00           H  
ATOM    472  HB3 ALA A  74      38.086 -13.725  23.895  1.00  0.00           H  
ATOM    473  N   VAL A  75      39.062 -17.184  26.169  1.00  0.00           N  
ATOM    474  CA  VAL A  75      40.051 -17.959  26.953  1.00  0.00           C  
ATOM    475  C   VAL A  75      41.268 -18.396  26.116  1.00  0.00           C  
ATOM    476  O   VAL A  75      41.131 -18.851  24.976  1.00  0.00           O  
ATOM    477  CB  VAL A  75      39.447 -19.243  27.596  1.00  0.00           C  
ATOM    478  CG1 VAL A  75      40.366 -19.769  28.688  1.00  0.00           C  
ATOM    479  CG2 VAL A  75      38.070 -18.991  28.158  1.00  0.00           C  
ATOM    480  H   VAL A  75      38.405 -17.636  25.495  1.00  0.00           H  
ATOM    481  HA  VAL A  75      40.386 -17.365  27.698  1.00  0.00           H  
ATOM    482  HB  VAL A  75      39.404 -19.936  26.886  1.00  0.00           H  
ATOM    483 HG11 VAL A  75      40.198 -20.745  28.825  1.00  0.00           H  
ATOM    484 HG12 VAL A  75      41.319 -19.631  28.418  1.00  0.00           H  
ATOM    485 HG13 VAL A  75      40.187 -19.278  29.541  1.00  0.00           H  
ATOM    486 HG21 VAL A  75      38.021 -19.338  29.097  1.00  0.00           H  
ATOM    487 HG22 VAL A  75      37.881 -18.007  28.159  1.00  0.00           H  
ATOM    488 HG23 VAL A  75      37.386 -19.459  27.595  1.00  0.00           H  
ATOM    489  N   ILE A  76      42.453 -18.256  26.711  1.00  0.00           N  
ATOM    490  CA  ILE A  76      43.715 -18.713  26.099  1.00  0.00           C  
ATOM    491  C   ILE A  76      44.588 -19.570  27.054  1.00  0.00           C  
ATOM    492  O   ILE A  76      44.435 -19.540  28.281  1.00  0.00           O  
ATOM    493  CB  ILE A  76      44.549 -17.522  25.490  1.00  0.00           C  
ATOM    494  CG1 ILE A  76      45.211 -16.662  26.578  1.00  0.00           C  
ATOM    495  CG2 ILE A  76      43.675 -16.651  24.581  1.00  0.00           C  
ATOM    496  CD1 ILE A  76      46.143 -15.565  26.025  1.00  0.00           C  
ATOM    497  H   ILE A  76      42.416 -17.796  27.647  1.00  0.00           H  
ATOM    498  HA  ILE A  76      43.455 -19.321  25.336  1.00  0.00           H  
ATOM    499  HB  ILE A  76      45.267 -17.925  24.928  1.00  0.00           H  
ATOM    500 HG12 ILE A  76      44.499 -16.225  27.118  1.00  0.00           H  
ATOM    501 HG13 ILE A  76      45.750 -17.257  27.168  1.00  0.00           H  
ATOM    502 HG21 ILE A  76      44.243 -15.956  24.148  1.00  0.00           H  
ATOM    503 HG22 ILE A  76      43.254 -17.224  23.883  1.00  0.00           H  
ATOM    504 HG23 ILE A  76      42.966 -16.213  25.128  1.00  0.00           H  
ATOM    505 HD11 ILE A  76      45.610 -14.960  25.443  1.00  0.00           H  
ATOM    506 HD12 ILE A  76      46.526 -15.060  26.791  1.00  0.00           H  
ATOM    507 HD13 ILE A  76      46.867 -16.000  25.500  1.00  0.00           H  
ATOM    508  N   GLY A  77      45.498 -20.335  26.455  1.00  0.00           N  
ATOM    509  CA  GLY A  77      46.422 -21.222  27.186  1.00  0.00           C  
ATOM    510  C   GLY A  77      47.074 -22.309  26.333  1.00  0.00           C  
ATOM    511  O   GLY A  77      46.437 -22.892  25.445  1.00  0.00           O  
ATOM    512  H   GLY A  77      45.506 -20.257  25.410  1.00  0.00           H  
ATOM    513  HA2 GLY A  77      47.152 -20.652  27.616  1.00  0.00           H  
ATOM    514  HA3 GLY A  77      45.915 -21.661  27.955  1.00  0.00           H  
ATOM    515  N   ASP A  78      48.350 -22.589  26.604  1.00  0.00           N  
ATOM    516  CA  ASP A  78      49.071 -23.655  25.880  1.00  0.00           C  
ATOM    517  C   ASP A  78      48.548 -25.035  26.278  1.00  0.00           C  
ATOM    518  O   ASP A  78      47.773 -25.174  27.230  1.00  0.00           O  
ATOM    519  CB  ASP A  78      50.605 -23.573  26.046  1.00  0.00           C  
ATOM    520  CG  ASP A  78      51.060 -23.654  27.495  1.00  0.00           C  
ATOM    521  OD1 ASP A  78      50.611 -22.817  28.313  1.00  0.00           O  
ATOM    522  OD2 ASP A  78      51.891 -24.541  27.801  1.00  0.00           O  
ATOM    523  H   ASP A  78      48.782 -22.013  27.343  1.00  0.00           H  
ATOM    524  HA  ASP A  78      48.870 -23.531  24.904  1.00  0.00           H  
ATOM    525  HB2 ASP A  78      51.004 -24.331  25.541  1.00  0.00           H  
ATOM    526  HB3 ASP A  78      50.904 -22.706  25.663  1.00  0.00           H  
ATOM    527  N   GLN A  79      48.978 -26.050  25.538  1.00  0.00           N  
ATOM    528  CA  GLN A  79      48.532 -27.435  25.763  1.00  0.00           C  
ATOM    529  C   GLN A  79      48.715 -27.889  27.226  1.00  0.00           C  
ATOM    530  O   GLN A  79      47.948 -28.716  27.735  1.00  0.00           O  
ATOM    531  CB  GLN A  79      49.279 -28.380  24.813  1.00  0.00           C  
ATOM    532  CG  GLN A  79      48.772 -29.818  24.806  1.00  0.00           C  
ATOM    533  CD  GLN A  79      47.317 -29.935  24.404  1.00  0.00           C  
ATOM    534  H   GLN A  79      49.653 -25.790  24.789  1.00  0.00           H  
ATOM    535  HA  GLN A  79      47.545 -27.480  25.553  1.00  0.00           H  
ATOM    536  HB2 GLN A  79      49.203 -28.020  23.878  1.00  0.00           H  
ATOM    537  HB3 GLN A  79      50.250 -28.395  25.074  1.00  0.00           H  
ATOM    538  HG2 GLN A  79      49.326 -30.348  24.161  1.00  0.00           H  
ATOM    539  HG3 GLN A  79      48.883 -30.199  25.726  1.00  0.00           H  
ATOM    540  OE1 GLN A  79      46.875 -29.335  23.420  1.00  0.00           O  
ATOM    541  NE2 GLN A  79      46.562 -30.720  25.165  1.00  0.00           N  
ATOM    542 HE21 GLN A  79      45.569 -30.839  24.967  1.00  0.00           H  
ATOM    543 HE22 GLN A  79      46.990 -31.204  25.951  1.00  0.00           H  
ATOM    544  N   SER A  80      49.728 -27.327  27.886  1.00  0.00           N  
ATOM    545  CA  SER A  80      50.049 -27.654  29.288  1.00  0.00           C  
ATOM    546  C   SER A  80      49.286 -26.797  30.289  1.00  0.00           C  
ATOM    547  O   SER A  80      49.127 -27.187  31.449  1.00  0.00           O  
ATOM    548  CB  SER A  80      51.547 -27.478  29.567  1.00  0.00           C  
ATOM    549  OG  SER A  80      52.336 -28.328  28.761  1.00  0.00           O  
ATOM    550  H   SER A  80      50.277 -26.636  27.330  1.00  0.00           H  
ATOM    551  HA  SER A  80      49.791 -28.622  29.442  1.00  0.00           H  
ATOM    552  HB2 SER A  80      51.795 -26.528  29.382  1.00  0.00           H  
ATOM    553  HB3 SER A  80      51.718 -27.688  30.529  1.00  0.00           H  
ATOM    554  HG  SER A  80      51.743 -28.878  28.173  1.00  0.00           H  
ATOM    555  N   SER A  81      48.830 -25.630  29.827  1.00  0.00           N  
ATOM    556  CA  SER A  81      48.190 -24.601  30.676  1.00  0.00           C  
ATOM    557  C   SER A  81      47.216 -25.158  31.719  1.00  0.00           C  
ATOM    558  O   SER A  81      47.161 -24.679  32.858  1.00  0.00           O  
ATOM    559  CB  SER A  81      47.454 -23.584  29.799  1.00  0.00           C  
ATOM    560  OG  SER A  81      46.402 -24.197  29.074  1.00  0.00           O  
ATOM    561  H   SER A  81      48.963 -25.497  28.795  1.00  0.00           H  
ATOM    562  HA  SER A  81      48.931 -24.112  31.172  1.00  0.00           H  
ATOM    563  HB2 SER A  81      47.074 -22.873  30.383  1.00  0.00           H  
ATOM    564  HB3 SER A  81      48.103 -23.188  29.156  1.00  0.00           H  
ATOM    565  HG  SER A  81      46.778 -24.675  28.281  1.00  0.00           H  
ATOM    566  N   GLY A  82      46.459 -26.170  31.306  1.00  0.00           N  
ATOM    567  CA  GLY A  82      45.442 -26.792  32.156  1.00  0.00           C  
ATOM    568  C   GLY A  82      44.153 -25.996  32.153  1.00  0.00           C  
ATOM    569  O   GLY A  82      43.347 -26.096  33.077  1.00  0.00           O  
ATOM    570  H   GLY A  82      46.650 -26.483  30.329  1.00  0.00           H  
ATOM    571  HA2 GLY A  82      45.261 -27.728  31.825  1.00  0.00           H  
ATOM    572  HA3 GLY A  82      45.795 -26.859  33.099  1.00  0.00           H  
ATOM    573  N   LYS A  83      43.973 -25.193  31.107  1.00  0.00           N  
ATOM    574  CA  LYS A  83      42.754 -24.377  30.934  1.00  0.00           C  
ATOM    575  C   LYS A  83      41.516 -25.250  30.716  1.00  0.00           C  
ATOM    576  O   LYS A  83      40.425 -24.921  31.183  1.00  0.00           O  
ATOM    577  CB  LYS A  83      42.908 -23.389  29.770  1.00  0.00           C  
ATOM    578  CG  LYS A  83      43.044 -24.038  28.397  1.00  0.00           C  
ATOM    579  CD  LYS A  83      43.211 -22.997  27.301  1.00  0.00           C  
ATOM    580  CE  LYS A  83      43.426 -23.652  25.938  1.00  0.00           C  
ATOM    581  NZ  LYS A  83      43.628 -22.646  24.866  1.00  0.00           N  
ATOM    582  H   LYS A  83      44.756 -25.185  30.422  1.00  0.00           H  
ATOM    583  HA  LYS A  83      42.619 -23.825  31.766  1.00  0.00           H  
ATOM    584  HB2 LYS A  83      42.103 -22.796  29.758  1.00  0.00           H  
ATOM    585  HB3 LYS A  83      43.725 -22.836  29.938  1.00  0.00           H  
ATOM    586  HG2 LYS A  83      43.845 -24.638  28.399  1.00  0.00           H  
ATOM    587  HG3 LYS A  83      42.224 -24.578  28.210  1.00  0.00           H  
ATOM    588  HD2 LYS A  83      42.389 -22.440  27.256  1.00  0.00           H  
ATOM    589  HD3 LYS A  83      44.003 -22.433  27.507  1.00  0.00           H  
ATOM    590  HE2 LYS A  83      44.232 -24.248  25.992  1.00  0.00           H  
ATOM    591  HE3 LYS A  83      42.622 -24.213  25.721  1.00  0.00           H  
ATOM    592  HZ1 LYS A  83      44.291 -21.962  25.171  1.00  0.00           H  
ATOM    593  HZ2 LYS A  83      43.972 -23.099  24.043  1.00  0.00           H  
ATOM    594  HZ3 LYS A  83      42.758 -22.198  24.660  1.00  0.00           H  
ATOM    595  N   SER A  84      41.710 -26.355  29.997  1.00  0.00           N  
ATOM    596  CA  SER A  84      40.658 -27.357  29.768  1.00  0.00           C  
ATOM    597  C   SER A  84      40.121 -27.894  31.088  1.00  0.00           C  
ATOM    598  O   SER A  84      38.918 -28.084  31.238  1.00  0.00           O  
ATOM    599  CB  SER A  84      41.185 -28.526  28.929  1.00  0.00           C  
ATOM    600  OG  SER A  84      40.151 -29.453  28.633  1.00  0.00           O  
ATOM    601  H   SER A  84      42.675 -26.452  29.607  1.00  0.00           H  
ATOM    602  HA  SER A  84      39.902 -26.903  29.285  1.00  0.00           H  
ATOM    603  HB2 SER A  84      41.553 -28.168  28.076  1.00  0.00           H  
ATOM    604  HB3 SER A  84      41.900 -28.992  29.443  1.00  0.00           H  
ATOM    605  HG  SER A  84      39.940 -29.987  29.450  1.00  0.00           H  
ATOM    606  N   SER A  85      41.035 -28.135  32.031  1.00  0.00           N  
ATOM    607  CA  SER A  85      40.697 -28.571  33.414  1.00  0.00           C  
ATOM    608  C   SER A  85      39.651 -27.698  34.074  1.00  0.00           C  
ATOM    609  O   SER A  85      38.869 -28.171  34.910  1.00  0.00           O  
ATOM    610  CB  SER A  85      41.925 -28.557  34.335  1.00  0.00           C  
ATOM    611  OG  SER A  85      41.526 -28.425  35.700  1.00  0.00           O  
ATOM    612  H   SER A  85      42.024 -27.992  31.721  1.00  0.00           H  
ATOM    613  HA  SER A  85      40.333 -29.514  33.346  1.00  0.00           H  
ATOM    614  HB2 SER A  85      42.418 -29.410  34.226  1.00  0.00           H  
ATOM    615  HB3 SER A  85      42.499 -27.785  34.093  1.00  0.00           H  
ATOM    616  HG  SER A  85      42.251 -27.970  36.211  1.00  0.00           H  
ATOM    617  N   VAL A  86      39.698 -26.415  33.721  1.00  0.00           N  
ATOM    618  CA  VAL A  86      38.753 -25.420  34.221  1.00  0.00           C  
ATOM    619  C   VAL A  86      37.415 -25.687  33.556  1.00  0.00           C  
ATOM    620  O   VAL A  86      36.407 -25.930  34.217  1.00  0.00           O  
ATOM    621  CB  VAL A  86      39.195 -23.965  33.897  1.00  0.00           C  
ATOM    622  CG1 VAL A  86      38.399 -22.979  34.727  1.00  0.00           C  
ATOM    623  CG2 VAL A  86      40.682 -23.775  34.135  1.00  0.00           C  
ATOM    624  H   VAL A  86      40.470 -26.181  33.055  1.00  0.00           H  
ATOM    625  HA  VAL A  86      38.647 -25.556  35.200  1.00  0.00           H  
ATOM    626  HB  VAL A  86      38.976 -23.796  32.943  1.00  0.00           H  
ATOM    627 HG11 VAL A  86      39.015 -22.471  35.330  1.00  0.00           H  
ATOM    628 HG12 VAL A  86      37.924 -22.336  34.124  1.00  0.00           H  
ATOM    629 HG13 VAL A  86      37.726 -23.471  35.281  1.00  0.00           H  
ATOM    630 HG21 VAL A  86      40.922 -24.132  35.038  1.00  0.00           H  
ATOM    631 HG22 VAL A  86      41.196 -24.268  33.433  1.00  0.00           H  
ATOM    632 HG23 VAL A  86      40.904 -22.800  34.090  1.00  0.00           H  
ATOM    633  N   LEU A  87      37.450 -25.679  32.228  1.00  0.00           N  
ATOM    634  CA  LEU A  87      36.262 -25.876  31.388  1.00  0.00           C  
ATOM    635  C   LEU A  87      35.554 -27.194  31.715  1.00  0.00           C  
ATOM    636  O   LEU A  87      34.322 -27.278  31.722  1.00  0.00           O  
ATOM    637  CB  LEU A  87      36.648 -25.850  29.903  1.00  0.00           C  
ATOM    638  CG  LEU A  87      37.434 -24.637  29.367  1.00  0.00           C  
ATOM    639  CD1 LEU A  87      37.900 -24.908  27.935  1.00  0.00           C  
ATOM    640  CD2 LEU A  87      36.638 -23.335  29.446  1.00  0.00           C  
ATOM    641  H   LEU A  87      38.404 -25.519  31.824  1.00  0.00           H  
ATOM    642  HA  LEU A  87      35.620 -25.120  31.562  1.00  0.00           H  
ATOM    643  HB2 LEU A  87      37.207 -26.665  29.718  1.00  0.00           H  
ATOM    644  HB3 LEU A  87      35.802 -25.911  29.366  1.00  0.00           H  
ATOM    645  HG  LEU A  87      38.226 -24.484  29.950  1.00  0.00           H  
ATOM    646 HD11 LEU A  87      37.104 -25.069  27.354  1.00  0.00           H  
ATOM    647 HD12 LEU A  87      38.408 -24.117  27.598  1.00  0.00           H  
ATOM    648 HD13 LEU A  87      38.490 -25.714  27.927  1.00  0.00           H  
ATOM    649 HD21 LEU A  87      36.400 -23.149  30.399  1.00  0.00           H  
ATOM    650 HD22 LEU A  87      37.193 -22.585  29.087  1.00  0.00           H  
ATOM    651 HD23 LEU A  87      35.803 -23.423  28.903  1.00  0.00           H  
ATOM    652  N   GLU A  88      36.360 -28.215  31.993  1.00  0.00           N  
ATOM    653  CA  GLU A  88      35.857 -29.531  32.408  1.00  0.00           C  
ATOM    654  C   GLU A  88      34.930 -29.392  33.602  1.00  0.00           C  
ATOM    655  O   GLU A  88      33.806 -29.885  33.595  1.00  0.00           O  
ATOM    656  CB  GLU A  88      36.998 -30.483  32.802  1.00  0.00           C  
ATOM    657  CG  GLU A  88      36.497 -31.866  33.249  1.00  0.00           C  
ATOM    658  CD  GLU A  88      37.560 -32.714  33.912  1.00  0.00           C  
ATOM    659  OE1 GLU A  88      38.124 -32.255  34.928  1.00  0.00           O  
ATOM    660  OE2 GLU A  88      37.811 -33.846  33.432  1.00  0.00           O  
ATOM    661  H   GLU A  88      37.377 -28.005  31.892  1.00  0.00           H  
ATOM    662  HA  GLU A  88      35.364 -29.956  31.642  1.00  0.00           H  
ATOM    663  HB2 GLU A  88      37.562 -30.617  32.015  1.00  0.00           H  
ATOM    664  HB3 GLU A  88      37.474 -30.086  33.557  1.00  0.00           H  
ATOM    665  HG2 GLU A  88      35.771 -31.726  33.900  1.00  0.00           H  
ATOM    666  HG3 GLU A  88      36.183 -32.346  32.448  1.00  0.00           H  
ATOM    667  N   ALA A  89      35.436 -28.718  34.628  1.00  0.00           N  
ATOM    668  CA  ALA A  89      34.708 -28.525  35.883  1.00  0.00           C  
ATOM    669  C   ALA A  89      33.561 -27.519  35.747  1.00  0.00           C  
ATOM    670  O   ALA A  89      32.662 -27.463  36.597  1.00  0.00           O  
ATOM    671  CB  ALA A  89      35.661 -28.085  36.972  1.00  0.00           C  
ATOM    672  H   ALA A  89      36.395 -28.337  34.465  1.00  0.00           H  
ATOM    673  HA  ALA A  89      34.320 -29.414  36.172  1.00  0.00           H  
ATOM    674  HB1 ALA A  89      35.383 -27.190  37.324  1.00  0.00           H  
ATOM    675  HB2 ALA A  89      35.651 -28.750  37.720  1.00  0.00           H  
ATOM    676  HB3 ALA A  89      36.590 -28.019  36.604  1.00  0.00           H  
ATOM    677  N   LEU A  90      33.609 -26.739  34.667  1.00  0.00           N  
ATOM    678  CA  LEU A  90      32.603 -25.699  34.372  1.00  0.00           C  
ATOM    679  C   LEU A  90      31.393 -26.297  33.665  1.00  0.00           C  
ATOM    680  O   LEU A  90      30.264 -25.833  33.827  1.00  0.00           O  
ATOM    681  CB  LEU A  90      33.204 -24.574  33.504  1.00  0.00           C  
ATOM    682  CG  LEU A  90      33.903 -23.405  34.218  1.00  0.00           C  
ATOM    683  CD1 LEU A  90      34.798 -23.901  35.324  1.00  0.00           C  
ATOM    684  CD2 LEU A  90      34.712 -22.557  33.258  1.00  0.00           C  
ATOM    685  H   LEU A  90      34.424 -26.924  34.038  1.00  0.00           H  
ATOM    686  HA  LEU A  90      32.302 -25.299  35.243  1.00  0.00           H  
ATOM    687  HB2 LEU A  90      33.879 -24.993  32.892  1.00  0.00           H  
ATOM    688  HB3 LEU A  90      32.461 -24.186  32.957  1.00  0.00           H  
ATOM    689  HG  LEU A  90      33.200 -22.797  34.595  1.00  0.00           H  
ATOM    690 HD11 LEU A  90      35.502 -24.508  34.948  1.00  0.00           H  
ATOM    691 HD12 LEU A  90      35.244 -23.125  35.777  1.00  0.00           H  
ATOM    692 HD13 LEU A  90      34.257 -24.407  36.000  1.00  0.00           H  
ATOM    693 HD21 LEU A  90      34.110 -22.176  32.554  1.00  0.00           H  
ATOM    694 HD22 LEU A  90      35.152 -21.808  33.757  1.00  0.00           H  
ATOM    695 HD23 LEU A  90      35.416 -23.120  32.821  1.00  0.00           H  
ATOM    696  N   SER A  91      31.652 -27.331  32.878  1.00  0.00           N  
ATOM    697  CA  SER A  91      30.621 -27.993  32.087  1.00  0.00           C  
ATOM    698  C   SER A  91      30.167 -29.280  32.766  1.00  0.00           C  
ATOM    699  O   SER A  91      28.972 -29.519  32.961  1.00  0.00           O  
ATOM    700  CB  SER A  91      31.179 -28.312  30.700  1.00  0.00           C  
ATOM    701  OG  SER A  91      32.279 -29.211  30.777  1.00  0.00           O  
ATOM    702  H   SER A  91      32.653 -27.631  32.872  1.00  0.00           H  
ATOM    703  HA  SER A  91      29.828 -27.378  32.029  1.00  0.00           H  
ATOM    704  HB2 SER A  91      30.460 -28.730  30.151  1.00  0.00           H  
ATOM    705  HB3 SER A  91      31.486 -27.465  30.273  1.00  0.00           H  
ATOM    706  HG  SER A  91      33.088 -28.717  31.090  1.00  0.00           H  
ATOM    707  N   GLY A  92      31.156 -30.099  33.114  1.00  0.00           N  
ATOM    708  CA  GLY A  92      30.942 -31.431  33.693  1.00  0.00           C  
ATOM    709  C   GLY A  92      30.986 -32.535  32.653  1.00  0.00           C  
ATOM    710  O   GLY A  92      31.015 -33.726  32.991  1.00  0.00           O  
ATOM    711  H   GLY A  92      32.116 -29.710  32.939  1.00  0.00           H  
ATOM    712  HA2 GLY A  92      31.651 -31.602  34.397  1.00  0.00           H  
ATOM    713  HA3 GLY A  92      30.044 -31.445  34.163  1.00  0.00           H  
ATOM    714  N   VAL A  93      31.002 -32.116  31.388  1.00  0.00           N  
ATOM    715  CA  VAL A  93      30.907 -33.013  30.226  1.00  0.00           C  
ATOM    716  C   VAL A  93      32.246 -33.220  29.498  1.00  0.00           C  
ATOM    717  O   VAL A  93      32.359 -34.085  28.624  1.00  0.00           O  
ATOM    718  CB  VAL A  93      29.884 -32.465  29.206  1.00  0.00           C  
ATOM    719  CG1 VAL A  93      28.489 -32.408  29.820  1.00  0.00           C  
ATOM    720  CG2 VAL A  93      30.304 -31.088  28.705  1.00  0.00           C  
ATOM    721  H   VAL A  93      31.090 -31.073  31.285  1.00  0.00           H  
ATOM    722  HA  VAL A  93      30.594 -33.919  30.557  1.00  0.00           H  
ATOM    723  HB  VAL A  93      29.842 -33.107  28.447  1.00  0.00           H  
ATOM    724 HG11 VAL A  93      27.808 -32.336  29.092  1.00  0.00           H  
ATOM    725 HG12 VAL A  93      28.325 -33.239  30.350  1.00  0.00           H  
ATOM    726 HG13 VAL A  93      28.422 -31.611  30.420  1.00  0.00           H  
ATOM    727 HG21 VAL A  93      30.221 -30.427  29.450  1.00  0.00           H  
ATOM    728 HG22 VAL A  93      31.253 -31.127  28.393  1.00  0.00           H  
ATOM    729 HG23 VAL A  93      29.711 -30.819  27.947  1.00  0.00           H  
ATOM    730  N   ALA A  94      33.243 -32.417  29.863  1.00  0.00           N  
ATOM    731  CA  ALA A  94      34.577 -32.461  29.234  1.00  0.00           C  
ATOM    732  C   ALA A  94      35.606 -33.290  30.011  1.00  0.00           C  
ATOM    733  O   ALA A  94      35.277 -34.003  30.959  1.00  0.00           O  
ATOM    734  CB  ALA A  94      35.102 -31.048  29.026  1.00  0.00           C  
ATOM    735  H   ALA A  94      33.006 -31.752  30.631  1.00  0.00           H  
ATOM    736  HA  ALA A  94      34.477 -32.862  28.304  1.00  0.00           H  
ATOM    737  HB1 ALA A  94      36.075 -31.016  29.253  1.00  0.00           H  
ATOM    738  HB2 ALA A  94      34.975 -30.781  28.071  1.00  0.00           H  
ATOM    739  HB3 ALA A  94      34.602 -30.415  29.617  1.00  0.00           H  
ATOM    740  N   VAL A 102      39.689 -32.897  19.207  1.00  0.00           N  
ATOM    741  CA  VAL A 102      39.371 -31.955  20.274  1.00  0.00           C  
ATOM    742  C   VAL A 102      39.122 -30.557  19.683  1.00  0.00           C  
ATOM    743  O   VAL A 102      38.274 -30.401  18.800  1.00  0.00           O  
ATOM    744  CB  VAL A 102      40.482 -31.942  21.351  1.00  0.00           C  
ATOM    745  CG1 VAL A 102      40.105 -31.017  22.508  1.00  0.00           C  
ATOM    746  CG2 VAL A 102      40.727 -33.346  21.860  1.00  0.00           C  
ATOM    747  H   VAL A 102      39.739 -32.671  18.230  1.00  0.00           H  
ATOM    748  HA  VAL A 102      38.524 -32.252  20.718  1.00  0.00           H  
ATOM    749  HB  VAL A 102      41.302 -31.565  20.933  1.00  0.00           H  
ATOM    750 HG11 VAL A 102      39.253 -30.545  22.289  1.00  0.00           H  
ATOM    751 HG12 VAL A 102      39.985 -31.559  23.339  1.00  0.00           H  
ATOM    752 HG13 VAL A 102      40.833 -30.348  22.647  1.00  0.00           H  
ATOM    753 HG21 VAL A 102      41.147 -33.896  21.136  1.00  0.00           H  
ATOM    754 HG22 VAL A 102      41.340 -33.313  22.651  1.00  0.00           H  
ATOM    755 HG23 VAL A 102      39.857 -33.760  22.131  1.00  0.00           H  
ATOM    756  N   THR A 103      39.868 -29.554  20.142  1.00  0.00           N  
ATOM    757  CA  THR A 103      39.621 -28.172  19.734  1.00  0.00           C  
ATOM    758  C   THR A 103      40.251 -27.876  18.372  1.00  0.00           C  
ATOM    759  O   THR A 103      41.373 -28.293  18.058  1.00  0.00           O  
ATOM    760  CB  THR A 103      40.093 -27.155  20.791  1.00  0.00           C  
ATOM    761  OG1 THR A 103      39.402 -27.398  22.023  1.00  0.00           O  
ATOM    762  CG2 THR A 103      39.794 -25.738  20.351  1.00  0.00           C  
ATOM    763  H   THR A 103      40.620 -29.832  20.797  1.00  0.00           H  
ATOM    764  HA  THR A 103      38.626 -28.034  19.657  1.00  0.00           H  
ATOM    765  HB  THR A 103      41.090 -27.289  20.953  1.00  0.00           H  
ATOM    766 HG21 THR A 103      40.632 -25.186  20.374  1.00  0.00           H  
ATOM    767 HG22 THR A 103      39.430 -25.738  19.415  1.00  0.00           H  
ATOM    768 HG23 THR A 103      39.115 -25.323  20.964  1.00  0.00           H  
ATOM    769  HG1 THR A 103      39.501 -26.611  22.640  1.00  0.00           H  
ATOM    770  N   ARG A 104      39.477 -27.154  17.573  1.00  0.00           N  
ATOM    771  CA  ARG A 104      39.800 -26.824  16.175  1.00  0.00           C  
ATOM    772  C   ARG A 104      39.255 -25.461  15.750  1.00  0.00           C  
ATOM    773  O   ARG A 104      39.296 -25.103  14.571  1.00  0.00           O  
ATOM    774  CB  ARG A 104      39.212 -27.884  15.240  1.00  0.00           C  
ATOM    775  CG  ARG A 104      39.905 -29.215  15.284  1.00  0.00           C  
ATOM    776  CD  ARG A 104      41.235 -29.089  14.720  1.00  0.00           C  
ATOM    777  NE  ARG A 104      41.920 -30.352  14.766  1.00  0.00           N  
ATOM    778  CZ  ARG A 104      42.719 -30.725  15.751  1.00  0.00           C  
ATOM    779  NH1 ARG A 104      42.955 -29.931  16.790  1.00  0.00           N  
ATOM    780  NH2 ARG A 104      43.293 -31.910  15.690  1.00  0.00           N  
ATOM    781  H   ARG A 104      38.584 -26.823  18.030  1.00  0.00           H  
ATOM    782  HA  ARG A 104      40.807 -26.815  16.073  1.00  0.00           H  
ATOM    783  HB2 ARG A 104      38.253 -28.016  15.492  1.00  0.00           H  
ATOM    784  HB3 ARG A 104      39.263 -27.530  14.306  1.00  0.00           H  
ATOM    785  HG2 ARG A 104      39.966 -29.517  16.233  1.00  0.00           H  
ATOM    786  HG3 ARG A 104      39.374 -29.874  14.754  1.00  0.00           H  
ATOM    787  HD2 ARG A 104      41.169 -28.791  13.768  1.00  0.00           H  
ATOM    788  HD3 ARG A 104      41.759 -28.418  15.244  1.00  0.00           H  
ATOM    789  HE  ARG A 104      41.787 -30.998  14.001  1.00  0.00           H  
ATOM    790 HH11 ARG A 104      42.510 -29.038  16.850  1.00  0.00           H  
ATOM    791 HH12 ARG A 104      43.579 -30.228  17.515  1.00  0.00           H  
ATOM    792 HH21 ARG A 104      43.116 -32.530  14.924  1.00  0.00           H  
ATOM    793 HH22 ARG A 104      43.920 -32.204  16.422  1.00  0.00           H  
ATOM    794  N   CYS A 105      38.739 -24.713  16.719  1.00  0.00           N  
ATOM    795  CA  CYS A 105      38.095 -23.420  16.478  1.00  0.00           C  
ATOM    796  C   CYS A 105      37.512 -22.859  17.782  1.00  0.00           C  
ATOM    797  O   CYS A 105      37.320 -23.598  18.753  1.00  0.00           O  
ATOM    798  CB  CYS A 105      36.981 -23.530  15.419  1.00  0.00           C  
ATOM    799  SG  CYS A 105      35.416 -24.245  16.016  1.00  0.00           S  
ATOM    800  H   CYS A 105      38.831 -25.127  17.678  1.00  0.00           H  
ATOM    801  HA  CYS A 105      38.791 -22.777  16.149  1.00  0.00           H  
ATOM    802  HB2 CYS A 105      36.793 -22.611  15.074  1.00  0.00           H  
ATOM    803  HB3 CYS A 105      37.321 -24.103  14.674  1.00  0.00           H  
ATOM    804  HG  CYS A 105      35.073 -23.693  16.773  1.00  0.00           H  
ATOM    805  N   PRO A 106      37.224 -21.547  17.807  1.00  0.00           N  
ATOM    806  CA  PRO A 106      36.649 -20.993  19.014  1.00  0.00           C  
ATOM    807  C   PRO A 106      35.344 -21.678  19.410  1.00  0.00           C  
ATOM    808  O   PRO A 106      34.588 -22.140  18.547  1.00  0.00           O  
ATOM    809  CB  PRO A 106      36.403 -19.533  18.640  1.00  0.00           C  
ATOM    810  CG  PRO A 106      37.397 -19.244  17.597  1.00  0.00           C  
ATOM    811  CD  PRO A 106      37.489 -20.498  16.807  1.00  0.00           C  
ATOM    812  HA  PRO A 106      37.312 -21.029  19.783  1.00  0.00           H  
ATOM    813  HB2 PRO A 106      35.463 -19.413  18.298  1.00  0.00           H  
ATOM    814  HB3 PRO A 106      36.526 -18.940  19.443  1.00  0.00           H  
ATOM    815  HG2 PRO A 106      37.099 -18.474  17.020  1.00  0.00           H  
ATOM    816  HG3 PRO A 106      38.287 -19.007  18.005  1.00  0.00           H  
ATOM    817  HD2 PRO A 106      36.803 -20.533  16.078  1.00  0.00           H  
ATOM    818  HD3 PRO A 106      38.400 -20.623  16.405  1.00  0.00           H  
ATOM    819  N   LEU A 107      35.099 -21.745  20.712  1.00  0.00           N  
ATOM    820  CA  LEU A 107      33.947 -22.458  21.215  1.00  0.00           C  
ATOM    821  C   LEU A 107      33.071 -21.519  21.970  1.00  0.00           C  
ATOM    822  O   LEU A 107      33.391 -21.113  23.081  1.00  0.00           O  
ATOM    823  CB  LEU A 107      34.354 -23.623  22.111  1.00  0.00           C  
ATOM    824  CG  LEU A 107      33.181 -24.478  22.604  1.00  0.00           C  
ATOM    825  CD1 LEU A 107      32.524 -23.851  23.809  1.00  0.00           C  
ATOM    826  CD2 LEU A 107      32.151 -24.714  21.500  1.00  0.00           C  
ATOM    827  H   LEU A 107      35.787 -21.256  21.313  1.00  0.00           H  
ATOM    828  HA  LEU A 107      33.435 -22.830  20.433  1.00  0.00           H  
ATOM    829  HB2 LEU A 107      34.953 -24.215  21.594  1.00  0.00           H  
ATOM    830  HB3 LEU A 107      34.807 -23.256  22.908  1.00  0.00           H  
ATOM    831  HG  LEU A 107      33.526 -25.389  22.842  1.00  0.00           H  
ATOM    832 HD11 LEU A 107      32.177 -22.941  23.573  1.00  0.00           H  
ATOM    833 HD12 LEU A 107      31.760 -24.423  24.117  1.00  0.00           H  
ATOM    834 HD13 LEU A 107      33.190 -23.765  24.554  1.00  0.00           H  
ATOM    835 HD21 LEU A 107      32.587 -25.188  20.735  1.00  0.00           H  
ATOM    836 HD22 LEU A 107      31.404 -25.273  21.858  1.00  0.00           H  
ATOM    837 HD23 LEU A 107      31.792 -23.835  21.188  1.00  0.00           H  
ATOM    838  N   VAL A 108      31.944 -21.197  21.361  1.00  0.00           N  
ATOM    839  CA  VAL A 108      30.932 -20.405  22.030  1.00  0.00           C  
ATOM    840  C   VAL A 108      30.387 -21.229  23.201  1.00  0.00           C  
ATOM    841  O   VAL A 108      29.416 -21.967  23.066  1.00  0.00           O  
ATOM    842  CB  VAL A 108      29.807 -19.977  21.063  1.00  0.00           C  
ATOM    843  CG1 VAL A 108      28.850 -19.015  21.735  1.00  0.00           C  
ATOM    844  CG2 VAL A 108      30.397 -19.340  19.823  1.00  0.00           C  
ATOM    845  H   VAL A 108      31.851 -21.551  20.390  1.00  0.00           H  
ATOM    846  HA  VAL A 108      31.361 -19.590  22.407  1.00  0.00           H  
ATOM    847  HB  VAL A 108      29.287 -20.795  20.827  1.00  0.00           H  
ATOM    848 HG11 VAL A 108      29.359 -18.396  22.335  1.00  0.00           H  
ATOM    849 HG12 VAL A 108      28.368 -18.478  21.041  1.00  0.00           H  
ATOM    850 HG13 VAL A 108      28.183 -19.527  22.278  1.00  0.00           H  
ATOM    851 HG21 VAL A 108      30.148 -18.371  19.795  1.00  0.00           H  
ATOM    852 HG22 VAL A 108      31.394 -19.428  19.845  1.00  0.00           H  
ATOM    853 HG23 VAL A 108      30.039 -19.800  19.009  1.00  0.00           H  
ATOM    854  N   LEU A 109      31.062 -21.122  24.340  1.00  0.00           N  
ATOM    855  CA  LEU A 109      30.632 -21.779  25.583  1.00  0.00           C  
ATOM    856  C   LEU A 109      29.512 -21.035  26.348  1.00  0.00           C  
ATOM    857  O   LEU A 109      29.763 -20.125  27.148  1.00  0.00           O  
ATOM    858  CB  LEU A 109      31.835 -21.995  26.491  1.00  0.00           C  
ATOM    859  CG  LEU A 109      31.638 -23.122  27.493  1.00  0.00           C  
ATOM    860  CD1 LEU A 109      31.386 -24.438  26.791  1.00  0.00           C  
ATOM    861  CD2 LEU A 109      32.856 -23.216  28.380  1.00  0.00           C  
ATOM    862  H   LEU A 109      31.922 -20.534  24.282  1.00  0.00           H  
ATOM    863  HA  LEU A 109      30.286 -22.707  25.351  1.00  0.00           H  
ATOM    864  HB2 LEU A 109      32.608 -22.229  25.925  1.00  0.00           H  
ATOM    865  HB3 LEU A 109      31.989 -21.165  26.999  1.00  0.00           H  
ATOM    866  HG  LEU A 109      30.855 -22.902  28.082  1.00  0.00           H  
ATOM    867 HD11 LEU A 109      32.167 -24.666  26.207  1.00  0.00           H  
ATOM    868 HD12 LEU A 109      31.259 -25.165  27.469  1.00  0.00           H  
ATOM    869 HD13 LEU A 109      30.562 -24.368  26.226  1.00  0.00           H  
ATOM    870 HD21 LEU A 109      32.987 -22.352  28.872  1.00  0.00           H  
ATOM    871 HD22 LEU A 109      32.737 -23.957  29.045  1.00  0.00           H  
ATOM    872 HD23 LEU A 109      33.669 -23.403  27.824  1.00  0.00           H  
ATOM    873  N   LYS A 110      28.277 -21.457  26.095  1.00  0.00           N  
ATOM    874  CA  LYS A 110      27.090 -20.806  26.658  1.00  0.00           C  
ATOM    875  C   LYS A 110      26.386 -21.706  27.650  1.00  0.00           C  
ATOM    876  O   LYS A 110      25.821 -22.738  27.284  1.00  0.00           O  
ATOM    877  CB  LYS A 110      26.111 -20.364  25.561  1.00  0.00           C  
ATOM    878  CG  LYS A 110      26.628 -19.184  24.724  1.00  0.00           C  
ATOM    879  CD  LYS A 110      25.541 -18.446  23.935  1.00  0.00           C  
ATOM    880  CE  LYS A 110      24.974 -19.287  22.803  1.00  0.00           C  
ATOM    881  NZ  LYS A 110      24.228 -18.458  21.799  1.00  0.00           N  
ATOM    882  H   LYS A 110      28.223 -22.287  25.465  1.00  0.00           H  
ATOM    883  HA  LYS A 110      27.381 -19.961  27.128  1.00  0.00           H  
ATOM    884  HB2 LYS A 110      25.958 -21.131  24.950  1.00  0.00           H  
ATOM    885  HB3 LYS A 110      25.261 -20.087  25.994  1.00  0.00           H  
ATOM    886  HG2 LYS A 110      27.080 -18.525  25.341  1.00  0.00           H  
ATOM    887  HG3 LYS A 110      27.320 -19.528  24.074  1.00  0.00           H  
ATOM    888  HD2 LYS A 110      24.801 -18.210  24.561  1.00  0.00           H  
ATOM    889  HD3 LYS A 110      25.937 -17.616  23.550  1.00  0.00           H  
ATOM    890  HE2 LYS A 110      25.727 -19.760  22.337  1.00  0.00           H  
ATOM    891  HE3 LYS A 110      24.348 -19.973  23.185  1.00  0.00           H  
ATOM    892  HZ1 LYS A 110      23.435 -18.046  22.242  1.00  0.00           H  
ATOM    893  HZ2 LYS A 110      24.833 -17.744  21.453  1.00  0.00           H  
ATOM    894  HZ3 LYS A 110      23.931 -19.045  21.049  1.00  0.00           H  
ATOM    895  N   LEU A 111      26.430 -21.280  28.910  1.00  0.00           N  
ATOM    896  CA  LEU A 111      25.788 -21.985  30.025  1.00  0.00           C  
ATOM    897  C   LEU A 111      24.968 -21.053  30.901  1.00  0.00           C  
ATOM    898  O   LEU A 111      25.257 -19.859  30.976  1.00  0.00           O  
ATOM    899  CB  LEU A 111      26.838 -22.675  30.903  1.00  0.00           C  
ATOM    900  CG  LEU A 111      27.665 -23.770  30.223  1.00  0.00           C  
ATOM    901  CD1 LEU A 111      28.726 -24.404  31.136  1.00  0.00           C  
ATOM    902  CD2 LEU A 111      26.724 -24.821  29.738  1.00  0.00           C  
ATOM    903  H   LEU A 111      26.967 -20.389  29.042  1.00  0.00           H  
ATOM    904  HA  LEU A 111      25.173 -22.690  29.641  1.00  0.00           H  
ATOM    905  HB2 LEU A 111      27.473 -21.979  31.223  1.00  0.00           H  
ATOM    906  HB3 LEU A 111      26.366 -23.093  31.672  1.00  0.00           H  
ATOM    907  HG  LEU A 111      28.126 -23.376  29.413  1.00  0.00           H  
ATOM    908 HD11 LEU A 111      28.275 -24.816  31.925  1.00  0.00           H  
ATOM    909 HD12 LEU A 111      29.221 -25.104  30.625  1.00  0.00           H  
ATOM    910 HD13 LEU A 111      29.360 -23.696  31.441  1.00  0.00           H  
ATOM    911 HD21 LEU A 111      26.071 -24.429  29.081  1.00  0.00           H  
ATOM    912 HD22 LEU A 111      27.231 -25.561  29.283  1.00  0.00           H  
ATOM    913 HD23 LEU A 111      26.209 -25.211  30.509  1.00  0.00           H  
ATOM    914  N   LYS A 112      23.960 -21.625  31.570  1.00  0.00           N  
ATOM    915  CA  LYS A 112      23.098 -20.902  32.545  1.00  0.00           C  
ATOM    916  C   LYS A 112      22.281 -21.826  33.463  1.00  0.00           C  
ATOM    917  O   LYS A 112      22.004 -22.977  33.114  1.00  0.00           O  
ATOM    918  CB  LYS A 112      22.138 -19.925  31.850  1.00  0.00           C  
ATOM    919  CG  LYS A 112      22.793 -18.703  31.211  1.00  0.00           C  
ATOM    920  CD  LYS A 112      21.761 -17.715  30.653  1.00  0.00           C  
ATOM    921  CE  LYS A 112      22.432 -16.515  29.988  1.00  0.00           C  
ATOM    922  NZ  LYS A 112      21.452 -15.535  29.426  1.00  0.00           N  
ATOM    923  H   LYS A 112      23.820 -22.639  31.352  1.00  0.00           H  
ATOM    924  HA  LYS A 112      23.696 -20.319  33.122  1.00  0.00           H  
ATOM    925  HB2 LYS A 112      21.649 -20.428  31.133  1.00  0.00           H  
ATOM    926  HB3 LYS A 112      21.475 -19.604  32.532  1.00  0.00           H  
ATOM    927  HG2 LYS A 112      23.346 -18.231  31.900  1.00  0.00           H  
ATOM    928  HG3 LYS A 112      23.385 -19.003  30.462  1.00  0.00           H  
ATOM    929  HD2 LYS A 112      21.206 -18.184  29.976  1.00  0.00           H  
ATOM    930  HD3 LYS A 112      21.196 -17.388  31.401  1.00  0.00           H  
ATOM    931  HE2 LYS A 112      23.008 -16.048  30.669  1.00  0.00           H  
ATOM    932  HE3 LYS A 112      23.026 -16.846  29.245  1.00  0.00           H  
ATOM    933  HZ1 LYS A 112      21.813 -14.611  29.536  1.00  0.00           H  
ATOM    934  HZ2 LYS A 112      21.312 -15.730  28.457  1.00  0.00           H  
ATOM    935  HZ3 LYS A 112      20.586 -15.620  29.916  1.00  0.00           H  
ATOM    936  N   LYS A 113      21.893 -21.304  34.630  1.00  0.00           N  
ATOM    937  CA  LYS A 113      21.064 -22.071  35.597  1.00  0.00           C  
ATOM    938  C   LYS A 113      19.619 -21.577  35.733  1.00  0.00           C  
ATOM    939  O   LYS A 113      19.335 -20.570  36.394  1.00  0.00           O  
ATOM    940  CB  LYS A 113      21.702 -22.181  36.993  1.00  0.00           C  
ATOM    941  CG  LYS A 113      20.770 -22.860  38.005  1.00  0.00           C  
ATOM    942  CD  LYS A 113      21.360 -23.004  39.382  1.00  0.00           C  
ATOM    943  CE  LYS A 113      20.297 -23.496  40.358  1.00  0.00           C  
ATOM    944  NZ  LYS A 113      19.069 -22.650  40.328  1.00  0.00           N  
ATOM    945  H   LYS A 113      22.210 -20.336  34.807  1.00  0.00           H  
ATOM    946  HA  LYS A 113      21.048 -23.044  35.295  1.00  0.00           H  
ATOM    947  HB2 LYS A 113      22.525 -22.723  36.917  1.00  0.00           H  
ATOM    948  HB3 LYS A 113      21.900 -21.268  37.317  1.00  0.00           H  
ATOM    949  HG2 LYS A 113      19.918 -22.318  38.063  1.00  0.00           H  
ATOM    950  HG3 LYS A 113      20.528 -23.775  37.648  1.00  0.00           H  
ATOM    951  HD2 LYS A 113      22.093 -23.669  39.359  1.00  0.00           H  
ATOM    952  HD3 LYS A 113      21.687 -22.124  39.696  1.00  0.00           H  
ATOM    953  HE2 LYS A 113      20.052 -24.441  40.121  1.00  0.00           H  
ATOM    954  HE3 LYS A 113      20.680 -23.486  41.287  1.00  0.00           H  
ATOM    955  HZ1 LYS A 113      19.223 -21.826  40.871  1.00  0.00           H  
ATOM    956  HZ2 LYS A 113      18.866 -22.397  39.383  1.00  0.00           H  
ATOM    957  HZ3 LYS A 113      18.303 -23.166  40.710  1.00  0.00           H  
ATOM    958  N   LEU A 114      18.719 -22.343  35.122  1.00  0.00           N  
ATOM    959  CA  LEU A 114      17.274 -22.164  35.269  1.00  0.00           C  
ATOM    960  C   LEU A 114      16.759 -23.392  36.004  1.00  0.00           C  
ATOM    961  O   LEU A 114      17.041 -24.523  35.604  1.00  0.00           O  
ATOM    962  CB  LEU A 114      16.593 -22.025  33.898  1.00  0.00           C  
ATOM    963  CG  LEU A 114      15.077 -21.786  33.849  1.00  0.00           C  
ATOM    964  CD1 LEU A 114      14.302 -22.999  34.320  1.00  0.00           C  
ATOM    965  CD2 LEU A 114      14.689 -20.573  34.664  1.00  0.00           C  
ATOM    966  H   LEU A 114      19.136 -23.095  34.519  1.00  0.00           H  
ATOM    967  HA  LEU A 114      17.108 -21.365  35.828  1.00  0.00           H  
ATOM    968  HB2 LEU A 114      17.029 -21.254  33.420  1.00  0.00           H  
ATOM    969  HB3 LEU A 114      16.777 -22.867  33.381  1.00  0.00           H  
ATOM    970  HG  LEU A 114      14.818 -21.567  32.903  1.00  0.00           H  
ATOM    971 HD11 LEU A 114      14.554 -23.215  35.265  1.00  0.00           H  
ATOM    972 HD12 LEU A 114      13.319 -22.810  34.276  1.00  0.00           H  
ATOM    973 HD13 LEU A 114      14.514 -23.784  33.735  1.00  0.00           H  
ATOM    974 HD21 LEU A 114      15.150 -19.760  34.303  1.00  0.00           H  
ATOM    975 HD22 LEU A 114      13.697 -20.436  34.618  1.00  0.00           H  
ATOM    976 HD23 LEU A 114      14.958 -20.706  35.620  1.00  0.00           H  
ATOM    977  N   VAL A 115      16.006 -23.179  37.078  1.00  0.00           N  
ATOM    978  CA  VAL A 115      15.520 -24.309  37.871  1.00  0.00           C  
ATOM    979  C   VAL A 115      14.325 -24.937  37.146  1.00  0.00           C  
ATOM    980  O   VAL A 115      13.224 -24.381  37.138  1.00  0.00           O  
ATOM    981  CB  VAL A 115      15.169 -23.927  39.326  1.00  0.00           C  
ATOM    982  CG1 VAL A 115      15.225 -25.156  40.224  1.00  0.00           C  
ATOM    983  CG2 VAL A 115      16.121 -22.870  39.843  1.00  0.00           C  
ATOM    984  H   VAL A 115      15.804 -22.196  37.294  1.00  0.00           H  
ATOM    985  HA  VAL A 115      16.243 -24.993  37.919  1.00  0.00           H  
ATOM    986  HB  VAL A 115      14.230 -23.603  39.334  1.00  0.00           H  
ATOM    987 HG11 VAL A 115      14.600 -25.035  40.995  1.00  0.00           H  
ATOM    988 HG12 VAL A 115      14.955 -25.964  39.701  1.00  0.00           H  
ATOM    989 HG13 VAL A 115      16.157 -25.277  40.566  1.00  0.00           H  
ATOM    990 HG21 VAL A 115      16.664 -22.509  39.083  1.00  0.00           H  
ATOM    991 HG22 VAL A 115      15.599 -22.126  40.262  1.00  0.00           H  
ATOM    992 HG23 VAL A 115      16.731 -23.275  40.526  1.00  0.00           H  
ATOM    993  N   ASN A 116      14.579 -26.078  36.501  1.00  0.00           N  
ATOM    994  CA  ASN A 116      13.560 -26.818  35.719  1.00  0.00           C  
ATOM    995  C   ASN A 116      13.653 -28.355  35.852  1.00  0.00           C  
ATOM    996  O   ASN A 116      12.799 -28.978  36.486  1.00  0.00           O  
ATOM    997  CB  ASN A 116      13.611 -26.391  34.234  1.00  0.00           C  
ATOM    998  CG  ASN A 116      12.720 -27.240  33.325  1.00  0.00           C  
ATOM    999  H   ASN A 116      15.565 -26.414  36.591  1.00  0.00           H  
ATOM   1000  HA  ASN A 116      12.655 -26.547  36.088  1.00  0.00           H  
ATOM   1001  HB2 ASN A 116      13.312 -25.442  34.173  1.00  0.00           H  
ATOM   1002  HB3 ASN A 116      14.553 -26.473  33.920  1.00  0.00           H  
ATOM   1003  OD1 ASN A 116      11.704 -27.785  33.752  1.00  0.00           O  
ATOM   1004  ND2 ASN A 116      13.098 -27.333  32.056  1.00  0.00           N  
ATOM   1005 HD21 ASN A 116      13.928 -26.867  31.744  1.00  0.00           H  
ATOM   1006 HD22 ASN A 116      12.556 -27.869  31.408  1.00  0.00           H  
ATOM   1007  N   GLU A 117      14.673 -28.955  35.241  1.00  0.00           N  
ATOM   1008  CA  GLU A 117      14.783 -30.423  35.140  1.00  0.00           C  
ATOM   1009  C   GLU A 117      16.250 -30.846  35.056  1.00  0.00           C  
ATOM   1010  O   GLU A 117      17.134 -29.990  35.059  1.00  0.00           O  
ATOM   1011  CB  GLU A 117      14.035 -30.920  33.891  1.00  0.00           C  
ATOM   1012  CG  GLU A 117      12.521 -30.728  33.917  1.00  0.00           C  
ATOM   1013  CD  GLU A 117      11.845 -31.080  32.590  1.00  0.00           C  
ATOM   1014  OE1 GLU A 117      12.552 -31.356  31.595  1.00  0.00           O  
ATOM   1015  OE2 GLU A 117      10.597 -31.074  32.541  1.00  0.00           O  
ATOM   1016  H   GLU A 117      15.384 -28.308  34.842  1.00  0.00           H  
ATOM   1017  HA  GLU A 117      14.356 -30.844  35.944  1.00  0.00           H  
ATOM   1018  HB2 GLU A 117      14.386 -30.418  33.115  1.00  0.00           H  
ATOM   1019  HB3 GLU A 117      14.211 -31.888  33.804  1.00  0.00           H  
ATOM   1020  HG2 GLU A 117      12.146 -31.323  34.603  1.00  0.00           H  
ATOM   1021  HG3 GLU A 117      12.331 -29.781  34.099  1.00  0.00           H  
ATOM   1022  N   ASP A 118      16.518 -32.152  34.989  1.00  0.00           N  
ATOM   1023  CA  ASP A 118      17.885 -32.605  34.705  1.00  0.00           C  
ATOM   1024  C   ASP A 118      18.310 -31.973  33.388  1.00  0.00           C  
ATOM   1025  O   ASP A 118      17.750 -32.248  32.327  1.00  0.00           O  
ATOM   1026  CB  ASP A 118      18.035 -34.124  34.614  1.00  0.00           C  
ATOM   1027  CG  ASP A 118      17.783 -34.821  35.932  1.00  0.00           C  
ATOM   1028  OD1 ASP A 118      18.728 -35.441  36.467  1.00  0.00           O  
ATOM   1029  OD2 ASP A 118      16.645 -34.749  36.434  1.00  0.00           O  
ATOM   1030  H   ASP A 118      15.724 -32.779  35.146  1.00  0.00           H  
ATOM   1031  HA  ASP A 118      18.471 -32.231  35.415  1.00  0.00           H  
ATOM   1032  HB2 ASP A 118      17.379 -34.457  33.944  1.00  0.00           H  
ATOM   1033  HB3 ASP A 118      18.963 -34.323  34.317  1.00  0.00           H  
ATOM   1034  N   LYS A 119      19.312 -31.117  33.496  1.00  0.00           N  
ATOM   1035  CA  LYS A 119      19.704 -30.181  32.440  1.00  0.00           C  
ATOM   1036  C   LYS A 119      20.096 -30.792  31.088  1.00  0.00           C  
ATOM   1037  O   LYS A 119      20.826 -31.781  31.029  1.00  0.00           O  
ATOM   1038  CB  LYS A 119      20.824 -29.290  32.962  1.00  0.00           C  
ATOM   1039  CG  LYS A 119      22.287 -29.763  32.711  1.00  0.00           C  
ATOM   1040  CD  LYS A 119      23.095 -29.998  33.992  1.00  0.00           C  
ATOM   1041  CE  LYS A 119      24.001 -31.214  34.024  1.00  0.00           C  
ATOM   1042  NZ  LYS A 119      23.322 -32.462  33.610  1.00  0.00           N  
ATOM   1043  H   LYS A 119      19.817 -31.162  34.420  1.00  0.00           H  
ATOM   1044  HA  LYS A 119      18.923 -29.529  32.280  1.00  0.00           H  
ATOM   1045  HB2 LYS A 119      20.733 -28.377  32.542  1.00  0.00           H  
ATOM   1046  HB3 LYS A 119      20.714 -29.185  33.960  1.00  0.00           H  
ATOM   1047  HG2 LYS A 119      22.252 -30.620  32.185  1.00  0.00           H  
ATOM   1048  HG3 LYS A 119      22.751 -29.065  32.156  1.00  0.00           H  
ATOM   1049  HD2 LYS A 119      23.664 -29.171  34.161  1.00  0.00           H  
ATOM   1050  HD3 LYS A 119      22.441 -30.066  34.770  1.00  0.00           H  
ATOM   1051  HE2 LYS A 119      24.789 -31.047  33.413  1.00  0.00           H  
ATOM   1052  HE3 LYS A 119      24.360 -31.328  34.963  1.00  0.00           H  
ATOM   1053  HZ1 LYS A 119      23.577 -32.688  32.669  1.00  0.00           H  
ATOM   1054  HZ2 LYS A 119      23.595 -33.210  34.216  1.00  0.00           H  
ATOM   1055  HZ3 LYS A 119      22.330 -32.338  33.663  1.00  0.00           H  
ATOM   1056  N   TRP A 120      19.610 -30.168  30.010  1.00  0.00           N  
ATOM   1057  CA  TRP A 120      19.899 -30.629  28.627  1.00  0.00           C  
ATOM   1058  C   TRP A 120      21.095 -29.997  27.896  1.00  0.00           C  
ATOM   1059  O   TRP A 120      21.555 -28.897  28.214  1.00  0.00           O  
ATOM   1060  CB  TRP A 120      18.664 -30.605  27.702  1.00  0.00           C  
ATOM   1061  CG  TRP A 120      17.973 -29.281  27.460  1.00  0.00           C  
ATOM   1062  CD1 TRP A 120      18.240 -28.375  26.465  1.00  0.00           C  
ATOM   1063  CD2 TRP A 120      16.842 -28.769  28.168  1.00  0.00           C  
ATOM   1064  NE1 TRP A 120      17.364 -27.322  26.535  1.00  0.00           N  
ATOM   1065  CE2 TRP A 120      16.497 -27.534  27.574  1.00  0.00           C  
ATOM   1066  CE3 TRP A 120      16.103 -29.220  29.265  1.00  0.00           C  
ATOM   1067  CZ2 TRP A 120      15.444 -26.746  28.041  1.00  0.00           C  
ATOM   1068  CZ3 TRP A 120      15.057 -28.438  29.726  1.00  0.00           C  
ATOM   1069  CH2 TRP A 120      14.737 -27.214  29.114  1.00  0.00           C  
ATOM   1070  H   TRP A 120      19.018 -29.341  30.213  1.00  0.00           H  
ATOM   1071  HA  TRP A 120      20.077 -31.642  28.684  1.00  0.00           H  
ATOM   1072  HB2 TRP A 120      18.937 -30.960  26.796  1.00  0.00           H  
ATOM   1073  HB3 TRP A 120      17.967 -31.231  28.083  1.00  0.00           H  
ATOM   1074  HD1 TRP A 120      18.968 -28.470  25.788  1.00  0.00           H  
ATOM   1075  HE1 TRP A 120      17.357 -26.528  25.928  1.00  0.00           H  
ATOM   1076  HE3 TRP A 120      16.319 -30.085  29.709  1.00  0.00           H  
ATOM   1077  HZ2 TRP A 120      15.229 -25.873  27.595  1.00  0.00           H  
ATOM   1078  HZ3 TRP A 120      14.523 -28.751  30.507  1.00  0.00           H  
ATOM   1079  HH2 TRP A 120      13.972 -26.683  29.481  1.00  0.00           H  
ATOM   1080  N   ARG A 121      21.549 -30.734  26.882  1.00  0.00           N  
ATOM   1081  CA  ARG A 121      22.770 -30.446  26.115  1.00  0.00           C  
ATOM   1082  C   ARG A 121      22.557 -30.036  24.640  1.00  0.00           C  
ATOM   1083  O   ARG A 121      22.080 -30.834  23.835  1.00  0.00           O  
ATOM   1084  CB  ARG A 121      23.639 -31.707  26.140  1.00  0.00           C  
ATOM   1085  CG  ARG A 121      23.965 -32.218  27.543  1.00  0.00           C  
ATOM   1086  CD  ARG A 121      25.013 -31.354  28.216  1.00  0.00           C  
ATOM   1087  NE  ARG A 121      25.389 -31.876  29.530  1.00  0.00           N  
ATOM   1088  CZ  ARG A 121      24.842 -31.504  30.679  1.00  0.00           C  
ATOM   1089  NH1 ARG A 121      25.265 -32.044  31.814  1.00  0.00           N  
ATOM   1090  NH2 ARG A 121      23.876 -30.597  30.691  1.00  0.00           N  
ATOM   1091  H   ARG A 121      20.940 -31.572  26.666  1.00  0.00           H  
ATOM   1092  HA  ARG A 121      23.274 -29.687  26.583  1.00  0.00           H  
ATOM   1093  HB2 ARG A 121      23.155 -32.430  25.656  1.00  0.00           H  
ATOM   1094  HB3 ARG A 121      24.499 -31.504  25.681  1.00  0.00           H  
ATOM   1095  HG2 ARG A 121      23.139 -32.201  28.098  1.00  0.00           H  
ATOM   1096  HG3 ARG A 121      24.317 -33.147  27.480  1.00  0.00           H  
ATOM   1097  HD2 ARG A 121      25.819 -31.328  27.631  1.00  0.00           H  
ATOM   1098  HD3 ARG A 121      24.638 -30.437  28.323  1.00  0.00           H  
ATOM   1099  HE  ARG A 121      26.122 -32.573  29.562  1.00  0.00           H  
ATOM   1100 HH11 ARG A 121      26.002 -32.712  31.831  1.00  0.00           H  
ATOM   1101 HH12 ARG A 121      24.830 -31.770  32.685  1.00  0.00           H  
ATOM   1102 HH21 ARG A 121      23.575 -30.180  29.829  1.00  0.00           H  
ATOM   1103 HH22 ARG A 121      23.448 -30.327  31.551  1.00  0.00           H  
ATOM   1104  N   GLY A 122      22.970 -28.822  24.274  1.00  0.00           N  
ATOM   1105  CA  GLY A 122      22.728 -28.290  22.910  1.00  0.00           C  
ATOM   1106  C   GLY A 122      23.881 -27.565  22.221  1.00  0.00           C  
ATOM   1107  O   GLY A 122      24.644 -26.848  22.865  1.00  0.00           O  
ATOM   1108  H   GLY A 122      23.467 -28.285  25.006  1.00  0.00           H  
ATOM   1109  HA2 GLY A 122      22.418 -29.072  22.311  1.00  0.00           H  
ATOM   1110  HA3 GLY A 122      21.912 -27.659  22.952  1.00  0.00           H  
ATOM   1111  N   LYS A 123      23.981 -27.748  20.896  1.00  0.00           N  
ATOM   1112  CA  LYS A 123      25.086 -27.197  20.068  1.00  0.00           C  
ATOM   1113  C   LYS A 123      24.779 -27.134  18.555  1.00  0.00           C  
ATOM   1114  O   LYS A 123      24.086 -28.001  18.013  1.00  0.00           O  
ATOM   1115  CB  LYS A 123      26.366 -28.030  20.237  1.00  0.00           C  
ATOM   1116  CG  LYS A 123      27.011 -27.976  21.595  1.00  0.00           C  
ATOM   1117  CD  LYS A 123      28.422 -28.546  21.561  1.00  0.00           C  
ATOM   1118  CE  LYS A 123      28.417 -30.053  21.577  1.00  0.00           C  
ATOM   1119  NZ  LYS A 123      29.805 -30.606  21.587  1.00  0.00           N  
ATOM   1120  H   LYS A 123      23.207 -28.319  20.483  1.00  0.00           H  
ATOM   1121  HA  LYS A 123      25.287 -26.255  20.393  1.00  0.00           H  
ATOM   1122  HB2 LYS A 123      26.135 -28.988  20.028  1.00  0.00           H  
ATOM   1123  HB3 LYS A 123      27.030 -27.708  19.551  1.00  0.00           H  
ATOM   1124  HG2 LYS A 123      27.059 -27.025  21.905  1.00  0.00           H  
ATOM   1125  HG3 LYS A 123      26.468 -28.508  22.245  1.00  0.00           H  
ATOM   1126  HD2 LYS A 123      28.871 -28.233  20.728  1.00  0.00           H  
ATOM   1127  HD3 LYS A 123      28.919 -28.216  22.360  1.00  0.00           H  
ATOM   1128  HE2 LYS A 123      27.934 -30.375  22.395  1.00  0.00           H  
ATOM   1129  HE3 LYS A 123      27.939 -30.393  20.763  1.00  0.00           H  
ATOM   1130  HZ1 LYS A 123      30.102 -30.732  22.532  1.00  0.00           H  
ATOM   1131  HZ2 LYS A 123      29.812 -31.484  21.112  1.00  0.00           H  
ATOM   1132  HZ3 LYS A 123      30.417 -29.967  21.124  1.00  0.00           H  
ATOM   1133  N   VAL A 124      25.331 -26.119  17.886  1.00  0.00           N  
ATOM   1134  CA  VAL A 124      25.225 -25.970  16.416  1.00  0.00           C  
ATOM   1135  C   VAL A 124      26.595 -25.980  15.737  1.00  0.00           C  
ATOM   1136  O   VAL A 124      27.555 -25.410  16.251  1.00  0.00           O  
ATOM   1137  CB  VAL A 124      24.454 -24.678  15.987  1.00  0.00           C  
ATOM   1138  CG1 VAL A 124      25.103 -23.423  16.545  1.00  0.00           C  
ATOM   1139  CG2 VAL A 124      24.355 -24.585  14.466  1.00  0.00           C  
ATOM   1140  H   VAL A 124      25.845 -25.435  18.482  1.00  0.00           H  
ATOM   1141  HA  VAL A 124      24.696 -26.755  16.068  1.00  0.00           H  
ATOM   1142  HB  VAL A 124      23.539 -24.741  16.379  1.00  0.00           H  
ATOM   1143 HG11 VAL A 124      25.924 -23.671  17.060  1.00  0.00           H  
ATOM   1144 HG12 VAL A 124      25.355 -22.813  15.793  1.00  0.00           H  
ATOM   1145 HG13 VAL A 124      24.460 -22.954  17.151  1.00  0.00           H  
ATOM   1146 HG21 VAL A 124      25.270 -24.666  14.073  1.00  0.00           H  
ATOM   1147 HG22 VAL A 124      23.776 -25.326  14.130  1.00  0.00           H  
ATOM   1148 HG23 VAL A 124      23.956 -23.704  14.217  1.00  0.00           H  
ATOM   1149  N   SER A 125      26.656 -26.618  14.568  1.00  0.00           N  
ATOM   1150  CA  SER A 125      27.902 -26.774  13.802  1.00  0.00           C  
ATOM   1151  C   SER A 125      27.965 -25.783  12.659  1.00  0.00           C  
ATOM   1152  O   SER A 125      28.912 -25.006  12.541  1.00  0.00           O  
ATOM   1153  CB  SER A 125      28.012 -28.194  13.236  1.00  0.00           C  
ATOM   1154  OG  SER A 125      29.143 -28.322  12.396  1.00  0.00           O  
ATOM   1155  H   SER A 125      25.740 -27.001  14.238  1.00  0.00           H  
ATOM   1156  HA  SER A 125      28.669 -26.586  14.426  1.00  0.00           H  
ATOM   1157  HB2 SER A 125      28.094 -28.834  13.994  1.00  0.00           H  
ATOM   1158  HB3 SER A 125      27.190 -28.391  12.709  1.00  0.00           H  
ATOM   1159  HG  SER A 125      29.851 -28.848  12.866  1.00  0.00           H  
ATOM   1160  N   TYR A 126      26.949 -25.832  11.810  1.00  0.00           N  
ATOM   1161  CA  TYR A 126      26.844 -24.925  10.674  1.00  0.00           C  
ATOM   1162  C   TYR A 126      25.561 -24.104  10.762  1.00  0.00           C  
ATOM   1163  O   TYR A 126      24.512 -24.638  11.114  1.00  0.00           O  
ATOM   1164  CB  TYR A 126      26.854 -25.715   9.372  1.00  0.00           C  
ATOM   1165  CG  TYR A 126      26.441 -24.881   8.195  1.00  0.00           C  
ATOM   1166  CD1 TYR A 126      27.367 -24.105   7.511  1.00  0.00           C  
ATOM   1167  CD2 TYR A 126      25.116 -24.841   7.785  1.00  0.00           C  
ATOM   1168  CE1 TYR A 126      26.990 -23.330   6.438  1.00  0.00           C  
ATOM   1169  CE2 TYR A 126      24.729 -24.068   6.715  1.00  0.00           C  
ATOM   1170  CZ  TYR A 126      25.670 -23.318   6.046  1.00  0.00           C  
ATOM   1171  OH  TYR A 126      25.286 -22.549   4.985  1.00  0.00           O  
ATOM   1172  H   TYR A 126      26.240 -26.566  12.021  1.00  0.00           H  
ATOM   1173  HA  TYR A 126      27.623 -24.290  10.701  1.00  0.00           H  
ATOM   1174  HB2 TYR A 126      27.776 -26.048   9.216  1.00  0.00           H  
ATOM   1175  HB3 TYR A 126      26.218 -26.472   9.461  1.00  0.00           H  
ATOM   1176  HD1 TYR A 126      28.327 -24.110   7.806  1.00  0.00           H  
ATOM   1177  HD2 TYR A 126      24.435 -25.385   8.277  1.00  0.00           H  
ATOM   1178  HE1 TYR A 126      27.668 -22.780   5.945  1.00  0.00           H  
ATOM   1179  HE2 TYR A 126      23.771 -24.049   6.423  1.00  0.00           H  
ATOM   1180  HH  TYR A 126      24.834 -21.722   5.320  1.00  0.00           H  
ATOM   1181  N   GLN A 127      25.642 -22.815  10.427  1.00  0.00           N  
ATOM   1182  CA  GLN A 127      24.446 -21.945  10.403  1.00  0.00           C  
ATOM   1183  C   GLN A 127      23.390 -22.506   9.454  1.00  0.00           C  
ATOM   1184  O   GLN A 127      22.295 -22.867   9.877  1.00  0.00           O  
ATOM   1185  CB  GLN A 127      24.778 -20.503   9.985  1.00  0.00           C  
ATOM   1186  CG  GLN A 127      23.563 -19.546  10.025  1.00  0.00           C  
ATOM   1187  CD  GLN A 127      23.856 -18.170   9.446  1.00  0.00           C  
ATOM   1188  H   GLN A 127      26.590 -22.479  10.190  1.00  0.00           H  
ATOM   1189  HA  GLN A 127      24.059 -21.937  11.329  1.00  0.00           H  
ATOM   1190  HB2 GLN A 127      25.470 -20.137  10.603  1.00  0.00           H  
ATOM   1191  HB3 GLN A 127      25.127 -20.508   9.050  1.00  0.00           H  
ATOM   1192  HG2 GLN A 127      22.821 -19.965   9.502  1.00  0.00           H  
ATOM   1193  HG3 GLN A 127      23.281 -19.443  10.979  1.00  0.00           H  
ATOM   1194  OE1 GLN A 127      25.006 -17.741   9.380  1.00  0.00           O  
ATOM   1195  NE2 GLN A 127      22.806 -17.472   9.022  1.00  0.00           N  
ATOM   1196 HE21 GLN A 127      22.923 -16.540   8.636  1.00  0.00           H  
ATOM   1197 HE22 GLN A 127      21.880 -17.889   9.090  1.00  0.00           H  
ATOM   1198  N   ILE A 131      20.211 -31.537  20.465  1.00  0.00           N  
ATOM   1199  CA  ILE A 131      19.682 -32.731  21.116  1.00  0.00           C  
ATOM   1200  C   ILE A 131      19.629 -32.525  22.630  1.00  0.00           C  
ATOM   1201  O   ILE A 131      20.449 -31.809  23.183  1.00  0.00           O  
ATOM   1202  CB  ILE A 131      20.538 -33.976  20.765  1.00  0.00           C  
ATOM   1203  CG1 ILE A 131      19.913 -35.261  21.316  1.00  0.00           C  
ATOM   1204  CG2 ILE A 131      21.959 -33.817  21.283  1.00  0.00           C  
ATOM   1205  CD1 ILE A 131      18.584 -35.620  20.701  1.00  0.00           C  
ATOM   1206  H   ILE A 131      20.499 -30.700  20.939  1.00  0.00           H  
ATOM   1207  HA  ILE A 131      18.734 -32.825  20.808  1.00  0.00           H  
ATOM   1208  HB  ILE A 131      20.572 -34.049  19.771  1.00  0.00           H  
ATOM   1209 HG12 ILE A 131      20.557 -36.013  21.165  1.00  0.00           H  
ATOM   1210 HG13 ILE A 131      19.792 -35.147  22.305  1.00  0.00           H  
ATOM   1211 HG21 ILE A 131      22.510 -34.598  20.992  1.00  0.00           H  
ATOM   1212 HG22 ILE A 131      22.356 -32.977  20.917  1.00  0.00           H  
ATOM   1213 HG23 ILE A 131      21.948 -33.772  22.281  1.00  0.00           H  
ATOM   1214 HD11 ILE A 131      18.696 -35.750  19.716  1.00  0.00           H  
ATOM   1215 HD12 ILE A 131      18.244 -36.466  21.111  1.00  0.00           H  
ATOM   1216 HD13 ILE A 131      17.929 -34.883  20.867  1.00  0.00           H  
ATOM   1217  N   GLU A 132      18.647 -33.145  23.284  1.00  0.00           N  
ATOM   1218  CA  GLU A 132      18.477 -33.063  24.754  1.00  0.00           C  
ATOM   1219  C   GLU A 132      18.456 -34.466  25.372  1.00  0.00           C  
ATOM   1220  O   GLU A 132      17.448 -34.911  25.934  1.00  0.00           O  
ATOM   1221  CB  GLU A 132      17.208 -32.287  25.133  1.00  0.00           C  
ATOM   1222  CG  GLU A 132      17.270 -30.793  24.816  1.00  0.00           C  
ATOM   1223  CD  GLU A 132      16.949 -30.434  23.378  1.00  0.00           C  
ATOM   1224  OE1 GLU A 132      16.677 -31.343  22.568  1.00  0.00           O  
ATOM   1225  OE2 GLU A 132      16.989 -29.226  23.055  1.00  0.00           O  
ATOM   1226  H   GLU A 132      18.002 -33.697  22.677  1.00  0.00           H  
ATOM   1227  HA  GLU A 132      19.233 -32.534  25.145  1.00  0.00           H  
ATOM   1228  HB2 GLU A 132      16.460 -32.668  24.620  1.00  0.00           H  
ATOM   1229  HB3 GLU A 132      17.079 -32.379  26.103  1.00  0.00           H  
ATOM   1230  HG2 GLU A 132      16.612 -30.331  25.394  1.00  0.00           H  
ATOM   1231  HG3 GLU A 132      18.190 -30.478  25.004  1.00  0.00           H  
ATOM   1232  N   ILE A 133      19.599 -35.137  25.272  1.00  0.00           N  
ATOM   1233  CA  ILE A 133      19.733 -36.546  25.674  1.00  0.00           C  
ATOM   1234  C   ILE A 133      20.268 -36.710  27.106  1.00  0.00           C  
ATOM   1235  O   ILE A 133      20.322 -37.825  27.624  1.00  0.00           O  
ATOM   1236  CB  ILE A 133      20.606 -37.330  24.650  1.00  0.00           C  
ATOM   1237  CG1 ILE A 133      20.634 -38.827  24.970  1.00  0.00           C  
ATOM   1238  CG2 ILE A 133      22.006 -36.746  24.577  1.00  0.00           C  
ATOM   1239  CD1 ILE A 133      21.240 -39.665  23.876  1.00  0.00           C  
ATOM   1240  H   ILE A 133      20.395 -34.584  24.885  1.00  0.00           H  
ATOM   1241  HA  ILE A 133      18.799 -36.928  25.673  1.00  0.00           H  
ATOM   1242  HB  ILE A 133      20.193 -37.210  23.751  1.00  0.00           H  
ATOM   1243 HG12 ILE A 133      21.155 -38.958  25.811  1.00  0.00           H  
ATOM   1244 HG13 ILE A 133      19.694 -39.128  25.126  1.00  0.00           H  
ATOM   1245 HG21 ILE A 133      22.526 -37.210  23.861  1.00  0.00           H  
ATOM   1246 HG22 ILE A 133      21.952 -35.771  24.367  1.00  0.00           H  
ATOM   1247 HG23 ILE A 133      22.467 -36.871  25.454  1.00  0.00           H  
ATOM   1248 HD11 ILE A 133      22.185 -39.377  23.717  1.00  0.00           H  
ATOM   1249 HD12 ILE A 133      21.228 -40.628  24.146  1.00  0.00           H  
ATOM   1250 HD13 ILE A 133      20.712 -39.550  23.034  1.00  0.00           H  
ATOM   1251  N   SER A 134      20.632 -35.595  27.742  1.00  0.00           N  
ATOM   1252  CA  SER A 134      21.132 -35.578  29.131  1.00  0.00           C  
ATOM   1253  C   SER A 134      22.392 -36.419  29.284  1.00  0.00           C  
ATOM   1254  O   SER A 134      22.614 -37.071  30.307  1.00  0.00           O  
ATOM   1255  CB  SER A 134      20.052 -36.043  30.116  1.00  0.00           C  
ATOM   1256  OG  SER A 134      20.482 -35.886  31.458  1.00  0.00           O  
ATOM   1257  H   SER A 134      20.534 -34.723  27.171  1.00  0.00           H  
ATOM   1258  HA  SER A 134      21.361 -34.624  29.360  1.00  0.00           H  
ATOM   1259  HB2 SER A 134      19.232 -35.498  29.971  1.00  0.00           H  
ATOM   1260  HB3 SER A 134      19.860 -37.005  29.947  1.00  0.00           H  
ATOM   1261  HG  SER A 134      20.654 -34.919  31.641  1.00  0.00           H  
ATOM   1262  N   ASP A 135      23.220 -36.371  28.252  1.00  0.00           N  
ATOM   1263  CA  ASP A 135      24.359 -37.257  28.132  1.00  0.00           C  
ATOM   1264  C   ASP A 135      25.630 -36.434  28.012  1.00  0.00           C  
ATOM   1265  O   ASP A 135      25.944 -35.904  26.948  1.00  0.00           O  
ATOM   1266  CB  ASP A 135      24.152 -38.168  26.920  1.00  0.00           C  
ATOM   1267  CG  ASP A 135      25.346 -39.039  26.618  1.00  0.00           C  
ATOM   1268  OD1 ASP A 135      26.404 -38.858  27.251  1.00  0.00           O  
ATOM   1269  OD2 ASP A 135      25.222 -39.902  25.725  1.00  0.00           O  
ATOM   1270  H   ASP A 135      22.981 -35.644  27.539  1.00  0.00           H  
ATOM   1271  HA  ASP A 135      24.427 -37.779  28.986  1.00  0.00           H  
ATOM   1272  HB2 ASP A 135      23.366 -38.751  27.108  1.00  0.00           H  
ATOM   1273  HB3 ASP A 135      23.966 -37.589  26.131  1.00  0.00           H  
ATOM   1274  N   ALA A 136      26.350 -36.340  29.124  1.00  0.00           N  
ATOM   1275  CA  ALA A 136      27.638 -35.652  29.173  1.00  0.00           C  
ATOM   1276  C   ALA A 136      28.646 -36.300  28.233  1.00  0.00           C  
ATOM   1277  O   ALA A 136      29.464 -35.618  27.611  1.00  0.00           O  
ATOM   1278  CB  ALA A 136      28.177 -35.654  30.595  1.00  0.00           C  
ATOM   1279  H   ALA A 136      25.919 -36.798  29.958  1.00  0.00           H  
ATOM   1280  HA  ALA A 136      27.503 -34.694  28.890  1.00  0.00           H  
ATOM   1281  HB1 ALA A 136      27.609 -35.065  31.169  1.00  0.00           H  
ATOM   1282  HB2 ALA A 136      28.162 -36.586  30.958  1.00  0.00           H  
ATOM   1283  HB3 ALA A 136      29.117 -35.313  30.597  1.00  0.00           H  
ATOM   1284  N   SER A 137      28.575 -37.622  28.131  1.00  0.00           N  
ATOM   1285  CA  SER A 137      29.493 -38.377  27.275  1.00  0.00           C  
ATOM   1286  C   SER A 137      29.395 -37.943  25.807  1.00  0.00           C  
ATOM   1287  O   SER A 137      30.415 -37.714  25.162  1.00  0.00           O  
ATOM   1288  CB  SER A 137      29.244 -39.884  27.398  1.00  0.00           C  
ATOM   1289  OG  SER A 137      29.357 -40.310  28.745  1.00  0.00           O  
ATOM   1290  H   SER A 137      27.829 -38.067  28.698  1.00  0.00           H  
ATOM   1291  HA  SER A 137      30.434 -38.192  27.587  1.00  0.00           H  
ATOM   1292  HB2 SER A 137      28.326 -40.084  27.069  1.00  0.00           H  
ATOM   1293  HB3 SER A 137      29.919 -40.365  26.848  1.00  0.00           H  
ATOM   1294  HG  SER A 137      28.847 -39.686  29.336  1.00  0.00           H  
ATOM   1295  N   GLU A 138      28.167 -37.799  25.308  1.00  0.00           N  
ATOM   1296  CA  GLU A 138      27.916 -37.429  23.892  1.00  0.00           C  
ATOM   1297  C   GLU A 138      28.187 -35.955  23.630  1.00  0.00           C  
ATOM   1298  O   GLU A 138      28.381 -35.527  22.484  1.00  0.00           O  
ATOM   1299  CB  GLU A 138      26.468 -37.715  23.466  1.00  0.00           C  
ATOM   1300  CG  GLU A 138      26.213 -39.093  22.878  1.00  0.00           C  
ATOM   1301  CD  GLU A 138      24.935 -39.133  22.031  1.00  0.00           C  
ATOM   1302  OE1 GLU A 138      24.016 -38.317  22.274  1.00  0.00           O  
ATOM   1303  OE2 GLU A 138      24.847 -39.979  21.117  1.00  0.00           O  
ATOM   1304  H   GLU A 138      27.397 -37.966  25.987  1.00  0.00           H  
ATOM   1305  HA  GLU A 138      28.503 -37.996  23.298  1.00  0.00           H  
ATOM   1306  HB2 GLU A 138      25.899 -37.622  24.271  1.00  0.00           H  
ATOM   1307  HB3 GLU A 138      26.223 -37.045  22.779  1.00  0.00           H  
ATOM   1308  HG2 GLU A 138      26.959 -39.324  22.288  1.00  0.00           H  
ATOM   1309  HG3 GLU A 138      26.094 -39.730  23.611  1.00  0.00           H  
ATOM   1310  N   VAL A 139      28.169 -35.183  24.706  1.00  0.00           N  
ATOM   1311  CA  VAL A 139      28.399 -33.749  24.629  1.00  0.00           C  
ATOM   1312  C   VAL A 139      29.809 -33.458  24.122  1.00  0.00           C  
ATOM   1313  O   VAL A 139      30.026 -32.488  23.401  1.00  0.00           O  
ATOM   1314  CB  VAL A 139      28.171 -33.079  25.994  1.00  0.00           C  
ATOM   1315  CG1 VAL A 139      28.383 -31.579  25.898  1.00  0.00           C  
ATOM   1316  CG2 VAL A 139      26.776 -33.385  26.495  1.00  0.00           C  
ATOM   1317  H   VAL A 139      27.979 -35.685  25.599  1.00  0.00           H  
ATOM   1318  HA  VAL A 139      27.748 -33.359  23.969  1.00  0.00           H  
ATOM   1319  HB  VAL A 139      28.858 -33.432  26.623  1.00  0.00           H  
ATOM   1320 HG11 VAL A 139      27.498 -31.119  25.825  1.00  0.00           H  
ATOM   1321 HG12 VAL A 139      28.858 -31.254  26.716  1.00  0.00           H  
ATOM   1322 HG13 VAL A 139      28.934 -31.369  25.090  1.00  0.00           H  
ATOM   1323 HG21 VAL A 139      26.833 -33.954  27.317  1.00  0.00           H  
ATOM   1324 HG22 VAL A 139      26.305 -32.529  26.715  1.00  0.00           H  
ATOM   1325 HG23 VAL A 139      26.266 -33.874  25.786  1.00  0.00           H  
ATOM   1326  N   GLU A 140      30.753 -34.321  24.484  1.00  0.00           N  
ATOM   1327  CA  GLU A 140      32.144 -34.184  24.032  1.00  0.00           C  
ATOM   1328  C   GLU A 140      32.393 -34.973  22.741  1.00  0.00           C  
ATOM   1329  O   GLU A 140      33.276 -34.630  21.948  1.00  0.00           O  
ATOM   1330  CB  GLU A 140      33.124 -34.631  25.126  1.00  0.00           C  
ATOM   1331  CG  GLU A 140      34.521 -33.982  25.037  1.00  0.00           C  
ATOM   1332  CD  GLU A 140      35.438 -34.627  24.003  1.00  0.00           C  
ATOM   1333  OE1 GLU A 140      35.581 -35.869  24.009  1.00  0.00           O  
ATOM   1334  OE2 GLU A 140      36.028 -33.885  23.188  1.00  0.00           O  
ATOM   1335  H   GLU A 140      30.431 -35.089  25.104  1.00  0.00           H  
ATOM   1336  HA  GLU A 140      32.352 -33.212  23.874  1.00  0.00           H  
ATOM   1337  HB2 GLU A 140      32.742 -34.378  25.996  1.00  0.00           H  
ATOM   1338  HB3 GLU A 140      33.250 -35.602  25.042  1.00  0.00           H  
ATOM   1339  HG2 GLU A 140      34.398 -33.039  24.782  1.00  0.00           H  
ATOM   1340  HG3 GLU A 140      34.953 -34.073  25.917  1.00  0.00           H  
ATOM   1341  N   LYS A 141      31.591 -36.016  22.532  1.00  0.00           N  
ATOM   1342  CA  LYS A 141      31.756 -36.932  21.385  1.00  0.00           C  
ATOM   1343  C   LYS A 141      31.375 -36.308  20.037  1.00  0.00           C  
ATOM   1344  O   LYS A 141      31.534 -36.948  18.994  1.00  0.00           O  
ATOM   1345  CB  LYS A 141      30.945 -38.231  21.581  1.00  0.00           C  
ATOM   1346  CG  LYS A 141      31.361 -39.079  22.778  1.00  0.00           C  
ATOM   1347  CD  LYS A 141      30.380 -40.229  23.053  1.00  0.00           C  
ATOM   1348  CE  LYS A 141      30.764 -41.505  22.319  1.00  0.00           C  
ATOM   1349  NZ  LYS A 141      30.573 -41.397  20.854  1.00  0.00           N  
ATOM   1350  H   LYS A 141      30.838 -36.135  23.242  1.00  0.00           H  
ATOM   1351  HA  LYS A 141      32.730 -37.220  21.344  1.00  0.00           H  
ATOM   1352  HB2 LYS A 141      29.983 -37.978  21.693  1.00  0.00           H  
ATOM   1353  HB3 LYS A 141      31.047 -38.783  20.752  1.00  0.00           H  
ATOM   1354  HG2 LYS A 141      32.267 -39.470  22.604  1.00  0.00           H  
ATOM   1355  HG3 LYS A 141      31.406 -38.498  23.593  1.00  0.00           H  
ATOM   1356  HD2 LYS A 141      30.376 -40.412  24.033  1.00  0.00           H  
ATOM   1357  HD3 LYS A 141      29.472 -39.948  22.754  1.00  0.00           H  
ATOM   1358  HE2 LYS A 141      31.730 -41.711  22.514  1.00  0.00           H  
ATOM   1359  HE3 LYS A 141      30.202 -42.263  22.673  1.00  0.00           H  
ATOM   1360  HZ1 LYS A 141      30.465 -42.311  20.462  1.00  0.00           H  
ATOM   1361  HZ2 LYS A 141      29.754 -40.854  20.662  1.00  0.00           H  
ATOM   1362  HZ3 LYS A 141      31.370 -40.952  20.444  1.00  0.00           H  
ATOM   1363  N   GLU A 142      30.872 -35.076  20.053  1.00  0.00           N  
ATOM   1364  CA  GLU A 142      30.502 -34.392  18.806  1.00  0.00           C  
ATOM   1365  C   GLU A 142      31.574 -33.397  18.343  1.00  0.00           C  
ATOM   1366  O   GLU A 142      31.650 -33.063  17.155  1.00  0.00           O  
ATOM   1367  CB  GLU A 142      29.137 -33.713  18.949  1.00  0.00           C  
ATOM   1368  CG  GLU A 142      28.582 -33.091  17.655  1.00  0.00           C  
ATOM   1369  CD  GLU A 142      28.565 -34.048  16.459  1.00  0.00           C  
ATOM   1370  OE1 GLU A 142      28.123 -35.207  16.614  1.00  0.00           O  
ATOM   1371  OE2 GLU A 142      28.986 -33.634  15.356  1.00  0.00           O  
ATOM   1372  H   GLU A 142      30.766 -34.653  20.988  1.00  0.00           H  
ATOM   1373  HA  GLU A 142      30.349 -35.079  18.079  1.00  0.00           H  
ATOM   1374  HB2 GLU A 142      28.489 -34.394  19.245  1.00  0.00           H  
ATOM   1375  HB3 GLU A 142      29.227 -32.984  19.606  1.00  0.00           H  
ATOM   1376  HG2 GLU A 142      27.652 -32.815  17.825  1.00  0.00           H  
ATOM   1377  HG3 GLU A 142      29.155 -32.327  17.413  1.00  0.00           H  
ATOM   1378  N   ILE A 143      32.411 -32.947  19.279  1.00  0.00           N  
ATOM   1379  CA  ILE A 143      33.513 -32.021  18.962  1.00  0.00           C  
ATOM   1380  C   ILE A 143      34.447 -32.687  17.978  1.00  0.00           C  
ATOM   1381  O   ILE A 143      34.738 -32.148  16.918  1.00  0.00           O  
ATOM   1382  CB  ILE A 143      34.362 -31.614  20.198  1.00  0.00           C  
ATOM   1383  CG1 ILE A 143      33.572 -30.699  21.133  1.00  0.00           C  
ATOM   1384  CG2 ILE A 143      35.624 -30.882  19.766  1.00  0.00           C  
ATOM   1385  CD1 ILE A 143      32.637 -31.428  22.043  1.00  0.00           C  
ATOM   1386  H   ILE A 143      32.225 -33.298  20.237  1.00  0.00           H  
ATOM   1387  HA  ILE A 143      33.092 -31.248  18.492  1.00  0.00           H  
ATOM   1388  HB  ILE A 143      34.589 -32.447  20.694  1.00  0.00           H  
ATOM   1389 HG12 ILE A 143      34.225 -30.172  21.679  1.00  0.00           H  
ATOM   1390 HG13 ILE A 143      33.048 -30.059  20.568  1.00  0.00           H  
ATOM   1391 HG21 ILE A 143      36.173 -30.659  20.570  1.00  0.00           H  
ATOM   1392 HG22 ILE A 143      36.155 -31.465  19.153  1.00  0.00           H  
ATOM   1393 HG23 ILE A 143      35.375 -30.040  19.290  1.00  0.00           H  
ATOM   1394 HD11 ILE A 143      33.152 -32.065  22.621  1.00  0.00           H  
ATOM   1395 HD12 ILE A 143      32.152 -30.774  22.627  1.00  0.00           H  
ATOM   1396 HD13 ILE A 143      31.969 -31.943  21.503  1.00  0.00           H  
ATOM   1397  N   ASN A 144      34.882 -33.888  18.343  1.00  0.00           N  
ATOM   1398  CA  ASN A 144      35.843 -34.671  17.547  1.00  0.00           C  
ATOM   1399  C   ASN A 144      35.342 -34.964  16.130  1.00  0.00           C  
ATOM   1400  O   ASN A 144      36.144 -35.195  15.221  1.00  0.00           O  
ATOM   1401  CB  ASN A 144      36.178 -35.995  18.244  1.00  0.00           C  
ATOM   1402  CG  ASN A 144      36.616 -35.804  19.689  1.00  0.00           C  
ATOM   1403  OD1 ASN A 144      37.726 -36.184  20.075  1.00  0.00           O  
ATOM   1404  ND2 ASN A 144      35.744 -35.208  20.492  1.00  0.00           N  
ATOM   1405  H   ASN A 144      34.486 -34.237  19.246  1.00  0.00           H  
ATOM   1406  HA  ASN A 144      36.676 -34.106  17.455  1.00  0.00           H  
ATOM   1407  HB2 ASN A 144      35.366 -36.570  18.233  1.00  0.00           H  
ATOM   1408  HB3 ASN A 144      36.918 -36.435  17.744  1.00  0.00           H  
ATOM   1409 HD21 ASN A 144      34.854 -34.917  20.139  1.00  0.00           H  
ATOM   1410 HD22 ASN A 144      35.974 -35.048  21.453  1.00  0.00           H  
ATOM   1411  N   LYS A 145      34.015 -34.968  15.972  1.00  0.00           N  
ATOM   1412  CA  LYS A 145      33.350 -35.143  14.660  1.00  0.00           C  
ATOM   1413  C   LYS A 145      33.104 -33.824  13.937  1.00  0.00           C  
ATOM   1414  O   LYS A 145      33.413 -33.679  12.754  1.00  0.00           O  
ATOM   1415  CB  LYS A 145      31.991 -35.843  14.807  1.00  0.00           C  
ATOM   1416  CG  LYS A 145      31.299 -36.106  13.458  1.00  0.00           C  
ATOM   1417  CD  LYS A 145      30.041 -36.927  13.597  1.00  0.00           C  
ATOM   1418  CE  LYS A 145      29.486 -37.278  12.227  1.00  0.00           C  
ATOM   1419  NZ  LYS A 145      28.399 -38.284  12.309  1.00  0.00           N  
ATOM   1420  H   LYS A 145      33.476 -34.836  16.858  1.00  0.00           H  
ATOM   1421  HA  LYS A 145      33.942 -35.729  14.082  1.00  0.00           H  
ATOM   1422  HB2 LYS A 145      32.135 -36.716  15.254  1.00  0.00           H  
ATOM   1423  HB3 LYS A 145      31.397 -35.263  15.350  1.00  0.00           H  
ATOM   1424  HG2 LYS A 145      31.074 -35.219  13.041  1.00  0.00           H  
ATOM   1425  HG3 LYS A 145      31.947 -36.587  12.859  1.00  0.00           H  
ATOM   1426  HD2 LYS A 145      30.251 -37.769  14.077  1.00  0.00           H  
ATOM   1427  HD3 LYS A 145      29.359 -36.401  14.088  1.00  0.00           H  
ATOM   1428  HE2 LYS A 145      29.132 -36.442  11.797  1.00  0.00           H  
ATOM   1429  HE3 LYS A 145      30.231 -37.641  11.658  1.00  0.00           H  
ATOM   1430  HZ1 LYS A 145      28.665 -39.105  11.803  1.00  0.00           H  
ATOM   1431  HZ2 LYS A 145      28.235 -38.521  13.267  1.00  0.00           H  
ATOM   1432  HZ3 LYS A 145      27.562 -37.905  11.912  1.00  0.00           H  
ATOM   1433  N   ALA A 146      32.494 -32.888  14.652  1.00  0.00           N  
ATOM   1434  CA  ALA A 146      32.136 -31.598  14.079  1.00  0.00           C  
ATOM   1435  C   ALA A 146      33.393 -30.903  13.583  1.00  0.00           C  
ATOM   1436  O   ALA A 146      33.493 -30.513  12.415  1.00  0.00           O  
ATOM   1437  CB  ALA A 146      31.430 -30.741  15.112  1.00  0.00           C  
ATOM   1438  H   ALA A 146      32.297 -33.151  15.639  1.00  0.00           H  
ATOM   1439  HA  ALA A 146      31.522 -31.747  13.302  1.00  0.00           H  
ATOM   1440  HB1 ALA A 146      30.665 -30.259  14.684  1.00  0.00           H  
ATOM   1441  HB2 ALA A 146      31.084 -31.320  15.851  1.00  0.00           H  
ATOM   1442  HB3 ALA A 146      32.071 -30.072  15.490  1.00  0.00           H  
ATOM   1443  N   GLN A 147      34.361 -30.795  14.486  1.00  0.00           N  
ATOM   1444  CA  GLN A 147      35.623 -30.101  14.220  1.00  0.00           C  
ATOM   1445  C   GLN A 147      36.305 -30.639  12.982  1.00  0.00           C  
ATOM   1446  O   GLN A 147      36.704 -29.877  12.099  1.00  0.00           O  
ATOM   1447  CB  GLN A 147      36.576 -30.243  15.409  1.00  0.00           C  
ATOM   1448  CG  GLN A 147      36.125 -29.543  16.682  1.00  0.00           C  
ATOM   1449  CD  GLN A 147      35.961 -28.057  16.504  1.00  0.00           C  
ATOM   1450  H   GLN A 147      34.147 -31.247  15.405  1.00  0.00           H  
ATOM   1451  HA  GLN A 147      35.409 -29.127  14.062  1.00  0.00           H  
ATOM   1452  HB2 GLN A 147      36.689 -31.221  15.615  1.00  0.00           H  
ATOM   1453  HB3 GLN A 147      37.473 -29.867  15.148  1.00  0.00           H  
ATOM   1454  HG2 GLN A 147      35.248 -29.934  16.966  1.00  0.00           H  
ATOM   1455  HG3 GLN A 147      36.807 -29.711  17.396  1.00  0.00           H  
ATOM   1456  OE1 GLN A 147      35.236 -27.596  15.628  1.00  0.00           O  
ATOM   1457  NE2 GLN A 147      36.634 -27.292  17.344  1.00  0.00           N  
ATOM   1458 HE21 GLN A 147      36.587 -26.270  17.281  1.00  0.00           H  
ATOM   1459 HE22 GLN A 147      37.207 -27.729  18.065  1.00  0.00           H  
ATOM   1460  N   ASN A 148      36.410 -31.965  12.942  1.00  0.00           N  
ATOM   1461  CA  ASN A 148      37.027 -32.700  11.823  1.00  0.00           C  
ATOM   1462  C   ASN A 148      36.288 -32.468  10.494  1.00  0.00           C  
ATOM   1463  O   ASN A 148      36.866 -32.654   9.429  1.00  0.00           O  
ATOM   1464  CB  ASN A 148      37.128 -34.211  12.130  1.00  0.00           C  
ATOM   1465  CG  ASN A 148      38.311 -34.561  13.046  1.00  0.00           C  
ATOM   1466  H   ASN A 148      36.014 -32.453  13.781  1.00  0.00           H  
ATOM   1467  HA  ASN A 148      37.959 -32.332  11.707  1.00  0.00           H  
ATOM   1468  HB2 ASN A 148      36.289 -34.495  12.581  1.00  0.00           H  
ATOM   1469  HB3 ASN A 148      37.243 -34.697  11.270  1.00  0.00           H  
ATOM   1470  OD1 ASN A 148      39.040 -35.516  12.788  1.00  0.00           O  
ATOM   1471  ND2 ASN A 148      38.492 -33.796  14.116  1.00  0.00           N  
ATOM   1472 HD21 ASN A 148      37.858 -33.035  14.288  1.00  0.00           H  
ATOM   1473 HD22 ASN A 148      39.245 -33.972  14.742  1.00  0.00           H  
ATOM   1474  N   ALA A 149      35.022 -32.050  10.568  1.00  0.00           N  
ATOM   1475  CA  ALA A 149      34.225 -31.700   9.377  1.00  0.00           C  
ATOM   1476  C   ALA A 149      34.848 -30.536   8.605  1.00  0.00           C  
ATOM   1477  O   ALA A 149      34.995 -30.586   7.382  1.00  0.00           O  
ATOM   1478  CB  ALA A 149      32.791 -31.356   9.772  1.00  0.00           C  
ATOM   1479  H   ALA A 149      34.642 -31.991  11.537  1.00  0.00           H  
ATOM   1480  HA  ALA A 149      34.187 -32.505   8.772  1.00  0.00           H  
ATOM   1481  HB1 ALA A 149      32.764 -31.108  10.739  1.00  0.00           H  
ATOM   1482  HB2 ALA A 149      32.470 -30.587   9.221  1.00  0.00           H  
ATOM   1483  HB3 ALA A 149      32.204 -32.148   9.613  1.00  0.00           H  
ATOM   1484  N   ILE A 150      35.200 -29.489   9.336  1.00  0.00           N  
ATOM   1485  CA  ILE A 150      35.996 -28.393   8.791  1.00  0.00           C  
ATOM   1486  C   ILE A 150      37.472 -28.800   8.795  1.00  0.00           C  
ATOM   1487  O   ILE A 150      38.264 -28.404   7.927  1.00  0.00           O  
ATOM   1488  CB  ILE A 150      35.843 -27.140   9.651  1.00  0.00           C  
ATOM   1489  CG1 ILE A 150      36.458 -25.935   8.948  1.00  0.00           C  
ATOM   1490  CG2 ILE A 150      36.496 -27.343  11.006  1.00  0.00           C  
ATOM   1491  CD1 ILE A 150      35.721 -25.509   7.714  1.00  0.00           C  
ATOM   1492  H   ILE A 150      34.865 -29.513  10.323  1.00  0.00           H  
ATOM   1493  HA  ILE A 150      35.731 -28.299   7.834  1.00  0.00           H  
ATOM   1494  HB  ILE A 150      34.871 -26.963   9.772  1.00  0.00           H  
ATOM   1495 HG12 ILE A 150      36.484 -25.172   9.596  1.00  0.00           H  
ATOM   1496 HG13 ILE A 150      37.401 -26.167   8.700  1.00  0.00           H  
ATOM   1497 HG21 ILE A 150      36.358 -26.530  11.570  1.00  0.00           H  
ATOM   1498 HG22 ILE A 150      36.088 -28.134  11.460  1.00  0.00           H  
ATOM   1499 HG23 ILE A 150      37.476 -27.500  10.886  1.00  0.00           H  
ATOM   1500 HD11 ILE A 150      34.780 -25.262   7.950  1.00  0.00           H  
ATOM   1501 HD12 ILE A 150      36.176 -24.717   7.305  1.00  0.00           H  
ATOM   1502 HD13 ILE A 150      35.708 -26.260   7.052  1.00  0.00           H  
ATOM   1503  N   ALA A 151      37.803 -29.604   9.801  1.00  0.00           N  
ATOM   1504  CA  ALA A 151      39.177 -30.034  10.098  1.00  0.00           C  
ATOM   1505  C   ALA A 151      39.754 -31.045   9.111  1.00  0.00           C  
ATOM   1506  O   ALA A 151      40.953 -31.021   8.836  1.00  0.00           O  
ATOM   1507  CB  ALA A 151      39.260 -30.610  11.502  1.00  0.00           C  
ATOM   1508  H   ALA A 151      36.982 -29.917  10.384  1.00  0.00           H  
ATOM   1509  HA  ALA A 151      39.776 -29.207  10.100  1.00  0.00           H  
ATOM   1510  HB1 ALA A 151      40.091 -31.159  11.591  1.00  0.00           H  
ATOM   1511  HB2 ALA A 151      39.282 -29.865  12.169  1.00  0.00           H  
ATOM   1512  HB3 ALA A 151      38.462 -31.187  11.676  1.00  0.00           H  
ATOM   1513  N   GLY A 152      38.910 -31.945   8.609  1.00  0.00           N  
ATOM   1514  CA  GLY A 152      39.331 -32.978   7.638  1.00  0.00           C  
ATOM   1515  C   GLY A 152      39.926 -34.267   8.198  1.00  0.00           C  
ATOM   1516  O   GLY A 152      40.622 -34.992   7.482  1.00  0.00           O  
ATOM   1517  H   GLY A 152      37.931 -31.865   8.953  1.00  0.00           H  
ATOM   1518  HA2 GLY A 152      38.519 -33.214   7.046  1.00  0.00           H  
ATOM   1519  HA3 GLY A 152      40.009 -32.552   6.987  1.00  0.00           H  
ATOM   1520  N   GLU A 153      39.662 -34.537   9.478  1.00  0.00           N  
ATOM   1521  CA  GLU A 153      40.142 -35.753  10.180  1.00  0.00           C  
ATOM   1522  C   GLU A 153      41.606 -35.650  10.594  1.00  0.00           C  
ATOM   1523  O   GLU A 153      42.177 -36.579  11.174  1.00  0.00           O  
ATOM   1524  CB  GLU A 153      39.934 -37.023   9.357  1.00  0.00           C  
ATOM   1525  CG  GLU A 153      39.991 -38.293  10.194  1.00  0.00           C  
ATOM   1526  CD  GLU A 153      39.537 -39.508   9.430  1.00  0.00           C  
ATOM   1527  OE1 GLU A 153      40.174 -39.836   8.407  1.00  0.00           O  
ATOM   1528  OE2 GLU A 153      38.550 -40.139   9.858  1.00  0.00           O  
ATOM   1529  H   GLU A 153      39.079 -33.811   9.959  1.00  0.00           H  
ATOM   1530  HA  GLU A 153      39.567 -35.907  10.997  1.00  0.00           H  
ATOM   1531  HB2 GLU A 153      39.043 -36.975   8.950  1.00  0.00           H  
ATOM   1532  HB3 GLU A 153      40.652 -37.073   8.693  1.00  0.00           H  
ATOM   1533  HG2 GLU A 153      40.924 -38.437  10.466  1.00  0.00           H  
ATOM   1534  HG3 GLU A 153      39.392 -38.179  10.965  1.00  0.00           H  
ATOM   1535  N   GLY A 154      42.206 -34.509  10.286  1.00  0.00           N  
ATOM   1536  CA  GLY A 154      43.570 -34.229  10.694  1.00  0.00           C  
ATOM   1537  C   GLY A 154      43.548 -33.270  11.862  1.00  0.00           C  
ATOM   1538  O   GLY A 154      42.497 -32.714  12.219  1.00  0.00           O  
ATOM   1539  H   GLY A 154      41.623 -33.845   9.736  1.00  0.00           H  
ATOM   1540  HA2 GLY A 154      44.022 -35.080  10.966  1.00  0.00           H  
ATOM   1541  HA3 GLY A 154      44.072 -33.819   9.932  1.00  0.00           H  
ATOM   1542  N   MET A 155      44.712 -33.082  12.470  1.00  0.00           N  
ATOM   1543  CA  MET A 155      44.859 -32.012  13.435  1.00  0.00           C  
ATOM   1544  C   MET A 155      44.953 -30.719  12.639  1.00  0.00           C  
ATOM   1545  O   MET A 155      45.992 -30.387  12.072  1.00  0.00           O  
ATOM   1546  CB  MET A 155      46.042 -32.222  14.387  1.00  0.00           C  
ATOM   1547  CG  MET A 155      45.952 -33.503  15.238  1.00  0.00           C  
ATOM   1548  SD  MET A 155      47.293 -33.723  16.436  1.00  0.00           S  
ATOM   1549  CE  MET A 155      46.836 -32.546  17.706  1.00  0.00           C  
ATOM   1550  H   MET A 155      45.462 -33.734  12.205  1.00  0.00           H  
ATOM   1551  HA  MET A 155      44.040 -31.971  13.992  1.00  0.00           H  
ATOM   1552  HB2 MET A 155      46.894 -32.265  13.851  1.00  0.00           H  
ATOM   1553  HB3 MET A 155      46.104 -31.436  15.015  1.00  0.00           H  
ATOM   1554  HG2 MET A 155      45.033 -33.501  15.713  1.00  0.00           H  
ATOM   1555  HG3 MET A 155      45.903 -34.309  14.591  1.00  0.00           H  
ATOM   1556  HE1 MET A 155      46.275 -33.001  18.400  1.00  0.00           H  
ATOM   1557  HE2 MET A 155      47.662 -32.178  18.136  1.00  0.00           H  
ATOM   1558  HE3 MET A 155      46.314 -31.796  17.297  1.00  0.00           H  
ATOM   1559  N   GLY A 156      43.820 -30.033  12.555  1.00  0.00           N  
ATOM   1560  CA  GLY A 156      43.676 -28.824  11.741  1.00  0.00           C  
ATOM   1561  C   GLY A 156      43.058 -27.678  12.506  1.00  0.00           C  
ATOM   1562  O   GLY A 156      42.573 -27.854  13.615  1.00  0.00           O  
ATOM   1563  H   GLY A 156      43.033 -30.429  13.122  1.00  0.00           H  
ATOM   1564  HA2 GLY A 156      44.590 -28.549  11.396  1.00  0.00           H  
ATOM   1565  HA3 GLY A 156      43.104 -29.039  10.931  1.00  0.00           H  
ATOM   1566  N   ILE A 157      43.095 -26.489  11.925  1.00  0.00           N  
ATOM   1567  CA  ILE A 157      42.451 -25.332  12.550  1.00  0.00           C  
ATOM   1568  C   ILE A 157      41.610 -24.564  11.543  1.00  0.00           C  
ATOM   1569  O   ILE A 157      41.953 -24.507  10.354  1.00  0.00           O  
ATOM   1570  CB  ILE A 157      43.463 -24.365  13.241  1.00  0.00           C  
ATOM   1571  CG1 ILE A 157      44.454 -23.789  12.229  1.00  0.00           C  
ATOM   1572  CG2 ILE A 157      44.173 -25.054  14.407  1.00  0.00           C  
ATOM   1573  CD1 ILE A 157      43.908 -22.606  11.456  1.00  0.00           C  
ATOM   1574  H   ILE A 157      43.598 -26.447  11.026  1.00  0.00           H  
ATOM   1575  HA  ILE A 157      41.816 -25.702  13.236  1.00  0.00           H  
ATOM   1576  HB  ILE A 157      42.939 -23.614  13.629  1.00  0.00           H  
ATOM   1577 HG12 ILE A 157      45.276 -23.506  12.717  1.00  0.00           H  
ATOM   1578 HG13 ILE A 157      44.695 -24.510  11.582  1.00  0.00           H  
ATOM   1579 HG21 ILE A 157      44.753 -24.393  14.878  1.00  0.00           H  
ATOM   1580 HG22 ILE A 157      43.493 -25.414  15.041  1.00  0.00           H  
ATOM   1581 HG23 ILE A 157      44.733 -25.801  14.057  1.00  0.00           H  
ATOM   1582 HD11 ILE A 157      43.671 -21.875  12.094  1.00  0.00           H  
ATOM   1583 HD12 ILE A 157      44.602 -22.281  10.816  1.00  0.00           H  
ATOM   1584 HD13 ILE A 157      43.093 -22.888  10.952  1.00  0.00           H  
ATOM   1585  N   SER A 158      40.501 -23.997  12.034  1.00  0.00           N  
ATOM   1586  CA  SER A 158      39.637 -23.100  11.246  1.00  0.00           C  
ATOM   1587  C   SER A 158      39.181 -21.822  11.990  1.00  0.00           C  
ATOM   1588  O   SER A 158      38.867 -21.834  13.182  1.00  0.00           O  
ATOM   1589  CB  SER A 158      38.407 -23.854  10.718  1.00  0.00           C  
ATOM   1590  OG  SER A 158      37.820 -23.177   9.609  1.00  0.00           O  
ATOM   1591  H   SER A 158      40.298 -24.245  13.029  1.00  0.00           H  
ATOM   1592  HA  SER A 158      40.163 -22.802  10.427  1.00  0.00           H  
ATOM   1593  HB2 SER A 158      38.689 -24.763  10.428  1.00  0.00           H  
ATOM   1594  HB3 SER A 158      37.734 -23.919  11.448  1.00  0.00           H  
ATOM   1595  HG  SER A 158      38.522 -22.999   8.923  1.00  0.00           H  
ATOM   1596  N   HID A 159      39.135 -20.732  11.224  1.00  0.00           N  
ATOM   1597  CA  HID A 159      38.641 -19.399  11.657  1.00  0.00           C  
ATOM   1598  C   HID A 159      37.196 -19.439  12.110  1.00  0.00           C  
ATOM   1599  O   HID A 159      36.781 -18.654  12.941  1.00  0.00           O  
ATOM   1600  CB  HID A 159      38.761 -18.369  10.505  1.00  0.00           C  
ATOM   1601  CG  HID A 159      38.173 -18.828   9.192  1.00  0.00           C  
ATOM   1602  H   HID A 159      39.492 -20.891  10.240  1.00  0.00           H  
ATOM   1603  HA  HID A 159      39.217 -19.098  12.431  1.00  0.00           H  
ATOM   1604  HB2 HID A 159      38.293 -17.522  10.781  1.00  0.00           H  
ATOM   1605  HB3 HID A 159      39.735 -18.163  10.359  1.00  0.00           H  
ATOM   1606  ND1 HID A 159      36.822 -18.779   8.918  1.00  0.00           N  
ATOM   1607  CD2 HID A 159      38.759 -19.331   8.078  1.00  0.00           C  
ATOM   1608  CE1 HID A 159      36.601 -19.243   7.700  1.00  0.00           C  
ATOM   1609  NE2 HID A 159      37.760 -19.585   7.169  1.00  0.00           N  
ATOM   1610  HD1 HID A 159      36.119 -18.443   9.546  1.00  0.00           H  
ATOM   1611  HD2 HID A 159      39.734 -19.489   7.942  1.00  0.00           H  
ATOM   1612  HE1 HID A 159      35.712 -19.322   7.259  1.00  0.00           H  
ATOM   1613  N   GLU A 160      36.446 -20.357  11.513  1.00  0.00           N  
ATOM   1614  CA  GLU A 160      35.028 -20.563  11.776  1.00  0.00           C  
ATOM   1615  C   GLU A 160      34.812 -20.925  13.226  1.00  0.00           C  
ATOM   1616  O   GLU A 160      35.763 -21.173  13.949  1.00  0.00           O  
ATOM   1617  CB  GLU A 160      34.476 -21.684  10.885  1.00  0.00           C  
ATOM   1618  CG  GLU A 160      32.969 -21.702  10.695  1.00  0.00           C  
ATOM   1619  CD  GLU A 160      32.514 -22.843   9.802  1.00  0.00           C  
ATOM   1620  OE1 GLU A 160      33.058 -22.982   8.684  1.00  0.00           O  
ATOM   1621  OE2 GLU A 160      31.611 -23.603  10.222  1.00  0.00           O  
ATOM   1622  H   GLU A 160      36.979 -20.943  10.810  1.00  0.00           H  
ATOM   1623  HA  GLU A 160      34.519 -19.724  11.555  1.00  0.00           H  
ATOM   1624  HB2 GLU A 160      34.890 -21.582   9.989  1.00  0.00           H  
ATOM   1625  HB3 GLU A 160      34.737 -22.547  11.297  1.00  0.00           H  
ATOM   1626  HG2 GLU A 160      32.548 -21.827  11.572  1.00  0.00           H  
ATOM   1627  HG3 GLU A 160      32.700 -20.863  10.263  1.00  0.00           H  
ATOM   1628  N   LEU A 161      33.544 -20.944  13.628  1.00  0.00           N  
ATOM   1629  CA  LEU A 161      33.126 -21.201  15.014  1.00  0.00           C  
ATOM   1630  C   LEU A 161      32.009 -22.229  15.132  1.00  0.00           C  
ATOM   1631  O   LEU A 161      31.263 -22.495  14.185  1.00  0.00           O  
ATOM   1632  CB  LEU A 161      32.639 -19.912  15.685  1.00  0.00           C  
ATOM   1633  CG  LEU A 161      33.667 -19.112  16.474  1.00  0.00           C  
ATOM   1634  CD1 LEU A 161      34.790 -18.628  15.565  1.00  0.00           C  
ATOM   1635  CD2 LEU A 161      32.983 -17.949  17.186  1.00  0.00           C  
ATOM   1636  H   LEU A 161      32.850 -20.757  12.860  1.00  0.00           H  
ATOM   1637  HA  LEU A 161      33.933 -21.543  15.528  1.00  0.00           H  
ATOM   1638  HB2 LEU A 161      32.280 -19.314  14.967  1.00  0.00           H  
ATOM   1639  HB3 LEU A 161      31.902 -20.158  16.314  1.00  0.00           H  
ATOM   1640  HG  LEU A 161      34.052 -19.692  17.194  1.00  0.00           H  
ATOM   1641 HD11 LEU A 161      34.410 -18.045  14.847  1.00  0.00           H  
ATOM   1642 HD12 LEU A 161      35.452 -18.106  16.102  1.00  0.00           H  
ATOM   1643 HD13 LEU A 161      35.245 -19.415  15.149  1.00  0.00           H  
ATOM   1644 HD21 LEU A 161      32.289 -18.304  17.812  1.00  0.00           H  
ATOM   1645 HD22 LEU A 161      33.663 -17.428  17.702  1.00  0.00           H  
ATOM   1646 HD23 LEU A 161      32.549 -17.354  16.510  1.00  0.00           H  
ATOM   1647  N   ILE A 162      31.893 -22.774  16.335  1.00  0.00           N  
ATOM   1648  CA  ILE A 162      30.854 -23.742  16.659  1.00  0.00           C  
ATOM   1649  C   ILE A 162      30.279 -23.480  18.041  1.00  0.00           C  
ATOM   1650  O   ILE A 162      30.946 -23.651  19.067  1.00  0.00           O  
ATOM   1651  CB  ILE A 162      31.369 -25.174  16.595  1.00  0.00           C  
ATOM   1652  CG1 ILE A 162      31.758 -25.516  15.150  1.00  0.00           C  
ATOM   1653  CG2 ILE A 162      30.303 -26.133  17.117  1.00  0.00           C  
ATOM   1654  CD1 ILE A 162      32.324 -26.918  14.965  1.00  0.00           C  
ATOM   1655  H   ILE A 162      32.607 -22.451  17.027  1.00  0.00           H  
ATOM   1656  HA  ILE A 162      30.109 -23.587  16.002  1.00  0.00           H  
ATOM   1657  HB  ILE A 162      32.187 -25.240  17.152  1.00  0.00           H  
ATOM   1658 HG12 ILE A 162      30.947 -25.418  14.573  1.00  0.00           H  
ATOM   1659 HG13 ILE A 162      32.444 -24.854  14.846  1.00  0.00           H  
ATOM   1660 HG21 ILE A 162      30.656 -27.066  17.093  1.00  0.00           H  
ATOM   1661 HG22 ILE A 162      30.069 -25.889  18.056  1.00  0.00           H  
ATOM   1662 HG23 ILE A 162      29.489 -26.069  16.543  1.00  0.00           H  
ATOM   1663 HD11 ILE A 162      31.641 -27.586  15.252  1.00  0.00           H  
ATOM   1664 HD12 ILE A 162      32.548 -27.055  14.003  1.00  0.00           H  
ATOM   1665 HD13 ILE A 162      33.146 -27.014  15.521  1.00  0.00           H  
ATOM   1666  N   THR A 163      29.021 -23.061  18.035  1.00  0.00           N  
ATOM   1667  CA  THR A 163      28.301 -22.726  19.257  1.00  0.00           C  
ATOM   1668  C   THR A 163      28.008 -23.963  20.104  1.00  0.00           C  
ATOM   1669  O   THR A 163      27.692 -25.030  19.574  1.00  0.00           O  
ATOM   1670  CB  THR A 163      26.967 -21.967  18.965  1.00  0.00           C  
ATOM   1671  OG1 THR A 163      27.175 -20.923  17.998  1.00  0.00           O  
ATOM   1672  CG2 THR A 163      26.409 -21.369  20.233  1.00  0.00           C  
ATOM   1673  H   THR A 163      28.592 -22.992  17.084  1.00  0.00           H  
ATOM   1674  HA  THR A 163      28.873 -22.098  19.805  1.00  0.00           H  
ATOM   1675  HB  THR A 163      26.297 -22.634  18.577  1.00  0.00           H  
ATOM   1676 HG21 THR A 163      25.411 -21.277  20.163  1.00  0.00           H  
ATOM   1677 HG22 THR A 163      26.625 -21.958  21.018  1.00  0.00           H  
ATOM   1678 HG23 THR A 163      26.807 -20.460  20.391  1.00  0.00           H  
ATOM   1679  HG1 THR A 163      27.656 -21.286  17.194  1.00  0.00           H  
ATOM   1680  N   LEU A 164      28.119 -23.790  21.423  1.00  0.00           N  
ATOM   1681  CA  LEU A 164      27.884 -24.869  22.409  1.00  0.00           C  
ATOM   1682  C   LEU A 164      27.191 -24.426  23.710  1.00  0.00           C  
ATOM   1683  O   LEU A 164      27.812 -23.899  24.644  1.00  0.00           O  
ATOM   1684  CB  LEU A 164      29.182 -25.596  22.750  1.00  0.00           C  
ATOM   1685  CG  LEU A 164      29.155 -26.527  23.976  1.00  0.00           C  
ATOM   1686  CD1 LEU A 164      27.948 -27.465  24.076  1.00  0.00           C  
ATOM   1687  CD2 LEU A 164      30.458 -27.313  24.001  1.00  0.00           C  
ATOM   1688  H   LEU A 164      28.388 -22.821  21.709  1.00  0.00           H  
ATOM   1689  HA  LEU A 164      27.300 -25.578  21.965  1.00  0.00           H  
ATOM   1690  HB2 LEU A 164      29.438 -26.157  21.964  1.00  0.00           H  
ATOM   1691  HB3 LEU A 164      29.886 -24.910  22.920  1.00  0.00           H  
ATOM   1692  HG  LEU A 164      29.195 -25.951  24.818  1.00  0.00           H  
ATOM   1693 HD11 LEU A 164      27.924 -28.058  23.273  1.00  0.00           H  
ATOM   1694 HD12 LEU A 164      28.030 -28.020  24.902  1.00  0.00           H  
ATOM   1695 HD13 LEU A 164      27.111 -26.922  24.118  1.00  0.00           H  
ATOM   1696 HD21 LEU A 164      31.230 -26.679  24.067  1.00  0.00           H  
ATOM   1697 HD22 LEU A 164      30.463 -27.927  24.791  1.00  0.00           H  
ATOM   1698 HD23 LEU A 164      30.540 -27.851  23.161  1.00  0.00           H  
ATOM   1699  N   GLU A 165      25.901 -24.709  23.771  1.00  0.00           N  
ATOM   1700  CA  GLU A 165      25.061 -24.190  24.834  1.00  0.00           C  
ATOM   1701  C   GLU A 165      24.483 -25.292  25.688  1.00  0.00           C  
ATOM   1702  O   GLU A 165      23.867 -26.224  25.185  1.00  0.00           O  
ATOM   1703  CB  GLU A 165      23.950 -23.338  24.239  1.00  0.00           C  
ATOM   1704  CG  GLU A 165      23.070 -22.650  25.242  1.00  0.00           C  
ATOM   1705  CD  GLU A 165      21.934 -21.907  24.563  1.00  0.00           C  
ATOM   1706  OE1 GLU A 165      22.200 -21.140  23.609  1.00  0.00           O  
ATOM   1707  OE2 GLU A 165      20.771 -22.101  24.972  1.00  0.00           O  
ATOM   1708  H   GLU A 165      25.550 -25.322  23.008  1.00  0.00           H  
ATOM   1709  HA  GLU A 165      25.602 -23.558  25.415  1.00  0.00           H  
ATOM   1710  HB2 GLU A 165      24.377 -22.640  23.679  1.00  0.00           H  
ATOM   1711  HB3 GLU A 165      23.379 -23.933  23.690  1.00  0.00           H  
ATOM   1712  HG2 GLU A 165      22.669 -23.325  25.827  1.00  0.00           H  
ATOM   1713  HG3 GLU A 165      23.601 -21.988  25.730  1.00  0.00           H  
ATOM   1714  N   ILE A 166      24.671 -25.163  26.993  1.00  0.00           N  
ATOM   1715  CA  ILE A 166      24.235 -26.197  27.941  1.00  0.00           C  
ATOM   1716  C   ILE A 166      23.257 -25.645  28.984  1.00  0.00           C  
ATOM   1717  O   ILE A 166      23.352 -24.486  29.405  1.00  0.00           O  
ATOM   1718  CB  ILE A 166      25.453 -26.894  28.642  1.00  0.00           C  
ATOM   1719  CG1 ILE A 166      26.280 -27.711  27.643  1.00  0.00           C  
ATOM   1720  CG2 ILE A 166      25.007 -27.795  29.798  1.00  0.00           C  
ATOM   1721  CD1 ILE A 166      27.628 -28.176  28.196  1.00  0.00           C  
ATOM   1722  H   ILE A 166      25.143 -24.288  27.287  1.00  0.00           H  
ATOM   1723  HA  ILE A 166      23.724 -26.875  27.400  1.00  0.00           H  
ATOM   1724  HB  ILE A 166      26.031 -26.174  29.014  1.00  0.00           H  
ATOM   1725 HG12 ILE A 166      25.753 -28.512  27.373  1.00  0.00           H  
ATOM   1726 HG13 ILE A 166      26.448 -27.147  26.838  1.00  0.00           H  
ATOM   1727 HG21 ILE A 166      25.812 -28.165  30.256  1.00  0.00           H  
ATOM   1728 HG22 ILE A 166      24.470 -27.259  30.444  1.00  0.00           H  
ATOM   1729 HG23 ILE A 166      24.452 -28.541  29.438  1.00  0.00           H  
ATOM   1730 HD11 ILE A 166      27.469 -28.749  28.996  1.00  0.00           H  
ATOM   1731 HD12 ILE A 166      28.103 -28.697  27.492  1.00  0.00           H  
ATOM   1732 HD13 ILE A 166      28.166 -27.377  28.450  1.00  0.00           H  
ATOM   1733  N   SER A 167      22.330 -26.511  29.392  1.00  0.00           N  
ATOM   1734  CA  SER A 167      21.304 -26.195  30.397  1.00  0.00           C  
ATOM   1735  C   SER A 167      21.506 -27.045  31.637  1.00  0.00           C  
ATOM   1736  O   SER A 167      21.661 -28.256  31.489  1.00  0.00           O  
ATOM   1737  CB  SER A 167      19.912 -26.502  29.851  1.00  0.00           C  
ATOM   1738  OG  SER A 167      19.675 -27.896  29.820  1.00  0.00           O  
ATOM   1739  H   SER A 167      22.392 -27.452  28.931  1.00  0.00           H  
ATOM   1740  HA  SER A 167      21.415 -25.232  30.654  1.00  0.00           H  
ATOM   1741  HB2 SER A 167      19.234 -26.070  30.438  1.00  0.00           H  
ATOM   1742  HB3 SER A 167      19.843 -26.140  28.925  1.00  0.00           H  
ATOM   1743  HG  SER A 167      20.373 -28.342  29.260  1.00  0.00           H  
ATOM   1744  N   SER A 168      21.499 -26.404  32.821  1.00  0.00           N  
ATOM   1745  CA  SER A 168      21.523 -27.051  34.169  1.00  0.00           C  
ATOM   1746  C   SER A 168      21.109 -26.218  35.361  1.00  0.00           C  
ATOM   1747  O   SER A 168      20.974 -25.011  35.263  1.00  0.00           O  
ATOM   1748  CB  SER A 168      22.916 -27.562  34.494  1.00  0.00           C  
ATOM   1749  OG  SER A 168      22.906 -28.578  35.507  1.00  0.00           O  
ATOM   1750  H   SER A 168      21.474 -25.349  32.722  1.00  0.00           H  
ATOM   1751  HA  SER A 168      20.893 -27.867  34.111  1.00  0.00           H  
ATOM   1752  HB2 SER A 168      23.328 -27.948  33.668  1.00  0.00           H  
ATOM   1753  HB3 SER A 168      23.479 -26.801  34.820  1.00  0.00           H  
ATOM   1754  HG  SER A 168      23.760 -28.536  36.018  1.00  0.00           H  
ATOM   1755  N   ARG A 169      20.958 -26.898  36.503  1.00  0.00           N  
ATOM   1756  CA  ARG A 169      20.764 -26.229  37.818  1.00  0.00           C  
ATOM   1757  C   ARG A 169      21.992 -26.322  38.746  1.00  0.00           C  
ATOM   1758  O   ARG A 169      21.912 -26.061  39.949  1.00  0.00           O  
ATOM   1759  CB  ARG A 169      19.509 -26.723  38.547  1.00  0.00           C  
ATOM   1760  CG  ARG A 169      19.455 -28.200  38.847  1.00  0.00           C  
ATOM   1761  CD  ARG A 169      18.121 -28.536  39.484  1.00  0.00           C  
ATOM   1762  NE  ARG A 169      17.703 -29.902  39.191  1.00  0.00           N  
ATOM   1763  CZ  ARG A 169      16.438 -30.312  39.124  1.00  0.00           C  
ATOM   1764  NH1 ARG A 169      15.435 -29.465  39.328  1.00  0.00           N  
ATOM   1765  NH2 ARG A 169      16.175 -31.583  38.842  1.00  0.00           N  
ATOM   1766  H   ARG A 169      20.987 -27.932  36.402  1.00  0.00           H  
ATOM   1767  HA  ARG A 169      20.564 -25.250  37.647  1.00  0.00           H  
ATOM   1768  HB2 ARG A 169      19.443 -26.222  39.416  1.00  0.00           H  
ATOM   1769  HB3 ARG A 169      18.713 -26.488  37.980  1.00  0.00           H  
ATOM   1770  HG2 ARG A 169      19.537 -28.717  38.007  1.00  0.00           H  
ATOM   1771  HG3 ARG A 169      20.172 -28.440  39.486  1.00  0.00           H  
ATOM   1772  HD2 ARG A 169      18.210 -28.423  40.471  1.00  0.00           H  
ATOM   1773  HD3 ARG A 169      17.439 -27.900  39.130  1.00  0.00           H  
ATOM   1774  HE  ARG A 169      18.425 -30.590  39.027  1.00  0.00           H  
ATOM   1775 HH11 ARG A 169      15.615 -28.501  39.515  1.00  0.00           H  
ATOM   1776 HH12 ARG A 169      14.488 -29.796  39.292  1.00  0.00           H  
ATOM   1777 HH21 ARG A 169      16.927 -32.220  38.662  1.00  0.00           H  
ATOM   1778 HH22 ARG A 169      15.230 -31.904  38.808  1.00  0.00           H  
ATOM   1779  N   ASP A 170      23.119 -26.708  38.159  1.00  0.00           N  
ATOM   1780  CA  ASP A 170      24.432 -26.704  38.839  1.00  0.00           C  
ATOM   1781  C   ASP A 170      25.546 -26.092  37.956  1.00  0.00           C  
ATOM   1782  O   ASP A 170      26.721 -26.069  38.346  1.00  0.00           O  
ATOM   1783  CB  ASP A 170      24.811 -28.125  39.297  1.00  0.00           C  
ATOM   1784  CG  ASP A 170      24.899 -29.126  38.143  1.00  0.00           C  
ATOM   1785  OD1 ASP A 170      24.874 -28.709  36.968  1.00  0.00           O  
ATOM   1786  OD2 ASP A 170      24.991 -30.343  38.417  1.00  0.00           O  
ATOM   1787  H   ASP A 170      23.007 -27.019  37.166  1.00  0.00           H  
ATOM   1788  HA  ASP A 170      24.344 -26.110  39.648  1.00  0.00           H  
ATOM   1789  HB2 ASP A 170      25.697 -28.077  39.742  1.00  0.00           H  
ATOM   1790  HB3 ASP A 170      24.117 -28.437  39.934  1.00  0.00           H  
ATOM   1791  N   VAL A 171      25.147 -25.605  36.774  1.00  0.00           N  
ATOM   1792  CA  VAL A 171      26.048 -24.954  35.779  1.00  0.00           C  
ATOM   1793  C   VAL A 171      25.956 -23.398  35.790  1.00  0.00           C  
ATOM   1794  O   VAL A 171      24.967 -22.822  35.317  1.00  0.00           O  
ATOM   1795  CB  VAL A 171      25.792 -25.461  34.307  1.00  0.00           C  
ATOM   1796  CG1 VAL A 171      26.236 -26.927  34.133  1.00  0.00           C  
ATOM   1797  CG2 VAL A 171      24.332 -25.256  33.889  1.00  0.00           C  
ATOM   1798  H   VAL A 171      24.117 -25.719  36.592  1.00  0.00           H  
ATOM   1799  HA  VAL A 171      26.997 -25.203  36.015  1.00  0.00           H  
ATOM   1800  HB  VAL A 171      26.360 -24.911  33.707  1.00  0.00           H  
ATOM   1801 HG11 VAL A 171      27.222 -26.952  33.990  1.00  0.00           H  
ATOM   1802 HG12 VAL A 171      25.998 -27.438  34.955  1.00  0.00           H  
ATOM   1803 HG13 VAL A 171      25.768 -27.316  33.344  1.00  0.00           H  
ATOM   1804 HG21 VAL A 171      23.760 -25.916  34.372  1.00  0.00           H  
ATOM   1805 HG22 VAL A 171      24.054 -24.327  34.125  1.00  0.00           H  
ATOM   1806 HG23 VAL A 171      24.254 -25.394  32.904  1.00  0.00           H  
ATOM   1807  N   PRO A 172      26.991 -22.713  36.321  1.00  0.00           N  
ATOM   1808  CA  PRO A 172      26.968 -21.245  36.444  1.00  0.00           C  
ATOM   1809  C   PRO A 172      26.826 -20.437  35.145  1.00  0.00           C  
ATOM   1810  O   PRO A 172      27.627 -20.580  34.226  1.00  0.00           O  
ATOM   1811  CB  PRO A 172      28.307 -20.941  37.106  1.00  0.00           C  
ATOM   1812  CG  PRO A 172      28.632 -22.179  37.885  1.00  0.00           C  
ATOM   1813  CD  PRO A 172      28.156 -23.294  37.021  1.00  0.00           C  
ATOM   1814  HA  PRO A 172      26.236 -20.961  37.115  1.00  0.00           H  
ATOM   1815  HB2 PRO A 172      29.014 -20.759  36.417  1.00  0.00           H  
ATOM   1816  HB3 PRO A 172      28.234 -20.147  37.714  1.00  0.00           H  
ATOM   1817  HG2 PRO A 172      29.619 -22.238  38.048  1.00  0.00           H  
ATOM   1818  HG3 PRO A 172      28.155 -22.169  38.766  1.00  0.00           H  
ATOM   1819  HD2 PRO A 172      28.851 -23.577  36.358  1.00  0.00           H  
ATOM   1820  HD3 PRO A 172      27.873 -24.092  37.560  1.00  0.00           H  
ATOM   1821  N   ASP A 173      25.810 -19.577  35.113  1.00  0.00           N  
ATOM   1822  CA  ASP A 173      25.454 -18.753  33.926  1.00  0.00           C  
ATOM   1823  C   ASP A 173      26.548 -17.828  33.392  1.00  0.00           C  
ATOM   1824  O   ASP A 173      26.995 -16.913  34.084  1.00  0.00           O  
ATOM   1825  CB  ASP A 173      24.196 -17.924  34.193  1.00  0.00           C  
ATOM   1826  CG  ASP A 173      24.204 -17.282  35.545  1.00  0.00           C  
ATOM   1827  OD1 ASP A 173      25.236 -16.674  35.912  1.00  0.00           O  
ATOM   1828  OD2 ASP A 173      23.172 -17.397  36.239  1.00  0.00           O  
ATOM   1829  H   ASP A 173      25.264 -19.520  36.008  1.00  0.00           H  
ATOM   1830  HA  ASP A 173      25.226 -19.414  33.177  1.00  0.00           H  
ATOM   1831  HB2 ASP A 173      24.146 -17.217  33.494  1.00  0.00           H  
ATOM   1832  HB3 ASP A 173      23.412 -18.533  34.122  1.00  0.00           H  
ATOM   1833  N   LEU A 174      26.929 -18.045  32.136  1.00  0.00           N  
ATOM   1834  CA  LEU A 174      28.111 -17.398  31.574  1.00  0.00           C  
ATOM   1835  C   LEU A 174      28.306 -17.694  30.106  1.00  0.00           C  
ATOM   1836  O   LEU A 174      27.719 -18.629  29.563  1.00  0.00           O  
ATOM   1837  CB  LEU A 174      29.364 -17.872  32.312  1.00  0.00           C  
ATOM   1838  CG  LEU A 174      30.685 -17.179  31.997  1.00  0.00           C  
ATOM   1839  CD1 LEU A 174      30.618 -15.667  32.210  1.00  0.00           C  
ATOM   1840  CD2 LEU A 174      31.739 -17.791  32.855  1.00  0.00           C  
ATOM   1841  H   LEU A 174      26.326 -18.699  31.603  1.00  0.00           H  
ATOM   1842  HA  LEU A 174      28.008 -16.394  31.691  1.00  0.00           H  
ATOM   1843  HB2 LEU A 174      29.197 -17.761  33.297  1.00  0.00           H  
ATOM   1844  HB3 LEU A 174      29.483 -18.849  32.112  1.00  0.00           H  
ATOM   1845  HG  LEU A 174      30.933 -17.364  31.038  1.00  0.00           H  
ATOM   1846 HD11 LEU A 174      30.389 -15.477  33.164  1.00  0.00           H  
ATOM   1847 HD12 LEU A 174      31.505 -15.262  31.991  1.00  0.00           H  
ATOM   1848 HD13 LEU A 174      29.916 -15.279  31.614  1.00  0.00           H  
ATOM   1849 HD21 LEU A 174      31.817 -18.776  32.665  1.00  0.00           H  
ATOM   1850 HD22 LEU A 174      32.630 -17.359  32.677  1.00  0.00           H  
ATOM   1851 HD23 LEU A 174      31.513 -17.669  33.828  1.00  0.00           H  
ATOM   1852  N   THR A 175      29.171 -16.897  29.485  1.00  0.00           N  
ATOM   1853  CA  THR A 175      29.514 -17.054  28.073  1.00  0.00           C  
ATOM   1854  C   THR A 175      31.001 -16.912  27.785  1.00  0.00           C  
ATOM   1855  O   THR A 175      31.563 -15.825  27.893  1.00  0.00           O  
ATOM   1856  CB  THR A 175      28.795 -16.019  27.234  1.00  0.00           C  
ATOM   1857  OG1 THR A 175      27.395 -16.064  27.541  1.00  0.00           O  
ATOM   1858  CG2 THR A 175      29.049 -16.280  25.725  1.00  0.00           C  
ATOM   1859  H   THR A 175      29.583 -16.152  30.090  1.00  0.00           H  
ATOM   1860  HA  THR A 175      29.219 -17.983  27.776  1.00  0.00           H  
ATOM   1861  HB  THR A 175      29.137 -15.088  27.474  1.00  0.00           H  
ATOM   1862 HG21 THR A 175      28.502 -15.642  25.188  1.00  0.00           H  
ATOM   1863 HG22 THR A 175      30.018 -16.144  25.531  1.00  0.00           H  
ATOM   1864 HG23 THR A 175      28.787 -17.218  25.509  1.00  0.00           H  
ATOM   1865  HG1 THR A 175      26.879 -15.479  26.906  1.00  0.00           H  
ATOM   1866  N   LEU A 176      31.627 -18.011  27.399  1.00  0.00           N  
ATOM   1867  CA  LEU A 176      33.065 -18.015  27.165  1.00  0.00           C  
ATOM   1868  C   LEU A 176      33.400 -18.610  25.833  1.00  0.00           C  
ATOM   1869  O   LEU A 176      32.642 -19.405  25.307  1.00  0.00           O  
ATOM   1870  CB  LEU A 176      33.769 -18.828  28.235  1.00  0.00           C  
ATOM   1871  CG  LEU A 176      33.490 -18.382  29.671  1.00  0.00           C  
ATOM   1872  CD1 LEU A 176      33.900 -19.437  30.668  1.00  0.00           C  
ATOM   1873  CD2 LEU A 176      34.198 -17.083  29.952  1.00  0.00           C  
ATOM   1874  H   LEU A 176      31.025 -18.845  27.281  1.00  0.00           H  
ATOM   1875  HA  LEU A 176      33.391 -17.058  27.190  1.00  0.00           H  
ATOM   1876  HB2 LEU A 176      33.470 -19.771  28.157  1.00  0.00           H  
ATOM   1877  HB3 LEU A 176      34.747 -18.755  28.089  1.00  0.00           H  
ATOM   1878  HG  LEU A 176      32.507 -18.193  29.764  1.00  0.00           H  
ATOM   1879 HD11 LEU A 176      34.881 -19.624  30.583  1.00  0.00           H  
ATOM   1880 HD12 LEU A 176      33.707 -19.120  31.599  1.00  0.00           H  
ATOM   1881 HD13 LEU A 176      33.390 -20.283  30.498  1.00  0.00           H  
ATOM   1882 HD21 LEU A 176      33.875 -16.373  29.321  1.00  0.00           H  
ATOM   1883 HD22 LEU A 176      34.015 -16.790  30.894  1.00  0.00           H  
ATOM   1884 HD23 LEU A 176      35.187 -17.199  29.833  1.00  0.00           H  
ATOM   1885  N   ILE A 177      34.558 -18.247  25.301  1.00  0.00           N  
ATOM   1886  CA  ILE A 177      34.972 -18.759  23.990  1.00  0.00           C  
ATOM   1887  C   ILE A 177      36.408 -19.256  24.006  1.00  0.00           C  
ATOM   1888  O   ILE A 177      37.332 -18.517  23.680  1.00  0.00           O  
ATOM   1889  CB  ILE A 177      34.768 -17.735  22.836  1.00  0.00           C  
ATOM   1890  CG1 ILE A 177      35.131 -16.325  23.289  1.00  0.00           C  
ATOM   1891  CG2 ILE A 177      33.339 -17.769  22.335  1.00  0.00           C  
ATOM   1892  CD1 ILE A 177      35.462 -15.411  22.159  1.00  0.00           C  
ATOM   1893  H   ILE A 177      35.125 -17.597  25.865  1.00  0.00           H  
ATOM   1894  HA  ILE A 177      34.388 -19.560  23.807  1.00  0.00           H  
ATOM   1895  HB  ILE A 177      35.379 -17.995  22.095  1.00  0.00           H  
ATOM   1896 HG12 ILE A 177      34.359 -15.954  23.804  1.00  0.00           H  
ATOM   1897 HG13 ILE A 177      35.919 -16.391  23.902  1.00  0.00           H  
ATOM   1898 HG21 ILE A 177      33.237 -17.142  21.563  1.00  0.00           H  
ATOM   1899 HG22 ILE A 177      33.107 -18.696  22.040  1.00  0.00           H  
ATOM   1900 HG23 ILE A 177      32.718 -17.492  23.068  1.00  0.00           H  
ATOM   1901 HD11 ILE A 177      34.676 -15.332  21.541  1.00  0.00           H  
ATOM   1902 HD12 ILE A 177      35.692 -14.501  22.511  1.00  0.00           H  
ATOM   1903 HD13 ILE A 177      36.245 -15.770  21.646  1.00  0.00           H  
ATOM   1904  N   ASP A 178      36.586 -20.521  24.378  1.00  0.00           N  
ATOM   1905  CA  ASP A 178      37.932 -21.102  24.488  1.00  0.00           C  
ATOM   1906  C   ASP A 178      38.603 -21.159  23.126  1.00  0.00           C  
ATOM   1907  O   ASP A 178      37.963 -20.913  22.110  1.00  0.00           O  
ATOM   1908  CB  ASP A 178      37.903 -22.508  25.126  1.00  0.00           C  
ATOM   1909  CG  ASP A 178      39.289 -22.978  25.622  1.00  0.00           C  
ATOM   1910  OD1 ASP A 178      39.889 -22.308  26.499  1.00  0.00           O  
ATOM   1911  OD2 ASP A 178      39.777 -24.028  25.135  1.00  0.00           O  
ATOM   1912  H   ASP A 178      35.720 -21.049  24.578  1.00  0.00           H  
ATOM   1913  HA  ASP A 178      38.473 -20.480  25.063  1.00  0.00           H  
ATOM   1914  HB2 ASP A 178      37.288 -22.481  25.903  1.00  0.00           H  
ATOM   1915  HB3 ASP A 178      37.583 -23.150  24.443  1.00  0.00           H  
ATOM   1916  N   LEU A 179      39.902 -21.467  23.141  1.00  0.00           N  
ATOM   1917  CA  LEU A 179      40.729 -21.626  21.932  1.00  0.00           C  
ATOM   1918  C   LEU A 179      41.734 -22.807  22.079  1.00  0.00           C  
ATOM   1919  O   LEU A 179      41.993 -23.259  23.195  1.00  0.00           O  
ATOM   1920  CB  LEU A 179      41.450 -20.301  21.612  1.00  0.00           C  
ATOM   1921  CG  LEU A 179      40.535 -19.072  21.365  1.00  0.00           C  
ATOM   1922  CD1 LEU A 179      41.300 -17.737  21.245  1.00  0.00           C  
ATOM   1923  CD2 LEU A 179      39.660 -19.280  20.132  1.00  0.00           C  
ATOM   1924  H   LEU A 179      40.297 -21.590  24.109  1.00  0.00           H  
ATOM   1925  HA  LEU A 179      40.128 -21.831  21.155  1.00  0.00           H  
ATOM   1926  HB2 LEU A 179      42.035 -20.077  22.382  1.00  0.00           H  
ATOM   1927  HB3 LEU A 179      41.986 -20.435  20.789  1.00  0.00           H  
ATOM   1928  HG  LEU A 179      39.877 -19.005  22.127  1.00  0.00           H  
ATOM   1929 HD11 LEU A 179      41.936 -17.796  20.480  1.00  0.00           H  
ATOM   1930 HD12 LEU A 179      40.645 -17.002  21.088  1.00  0.00           H  
ATOM   1931 HD13 LEU A 179      41.800 -17.573  22.092  1.00  0.00           H  
ATOM   1932 HD21 LEU A 179      39.085 -20.087  20.265  1.00  0.00           H  
ATOM   1933 HD22 LEU A 179      39.082 -18.476  19.995  1.00  0.00           H  
ATOM   1934 HD23 LEU A 179      40.242 -19.413  19.330  1.00  0.00           H  
ATOM   1935  N   PRO A 180      42.279 -23.332  20.948  1.00  0.00           N  
ATOM   1936  CA  PRO A 180      43.207 -24.493  20.986  1.00  0.00           C  
ATOM   1937  C   PRO A 180      44.558 -24.275  21.695  1.00  0.00           C  
ATOM   1938  O   PRO A 180      44.942 -23.140  21.986  1.00  0.00           O  
ATOM   1939  CB  PRO A 180      43.449 -24.800  19.501  1.00  0.00           C  
ATOM   1940  CG  PRO A 180      42.265 -24.254  18.797  1.00  0.00           C  
ATOM   1941  CD  PRO A 180      41.894 -23.009  19.558  1.00  0.00           C  
ATOM   1942  HA  PRO A 180      42.725 -25.308  21.389  1.00  0.00           H  
ATOM   1943  HB2 PRO A 180      44.297 -24.358  19.187  1.00  0.00           H  
ATOM   1944  HB3 PRO A 180      43.535 -25.792  19.359  1.00  0.00           H  
ATOM   1945  HG2 PRO A 180      42.486 -24.033  17.841  1.00  0.00           H  
ATOM   1946  HG3 PRO A 180      41.507 -24.914  18.806  1.00  0.00           H  
ATOM   1947  HD2 PRO A 180      42.403 -22.214  19.231  1.00  0.00           H  
ATOM   1948  HD3 PRO A 180      40.913 -22.823  19.502  1.00  0.00           H  
ATOM   1949  N   GLY A 181      45.266 -25.374  21.946  1.00  0.00           N  
ATOM   1950  CA  GLY A 181      46.520 -25.339  22.693  1.00  0.00           C  
ATOM   1951  C   GLY A 181      47.532 -24.347  22.151  1.00  0.00           C  
ATOM   1952  O   GLY A 181      47.787 -23.307  22.760  1.00  0.00           O  
ATOM   1953  H   GLY A 181      44.852 -26.252  21.567  1.00  0.00           H  
ATOM   1954  HA2 GLY A 181      46.320 -25.115  23.668  1.00  0.00           H  
ATOM   1955  HA3 GLY A 181      46.932 -26.272  22.694  1.00  0.00           H  
ATOM   1956  N   GLY A 188      60.127 -30.353  17.133  1.00  0.00           N  
ATOM   1957  CA  GLY A 188      60.180 -28.918  17.418  1.00  0.00           C  
ATOM   1958  C   GLY A 188      60.774 -28.134  16.270  1.00  0.00           C  
ATOM   1959  O   GLY A 188      61.409 -27.099  16.476  1.00  0.00           O  
ATOM   1960  H   GLY A 188      60.452 -30.759  16.268  1.00  0.00           H  
ATOM   1961  HA2 GLY A 188      59.244 -28.584  17.608  1.00  0.00           H  
ATOM   1962  HA3 GLY A 188      60.732 -28.767  18.253  1.00  0.00           H  
ATOM   1963  N   ASN A 189      60.536 -28.620  15.055  1.00  0.00           N  
ATOM   1964  CA  ASN A 189      61.276 -28.170  13.879  1.00  0.00           C  
ATOM   1965  C   ASN A 189      60.475 -27.225  13.001  1.00  0.00           C  
ATOM   1966  O   ASN A 189      59.324 -26.890  13.294  1.00  0.00           O  
ATOM   1967  CB  ASN A 189      61.737 -29.377  13.047  1.00  0.00           C  
ATOM   1968  CG  ASN A 189      62.686 -28.991  11.914  1.00  0.00           C  
ATOM   1969  H   ASN A 189      59.785 -29.341  15.015  1.00  0.00           H  
ATOM   1970  HA  ASN A 189      62.081 -27.653  14.216  1.00  0.00           H  
ATOM   1971  HB2 ASN A 189      62.209 -30.013  13.650  1.00  0.00           H  
ATOM   1972  HB3 ASN A 189      60.933 -29.810  12.651  1.00  0.00           H  
ATOM   1973  OD1 ASN A 189      63.644 -28.245  12.117  1.00  0.00           O  
ATOM   1974  ND2 ASN A 189      62.405 -29.480  10.712  1.00  0.00           N  
ATOM   1975 HD21 ASN A 189      61.600 -30.064  10.589  1.00  0.00           H  
ATOM   1976 HD22 ASN A 189      62.991 -29.268   9.933  1.00  0.00           H  
ATOM   1977  N   GLN A 190      61.123 -26.804  11.920  1.00  0.00           N  
ATOM   1978  CA  GLN A 190      60.543 -25.900  10.944  1.00  0.00           C  
ATOM   1979  C   GLN A 190      60.176 -26.628   9.657  1.00  0.00           C  
ATOM   1980  O   GLN A 190      60.747 -27.672   9.342  1.00  0.00           O  
ATOM   1981  CB  GLN A 190      61.522 -24.765  10.629  1.00  0.00           C  
ATOM   1982  CG  GLN A 190      61.909 -23.945  11.871  1.00  0.00           C  
ATOM   1983  CD  GLN A 190      63.065 -22.984  11.639  1.00  0.00           C  
ATOM   1984  H   GLN A 190      62.099 -27.186  11.834  1.00  0.00           H  
ATOM   1985  HA  GLN A 190      59.693 -25.520  11.334  1.00  0.00           H  
ATOM   1986  HB2 GLN A 190      62.356 -25.152  10.248  1.00  0.00           H  
ATOM   1987  HB3 GLN A 190      61.100 -24.144   9.974  1.00  0.00           H  
ATOM   1988  HG2 GLN A 190      61.107 -23.418  12.161  1.00  0.00           H  
ATOM   1989  HG3 GLN A 190      62.163 -24.583  12.602  1.00  0.00           H  
ATOM   1990  OE1 GLN A 190      63.864 -23.155  10.715  1.00  0.00           O  
ATOM   1991  NE2 GLN A 190      63.166 -21.969  12.497  1.00  0.00           N  
ATOM   1992 HE21 GLN A 190      63.921 -21.294  12.414  1.00  0.00           H  
ATOM   1993 HE22 GLN A 190      62.474 -21.882  13.236  1.00  0.00           H  
ATOM   1994  N   PRO A 191      59.215 -26.074   8.907  1.00  0.00           N  
ATOM   1995  CA  PRO A 191      58.389 -24.946   9.337  1.00  0.00           C  
ATOM   1996  C   PRO A 191      57.056 -25.371   9.958  1.00  0.00           C  
ATOM   1997  O   PRO A 191      56.395 -26.278   9.441  1.00  0.00           O  
ATOM   1998  CB  PRO A 191      58.172 -24.165   8.035  1.00  0.00           C  
ATOM   1999  CG  PRO A 191      59.207 -24.703   7.083  1.00  0.00           C  
ATOM   2000  CD  PRO A 191      59.295 -26.132   7.443  1.00  0.00           C  
ATOM   2001  HA  PRO A 191      58.904 -24.350   9.981  1.00  0.00           H  
ATOM   2002  HB2 PRO A 191      57.248 -24.320   7.678  1.00  0.00           H  
ATOM   2003  HB3 PRO A 191      58.304 -23.183   8.184  1.00  0.00           H  
ATOM   2004  HG2 PRO A 191      58.902 -24.574   6.140  1.00  0.00           H  
ATOM   2005  HG3 PRO A 191      60.076 -24.229   7.222  1.00  0.00           H  
ATOM   2006  HD2 PRO A 191      58.534 -26.662   7.074  1.00  0.00           H  
ATOM   2007  HD3 PRO A 191      60.160 -26.541   7.158  1.00  0.00           H  
ATOM   2008  N   ALA A 192      56.672 -24.714  11.057  1.00  0.00           N  
ATOM   2009  CA  ALA A 192      55.425 -25.056  11.766  1.00  0.00           C  
ATOM   2010  C   ALA A 192      54.191 -24.496  11.062  1.00  0.00           C  
ATOM   2011  O   ALA A 192      54.221 -23.431  10.439  1.00  0.00           O  
ATOM   2012  CB  ALA A 192      55.461 -24.632  13.246  1.00  0.00           C  
ATOM   2013  H   ALA A 192      57.310 -23.960  11.363  1.00  0.00           H  
ATOM   2014  HA  ALA A 192      55.347 -26.062  11.804  1.00  0.00           H  
ATOM   2015  HB1 ALA A 192      54.665 -24.065  13.441  1.00  0.00           H  
ATOM   2016  HB2 ALA A 192      55.446 -25.448  13.818  1.00  0.00           H  
ATOM   2017  HB3 ALA A 192      56.296 -24.114  13.416  1.00  0.00           H  
ATOM   2018  N   ASP A 193      53.110 -25.253  11.165  1.00  0.00           N  
ATOM   2019  CA  ASP A 193      51.865 -24.945  10.482  1.00  0.00           C  
ATOM   2020  C   ASP A 193      50.833 -24.627  11.546  1.00  0.00           C  
ATOM   2021  O   ASP A 193      50.535 -23.461  11.799  1.00  0.00           O  
ATOM   2022  CB  ASP A 193      51.436 -26.138   9.614  1.00  0.00           C  
ATOM   2023  CG  ASP A 193      50.129 -25.901   8.881  1.00  0.00           C  
ATOM   2024  OD1 ASP A 193      49.550 -24.804   9.005  1.00  0.00           O  
ATOM   2025  OD2 ASP A 193      49.677 -26.824   8.176  1.00  0.00           O  
ATOM   2026  H   ASP A 193      53.229 -26.093  11.781  1.00  0.00           H  
ATOM   2027  HA  ASP A 193      52.011 -24.114   9.955  1.00  0.00           H  
ATOM   2028  HB2 ASP A 193      52.154 -26.302   8.946  1.00  0.00           H  
ATOM   2029  HB3 ASP A 193      51.332 -26.926  10.210  1.00  0.00           H  
ATOM   2030  N   ILE A 194      50.319 -25.677  12.183  1.00  0.00           N  
ATOM   2031  CA  ILE A 194      49.307 -25.557  13.251  1.00  0.00           C  
ATOM   2032  C   ILE A 194      49.820 -24.694  14.417  1.00  0.00           C  
ATOM   2033  O   ILE A 194      49.110 -23.822  14.917  1.00  0.00           O  
ATOM   2034  CB  ILE A 194      48.853 -26.949  13.789  1.00  0.00           C  
ATOM   2035  CG1 ILE A 194      48.024 -27.714  12.744  1.00  0.00           C  
ATOM   2036  CG2 ILE A 194      48.041 -26.804  15.071  1.00  0.00           C  
ATOM   2037  CD1 ILE A 194      46.684 -27.086  12.398  1.00  0.00           C  
ATOM   2038  H   ILE A 194      50.691 -26.601  11.865  1.00  0.00           H  
ATOM   2039  HA  ILE A 194      48.534 -25.060  12.847  1.00  0.00           H  
ATOM   2040  HB  ILE A 194      49.674 -27.478  13.981  1.00  0.00           H  
ATOM   2041 HG12 ILE A 194      48.570 -27.793  11.907  1.00  0.00           H  
ATOM   2042 HG13 ILE A 194      47.861 -28.640  13.095  1.00  0.00           H  
ATOM   2043 HG21 ILE A 194      47.813 -27.709  15.424  1.00  0.00           H  
ATOM   2044 HG22 ILE A 194      48.578 -26.308  15.750  1.00  0.00           H  
ATOM   2045 HG23 ILE A 194      47.201 -26.300  14.877  1.00  0.00           H  
ATOM   2046 HD11 ILE A 194      46.836 -26.171  12.030  1.00  0.00           H  
ATOM   2047 HD12 ILE A 194      46.223 -27.651  11.717  1.00  0.00           H  
ATOM   2048 HD13 ILE A 194      46.125 -27.030  13.223  1.00  0.00           H  
ATOM   2049  N   GLY A 195      51.060 -24.942  14.831  1.00  0.00           N  
ATOM   2050  CA  GLY A 195      51.692 -24.197  15.933  1.00  0.00           C  
ATOM   2051  C   GLY A 195      51.608 -22.689  15.762  1.00  0.00           C  
ATOM   2052  O   GLY A 195      51.393 -21.949  16.721  1.00  0.00           O  
ATOM   2053  H   GLY A 195      51.547 -25.704  14.314  1.00  0.00           H  
ATOM   2054  HA2 GLY A 195      51.247 -24.463  16.806  1.00  0.00           H  
ATOM   2055  HA3 GLY A 195      52.666 -24.475  16.000  1.00  0.00           H  
ATOM   2056  N   TYR A 196      51.788 -22.248  14.523  1.00  0.00           N  
ATOM   2057  CA  TYR A 196      51.693 -20.833  14.174  1.00  0.00           C  
ATOM   2058  C   TYR A 196      50.244 -20.465  13.993  1.00  0.00           C  
ATOM   2059  O   TYR A 196      49.819 -19.417  14.451  1.00  0.00           O  
ATOM   2060  CB  TYR A 196      52.485 -20.520  12.902  1.00  0.00           C  
ATOM   2061  CG  TYR A 196      53.978 -20.624  13.113  1.00  0.00           C  
ATOM   2062  CD1 TYR A 196      54.699 -19.567  13.671  1.00  0.00           C  
ATOM   2063  CD2 TYR A 196      54.663 -21.788  12.789  1.00  0.00           C  
ATOM   2064  CE1 TYR A 196      56.065 -19.667  13.884  1.00  0.00           C  
ATOM   2065  CE2 TYR A 196      56.025 -21.898  12.997  1.00  0.00           C  
ATOM   2066  CZ  TYR A 196      56.721 -20.835  13.547  1.00  0.00           C  
ATOM   2067  OH  TYR A 196      58.075 -20.933  13.759  1.00  0.00           O  
ATOM   2068  H   TYR A 196      52.002 -22.993  13.824  1.00  0.00           H  
ATOM   2069  HA  TYR A 196      52.067 -20.299  14.934  1.00  0.00           H  
ATOM   2070  HB2 TYR A 196      52.221 -21.170  12.203  1.00  0.00           H  
ATOM   2071  HB3 TYR A 196      52.273 -19.593  12.623  1.00  0.00           H  
ATOM   2072  HD1 TYR A 196      54.221 -18.723  13.920  1.00  0.00           H  
ATOM   2073  HD2 TYR A 196      54.160 -22.560  12.399  1.00  0.00           H  
ATOM   2074  HE1 TYR A 196      56.571 -18.899  14.280  1.00  0.00           H  
ATOM   2075  HE2 TYR A 196      56.508 -22.739  12.752  1.00  0.00           H  
ATOM   2076  HH  TYR A 196      58.340 -21.896  13.750  1.00  0.00           H  
ATOM   2077  N   LYS A 197      49.489 -21.350  13.342  1.00  0.00           N  
ATOM   2078  CA  LYS A 197      48.034 -21.165  13.127  1.00  0.00           C  
ATOM   2079  C   LYS A 197      47.278 -20.920  14.453  1.00  0.00           C  
ATOM   2080  O   LYS A 197      46.194 -20.338  14.462  1.00  0.00           O  
ATOM   2081  CB  LYS A 197      47.387 -22.376  12.432  1.00  0.00           C  
ATOM   2082  CG  LYS A 197      47.807 -22.712  10.978  1.00  0.00           C  
ATOM   2083  CD  LYS A 197      46.849 -22.179   9.900  1.00  0.00           C  
ATOM   2084  CE  LYS A 197      46.976 -22.964   8.573  1.00  0.00           C  
ATOM   2085  NZ  LYS A 197      45.696 -23.054   7.803  1.00  0.00           N  
ATOM   2086  H   LYS A 197      50.003 -22.187  12.993  1.00  0.00           H  
ATOM   2087  HA  LYS A 197      47.897 -20.366  12.530  1.00  0.00           H  
ATOM   2088  HB2 LYS A 197      47.573 -23.198  12.997  1.00  0.00           H  
ATOM   2089  HB3 LYS A 197      46.381 -22.236  12.431  1.00  0.00           H  
ATOM   2090  HG2 LYS A 197      48.723 -22.324  10.815  1.00  0.00           H  
ATOM   2091  HG3 LYS A 197      47.868 -23.714  10.889  1.00  0.00           H  
ATOM   2092  HD2 LYS A 197      45.916 -22.271  10.226  1.00  0.00           H  
ATOM   2093  HD3 LYS A 197      47.066 -21.228   9.719  1.00  0.00           H  
ATOM   2094  HE2 LYS A 197      47.674 -22.511   8.005  1.00  0.00           H  
ATOM   2095  HE3 LYS A 197      47.300 -23.894   8.787  1.00  0.00           H  
ATOM   2096  HZ1 LYS A 197      45.439 -22.142   7.488  1.00  0.00           H  
ATOM   2097  HZ2 LYS A 197      45.827 -23.658   7.019  1.00  0.00           H  
ATOM   2098  HZ3 LYS A 197      44.982 -23.421   8.396  1.00  0.00           H  
ATOM   2099  N   ILE A 198      47.851 -21.395  15.556  1.00  0.00           N  
ATOM   2100  CA  ILE A 198      47.280 -21.193  16.893  1.00  0.00           C  
ATOM   2101  C   ILE A 198      47.689 -19.826  17.428  1.00  0.00           C  
ATOM   2102  O   ILE A 198      46.829 -18.996  17.716  1.00  0.00           O  
ATOM   2103  CB  ILE A 198      47.700 -22.301  17.905  1.00  0.00           C  
ATOM   2104  CG1 ILE A 198      47.035 -23.629  17.544  1.00  0.00           C  
ATOM   2105  CG2 ILE A 198      47.314 -21.928  19.338  1.00  0.00           C  
ATOM   2106  CD1 ILE A 198      47.331 -24.743  18.523  1.00  0.00           C  
ATOM   2107  H   ILE A 198      48.737 -21.921  15.393  1.00  0.00           H  
ATOM   2108  HA  ILE A 198      46.288 -21.170  16.771  1.00  0.00           H  
ATOM   2109  HB  ILE A 198      48.683 -22.413  17.833  1.00  0.00           H  
ATOM   2110 HG12 ILE A 198      46.048 -23.487  17.502  1.00  0.00           H  
ATOM   2111 HG13 ILE A 198      47.357 -23.904  16.639  1.00  0.00           H  
ATOM   2112 HG21 ILE A 198      47.625 -22.643  19.960  1.00  0.00           H  
ATOM   2113 HG22 ILE A 198      47.745 -21.062  19.580  1.00  0.00           H  
ATOM   2114 HG23 ILE A 198      46.323 -21.838  19.399  1.00  0.00           H  
ATOM   2115 HD11 ILE A 198      47.004 -24.483  19.430  1.00  0.00           H  
ATOM   2116 HD12 ILE A 198      46.867 -25.577  18.227  1.00  0.00           H  
ATOM   2117 HD13 ILE A 198      48.317 -24.902  18.556  1.00  0.00           H  
ATOM   2118  N   LYS A 199      48.997 -19.585  17.533  1.00  0.00           N  
ATOM   2119  CA  LYS A 199      49.519 -18.324  18.105  1.00  0.00           C  
ATOM   2120  C   LYS A 199      49.139 -17.088  17.284  1.00  0.00           C  
ATOM   2121  O   LYS A 199      49.399 -15.966  17.712  1.00  0.00           O  
ATOM   2122  CB  LYS A 199      51.038 -18.362  18.315  1.00  0.00           C  
ATOM   2123  CG  LYS A 199      51.472 -19.256  19.468  1.00  0.00           C  
ATOM   2124  CD  LYS A 199      52.814 -18.847  20.044  1.00  0.00           C  
ATOM   2125  CE  LYS A 199      53.231 -19.807  21.157  1.00  0.00           C  
ATOM   2126  NZ  LYS A 199      54.522 -19.447  21.812  1.00  0.00           N  
ATOM   2127  H   LYS A 199      49.612 -20.343  17.186  1.00  0.00           H  
ATOM   2128  HA  LYS A 199      49.144 -18.220  19.041  1.00  0.00           H  
ATOM   2129  HB2 LYS A 199      51.458 -18.701  17.479  1.00  0.00           H  
ATOM   2130  HB3 LYS A 199      51.348 -17.434  18.502  1.00  0.00           H  
ATOM   2131  HG2 LYS A 199      50.779 -19.209  20.194  1.00  0.00           H  
ATOM   2132  HG3 LYS A 199      51.533 -20.203  19.140  1.00  0.00           H  
ATOM   2133  HD2 LYS A 199      53.499 -18.880  19.329  1.00  0.00           H  
ATOM   2134  HD3 LYS A 199      52.741 -17.937  20.427  1.00  0.00           H  
ATOM   2135  HE2 LYS A 199      52.501 -19.826  21.856  1.00  0.00           H  
ATOM   2136  HE3 LYS A 199      53.308 -20.738  20.768  1.00  0.00           H  
ATOM   2137  HZ1 LYS A 199      54.816 -20.201  22.398  1.00  0.00           H  
ATOM   2138  HZ2 LYS A 199      55.212 -19.278  21.110  1.00  0.00           H  
ATOM   2139  HZ3 LYS A 199      54.394 -18.623  22.363  1.00  0.00           H  
ATOM   2140  N   THR A 200      48.533 -17.303  16.115  1.00  0.00           N  
ATOM   2141  CA  THR A 200      47.965 -16.213  15.292  1.00  0.00           C  
ATOM   2142  C   THR A 200      46.514 -15.874  15.637  1.00  0.00           C  
ATOM   2143  O   THR A 200      46.117 -14.713  15.560  1.00  0.00           O  
ATOM   2144  CB  THR A 200      47.968 -16.539  13.780  1.00  0.00           C  
ATOM   2145  OG1 THR A 200      47.196 -17.723  13.540  1.00  0.00           O  
ATOM   2146  CG2 THR A 200      49.390 -16.719  13.246  1.00  0.00           C  
ATOM   2147  H   THR A 200      48.491 -18.304  15.826  1.00  0.00           H  
ATOM   2148  HA  THR A 200      48.531 -15.383  15.441  1.00  0.00           H  
ATOM   2149  HB  THR A 200      47.531 -15.766  13.279  1.00  0.00           H  
ATOM   2150 HG21 THR A 200      49.508 -17.656  12.913  1.00  0.00           H  
ATOM   2151 HG22 THR A 200      49.550 -16.078  12.494  1.00  0.00           H  
ATOM   2152 HG23 THR A 200      50.049 -16.542  13.979  1.00  0.00           H  
ATOM   2153  HG1 THR A 200      47.792 -18.471  13.230  1.00  0.00           H  
ATOM   2154  N   LEU A 201      45.722 -16.892  15.971  1.00  0.00           N  
ATOM   2155  CA  LEU A 201      44.289 -16.714  16.260  1.00  0.00           C  
ATOM   2156  C   LEU A 201      44.072 -15.874  17.500  1.00  0.00           C  
ATOM   2157  O   LEU A 201      43.234 -14.968  17.524  1.00  0.00           O  
ATOM   2158  CB  LEU A 201      43.591 -18.056  16.457  1.00  0.00           C  
ATOM   2159  CG  LEU A 201      42.066 -17.974  16.542  1.00  0.00           C  
ATOM   2160  CD1 LEU A 201      41.409 -19.204  15.937  1.00  0.00           C  
ATOM   2161  CD2 LEU A 201      41.618 -17.750  17.985  1.00  0.00           C  
ATOM   2162  H   LEU A 201      46.196 -17.817  16.011  1.00  0.00           H  
ATOM   2163  HA  LEU A 201      43.867 -16.247  15.472  1.00  0.00           H  
ATOM   2164  HB2 LEU A 201      43.814 -18.635  15.685  1.00  0.00           H  
ATOM   2165  HB3 LEU A 201      43.915 -18.450  17.305  1.00  0.00           H  
ATOM   2166  HG  LEU A 201      41.757 -17.156  16.050  1.00  0.00           H  
ATOM   2167 HD11 LEU A 201      41.710 -20.021  16.430  1.00  0.00           H  
ATOM   2168 HD12 LEU A 201      40.414 -19.121  16.007  1.00  0.00           H  
ATOM   2169 HD13 LEU A 201      41.668 -19.283  14.974  1.00  0.00           H  
ATOM   2170 HD21 LEU A 201      42.008 -16.894  18.324  1.00  0.00           H  
ATOM   2171 HD22 LEU A 201      40.620 -17.699  18.019  1.00  0.00           H  
ATOM   2172 HD23 LEU A 201      41.934 -18.510  18.552  1.00  0.00           H  
ATOM   2173  N   ILE A 202      44.833 -16.207  18.534  1.00  0.00           N  
ATOM   2174  CA  ILE A 202      44.808 -15.465  19.810  1.00  0.00           C  
ATOM   2175  C   ILE A 202      45.139 -13.970  19.613  1.00  0.00           C  
ATOM   2176  O   ILE A 202      44.666 -13.108  20.370  1.00  0.00           O  
ATOM   2177  CB  ILE A 202      45.742 -16.097  20.910  1.00  0.00           C  
ATOM   2178  CG1 ILE A 202      47.202 -16.215  20.446  1.00  0.00           C  
ATOM   2179  CG2 ILE A 202      45.228 -17.482  21.344  1.00  0.00           C  
ATOM   2180  CD1 ILE A 202      48.021 -14.942  20.535  1.00  0.00           C  
ATOM   2181  H   ILE A 202      45.450 -17.032  18.377  1.00  0.00           H  
ATOM   2182  HA  ILE A 202      43.859 -15.504  20.137  1.00  0.00           H  
ATOM   2183  HB  ILE A 202      45.712 -15.491  21.703  1.00  0.00           H  
ATOM   2184 HG12 ILE A 202      47.649 -16.928  20.997  1.00  0.00           H  
ATOM   2185 HG13 ILE A 202      47.199 -16.528  19.490  1.00  0.00           H  
ATOM   2186 HG21 ILE A 202      45.792 -17.818  22.093  1.00  0.00           H  
ATOM   2187 HG22 ILE A 202      44.282 -17.398  21.643  1.00  0.00           H  
ATOM   2188 HG23 ILE A 202      45.285 -18.106  20.571  1.00  0.00           H  
ATOM   2189 HD11 ILE A 202      48.050 -14.634  21.484  1.00  0.00           H  
ATOM   2190 HD12 ILE A 202      48.948 -15.123  20.212  1.00  0.00           H  
ATOM   2191 HD13 ILE A 202      47.599 -14.238  19.966  1.00  0.00           H  
ATOM   2192  N   LYS A 203      45.937 -13.684  18.581  1.00  0.00           N  
ATOM   2193  CA  LYS A 203      46.352 -12.303  18.229  1.00  0.00           C  
ATOM   2194  C   LYS A 203      45.219 -11.490  17.574  1.00  0.00           C  
ATOM   2195  O   LYS A 203      45.192 -10.253  17.660  1.00  0.00           O  
ATOM   2196  CB  LYS A 203      47.583 -12.309  17.295  1.00  0.00           C  
ATOM   2197  CG  LYS A 203      48.904 -12.755  17.948  1.00  0.00           C  
ATOM   2198  CD  LYS A 203      50.109 -12.641  16.997  1.00  0.00           C  
ATOM   2199  CE  LYS A 203      51.421 -12.996  17.707  1.00  0.00           C  
ATOM   2200  NZ  LYS A 203      52.628 -12.849  16.843  1.00  0.00           N  
ATOM   2201  H   LYS A 203      46.251 -14.517  18.034  1.00  0.00           H  
ATOM   2202  HA  LYS A 203      46.638 -11.831  19.075  1.00  0.00           H  
ATOM   2203  HB2 LYS A 203      47.390 -12.928  16.533  1.00  0.00           H  
ATOM   2204  HB3 LYS A 203      47.709 -11.380  16.944  1.00  0.00           H  
ATOM   2205  HG2 LYS A 203      49.076 -12.181  18.752  1.00  0.00           H  
ATOM   2206  HG3 LYS A 203      48.815 -13.710  18.238  1.00  0.00           H  
ATOM   2207  HD2 LYS A 203      49.978 -13.271  16.243  1.00  0.00           H  
ATOM   2208  HD3 LYS A 203      50.169 -11.707  16.671  1.00  0.00           H  
ATOM   2209  HE2 LYS A 203      51.519 -12.399  18.516  1.00  0.00           H  
ATOM   2210  HE3 LYS A 203      51.361 -13.950  18.031  1.00  0.00           H  
ATOM   2211  HZ1 LYS A 203      53.183 -13.677  16.907  1.00  0.00           H  
ATOM   2212  HZ2 LYS A 203      52.341 -12.709  15.896  1.00  0.00           H  
ATOM   2213  HZ3 LYS A 203      53.161 -12.063  17.152  1.00  0.00           H  
ATOM   2214  N   LYS A 204      44.299 -12.201  16.920  1.00  0.00           N  
ATOM   2215  CA  LYS A 204      43.177 -11.586  16.179  1.00  0.00           C  
ATOM   2216  C   LYS A 204      42.109 -11.017  17.122  1.00  0.00           C  
ATOM   2217  O   LYS A 204      41.593  -9.918  16.911  1.00  0.00           O  
ATOM   2218  CB  LYS A 204      42.526 -12.606  15.216  1.00  0.00           C  
ATOM   2219  CG  LYS A 204      43.444 -13.138  14.097  1.00  0.00           C  
ATOM   2220  CD  LYS A 204      43.105 -14.577  13.692  1.00  0.00           C  
ATOM   2221  CE  LYS A 204      41.812 -14.703  12.901  1.00  0.00           C  
ATOM   2222  NZ  LYS A 204      41.992 -14.392  11.457  1.00  0.00           N  
ATOM   2223  H   LYS A 204      44.435 -13.236  16.973  1.00  0.00           H  
ATOM   2224  HA  LYS A 204      43.542 -10.835  15.613  1.00  0.00           H  
ATOM   2225  HB2 LYS A 204      42.215 -13.387  15.757  1.00  0.00           H  
ATOM   2226  HB3 LYS A 204      41.738 -12.165  14.785  1.00  0.00           H  
ATOM   2227  HG2 LYS A 204      43.347 -12.546  13.295  1.00  0.00           H  
ATOM   2228  HG3 LYS A 204      44.392 -13.107  14.418  1.00  0.00           H  
ATOM   2229  HD2 LYS A 204      43.858 -14.934  13.133  1.00  0.00           H  
ATOM   2230  HD3 LYS A 204      43.025 -15.131  14.525  1.00  0.00           H  
ATOM   2231  HE2 LYS A 204      41.464 -15.643  12.995  1.00  0.00           H  
ATOM   2232  HE3 LYS A 204      41.130 -14.073  13.291  1.00  0.00           H  
ATOM   2233  HZ1 LYS A 204      42.133 -15.242  10.950  1.00  0.00           H  
ATOM   2234  HZ2 LYS A 204      41.176 -13.928  11.113  1.00  0.00           H  
ATOM   2235  HZ3 LYS A 204      42.788 -13.798  11.342  1.00  0.00           H  
ATOM   2236  N   TYR A 205      41.789 -11.775  18.162  1.00  0.00           N  
ATOM   2237  CA  TYR A 205      40.737 -11.382  19.112  1.00  0.00           C  
ATOM   2238  C   TYR A 205      41.164 -10.224  20.014  1.00  0.00           C  
ATOM   2239  O   TYR A 205      40.616  -9.119  19.966  1.00  0.00           O  
ATOM   2240  CB  TYR A 205      40.309 -12.582  19.981  1.00  0.00           C  
ATOM   2241  CG  TYR A 205      39.229 -13.444  19.359  1.00  0.00           C  
ATOM   2242  CD1 TYR A 205      38.114 -12.859  18.757  1.00  0.00           C  
ATOM   2243  CD2 TYR A 205      39.302 -14.840  19.391  1.00  0.00           C  
ATOM   2244  CE1 TYR A 205      37.116 -13.626  18.188  1.00  0.00           C  
ATOM   2245  CE2 TYR A 205      38.295 -15.621  18.821  1.00  0.00           C  
ATOM   2246  CZ  TYR A 205      37.206 -15.002  18.222  1.00  0.00           C  
ATOM   2247  OH  TYR A 205      36.196 -15.741  17.648  1.00  0.00           O  
ATOM   2248  H   TYR A 205      42.332 -12.654  18.251  1.00  0.00           H  
ATOM   2249  HA  TYR A 205      39.931 -11.084  18.579  1.00  0.00           H  
ATOM   2250  HB2 TYR A 205      41.112 -13.150  20.138  1.00  0.00           H  
ATOM   2251  HB3 TYR A 205      39.966 -12.228  20.847  1.00  0.00           H  
ATOM   2252  HD1 TYR A 205      38.038 -11.857  18.739  1.00  0.00           H  
ATOM   2253  HD2 TYR A 205      40.080 -15.282  19.823  1.00  0.00           H  
ATOM   2254  HE1 TYR A 205      36.328 -13.183  17.750  1.00  0.00           H  
ATOM   2255  HE2 TYR A 205      38.359 -16.615  18.845  1.00  0.00           H  
ATOM   2256  HH  TYR A 205      35.439 -15.134  17.413  1.00  0.00           H  
ATOM   2257  N   ILE A 206      42.178 -10.500  20.816  1.00  0.00           N  
ATOM   2258  CA  ILE A 206      42.660  -9.584  21.845  1.00  0.00           C  
ATOM   2259  C   ILE A 206      43.209  -8.242  21.312  1.00  0.00           C  
ATOM   2260  O   ILE A 206      43.514  -7.341  22.094  1.00  0.00           O  
ATOM   2261  CB  ILE A 206      43.737 -10.302  22.691  1.00  0.00           C  
ATOM   2262  CG1 ILE A 206      43.909  -9.642  24.061  1.00  0.00           C  
ATOM   2263  CG2 ILE A 206      45.055 -10.387  21.919  1.00  0.00           C  
ATOM   2264  CD1 ILE A 206      44.847 -10.427  24.974  1.00  0.00           C  
ATOM   2265  H   ILE A 206      42.614 -11.442  20.651  1.00  0.00           H  
ATOM   2266  HA  ILE A 206      41.855  -9.349  22.420  1.00  0.00           H  
ATOM   2267  HB  ILE A 206      43.434 -11.242  22.836  1.00  0.00           H  
ATOM   2268 HG12 ILE A 206      44.278  -8.731  23.932  1.00  0.00           H  
ATOM   2269 HG13 ILE A 206      43.019  -9.585  24.498  1.00  0.00           H  
ATOM   2270 HG21 ILE A 206      45.710 -10.926  22.443  1.00  0.00           H  
ATOM   2271 HG22 ILE A 206      44.893 -10.823  21.037  1.00  0.00           H  
ATOM   2272 HG23 ILE A 206      45.414  -9.467  21.778  1.00  0.00           H  
ATOM   2273 HD11 ILE A 206      45.744 -10.488  24.543  1.00  0.00           H  
ATOM   2274 HD12 ILE A 206      44.921  -9.953  25.848  1.00  0.00           H  
ATOM   2275 HD13 ILE A 206      44.474 -11.341  25.114  1.00  0.00           H  
ATOM   2276  N   GLN A 207      43.307  -8.096  19.991  1.00  0.00           N  
ATOM   2277  CA  GLN A 207      43.806  -6.843  19.385  1.00  0.00           C  
ATOM   2278  C   GLN A 207      42.772  -5.717  19.433  1.00  0.00           C  
ATOM   2279  O   GLN A 207      42.983  -4.632  18.881  1.00  0.00           O  
ATOM   2280  CB  GLN A 207      44.235  -7.053  17.931  1.00  0.00           C  
ATOM   2281  CG  GLN A 207      43.086  -7.037  16.925  1.00  0.00           C  
ATOM   2282  CD  GLN A 207      43.471  -6.395  15.606  1.00  0.00           C  
ATOM   2283  H   GLN A 207      43.011  -8.915  19.433  1.00  0.00           H  
ATOM   2284  HA  GLN A 207      44.611  -6.548  19.919  1.00  0.00           H  
ATOM   2285  HB2 GLN A 207      44.878  -6.327  17.676  1.00  0.00           H  
ATOM   2286  HB3 GLN A 207      44.698  -7.940  17.856  1.00  0.00           H  
ATOM   2287  HG2 GLN A 207      42.803  -7.979  16.751  1.00  0.00           H  
ATOM   2288  HG3 GLN A 207      42.324  -6.525  17.321  1.00  0.00           H  
ATOM   2289  OE1 GLN A 207      44.379  -6.862  14.922  1.00  0.00           O  
ATOM   2290  NE2 GLN A 207      42.780  -5.316  15.245  1.00  0.00           N  
ATOM   2291 HE21 GLN A 207      42.991  -4.826  14.382  1.00  0.00           H  
ATOM   2292 HE22 GLN A 207      42.030  -4.989  15.853  1.00  0.00           H  
ATOM   2293  N   ARG A 208      41.651  -5.996  20.082  1.00  0.00           N  
ATOM   2294  CA  ARG A 208      40.546  -5.050  20.180  1.00  0.00           C  
ATOM   2295  C   ARG A 208      40.435  -4.564  21.607  1.00  0.00           C  
ATOM   2296  O   ARG A 208      40.560  -5.347  22.541  1.00  0.00           O  
ATOM   2297  CB  ARG A 208      39.237  -5.716  19.790  1.00  0.00           C  
ATOM   2298  CG  ARG A 208      39.277  -6.411  18.466  1.00  0.00           C  
ATOM   2299  CD  ARG A 208      38.041  -7.263  18.289  1.00  0.00           C  
ATOM   2300  NE  ARG A 208      38.055  -7.995  17.028  1.00  0.00           N  
ATOM   2301  CZ  ARG A 208      37.126  -8.872  16.649  1.00  0.00           C  
ATOM   2302  NH1 ARG A 208      36.089  -9.146  17.436  1.00  0.00           N  
ATOM   2303  NH2 ARG A 208      37.232  -9.480  15.471  1.00  0.00           N  
ATOM   2304  H   ARG A 208      41.626  -6.947  20.515  1.00  0.00           H  
ATOM   2305  HA  ARG A 208      40.736  -4.269  19.583  1.00  0.00           H  
ATOM   2306  HB2 ARG A 208      39.009  -6.387  20.494  1.00  0.00           H  
ATOM   2307  HB3 ARG A 208      38.529  -5.012  19.758  1.00  0.00           H  
ATOM   2308  HG2 ARG A 208      39.300  -5.743  17.730  1.00  0.00           H  
ATOM   2309  HG3 ARG A 208      40.072  -7.007  18.417  1.00  0.00           H  
ATOM   2310  HD2 ARG A 208      37.998  -7.913  19.045  1.00  0.00           H  
ATOM   2311  HD3 ARG A 208      37.243  -6.664  18.312  1.00  0.00           H  
ATOM   2312  HE  ARG A 208      38.823  -7.827  16.394  1.00  0.00           H  
ATOM   2313 HH11 ARG A 208      35.982  -8.684  18.313  1.00  0.00           H  
ATOM   2314 HH12 ARG A 208      35.408  -9.823  17.144  1.00  0.00           H  
ATOM   2315 HH21 ARG A 208      38.001  -9.259  14.867  1.00  0.00           H  
ATOM   2316 HH22 ARG A 208      36.550 -10.151  15.189  1.00  0.00           H  
ATOM   2317  N   GLN A 209      40.179  -3.270  21.759  1.00  0.00           N  
ATOM   2318  CA  GLN A 209      40.107  -2.615  23.075  1.00  0.00           C  
ATOM   2319  C   GLN A 209      39.041  -3.164  24.047  1.00  0.00           C  
ATOM   2320  O   GLN A 209      39.292  -3.232  25.247  1.00  0.00           O  
ATOM   2321  CB  GLN A 209      39.962  -1.106  22.919  1.00  0.00           C  
ATOM   2322  CG  GLN A 209      41.225  -0.414  22.373  1.00  0.00           C  
ATOM   2323  CD  GLN A 209      41.479  -0.644  20.878  1.00  0.00           C  
ATOM   2324  H   GLN A 209      40.032  -2.749  20.864  1.00  0.00           H  
ATOM   2325  HA  GLN A 209      41.018  -2.732  23.528  1.00  0.00           H  
ATOM   2326  HB2 GLN A 209      39.214  -0.911  22.285  1.00  0.00           H  
ATOM   2327  HB3 GLN A 209      39.758  -0.701  23.811  1.00  0.00           H  
ATOM   2328  HG2 GLN A 209      41.137   0.573  22.530  1.00  0.00           H  
ATOM   2329  HG3 GLN A 209      42.018  -0.755  22.885  1.00  0.00           H  
ATOM   2330  OE1 GLN A 209      40.697  -1.294  20.183  1.00  0.00           O  
ATOM   2331  NE2 GLN A 209      42.585  -0.104  20.385  1.00  0.00           N  
ATOM   2332 HE21 GLN A 209      42.827  -0.226  19.405  1.00  0.00           H  
ATOM   2333 HE22 GLN A 209      43.188   0.435  21.001  1.00  0.00           H  
ATOM   2334  N   GLU A 210      37.876  -3.552  23.527  1.00  0.00           N  
ATOM   2335  CA  GLU A 210      36.786  -4.185  24.324  1.00  0.00           C  
ATOM   2336  C   GLU A 210      36.846  -5.691  24.580  1.00  0.00           C  
ATOM   2337  O   GLU A 210      36.189  -6.186  25.495  1.00  0.00           O  
ATOM   2338  CB  GLU A 210      35.440  -3.951  23.651  1.00  0.00           C  
ATOM   2339  CG  GLU A 210      34.973  -2.503  23.576  1.00  0.00           C  
ATOM   2340  CD  GLU A 210      35.529  -1.748  22.364  1.00  0.00           C  
ATOM   2341  OE1 GLU A 210      36.379  -2.309  21.639  1.00  0.00           O  
ATOM   2342  OE2 GLU A 210      35.104  -0.598  22.124  1.00  0.00           O  
ATOM   2343  H   GLU A 210      37.779  -3.377  22.500  1.00  0.00           H  
ATOM   2344  HA  GLU A 210      36.726  -3.689  25.233  1.00  0.00           H  
ATOM   2345  HB2 GLU A 210      35.504  -4.289  22.719  1.00  0.00           H  
ATOM   2346  HB3 GLU A 210      34.754  -4.456  24.160  1.00  0.00           H  
ATOM   2347  HG2 GLU A 210      33.993  -2.496  23.499  1.00  0.00           H  
ATOM   2348  HG3 GLU A 210      35.286  -2.032  24.380  1.00  0.00           H  
ATOM   2349  N   THR A 211      37.588  -6.431  23.768  1.00  0.00           N  
ATOM   2350  CA  THR A 211      37.736  -7.881  24.029  1.00  0.00           C  
ATOM   2351  C   THR A 211      38.358  -8.029  25.414  1.00  0.00           C  
ATOM   2352  O   THR A 211      38.832  -7.048  25.984  1.00  0.00           O  
ATOM   2353  CB  THR A 211      38.634  -8.649  23.015  1.00  0.00           C  
ATOM   2354  OG1 THR A 211      39.949  -8.080  22.975  1.00  0.00           O  
ATOM   2355  CG2 THR A 211      38.026  -8.644  21.622  1.00  0.00           C  
ATOM   2356  H   THR A 211      38.029  -5.947  22.985  1.00  0.00           H  
ATOM   2357  HA  THR A 211      36.833  -8.288  24.039  1.00  0.00           H  
ATOM   2358  HB  THR A 211      38.713  -9.620  23.326  1.00  0.00           H  
ATOM   2359 HG21 THR A 211      38.745  -8.508  20.937  1.00  0.00           H  
ATOM   2360 HG22 THR A 211      37.567  -9.519  21.447  1.00  0.00           H  
ATOM   2361 HG23 THR A 211      37.356  -7.902  21.545  1.00  0.00           H  
ATOM   2362  HG1 THR A 211      39.895  -7.084  22.845  1.00  0.00           H  
ATOM   2363  N   ILE A 212      38.359  -9.240  25.956  1.00  0.00           N  
ATOM   2364  CA  ILE A 212      39.051  -9.513  27.236  1.00  0.00           C  
ATOM   2365  C   ILE A 212      40.065 -10.636  27.047  1.00  0.00           C  
ATOM   2366  O   ILE A 212      40.098 -11.286  25.996  1.00  0.00           O  
ATOM   2367  CB  ILE A 212      38.085  -9.862  28.422  1.00  0.00           C  
ATOM   2368  CG1 ILE A 212      37.393 -11.214  28.194  1.00  0.00           C  
ATOM   2369  CG2 ILE A 212      37.073  -8.744  28.650  1.00  0.00           C  
ATOM   2370  CD1 ILE A 212      38.158 -12.421  28.720  1.00  0.00           C  
ATOM   2371  H   ILE A 212      37.849  -9.966  25.426  1.00  0.00           H  
ATOM   2372  HA  ILE A 212      39.569  -8.686  27.448  1.00  0.00           H  
ATOM   2373  HB  ILE A 212      38.639  -9.929  29.244  1.00  0.00           H  
ATOM   2374 HG12 ILE A 212      36.494 -11.186  28.634  1.00  0.00           H  
ATOM   2375 HG13 ILE A 212      37.254 -11.331  27.208  1.00  0.00           H  
ATOM   2376 HG21 ILE A 212      36.521  -8.955  29.454  1.00  0.00           H  
ATOM   2377 HG22 ILE A 212      37.557  -7.883  28.794  1.00  0.00           H  
ATOM   2378 HG23 ILE A 212      36.481  -8.664  27.851  1.00  0.00           H  
ATOM   2379 HD11 ILE A 212      38.286 -12.323  29.704  1.00  0.00           H  
ATOM   2380 HD12 ILE A 212      37.635 -13.248  28.528  1.00  0.00           H  
ATOM   2381 HD13 ILE A 212      39.045 -12.468  28.266  1.00  0.00           H  
ATOM   2382  N   SER A 213      40.883 -10.851  28.075  1.00  0.00           N  
ATOM   2383  CA  SER A 213      41.952 -11.857  28.037  1.00  0.00           C  
ATOM   2384  C   SER A 213      41.888 -12.794  29.222  1.00  0.00           C  
ATOM   2385  O   SER A 213      41.660 -12.362  30.352  1.00  0.00           O  
ATOM   2386  CB  SER A 213      43.337 -11.202  28.015  1.00  0.00           C  
ATOM   2387  OG  SER A 213      43.533 -10.333  29.114  1.00  0.00           O  
ATOM   2388  H   SER A 213      40.703 -10.248  28.906  1.00  0.00           H  
ATOM   2389  HA  SER A 213      41.829 -12.402  27.195  1.00  0.00           H  
ATOM   2390  HB2 SER A 213      44.031 -11.921  28.041  1.00  0.00           H  
ATOM   2391  HB3 SER A 213      43.429 -10.680  27.167  1.00  0.00           H  
ATOM   2392  HG  SER A 213      42.767  -9.694  29.176  1.00  0.00           H  
ATOM   2393  N   LEU A 214      42.130 -14.073  28.955  1.00  0.00           N  
ATOM   2394  CA  LEU A 214      42.114 -15.110  30.001  1.00  0.00           C  
ATOM   2395  C   LEU A 214      43.272 -16.099  29.873  1.00  0.00           C  
ATOM   2396  O   LEU A 214      43.294 -16.931  28.963  1.00  0.00           O  
ATOM   2397  CB  LEU A 214      40.797 -15.890  29.990  1.00  0.00           C  
ATOM   2398  CG  LEU A 214      40.587 -16.783  31.220  1.00  0.00           C  
ATOM   2399  CD1 LEU A 214      40.510 -15.943  32.501  1.00  0.00           C  
ATOM   2400  CD2 LEU A 214      39.351 -17.647  31.060  1.00  0.00           C  
ATOM   2401  H   LEU A 214      42.330 -14.282  27.956  1.00  0.00           H  
ATOM   2402  HA  LEU A 214      42.184 -14.651  30.901  1.00  0.00           H  
ATOM   2403  HB2 LEU A 214      40.055 -15.239  29.968  1.00  0.00           H  
ATOM   2404  HB3 LEU A 214      40.793 -16.474  29.196  1.00  0.00           H  
ATOM   2405  HG  LEU A 214      41.352 -17.422  31.293  1.00  0.00           H  
ATOM   2406 HD11 LEU A 214      39.745 -15.306  32.430  1.00  0.00           H  
ATOM   2407 HD12 LEU A 214      40.373 -16.548  33.283  1.00  0.00           H  
ATOM   2408 HD13 LEU A 214      41.362 -15.435  32.612  1.00  0.00           H  
ATOM   2409 HD21 LEU A 214      39.451 -18.233  30.254  1.00  0.00           H  
ATOM   2410 HD22 LEU A 214      39.233 -18.221  31.872  1.00  0.00           H  
ATOM   2411 HD23 LEU A 214      38.544 -17.064  30.947  1.00  0.00           H  
ATOM   2412  N   VAL A 215      44.207 -16.027  30.820  1.00  0.00           N  
ATOM   2413  CA  VAL A 215      45.396 -16.902  30.815  1.00  0.00           C  
ATOM   2414  C   VAL A 215      45.368 -17.989  31.898  1.00  0.00           C  
ATOM   2415  O   VAL A 215      44.909 -17.777  33.025  1.00  0.00           O  
ATOM   2416  CB  VAL A 215      46.710 -16.097  30.952  1.00  0.00           C  
ATOM   2417  CG1 VAL A 215      46.812 -15.027  29.850  1.00  0.00           C  
ATOM   2418  CG2 VAL A 215      46.834 -15.467  32.339  1.00  0.00           C  
ATOM   2419  H   VAL A 215      44.034 -15.314  31.553  1.00  0.00           H  
ATOM   2420  HA  VAL A 215      45.434 -17.365  29.912  1.00  0.00           H  
ATOM   2421  HB  VAL A 215      47.467 -16.725  30.811  1.00  0.00           H  
ATOM   2422 HG11 VAL A 215      47.765 -14.941  29.568  1.00  0.00           H  
ATOM   2423 HG12 VAL A 215      46.252 -15.304  29.074  1.00  0.00           H  
ATOM   2424 HG13 VAL A 215      46.486 -14.156  30.211  1.00  0.00           H  
ATOM   2425 HG21 VAL A 215      45.963 -15.561  32.819  1.00  0.00           H  
ATOM   2426 HG22 VAL A 215      47.554 -15.937  32.848  1.00  0.00           H  
ATOM   2427 HG23 VAL A 215      47.064 -14.501  32.240  1.00  0.00           H  
ATOM   2428  N   VAL A 216      45.887 -19.155  31.543  1.00  0.00           N  
ATOM   2429  CA  VAL A 216      45.915 -20.276  32.468  1.00  0.00           C  
ATOM   2430  C   VAL A 216      47.339 -20.803  32.610  1.00  0.00           C  
ATOM   2431  O   VAL A 216      47.960 -21.230  31.643  1.00  0.00           O  
ATOM   2432  CB  VAL A 216      44.958 -21.392  32.028  1.00  0.00           C  
ATOM   2433  CG1 VAL A 216      44.715 -22.352  33.178  1.00  0.00           C  
ATOM   2434  CG2 VAL A 216      43.639 -20.800  31.541  1.00  0.00           C  
ATOM   2435  H   VAL A 216      46.260 -19.196  30.578  1.00  0.00           H  
ATOM   2436  HA  VAL A 216      45.616 -19.950  33.369  1.00  0.00           H  
ATOM   2437  HB  VAL A 216      45.405 -21.909  31.306  1.00  0.00           H  
ATOM   2438 HG11 VAL A 216      44.074 -21.942  33.828  1.00  0.00           H  
ATOM   2439 HG12 VAL A 216      44.330 -23.206  32.827  1.00  0.00           H  
ATOM   2440 HG13 VAL A 216      45.580 -22.545  33.643  1.00  0.00           H  
ATOM   2441 HG21 VAL A 216      42.934 -20.959  32.231  1.00  0.00           H  
ATOM   2442 HG22 VAL A 216      43.754 -19.818  31.395  1.00  0.00           H  
ATOM   2443 HG23 VAL A 216      43.378 -21.241  30.683  1.00  0.00           H  
ATOM   2444  N   VAL A 217      47.859 -20.728  33.828  1.00  0.00           N  
ATOM   2445  CA  VAL A 217      49.195 -21.242  34.141  1.00  0.00           C  
ATOM   2446  C   VAL A 217      49.215 -21.799  35.556  1.00  0.00           C  
ATOM   2447  O   VAL A 217      48.488 -21.317  36.419  1.00  0.00           O  
ATOM   2448  CB  VAL A 217      50.309 -20.167  34.009  1.00  0.00           C  
ATOM   2449  CG1 VAL A 217      50.519 -19.795  32.549  1.00  0.00           C  
ATOM   2450  CG2 VAL A 217      49.994 -18.936  34.859  1.00  0.00           C  
ATOM   2451  H   VAL A 217      47.244 -20.277  34.538  1.00  0.00           H  
ATOM   2452  HA  VAL A 217      49.395 -21.992  33.507  1.00  0.00           H  
ATOM   2453  HB  VAL A 217      51.155 -20.575  34.334  1.00  0.00           H  
ATOM   2454 HG11 VAL A 217      49.914 -20.345  31.973  1.00  0.00           H  
ATOM   2455 HG12 VAL A 217      50.312 -18.825  32.418  1.00  0.00           H  
ATOM   2456 HG13 VAL A 217      51.470 -19.969  32.293  1.00  0.00           H  
ATOM   2457 HG21 VAL A 217      49.003 -18.845  34.947  1.00  0.00           H  
ATOM   2458 HG22 VAL A 217      50.406 -19.048  35.762  1.00  0.00           H  
ATOM   2459 HG23 VAL A 217      50.371 -18.126  34.413  1.00  0.00           H  
ATOM   2460  N   PRO A 218      50.046 -22.821  35.801  1.00  0.00           N  
ATOM   2461  CA  PRO A 218      50.153 -23.387  37.143  1.00  0.00           C  
ATOM   2462  C   PRO A 218      50.660 -22.421  38.210  1.00  0.00           C  
ATOM   2463  O   PRO A 218      51.153 -21.331  37.899  1.00  0.00           O  
ATOM   2464  CB  PRO A 218      51.161 -24.518  36.953  1.00  0.00           C  
ATOM   2465  CG  PRO A 218      50.989 -24.918  35.542  1.00  0.00           C  
ATOM   2466  CD  PRO A 218      50.770 -23.641  34.814  1.00  0.00           C  
ATOM   2467  HA  PRO A 218      49.256 -23.793  37.431  1.00  0.00           H  
ATOM   2468  HB2 PRO A 218      52.094 -24.191  37.130  1.00  0.00           H  
ATOM   2469  HB3 PRO A 218      50.960 -25.277  37.576  1.00  0.00           H  
ATOM   2470  HG2 PRO A 218      51.809 -25.393  35.203  1.00  0.00           H  
ATOM   2471  HG3 PRO A 218      50.200 -25.534  35.440  1.00  0.00           H  
ATOM   2472  HD2 PRO A 218      51.632 -23.200  34.563  1.00  0.00           H  
ATOM   2473  HD3 PRO A 218      50.212 -23.769  33.992  1.00  0.00           H  
ATOM   2474  N   SER A 219      50.538 -22.852  39.461  1.00  0.00           N  
ATOM   2475  CA  SER A 219      50.898 -22.024  40.616  1.00  0.00           C  
ATOM   2476  C   SER A 219      52.411 -21.798  40.674  1.00  0.00           C  
ATOM   2477  O   SER A 219      52.875 -20.681  40.946  1.00  0.00           O  
ATOM   2478  CB  SER A 219      50.402 -22.667  41.918  1.00  0.00           C  
ATOM   2479  OG  SER A 219      49.007 -22.943  41.873  1.00  0.00           O  
ATOM   2480  H   SER A 219      50.167 -23.822  39.553  1.00  0.00           H  
ATOM   2481  HA  SER A 219      50.457 -21.128  40.506  1.00  0.00           H  
ATOM   2482  HB2 SER A 219      50.896 -23.522  42.062  1.00  0.00           H  
ATOM   2483  HB3 SER A 219      50.582 -22.040  42.673  1.00  0.00           H  
ATOM   2484  HG  SER A 219      48.820 -23.580  41.128  1.00  0.00           H  
ATOM   2485  N   ASN A 220      53.158 -22.871  40.397  1.00  0.00           N  
ATOM   2486  CA  ASN A 220      54.638 -22.855  40.413  1.00  0.00           C  
ATOM   2487  C   ASN A 220      55.252 -22.868  39.014  1.00  0.00           C  
ATOM   2488  O   ASN A 220      55.662 -23.900  38.489  1.00  0.00           O  
ATOM   2489  CB  ASN A 220      55.225 -23.986  41.268  1.00  0.00           C  
ATOM   2490  CG  ASN A 220      54.650 -25.347  40.932  1.00  0.00           C  
ATOM   2491  H   ASN A 220      52.610 -23.730  40.166  1.00  0.00           H  
ATOM   2492  HA  ASN A 220      54.913 -21.986  40.852  1.00  0.00           H  
ATOM   2493  HB2 ASN A 220      56.212 -24.010  41.119  1.00  0.00           H  
ATOM   2494  HB3 ASN A 220      55.032 -23.785  42.226  1.00  0.00           H  
ATOM   2495  OD1 ASN A 220      54.030 -25.546  39.885  1.00  0.00           O  
ATOM   2496  ND2 ASN A 220      54.861 -26.298  41.829  1.00  0.00           N  
ATOM   2497 HD21 ASN A 220      55.365 -26.104  42.670  1.00  0.00           H  
ATOM   2498 HD22 ASN A 220      54.512 -27.226  41.667  1.00  0.00           H  
ATOM   2499  N   VAL A 221      55.299 -21.686  38.426  1.00  0.00           N  
ATOM   2500  CA  VAL A 221      55.915 -21.482  37.121  1.00  0.00           C  
ATOM   2501  C   VAL A 221      56.577 -20.108  37.105  1.00  0.00           C  
ATOM   2502  O   VAL A 221      56.529 -19.384  38.102  1.00  0.00           O  
ATOM   2503  CB  VAL A 221      54.871 -21.595  35.986  1.00  0.00           C  
ATOM   2504  CG1 VAL A 221      54.411 -23.037  35.834  1.00  0.00           C  
ATOM   2505  CG2 VAL A 221      53.679 -20.662  36.241  1.00  0.00           C  
ATOM   2506  H   VAL A 221      54.859 -20.910  38.973  1.00  0.00           H  
ATOM   2507  HA  VAL A 221      56.628 -22.169  36.999  1.00  0.00           H  
ATOM   2508  HB  VAL A 221      55.322 -21.340  35.138  1.00  0.00           H  
ATOM   2509 HG11 VAL A 221      55.205 -23.628  35.691  1.00  0.00           H  
ATOM   2510 HG12 VAL A 221      53.928 -23.323  36.662  1.00  0.00           H  
ATOM   2511 HG13 VAL A 221      53.796 -23.111  35.049  1.00  0.00           H  
ATOM   2512 HG21 VAL A 221      53.705 -19.916  35.579  1.00  0.00           H  
ATOM   2513 HG22 VAL A 221      52.834 -21.182  36.138  1.00  0.00           H  
ATOM   2514 HG23 VAL A 221      53.745 -20.298  37.168  1.00  0.00           H  
ATOM   2515  N   ASP A 222      57.199 -19.748  35.986  1.00  0.00           N  
ATOM   2516  CA  ASP A 222      57.778 -18.403  35.845  1.00  0.00           C  
ATOM   2517  C   ASP A 222      56.658 -17.373  35.620  1.00  0.00           C  
ATOM   2518  O   ASP A 222      56.408 -16.925  34.495  1.00  0.00           O  
ATOM   2519  CB  ASP A 222      58.841 -18.345  34.737  1.00  0.00           C  
ATOM   2520  CG  ASP A 222      59.714 -17.093  34.826  1.00  0.00           C  
ATOM   2521  OD1 ASP A 222      59.211 -15.981  34.564  1.00  0.00           O  
ATOM   2522  OD2 ASP A 222      60.911 -17.220  35.154  1.00  0.00           O  
ATOM   2523  H   ASP A 222      57.240 -20.466  35.249  1.00  0.00           H  
ATOM   2524  HA  ASP A 222      58.212 -18.175  36.717  1.00  0.00           H  
ATOM   2525  HB2 ASP A 222      59.422 -19.142  34.827  1.00  0.00           H  
ATOM   2526  HB3 ASP A 222      58.375 -18.344  33.863  1.00  0.00           H  
ATOM   2527  N   ILE A 223      55.997 -17.023  36.726  1.00  0.00           N  
ATOM   2528  CA  ILE A 223      54.915 -16.018  36.772  1.00  0.00           C  
ATOM   2529  C   ILE A 223      55.174 -14.801  35.893  1.00  0.00           C  
ATOM   2530  O   ILE A 223      54.241 -14.226  35.346  1.00  0.00           O  
ATOM   2531  CB  ILE A 223      54.649 -15.499  38.224  1.00  0.00           C  
ATOM   2532  CG1 ILE A 223      55.940 -14.980  38.881  1.00  0.00           C  
ATOM   2533  CG2 ILE A 223      54.012 -16.592  39.078  1.00  0.00           C  
ATOM   2534  CD1 ILE A 223      55.737 -14.388  40.263  1.00  0.00           C  
ATOM   2535  H   ILE A 223      56.317 -17.535  37.590  1.00  0.00           H  
ATOM   2536  HA  ILE A 223      54.095 -16.481  36.398  1.00  0.00           H  
ATOM   2537  HB  ILE A 223      54.008 -14.741  38.157  1.00  0.00           H  
ATOM   2538 HG12 ILE A 223      56.586 -15.739  38.944  1.00  0.00           H  
ATOM   2539 HG13 ILE A 223      56.330 -14.278  38.285  1.00  0.00           H  
ATOM   2540 HG21 ILE A 223      53.791 -16.223  39.978  1.00  0.00           H  
ATOM   2541 HG22 ILE A 223      53.178 -16.914  38.635  1.00  0.00           H  
ATOM   2542 HG23 ILE A 223      54.652 -17.351  39.177  1.00  0.00           H  
ATOM   2543 HD11 ILE A 223      55.357 -15.086  40.868  1.00  0.00           H  
ATOM   2544 HD12 ILE A 223      56.616 -14.076  40.620  1.00  0.00           H  
ATOM   2545 HD13 ILE A 223      55.106 -13.617  40.201  1.00  0.00           H  
ATOM   2546  N   ALA A 224      56.445 -14.416  35.799  1.00  0.00           N  
ATOM   2547  CA  ALA A 224      56.888 -13.271  35.005  1.00  0.00           C  
ATOM   2548  C   ALA A 224      56.836 -13.555  33.508  1.00  0.00           C  
ATOM   2549  O   ALA A 224      56.460 -12.690  32.717  1.00  0.00           O  
ATOM   2550  CB  ALA A 224      58.306 -12.870  35.413  1.00  0.00           C  
ATOM   2551  H   ALA A 224      57.112 -15.013  36.351  1.00  0.00           H  
ATOM   2552  HA  ALA A 224      56.282 -12.486  35.205  1.00  0.00           H  
ATOM   2553  HB1 ALA A 224      58.432 -13.046  36.388  1.00  0.00           H  
ATOM   2554  HB2 ALA A 224      58.965 -13.406  34.888  1.00  0.00           H  
ATOM   2555  HB3 ALA A 224      58.441 -11.898  35.228  1.00  0.00           H  
ATOM   2556  N   THR A 225      57.218 -14.771  33.130  1.00  0.00           N  
ATOM   2557  CA  THR A 225      57.243 -15.181  31.717  1.00  0.00           C  
ATOM   2558  C   THR A 225      56.228 -16.281  31.407  1.00  0.00           C  
ATOM   2559  O   THR A 225      56.403 -17.043  30.444  1.00  0.00           O  
ATOM   2560  CB  THR A 225      58.653 -15.656  31.277  1.00  0.00           C  
ATOM   2561  OG1 THR A 225      59.011 -16.842  31.993  1.00  0.00           O  
ATOM   2562  CG2 THR A 225      59.698 -14.571  31.521  1.00  0.00           C  
ATOM   2563  H   THR A 225      57.495 -15.404  33.907  1.00  0.00           H  
ATOM   2564  HA  THR A 225      57.019 -14.373  31.151  1.00  0.00           H  
ATOM   2565  HB  THR A 225      58.623 -15.878  30.282  1.00  0.00           H  
ATOM   2566 HG21 THR A 225      60.604 -14.989  31.611  1.00  0.00           H  
ATOM   2567 HG22 THR A 225      59.705 -13.930  30.751  1.00  0.00           H  
ATOM   2568 HG23 THR A 225      59.479 -14.074  32.363  1.00  0.00           H  
ATOM   2569  HG1 THR A 225      59.137 -16.637  32.970  1.00  0.00           H  
ATOM   2570  N   THR A 226      55.162 -16.362  32.206  1.00  0.00           N  
ATOM   2571  CA  THR A 226      54.070 -17.275  31.860  1.00  0.00           C  
ATOM   2572  C   THR A 226      53.807 -16.992  30.387  1.00  0.00           C  
ATOM   2573  O   THR A 226      53.730 -15.831  29.989  1.00  0.00           O  
ATOM   2574  CB  THR A 226      52.762 -17.076  32.697  1.00  0.00           C  
ATOM   2575  OG1 THR A 226      52.037 -15.928  32.239  1.00  0.00           O  
ATOM   2576  CG2 THR A 226      53.048 -16.962  34.199  1.00  0.00           C  
ATOM   2577  H   THR A 226      55.176 -15.764  33.033  1.00  0.00           H  
ATOM   2578  HA  THR A 226      54.389 -18.197  31.951  1.00  0.00           H  
ATOM   2579  HB  THR A 226      52.174 -17.902  32.570  1.00  0.00           H  
ATOM   2580 HG21 THR A 226      52.214 -16.687  34.678  1.00  0.00           H  
ATOM   2581 HG22 THR A 226      53.356 -17.847  34.549  1.00  0.00           H  
ATOM   2582 HG23 THR A 226      53.761 -16.277  34.352  1.00  0.00           H  
ATOM   2583  HG1 THR A 226      52.520 -15.492  31.473  1.00  0.00           H  
ATOM   2584  N   GLU A 227      53.712 -18.035  29.571  1.00  0.00           N  
ATOM   2585  CA  GLU A 227      53.518 -17.846  28.132  1.00  0.00           C  
ATOM   2586  C   GLU A 227      52.417 -16.818  27.859  1.00  0.00           C  
ATOM   2587  O   GLU A 227      52.513 -16.007  26.943  1.00  0.00           O  
ATOM   2588  CB  GLU A 227      53.180 -19.168  27.444  1.00  0.00           C  
ATOM   2589  CG  GLU A 227      53.064 -19.069  25.926  1.00  0.00           C  
ATOM   2590  CD  GLU A 227      54.292 -18.464  25.263  1.00  0.00           C  
ATOM   2591  OE1 GLU A 227      55.365 -18.437  25.896  1.00  0.00           O  
ATOM   2592  OE2 GLU A 227      54.182 -18.014  24.103  1.00  0.00           O  
ATOM   2593  H   GLU A 227      53.784 -18.960  30.022  1.00  0.00           H  
ATOM   2594  HA  GLU A 227      54.377 -17.533  27.713  1.00  0.00           H  
ATOM   2595  HB2 GLU A 227      53.903 -19.805  27.644  1.00  0.00           H  
ATOM   2596  HB3 GLU A 227      52.311 -19.474  27.788  1.00  0.00           H  
ATOM   2597  HG2 GLU A 227      52.951 -19.979  25.567  1.00  0.00           H  
ATOM   2598  HG3 GLU A 227      52.297 -18.490  25.712  1.00  0.00           H  
ATOM   2599  N   ALA A 228      51.381 -16.871  28.686  1.00  0.00           N  
ATOM   2600  CA  ALA A 228      50.250 -15.932  28.652  1.00  0.00           C  
ATOM   2601  C   ALA A 228      50.640 -14.454  28.782  1.00  0.00           C  
ATOM   2602  O   ALA A 228      50.066 -13.586  28.117  1.00  0.00           O  
ATOM   2603  CB  ALA A 228      49.318 -16.284  29.753  1.00  0.00           C  
ATOM   2604  H   ALA A 228      51.433 -17.657  29.386  1.00  0.00           H  
ATOM   2605  HA  ALA A 228      49.758 -16.056  27.767  1.00  0.00           H  
ATOM   2606  HB1 ALA A 228      48.433 -15.822  29.627  1.00  0.00           H  
ATOM   2607  HB2 ALA A 228      49.157 -17.277  29.775  1.00  0.00           H  
ATOM   2608  HB3 ALA A 228      49.699 -16.004  30.641  1.00  0.00           H  
ATOM   2609  N   LEU A 229      51.595 -14.178  29.665  1.00  0.00           N  
ATOM   2610  CA  LEU A 229      52.049 -12.801  29.922  1.00  0.00           C  
ATOM   2611  C   LEU A 229      52.655 -12.185  28.677  1.00  0.00           C  
ATOM   2612  O   LEU A 229      52.409 -11.021  28.369  1.00  0.00           O  
ATOM   2613  CB  LEU A 229      53.095 -12.749  31.041  1.00  0.00           C  
ATOM   2614  CG  LEU A 229      52.621 -13.151  32.435  1.00  0.00           C  
ATOM   2615  CD1 LEU A 229      53.721 -12.926  33.447  1.00  0.00           C  
ATOM   2616  CD2 LEU A 229      51.365 -12.388  32.818  1.00  0.00           C  
ATOM   2617  H   LEU A 229      51.991 -15.004  30.154  1.00  0.00           H  
ATOM   2618  HA  LEU A 229      51.250 -12.255  30.199  1.00  0.00           H  
ATOM   2619  HB2 LEU A 229      53.839 -13.364  30.789  1.00  0.00           H  
ATOM   2620  HB3 LEU A 229      53.433 -11.813  31.098  1.00  0.00           H  
ATOM   2621  HG  LEU A 229      52.367 -14.118  32.424  1.00  0.00           H  
ATOM   2622 HD11 LEU A 229      53.979 -11.958  33.458  1.00  0.00           H  
ATOM   2623 HD12 LEU A 229      53.403 -13.192  34.359  1.00  0.00           H  
ATOM   2624 HD13 LEU A 229      54.523 -13.477  33.205  1.00  0.00           H  
ATOM   2625 HD21 LEU A 229      50.637 -12.588  32.161  1.00  0.00           H  
ATOM   2626 HD22 LEU A 229      51.070 -12.665  33.734  1.00  0.00           H  
ATOM   2627 HD23 LEU A 229      51.554 -11.405  32.814  1.00  0.00           H  
ATOM   2628  N   SER A 230      53.458 -12.985  27.982  1.00  0.00           N  
ATOM   2629  CA  SER A 230      54.120 -12.564  26.747  1.00  0.00           C  
ATOM   2630  C   SER A 230      53.057 -12.124  25.740  1.00  0.00           C  
ATOM   2631  O   SER A 230      53.202 -11.098  25.079  1.00  0.00           O  
ATOM   2632  CB  SER A 230      54.973 -13.707  26.168  1.00  0.00           C  
ATOM   2633  OG  SER A 230      55.775 -13.283  25.080  1.00  0.00           O  
ATOM   2634  H   SER A 230      53.576 -13.939  28.392  1.00  0.00           H  
ATOM   2635  HA  SER A 230      54.693 -11.774  26.954  1.00  0.00           H  
ATOM   2636  HB2 SER A 230      55.565 -14.059  26.893  1.00  0.00           H  
ATOM   2637  HB3 SER A 230      54.360 -14.433  25.857  1.00  0.00           H  
ATOM   2638  HG  SER A 230      55.483 -13.752  24.248  1.00  0.00           H  
ATOM   2639  N   MET A 231      51.979 -12.898  25.654  1.00  0.00           N  
ATOM   2640  CA  MET A 231      50.838 -12.568  24.780  1.00  0.00           C  
ATOM   2641  C   MET A 231      50.135 -11.290  25.223  1.00  0.00           C  
ATOM   2642  O   MET A 231      49.773 -10.451  24.399  1.00  0.00           O  
ATOM   2643  CB  MET A 231      49.830 -13.714  24.744  1.00  0.00           C  
ATOM   2644  CG  MET A 231      50.359 -14.939  24.034  1.00  0.00           C  
ATOM   2645  SD  MET A 231      49.135 -16.233  23.850  1.00  0.00           S  
ATOM   2646  CE  MET A 231      50.135 -17.493  23.049  1.00  0.00           C  
ATOM   2647  H   MET A 231      52.004 -13.751  26.249  1.00  0.00           H  
ATOM   2648  HA  MET A 231      51.196 -12.423  23.849  1.00  0.00           H  
ATOM   2649  HB2 MET A 231      49.590 -13.967  25.686  1.00  0.00           H  
ATOM   2650  HB3 MET A 231      48.999 -13.402  24.272  1.00  0.00           H  
ATOM   2651  HG2 MET A 231      50.727 -14.649  23.116  1.00  0.00           H  
ATOM   2652  HG3 MET A 231      51.183 -15.284  24.549  1.00  0.00           H  
ATOM   2653  HE1 MET A 231      51.049 -17.501  23.455  1.00  0.00           H  
ATOM   2654  HE2 MET A 231      49.706 -18.388  23.175  1.00  0.00           H  
ATOM   2655  HE3 MET A 231      50.206 -17.291  22.072  1.00  0.00           H  
ATOM   2656  N   ALA A 232      49.948 -11.160  26.532  1.00  0.00           N  
ATOM   2657  CA  ALA A 232      49.381  -9.948  27.130  1.00  0.00           C  
ATOM   2658  C   ALA A 232      50.280  -8.738  26.873  1.00  0.00           C  
ATOM   2659  O   ALA A 232      49.801  -7.634  26.658  1.00  0.00           O  
ATOM   2660  CB  ALA A 232      49.176 -10.144  28.618  1.00  0.00           C  
ATOM   2661  H   ALA A 232      50.237 -11.988  27.096  1.00  0.00           H  
ATOM   2662  HA  ALA A 232      48.482  -9.773  26.714  1.00  0.00           H  
ATOM   2663  HB1 ALA A 232      48.700 -11.009  28.782  1.00  0.00           H  
ATOM   2664  HB2 ALA A 232      50.063 -10.163  29.082  1.00  0.00           H  
ATOM   2665  HB3 ALA A 232      48.628  -9.391  28.986  1.00  0.00           H  
ATOM   2666  N   GLN A 233      51.589  -8.962  26.889  1.00  0.00           N  
ATOM   2667  CA  GLN A 233      52.565  -7.904  26.585  1.00  0.00           C  
ATOM   2668  C   GLN A 233      52.539  -7.489  25.114  1.00  0.00           C  
ATOM   2669  O   GLN A 233      52.752  -6.320  24.796  1.00  0.00           O  
ATOM   2670  CB  GLN A 233      53.990  -8.344  26.923  1.00  0.00           C  
ATOM   2671  CG  GLN A 233      54.258  -8.576  28.394  1.00  0.00           C  
ATOM   2672  CD  GLN A 233      55.650  -9.118  28.649  1.00  0.00           C  
ATOM   2673  H   GLN A 233      51.865  -9.934  27.131  1.00  0.00           H  
ATOM   2674  HA  GLN A 233      52.321  -7.094  27.139  1.00  0.00           H  
ATOM   2675  HB2 GLN A 233      54.186  -9.200  26.429  1.00  0.00           H  
ATOM   2676  HB3 GLN A 233      54.629  -7.637  26.595  1.00  0.00           H  
ATOM   2677  HG2 GLN A 233      54.161  -7.709  28.882  1.00  0.00           H  
ATOM   2678  HG3 GLN A 233      53.591  -9.233  28.745  1.00  0.00           H  
ATOM   2679  OE1 GLN A 233      56.459  -9.252  27.732  1.00  0.00           O  
ATOM   2680  NE2 GLN A 233      55.934  -9.437  29.901  1.00  0.00           N  
ATOM   2681 HE21 GLN A 233      56.846  -9.822  30.150  1.00  0.00           H  
ATOM   2682 HE22 GLN A 233      55.228  -9.293  30.621  1.00  0.00           H  
ATOM   2683  N   GLU A 234      52.300  -8.450  24.223  1.00  0.00           N  
ATOM   2684  CA  GLU A 234      52.340  -8.188  22.772  1.00  0.00           C  
ATOM   2685  C   GLU A 234      51.266  -7.189  22.338  1.00  0.00           C  
ATOM   2686  O   GLU A 234      51.522  -6.352  21.470  1.00  0.00           O  
ATOM   2687  CB  GLU A 234      52.210  -9.478  21.946  1.00  0.00           C  
ATOM   2688  CG  GLU A 234      53.486 -10.311  21.870  1.00  0.00           C  
ATOM   2689  CD  GLU A 234      53.392 -11.450  20.868  1.00  0.00           C  
ATOM   2690  OE1 GLU A 234      52.274 -11.948  20.634  1.00  0.00           O  
ATOM   2691  OE2 GLU A 234      54.437 -11.857  20.317  1.00  0.00           O  
ATOM   2692  H   GLU A 234      52.088  -9.380  24.625  1.00  0.00           H  
ATOM   2693  HA  GLU A 234      53.251  -7.831  22.524  1.00  0.00           H  
ATOM   2694  HB2 GLU A 234      51.516 -10.034  22.370  1.00  0.00           H  
ATOM   2695  HB3 GLU A 234      51.967  -9.221  21.028  1.00  0.00           H  
ATOM   2696  HG2 GLU A 234      54.219  -9.723  21.584  1.00  0.00           H  
ATOM   2697  HG3 GLU A 234      53.649 -10.707  22.755  1.00  0.00           H  
ATOM   2698  N   VAL A 235      50.081  -7.283  22.948  1.00  0.00           N  
ATOM   2699  CA  VAL A 235      48.927  -6.425  22.577  1.00  0.00           C  
ATOM   2700  C   VAL A 235      48.339  -5.561  23.709  1.00  0.00           C  
ATOM   2701  O   VAL A 235      47.531  -4.669  23.434  1.00  0.00           O  
ATOM   2702  CB  VAL A 235      47.769  -7.263  21.949  1.00  0.00           C  
ATOM   2703  CG1 VAL A 235      47.227  -8.262  22.957  1.00  0.00           C  
ATOM   2704  CG2 VAL A 235      46.646  -6.358  21.417  1.00  0.00           C  
ATOM   2705  H   VAL A 235      50.030  -7.998  23.697  1.00  0.00           H  
ATOM   2706  HA  VAL A 235      49.243  -5.793  21.837  1.00  0.00           H  
ATOM   2707  HB  VAL A 235      48.158  -7.781  21.196  1.00  0.00           H  
ATOM   2708 HG11 VAL A 235      46.246  -8.112  23.084  1.00  0.00           H  
ATOM   2709 HG12 VAL A 235      47.379  -9.192  22.622  1.00  0.00           H  
ATOM   2710 HG13 VAL A 235      47.697  -8.144  23.832  1.00  0.00           H  
ATOM   2711 HG21 VAL A 235      46.623  -6.424  20.422  1.00  0.00           H  
ATOM   2712 HG22 VAL A 235      45.777  -6.663  21.800  1.00  0.00           H  
ATOM   2713 HG23 VAL A 235      46.831  -5.418  21.694  1.00  0.00           H  
ATOM   2714  N   ASP A 236      48.731  -5.814  24.960  1.00  0.00           N  
ATOM   2715  CA  ASP A 236      48.170  -5.071  26.111  1.00  0.00           C  
ATOM   2716  C   ASP A 236      49.212  -4.305  26.924  1.00  0.00           C  
ATOM   2717  O   ASP A 236      49.954  -4.904  27.708  1.00  0.00           O  
ATOM   2718  CB  ASP A 236      47.388  -5.998  27.047  1.00  0.00           C  
ATOM   2719  CG  ASP A 236      46.210  -6.655  26.367  1.00  0.00           C  
ATOM   2720  OD1 ASP A 236      45.922  -6.337  25.192  1.00  0.00           O  
ATOM   2721  OD2 ASP A 236      45.558  -7.493  27.021  1.00  0.00           O  
ATOM   2722  H   ASP A 236      49.443  -6.555  25.058  1.00  0.00           H  
ATOM   2723  HA  ASP A 236      47.526  -4.385  25.727  1.00  0.00           H  
ATOM   2724  HB2 ASP A 236      48.011  -6.703  27.367  1.00  0.00           H  
ATOM   2725  HB3 ASP A 236      47.059  -5.454  27.810  1.00  0.00           H  
ATOM   2726  N   PRO A 237      49.262  -2.971  26.737  1.00  0.00           N  
ATOM   2727  CA  PRO A 237      50.078  -2.081  27.543  1.00  0.00           C  
ATOM   2728  C   PRO A 237      49.320  -1.509  28.736  1.00  0.00           C  
ATOM   2729  O   PRO A 237      49.937  -1.167  29.742  1.00  0.00           O  
ATOM   2730  CB  PRO A 237      50.417  -0.959  26.565  1.00  0.00           C  
ATOM   2731  CG  PRO A 237      49.222  -0.855  25.707  1.00  0.00           C  
ATOM   2732  CD  PRO A 237      48.643  -2.245  25.610  1.00  0.00           C  
ATOM   2733  HA  PRO A 237      50.925  -2.548  27.854  1.00  0.00           H  
ATOM   2734  HB2 PRO A 237      50.589  -0.102  27.060  1.00  0.00           H  
ATOM   2735  HB3 PRO A 237      51.234  -1.193  26.031  1.00  0.00           H  
ATOM   2736  HG2 PRO A 237      48.544  -0.219  26.105  1.00  0.00           H  
ATOM   2737  HG3 PRO A 237      49.465  -0.510  24.788  1.00  0.00           H  
ATOM   2738  HD2 PRO A 237      47.646  -2.233  25.707  1.00  0.00           H  
ATOM   2739  HD3 PRO A 237      48.882  -2.681  24.739  1.00  0.00           H  
ATOM   2740  N   GLU A 238      47.998  -1.403  28.615  1.00  0.00           N  
ATOM   2741  CA  GLU A 238      47.159  -0.826  29.676  1.00  0.00           C  
ATOM   2742  C   GLU A 238      47.281  -1.643  30.962  1.00  0.00           C  
ATOM   2743  O   GLU A 238      47.331  -1.086  32.063  1.00  0.00           O  
ATOM   2744  CB  GLU A 238      45.690  -0.740  29.229  1.00  0.00           C  
ATOM   2745  CG  GLU A 238      44.731  -0.163  30.276  1.00  0.00           C  
ATOM   2746  CD  GLU A 238      45.095   1.242  30.728  1.00  0.00           C  
ATOM   2747  OE1 GLU A 238      44.629   1.654  31.809  1.00  0.00           O  
ATOM   2748  OE2 GLU A 238      45.841   1.938  30.007  1.00  0.00           O  
ATOM   2749  H   GLU A 238      47.612  -1.758  27.718  1.00  0.00           H  
ATOM   2750  HA  GLU A 238      47.445   0.120  29.851  1.00  0.00           H  
ATOM   2751  HB2 GLU A 238      45.652  -0.152  28.439  1.00  0.00           H  
ATOM   2752  HB3 GLU A 238      45.386  -1.654  29.022  1.00  0.00           H  
ATOM   2753  HG2 GLU A 238      43.832  -0.125  29.876  1.00  0.00           H  
ATOM   2754  HG3 GLU A 238      44.757  -0.747  31.068  1.00  0.00           H  
ATOM   2755  N   GLY A 239      47.328  -2.963  30.798  1.00  0.00           N  
ATOM   2756  CA  GLY A 239      47.534  -3.898  31.906  1.00  0.00           C  
ATOM   2757  C   GLY A 239      46.419  -3.861  32.929  1.00  0.00           C  
ATOM   2758  O   GLY A 239      46.647  -4.097  34.112  1.00  0.00           O  
ATOM   2759  H   GLY A 239      47.205  -3.278  29.807  1.00  0.00           H  
ATOM   2760  HA2 GLY A 239      47.619  -4.839  31.532  1.00  0.00           H  
ATOM   2761  HA3 GLY A 239      48.417  -3.682  32.360  1.00  0.00           H  
ATOM   2762  N   ASP A 240      45.213  -3.550  32.462  1.00  0.00           N  
ATOM   2763  CA  ASP A 240      44.022  -3.446  33.317  1.00  0.00           C  
ATOM   2764  C   ASP A 240      42.843  -4.276  32.790  1.00  0.00           C  
ATOM   2765  O   ASP A 240      41.751  -4.242  33.360  1.00  0.00           O  
ATOM   2766  CB  ASP A 240      43.571  -1.980  33.447  1.00  0.00           C  
ATOM   2767  CG  ASP A 240      44.583  -1.098  34.174  1.00  0.00           C  
ATOM   2768  OD1 ASP A 240      45.582  -1.615  34.715  1.00  0.00           O  
ATOM   2769  OD2 ASP A 240      44.362   0.131  34.214  1.00  0.00           O  
ATOM   2770  H   ASP A 240      45.180  -3.384  31.429  1.00  0.00           H  
ATOM   2771  HA  ASP A 240      44.270  -3.829  34.219  1.00  0.00           H  
ATOM   2772  HB2 ASP A 240      43.437  -1.620  32.530  1.00  0.00           H  
ATOM   2773  HB3 ASP A 240      42.716  -1.967  33.953  1.00  0.00           H  
ATOM   2774  N   ARG A 241      43.061  -5.016  31.706  1.00  0.00           N  
ATOM   2775  CA  ARG A 241      41.980  -5.770  31.046  1.00  0.00           C  
ATOM   2776  C   ARG A 241      42.234  -7.280  31.003  1.00  0.00           C  
ATOM   2777  O   ARG A 241      41.601  -7.999  30.222  1.00  0.00           O  
ATOM   2778  CB  ARG A 241      41.745  -5.237  29.627  1.00  0.00           C  
ATOM   2779  CG  ARG A 241      42.952  -5.338  28.713  1.00  0.00           C  
ATOM   2780  CD  ARG A 241      42.682  -4.729  27.356  1.00  0.00           C  
ATOM   2781  NE  ARG A 241      41.654  -5.451  26.612  1.00  0.00           N  
ATOM   2782  CZ  ARG A 241      41.242  -5.121  25.391  1.00  0.00           C  
ATOM   2783  NH1 ARG A 241      41.763  -4.080  24.757  1.00  0.00           N  
ATOM   2784  NH2 ARG A 241      40.294  -5.834  24.797  1.00  0.00           N  
ATOM   2785  H   ARG A 241      44.041  -5.020  31.367  1.00  0.00           H  
ATOM   2786  HA  ARG A 241      41.118  -5.603  31.554  1.00  0.00           H  
ATOM   2787  HB2 ARG A 241      41.001  -5.761  29.220  1.00  0.00           H  
ATOM   2788  HB3 ARG A 241      41.487  -4.277  29.696  1.00  0.00           H  
ATOM   2789  HG2 ARG A 241      43.723  -4.855  29.126  1.00  0.00           H  
ATOM   2790  HG3 ARG A 241      43.190  -6.300  28.583  1.00  0.00           H  
ATOM   2791  HD2 ARG A 241      42.386  -3.784  27.490  1.00  0.00           H  
ATOM   2792  HD3 ARG A 241      43.534  -4.741  26.833  1.00  0.00           H  
ATOM   2793  HE  ARG A 241      41.229  -6.251  27.052  1.00  0.00           H  
ATOM   2794 HH11 ARG A 241      42.488  -3.538  25.177  1.00  0.00           H  
ATOM   2795 HH12 ARG A 241      41.427  -3.833  23.843  1.00  0.00           H  
ATOM   2796 HH21 ARG A 241      39.906  -6.632  25.265  1.00  0.00           H  
ATOM   2797 HH22 ARG A 241      39.968  -5.581  23.889  1.00  0.00           H  
ATOM   2798  N   THR A 242      43.141  -7.754  31.857  1.00  0.00           N  
ATOM   2799  CA  THR A 242      43.535  -9.175  31.872  1.00  0.00           C  
ATOM   2800  C   THR A 242      43.225  -9.911  33.191  1.00  0.00           C  
ATOM   2801  O   THR A 242      43.621  -9.463  34.270  1.00  0.00           O  
ATOM   2802  CB  THR A 242      45.044  -9.340  31.549  1.00  0.00           C  
ATOM   2803  OG1 THR A 242      45.365  -8.652  30.332  1.00  0.00           O  
ATOM   2804  CG2 THR A 242      45.402 -10.807  31.395  1.00  0.00           C  
ATOM   2805  H   THR A 242      43.543  -7.049  32.504  1.00  0.00           H  
ATOM   2806  HA  THR A 242      43.034  -9.650  31.124  1.00  0.00           H  
ATOM   2807  HB  THR A 242      45.585  -8.921  32.306  1.00  0.00           H  
ATOM   2808 HG21 THR A 242      46.385 -10.902  31.218  1.00  0.00           H  
ATOM   2809 HG22 THR A 242      45.171 -11.305  32.235  1.00  0.00           H  
ATOM   2810 HG23 THR A 242      44.892 -11.205  30.628  1.00  0.00           H  
ATOM   2811  HG1 THR A 242      45.584  -7.690  30.523  1.00  0.00           H  
ATOM   2812  N   ILE A 243      42.522 -11.043  33.078  1.00  0.00           N  
ATOM   2813  CA  ILE A 243      42.271 -11.969  34.214  1.00  0.00           C  
ATOM   2814  C   ILE A 243      43.027 -13.282  34.022  1.00  0.00           C  
ATOM   2815  O   ILE A 243      43.122 -13.794  32.902  1.00  0.00           O  
ATOM   2816  CB  ILE A 243      40.772 -12.344  34.397  1.00  0.00           C  
ATOM   2817  CG1 ILE A 243      39.954 -11.140  34.864  1.00  0.00           C  
ATOM   2818  CG2 ILE A 243      40.609 -13.485  35.415  1.00  0.00           C  
ATOM   2819  CD1 ILE A 243      38.544 -11.499  35.332  1.00  0.00           C  
ATOM   2820  H   ILE A 243      42.157 -11.230  32.117  1.00  0.00           H  
ATOM   2821  HA  ILE A 243      42.663 -11.521  35.020  1.00  0.00           H  
ATOM   2822  HB  ILE A 243      40.425 -12.633  33.509  1.00  0.00           H  
ATOM   2823 HG12 ILE A 243      40.436 -10.698  35.616  1.00  0.00           H  
ATOM   2824 HG13 ILE A 243      39.878 -10.496  34.106  1.00  0.00           H  
ATOM   2825 HG21 ILE A 243      39.646 -13.732  35.476  1.00  0.00           H  
ATOM   2826 HG22 ILE A 243      41.141 -14.270  35.112  1.00  0.00           H  
ATOM   2827 HG23 ILE A 243      40.936 -13.177  36.304  1.00  0.00           H  
ATOM   2828 HD11 ILE A 243      38.609 -12.134  36.097  1.00  0.00           H  
ATOM   2829 HD12 ILE A 243      38.077 -10.667  35.619  1.00  0.00           H  
ATOM   2830 HD13 ILE A 243      38.051 -11.924  34.577  1.00  0.00           H  
ATOM   2831  N   GLY A 244      43.537 -13.828  35.128  1.00  0.00           N  
ATOM   2832  CA  GLY A 244      44.301 -15.087  35.115  1.00  0.00           C  
ATOM   2833  C   GLY A 244      43.999 -16.017  36.280  1.00  0.00           C  
ATOM   2834  O   GLY A 244      43.785 -15.567  37.410  1.00  0.00           O  
ATOM   2835  H   GLY A 244      43.350 -13.290  36.001  1.00  0.00           H  
ATOM   2836  HA2 GLY A 244      44.114 -15.574  34.238  1.00  0.00           H  
ATOM   2837  HA3 GLY A 244      45.297 -14.865  35.111  1.00  0.00           H  
ATOM   2838  N   ILE A 245      43.991 -17.320  35.993  1.00  0.00           N  
ATOM   2839  CA  ILE A 245      43.719 -18.347  37.008  1.00  0.00           C  
ATOM   2840  C   ILE A 245      44.844 -19.387  37.092  1.00  0.00           C  
ATOM   2841  O   ILE A 245      45.455 -19.749  36.078  1.00  0.00           O  
ATOM   2842  CB  ILE A 245      42.346 -19.044  36.792  1.00  0.00           C  
ATOM   2843  CG1 ILE A 245      42.320 -19.858  35.496  1.00  0.00           C  
ATOM   2844  CG2 ILE A 245      41.223 -18.009  36.779  1.00  0.00           C  
ATOM   2845  CD1 ILE A 245      41.005 -20.598  35.265  1.00  0.00           C  
ATOM   2846  H   ILE A 245      44.192 -17.546  34.997  1.00  0.00           H  
ATOM   2847  HA  ILE A 245      43.705 -17.869  37.894  1.00  0.00           H  
ATOM   2848  HB  ILE A 245      42.203 -19.670  37.556  1.00  0.00           H  
ATOM   2849 HG12 ILE A 245      42.478 -19.242  34.729  1.00  0.00           H  
ATOM   2850 HG13 ILE A 245      43.057 -20.529  35.530  1.00  0.00           H  
ATOM   2851 HG21 ILE A 245      40.344 -18.475  36.700  1.00  0.00           H  
ATOM   2852 HG22 ILE A 245      41.247 -17.483  37.627  1.00  0.00           H  
ATOM   2853 HG23 ILE A 245      41.347 -17.396  36.002  1.00  0.00           H  
ATOM   2854 HD11 ILE A 245      40.263 -19.934  35.219  1.00  0.00           H  
ATOM   2855 HD12 ILE A 245      41.063 -21.103  34.407  1.00  0.00           H  
ATOM   2856 HD13 ILE A 245      40.851 -21.229  36.021  1.00  0.00           H  
ATOM   2857  N   LEU A 246      45.100 -19.858  38.313  1.00  0.00           N  
ATOM   2858  CA  LEU A 246      46.228 -20.768  38.590  1.00  0.00           C  
ATOM   2859  C   LEU A 246      45.778 -22.181  38.998  1.00  0.00           C  
ATOM   2860  O   LEU A 246      45.235 -22.381  40.085  1.00  0.00           O  
ATOM   2861  CB  LEU A 246      47.171 -20.174  39.653  1.00  0.00           C  
ATOM   2862  CG  LEU A 246      48.165 -19.111  39.158  1.00  0.00           C  
ATOM   2863  CD1 LEU A 246      47.469 -17.799  38.835  1.00  0.00           C  
ATOM   2864  CD2 LEU A 246      49.265 -18.874  40.188  1.00  0.00           C  
ATOM   2865  H   LEU A 246      44.443 -19.534  39.051  1.00  0.00           H  
ATOM   2866  HA  LEU A 246      46.786 -20.845  37.749  1.00  0.00           H  
ATOM   2867  HB2 LEU A 246      46.608 -19.749  40.354  1.00  0.00           H  
ATOM   2868  HB3 LEU A 246      47.702 -20.920  40.038  1.00  0.00           H  
ATOM   2869  HG  LEU A 246      48.623 -19.458  38.335  1.00  0.00           H  
ATOM   2870 HD11 LEU A 246      47.017 -17.448  39.656  1.00  0.00           H  
ATOM   2871 HD12 LEU A 246      48.143 -17.131  38.517  1.00  0.00           H  
ATOM   2872 HD13 LEU A 246      46.787 -17.949  38.119  1.00  0.00           H  
ATOM   2873 HD21 LEU A 246      49.760 -19.728  40.349  1.00  0.00           H  
ATOM   2874 HD22 LEU A 246      49.898 -18.180  39.845  1.00  0.00           H  
ATOM   2875 HD23 LEU A 246      48.856 -18.559  41.045  1.00  0.00           H  
ATOM   2876  N   THR A 247      46.013 -23.158  38.124  1.00  0.00           N  
ATOM   2877  CA  THR A 247      45.580 -24.542  38.381  1.00  0.00           C  
ATOM   2878  C   THR A 247      46.421 -25.452  39.264  1.00  0.00           C  
ATOM   2879  O   THR A 247      47.566 -25.172  39.628  1.00  0.00           O  
ATOM   2880  CB  THR A 247      45.433 -25.322  37.075  1.00  0.00           C  
ATOM   2881  OG1 THR A 247      44.745 -26.554  37.337  1.00  0.00           O  
ATOM   2882  CG2 THR A 247      46.796 -25.620  36.468  1.00  0.00           C  
ATOM   2883  H   THR A 247      46.515 -22.871  37.266  1.00  0.00           H  
ATOM   2884  HA  THR A 247      44.622 -24.492  38.795  1.00  0.00           H  
ATOM   2885  HB  THR A 247      44.868 -24.779  36.423  1.00  0.00           H  
ATOM   2886 HG21 THR A 247      47.504 -25.558  37.175  1.00  0.00           H  
ATOM   2887 HG22 THR A 247      46.800 -26.544  36.078  1.00  0.00           H  
ATOM   2888 HG23 THR A 247      46.998 -24.957  35.743  1.00  0.00           H  
ATOM   2889  HG1 THR A 247      45.346 -27.337  37.143  1.00  0.00           H  
ATOM   2890  N   LYS A 248      45.802 -26.590  39.564  1.00  0.00           N  
ATOM   2891  CA  LYS A 248      46.480 -27.709  40.170  1.00  0.00           C  
ATOM   2892  C   LYS A 248      47.499 -27.281  41.207  1.00  0.00           C  
ATOM   2893  O   LYS A 248      48.704 -27.383  41.015  1.00  0.00           O  
ATOM   2894  CB  LYS A 248      47.192 -28.422  39.046  1.00  0.00           C  
ATOM   2895  CG  LYS A 248      48.215 -27.540  38.345  1.00  0.00           C  
ATOM   2896  CD  LYS A 248      48.880 -28.257  37.208  1.00  0.00           C  
ATOM   2897  CE  LYS A 248      47.910 -28.525  36.054  1.00  0.00           C  
ATOM   2898  NZ  LYS A 248      48.534 -29.290  34.937  1.00  0.00           N  
ATOM   2899  H   LYS A 248      44.782 -26.596  39.320  1.00  0.00           H  
ATOM   2900  HA  LYS A 248      45.793 -28.308  40.621  1.00  0.00           H  
ATOM   2901  HB2 LYS A 248      47.669 -29.212  39.417  1.00  0.00           H  
ATOM   2902  HB3 LYS A 248      46.519 -28.711  38.372  1.00  0.00           H  
ATOM   2903  HG2 LYS A 248      47.748 -26.723  37.996  1.00  0.00           H  
ATOM   2904  HG3 LYS A 248      48.908 -27.259  39.013  1.00  0.00           H  
ATOM   2905  HD2 LYS A 248      49.630 -27.701  36.856  1.00  0.00           H  
ATOM   2906  HD3 LYS A 248      49.230 -29.136  37.525  1.00  0.00           H  
ATOM   2907  HE2 LYS A 248      47.123 -29.042  36.410  1.00  0.00           H  
ATOM   2908  HE3 LYS A 248      47.576 -27.642  35.704  1.00  0.00           H  
ATOM   2909  HZ1 LYS A 248      48.322 -28.840  34.070  1.00  0.00           H  
ATOM   2910  HZ2 LYS A 248      49.524 -29.318  35.068  1.00  0.00           H  
ATOM   2911  HZ3 LYS A 248      48.170 -30.221  34.930  1.00  0.00           H  
ATOM   2912  N   PRO A 249      47.006 -26.736  42.291  1.00  0.00           N  
ATOM   2913  CA  PRO A 249      47.766 -26.306  43.420  1.00  0.00           C  
ATOM   2914  C   PRO A 249      48.482 -27.490  44.049  1.00  0.00           C  
ATOM   2915  O   PRO A 249      49.620 -27.365  44.471  1.00  0.00           O  
ATOM   2916  CB  PRO A 249      46.685 -25.771  44.342  1.00  0.00           C  
ATOM   2917  CG  PRO A 249      45.652 -25.239  43.408  1.00  0.00           C  
ATOM   2918  CD  PRO A 249      45.688 -26.109  42.224  1.00  0.00           C  
ATOM   2919  HA  PRO A 249      48.428 -25.587  43.173  1.00  0.00           H  
ATOM   2920  HB2 PRO A 249      46.307 -26.502  44.914  1.00  0.00           H  
ATOM   2921  HB3 PRO A 249      47.043 -25.045  44.931  1.00  0.00           H  
ATOM   2922  HG2 PRO A 249      44.743 -25.252  43.853  1.00  0.00           H  
ATOM   2923  HG3 PRO A 249      45.862 -24.277  43.172  1.00  0.00           H  
ATOM   2924  HD2 PRO A 249      44.966 -26.811  42.246  1.00  0.00           H  
ATOM   2925  HD3 PRO A 249      45.592 -25.588  41.366  1.00  0.00           H  
ATOM   2926  N   ASP A 250      47.823 -28.644  44.060  1.00  0.00           N  
ATOM   2927  CA  ASP A 250      48.374 -29.849  44.718  1.00  0.00           C  
ATOM   2928  C   ASP A 250      49.595 -30.466  44.043  1.00  0.00           C  
ATOM   2929  O   ASP A 250      50.212 -31.396  44.571  1.00  0.00           O  
ATOM   2930  CB  ASP A 250      47.323 -30.950  44.808  1.00  0.00           C  
ATOM   2931  CG  ASP A 250      47.026 -31.589  43.461  1.00  0.00           C  
ATOM   2932  OD1 ASP A 250      47.684 -31.230  42.455  1.00  0.00           O  
ATOM   2933  OD2 ASP A 250      46.136 -32.461  43.418  1.00  0.00           O  
ATOM   2934  H   ASP A 250      46.906 -28.635  43.579  1.00  0.00           H  
ATOM   2935  HA  ASP A 250      48.663 -29.560  45.655  1.00  0.00           H  
ATOM   2936  HB2 ASP A 250      47.661 -31.652  45.424  1.00  0.00           H  
ATOM   2937  HB3 ASP A 250      46.485 -30.551  45.162  1.00  0.00           H  
ATOM   2938  N   LEU A 251      49.899 -29.963  42.856  1.00  0.00           N  
ATOM   2939  CA  LEU A 251      51.112 -30.361  42.137  1.00  0.00           C  
ATOM   2940  C   LEU A 251      52.197 -29.392  42.551  1.00  0.00           C  
ATOM   2941  O   LEU A 251      53.364 -29.593  42.232  1.00  0.00           O  
ATOM   2942  CB  LEU A 251      50.970 -30.360  40.604  1.00  0.00           C  
ATOM   2943  CG  LEU A 251      50.223 -31.530  39.965  1.00  0.00           C  
ATOM   2944  CD1 LEU A 251      50.306 -31.430  38.459  1.00  0.00           C  
ATOM   2945  CD2 LEU A 251      50.793 -32.858  40.435  1.00  0.00           C  
ATOM   2946  H   LEU A 251      49.218 -29.274  42.482  1.00  0.00           H  
ATOM   2947  HA  LEU A 251      51.366 -31.273  42.427  1.00  0.00           H  
ATOM   2948  HB2 LEU A 251      50.488 -29.521  40.348  1.00  0.00           H  
ATOM   2949  HB3 LEU A 251      51.892 -30.345  40.217  1.00  0.00           H  
ATOM   2950  HG  LEU A 251      49.268 -31.499  40.252  1.00  0.00           H  
ATOM   2951 HD11 LEU A 251      51.265 -31.455  38.169  1.00  0.00           H  
ATOM   2952 HD12 LEU A 251      49.816 -32.197  38.040  1.00  0.00           H  
ATOM   2953 HD13 LEU A 251      49.893 -30.570  38.153  1.00  0.00           H  
ATOM   2954 HD21 LEU A 251      50.707 -32.927  41.430  1.00  0.00           H  
ATOM   2955 HD22 LEU A 251      50.291 -33.610  40.005  1.00  0.00           H  
ATOM   2956 HD23 LEU A 251      51.760 -32.917  40.181  1.00  0.00           H  
ATOM   2957  N   VAL A 252      51.812 -28.335  43.265  1.00  0.00           N  
ATOM   2958  CA  VAL A 252      52.800 -27.389  43.782  1.00  0.00           C  
ATOM   2959  C   VAL A 252      53.710 -28.114  44.749  1.00  0.00           C  
ATOM   2960  O   VAL A 252      53.377 -29.205  45.209  1.00  0.00           O  
ATOM   2961  CB  VAL A 252      52.191 -26.152  44.488  1.00  0.00           C  
ATOM   2962  CG1 VAL A 252      51.184 -25.458  43.585  1.00  0.00           C  
ATOM   2963  CG2 VAL A 252      51.571 -26.534  45.825  1.00  0.00           C  
ATOM   2964  H   VAL A 252      50.798 -28.247  43.414  1.00  0.00           H  
ATOM   2965  HA  VAL A 252      53.351 -27.065  43.013  1.00  0.00           H  
ATOM   2966  HB  VAL A 252      52.931 -25.508  44.653  1.00  0.00           H  
ATOM   2967 HG11 VAL A 252      51.660 -24.818  42.981  1.00  0.00           H  
ATOM   2968 HG12 VAL A 252      50.703 -26.140  43.033  1.00  0.00           H  
ATOM   2969 HG13 VAL A 252      50.523 -24.957  44.144  1.00  0.00           H  
ATOM   2970 HG21 VAL A 252      51.931 -27.420  46.114  1.00  0.00           H  
ATOM   2971 HG22 VAL A 252      51.801 -25.839  46.506  1.00  0.00           H  
ATOM   2972 HG23 VAL A 252      50.578 -26.591  45.724  1.00  0.00           H  
ATOM   2973  N   ASP A 253      54.849 -27.506  45.064  1.00  0.00           N  
ATOM   2974  CA  ASP A 253      55.845 -28.165  45.929  1.00  0.00           C  
ATOM   2975  C   ASP A 253      55.443 -28.185  47.410  1.00  0.00           C  
ATOM   2976  O   ASP A 253      56.182 -27.738  48.275  1.00  0.00           O  
ATOM   2977  CB  ASP A 253      57.276 -27.616  45.734  1.00  0.00           C  
ATOM   2978  CG  ASP A 253      57.381 -26.115  45.907  1.00  0.00           C  
ATOM   2979  OD1 ASP A 253      56.345 -25.420  45.962  1.00  0.00           O  
ATOM   2980  OD2 ASP A 253      58.531 -25.638  45.991  1.00  0.00           O  
ATOM   2981  H   ASP A 253      54.977 -26.564  44.667  1.00  0.00           H  
ATOM   2982  HA  ASP A 253      55.904 -29.130  45.627  1.00  0.00           H  
ATOM   2983  HB2 ASP A 253      57.862 -28.062  46.406  1.00  0.00           H  
ATOM   2984  HB3 ASP A 253      57.567 -27.858  44.813  1.00  0.00           H  
ATOM   2985  N   LYS A 254      54.272 -28.756  47.686  1.00  0.00           N  
ATOM   2986  CA  LYS A 254      53.787 -28.969  49.060  1.00  0.00           C  
ATOM   2987  C   LYS A 254      53.624 -27.628  49.790  1.00  0.00           C  
ATOM   2988  O   LYS A 254      53.805 -27.526  51.011  1.00  0.00           O  
ATOM   2989  CB  LYS A 254      54.709 -29.935  49.833  1.00  0.00           C  
ATOM   2990  CG  LYS A 254      54.871 -31.337  49.197  1.00  0.00           C  
ATOM   2991  CD  LYS A 254      55.584 -31.302  47.844  1.00  0.00           C  
ATOM   2992  CE  LYS A 254      55.845 -32.682  47.277  1.00  0.00           C  
ATOM   2993  NZ  LYS A 254      56.608 -32.611  45.993  1.00  0.00           N  
ATOM   2994  H   LYS A 254      53.722 -29.042  46.845  1.00  0.00           H  
ATOM   2995  HA  LYS A 254      52.893 -29.423  49.020  1.00  0.00           H  
ATOM   2996  HB2 LYS A 254      55.615 -29.521  49.893  1.00  0.00           H  
ATOM   2997  HB3 LYS A 254      54.334 -30.057  50.751  1.00  0.00           H  
ATOM   2998  HG2 LYS A 254      55.398 -31.912  49.828  1.00  0.00           H  
ATOM   2999  HG3 LYS A 254      53.960 -31.737  49.075  1.00  0.00           H  
ATOM   3000  HD2 LYS A 254      55.014 -30.791  47.199  1.00  0.00           H  
ATOM   3001  HD3 LYS A 254      56.459 -30.830  47.959  1.00  0.00           H  
ATOM   3002  HE2 LYS A 254      56.374 -33.216  47.940  1.00  0.00           H  
ATOM   3003  HE3 LYS A 254      54.970 -33.141  47.110  1.00  0.00           H  
ATOM   3004  HZ1 LYS A 254      57.551 -32.347  46.186  1.00  0.00           H  
ATOM   3005  HZ2 LYS A 254      56.591 -33.506  45.552  1.00  0.00           H  
ATOM   3006  HZ3 LYS A 254      56.183 -31.933  45.396  1.00  0.00           H  
ATOM   3007  N   GLY A 255      53.269 -26.609  49.009  1.00  0.00           N  
ATOM   3008  CA  GLY A 255      53.108 -25.250  49.501  1.00  0.00           C  
ATOM   3009  C   GLY A 255      53.866 -24.198  48.723  1.00  0.00           C  
ATOM   3010  O   GLY A 255      54.328 -24.432  47.605  1.00  0.00           O  
ATOM   3011  H   GLY A 255      53.116 -26.875  48.006  1.00  0.00           H  
ATOM   3012  HA2 GLY A 255      52.111 -25.013  49.502  1.00  0.00           H  
ATOM   3013  HA3 GLY A 255      53.399 -25.215  50.484  1.00  0.00           H  
ATOM   3014  N   THR A 256      53.975 -23.024  49.335  1.00  0.00           N  
ATOM   3015  CA  THR A 256      54.802 -21.942  48.807  1.00  0.00           C  
ATOM   3016  C   THR A 256      56.235 -22.435  48.631  1.00  0.00           C  
ATOM   3017  O   THR A 256      56.805 -22.344  47.543  1.00  0.00           O  
ATOM   3018  CB  THR A 256      54.810 -20.720  49.760  1.00  0.00           C  
ATOM   3019  OG1 THR A 256      53.507 -20.122  49.797  1.00  0.00           O  
ATOM   3020  CG2 THR A 256      55.829 -19.690  49.330  1.00  0.00           C  
ATOM   3021  H   THR A 256      53.425 -22.942  50.217  1.00  0.00           H  
ATOM   3022  HA  THR A 256      54.447 -21.677  47.909  1.00  0.00           H  
ATOM   3023  HB  THR A 256      55.041 -21.043  50.700  1.00  0.00           H  
ATOM   3024 HG21 THR A 256      56.757 -20.060  49.429  1.00  0.00           H  
ATOM   3025 HG22 THR A 256      55.681 -19.438  48.369  1.00  0.00           H  
ATOM   3026 HG23 THR A 256      55.747 -18.865  49.897  1.00  0.00           H  
ATOM   3027  HG1 THR A 256      53.431 -19.408  49.093  1.00  0.00           H  
ATOM   3028  N   GLU A 257      56.790 -22.974  49.716  1.00  0.00           N  
ATOM   3029  CA  GLU A 257      58.161 -23.511  49.745  1.00  0.00           C  
ATOM   3030  C   GLU A 257      59.223 -22.475  49.415  1.00  0.00           C  
ATOM   3031  O   GLU A 257      59.394 -21.492  50.131  1.00  0.00           O  
ATOM   3032  CB  GLU A 257      58.299 -24.687  48.772  1.00  0.00           C  
ATOM   3033  CG  GLU A 257      57.547 -25.897  49.153  1.00  0.00           C  
ATOM   3034  CD  GLU A 257      57.896 -26.390  50.535  1.00  0.00           C  
ATOM   3035  OE1 GLU A 257      58.962 -26.004  51.057  1.00  0.00           O  
ATOM   3036  OE2 GLU A 257      57.097 -27.160  51.101  1.00  0.00           O  
ATOM   3037  H   GLU A 257      56.165 -22.985  50.557  1.00  0.00           H  
ATOM   3038  HA  GLU A 257      58.343 -23.903  50.665  1.00  0.00           H  
ATOM   3039  HB2 GLU A 257      57.970 -24.370  47.892  1.00  0.00           H  
ATOM   3040  HB3 GLU A 257      59.264 -24.911  48.727  1.00  0.00           H  
ATOM   3041  HG2 GLU A 257      56.580 -25.694  49.154  1.00  0.00           H  
ATOM   3042  HG3 GLU A 257      57.760 -26.628  48.523  1.00  0.00           H  
ATOM   3043  N   ASP A 258      59.953 -22.734  48.337  1.00  0.00           N  
ATOM   3044  CA  ASP A 258      60.886 -21.767  47.764  1.00  0.00           C  
ATOM   3045  C   ASP A 258      60.156 -20.635  47.010  1.00  0.00           C  
ATOM   3046  O   ASP A 258      60.570 -19.477  47.100  1.00  0.00           O  
ATOM   3047  CB  ASP A 258      61.919 -22.466  46.862  1.00  0.00           C  
ATOM   3048  CG  ASP A 258      61.285 -23.329  45.783  1.00  0.00           C  
ATOM   3049  OD1 ASP A 258      60.060 -23.210  45.549  1.00  0.00           O  
ATOM   3050  OD2 ASP A 258      62.022 -24.136  45.174  1.00  0.00           O  
ATOM   3051  H   ASP A 258      59.804 -23.687  47.933  1.00  0.00           H  
ATOM   3052  HA  ASP A 258      61.378 -21.331  48.529  1.00  0.00           H  
ATOM   3053  HB2 ASP A 258      62.468 -21.761  46.427  1.00  0.00           H  
ATOM   3054  HB3 ASP A 258      62.487 -23.041  47.440  1.00  0.00           H  
ATOM   3055  N   LYS A 259      59.077 -20.962  46.287  1.00  0.00           N  
ATOM   3056  CA  LYS A 259      58.280 -19.933  45.556  1.00  0.00           C  
ATOM   3057  C   LYS A 259      57.027 -19.469  46.309  1.00  0.00           C  
ATOM   3058  O   LYS A 259      56.083 -20.235  46.497  1.00  0.00           O  
ATOM   3059  CB  LYS A 259      57.873 -20.369  44.138  1.00  0.00           C  
ATOM   3060  CG  LYS A 259      57.075 -19.258  43.409  1.00  0.00           C  
ATOM   3061  CD  LYS A 259      56.702 -19.570  41.970  1.00  0.00           C  
ATOM   3062  CE  LYS A 259      55.774 -18.483  41.397  1.00  0.00           C  
ATOM   3063  NZ  LYS A 259      56.329 -17.104  41.497  1.00  0.00           N  
ATOM   3064  H   LYS A 259      58.841 -21.966  46.274  1.00  0.00           H  
ATOM   3065  HA  LYS A 259      58.880 -19.131  45.394  1.00  0.00           H  
ATOM   3066  HB2 LYS A 259      58.688 -20.548  43.617  1.00  0.00           H  
ATOM   3067  HB3 LYS A 259      57.295 -21.162  44.207  1.00  0.00           H  
ATOM   3068  HG2 LYS A 259      56.229 -19.082  43.939  1.00  0.00           H  
ATOM   3069  HG3 LYS A 259      57.628 -18.410  43.431  1.00  0.00           H  
ATOM   3070  HD2 LYS A 259      57.523 -19.596  41.417  1.00  0.00           H  
ATOM   3071  HD3 LYS A 259      56.221 -20.435  41.936  1.00  0.00           H  
ATOM   3072  HE2 LYS A 259      55.594 -18.700  40.427  1.00  0.00           H  
ATOM   3073  HE3 LYS A 259      54.894 -18.524  41.892  1.00  0.00           H  
ATOM   3074  HZ1 LYS A 259      56.810 -17.003  42.367  1.00  0.00           H  
ATOM   3075  HZ2 LYS A 259      56.965 -16.948  40.742  1.00  0.00           H  
ATOM   3076  HZ3 LYS A 259      55.582 -16.442  41.449  1.00  0.00           H  
ATOM   3077  N   VAL A 260      57.014 -18.186  46.667  1.00  0.00           N  
ATOM   3078  CA  VAL A 260      55.935 -17.587  47.470  1.00  0.00           C  
ATOM   3079  C   VAL A 260      54.563 -17.699  46.808  1.00  0.00           C  
ATOM   3080  O   VAL A 260      53.575 -18.024  47.465  1.00  0.00           O  
ATOM   3081  CB  VAL A 260      56.211 -16.100  47.814  1.00  0.00           C  
ATOM   3082  CG1 VAL A 260      57.374 -15.987  48.797  1.00  0.00           C  
ATOM   3083  CG2 VAL A 260      56.476 -15.281  46.552  1.00  0.00           C  
ATOM   3084  H   VAL A 260      57.836 -17.635  46.330  1.00  0.00           H  
ATOM   3085  HA  VAL A 260      55.897 -18.082  48.353  1.00  0.00           H  
ATOM   3086  HB  VAL A 260      55.405 -15.745  48.273  1.00  0.00           H  
ATOM   3087 HG11 VAL A 260      58.084 -16.645  48.548  1.00  0.00           H  
ATOM   3088 HG12 VAL A 260      57.748 -15.061  48.763  1.00  0.00           H  
ATOM   3089 HG13 VAL A 260      57.047 -16.182  49.721  1.00  0.00           H  
ATOM   3090 HG21 VAL A 260      55.682 -15.343  45.949  1.00  0.00           H  
ATOM   3091 HG22 VAL A 260      56.634 -14.328  46.807  1.00  0.00           H  
ATOM   3092 HG23 VAL A 260      57.282 -15.646  46.089  1.00  0.00           H  
ATOM   3093  N   VAL A 261      54.527 -17.452  45.504  1.00  0.00           N  
ATOM   3094  CA  VAL A 261      53.273 -17.353  44.761  1.00  0.00           C  
ATOM   3095  C   VAL A 261      52.441 -16.252  45.418  1.00  0.00           C  
ATOM   3096  O   VAL A 261      52.907 -15.122  45.515  1.00  0.00           O  
ATOM   3097  CB  VAL A 261      52.504 -18.694  44.695  1.00  0.00           C  
ATOM   3098  CG1 VAL A 261      51.257 -18.556  43.832  1.00  0.00           C  
ATOM   3099  CG2 VAL A 261      53.386 -19.775  44.135  1.00  0.00           C  
ATOM   3100  H   VAL A 261      55.463 -17.335  45.058  1.00  0.00           H  
ATOM   3101  HA  VAL A 261      53.480 -17.069  43.833  1.00  0.00           H  
ATOM   3102  HB  VAL A 261      52.199 -18.911  45.617  1.00  0.00           H  
ATOM   3103 HG11 VAL A 261      51.519 -18.268  42.911  1.00  0.00           H  
ATOM   3104 HG12 VAL A 261      50.785 -19.436  43.784  1.00  0.00           H  
ATOM   3105 HG13 VAL A 261      50.647 -17.873  44.234  1.00  0.00           H  
ATOM   3106 HG21 VAL A 261      53.204 -19.887  43.155  1.00  0.00           H  
ATOM   3107 HG22 VAL A 261      54.349 -19.528  44.265  1.00  0.00           H  
ATOM   3108 HG23 VAL A 261      53.201 -20.641  44.606  1.00  0.00           H  
ATOM   3109  N   ASP A 262      51.238 -16.580  45.890  1.00  0.00           N  
ATOM   3110  CA  ASP A 262      50.291 -15.584  46.416  1.00  0.00           C  
ATOM   3111  C   ASP A 262      49.819 -14.661  45.295  1.00  0.00           C  
ATOM   3112  O   ASP A 262      49.265 -13.584  45.537  1.00  0.00           O  
ATOM   3113  CB  ASP A 262      50.911 -14.768  47.552  1.00  0.00           C  
ATOM   3114  CG  ASP A 262      51.552 -15.641  48.611  1.00  0.00           C  
ATOM   3115  OD1 ASP A 262      51.421 -16.880  48.519  1.00  0.00           O  
ATOM   3116  OD2 ASP A 262      52.180 -15.089  49.536  1.00  0.00           O  
ATOM   3117  H   ASP A 262      51.023 -17.600  45.856  1.00  0.00           H  
ATOM   3118  HA  ASP A 262      49.488 -16.087  46.743  1.00  0.00           H  
ATOM   3119  HB2 ASP A 262      51.606 -14.176  47.161  1.00  0.00           H  
ATOM   3120  HB3 ASP A 262      50.191 -14.230  47.972  1.00  0.00           H  
ATOM   3121  N   VAL A 263      50.039 -15.121  44.066  1.00  0.00           N  
ATOM   3122  CA  VAL A 263      49.625 -14.417  42.850  1.00  0.00           C  
ATOM   3123  C   VAL A 263      48.240 -13.779  43.005  1.00  0.00           C  
ATOM   3124  O   VAL A 263      48.013 -12.647  42.569  1.00  0.00           O  
ATOM   3125  CB  VAL A 263      49.660 -15.377  41.618  1.00  0.00           C  
ATOM   3126  CG1 VAL A 263      49.123 -14.698  40.368  1.00  0.00           C  
ATOM   3127  CG2 VAL A 263      51.084 -15.886  41.371  1.00  0.00           C  
ATOM   3128  H   VAL A 263      50.541 -16.044  44.039  1.00  0.00           H  
ATOM   3129  HA  VAL A 263      50.287 -13.677  42.676  1.00  0.00           H  
ATOM   3130  HB  VAL A 263      49.055 -16.141  41.825  1.00  0.00           H  
ATOM   3131 HG11 VAL A 263      48.135 -14.839  40.309  1.00  0.00           H  
ATOM   3132 HG12 VAL A 263      49.317 -13.718  40.410  1.00  0.00           H  
ATOM   3133 HG13 VAL A 263      49.563 -15.089  39.559  1.00  0.00           H  
ATOM   3134 HG21 VAL A 263      51.542 -16.009  42.249  1.00  0.00           H  
ATOM   3135 HG22 VAL A 263      51.038 -16.757  40.886  1.00  0.00           H  
ATOM   3136 HG23 VAL A 263      51.578 -15.216  40.820  1.00  0.00           H  
ATOM   3137  N   VAL A 264      47.340 -14.511  43.658  1.00  0.00           N  
ATOM   3138  CA  VAL A 264      45.956 -14.065  43.901  1.00  0.00           C  
ATOM   3139  C   VAL A 264      45.908 -12.797  44.761  1.00  0.00           C  
ATOM   3140  O   VAL A 264      45.206 -11.837  44.438  1.00  0.00           O  
ATOM   3141  CB  VAL A 264      45.096 -15.181  44.577  1.00  0.00           C  
ATOM   3142  CG1 VAL A 264      45.551 -15.413  46.010  1.00  0.00           C  
ATOM   3143  CG2 VAL A 264      43.610 -14.831  44.528  1.00  0.00           C  
ATOM   3144  H   VAL A 264      47.696 -15.438  43.989  1.00  0.00           H  
ATOM   3145  HA  VAL A 264      45.540 -13.851  43.009  1.00  0.00           H  
ATOM   3146  HB  VAL A 264      45.260 -16.021  44.074  1.00  0.00           H  
ATOM   3147 HG11 VAL A 264      46.395 -14.904  46.179  1.00  0.00           H  
ATOM   3148 HG12 VAL A 264      44.841 -15.099  46.641  1.00  0.00           H  
ATOM   3149 HG13 VAL A 264      45.717 -16.389  46.154  1.00  0.00           H  
ATOM   3150 HG21 VAL A 264      43.169 -15.160  45.362  1.00  0.00           H  
ATOM   3151 HG22 VAL A 264      43.509 -13.840  44.460  1.00  0.00           H  
ATOM   3152 HG23 VAL A 264      43.197 -15.269  43.731  1.00  0.00           H  
ATOM   3153  N   LEU A 267      51.044  -8.291  42.819  1.00  0.00           N  
ATOM   3154  CA  LEU A 267      51.929  -9.358  42.359  1.00  0.00           C  
ATOM   3155  C   LEU A 267      52.915  -8.864  41.286  1.00  0.00           C  
ATOM   3156  O   LEU A 267      53.528  -7.811  41.447  1.00  0.00           O  
ATOM   3157  CB  LEU A 267      51.105 -10.542  41.841  1.00  0.00           C  
ATOM   3158  CG  LEU A 267      51.905 -11.771  41.372  1.00  0.00           C  
ATOM   3159  CD1 LEU A 267      52.519 -12.488  42.553  1.00  0.00           C  
ATOM   3160  CD2 LEU A 267      51.061 -12.692  40.513  1.00  0.00           C  
ATOM   3161  H   LEU A 267      51.085  -7.345  42.466  1.00  0.00           H  
ATOM   3162  HA  LEU A 267      52.466  -9.694  43.144  1.00  0.00           H  
ATOM   3163  HB2 LEU A 267      50.507 -10.845  42.577  1.00  0.00           H  
ATOM   3164  HB3 LEU A 267      50.569 -10.227  41.066  1.00  0.00           H  
ATOM   3165  HG  LEU A 267      52.625 -11.463  40.750  1.00  0.00           H  
ATOM   3166 HD11 LEU A 267      51.797 -12.793  43.178  1.00  0.00           H  
ATOM   3167 HD12 LEU A 267      53.036 -13.285  42.235  1.00  0.00           H  
ATOM   3168 HD13 LEU A 267      53.137 -11.869  43.042  1.00  0.00           H  
ATOM   3169 HD21 LEU A 267      50.740 -12.198  39.703  1.00  0.00           H  
ATOM   3170 HD22 LEU A 267      51.608 -13.480  40.224  1.00  0.00           H  
ATOM   3171 HD23 LEU A 267      50.271 -13.013  41.038  1.00  0.00           H  
ATOM   3172  N   VAL A 268      53.042  -9.629  40.200  1.00  0.00           N  
ATOM   3173  CA  VAL A 268      54.000  -9.387  39.117  1.00  0.00           C  
ATOM   3174  C   VAL A 268      53.505  -8.217  38.304  1.00  0.00           C  
ATOM   3175  O   VAL A 268      54.275  -7.372  37.845  1.00  0.00           O  
ATOM   3176  CB  VAL A 268      54.083 -10.596  38.151  1.00  0.00           C  
ATOM   3177  CG1 VAL A 268      55.023 -10.295  36.999  1.00  0.00           C  
ATOM   3178  CG2 VAL A 268      54.519 -11.843  38.874  1.00  0.00           C  
ATOM   3179  H   VAL A 268      52.374 -10.449  40.185  1.00  0.00           H  
ATOM   3180  HA  VAL A 268      54.874  -9.141  39.530  1.00  0.00           H  
ATOM   3181  HB  VAL A 268      53.176 -10.731  37.765  1.00  0.00           H  
ATOM   3182 HG11 VAL A 268      55.968 -10.463  37.283  1.00  0.00           H  
ATOM   3183 HG12 VAL A 268      54.802 -10.885  36.221  1.00  0.00           H  
ATOM   3184 HG13 VAL A 268      54.925  -9.337  36.726  1.00  0.00           H  
ATOM   3185 HG21 VAL A 268      54.995 -11.594  39.721  1.00  0.00           H  
ATOM   3186 HG22 VAL A 268      53.717 -12.402  39.098  1.00  0.00           H  
ATOM   3187 HG23 VAL A 268      55.139 -12.373  38.291  1.00  0.00           H  
ATOM   3188  N   PHE A 269      52.189  -8.211  38.129  1.00  0.00           N  
ATOM   3189  CA  PHE A 269      51.457  -7.153  37.433  1.00  0.00           C  
ATOM   3190  C   PHE A 269      50.113  -6.940  38.153  1.00  0.00           C  
ATOM   3191  O   PHE A 269      49.419  -7.906  38.463  1.00  0.00           O  
ATOM   3192  CB  PHE A 269      51.248  -7.531  35.955  1.00  0.00           C  
ATOM   3193  CG  PHE A 269      50.564  -8.862  35.758  1.00  0.00           C  
ATOM   3194  CD1 PHE A 269      49.184  -8.929  35.671  1.00  0.00           C  
ATOM   3195  CD2 PHE A 269      51.293 -10.047  35.673  1.00  0.00           C  
ATOM   3196  CE1 PHE A 269      48.538 -10.147  35.503  1.00  0.00           C  
ATOM   3197  CE2 PHE A 269      50.650 -11.269  35.511  1.00  0.00           C  
ATOM   3198  CZ  PHE A 269      49.274 -11.317  35.420  1.00  0.00           C  
ATOM   3199  H   PHE A 269      51.702  -9.052  38.543  1.00  0.00           H  
ATOM   3200  HA  PHE A 269      51.975  -6.312  37.547  1.00  0.00           H  
ATOM   3201  HB2 PHE A 269      50.684  -6.834  35.544  1.00  0.00           H  
ATOM   3202  HB3 PHE A 269      52.137  -7.578  35.529  1.00  0.00           H  
ATOM   3203  HD1 PHE A 269      48.640  -8.094  35.728  1.00  0.00           H  
ATOM   3204  HD2 PHE A 269      52.291 -10.016  35.729  1.00  0.00           H  
ATOM   3205  HE1 PHE A 269      47.532 -10.170  35.444  1.00  0.00           H  
ATOM   3206  HE2 PHE A 269      51.201 -12.119  35.462  1.00  0.00           H  
ATOM   3207  HZ  PHE A 269      48.804 -12.191  35.294  1.00  0.00           H  
ATOM   3208  N   HID A 270      49.774  -5.687  38.453  1.00  0.00           N  
ATOM   3209  CA  HID A 270      48.499  -5.363  39.135  1.00  0.00           C  
ATOM   3210  C   HID A 270      47.301  -5.523  38.189  1.00  0.00           C  
ATOM   3211  O   HID A 270      47.361  -5.100  37.032  1.00  0.00           O  
ATOM   3212  CB  HID A 270      48.514  -3.948  39.746  1.00  0.00           C  
ATOM   3213  CG  HID A 270      48.819  -2.855  38.764  1.00  0.00           C  
ATOM   3214  H   HID A 270      50.463  -4.965  38.176  1.00  0.00           H  
ATOM   3215  HA  HID A 270      48.385  -6.004  39.901  1.00  0.00           H  
ATOM   3216  HB2 HID A 270      47.613  -3.764  40.156  1.00  0.00           H  
ATOM   3217  HB3 HID A 270      49.206  -3.920  40.476  1.00  0.00           H  
ATOM   3218  ND1 HID A 270      50.087  -2.339  38.592  1.00  0.00           N  
ATOM   3219  CD2 HID A 270      48.020  -2.175  37.906  1.00  0.00           C  
ATOM   3220  CE1 HID A 270      50.057  -1.395  37.668  1.00  0.00           C  
ATOM   3221  NE2 HID A 270      48.815  -1.276  37.236  1.00  0.00           N  
ATOM   3222  HD1 HID A 270      50.901  -2.637  39.091  1.00  0.00           H  
ATOM   3223  HD2 HID A 270      47.040  -2.301  37.783  1.00  0.00           H  
ATOM   3224  HE1 HID A 270      50.837  -0.863  37.352  1.00  0.00           H  
ATOM   3225  N   LEU A 271      46.223  -6.139  38.684  1.00  0.00           N  
ATOM   3226  CA  LEU A 271      45.021  -6.434  37.857  1.00  0.00           C  
ATOM   3227  C   LEU A 271      43.740  -5.730  38.321  1.00  0.00           C  
ATOM   3228  O   LEU A 271      43.407  -5.740  39.506  1.00  0.00           O  
ATOM   3229  CB  LEU A 271      44.759  -7.948  37.768  1.00  0.00           C  
ATOM   3230  CG  LEU A 271      45.868  -8.756  37.098  1.00  0.00           C  
ATOM   3231  CD1 LEU A 271      46.068  -8.252  35.676  1.00  0.00           C  
ATOM   3232  CD2 LEU A 271      47.114  -8.629  37.905  1.00  0.00           C  
ATOM   3233  H   LEU A 271      46.287  -6.396  39.687  1.00  0.00           H  
ATOM   3234  HA  LEU A 271      45.222  -6.140  36.904  1.00  0.00           H  
ATOM   3235  HB2 LEU A 271      44.654  -8.290  38.692  1.00  0.00           H  
ATOM   3236  HB3 LEU A 271      43.931  -8.080  37.243  1.00  0.00           H  
ATOM   3237  HG  LEU A 271      45.605  -9.715  37.076  1.00  0.00           H  
ATOM   3238 HD11 LEU A 271      46.324  -7.285  35.697  1.00  0.00           H  
ATOM   3239 HD12 LEU A 271      46.794  -8.779  35.234  1.00  0.00           H  
ATOM   3240 HD13 LEU A 271      45.218  -8.360  35.160  1.00  0.00           H  
ATOM   3241 HD21 LEU A 271      46.965  -8.978  38.837  1.00  0.00           H  
ATOM   3242 HD22 LEU A 271      47.861  -9.154  37.482  1.00  0.00           H  
ATOM   3243 HD23 LEU A 271      47.396  -7.665  37.966  1.00  0.00           H  
ATOM   3244  N   LYS A 272      43.018  -5.150  37.360  1.00  0.00           N  
ATOM   3245  CA  LYS A 272      41.762  -4.415  37.624  1.00  0.00           C  
ATOM   3246  C   LYS A 272      40.704  -5.313  38.270  1.00  0.00           C  
ATOM   3247  O   LYS A 272      39.962  -4.877  39.155  1.00  0.00           O  
ATOM   3248  CB  LYS A 272      41.197  -3.811  36.323  1.00  0.00           C  
ATOM   3249  CG  LYS A 272      39.999  -2.861  36.496  1.00  0.00           C  
ATOM   3250  CD  LYS A 272      39.408  -2.445  35.147  1.00  0.00           C  
ATOM   3251  CE  LYS A 272      38.434  -1.305  35.292  1.00  0.00           C  
ATOM   3252  NZ  LYS A 272      37.331  -1.659  36.211  1.00  0.00           N  
ATOM   3253  H   LYS A 272      43.413  -5.257  36.399  1.00  0.00           H  
ATOM   3254  HA  LYS A 272      41.965  -3.651  38.249  1.00  0.00           H  
ATOM   3255  HB2 LYS A 272      41.932  -3.301  35.872  1.00  0.00           H  
ATOM   3256  HB3 LYS A 272      40.910  -4.566  35.730  1.00  0.00           H  
ATOM   3257  HG2 LYS A 272      39.294  -3.327  37.028  1.00  0.00           H  
ATOM   3258  HG3 LYS A 272      40.304  -2.044  36.981  1.00  0.00           H  
ATOM   3259  HD2 LYS A 272      40.155  -2.162  34.551  1.00  0.00           H  
ATOM   3260  HD3 LYS A 272      38.935  -3.229  34.755  1.00  0.00           H  
ATOM   3261  HE2 LYS A 272      38.918  -0.502  35.650  1.00  0.00           H  
ATOM   3262  HE3 LYS A 272      38.054  -1.080  34.391  1.00  0.00           H  
ATOM   3263  HZ1 LYS A 272      37.703  -1.876  37.115  1.00  0.00           H  
ATOM   3264  HZ2 LYS A 272      36.698  -0.887  36.290  1.00  0.00           H  
ATOM   3265  HZ3 LYS A 272      36.839  -2.455  35.855  1.00  0.00           H  
ATOM   3266  N   LYS A 273      40.649  -6.563  37.813  1.00  0.00           N  
ATOM   3267  CA  LYS A 273      39.634  -7.534  38.263  1.00  0.00           C  
ATOM   3268  C   LYS A 273      40.195  -8.601  39.211  1.00  0.00           C  
ATOM   3269  O   LYS A 273      39.468  -9.118  40.064  1.00  0.00           O  
ATOM   3270  CB  LYS A 273      38.966  -8.220  37.064  1.00  0.00           C  
ATOM   3271  CG  LYS A 273      38.300  -7.266  36.053  1.00  0.00           C  
ATOM   3272  CD  LYS A 273      37.457  -8.022  35.029  1.00  0.00           C  
ATOM   3273  CE  LYS A 273      36.942  -7.120  33.907  1.00  0.00           C  
ATOM   3274  NZ  LYS A 273      36.105  -5.997  34.391  1.00  0.00           N  
ATOM   3275  H   LYS A 273      41.382  -6.801  37.110  1.00  0.00           H  
ATOM   3276  HA  LYS A 273      38.899  -7.029  38.745  1.00  0.00           H  
ATOM   3277  HB2 LYS A 273      39.661  -8.746  36.575  1.00  0.00           H  
ATOM   3278  HB3 LYS A 273      38.261  -8.841  37.409  1.00  0.00           H  
ATOM   3279  HG2 LYS A 273      37.713  -6.631  36.553  1.00  0.00           H  
ATOM   3280  HG3 LYS A 273      39.014  -6.757  35.575  1.00  0.00           H  
ATOM   3281  HD2 LYS A 273      38.016  -8.743  34.622  1.00  0.00           H  
ATOM   3282  HD3 LYS A 273      36.671  -8.426  35.494  1.00  0.00           H  
ATOM   3283  HE2 LYS A 273      37.736  -6.752  33.403  1.00  0.00           H  
ATOM   3284  HE3 LYS A 273      36.404  -7.685  33.264  1.00  0.00           H  
ATOM   3285  HZ1 LYS A 273      36.091  -5.269  33.704  1.00  0.00           H  
ATOM   3286  HZ2 LYS A 273      35.172  -6.320  34.552  1.00  0.00           H  
ATOM   3287  HZ3 LYS A 273      36.485  -5.640  35.245  1.00  0.00           H  
ATOM   3288  N   GLY A 274      41.475  -8.936  39.038  1.00  0.00           N  
ATOM   3289  CA  GLY A 274      42.205  -9.833  39.962  1.00  0.00           C  
ATOM   3290  C   GLY A 274      42.502 -11.230  39.444  1.00  0.00           C  
ATOM   3291  O   GLY A 274      42.590 -11.450  38.238  1.00  0.00           O  
ATOM   3292  H   GLY A 274      41.924  -8.514  38.196  1.00  0.00           H  
ATOM   3293  HA2 GLY A 274      43.086  -9.375  40.225  1.00  0.00           H  
ATOM   3294  HA3 GLY A 274      41.667  -9.903  40.835  1.00  0.00           H  
ATOM   3295  N   TYR A 275      42.668 -12.170  40.374  1.00  0.00           N  
ATOM   3296  CA  TYR A 275      42.972 -13.569  40.040  1.00  0.00           C  
ATOM   3297  C   TYR A 275      42.080 -14.582  40.776  1.00  0.00           C  
ATOM   3298  O   TYR A 275      41.091 -14.223  41.419  1.00  0.00           O  
ATOM   3299  CB  TYR A 275      44.426 -13.912  40.388  1.00  0.00           C  
ATOM   3300  CG  TYR A 275      45.517 -13.084  39.758  1.00  0.00           C  
ATOM   3301  CD1 TYR A 275      45.784 -11.787  40.195  1.00  0.00           C  
ATOM   3302  CD2 TYR A 275      46.342 -13.633  38.776  1.00  0.00           C  
ATOM   3303  CE1 TYR A 275      46.816 -11.049  39.640  1.00  0.00           C  
ATOM   3304  CE2 TYR A 275      47.373 -12.904  38.214  1.00  0.00           C  
ATOM   3305  CZ  TYR A 275      47.606 -11.616  38.646  1.00  0.00           C  
ATOM   3306  OH  TYR A 275      48.635 -10.908  38.085  1.00  0.00           O  
ATOM   3307  H   TYR A 275      42.565 -11.832  41.355  1.00  0.00           H  
ATOM   3308  HA  TYR A 275      42.825 -13.693  39.044  1.00  0.00           H  
ATOM   3309  HB2 TYR A 275      44.525 -13.847  41.396  1.00  0.00           H  
ATOM   3310  HB3 TYR A 275      44.583 -14.882  40.134  1.00  0.00           H  
ATOM   3311  HD1 TYR A 275      45.222 -11.385  40.918  1.00  0.00           H  
ATOM   3312  HD2 TYR A 275      46.181 -14.574  38.476  1.00  0.00           H  
ATOM   3313  HE1 TYR A 275      46.996 -10.115  39.950  1.00  0.00           H  
ATOM   3314  HE2 TYR A 275      47.945 -13.308  37.499  1.00  0.00           H  
ATOM   3315  HH  TYR A 275      48.342  -9.966  37.928  1.00  0.00           H  
ATOM   3316  N   MET A 276      42.479 -15.852  40.666  1.00  0.00           N  
ATOM   3317  CA  MET A 276      41.845 -17.005  41.335  1.00  0.00           C  
ATOM   3318  C   MET A 276      42.842 -18.185  41.348  1.00  0.00           C  
ATOM   3319  O   MET A 276      43.755 -18.231  40.521  1.00  0.00           O  
ATOM   3320  CB  MET A 276      40.565 -17.438  40.605  1.00  0.00           C  
ATOM   3321  CG  MET A 276      39.382 -16.456  40.638  1.00  0.00           C  
ATOM   3322  SD  MET A 276      38.690 -16.174  42.277  1.00  0.00           S  
ATOM   3323  CE  MET A 276      38.171 -17.839  42.677  1.00  0.00           C  
ATOM   3324  H   MET A 276      43.322 -15.973  40.034  1.00  0.00           H  
ATOM   3325  HA  MET A 276      41.659 -16.753  42.279  1.00  0.00           H  
ATOM   3326  HB2 MET A 276      40.791 -17.620  39.628  1.00  0.00           H  
ATOM   3327  HB3 MET A 276      40.246 -18.322  40.999  1.00  0.00           H  
ATOM   3328  HG2 MET A 276      39.698 -15.569  40.213  1.00  0.00           H  
ATOM   3329  HG3 MET A 276      38.661 -16.810  39.988  1.00  0.00           H  
ATOM   3330  HE1 MET A 276      38.882 -18.293  43.217  1.00  0.00           H  
ATOM   3331  HE2 MET A 276      37.322 -17.809  43.207  1.00  0.00           H  
ATOM   3332  HE3 MET A 276      38.016 -18.355  41.833  1.00  0.00           H  
ATOM   3333  N   ILE A 277      42.668 -19.134  42.269  1.00  0.00           N  
ATOM   3334  CA  ILE A 277      43.574 -20.309  42.356  1.00  0.00           C  
ATOM   3335  C   ILE A 277      42.828 -21.626  42.607  1.00  0.00           C  
ATOM   3336  O   ILE A 277      42.963 -22.243  43.663  1.00  0.00           O  
ATOM   3337  CB  ILE A 277      44.687 -20.142  43.438  1.00  0.00           C  
ATOM   3338  CG1 ILE A 277      45.506 -18.876  43.191  1.00  0.00           C  
ATOM   3339  CG2 ILE A 277      45.639 -21.345  43.436  1.00  0.00           C  
ATOM   3340  CD1 ILE A 277      46.694 -18.723  44.138  1.00  0.00           C  
ATOM   3341  H   ILE A 277      41.869 -18.992  42.906  1.00  0.00           H  
ATOM   3342  HA  ILE A 277      44.006 -20.388  41.448  1.00  0.00           H  
ATOM   3343  HB  ILE A 277      44.234 -20.056  44.319  1.00  0.00           H  
ATOM   3344 HG12 ILE A 277      45.846 -18.892  42.254  1.00  0.00           H  
ATOM   3345 HG13 ILE A 277      44.909 -18.085  43.306  1.00  0.00           H  
ATOM   3346 HG21 ILE A 277      46.316 -21.228  44.158  1.00  0.00           H  
ATOM   3347 HG22 ILE A 277      45.115 -22.177  43.596  1.00  0.00           H  
ATOM   3348 HG23 ILE A 277      46.096 -21.400  42.552  1.00  0.00           H  
ATOM   3349 HD11 ILE A 277      47.303 -19.504  44.023  1.00  0.00           H  
ATOM   3350 HD12 ILE A 277      47.178 -17.880  43.918  1.00  0.00           H  
ATOM   3351 HD13 ILE A 277      46.359 -18.688  45.076  1.00  0.00           H  
ATOM   3352  N   VAL A 278      42.054 -22.056  41.617  1.00  0.00           N  
ATOM   3353  CA  VAL A 278      41.356 -23.352  41.685  1.00  0.00           C  
ATOM   3354  C   VAL A 278      42.319 -24.502  41.425  1.00  0.00           C  
ATOM   3355  O   VAL A 278      43.493 -24.277  41.143  1.00  0.00           O  
ATOM   3356  CB  VAL A 278      40.218 -23.447  40.658  1.00  0.00           C  
ATOM   3357  CG1 VAL A 278      39.270 -22.266  40.804  1.00  0.00           C  
ATOM   3358  CG2 VAL A 278      40.787 -23.539  39.243  1.00  0.00           C  
ATOM   3359  H   VAL A 278      41.981 -21.417  40.804  1.00  0.00           H  
ATOM   3360  HA  VAL A 278      40.988 -23.454  42.615  1.00  0.00           H  
ATOM   3361  HB  VAL A 278      39.693 -24.268  40.860  1.00  0.00           H  
ATOM   3362 HG11 VAL A 278      39.791 -21.447  41.045  1.00  0.00           H  
ATOM   3363 HG12 VAL A 278      38.791 -22.113  39.940  1.00  0.00           H  
ATOM   3364 HG13 VAL A 278      38.603 -22.460  41.524  1.00  0.00           H  
ATOM   3365 HG21 VAL A 278      40.403 -22.803  38.688  1.00  0.00           H  
ATOM   3366 HG22 VAL A 278      41.781 -23.449  39.284  1.00  0.00           H  
ATOM   3367 HG23 VAL A 278      40.543 -24.424  38.849  1.00  0.00           H  
ATOM   3368  N   LYS A 279      41.809 -25.730  41.504  1.00  0.00           N  
ATOM   3369  CA  LYS A 279      42.619 -26.926  41.233  1.00  0.00           C  
ATOM   3370  C   LYS A 279      41.886 -27.982  40.420  1.00  0.00           C  
ATOM   3371  O   LYS A 279      40.657 -27.998  40.332  1.00  0.00           O  
ATOM   3372  CB  LYS A 279      43.126 -27.565  42.524  1.00  0.00           C  
ATOM   3373  CG  LYS A 279      42.053 -28.092  43.434  1.00  0.00           C  
ATOM   3374  CD  LYS A 279      42.631 -28.522  44.763  1.00  0.00           C  
ATOM   3375  CE  LYS A 279      43.658 -29.633  44.597  1.00  0.00           C  
ATOM   3376  NZ  LYS A 279      44.148 -30.156  45.890  1.00  0.00           N  
ATOM   3377  H   LYS A 279      40.807 -25.771  41.769  1.00  0.00           H  
ATOM   3378  HA  LYS A 279      43.451 -26.640  40.723  1.00  0.00           H  
ATOM   3379  HB2 LYS A 279      43.736 -28.323  42.274  1.00  0.00           H  
ATOM   3380  HB3 LYS A 279      43.659 -26.873  43.021  1.00  0.00           H  
ATOM   3381  HG2 LYS A 279      41.372 -27.376  43.595  1.00  0.00           H  
ATOM   3382  HG3 LYS A 279      41.609 -28.880  43.005  1.00  0.00           H  
ATOM   3383  HD2 LYS A 279      43.079 -27.742  45.192  1.00  0.00           H  
ATOM   3384  HD3 LYS A 279      41.896 -28.858  45.346  1.00  0.00           H  
ATOM   3385  HE2 LYS A 279      43.238 -30.383  44.071  1.00  0.00           H  
ATOM   3386  HE3 LYS A 279      44.436 -29.275  44.065  1.00  0.00           H  
ATOM   3387  HZ1 LYS A 279      44.381 -29.393  46.495  1.00  0.00           H  
ATOM   3388  HZ2 LYS A 279      43.436 -30.714  46.319  1.00  0.00           H  
ATOM   3389  HZ3 LYS A 279      44.962 -30.719  45.739  1.00  0.00           H  
ATOM   3390  N   CYS A 280      42.677 -28.876  39.843  1.00  0.00           N  
ATOM   3391  CA  CYS A 280      42.151 -29.957  39.004  1.00  0.00           C  
ATOM   3392  C   CYS A 280      42.044 -31.280  39.756  1.00  0.00           C  
ATOM   3393  O   CYS A 280      41.548 -32.264  39.208  1.00  0.00           O  
ATOM   3394  CB  CYS A 280      43.058 -30.147  37.794  1.00  0.00           C  
ATOM   3395  SG  CYS A 280      44.766 -30.470  38.240  1.00  0.00           S  
ATOM   3396  H   CYS A 280      43.693 -28.749  40.033  1.00  0.00           H  
ATOM   3397  HA  CYS A 280      41.223 -29.693  38.699  1.00  0.00           H  
ATOM   3398  HB2 CYS A 280      42.716 -30.918  37.268  1.00  0.00           H  
ATOM   3399  HB3 CYS A 280      43.025 -29.315  37.249  1.00  0.00           H  
ATOM   3400  HG  CYS A 280      44.800 -31.088  39.028  1.00  0.00           H  
ATOM   3401  N   ARG A 281      42.505 -31.274  41.009  1.00  0.00           N  
ATOM   3402  CA  ARG A 281      42.705 -32.490  41.839  1.00  0.00           C  
ATOM   3403  C   ARG A 281      43.871 -33.353  41.316  1.00  0.00           C  
ATOM   3404  O   ARG A 281      45.013 -32.902  41.262  1.00  0.00           O  
ATOM   3405  CB  ARG A 281      41.407 -33.306  41.977  1.00  0.00           C  
ATOM   3406  CG  ARG A 281      41.497 -34.530  42.900  1.00  0.00           C  
ATOM   3407  CD  ARG A 281      40.176 -35.267  42.920  1.00  0.00           C  
ATOM   3408  NE  ARG A 281      39.773 -35.753  41.602  1.00  0.00           N  
ATOM   3409  CZ  ARG A 281      40.130 -36.917  41.066  1.00  0.00           C  
ATOM   3410  NH1 ARG A 281      40.923 -37.761  41.716  1.00  0.00           N  
ATOM   3411  NH2 ARG A 281      39.681 -37.232  39.858  1.00  0.00           N  
ATOM   3412  H   ARG A 281      42.724 -30.312  41.378  1.00  0.00           H  
ATOM   3413  HA  ARG A 281      42.917 -32.201  42.779  1.00  0.00           H  
ATOM   3414  HB2 ARG A 281      40.698 -32.703  42.339  1.00  0.00           H  
ATOM   3415  HB3 ARG A 281      41.144 -33.628  41.070  1.00  0.00           H  
ATOM   3416  HG2 ARG A 281      42.197 -35.141  42.559  1.00  0.00           H  
ATOM   3417  HG3 ARG A 281      41.705 -34.227  43.819  1.00  0.00           H  
ATOM   3418  HD2 ARG A 281      40.261 -36.046  43.544  1.00  0.00           H  
ATOM   3419  HD3 ARG A 281      39.475 -34.641  43.266  1.00  0.00           H  
ATOM   3420  HE  ARG A 281      39.170 -35.152  41.048  1.00  0.00           H  
ATOM   3421 HH11 ARG A 281      41.249 -37.539  42.634  1.00  0.00           H  
ATOM   3422 HH12 ARG A 281      41.195 -38.624  41.286  1.00  0.00           H  
ATOM   3423 HH21 ARG A 281      39.068 -36.613  39.367  1.00  0.00           H  
ATOM   3424 HH22 ARG A 281      39.956 -38.098  39.432  1.00  0.00           H  
ATOM   3425  N   GLY A 282      43.578 -34.588  40.931  1.00  0.00           N  
ATOM   3426  CA  GLY A 282      44.572 -35.469  40.350  1.00  0.00           C  
ATOM   3427  C   GLY A 282      44.367 -35.465  38.846  1.00  0.00           C  
ATOM   3428  O   GLY A 282      43.271 -35.744  38.372  1.00  0.00           O  
ATOM   3429  H   GLY A 282      42.583 -34.864  41.082  1.00  0.00           H  
ATOM   3430  HA2 GLY A 282      45.485 -35.137  40.562  1.00  0.00           H  
ATOM   3431  HA3 GLY A 282      44.453 -36.393  40.699  1.00  0.00           H  
ATOM   3432  N   GLN A 283      45.409 -35.104  38.104  1.00  0.00           N  
ATOM   3433  CA  GLN A 283      45.377 -35.090  36.621  1.00  0.00           C  
ATOM   3434  C   GLN A 283      45.355 -36.476  35.994  1.00  0.00           C  
ATOM   3435  O   GLN A 283      44.953 -36.656  34.841  1.00  0.00           O  
ATOM   3436  CB  GLN A 283      46.604 -34.372  36.063  1.00  0.00           C  
ATOM   3437  CG  GLN A 283      47.911 -35.132  36.255  1.00  0.00           C  
ATOM   3438  CD  GLN A 283      48.431 -35.061  37.675  1.00  0.00           C  
ATOM   3439  H   GLN A 283      46.257 -34.829  38.645  1.00  0.00           H  
ATOM   3440  HA  GLN A 283      44.528 -34.606  36.345  1.00  0.00           H  
ATOM   3441  HB2 GLN A 283      46.473 -34.225  35.080  1.00  0.00           H  
ATOM   3442  HB3 GLN A 283      46.694 -33.483  36.519  1.00  0.00           H  
ATOM   3443  HG2 GLN A 283      47.759 -36.092  36.017  1.00  0.00           H  
ATOM   3444  HG3 GLN A 283      48.599 -34.743  35.641  1.00  0.00           H  
ATOM   3445  OE1 GLN A 283      47.802 -34.471  38.553  1.00  0.00           O  
ATOM   3446  NE2 GLN A 283      49.583 -35.668  37.908  1.00  0.00           N  
ATOM   3447 HE21 GLN A 283      50.006 -35.653  38.837  1.00  0.00           H  
ATOM   3448 HE22 GLN A 283      50.049 -36.156  37.144  1.00  0.00           H  
ATOM   3449  N   GLN A 284      45.860 -37.429  36.760  1.00  0.00           N  
ATOM   3450  CA  GLN A 284      46.036 -38.812  36.320  1.00  0.00           C  
ATOM   3451  C   GLN A 284      44.764 -39.532  35.900  1.00  0.00           C  
ATOM   3452  O   GLN A 284      44.807 -40.384  35.015  1.00  0.00           O  
ATOM   3453  CB  GLN A 284      46.668 -39.625  37.449  1.00  0.00           C  
ATOM   3454  CG  GLN A 284      45.684 -39.980  38.564  1.00  0.00           C  
ATOM   3455  CD  GLN A 284      46.380 -40.513  39.798  1.00  0.00           C  
ATOM   3456  H   GLN A 284      46.129 -37.107  37.725  1.00  0.00           H  
ATOM   3457  HA  GLN A 284      46.666 -38.800  35.512  1.00  0.00           H  
ATOM   3458  HB2 GLN A 284      47.027 -40.477  37.073  1.00  0.00           H  
ATOM   3459  HB3 GLN A 284      47.412 -39.095  37.853  1.00  0.00           H  
ATOM   3460  HG2 GLN A 284      45.176 -39.157  38.811  1.00  0.00           H  
ATOM   3461  HG3 GLN A 284      45.056 -40.676  38.222  1.00  0.00           H  
ATOM   3462  OE1 GLN A 284      47.218 -39.838  40.398  1.00  0.00           O  
ATOM   3463  NE2 GLN A 284      46.046 -41.735  40.176  1.00  0.00           N  
ATOM   3464 HE21 GLN A 284      46.482 -42.170  40.991  1.00  0.00           H  
ATOM   3465 HE22 GLN A 284      45.342 -42.244  39.643  1.00  0.00           H  
ATOM   3466  N   GLU A 285      43.648 -39.225  36.554  1.00  0.00           N  
ATOM   3467  CA  GLU A 285      42.437 -40.019  36.384  1.00  0.00           C  
ATOM   3468  C   GLU A 285      41.878 -39.751  35.001  1.00  0.00           C  
ATOM   3469  O   GLU A 285      40.848 -39.102  34.834  1.00  0.00           O  
ATOM   3470  CB  GLU A 285      41.403 -39.716  37.462  1.00  0.00           C  
ATOM   3471  CG  GLU A 285      41.858 -40.058  38.881  1.00  0.00           C  
ATOM   3472  CD  GLU A 285      42.658 -38.954  39.510  1.00  0.00           C  
ATOM   3473  OE1 GLU A 285      42.921 -37.966  38.807  1.00  0.00           O  
ATOM   3474  OE2 GLU A 285      43.025 -39.066  40.697  1.00  0.00           O  
ATOM   3475  H   GLU A 285      43.713 -38.400  37.173  1.00  0.00           H  
ATOM   3476  HA  GLU A 285      42.652 -40.989  36.480  1.00  0.00           H  
ATOM   3477  HB2 GLU A 285      41.215 -38.750  37.440  1.00  0.00           H  
ATOM   3478  HB3 GLU A 285      40.600 -40.253  37.274  1.00  0.00           H  
ATOM   3479  HG2 GLU A 285      41.055 -40.204  39.427  1.00  0.00           H  
ATOM   3480  HG3 GLU A 285      42.427 -40.858  38.831  1.00  0.00           H  
ATOM   3481  N   ILE A 286      42.612 -40.254  34.016  1.00  0.00           N  
ATOM   3482  CA  ILE A 286      42.283 -40.097  32.597  1.00  0.00           C  
ATOM   3483  C   ILE A 286      41.071 -40.968  32.215  1.00  0.00           C  
ATOM   3484  O   ILE A 286      40.211 -40.533  31.442  1.00  0.00           O  
ATOM   3485  CB  ILE A 286      43.507 -40.429  31.684  1.00  0.00           C  
ATOM   3486  CG1 ILE A 286      44.729 -39.596  32.098  1.00  0.00           C  
ATOM   3487  CG2 ILE A 286      43.174 -40.185  30.210  1.00  0.00           C  
ATOM   3488  CD1 ILE A 286      45.837 -39.561  31.062  1.00  0.00           C  
ATOM   3489  H   ILE A 286      43.461 -40.782  34.341  1.00  0.00           H  
ATOM   3490  HA  ILE A 286      41.994 -39.145  32.477  1.00  0.00           H  
ATOM   3491  HB  ILE A 286      43.725 -41.387  31.815  1.00  0.00           H  
ATOM   3492 HG12 ILE A 286      44.425 -38.662  32.280  1.00  0.00           H  
ATOM   3493 HG13 ILE A 286      45.095 -39.982  32.945  1.00  0.00           H  
ATOM   3494 HG21 ILE A 286      43.955 -40.448  29.648  1.00  0.00           H  
ATOM   3495 HG22 ILE A 286      42.380 -40.732  29.957  1.00  0.00           H  
ATOM   3496 HG23 ILE A 286      42.973 -39.218  30.074  1.00  0.00           H  
ATOM   3497 HD11 ILE A 286      45.484 -39.167  30.216  1.00  0.00           H  
ATOM   3498 HD12 ILE A 286      46.590 -39.003  31.405  1.00  0.00           H  
ATOM   3499 HD13 ILE A 286      46.158 -40.491  30.892  1.00  0.00           H  
ATOM   3500  N   GLN A 287      41.009 -42.183  32.768  1.00  0.00           N  
ATOM   3501  CA  GLN A 287      39.882 -43.115  32.535  1.00  0.00           C  
ATOM   3502  C   GLN A 287      39.167 -43.461  33.847  1.00  0.00           C  
ATOM   3503  O   GLN A 287      38.229 -44.261  33.887  1.00  0.00           O  
ATOM   3504  CB  GLN A 287      40.384 -44.383  31.837  1.00  0.00           C  
ATOM   3505  CG  GLN A 287      39.312 -45.159  31.076  1.00  0.00           C  
ATOM   3506  CD  GLN A 287      39.873 -45.971  29.920  1.00  0.00           C  
ATOM   3507  H   GLN A 287      41.819 -42.424  33.378  1.00  0.00           H  
ATOM   3508  HA  GLN A 287      39.222 -42.649  31.938  1.00  0.00           H  
ATOM   3509  HB2 GLN A 287      41.103 -44.128  31.184  1.00  0.00           H  
ATOM   3510  HB3 GLN A 287      40.777 -44.997  32.528  1.00  0.00           H  
ATOM   3511  HG2 GLN A 287      38.858 -45.783  31.712  1.00  0.00           H  
ATOM   3512  HG3 GLN A 287      38.644 -44.508  30.714  1.00  0.00           H  
ATOM   3513  OE1 GLN A 287      41.082 -46.180  29.814  1.00  0.00           O  
ATOM   3514  NE2 GLN A 287      38.991 -46.426  29.041  1.00  0.00           N  
ATOM   3515 HE21 GLN A 287      39.292 -46.966  28.232  1.00  0.00           H  
ATOM   3516 HE22 GLN A 287      38.003 -46.228  29.186  1.00  0.00           H  
ATOM   3517  N   ASP A 288      39.618 -42.804  34.905  1.00  0.00           N  
ATOM   3518  CA  ASP A 288      39.162 -43.048  36.270  1.00  0.00           C  
ATOM   3519  C   ASP A 288      37.745 -42.500  36.495  1.00  0.00           C  
ATOM   3520  O   ASP A 288      36.905 -43.158  37.101  1.00  0.00           O  
ATOM   3521  CB  ASP A 288      40.154 -42.396  37.232  1.00  0.00           C  
ATOM   3522  CG  ASP A 288      40.129 -42.997  38.616  1.00  0.00           C  
ATOM   3523  OD1 ASP A 288      41.174 -42.940  39.293  1.00  0.00           O  
ATOM   3524  OD2 ASP A 288      39.079 -43.515  39.038  1.00  0.00           O  
ATOM   3525  H   ASP A 288      40.347 -42.077  34.677  1.00  0.00           H  
ATOM   3526  HA  ASP A 288      39.110 -44.046  36.396  1.00  0.00           H  
ATOM   3527  HB2 ASP A 288      41.068 -42.506  36.849  1.00  0.00           H  
ATOM   3528  HB3 ASP A 288      39.927 -41.428  37.296  1.00  0.00           H  
ATOM   3529  N   GLN A 289      37.505 -41.288  35.999  1.00  0.00           N  
ATOM   3530  CA  GLN A 289      36.171 -40.638  36.003  1.00  0.00           C  
ATOM   3531  C   GLN A 289      35.551 -40.342  37.390  1.00  0.00           C  
ATOM   3532  O   GLN A 289      34.475 -40.845  37.724  1.00  0.00           O  
ATOM   3533  CB  GLN A 289      35.188 -41.419  35.115  1.00  0.00           C  
ATOM   3534  CG  GLN A 289      35.480 -41.263  33.624  1.00  0.00           C  
ATOM   3535  CD  GLN A 289      34.825 -42.326  32.758  1.00  0.00           C  
ATOM   3536  H   GLN A 289      38.350 -40.814  35.594  1.00  0.00           H  
ATOM   3537  HA  GLN A 289      36.268 -39.742  35.516  1.00  0.00           H  
ATOM   3538  HB2 GLN A 289      35.250 -42.386  35.344  1.00  0.00           H  
ATOM   3539  HB3 GLN A 289      34.266 -41.084  35.288  1.00  0.00           H  
ATOM   3540  HG2 GLN A 289      35.150 -40.363  33.328  1.00  0.00           H  
ATOM   3541  HG3 GLN A 289      36.473 -41.307  33.488  1.00  0.00           H  
ATOM   3542  OE1 GLN A 289      34.327 -43.340  33.252  1.00  0.00           O  
ATOM   3543  NE2 GLN A 289      34.832 -42.098  31.449  1.00  0.00           N  
ATOM   3544 HE21 GLN A 289      34.424 -42.772  30.802  1.00  0.00           H  
ATOM   3545 HE22 GLN A 289      35.251 -41.239  31.101  1.00  0.00           H  
ATOM   3546  N   LEU A 290      36.240 -39.514  38.181  1.00  0.00           N  
ATOM   3547  CA  LEU A 290      35.650 -38.895  39.397  1.00  0.00           C  
ATOM   3548  C   LEU A 290      34.567 -37.876  38.996  1.00  0.00           C  
ATOM   3549  O   LEU A 290      34.625 -37.280  37.914  1.00  0.00           O  
ATOM   3550  CB  LEU A 290      36.725 -38.221  40.286  1.00  0.00           C  
ATOM   3551  CG  LEU A 290      36.289 -37.733  41.682  1.00  0.00           C  
ATOM   3552  CD1 LEU A 290      35.593 -38.824  42.497  1.00  0.00           C  
ATOM   3553  CD2 LEU A 290      37.481 -37.181  42.459  1.00  0.00           C  
ATOM   3554  H   LEU A 290      37.218 -39.336  37.882  1.00  0.00           H  
ATOM   3555  HA  LEU A 290      35.222 -39.616  39.938  1.00  0.00           H  
ATOM   3556  HB2 LEU A 290      37.461 -38.883  40.420  1.00  0.00           H  
ATOM   3557  HB3 LEU A 290      37.071 -37.428  39.789  1.00  0.00           H  
ATOM   3558  HG  LEU A 290      35.663 -36.954  41.568  1.00  0.00           H  
ATOM   3559 HD11 LEU A 290      36.218 -39.593  42.622  1.00  0.00           H  
ATOM   3560 HD12 LEU A 290      35.333 -38.456  43.388  1.00  0.00           H  
ATOM   3561 HD13 LEU A 290      34.777 -39.131  42.010  1.00  0.00           H  
ATOM   3562 HD21 LEU A 290      37.878 -36.412  41.957  1.00  0.00           H  
ATOM   3563 HD22 LEU A 290      37.176 -36.871  43.359  1.00  0.00           H  
ATOM   3564 HD23 LEU A 290      38.168 -37.899  42.568  1.00  0.00           H  
ATOM   3565  N   SER A 291      33.587 -37.676  39.873  1.00  0.00           N  
ATOM   3566  CA  SER A 291      32.419 -36.848  39.543  1.00  0.00           C  
ATOM   3567  C   SER A 291      32.739 -35.357  39.482  1.00  0.00           C  
ATOM   3568  O   SER A 291      33.583 -34.849  40.219  1.00  0.00           O  
ATOM   3569  CB  SER A 291      31.281 -37.083  40.536  1.00  0.00           C  
ATOM   3570  OG  SER A 291      31.736 -36.890  41.842  1.00  0.00           O  
ATOM   3571  H   SER A 291      33.713 -38.143  40.788  1.00  0.00           H  
ATOM   3572  HA  SER A 291      32.088 -37.133  38.628  1.00  0.00           H  
ATOM   3573  HB2 SER A 291      30.550 -36.439  40.338  1.00  0.00           H  
ATOM   3574  HB3 SER A 291      30.957 -38.017  40.430  1.00  0.00           H  
ATOM   3575  HG  SER A 291      32.318 -36.075  41.886  1.00  0.00           H  
ATOM   3576  N   LEU A 292      32.031 -34.674  38.588  1.00  0.00           N  
ATOM   3577  CA  LEU A 292      32.150 -33.223  38.409  1.00  0.00           C  
ATOM   3578  C   LEU A 292      31.825 -32.493  39.707  1.00  0.00           C  
ATOM   3579  O   LEU A 292      32.608 -31.667  40.180  1.00  0.00           O  
ATOM   3580  CB  LEU A 292      31.200 -32.720  37.308  1.00  0.00           C  
ATOM   3581  CG  LEU A 292      31.041 -31.193  37.260  1.00  0.00           C  
ATOM   3582  CD1 LEU A 292      32.356 -30.584  36.878  1.00  0.00           C  
ATOM   3583  CD2 LEU A 292      29.924 -30.745  36.340  1.00  0.00           C  
ATOM   3584  H   LEU A 292      31.377 -35.261  38.018  1.00  0.00           H  
ATOM   3585  HA  LEU A 292      33.098 -33.011  38.152  1.00  0.00           H  
ATOM   3586  HB2 LEU A 292      31.566 -33.008  36.437  1.00  0.00           H  
ATOM   3587  HB3 LEU A 292      30.309 -33.107  37.476  1.00  0.00           H  
ATOM   3588  HG  LEU A 292      30.763 -30.876  38.160  1.00  0.00           H  
ATOM   3589 HD11 LEU A 292      32.644 -30.920  35.976  1.00  0.00           H  
ATOM   3590 HD12 LEU A 292      32.276 -29.584  36.840  1.00  0.00           H  
ATOM   3591 HD13 LEU A 292      33.059 -30.827  37.553  1.00  0.00           H  
ATOM   3592 HD21 LEU A 292      29.054 -31.130  36.652  1.00  0.00           H  
ATOM   3593 HD22 LEU A 292      29.863 -29.745  36.345  1.00  0.00           H  
ATOM   3594 HD23 LEU A 292      30.108 -31.060  35.407  1.00  0.00           H  
ATOM   3595  N   SER A 293      30.654 -32.806  40.262  1.00  0.00           N  
ATOM   3596  CA  SER A 293      30.135 -32.125  41.461  1.00  0.00           C  
ATOM   3597  C   SER A 293      30.829 -32.608  42.724  1.00  0.00           C  
ATOM   3598  O   SER A 293      30.707 -31.988  43.780  1.00  0.00           O  
ATOM   3599  CB  SER A 293      28.620 -32.323  41.606  1.00  0.00           C  
ATOM   3600  OG  SER A 293      28.286 -33.698  41.664  1.00  0.00           O  
ATOM   3601  H   SER A 293      30.136 -33.571  39.779  1.00  0.00           H  
ATOM   3602  HA  SER A 293      30.321 -31.140  41.357  1.00  0.00           H  
ATOM   3603  HB2 SER A 293      28.320 -31.879  42.445  1.00  0.00           H  
ATOM   3604  HB3 SER A 293      28.169 -31.911  40.819  1.00  0.00           H  
ATOM   3605  HG  SER A 293      28.422 -34.035  42.595  1.00  0.00           H  
ATOM   3606  N   GLU A 294      31.542 -33.723  42.610  1.00  0.00           N  
ATOM   3607  CA  GLU A 294      32.294 -34.270  43.741  1.00  0.00           C  
ATOM   3608  C   GLU A 294      33.801 -34.059  43.609  1.00  0.00           C  
ATOM   3609  O   GLU A 294      34.526 -34.234  44.579  1.00  0.00           O  
ATOM   3610  CB  GLU A 294      31.996 -35.755  43.936  1.00  0.00           C  
ATOM   3611  CG  GLU A 294      30.522 -36.069  44.179  1.00  0.00           C  
ATOM   3612  CD  GLU A 294      29.997 -35.457  45.475  1.00  0.00           C  
ATOM   3613  OE1 GLU A 294      30.584 -35.709  46.549  1.00  0.00           O  
ATOM   3614  OE2 GLU A 294      28.996 -34.718  45.415  1.00  0.00           O  
ATOM   3615  H   GLU A 294      31.521 -34.164  41.672  1.00  0.00           H  
ATOM   3616  HA  GLU A 294      31.970 -33.839  44.600  1.00  0.00           H  
ATOM   3617  HB2 GLU A 294      32.267 -36.228  43.116  1.00  0.00           H  
ATOM   3618  HB3 GLU A 294      32.497 -36.063  44.724  1.00  0.00           H  
ATOM   3619  HG2 GLU A 294      30.001 -35.688  43.441  1.00  0.00           H  
ATOM   3620  HG3 GLU A 294      30.421 -37.042  44.251  1.00  0.00           H  
ATOM   3621  N   ALA A 295      34.270 -33.693  42.419  1.00  0.00           N  
ATOM   3622  CA  ALA A 295      35.696 -33.392  42.210  1.00  0.00           C  
ATOM   3623  C   ALA A 295      36.004 -31.954  42.624  1.00  0.00           C  
ATOM   3624  O   ALA A 295      37.127 -31.621  43.022  1.00  0.00           O  
ATOM   3625  CB  ALA A 295      36.080 -33.614  40.755  1.00  0.00           C  
ATOM   3626  H   ALA A 295      33.563 -33.638  41.665  1.00  0.00           H  
ATOM   3627  HA  ALA A 295      36.240 -34.015  42.778  1.00  0.00           H  
ATOM   3628  HB1 ALA A 295      35.256 -33.615  40.188  1.00  0.00           H  
ATOM   3629  HB2 ALA A 295      36.689 -32.880  40.454  1.00  0.00           H  
ATOM   3630  HB3 ALA A 295      36.548 -34.493  40.663  1.00  0.00           H  
ATOM   3631  N   LEU A 296      34.979 -31.113  42.519  1.00  0.00           N  
ATOM   3632  CA  LEU A 296      35.077 -29.680  42.817  1.00  0.00           C  
ATOM   3633  C   LEU A 296      34.747 -29.364  44.271  1.00  0.00           C  
ATOM   3634  O   LEU A 296      35.310 -28.445  44.856  1.00  0.00           O  
ATOM   3635  CB  LEU A 296      34.143 -28.893  41.898  1.00  0.00           C  
ATOM   3636  CG  LEU A 296      34.551 -28.877  40.420  1.00  0.00           C  
ATOM   3637  CD1 LEU A 296      33.451 -28.248  39.563  1.00  0.00           C  
ATOM   3638  CD2 LEU A 296      35.886 -28.153  40.242  1.00  0.00           C  
ATOM   3639  H   LEU A 296      34.086 -31.563  42.203  1.00  0.00           H  
ATOM   3640  HA  LEU A 296      36.026 -29.382  42.632  1.00  0.00           H  
ATOM   3641  HB2 LEU A 296      33.242 -29.304  41.951  1.00  0.00           H  
ATOM   3642  HB3 LEU A 296      34.124 -27.954  42.210  1.00  0.00           H  
ATOM   3643  HG  LEU A 296      34.709 -29.815  40.116  1.00  0.00           H  
ATOM   3644 HD11 LEU A 296      33.292 -27.309  39.866  1.00  0.00           H  
ATOM   3645 HD12 LEU A 296      33.737 -28.248  38.606  1.00  0.00           H  
ATOM   3646 HD13 LEU A 296      32.611 -28.779  39.662  1.00  0.00           H  
ATOM   3647 HD21 LEU A 296      36.591 -28.625  40.770  1.00  0.00           H  
ATOM   3648 HD22 LEU A 296      36.136 -28.152  39.274  1.00  0.00           H  
ATOM   3649 HD23 LEU A 296      35.798 -27.212  40.566  1.00  0.00           H  
ATOM   3650  N   GLN A 297      33.815 -30.124  44.837  1.00  0.00           N  
ATOM   3651  CA  GLN A 297      33.431 -29.985  46.260  1.00  0.00           C  
ATOM   3652  C   GLN A 297      34.438 -30.677  47.170  1.00  0.00           C  
ATOM   3653  O   GLN A 297      34.499 -30.425  48.375  1.00  0.00           O  
ATOM   3654  CB  GLN A 297      32.037 -30.571  46.529  1.00  0.00           C  
ATOM   3655  CG  GLN A 297      30.874 -29.585  46.353  1.00  0.00           C  
ATOM   3656  CD  GLN A 297      30.846 -28.484  47.411  1.00  0.00           C  
ATOM   3657  H   GLN A 297      33.376 -30.824  44.205  1.00  0.00           H  
ATOM   3658  HA  GLN A 297      33.435 -29.004  46.478  1.00  0.00           H  
ATOM   3659  HB2 GLN A 297      31.884 -31.340  45.902  1.00  0.00           H  
ATOM   3660  HB3 GLN A 297      32.008 -30.913  47.473  1.00  0.00           H  
ATOM   3661  HG2 GLN A 297      30.955 -29.157  45.452  1.00  0.00           H  
ATOM   3662  HG3 GLN A 297      30.015 -30.096  46.403  1.00  0.00           H  
ATOM   3663  OE1 GLN A 297      31.173 -28.712  48.581  1.00  0.00           O  
ATOM   3664  NE2 GLN A 297      30.439 -27.284  47.001  1.00  0.00           N  
ATOM   3665 HE21 GLN A 297      30.382 -26.508  47.652  1.00  0.00           H  
ATOM   3666 HE22 GLN A 297      30.187 -27.160  46.023  1.00  0.00           H  
ATOM   3667  N   ARG A 298      35.204 -31.578  46.578  1.00  0.00           N  
ATOM   3668  CA  ARG A 298      36.255 -32.288  47.295  1.00  0.00           C  
ATOM   3669  C   ARG A 298      37.477 -31.398  47.385  1.00  0.00           C  
ATOM   3670  O   ARG A 298      38.132 -31.331  48.427  1.00  0.00           O  
ATOM   3671  CB  ARG A 298      36.606 -33.589  46.572  1.00  0.00           C  
ATOM   3672  CG  ARG A 298      37.716 -34.417  47.209  1.00  0.00           C  
ATOM   3673  CD  ARG A 298      37.727 -35.811  46.598  1.00  0.00           C  
ATOM   3674  NE  ARG A 298      38.786 -36.662  47.121  1.00  0.00           N  
ATOM   3675  CZ  ARG A 298      38.926 -37.952  46.825  1.00  0.00           C  
ATOM   3676  NH1 ARG A 298      38.071 -38.560  46.006  1.00  0.00           N  
ATOM   3677  NH2 ARG A 298      39.926 -38.644  47.354  1.00  0.00           N  
ATOM   3678  H   ARG A 298      34.995 -31.735  45.569  1.00  0.00           H  
ATOM   3679  HA  ARG A 298      35.934 -32.494  48.220  1.00  0.00           H  
ATOM   3680  HB2 ARG A 298      35.782 -34.158  46.534  1.00  0.00           H  
ATOM   3681  HB3 ARG A 298      36.890 -33.361  45.639  1.00  0.00           H  
ATOM   3682  HG2 ARG A 298      38.590 -33.992  47.031  1.00  0.00           H  
ATOM   3683  HG3 ARG A 298      37.548 -34.505  48.179  1.00  0.00           H  
ATOM   3684  HD2 ARG A 298      36.838 -36.235  46.784  1.00  0.00           H  
ATOM   3685  HD3 ARG A 298      37.841 -35.710  45.607  1.00  0.00           H  
ATOM   3686  HE  ARG A 298      39.458 -36.250  47.748  1.00  0.00           H  
ATOM   3687 HH11 ARG A 298      37.323 -38.051  45.586  1.00  0.00           H  
ATOM   3688 HH12 ARG A 298      38.181 -39.537  45.809  1.00  0.00           H  
ATOM   3689 HH21 ARG A 298      40.583 -38.188  47.959  1.00  0.00           H  
ATOM   3690 HH22 ARG A 298      40.027 -39.617  47.152  1.00  0.00           H  
ATOM   3691  N   GLH A 299      37.767 -30.710  46.282  1.00  0.00           N  
ATOM   3692  CA  GLH A 299      38.899 -29.778  46.217  1.00  0.00           C  
ATOM   3693  C   GLH A 299      38.760 -28.683  47.276  1.00  0.00           C  
ATOM   3694  O   GLH A 299      39.723 -27.987  47.593  1.00  0.00           O  
ATOM   3695  CB  GLH A 299      39.033 -29.158  44.822  1.00  0.00           C  
ATOM   3696  CG  GLH A 299      38.246 -27.871  44.611  1.00  0.00           C  
ATOM   3697  CD  GLH A 299      38.759 -27.047  43.451  1.00  0.00           C  
ATOM   3698  OE1 GLH A 299      38.842 -27.580  42.327  1.00  0.00           O  
ATOM   3699  OE2 GLH A 299      39.078 -25.859  43.661  1.00  0.00           O  
ATOM   3700  H   GLH A 299      37.130 -30.887  45.479  1.00  0.00           H  
ATOM   3701  HA  GLH A 299      39.756 -30.280  46.365  1.00  0.00           H  
ATOM   3702  HB2 GLH A 299      39.988 -28.950  44.678  1.00  0.00           H  
ATOM   3703  HB3 GLH A 299      38.703 -29.819  44.167  1.00  0.00           H  
ATOM   3704  HG2 GLH A 299      37.312 -28.112  44.418  1.00  0.00           H  
ATOM   3705  HG3 GLH A 299      38.327 -27.324  45.425  1.00  0.00           H  
ATOM   3706  HE2 GLH A 299      39.406 -25.321  42.951  1.00  0.00           H  
ATOM   3707  N   LYS A 300      37.540 -28.544  47.793  1.00  0.00           N  
ATOM   3708  CA  LYS A 300      37.211 -27.617  48.892  1.00  0.00           C  
ATOM   3709  C   LYS A 300      38.098 -27.792  50.111  1.00  0.00           C  
ATOM   3710  O   LYS A 300      38.561 -26.825  50.710  1.00  0.00           O  
ATOM   3711  CB  LYS A 300      35.754 -27.814  49.340  1.00  0.00           C  
ATOM   3712  CG  LYS A 300      35.368 -27.080  50.629  1.00  0.00           C  
ATOM   3713  CD  LYS A 300      35.553 -25.578  50.489  1.00  0.00           C  
ATOM   3714  CE  LYS A 300      35.484 -24.864  51.829  1.00  0.00           C  
ATOM   3715  NZ  LYS A 300      35.810 -23.403  51.707  1.00  0.00           N  
ATOM   3716  H   LYS A 300      36.814 -29.160  47.347  1.00  0.00           H  
ATOM   3717  HA  LYS A 300      37.311 -26.667  48.545  1.00  0.00           H  
ATOM   3718  HB2 LYS A 300      35.156 -27.489  48.607  1.00  0.00           H  
ATOM   3719  HB3 LYS A 300      35.602 -28.793  49.482  1.00  0.00           H  
ATOM   3720  HG2 LYS A 300      34.409 -27.273  50.833  1.00  0.00           H  
ATOM   3721  HG3 LYS A 300      35.944 -27.412  51.373  1.00  0.00           H  
ATOM   3722  HD2 LYS A 300      36.446 -25.400  50.080  1.00  0.00           H  
ATOM   3723  HD3 LYS A 300      34.833 -25.217  49.900  1.00  0.00           H  
ATOM   3724  HE2 LYS A 300      34.559 -24.958  52.204  1.00  0.00           H  
ATOM   3725  HE3 LYS A 300      36.136 -25.289  52.462  1.00  0.00           H  
ATOM   3726  HZ1 LYS A 300      36.029 -23.042  52.611  1.00  0.00           H  
ATOM   3727  HZ2 LYS A 300      36.593 -23.295  51.099  1.00  0.00           H  
ATOM   3728  HZ3 LYS A 300      35.020 -22.924  51.332  1.00  0.00           H  
ATOM   3729  N   ILE A 301      38.299 -29.044  50.484  1.00  0.00           N  
ATOM   3730  CA  ILE A 301      39.045 -29.374  51.690  1.00  0.00           C  
ATOM   3731  C   ILE A 301      40.523 -29.001  51.543  1.00  0.00           C  
ATOM   3732  O   ILE A 301      41.168 -28.616  52.514  1.00  0.00           O  
ATOM   3733  CB  ILE A 301      38.899 -30.862  52.037  1.00  0.00           C  
ATOM   3734  CG1 ILE A 301      37.458 -31.170  52.476  1.00  0.00           C  
ATOM   3735  CG2 ILE A 301      39.872 -31.245  53.136  1.00  0.00           C  
ATOM   3736  CD1 ILE A 301      36.456 -31.327  51.339  1.00  0.00           C  
ATOM   3737  H   ILE A 301      37.886 -29.761  49.854  1.00  0.00           H  
ATOM   3738  HA  ILE A 301      38.677 -28.792  52.421  1.00  0.00           H  
ATOM   3739  HB  ILE A 301      39.087 -31.392  51.218  1.00  0.00           H  
ATOM   3740 HG12 ILE A 301      37.467 -32.015  53.016  1.00  0.00           H  
ATOM   3741 HG13 ILE A 301      37.148 -30.424  53.072  1.00  0.00           H  
ATOM   3742 HG21 ILE A 301      39.792 -32.222  53.330  1.00  0.00           H  
ATOM   3743 HG22 ILE A 301      40.806 -31.042  52.844  1.00  0.00           H  
ATOM   3744 HG23 ILE A 301      39.665 -30.725  53.964  1.00  0.00           H  
ATOM   3745 HD11 ILE A 301      36.745 -32.079  50.751  1.00  0.00           H  
ATOM   3746 HD12 ILE A 301      35.556 -31.524  51.722  1.00  0.00           H  
ATOM   3747 HD13 ILE A 301      36.423 -30.480  50.814  1.00  0.00           H  
ATOM   3748  N   PHE A 302      41.040 -29.095  50.319  1.00  0.00           N  
ATOM   3749  CA  PHE A 302      42.453 -28.777  50.021  1.00  0.00           C  
ATOM   3750  C   PHE A 302      42.888 -27.431  50.583  1.00  0.00           C  
ATOM   3751  O   PHE A 302      43.838 -27.338  51.358  1.00  0.00           O  
ATOM   3752  CB  PHE A 302      42.712 -28.757  48.510  1.00  0.00           C  
ATOM   3753  CG  PHE A 302      44.044 -28.150  48.131  1.00  0.00           C  
ATOM   3754  CD1 PHE A 302      45.236 -28.768  48.491  1.00  0.00           C  
ATOM   3755  CD2 PHE A 302      44.101 -26.959  47.417  1.00  0.00           C  
ATOM   3756  CE1 PHE A 302      46.465 -28.206  48.143  1.00  0.00           C  
ATOM   3757  CE2 PHE A 302      45.318 -26.392  47.070  1.00  0.00           C  
ATOM   3758  CZ  PHE A 302      46.506 -27.016  47.429  1.00  0.00           C  
ATOM   3759  H   PHE A 302      40.370 -29.411  49.586  1.00  0.00           H  
ATOM   3760  HA  PHE A 302      43.008 -29.485  50.484  1.00  0.00           H  
ATOM   3761  HB2 PHE A 302      42.702 -29.689  48.188  1.00  0.00           H  
ATOM   3762  HB3 PHE A 302      42.002 -28.217  48.088  1.00  0.00           H  
ATOM   3763  HD1 PHE A 302      45.220 -29.622  49.002  1.00  0.00           H  
ATOM   3764  HD2 PHE A 302      43.249 -26.504  47.149  1.00  0.00           H  
ATOM   3765  HE1 PHE A 302      47.315 -28.670  48.415  1.00  0.00           H  
ATOM   3766  HE2 PHE A 302      45.336 -25.519  46.554  1.00  0.00           H  
ATOM   3767  HZ  PHE A 302      47.383 -26.615  47.177  1.00  0.00           H  
ATOM   3768  N   PHE A 303      42.177 -26.389  50.177  1.00  0.00           N  
ATOM   3769  CA  PHE A 303      42.502 -25.022  50.594  1.00  0.00           C  
ATOM   3770  C   PHE A 303      42.154 -24.808  52.053  1.00  0.00           C  
ATOM   3771  O   PHE A 303      42.306 -23.713  52.582  1.00  0.00           O  
ATOM   3772  CB  PHE A 303      41.757 -24.007  49.732  1.00  0.00           C  
ATOM   3773  CG  PHE A 303      42.014 -24.171  48.268  1.00  0.00           C  
ATOM   3774  CD1 PHE A 303      43.130 -23.594  47.683  1.00  0.00           C  
ATOM   3775  CD2 PHE A 303      41.152 -24.925  47.478  1.00  0.00           C  
ATOM   3776  CE1 PHE A 303      43.376 -23.752  46.336  1.00  0.00           C  
ATOM   3777  CE2 PHE A 303      41.392 -25.089  46.128  1.00  0.00           C  
ATOM   3778  CZ  PHE A 303      42.506 -24.504  45.556  1.00  0.00           C  
ATOM   3779  H   PHE A 303      41.382 -26.617  49.548  1.00  0.00           H  
ATOM   3780  HA  PHE A 303      43.499 -24.924  50.510  1.00  0.00           H  
ATOM   3781  HB2 PHE A 303      40.790 -24.127  49.891  1.00  0.00           H  
ATOM   3782  HB3 PHE A 303      42.058 -23.105  49.999  1.00  0.00           H  
ATOM   3783  HD1 PHE A 303      43.762 -23.061  48.240  1.00  0.00           H  
ATOM   3784  HD2 PHE A 303      40.350 -25.353  47.898  1.00  0.00           H  
ATOM   3785  HE1 PHE A 303      44.186 -23.321  45.919  1.00  0.00           H  
ATOM   3786  HE2 PHE A 303      40.752 -25.635  45.564  1.00  0.00           H  
ATOM   3787  HZ  PHE A 303      42.693 -24.619  44.579  1.00  0.00           H  
ATOM   3788  N   GLU A 304      41.692 -25.874  52.694  1.00  0.00           N  
ATOM   3789  CA  GLU A 304      41.314 -25.838  54.098  1.00  0.00           C  
ATOM   3790  C   GLU A 304      42.372 -26.475  54.996  1.00  0.00           C  
ATOM   3791  O   GLU A 304      42.084 -26.832  56.136  1.00  0.00           O  
ATOM   3792  CB  GLU A 304      39.954 -26.516  54.304  1.00  0.00           C  
ATOM   3793  CG  GLU A 304      38.776 -25.719  53.781  1.00  0.00           C  
ATOM   3794  CD  GLU A 304      38.619 -24.392  54.484  1.00  0.00           C  
ATOM   3795  OE1 GLU A 304      39.362 -23.447  54.144  1.00  0.00           O  
ATOM   3796  OE2 GLU A 304      37.746 -24.294  55.370  1.00  0.00           O  
ATOM   3797  H   GLU A 304      41.624 -26.735  52.106  1.00  0.00           H  
ATOM   3798  HA  GLU A 304      41.166 -24.879  54.387  1.00  0.00           H  
ATOM   3799  HB2 GLU A 304      39.975 -27.375  53.822  1.00  0.00           H  
ATOM   3800  HB3 GLU A 304      39.828 -26.641  55.273  1.00  0.00           H  
ATOM   3801  HG2 GLU A 304      38.926 -25.536  52.827  1.00  0.00           H  
ATOM   3802  HG3 GLU A 304      37.956 -26.238  53.937  1.00  0.00           H  
ATOM   3803  N   ASN A 305      43.599 -26.590  54.489  1.00  0.00           N  
ATOM   3804  CA  ASN A 305      44.724 -27.160  55.258  1.00  0.00           C  
ATOM   3805  C   ASN A 305      45.974 -26.266  55.265  1.00  0.00           C  
ATOM   3806  O   ASN A 305      46.402 -25.770  56.314  1.00  0.00           O  
ATOM   3807  CB  ASN A 305      45.107 -28.546  54.717  1.00  0.00           C  
ATOM   3808  CG  ASN A 305      43.979 -29.555  54.822  1.00  0.00           C  
ATOM   3809  H   ASN A 305      43.701 -26.248  53.512  1.00  0.00           H  
ATOM   3810  HA  ASN A 305      44.413 -27.238  56.218  1.00  0.00           H  
ATOM   3811  HB2 ASN A 305      45.359 -28.448  53.758  1.00  0.00           H  
ATOM   3812  HB3 ASN A 305      45.886 -28.881  55.242  1.00  0.00           H  
ATOM   3813  OD1 ASN A 305      42.854 -29.300  54.398  1.00  0.00           O  
ATOM   3814  ND2 ASN A 305      44.284 -30.720  55.375  1.00  0.00           N  
ATOM   3815 HD21 ASN A 305      45.214 -30.894  55.702  1.00  0.00           H  
ATOM   3816 HD22 ASN A 305      43.585 -31.431  55.469  1.00  0.00           H  
ATOM   3817  N   HIE A 306      46.551 -26.093  54.076  1.00  0.00           N  
ATOM   3818  CA  HIE A 306      47.804 -25.338  53.860  1.00  0.00           C  
ATOM   3819  C   HIE A 306      47.788 -23.948  54.525  1.00  0.00           C  
ATOM   3820  O   HIE A 306      46.920 -23.139  54.216  1.00  0.00           O  
ATOM   3821  CB  HIE A 306      48.061 -25.194  52.343  1.00  0.00           C  
ATOM   3822  CG  HIE A 306      49.462 -24.796  51.993  1.00  0.00           C  
ATOM   3823  ND1 HIE A 306      49.749 -23.869  51.014  1.00  0.00           N  
ATOM   3824  CD2 HIE A 306      50.654 -25.177  52.510  1.00  0.00           C  
ATOM   3825  CE1 HIE A 306      51.057 -23.716  50.924  1.00  0.00           C  
ATOM   3826  NE2 HIE A 306      51.629 -24.502  51.820  1.00  0.00           N  
ATOM   3827  H   HIE A 306      46.032 -26.547  53.280  1.00  0.00           H  
ATOM   3828  HA  HIE A 306      48.563 -25.869  54.263  1.00  0.00           H  
ATOM   3829  HB2 HIE A 306      47.858 -26.074  51.899  1.00  0.00           H  
ATOM   3830  HB3 HIE A 306      47.431 -24.500  51.977  1.00  0.00           H  
ATOM   3831  HD2 HIE A 306      50.797 -25.826  53.252  1.00  0.00           H  
ATOM   3832  HE1 HIE A 306      51.533 -23.114  50.290  1.00  0.00           H  
ATOM   3833  HE2 HIE A 306      52.616 -24.589  51.970  1.00  0.00           H  
ATOM   3834  N   PRO A 307      48.762 -23.652  55.419  1.00  0.00           N  
ATOM   3835  CA  PRO A 307      48.804 -22.349  56.098  1.00  0.00           C  
ATOM   3836  C   PRO A 307      49.161 -21.154  55.189  1.00  0.00           C  
ATOM   3837  O   PRO A 307      49.488 -20.076  55.693  1.00  0.00           O  
ATOM   3838  CB  PRO A 307      49.893 -22.559  57.153  1.00  0.00           C  
ATOM   3839  CG  PRO A 307      50.810 -23.513  56.518  1.00  0.00           C  
ATOM   3840  CD  PRO A 307      49.917 -24.482  55.805  1.00  0.00           C  
ATOM   3841  HA  PRO A 307      47.920 -22.169  56.579  1.00  0.00           H  
ATOM   3842  HB2 PRO A 307      50.348 -21.690  57.361  1.00  0.00           H  
ATOM   3843  HB3 PRO A 307      49.495 -22.930  57.995  1.00  0.00           H  
ATOM   3844  HG2 PRO A 307      51.423 -23.050  55.868  1.00  0.00           H  
ATOM   3845  HG3 PRO A 307      51.373 -23.987  57.204  1.00  0.00           H  
ATOM   3846  HD2 PRO A 307      50.360 -24.864  54.994  1.00  0.00           H  
ATOM   3847  HD3 PRO A 307      49.626 -25.228  56.406  1.00  0.00           H  
ATOM   3848  N   TYR A 308      49.093 -21.365  53.871  1.00  0.00           N  
ATOM   3849  CA  TYR A 308      49.336 -20.320  52.842  1.00  0.00           C  
ATOM   3850  C   TYR A 308      48.147 -20.106  51.895  1.00  0.00           C  
ATOM   3851  O   TYR A 308      47.579 -19.014  51.827  1.00  0.00           O  
ATOM   3852  CB  TYR A 308      50.573 -20.665  52.001  1.00  0.00           C  
ATOM   3853  CG  TYR A 308      51.880 -20.508  52.746  1.00  0.00           C  
ATOM   3854  CD1 TYR A 308      52.293 -19.261  53.206  1.00  0.00           C  
ATOM   3855  CD2 TYR A 308      52.706 -21.605  52.990  1.00  0.00           C  
ATOM   3856  CE1 TYR A 308      53.488 -19.111  53.892  1.00  0.00           C  
ATOM   3857  CE2 TYR A 308      53.900 -21.467  53.673  1.00  0.00           C  
ATOM   3858  CZ  TYR A 308      54.287 -20.220  54.121  1.00  0.00           C  
ATOM   3859  OH  TYR A 308      55.473 -20.089  54.797  1.00  0.00           O  
ATOM   3860  H   TYR A 308      48.848 -22.353  53.609  1.00  0.00           H  
ATOM   3861  HA  TYR A 308      49.514 -19.448  53.327  1.00  0.00           H  
ATOM   3862  HB2 TYR A 308      50.493 -21.612  51.705  1.00  0.00           H  
ATOM   3863  HB3 TYR A 308      50.589 -20.059  51.211  1.00  0.00           H  
ATOM   3864  HD1 TYR A 308      51.718 -18.458  53.038  1.00  0.00           H  
ATOM   3865  HD2 TYR A 308      52.425 -22.508  52.664  1.00  0.00           H  
ATOM   3866  HE1 TYR A 308      53.772 -18.210  54.221  1.00  0.00           H  
ATOM   3867  HE2 TYR A 308      54.480 -22.265  53.841  1.00  0.00           H  
ATOM   3868  HH  TYR A 308      56.224 -20.381  54.206  1.00  0.00           H  
ATOM   3869  N   PHE A 309      47.789 -21.155  51.160  1.00  0.00           N  
ATOM   3870  CA  PHE A 309      46.650 -21.112  50.234  1.00  0.00           C  
ATOM   3871  C   PHE A 309      45.294 -21.201  50.937  1.00  0.00           C  
ATOM   3872  O   PHE A 309      44.263 -21.341  50.280  1.00  0.00           O  
ATOM   3873  CB  PHE A 309      46.739 -22.238  49.202  1.00  0.00           C  
ATOM   3874  CG  PHE A 309      47.934 -22.149  48.301  1.00  0.00           C  
ATOM   3875  CD1 PHE A 309      48.368 -20.926  47.797  1.00  0.00           C  
ATOM   3876  CD2 PHE A 309      48.610 -23.300  47.926  1.00  0.00           C  
ATOM   3877  CE1 PHE A 309      49.466 -20.856  46.955  1.00  0.00           C  
ATOM   3878  CE2 PHE A 309      49.707 -23.236  47.085  1.00  0.00           C  
ATOM   3879  CZ  PHE A 309      50.136 -22.013  46.598  1.00  0.00           C  
ATOM   3880  H   PHE A 309      48.378 -22.003  51.294  1.00  0.00           H  
ATOM   3881  HA  PHE A 309      46.681 -20.209  49.776  1.00  0.00           H  
ATOM   3882  HB2 PHE A 309      46.788 -23.095  49.695  1.00  0.00           H  
ATOM   3883  HB3 PHE A 309      45.925 -22.196  48.639  1.00  0.00           H  
ATOM   3884  HD1 PHE A 309      47.886 -20.091  48.045  1.00  0.00           H  
ATOM   3885  HD2 PHE A 309      48.300 -24.189  48.269  1.00  0.00           H  
ATOM   3886  HE1 PHE A 309      49.769 -19.961  46.606  1.00  0.00           H  
ATOM   3887  HE2 PHE A 309      50.193 -24.089  46.827  1.00  0.00           H  
ATOM   3888  HZ  PHE A 309      50.929 -21.962  45.990  1.00  0.00           H  
ATOM   3889  N   ARG A 310      45.298 -21.113  52.264  1.00  0.00           N  
ATOM   3890  CA  ARG A 310      44.071 -21.217  53.070  1.00  0.00           C  
ATOM   3891  C   ARG A 310      43.526 -19.857  53.501  1.00  0.00           C  
ATOM   3892  O   ARG A 310      42.347 -19.565  53.295  1.00  0.00           O  
ATOM   3893  CB  ARG A 310      44.341 -22.085  54.300  1.00  0.00           C  
ATOM   3894  CG  ARG A 310      43.222 -22.192  55.316  1.00  0.00           C  
ATOM   3895  CD  ARG A 310      43.446 -23.443  56.170  1.00  0.00           C  
ATOM   3896  NE  ARG A 310      42.936 -23.340  57.533  1.00  0.00           N  
ATOM   3897  CZ  ARG A 310      43.503 -22.623  58.500  1.00  0.00           C  
ATOM   3898  NH1 ARG A 310      44.598 -21.903  58.256  1.00  0.00           N  
ATOM   3899  NH2 ARG A 310      42.962 -22.611  59.714  1.00  0.00           N  
ATOM   3900  H   ARG A 310      46.239 -20.965  52.687  1.00  0.00           H  
ATOM   3901  HA  ARG A 310      43.364 -21.688  52.517  1.00  0.00           H  
ATOM   3902  HB2 ARG A 310      44.560 -23.015  53.981  1.00  0.00           H  
ATOM   3903  HB3 ARG A 310      45.152 -21.714  54.769  1.00  0.00           H  
ATOM   3904  HG2 ARG A 310      43.233 -21.409  55.914  1.00  0.00           H  
ATOM   3905  HG3 ARG A 310      42.357 -22.290  54.855  1.00  0.00           H  
ATOM   3906  HD2 ARG A 310      42.997 -24.213  55.705  1.00  0.00           H  
ATOM   3907  HD3 ARG A 310      44.436 -23.618  56.198  1.00  0.00           H  
ATOM   3908  HE  ARG A 310      42.094 -23.848  57.760  1.00  0.00           H  
ATOM   3909 HH11 ARG A 310      44.994 -21.876  57.343  1.00  0.00           H  
ATOM   3910 HH12 ARG A 310      45.025 -21.383  59.001  1.00  0.00           H  
ATOM   3911 HH21 ARG A 310      42.120 -23.126  59.888  1.00  0.00           H  
ATOM   3912 HH22 ARG A 310      43.391 -22.090  60.450  1.00  0.00           H  
ATOM   3913  N   ASP A 311      44.396 -19.039  54.094  1.00  0.00           N  
ATOM   3914  CA  ASP A 311      44.039 -17.683  54.601  1.00  0.00           C  
ATOM   3915  C   ASP A 311      43.369 -16.772  53.559  1.00  0.00           C  
ATOM   3916  O   ASP A 311      42.694 -15.795  53.903  1.00  0.00           O  
ATOM   3917  CB  ASP A 311      45.279 -16.941  55.125  1.00  0.00           C  
ATOM   3918  CG  ASP A 311      46.012 -17.698  56.214  1.00  0.00           C  
ATOM   3919  OD1 ASP A 311      45.392 -18.536  56.901  1.00  0.00           O  
ATOM   3920  OD2 ASP A 311      47.223 -17.445  56.383  1.00  0.00           O  
ATOM   3921  H   ASP A 311      45.364 -19.424  54.180  1.00  0.00           H  
ATOM   3922  HA  ASP A 311      43.367 -17.824  55.349  1.00  0.00           H  
ATOM   3923  HB2 ASP A 311      45.897 -16.803  54.357  1.00  0.00           H  
ATOM   3924  HB3 ASP A 311      44.978 -16.065  55.488  1.00  0.00           H  
ATOM   3925  N   LEU A 312      43.587 -17.106  52.290  1.00  0.00           N  
ATOM   3926  CA  LEU A 312      43.101 -16.322  51.143  1.00  0.00           C  
ATOM   3927  C   LEU A 312      41.678 -16.686  50.732  1.00  0.00           C  
ATOM   3928  O   LEU A 312      41.144 -16.110  49.785  1.00  0.00           O  
ATOM   3929  CB  LEU A 312      44.047 -16.475  49.933  1.00  0.00           C  
ATOM   3930  CG  LEU A 312      44.525 -17.879  49.513  1.00  0.00           C  
ATOM   3931  CD1 LEU A 312      43.415 -18.680  48.842  1.00  0.00           C  
ATOM   3932  CD2 LEU A 312      45.745 -17.798  48.595  1.00  0.00           C  
ATOM   3933  H   LEU A 312      44.143 -17.989  52.169  1.00  0.00           H  
ATOM   3934  HA  LEU A 312      43.119 -15.342  51.401  1.00  0.00           H  
ATOM   3935  HB2 LEU A 312      43.581 -16.072  49.133  1.00  0.00           H  
ATOM   3936  HB3 LEU A 312      44.872 -15.928  50.124  1.00  0.00           H  
ATOM   3937  HG  LEU A 312      44.841 -18.367  50.331  1.00  0.00           H  
ATOM   3938 HD11 LEU A 312      43.104 -18.197  48.024  1.00  0.00           H  
ATOM   3939 HD12 LEU A 312      43.763 -19.581  48.585  1.00  0.00           H  
ATOM   3940 HD13 LEU A 312      42.650 -18.786  49.477  1.00  0.00           H  
ATOM   3941 HD21 LEU A 312      46.491 -17.337  49.075  1.00  0.00           H  
ATOM   3942 HD22 LEU A 312      46.030 -18.722  48.341  1.00  0.00           H  
ATOM   3943 HD23 LEU A 312      45.507 -17.282  47.772  1.00  0.00           H  
ATOM   3944  N   LEU A 313      41.063 -17.624  51.453  1.00  0.00           N  
ATOM   3945  CA  LEU A 313      39.668 -18.033  51.194  1.00  0.00           C  
ATOM   3946  C   LEU A 313      38.730 -16.837  51.191  1.00  0.00           C  
ATOM   3947  O   LEU A 313      37.629 -16.899  50.646  1.00  0.00           O  
ATOM   3948  CB  LEU A 313      39.185 -19.050  52.238  1.00  0.00           C  
ATOM   3949  CG  LEU A 313      37.748 -19.610  52.139  1.00  0.00           C  
ATOM   3950  CD1 LEU A 313      36.741 -18.689  52.822  1.00  0.00           C  
ATOM   3951  CD2 LEU A 313      37.318 -19.899  50.703  1.00  0.00           C  
ATOM   3952  H   LEU A 313      41.642 -18.042  52.209  1.00  0.00           H  
ATOM   3953  HA  LEU A 313      39.635 -18.473  50.289  1.00  0.00           H  
ATOM   3954  HB2 LEU A 313      39.808 -19.842  52.205  1.00  0.00           H  
ATOM   3955  HB3 LEU A 313      39.268 -18.621  53.145  1.00  0.00           H  
ATOM   3956  HG  LEU A 313      37.726 -20.511  52.576  1.00  0.00           H  
ATOM   3957 HD11 LEU A 313      36.762 -17.791  52.384  1.00  0.00           H  
ATOM   3958 HD12 LEU A 313      35.825 -19.080  52.740  1.00  0.00           H  
ATOM   3959 HD13 LEU A 313      36.979 -18.595  53.788  1.00  0.00           H  
ATOM   3960 HD21 LEU A 313      37.936 -20.574  50.301  1.00  0.00           H  
ATOM   3961 HD22 LEU A 313      36.385 -20.257  50.701  1.00  0.00           H  
ATOM   3962 HD23 LEU A 313      37.353 -19.054  50.169  1.00  0.00           H  
ATOM   3963  N   GLU A 314      39.188 -15.750  51.800  1.00  0.00           N  
ATOM   3964  CA  GLU A 314      38.417 -14.508  51.889  1.00  0.00           C  
ATOM   3965  C   GLU A 314      38.541 -13.641  50.614  1.00  0.00           C  
ATOM   3966  O   GLU A 314      37.590 -12.946  50.223  1.00  0.00           O  
ATOM   3967  CB  GLU A 314      38.856 -13.724  53.134  1.00  0.00           C  
ATOM   3968  CG  GLU A 314      38.696 -14.510  54.448  1.00  0.00           C  
ATOM   3969  CD  GLU A 314      39.266 -13.789  55.661  1.00  0.00           C  
ATOM   3970  OE1 GLU A 314      40.414 -13.300  55.587  1.00  0.00           O  
ATOM   3971  OE2 GLU A 314      38.571 -13.730  56.697  1.00  0.00           O  
ATOM   3972  H   GLU A 314      40.143 -15.853  52.210  1.00  0.00           H  
ATOM   3973  HA  GLU A 314      37.441 -14.723  52.044  1.00  0.00           H  
ATOM   3974  HB2 GLU A 314      39.808 -13.511  53.036  1.00  0.00           H  
ATOM   3975  HB3 GLU A 314      38.293 -12.925  53.202  1.00  0.00           H  
ATOM   3976  HG2 GLU A 314      37.734 -14.644  54.603  1.00  0.00           H  
ATOM   3977  HG3 GLU A 314      39.179 -15.362  54.352  1.00  0.00           H  
ATOM   3978  N   GLU A 315      39.709 -13.708  49.974  1.00  0.00           N  
ATOM   3979  CA  GLU A 315      40.037 -12.892  48.784  1.00  0.00           C  
ATOM   3980  C   GLU A 315      39.938 -13.692  47.481  1.00  0.00           C  
ATOM   3981  O   GLU A 315      39.211 -13.326  46.556  1.00  0.00           O  
ATOM   3982  CB  GLU A 315      41.458 -12.307  48.929  1.00  0.00           C  
ATOM   3983  CG  GLU A 315      41.849 -11.246  47.888  1.00  0.00           C  
ATOM   3984  CD  GLU A 315      42.195 -11.816  46.520  1.00  0.00           C  
ATOM   3985  OE1 GLU A 315      42.382 -13.042  46.397  1.00  0.00           O  
ATOM   3986  OE2 GLU A 315      42.288 -11.026  45.558  1.00  0.00           O  
ATOM   3987  H   GLU A 315      40.386 -14.393  50.385  1.00  0.00           H  
ATOM   3988  HA  GLU A 315      39.409 -12.102  48.742  1.00  0.00           H  
ATOM   3989  HB2 GLU A 315      41.515 -11.882  49.819  1.00  0.00           H  
ATOM   3990  HB3 GLU A 315      42.098 -13.054  48.843  1.00  0.00           H  
ATOM   3991  HG2 GLU A 315      41.081 -10.638  47.773  1.00  0.00           H  
ATOM   3992  HG3 GLU A 315      42.645 -10.770  48.223  1.00  0.00           H  
ATOM   3993  N   GLY A 316      40.706 -14.771  47.416  1.00  0.00           N  
ATOM   3994  CA  GLY A 316      40.801 -15.597  46.213  1.00  0.00           C  
ATOM   3995  C   GLY A 316      40.302 -17.000  46.478  1.00  0.00           C  
ATOM   3996  O   GLY A 316      40.705 -17.621  47.460  1.00  0.00           O  
ATOM   3997  H   GLY A 316      41.235 -14.981  48.291  1.00  0.00           H  
ATOM   3998  HA2 GLY A 316      40.254 -15.177  45.478  1.00  0.00           H  
ATOM   3999  HA3 GLY A 316      41.761 -15.631  45.909  1.00  0.00           H  
ATOM   4000  N   LYS A 317      39.422 -17.508  45.622  1.00  0.00           N  
ATOM   4001  CA  LYS A 317      38.976 -18.913  45.738  1.00  0.00           C  
ATOM   4002  C   LYS A 317      39.570 -19.773  44.623  1.00  0.00           C  
ATOM   4003  O   LYS A 317      39.697 -20.989  44.771  1.00  0.00           O  
ATOM   4004  CB  LYS A 317      37.438 -19.043  45.781  1.00  0.00           C  
ATOM   4005  CG  LYS A 317      36.931 -20.500  45.850  1.00  0.00           C  
ATOM   4006  CD  LYS A 317      35.455 -20.614  46.124  1.00  0.00           C  
ATOM   4007  CE  LYS A 317      35.044 -20.127  47.475  1.00  0.00           C  
ATOM   4008  NZ  LYS A 317      33.654 -20.547  47.779  1.00  0.00           N  
ATOM   4009  H   LYS A 317      39.085 -16.866  44.893  1.00  0.00           H  
ATOM   4010  HA  LYS A 317      39.284 -19.272  46.625  1.00  0.00           H  
ATOM   4011  HB2 LYS A 317      37.108 -18.565  46.587  1.00  0.00           H  
ATOM   4012  HB3 LYS A 317      37.068 -18.627  44.957  1.00  0.00           H  
ATOM   4013  HG2 LYS A 317      37.144 -20.946  44.971  1.00  0.00           H  
ATOM   4014  HG3 LYS A 317      37.445 -20.976  46.576  1.00  0.00           H  
ATOM   4015  HD2 LYS A 317      34.956 -20.085  45.422  1.00  0.00           H  
ATOM   4016  HD3 LYS A 317      35.184 -21.583  46.032  1.00  0.00           H  
ATOM   4017  HE2 LYS A 317      35.658 -20.506  48.170  1.00  0.00           H  
ATOM   4018  HE3 LYS A 317      35.095 -19.127  47.502  1.00  0.00           H  
ATOM   4019  HZ1 LYS A 317      33.262 -19.932  48.464  1.00  0.00           H  
ATOM   4020  HZ2 LYS A 317      33.104 -20.510  46.944  1.00  0.00           H  
ATOM   4021  HZ3 LYS A 317      33.658 -21.482  48.134  1.00  0.00           H  
ATOM   4022  N   PRO A 321      35.008 -23.510  40.395  1.00  0.00           N  
ATOM   4023  CA  PRO A 321      33.905 -23.689  41.320  1.00  0.00           C  
ATOM   4024  C   PRO A 321      33.211 -22.378  41.596  1.00  0.00           C  
ATOM   4025  O   PRO A 321      32.062 -22.186  41.193  1.00  0.00           O  
ATOM   4026  CB  PRO A 321      34.601 -24.196  42.587  1.00  0.00           C  
ATOM   4027  CG  PRO A 321      35.758 -24.949  42.083  1.00  0.00           C  
ATOM   4028  CD  PRO A 321      36.232 -24.168  40.884  1.00  0.00           C  
ATOM   4029  HA  PRO A 321      33.252 -24.377  40.972  1.00  0.00           H  
ATOM   4030  HB2 PRO A 321      34.884 -23.422  43.161  1.00  0.00           H  
ATOM   4031  HB3 PRO A 321      33.980 -24.781  43.115  1.00  0.00           H  
ATOM   4032  HG2 PRO A 321      36.485 -25.006  42.775  1.00  0.00           H  
ATOM   4033  HG3 PRO A 321      35.496 -25.881  41.814  1.00  0.00           H  
ATOM   4034  HD2 PRO A 321      36.919 -23.487  41.140  1.00  0.00           H  
ATOM   4035  HD3 PRO A 321      36.612 -24.772  40.181  1.00  0.00           H  
ATOM   4036  N   CYS A 322      33.930 -21.485  42.270  1.00  0.00           N  
ATOM   4037  CA  CYS A 322      33.406 -20.169  42.620  1.00  0.00           C  
ATOM   4038  C   CYS A 322      33.763 -19.107  41.586  1.00  0.00           C  
ATOM   4039  O   CYS A 322      33.318 -17.959  41.700  1.00  0.00           O  
ATOM   4040  CB  CYS A 322      33.924 -19.704  43.966  1.00  0.00           C  
ATOM   4041  SG  CYS A 322      33.123 -18.170  44.474  1.00  0.00           S  
ATOM   4042  H   CYS A 322      34.889 -21.803  42.523  1.00  0.00           H  
ATOM   4043  HA  CYS A 322      32.397 -20.233  42.667  1.00  0.00           H  
ATOM   4044  HB2 CYS A 322      33.723 -20.395  44.639  1.00  0.00           H  
ATOM   4045  HB3 CYS A 322      34.893 -19.536  43.892  1.00  0.00           H  
ATOM   4046  HG  CYS A 322      32.684 -17.743  43.682  1.00  0.00           H  
ATOM   4047  N   LEU A 323      34.576 -19.482  40.597  1.00  0.00           N  
ATOM   4048  CA  LEU A 323      34.887 -18.585  39.472  1.00  0.00           C  
ATOM   4049  C   LEU A 323      33.593 -18.005  38.902  1.00  0.00           C  
ATOM   4050  O   LEU A 323      33.539 -16.841  38.512  1.00  0.00           O  
ATOM   4051  CB  LEU A 323      35.662 -19.300  38.354  1.00  0.00           C  
ATOM   4052  CG  LEU A 323      35.944 -18.463  37.089  1.00  0.00           C  
ATOM   4053  CD1 LEU A 323      36.843 -17.272  37.407  1.00  0.00           C  
ATOM   4054  CD2 LEU A 323      36.542 -19.291  35.964  1.00  0.00           C  
ATOM   4055  H   LEU A 323      34.962 -20.438  40.685  1.00  0.00           H  
ATOM   4056  HA  LEU A 323      35.450 -17.833  39.814  1.00  0.00           H  
ATOM   4057  HB2 LEU A 323      36.541 -19.580  38.722  1.00  0.00           H  
ATOM   4058  HB3 LEU A 323      35.133 -20.090  38.071  1.00  0.00           H  
ATOM   4059  HG  LEU A 323      35.073 -18.135  36.722  1.00  0.00           H  
ATOM   4060 HD11 LEU A 323      37.713 -17.601  37.774  1.00  0.00           H  
ATOM   4061 HD12 LEU A 323      37.009 -16.748  36.572  1.00  0.00           H  
ATOM   4062 HD13 LEU A 323      36.395 -16.688  38.083  1.00  0.00           H  
ATOM   4063 HD21 LEU A 323      35.908 -20.023  35.712  1.00  0.00           H  
ATOM   4064 HD22 LEU A 323      36.707 -18.707  35.168  1.00  0.00           H  
ATOM   4065 HD23 LEU A 323      37.408 -19.692  36.266  1.00  0.00           H  
ATOM   4066  N   ALA A 324      32.554 -18.830  38.865  1.00  0.00           N  
ATOM   4067  CA  ALA A 324      31.253 -18.428  38.350  1.00  0.00           C  
ATOM   4068  C   ALA A 324      30.778 -17.098  38.924  1.00  0.00           C  
ATOM   4069  O   ALA A 324      30.492 -16.160  38.181  1.00  0.00           O  
ATOM   4070  CB  ALA A 324      30.256 -19.499  38.664  1.00  0.00           C  
ATOM   4071  H   ALA A 324      32.750 -19.788  39.235  1.00  0.00           H  
ATOM   4072  HA  ALA A 324      31.316 -18.337  37.341  1.00  0.00           H  
ATOM   4073  HB1 ALA A 324      29.333 -19.199  38.408  1.00  0.00           H  
ATOM   4074  HB2 ALA A 324      30.475 -20.337  38.156  1.00  0.00           H  
ATOM   4075  HB3 ALA A 324      30.267 -19.706  39.646  1.00  0.00           H  
ATOM   4076  N   GLU A 325      30.711 -17.040  40.254  1.00  0.00           N  
ATOM   4077  CA  GLU A 325      30.239 -15.853  40.995  1.00  0.00           C  
ATOM   4078  C   GLU A 325      31.095 -14.648  40.624  1.00  0.00           C  
ATOM   4079  O   GLU A 325      30.589 -13.557  40.372  1.00  0.00           O  
ATOM   4080  CB  GLU A 325      30.296 -16.110  42.515  1.00  0.00           C  
ATOM   4081  CG  GLU A 325      30.006 -14.905  43.451  1.00  0.00           C  
ATOM   4082  CD  GLU A 325      28.548 -14.452  43.479  1.00  0.00           C  
ATOM   4083  OE1 GLU A 325      27.736 -14.912  42.651  1.00  0.00           O  
ATOM   4084  OE2 GLU A 325      28.214 -13.620  44.348  1.00  0.00           O  
ATOM   4085  H   GLU A 325      31.024 -17.914  40.739  1.00  0.00           H  
ATOM   4086  HA  GLU A 325      29.284 -15.676  40.762  1.00  0.00           H  
ATOM   4087  HB2 GLU A 325      29.622 -16.808  42.729  1.00  0.00           H  
ATOM   4088  HB3 GLU A 325      31.210 -16.429  42.734  1.00  0.00           H  
ATOM   4089  HG2 GLU A 325      30.255 -15.175  44.367  1.00  0.00           H  
ATOM   4090  HG3 GLU A 325      30.551 -14.145  43.135  1.00  0.00           H  
ATOM   4091  N   LYS A 326      32.400 -14.879  40.590  1.00  0.00           N  
ATOM   4092  CA  LYS A 326      33.383 -13.858  40.221  1.00  0.00           C  
ATOM   4093  C   LYS A 326      33.304 -13.514  38.743  1.00  0.00           C  
ATOM   4094  O   LYS A 326      33.282 -12.350  38.373  1.00  0.00           O  
ATOM   4095  CB  LYS A 326      34.803 -14.347  40.556  1.00  0.00           C  
ATOM   4096  CG  LYS A 326      35.946 -13.513  39.972  1.00  0.00           C  
ATOM   4097  CD  LYS A 326      35.937 -12.089  40.497  1.00  0.00           C  
ATOM   4098  CE  LYS A 326      36.983 -11.229  39.795  1.00  0.00           C  
ATOM   4099  NZ  LYS A 326      38.333 -11.859  39.736  1.00  0.00           N  
ATOM   4100  H   LYS A 326      32.673 -15.857  40.850  1.00  0.00           H  
ATOM   4101  HA  LYS A 326      33.199 -13.024  40.760  1.00  0.00           H  
ATOM   4102  HB2 LYS A 326      34.901 -14.354  41.554  1.00  0.00           H  
ATOM   4103  HB3 LYS A 326      34.896 -15.286  40.214  1.00  0.00           H  
ATOM   4104  HG2 LYS A 326      36.816 -13.946  40.216  1.00  0.00           H  
ATOM   4105  HG3 LYS A 326      35.855 -13.495  38.975  1.00  0.00           H  
ATOM   4106  HD2 LYS A 326      35.041 -11.689  40.335  1.00  0.00           H  
ATOM   4107  HD3 LYS A 326      36.141 -12.100  41.470  1.00  0.00           H  
ATOM   4108  HE2 LYS A 326      36.667 -11.040  38.854  1.00  0.00           H  
ATOM   4109  HE3 LYS A 326      37.054 -10.345  40.280  1.00  0.00           H  
ATOM   4110  HZ1 LYS A 326      38.241 -12.848  39.845  1.00  0.00           H  
ATOM   4111  HZ2 LYS A 326      38.754 -11.656  38.853  1.00  0.00           H  
ATOM   4112  HZ3 LYS A 326      38.901 -11.491  40.471  1.00  0.00           H  
ATOM   4113  N   LEU A 327      33.272 -14.546  37.912  1.00  0.00           N  
ATOM   4114  CA  LEU A 327      33.427 -14.399  36.452  1.00  0.00           C  
ATOM   4115  C   LEU A 327      32.230 -13.788  35.733  1.00  0.00           C  
ATOM   4116  O   LEU A 327      32.356 -12.823  34.970  1.00  0.00           O  
ATOM   4117  CB  LEU A 327      33.740 -15.754  35.808  1.00  0.00           C  
ATOM   4118  CG  LEU A 327      33.920 -15.736  34.292  1.00  0.00           C  
ATOM   4119  CD1 LEU A 327      35.006 -14.749  33.910  1.00  0.00           C  
ATOM   4120  CD2 LEU A 327      34.261 -17.121  33.819  1.00  0.00           C  
ATOM   4121  H   LEU A 327      33.129 -15.472  38.370  1.00  0.00           H  
ATOM   4122  HA  LEU A 327      34.241 -13.805  36.283  1.00  0.00           H  
ATOM   4123  HB2 LEU A 327      34.586 -16.091  36.206  1.00  0.00           H  
ATOM   4124  HB3 LEU A 327      32.988 -16.369  36.013  1.00  0.00           H  
ATOM   4125  HG  LEU A 327      33.059 -15.466  33.866  1.00  0.00           H  
ATOM   4126 HD11 LEU A 327      35.870 -15.016  34.339  1.00  0.00           H  
ATOM   4127 HD12 LEU A 327      35.120 -14.741  32.915  1.00  0.00           H  
ATOM   4128 HD13 LEU A 327      34.752 -13.832  34.221  1.00  0.00           H  
ATOM   4129 HD21 LEU A 327      33.523 -17.758  34.059  1.00  0.00           H  
ATOM   4130 HD22 LEU A 327      34.382 -17.124  32.822  1.00  0.00           H  
ATOM   4131 HD23 LEU A 327      35.112 -17.432  34.251  1.00  0.00           H  
ATOM   4132  N   THR A 328      31.073 -14.390  35.950  1.00  0.00           N  
ATOM   4133  CA  THR A 328      29.866 -13.895  35.326  1.00  0.00           C  
ATOM   4134  C   THR A 328      29.797 -12.416  35.669  1.00  0.00           C  
ATOM   4135  O   THR A 328      29.582 -11.593  34.798  1.00  0.00           O  
ATOM   4136  CB  THR A 328      28.604 -14.607  35.828  1.00  0.00           C  
ATOM   4137  OG1 THR A 328      28.333 -14.192  37.164  1.00  0.00           O  
ATOM   4138  CG2 THR A 328      28.776 -16.117  35.810  1.00  0.00           C  
ATOM   4139  H   THR A 328      31.109 -15.208  36.577  1.00  0.00           H  
ATOM   4140  HA  THR A 328      29.948 -13.985  34.344  1.00  0.00           H  
ATOM   4141  HB  THR A 328      27.816 -14.334  35.241  1.00  0.00           H  
ATOM   4142 HG21 THR A 328      29.744 -16.351  35.928  1.00  0.00           H  
ATOM   4143 HG22 THR A 328      28.246 -16.529  36.555  1.00  0.00           H  
ATOM   4144 HG23 THR A 328      28.454 -16.486  34.935  1.00  0.00           H  
ATOM   4145  HG1 THR A 328      27.516 -13.604  37.193  1.00  0.00           H  
ATOM   4146  N   SER A 329      30.039 -12.089  36.939  1.00  0.00           N  
ATOM   4147  CA  SER A 329      29.975 -10.696  37.438  1.00  0.00           C  
ATOM   4148  C   SER A 329      30.774  -9.681  36.614  1.00  0.00           C  
ATOM   4149  O   SER A 329      30.363  -8.512  36.486  1.00  0.00           O  
ATOM   4150  CB  SER A 329      30.440 -10.606  38.897  1.00  0.00           C  
ATOM   4151  OG  SER A 329      30.396  -9.258  39.350  1.00  0.00           O  
ATOM   4152  H   SER A 329      30.278 -12.894  37.557  1.00  0.00           H  
ATOM   4153  HA  SER A 329      28.997 -10.411  37.419  1.00  0.00           H  
ATOM   4154  HB2 SER A 329      29.837 -11.156  39.460  1.00  0.00           H  
ATOM   4155  HB3 SER A 329      31.374 -10.936  38.956  1.00  0.00           H  
ATOM   4156  HG  SER A 329      31.322  -8.887  39.374  1.00  0.00           H  
ATOM   4157  N   GLU A 330      31.909 -10.131  36.074  1.00  0.00           N  
ATOM   4158  CA  GLU A 330      32.827  -9.252  35.323  1.00  0.00           C  
ATOM   4159  C   GLU A 330      32.403  -9.096  33.858  1.00  0.00           C  
ATOM   4160  O   GLU A 330      32.536  -8.014  33.264  1.00  0.00           O  
ATOM   4161  CB  GLU A 330      34.272  -9.754  35.406  1.00  0.00           C  
ATOM   4162  CG  GLU A 330      34.843  -9.926  36.838  1.00  0.00           C  
ATOM   4163  CD  GLU A 330      34.553  -8.757  37.788  1.00  0.00           C  
ATOM   4164  OE1 GLU A 330      34.252  -9.000  38.987  1.00  0.00           O  
ATOM   4165  OE2 GLU A 330      34.633  -7.594  37.336  1.00  0.00           O  
ATOM   4166  H   GLU A 330      32.092 -11.142  36.224  1.00  0.00           H  
ATOM   4167  HA  GLU A 330      32.853  -8.345  35.763  1.00  0.00           H  
ATOM   4168  HB2 GLU A 330      34.313 -10.642  34.974  1.00  0.00           H  
ATOM   4169  HB3 GLU A 330      34.851  -9.100  34.945  1.00  0.00           H  
ATOM   4170  HG2 GLU A 330      34.434 -10.734  37.228  1.00  0.00           H  
ATOM   4171  HG3 GLU A 330      35.822 -10.011  36.763  1.00  0.00           H  
ATOM   4172  N   LEU A 331      31.889 -10.195  33.304  1.00  0.00           N  
ATOM   4173  CA  LEU A 331      31.351 -10.260  31.927  1.00  0.00           C  
ATOM   4174  C   LEU A 331      30.140  -9.335  31.733  1.00  0.00           C  
ATOM   4175  O   LEU A 331      29.966  -8.716  30.674  1.00  0.00           O  
ATOM   4176  CB  LEU A 331      30.939 -11.706  31.596  1.00  0.00           C  
ATOM   4177  CG  LEU A 331      30.306 -11.994  30.228  1.00  0.00           C  
ATOM   4178  CD1 LEU A 331      31.123 -11.389  29.097  1.00  0.00           C  
ATOM   4179  CD2 LEU A 331      30.115 -13.500  30.012  1.00  0.00           C  
ATOM   4180  H   LEU A 331      31.895 -11.035  33.938  1.00  0.00           H  
ATOM   4181  HA  LEU A 331      32.078  -9.969  31.292  1.00  0.00           H  
ATOM   4182  HB2 LEU A 331      31.763 -12.278  31.668  1.00  0.00           H  
ATOM   4183  HB3 LEU A 331      30.281 -12.000  32.296  1.00  0.00           H  
ATOM   4184  HG  LEU A 331      29.380 -11.609  30.214  1.00  0.00           H  
ATOM   4185 HD11 LEU A 331      32.045 -11.776  29.106  1.00  0.00           H  
ATOM   4186 HD12 LEU A 331      30.685 -11.594  28.221  1.00  0.00           H  
ATOM   4187 HD13 LEU A 331      31.178 -10.397  29.217  1.00  0.00           H  
ATOM   4188 HD21 LEU A 331      29.516 -13.861  30.725  1.00  0.00           H  
ATOM   4189 HD22 LEU A 331      29.702 -13.654  29.116  1.00  0.00           H  
ATOM   4190 HD23 LEU A 331      31.004 -13.954  30.056  1.00  0.00           H  
ATOM   4191  N   ILE A 332      29.310  -9.275  32.771  1.00  0.00           N  
ATOM   4192  CA  ILE A 332      28.111  -8.438  32.784  1.00  0.00           C  
ATOM   4193  C   ILE A 332      28.502  -6.984  32.939  1.00  0.00           C  
ATOM   4194  O   ILE A 332      27.993  -6.101  32.245  1.00  0.00           O  
ATOM   4195  CB  ILE A 332      27.165  -8.719  33.964  1.00  0.00           C  
ATOM   4196  CG1 ILE A 332      26.692 -10.172  34.017  1.00  0.00           C  
ATOM   4197  CG2 ILE A 332      25.972  -7.817  33.823  1.00  0.00           C  
ATOM   4198  CD1 ILE A 332      25.734 -10.554  32.933  1.00  0.00           C  
ATOM   4199  H   ILE A 332      29.588  -9.879  33.579  1.00  0.00           H  
ATOM   4200  HA  ILE A 332      27.695  -8.533  31.878  1.00  0.00           H  
ATOM   4201  HB  ILE A 332      27.666  -8.526  34.813  1.00  0.00           H  
ATOM   4202 HG12 ILE A 332      27.501 -10.765  33.970  1.00  0.00           H  
ATOM   4203 HG13 ILE A 332      26.254 -10.321  34.909  1.00  0.00           H  
ATOM   4204 HG21 ILE A 332      25.356  -7.937  34.604  1.00  0.00           H  
ATOM   4205 HG22 ILE A 332      26.267  -6.860  33.787  1.00  0.00           H  
ATOM   4206 HG23 ILE A 332      25.474  -8.035  32.981  1.00  0.00           H  
ATOM   4207 HD11 ILE A 332      26.165 -10.424  32.038  1.00  0.00           H  
ATOM   4208 HD12 ILE A 332      25.472 -11.516  33.035  1.00  0.00           H  
ATOM   4209 HD13 ILE A 332      24.913  -9.982  32.988  1.00  0.00           H  
ATOM   4210  N   THR A 333      29.396  -6.749  33.890  1.00  0.00           N  
ATOM   4211  CA  THR A 333      29.847  -5.395  34.197  1.00  0.00           C  
ATOM   4212  C   THR A 333      30.729  -4.854  33.070  1.00  0.00           C  
ATOM   4213  O   THR A 333      30.974  -3.657  32.991  1.00  0.00           O  
ATOM   4214  CB  THR A 333      30.580  -5.304  35.559  1.00  0.00           C  
ATOM   4215  OG1 THR A 333      31.637  -6.261  35.597  1.00  0.00           O  
ATOM   4216  CG2 THR A 333      29.617  -5.555  36.731  1.00  0.00           C  
ATOM   4217  H   THR A 333      29.740  -7.593  34.387  1.00  0.00           H  
ATOM   4218  HA  THR A 333      29.042  -4.799  34.279  1.00  0.00           H  
ATOM   4219  HB  THR A 333      30.984  -4.372  35.647  1.00  0.00           H  
ATOM   4220 HG21 THR A 333      28.685  -5.324  36.451  1.00  0.00           H  
ATOM   4221 HG22 THR A 333      29.658  -6.519  36.994  1.00  0.00           H  
ATOM   4222 HG23 THR A 333      29.884  -4.985  37.508  1.00  0.00           H  
ATOM   4223  HG1 THR A 333      31.299  -7.147  35.936  1.00  0.00           H  
ATOM   4224  N   HID A 334      31.190  -5.731  32.190  1.00  0.00           N  
ATOM   4225  CA  HID A 334      31.942  -5.286  31.010  1.00  0.00           C  
ATOM   4226  C   HID A 334      31.035  -4.778  29.870  1.00  0.00           C  
ATOM   4227  O   HID A 334      31.335  -3.778  29.207  1.00  0.00           O  
ATOM   4228  CB  HID A 334      32.856  -6.396  30.485  1.00  0.00           C  
ATOM   4229  CG  HID A 334      33.628  -5.998  29.265  1.00  0.00           C  
ATOM   4230  H   HID A 334      30.984  -6.720  32.395  1.00  0.00           H  
ATOM   4231  HA  HID A 334      32.547  -4.523  31.287  1.00  0.00           H  
ATOM   4232  HB2 HID A 334      33.509  -6.649  31.204  1.00  0.00           H  
ATOM   4233  HB3 HID A 334      32.297  -7.198  30.258  1.00  0.00           H  
ATOM   4234  ND1 HID A 334      34.374  -4.839  29.198  1.00  0.00           N  
ATOM   4235  CD2 HID A 334      33.756  -6.594  28.058  1.00  0.00           C  
ATOM   4236  CE1 HID A 334      34.926  -4.738  28.001  1.00  0.00           C  
ATOM   4237  NE2 HID A 334      34.570  -5.793  27.293  1.00  0.00           N  
ATOM   4238  HD1 HID A 334      34.479  -4.179  29.943  1.00  0.00           H  
ATOM   4239  HD2 HID A 334      33.339  -7.453  27.773  1.00  0.00           H  
ATOM   4240  HE1 HID A 334      35.508  -3.994  27.688  1.00  0.00           H  
ATOM   4241  N   ILE A 335      29.935  -5.489  29.653  1.00  0.00           N  
ATOM   4242  CA  ILE A 335      28.971  -5.183  28.582  1.00  0.00           C  
ATOM   4243  C   ILE A 335      28.510  -3.741  28.622  1.00  0.00           C  
ATOM   4244  O   ILE A 335      28.626  -2.980  27.666  1.00  0.00           O  
ATOM   4245  CB  ILE A 335      27.711  -6.043  28.739  1.00  0.00           C  
ATOM   4246  CG1 ILE A 335      27.992  -7.467  28.305  1.00  0.00           C  
ATOM   4247  CG2 ILE A 335      26.553  -5.464  27.949  1.00  0.00           C  
ATOM   4248  CD1 ILE A 335      26.778  -8.295  28.299  1.00  0.00           C  
ATOM   4249  H   ILE A 335      29.804  -6.294  30.311  1.00  0.00           H  
ATOM   4250  HA  ILE A 335      29.474  -5.309  27.717  1.00  0.00           H  
ATOM   4251  HB  ILE A 335      27.465  -6.052  29.703  1.00  0.00           H  
ATOM   4252 HG12 ILE A 335      28.392  -7.441  27.391  1.00  0.00           H  
ATOM   4253 HG13 ILE A 335      28.662  -7.855  28.937  1.00  0.00           H  
ATOM   4254 HG21 ILE A 335      25.733  -6.015  28.101  1.00  0.00           H  
ATOM   4255 HG22 ILE A 335      26.379  -4.526  28.246  1.00  0.00           H  
ATOM   4256 HG23 ILE A 335      26.776  -5.466  26.975  1.00  0.00           H  
ATOM   4257 HD11 ILE A 335      26.094  -7.915  27.666  1.00  0.00           H  
ATOM   4258 HD12 ILE A 335      26.993  -9.234  28.008  1.00  0.00           H  
ATOM   4259 HD13 ILE A 335      26.372  -8.333  29.219  1.00  0.00           H  
ATOM   4260  N   CYS A 336      27.987  -3.389  29.774  1.00  0.00           N  
ATOM   4261  CA  CYS A 336      27.494  -2.060  30.031  1.00  0.00           C  
ATOM   4262  C   CYS A 336      28.568  -1.017  29.694  1.00  0.00           C  
ATOM   4263  O   CYS A 336      28.265   0.044  29.147  1.00  0.00           O  
ATOM   4264  CB  CYS A 336      27.098  -1.971  31.515  1.00  0.00           C  
ATOM   4265  SG  CYS A 336      26.077  -3.370  32.150  1.00  0.00           S  
ATOM   4266  H   CYS A 336      27.959  -4.158  30.490  1.00  0.00           H  
ATOM   4267  HA  CYS A 336      26.703  -1.884  29.436  1.00  0.00           H  
ATOM   4268  HB2 CYS A 336      27.934  -1.935  32.061  1.00  0.00           H  
ATOM   4269  HB3 CYS A 336      26.574  -1.130  31.650  1.00  0.00           H  
ATOM   4270  HG  CYS A 336      26.642  -4.187  32.172  1.00  0.00           H  
ATOM   4271  N   LYS A 337      29.824  -1.350  30.008  1.00  0.00           N  
ATOM   4272  CA  LYS A 337      30.964  -0.426  29.836  1.00  0.00           C  
ATOM   4273  C   LYS A 337      31.195  -0.155  28.378  1.00  0.00           C  
ATOM   4274  O   LYS A 337      31.612   0.939  27.991  1.00  0.00           O  
ATOM   4275  CB  LYS A 337      32.275  -0.986  30.427  1.00  0.00           C  
ATOM   4276  CG  LYS A 337      32.323  -1.017  31.937  1.00  0.00           C  
ATOM   4277  CD  LYS A 337      33.739  -1.080  32.478  1.00  0.00           C  
ATOM   4278  CE  LYS A 337      33.719  -0.991  33.998  1.00  0.00           C  
ATOM   4279  NZ  LYS A 337      35.039  -0.620  34.569  1.00  0.00           N  
ATOM   4280  H   LYS A 337      29.934  -2.315  30.384  1.00  0.00           H  
ATOM   4281  HA  LYS A 337      30.744   0.433  30.308  1.00  0.00           H  
ATOM   4282  HB2 LYS A 337      32.389  -1.918  30.083  1.00  0.00           H  
ATOM   4283  HB3 LYS A 337      33.026  -0.415  30.092  1.00  0.00           H  
ATOM   4284  HG2 LYS A 337      31.877  -0.189  32.298  1.00  0.00           H  
ATOM   4285  HG3 LYS A 337      31.815  -1.821  32.267  1.00  0.00           H  
ATOM   4286  HD2 LYS A 337      34.147  -1.942  32.218  1.00  0.00           H  
ATOM   4287  HD3 LYS A 337      34.256  -0.315  32.124  1.00  0.00           H  
ATOM   4288  HE2 LYS A 337      33.035  -0.304  34.273  1.00  0.00           H  
ATOM   4289  HE3 LYS A 337      33.436  -1.884  34.371  1.00  0.00           H  
ATOM   4290  HZ1 LYS A 337      35.336   0.253  34.181  1.00  0.00           H  
ATOM   4291  HZ2 LYS A 337      34.960  -0.534  35.562  1.00  0.00           H  
ATOM   4292  HZ3 LYS A 337      35.709  -1.329  34.348  1.00  0.00           H  
ATOM   4293  N   SER A 338      30.909  -1.182  27.588  1.00  0.00           N  
ATOM   4294  CA  SER A 338      31.203  -1.196  26.158  1.00  0.00           C  
ATOM   4295  C   SER A 338      30.015  -0.704  25.301  1.00  0.00           C  
ATOM   4296  O   SER A 338      30.200  -0.332  24.139  1.00  0.00           O  
ATOM   4297  CB  SER A 338      31.634  -2.607  25.735  1.00  0.00           C  
ATOM   4298  OG  SER A 338      30.649  -3.565  26.075  1.00  0.00           O  
ATOM   4299  H   SER A 338      30.451  -1.988  28.080  1.00  0.00           H  
ATOM   4300  HA  SER A 338      31.977  -0.568  25.987  1.00  0.00           H  
ATOM   4301  HB2 SER A 338      31.771  -2.616  24.749  1.00  0.00           H  
ATOM   4302  HB3 SER A 338      32.484  -2.833  26.202  1.00  0.00           H  
ATOM   4303  HG  SER A 338      29.972  -3.148  26.680  1.00  0.00           H  
ATOM   4304  N   LEU A 339      28.816  -0.673  25.891  1.00  0.00           N  
ATOM   4305  CA  LEU A 339      27.593  -0.261  25.175  1.00  0.00           C  
ATOM   4306  C   LEU A 339      27.491   1.217  24.832  1.00  0.00           C  
ATOM   4307  O   LEU A 339      26.804   1.568  23.876  1.00  0.00           O  
ATOM   4308  CB  LEU A 339      26.345  -0.656  25.967  1.00  0.00           C  
ATOM   4309  CG  LEU A 339      25.846  -2.068  25.718  1.00  0.00           C  
ATOM   4310  CD1 LEU A 339      24.775  -2.473  26.690  1.00  0.00           C  
ATOM   4311  CD2 LEU A 339      25.312  -2.084  24.320  1.00  0.00           C  
ATOM   4312  H   LEU A 339      28.816  -0.961  26.890  1.00  0.00           H  
ATOM   4313  HA  LEU A 339      27.548  -0.799  24.303  1.00  0.00           H  
ATOM   4314  HB2 LEU A 339      26.562  -0.578  26.933  1.00  0.00           H  
ATOM   4315  HB3 LEU A 339      25.618  -0.029  25.719  1.00  0.00           H  
ATOM   4316  HG  LEU A 339      26.626  -2.706  25.789  1.00  0.00           H  
ATOM   4317 HD11 LEU A 339      23.989  -1.853  26.614  1.00  0.00           H  
ATOM   4318 HD12 LEU A 339      24.470  -3.409  26.496  1.00  0.00           H  
ATOM   4319 HD13 LEU A 339      25.129  -2.435  27.628  1.00  0.00           H  
ATOM   4320 HD21 LEU A 339      26.038  -1.844  23.668  1.00  0.00           H  
ATOM   4321 HD22 LEU A 339      24.963  -2.999  24.092  1.00  0.00           H  
ATOM   4322 HD23 LEU A 339      24.563  -1.421  24.227  1.00  0.00           H  
ATOM   4323  N   PRO A 340      28.149   2.090  25.617  1.00  0.00           N  
ATOM   4324  CA  PRO A 340      27.913   3.505  25.392  1.00  0.00           C  
ATOM   4325  C   PRO A 340      28.235   3.951  23.984  1.00  0.00           C  
ATOM   4326  O   PRO A 340      27.386   4.558  23.352  1.00  0.00           O  
ATOM   4327  CB  PRO A 340      28.843   4.188  26.410  1.00  0.00           C  
ATOM   4328  CG  PRO A 340      29.810   3.144  26.837  1.00  0.00           C  
ATOM   4329  CD  PRO A 340      29.039   1.887  26.776  1.00  0.00           C  
ATOM   4330  HA  PRO A 340      26.952   3.751  25.635  1.00  0.00           H  
ATOM   4331  HB2 PRO A 340      29.315   4.969  25.981  1.00  0.00           H  
ATOM   4332  HB3 PRO A 340      28.310   4.534  27.192  1.00  0.00           H  
ATOM   4333  HG2 PRO A 340      30.600   3.123  26.216  1.00  0.00           H  
ATOM   4334  HG3 PRO A 340      30.138   3.331  27.768  1.00  0.00           H  
ATOM   4335  HD2 PRO A 340      29.626   1.088  26.623  1.00  0.00           H  
ATOM   4336  HD3 PRO A 340      28.494   1.734  27.606  1.00  0.00           H  
ATOM   4337  N   LEU A 341      29.442   3.656  23.504  1.00  0.00           N  
ATOM   4338  CA  LEU A 341      29.851   4.065  22.154  1.00  0.00           C  
ATOM   4339  C   LEU A 341      29.259   3.137  21.139  1.00  0.00           C  
ATOM   4340  O   LEU A 341      29.063   3.505  19.985  1.00  0.00           O  
ATOM   4341  CB  LEU A 341      31.371   4.067  21.981  1.00  0.00           C  
ATOM   4342  CG  LEU A 341      32.131   2.739  22.064  1.00  0.00           C  
ATOM   4343  CD1 LEU A 341      32.080   1.950  20.738  1.00  0.00           C  
ATOM   4344  CD2 LEU A 341      33.567   3.015  22.465  1.00  0.00           C  
ATOM   4345  H   LEU A 341      30.054   3.126  24.148  1.00  0.00           H  
ATOM   4346  HA  LEU A 341      29.507   4.995  21.994  1.00  0.00           H  
ATOM   4347  HB2 LEU A 341      31.575   4.467  21.077  1.00  0.00           H  
ATOM   4348  HB3 LEU A 341      31.758   4.673  22.687  1.00  0.00           H  
ATOM   4349  HG  LEU A 341      31.729   2.175  22.791  1.00  0.00           H  
ATOM   4350 HD11 LEU A 341      32.492   2.502  20.017  1.00  0.00           H  
ATOM   4351 HD12 LEU A 341      32.588   1.099  20.848  1.00  0.00           H  
ATOM   4352 HD13 LEU A 341      31.129   1.753  20.515  1.00  0.00           H  
ATOM   4353 HD21 LEU A 341      33.587   3.469  23.357  1.00  0.00           H  
ATOM   4354 HD22 LEU A 341      34.073   2.152  22.522  1.00  0.00           H  
ATOM   4355 HD23 LEU A 341      34.000   3.607  21.783  1.00  0.00           H  
ATOM   4356  N   LEU A 342      29.006   1.916  21.578  1.00  0.00           N  
ATOM   4357  CA  LEU A 342      28.548   0.862  20.686  1.00  0.00           C  
ATOM   4358  C   LEU A 342      27.448   1.413  19.813  1.00  0.00           C  
ATOM   4359  O   LEU A 342      27.500   1.374  18.575  1.00  0.00           O  
ATOM   4360  CB  LEU A 342      28.001  -0.333  21.468  1.00  0.00           C  
ATOM   4361  CG  LEU A 342      27.764  -1.557  20.583  1.00  0.00           C  
ATOM   4362  CD1 LEU A 342      26.490  -1.403  19.767  1.00  0.00           C  
ATOM   4363  CD2 LEU A 342      28.973  -1.804  19.668  1.00  0.00           C  
ATOM   4364  H   LEU A 342      29.160   1.776  22.598  1.00  0.00           H  
ATOM   4365  HA  LEU A 342      29.311   0.581  20.105  1.00  0.00           H  
ATOM   4366  HB2 LEU A 342      28.664  -0.582  22.148  1.00  0.00           H  
ATOM   4367  HB3 LEU A 342      27.139  -0.075  21.857  1.00  0.00           H  
ATOM   4368  HG  LEU A 342      27.690  -2.369  21.165  1.00  0.00           H  
ATOM   4369 HD11 LEU A 342      26.563  -0.595  19.182  1.00  0.00           H  
ATOM   4370 HD12 LEU A 342      26.357  -2.215  19.197  1.00  0.00           H  
ATOM   4371 HD13 LEU A 342      25.709  -1.298  20.383  1.00  0.00           H  
ATOM   4372 HD21 LEU A 342      29.783  -1.960  20.231  1.00  0.00           H  
ATOM   4373 HD22 LEU A 342      28.796  -2.606  19.101  1.00  0.00           H  
ATOM   4374 HD23 LEU A 342      29.113  -1.004  19.088  1.00  0.00           H  
ATOM   4375  N   GLU A 343      26.460   1.951  20.504  1.00  0.00           N  
ATOM   4376  CA  GLU A 343      25.278   2.494  19.867  1.00  0.00           C  
ATOM   4377  C   GLU A 343      25.655   3.593  18.876  1.00  0.00           C  
ATOM   4378  O   GLU A 343      25.197   3.591  17.739  1.00  0.00           O  
ATOM   4379  CB  GLU A 343      24.304   3.037  20.929  1.00  0.00           C  
ATOM   4380  CG  GLU A 343      23.604   1.946  21.760  1.00  0.00           C  
ATOM   4381  CD  GLU A 343      22.486   2.463  22.660  1.00  0.00           C  
ATOM   4382  OE1 GLU A 343      22.224   3.693  22.690  1.00  0.00           O  
ATOM   4383  OE2 GLU A 343      21.853   1.612  23.327  1.00  0.00           O  
ATOM   4384  H   GLU A 343      26.604   1.951  21.540  1.00  0.00           H  
ATOM   4385  HA  GLU A 343      24.783   1.764  19.380  1.00  0.00           H  
ATOM   4386  HB2 GLU A 343      24.820   3.593  21.552  1.00  0.00           H  
ATOM   4387  HB3 GLU A 343      23.604   3.544  20.464  1.00  0.00           H  
ATOM   4388  HG2 GLU A 343      23.206   1.297  21.133  1.00  0.00           H  
ATOM   4389  HG3 GLU A 343      24.282   1.524  22.339  1.00  0.00           H  
ATOM   4390  N   ASN A 344      26.511   4.509  19.327  1.00  0.00           N  
ATOM   4391  CA  ASN A 344      26.885   5.702  18.552  1.00  0.00           C  
ATOM   4392  C   ASN A 344      27.500   5.303  17.246  1.00  0.00           C  
ATOM   4393  O   ASN A 344      27.174   5.853  16.208  1.00  0.00           O  
ATOM   4394  CB  ASN A 344      27.929   6.573  19.273  1.00  0.00           C  
ATOM   4395  CG  ASN A 344      27.424   7.169  20.573  1.00  0.00           C  
ATOM   4396  H   ASN A 344      26.895   4.311  20.277  1.00  0.00           H  
ATOM   4397  HA  ASN A 344      26.031   6.194  18.354  1.00  0.00           H  
ATOM   4398  HB2 ASN A 344      28.726   6.004  19.470  1.00  0.00           H  
ATOM   4399  HB3 ASN A 344      28.189   7.317  18.659  1.00  0.00           H  
ATOM   4400  OD1 ASN A 344      26.288   6.941  20.985  1.00  0.00           O  
ATOM   4401  ND2 ASN A 344      28.280   7.944  21.230  1.00  0.00           N  
ATOM   4402 HD21 ASN A 344      29.194   8.111  20.861  1.00  0.00           H  
ATOM   4403 HD22 ASN A 344      28.010   8.364  22.098  1.00  0.00           H  
ATOM   4404  N   GLN A 345      28.423   4.353  17.339  1.00  0.00           N  
ATOM   4405  CA  GLN A 345      29.245   3.920  16.211  1.00  0.00           C  
ATOM   4406  C   GLN A 345      28.435   3.118  15.198  1.00  0.00           C  
ATOM   4407  O   GLN A 345      28.584   3.287  13.982  1.00  0.00           O  
ATOM   4408  CB  GLN A 345      30.442   3.097  16.727  1.00  0.00           C  
ATOM   4409  CG  GLN A 345      31.538   2.795  15.690  1.00  0.00           C  
ATOM   4410  CD  GLN A 345      32.852   2.274  16.331  1.00  0.00           C  
ATOM   4411  H   GLN A 345      28.514   3.936  18.298  1.00  0.00           H  
ATOM   4412  HA  GLN A 345      29.591   4.745  15.744  1.00  0.00           H  
ATOM   4413  HB2 GLN A 345      30.870   3.596  17.488  1.00  0.00           H  
ATOM   4414  HB3 GLN A 345      30.100   2.217  17.075  1.00  0.00           H  
ATOM   4415  HG2 GLN A 345      31.204   2.097  15.064  1.00  0.00           H  
ATOM   4416  HG3 GLN A 345      31.749   3.631  15.192  1.00  0.00           H  
ATOM   4417  OE1 GLN A 345      32.893   1.907  17.518  1.00  0.00           O  
ATOM   4418  NE2 GLN A 345      33.923   2.242  15.538  1.00  0.00           N  
ATOM   4419 HE21 GLN A 345      34.811   1.928  15.895  1.00  0.00           H  
ATOM   4420 HE22 GLN A 345      33.823   2.540  14.571  1.00  0.00           H  
ATOM   4421  N   ILE A 346      27.576   2.250  15.712  1.00  0.00           N  
ATOM   4422  CA  ILE A 346      26.784   1.392  14.848  1.00  0.00           C  
ATOM   4423  C   ILE A 346      25.662   2.135  14.161  1.00  0.00           C  
ATOM   4424  O   ILE A 346      25.591   2.170  12.950  1.00  0.00           O  
ATOM   4425  CB  ILE A 346      26.188   0.215  15.590  1.00  0.00           C  
ATOM   4426  CG1 ILE A 346      25.151  -0.463  14.694  1.00  0.00           C  
ATOM   4427  CG2 ILE A 346      25.565   0.653  16.899  1.00  0.00           C  
ATOM   4428  CD1 ILE A 346      24.709  -1.774  15.203  1.00  0.00           C  
ATOM   4429  H   ILE A 346      27.522   2.239  16.743  1.00  0.00           H  
ATOM   4430  HA  ILE A 346      27.410   1.069  14.120  1.00  0.00           H  
ATOM   4431  HB  ILE A 346      26.907  -0.443  15.772  1.00  0.00           H  
ATOM   4432 HG12 ILE A 346      24.367   0.154  14.611  1.00  0.00           H  
ATOM   4433 HG13 ILE A 346      25.561  -0.573  13.786  1.00  0.00           H  
ATOM   4434 HG21 ILE A 346      25.197  -0.142  17.381  1.00  0.00           H  
ATOM   4435 HG22 ILE A 346      26.257   1.094  17.471  1.00  0.00           H  
ATOM   4436 HG23 ILE A 346      24.825   1.301  16.720  1.00  0.00           H  
ATOM   4437 HD11 ILE A 346      24.292  -1.675  16.113  1.00  0.00           H  
ATOM   4438 HD12 ILE A 346      24.030  -2.180  14.583  1.00  0.00           H  
ATOM   4439 HD13 ILE A 346      25.490  -2.403  15.277  1.00  0.00           H  
ATOM   4440  N   LYS A 347      24.774   2.732  14.936  1.00  0.00           N  
ATOM   4441  CA  LYS A 347      23.609   3.431  14.359  1.00  0.00           C  
ATOM   4442  C   LYS A 347      24.128   4.474  13.356  1.00  0.00           C  
ATOM   4443  O   LYS A 347      23.438   4.851  12.404  1.00  0.00           O  
ATOM   4444  CB  LYS A 347      22.706   4.089  15.444  1.00  0.00           C  
ATOM   4445  CG  LYS A 347      21.988   3.091  16.412  1.00  0.00           C  
ATOM   4446  CD  LYS A 347      21.111   3.778  17.491  1.00  0.00           C  
ATOM   4447  CE  LYS A 347      20.454   2.747  18.458  1.00  0.00           C  
ATOM   4448  NZ  LYS A 347      19.540   3.361  19.491  1.00  0.00           N  
ATOM   4449  H   LYS A 347      24.952   2.674  15.951  1.00  0.00           H  
ATOM   4450  HA  LYS A 347      23.047   2.772  13.874  1.00  0.00           H  
ATOM   4451  HB2 LYS A 347      23.275   4.690  15.999  1.00  0.00           H  
ATOM   4452  HB3 LYS A 347      22.001   4.620  14.980  1.00  0.00           H  
ATOM   4453  HG2 LYS A 347      21.405   2.486  15.863  1.00  0.00           H  
ATOM   4454  HG3 LYS A 347      22.688   2.540  16.872  1.00  0.00           H  
ATOM   4455  HD2 LYS A 347      21.683   4.382  18.028  1.00  0.00           H  
ATOM   4456  HD3 LYS A 347      20.387   4.281  17.040  1.00  0.00           H  
ATOM   4457  HE2 LYS A 347      19.929   2.089  17.904  1.00  0.00           H  
ATOM   4458  HE3 LYS A 347      21.191   2.245  18.928  1.00  0.00           H  
ATOM   4459  HZ1 LYS A 347      20.096   3.775  20.206  1.00  0.00           H  
ATOM   4460  HZ2 LYS A 347      18.977   4.055  19.050  1.00  0.00           H  
ATOM   4461  HZ3 LYS A 347      18.964   2.645  19.875  1.00  0.00           H  
ATOM   4462  N   GLU A 348      25.361   4.918  13.589  1.00  0.00           N  
ATOM   4463  CA  GLU A 348      26.064   5.848  12.698  1.00  0.00           C  
ATOM   4464  C   GLU A 348      26.641   5.110  11.510  1.00  0.00           C  
ATOM   4465  O   GLU A 348      26.710   5.647  10.406  1.00  0.00           O  
ATOM   4466  CB  GLU A 348      27.189   6.565  13.457  1.00  0.00           C  
ATOM   4467  CG  GLU A 348      28.041   7.504  12.623  1.00  0.00           C  
ATOM   4468  CD  GLU A 348      29.035   6.766  11.756  1.00  0.00           C  
ATOM   4469  OE1 GLU A 348      29.637   5.786  12.249  1.00  0.00           O  
ATOM   4470  OE2 GLU A 348      29.194   7.150  10.576  1.00  0.00           O  
ATOM   4471  H   GLU A 348      25.792   4.546  14.469  1.00  0.00           H  
ATOM   4472  HA  GLU A 348      25.422   6.555  12.383  1.00  0.00           H  
ATOM   4473  HB2 GLU A 348      26.768   7.099  14.176  1.00  0.00           H  
ATOM   4474  HB3 GLU A 348      27.785   5.870  13.831  1.00  0.00           H  
ATOM   4475  HG2 GLU A 348      27.447   8.014  12.029  1.00  0.00           H  
ATOM   4476  HG3 GLU A 348      28.549   8.084  13.232  1.00  0.00           H  
ATOM   4477  N   THR A 349      27.063   3.877  11.750  1.00  0.00           N  
ATOM   4478  CA  THR A 349      27.688   3.086  10.709  1.00  0.00           C  
ATOM   4479  C   THR A 349      26.707   2.932   9.570  1.00  0.00           C  
ATOM   4480  O   THR A 349      27.083   2.982   8.407  1.00  0.00           O  
ATOM   4481  CB  THR A 349      28.107   1.701  11.186  1.00  0.00           C  
ATOM   4482  OG1 THR A 349      29.001   1.137  10.233  1.00  0.00           O  
ATOM   4483  CG2 THR A 349      26.921   0.791  11.316  1.00  0.00           C  
ATOM   4484  H   THR A 349      26.910   3.541  12.718  1.00  0.00           H  
ATOM   4485  HA  THR A 349      28.493   3.575  10.373  1.00  0.00           H  
ATOM   4486  HB  THR A 349      28.601   1.789  12.074  1.00  0.00           H  
ATOM   4487 HG21 THR A 349      27.216  -0.171  11.323  1.00  0.00           H  
ATOM   4488 HG22 THR A 349      26.427   0.980  12.172  1.00  0.00           H  
ATOM   4489 HG23 THR A 349      26.289   0.926  10.545  1.00  0.00           H  
ATOM   4490  HG1 THR A 349      29.433   0.305  10.601  1.00  0.00           H  
ATOM   4491  N   HID A 350      25.440   2.768   9.933  1.00  0.00           N  
ATOM   4492  CA  HID A 350      24.351   2.556   8.970  1.00  0.00           C  
ATOM   4493  C   HID A 350      24.220   3.718   7.985  1.00  0.00           C  
ATOM   4494  O   HID A 350      24.047   3.500   6.790  1.00  0.00           O  
ATOM   4495  CB  HID A 350      23.004   2.322   9.681  1.00  0.00           C  
ATOM   4496  CG  HID A 350      22.092   1.377   8.960  1.00  0.00           C  
ATOM   4497  H   HID A 350      25.278   2.802  10.967  1.00  0.00           H  
ATOM   4498  HA  HID A 350      24.554   1.718   8.445  1.00  0.00           H  
ATOM   4499  HB2 HID A 350      23.184   1.953  10.599  1.00  0.00           H  
ATOM   4500  HB3 HID A 350      22.534   3.206   9.778  1.00  0.00           H  
ATOM   4501  ND1 HID A 350      21.318   1.740   7.876  1.00  0.00           N  
ATOM   4502  CD2 HID A 350      21.828   0.071   9.186  1.00  0.00           C  
ATOM   4503  CE1 HID A 350      20.624   0.693   7.463  1.00  0.00           C  
ATOM   4504  NE2 HID A 350      20.917  -0.333   8.241  1.00  0.00           N  
ATOM   4505  HD1 HID A 350      21.290   2.652   7.469  1.00  0.00           H  
ATOM   4506  HD2 HID A 350      22.220  -0.497   9.906  1.00  0.00           H  
ATOM   4507  HE1 HID A 350      19.988   0.681   6.697  1.00  0.00           H  
ATOM   4508  N   GLN A 351      24.300   4.949   8.482  1.00  0.00           N  
ATOM   4509  CA  GLN A 351      24.128   6.112   7.594  1.00  0.00           C  
ATOM   4510  C   GLN A 351      25.262   6.169   6.567  1.00  0.00           C  
ATOM   4511  O   GLN A 351      25.065   6.591   5.428  1.00  0.00           O  
ATOM   4512  CB  GLN A 351      24.010   7.450   8.355  1.00  0.00           C  
ATOM   4513  CG  GLN A 351      23.293   8.536   7.489  1.00  0.00           C  
ATOM   4514  CD  GLN A 351      23.013   9.854   8.194  1.00  0.00           C  
ATOM   4515  H   GLN A 351      24.483   5.018   9.486  1.00  0.00           H  
ATOM   4516  HA  GLN A 351      23.267   5.992   7.095  1.00  0.00           H  
ATOM   4517  HB2 GLN A 351      23.470   7.316   9.167  1.00  0.00           H  
ATOM   4518  HB3 GLN A 351      24.913   7.786   8.563  1.00  0.00           H  
ATOM   4519  HG2 GLN A 351      23.873   8.713   6.685  1.00  0.00           H  
ATOM   4520  HG3 GLN A 351      22.422   8.143   7.172  1.00  0.00           H  
ATOM   4521  OE1 GLN A 351      23.172   9.977   9.409  1.00  0.00           O  
ATOM   4522  NE2 GLN A 351      22.585  10.852   7.421  1.00  0.00           N  
ATOM   4523 HE21 GLN A 351      22.364  11.759   7.823  1.00  0.00           H  
ATOM   4524 HE22 GLN A 351      22.484  10.690   6.423  1.00  0.00           H  
ATOM   4525  N   ARG A 352      26.443   5.734   6.991  1.00  0.00           N  
ATOM   4526  CA  ARG A 352      27.615   5.668   6.119  1.00  0.00           C  
ATOM   4527  C   ARG A 352      27.516   4.566   5.052  1.00  0.00           C  
ATOM   4528  O   ARG A 352      27.894   4.760   3.896  1.00  0.00           O  
ATOM   4529  CB  ARG A 352      28.878   5.465   6.950  1.00  0.00           C  
ATOM   4530  CG  ARG A 352      30.153   5.583   6.148  1.00  0.00           C  
ATOM   4531  CD  ARG A 352      31.365   5.180   6.970  1.00  0.00           C  
ATOM   4532  NE  ARG A 352      31.402   3.733   7.184  1.00  0.00           N  
ATOM   4533  CZ  ARG A 352      31.929   2.842   6.339  1.00  0.00           C  
ATOM   4534  NH1 ARG A 352      32.494   3.220   5.194  1.00  0.00           N  
ATOM   4535  NH2 ARG A 352      31.895   1.552   6.643  1.00  0.00           N  
ATOM   4536  H   ARG A 352      26.464   5.445   7.994  1.00  0.00           H  
ATOM   4537  HA  ARG A 352      27.719   6.559   5.645  1.00  0.00           H  
ATOM   4538  HB2 ARG A 352      28.894   6.156   7.666  1.00  0.00           H  
ATOM   4539  HB3 ARG A 352      28.844   4.555   7.350  1.00  0.00           H  
ATOM   4540  HG2 ARG A 352      30.106   4.984   5.352  1.00  0.00           H  
ATOM   4541  HG3 ARG A 352      30.280   6.528   5.855  1.00  0.00           H  
ATOM   4542  HD2 ARG A 352      32.181   5.460   6.478  1.00  0.00           H  
ATOM   4543  HD3 ARG A 352      31.311   5.640   7.849  1.00  0.00           H  
ATOM   4544  HE  ARG A 352      30.996   3.376   8.040  1.00  0.00           H  
ATOM   4545 HH11 ARG A 352      32.547   4.191   4.962  1.00  0.00           H  
ATOM   4546 HH12 ARG A 352      32.865   2.534   4.570  1.00  0.00           H  
ATOM   4547 HH21 ARG A 352      31.493   1.253   7.511  1.00  0.00           H  
ATOM   4548 HH22 ARG A 352      32.270   0.876   6.009  1.00  0.00           H  
ATOM   4549  N   ILE A 353      27.044   3.398   5.451  1.00  0.00           N  
ATOM   4550  CA  ILE A 353      26.854   2.295   4.498  1.00  0.00           C  
ATOM   4551  C   ILE A 353      25.742   2.543   3.508  1.00  0.00           C  
ATOM   4552  O   ILE A 353      25.878   2.282   2.325  1.00  0.00           O  
ATOM   4553  CB  ILE A 353      26.504   0.995   5.191  1.00  0.00           C  
ATOM   4554  CG1 ILE A 353      27.713   0.484   5.973  1.00  0.00           C  
ATOM   4555  CG2 ILE A 353      26.030  -0.025   4.157  1.00  0.00           C  
ATOM   4556  CD1 ILE A 353      27.384  -0.666   6.871  1.00  0.00           C  
ATOM   4557  H   ILE A 353      26.825   3.323   6.457  1.00  0.00           H  
ATOM   4558  HA  ILE A 353      27.717   2.239   3.968  1.00  0.00           H  
ATOM   4559  HB  ILE A 353      25.773   1.169   5.843  1.00  0.00           H  
ATOM   4560 HG12 ILE A 353      28.413   0.206   5.319  1.00  0.00           H  
ATOM   4561 HG13 ILE A 353      28.067   1.239   6.522  1.00  0.00           H  
ATOM   4562 HG21 ILE A 353      25.772  -0.870   4.620  1.00  0.00           H  
ATOM   4563 HG22 ILE A 353      25.242   0.342   3.668  1.00  0.00           H  
ATOM   4564 HG23 ILE A 353      26.768  -0.209   3.512  1.00  0.00           H  
ATOM   4565 HD11 ILE A 353      27.031  -1.431   6.328  1.00  0.00           H  
ATOM   4566 HD12 ILE A 353      28.207  -0.962   7.359  1.00  0.00           H  
ATOM   4567 HD13 ILE A 353      26.689  -0.389   7.538  1.00  0.00           H  
ATOM   4568  N   THR A 354      24.641   3.048   4.035  1.00  0.00           N  
ATOM   4569  CA  THR A 354      23.391   3.210   3.295  1.00  0.00           C  
ATOM   4570  C   THR A 354      23.558   4.105   2.088  1.00  0.00           C  
ATOM   4571  O   THR A 354      23.053   3.814   1.009  1.00  0.00           O  
ATOM   4572  CB  THR A 354      22.271   3.823   4.200  1.00  0.00           C  
ATOM   4573  OG1 THR A 354      21.041   3.869   3.480  1.00  0.00           O  
ATOM   4574  CG2 THR A 354      22.606   5.243   4.670  1.00  0.00           C  
ATOM   4575  H   THR A 354      24.737   3.329   5.045  1.00  0.00           H  
ATOM   4576  HA  THR A 354      23.090   2.296   2.980  1.00  0.00           H  
ATOM   4577  HB  THR A 354      22.153   3.217   5.011  1.00  0.00           H  
ATOM   4578 HG21 THR A 354      23.592   5.396   4.594  1.00  0.00           H  
ATOM   4579 HG22 THR A 354      22.121   5.907   4.100  1.00  0.00           H  
ATOM   4580 HG23 THR A 354      22.324   5.355   5.624  1.00  0.00           H  
ATOM   4581  HG1 THR A 354      21.212   3.863   2.488  1.00  0.00           H  
ATOM   4582  N   GLU A 355      24.282   5.194   2.303  1.00  0.00           N  
ATOM   4583  CA  GLU A 355      24.510   6.221   1.290  1.00  0.00           C  
ATOM   4584  C   GLU A 355      25.120   5.638   0.019  1.00  0.00           C  
ATOM   4585  O   GLU A 355      24.861   6.110  -1.089  1.00  0.00           O  
ATOM   4586  CB  GLU A 355      25.447   7.306   1.839  1.00  0.00           C  
ATOM   4587  CG  GLU A 355      26.854   6.815   2.183  1.00  0.00           C  
ATOM   4588  CD  GLU A 355      27.684   7.815   2.967  1.00  0.00           C  
ATOM   4589  OE1 GLU A 355      27.110   8.768   3.552  1.00  0.00           O  
ATOM   4590  OE2 GLU A 355      28.923   7.625   3.008  1.00  0.00           O  
ATOM   4591  H   GLU A 355      24.683   5.258   3.272  1.00  0.00           H  
ATOM   4592  HA  GLU A 355      23.635   6.673   1.064  1.00  0.00           H  
ATOM   4593  HB2 GLU A 355      25.537   8.001   1.147  1.00  0.00           H  
ATOM   4594  HB3 GLU A 355      25.046   7.658   2.666  1.00  0.00           H  
ATOM   4595  HG2 GLU A 355      26.766   6.001   2.735  1.00  0.00           H  
ATOM   4596  HG3 GLU A 355      27.329   6.630   1.337  1.00  0.00           H  
ATOM   4597  N   GLU A 356      25.950   4.621   0.203  1.00  0.00           N  
ATOM   4598  CA  GLU A 356      26.635   3.977  -0.907  1.00  0.00           C  
ATOM   4599  C   GLU A 356      25.662   3.300  -1.820  1.00  0.00           C  
ATOM   4600  O   GLU A 356      25.774   3.366  -3.051  1.00  0.00           O  
ATOM   4601  CB  GLU A 356      27.602   2.942  -0.400  1.00  0.00           C  
ATOM   4602  CG  GLU A 356      28.686   3.549   0.430  1.00  0.00           C  
ATOM   4603  CD  GLU A 356      29.455   2.524   1.195  1.00  0.00           C  
ATOM   4604  OE1 GLU A 356      29.924   2.850   2.312  1.00  0.00           O  
ATOM   4605  OE2 GLU A 356      29.586   1.391   0.671  1.00  0.00           O  
ATOM   4606  H   GLU A 356      26.067   4.328   1.195  1.00  0.00           H  
ATOM   4607  HA  GLU A 356      27.166   4.669  -1.418  1.00  0.00           H  
ATOM   4608  HB2 GLU A 356      27.105   2.312   0.164  1.00  0.00           H  
ATOM   4609  HB3 GLU A 356      28.019   2.509  -1.175  1.00  0.00           H  
ATOM   4610  HG2 GLU A 356      29.316   4.015  -0.168  1.00  0.00           H  
ATOM   4611  HG3 GLU A 356      28.277   4.167   1.081  1.00  0.00           H  
ATOM   4612  N   LEU A 357      24.703   2.640  -1.204  1.00  0.00           N  
ATOM   4613  CA  LEU A 357      23.690   1.946  -1.966  1.00  0.00           C  
ATOM   4614  C   LEU A 357      22.743   2.924  -2.618  1.00  0.00           C  
ATOM   4615  O   LEU A 357      22.359   2.753  -3.759  1.00  0.00           O  
ATOM   4616  CB  LEU A 357      22.955   0.961  -1.099  1.00  0.00           C  
ATOM   4617  CG  LEU A 357      23.941  -0.163  -0.802  1.00  0.00           C  
ATOM   4618  CD1 LEU A 357      25.070   0.315   0.097  1.00  0.00           C  
ATOM   4619  CD2 LEU A 357      23.234  -1.362  -0.232  1.00  0.00           C  
ATOM   4620  H   LEU A 357      24.739   2.662  -0.172  1.00  0.00           H  
ATOM   4621  HA  LEU A 357      24.142   1.406  -2.689  1.00  0.00           H  
ATOM   4622  HB2 LEU A 357      22.734   1.382  -0.265  1.00  0.00           H  
ATOM   4623  HB3 LEU A 357      22.227   0.586  -1.598  1.00  0.00           H  
ATOM   4624  HG  LEU A 357      24.325  -0.498  -1.667  1.00  0.00           H  
ATOM   4625 HD11 LEU A 357      24.692   0.643   0.964  1.00  0.00           H  
ATOM   4626 HD12 LEU A 357      25.700  -0.442   0.275  1.00  0.00           H  
ATOM   4627 HD13 LEU A 357      25.564   1.060  -0.353  1.00  0.00           H  
ATOM   4628 HD21 LEU A 357      22.553  -1.702  -0.886  1.00  0.00           H  
ATOM   4629 HD22 LEU A 357      23.896  -2.093  -0.042  1.00  0.00           H  
ATOM   4630 HD23 LEU A 357      22.770  -1.113   0.622  1.00  0.00           H  
ATOM   4631  N   GLN A 358      22.397   3.985  -1.910  1.00  0.00           N  
ATOM   4632  CA  GLN A 358      21.602   5.064  -2.524  1.00  0.00           C  
ATOM   4633  C   GLN A 358      22.163   5.350  -3.910  1.00  0.00           C  
ATOM   4634  O   GLN A 358      21.430   5.662  -4.844  1.00  0.00           O  
ATOM   4635  CB  GLN A 358      21.647   6.374  -1.717  1.00  0.00           C  
ATOM   4636  CG  GLN A 358      21.035   6.343  -0.315  1.00  0.00           C  
ATOM   4637  CD  GLN A 358      20.895   7.736   0.292  1.00  0.00           C  
ATOM   4638  H   GLN A 358      22.714   4.000  -0.933  1.00  0.00           H  
ATOM   4639  HA  GLN A 358      20.669   4.731  -2.629  1.00  0.00           H  
ATOM   4640  HB2 GLN A 358      22.614   6.659  -1.625  1.00  0.00           H  
ATOM   4641  HB3 GLN A 358      21.167   7.092  -2.247  1.00  0.00           H  
ATOM   4642  HG2 GLN A 358      20.129   5.930  -0.372  1.00  0.00           H  
ATOM   4643  HG3 GLN A 358      21.622   5.796   0.277  1.00  0.00           H  
ATOM   4644  OE1 GLN A 358      20.878   8.743  -0.429  1.00  0.00           O  
ATOM   4645  NE2 GLN A 358      20.785   7.799   1.627  1.00  0.00           N  
ATOM   4646 HE21 GLN A 358      20.703   8.689   2.094  1.00  0.00           H  
ATOM   4647 HE22 GLN A 358      20.785   6.929   2.153  1.00  0.00           H  
ATOM   4648  N   LYS A 359      23.480   5.218  -4.018  1.00  0.00           N  
ATOM   4649  CA  LYS A 359      24.229   5.599  -5.222  1.00  0.00           C  
ATOM   4650  C   LYS A 359      23.950   4.789  -6.494  1.00  0.00           C  
ATOM   4651  O   LYS A 359      24.155   5.265  -7.621  1.00  0.00           O  
ATOM   4652  CB  LYS A 359      25.724   5.580  -4.918  1.00  0.00           C  
ATOM   4653  CG  LYS A 359      26.178   6.813  -4.120  1.00  0.00           C  
ATOM   4654  CD  LYS A 359      27.482   7.420  -4.659  1.00  0.00           C  
ATOM   4655  CE  LYS A 359      27.679   8.875  -4.201  1.00  0.00           C  
ATOM   4656  NZ  LYS A 359      28.669   9.618  -5.053  1.00  0.00           N  
ATOM   4657  H   LYS A 359      23.945   4.817  -3.169  1.00  0.00           H  
ATOM   4658  HA  LYS A 359      24.031   6.589  -5.424  1.00  0.00           H  
ATOM   4659  HB2 LYS A 359      25.929   4.775  -4.379  1.00  0.00           H  
ATOM   4660  HB3 LYS A 359      26.222   5.569  -5.775  1.00  0.00           H  
ATOM   4661  HG2 LYS A 359      25.458   7.509  -4.165  1.00  0.00           H  
ATOM   4662  HG3 LYS A 359      26.319   6.546  -3.165  1.00  0.00           H  
ATOM   4663  HD2 LYS A 359      28.247   6.880  -4.325  1.00  0.00           H  
ATOM   4664  HD3 LYS A 359      27.455   7.406  -5.653  1.00  0.00           H  
ATOM   4665  HE2 LYS A 359      26.794   9.346  -4.241  1.00  0.00           H  
ATOM   4666  HE3 LYS A 359      28.003   8.871  -3.251  1.00  0.00           H  
ATOM   4667  HZ1 LYS A 359      28.490  10.596  -4.980  1.00  0.00           H  
ATOM   4668  HZ2 LYS A 359      29.591   9.415  -4.731  1.00  0.00           H  
ATOM   4669  HZ3 LYS A 359      28.567   9.323  -6.000  1.00  0.00           H  
ATOM   4670  N   TYR A 360      23.475   3.570  -6.295  1.00  0.00           N  
ATOM   4671  CA  TYR A 360      23.186   2.640  -7.392  1.00  0.00           C  
ATOM   4672  C   TYR A 360      22.428   1.458  -6.822  1.00  0.00           C  
ATOM   4673  O   TYR A 360      22.182   1.421  -5.616  1.00  0.00           O  
ATOM   4674  CB  TYR A 360      24.488   2.142  -8.007  1.00  0.00           C  
ATOM   4675  CG  TYR A 360      25.394   1.389  -7.033  1.00  0.00           C  
ATOM   4676  CD1 TYR A 360      25.303   0.007  -6.884  1.00  0.00           C  
ATOM   4677  CD2 TYR A 360      26.353   2.063  -6.271  1.00  0.00           C  
ATOM   4678  CE1 TYR A 360      26.137  -0.678  -6.006  1.00  0.00           C  
ATOM   4679  CE2 TYR A 360      27.193   1.380  -5.393  1.00  0.00           C  
ATOM   4680  CZ  TYR A 360      27.077   0.016  -5.272  1.00  0.00           C  
ATOM   4681  OH  TYR A 360      27.914  -0.646  -4.421  1.00  0.00           O  
ATOM   4682  H   TYR A 360      23.321   3.321  -5.291  1.00  0.00           H  
ATOM   4683  HA  TYR A 360      22.600   3.107  -8.049  1.00  0.00           H  
ATOM   4684  HB2 TYR A 360      24.270   1.524  -8.759  1.00  0.00           H  
ATOM   4685  HB3 TYR A 360      25.000   2.926  -8.350  1.00  0.00           H  
ATOM   4686  HD1 TYR A 360      24.626  -0.504  -7.416  1.00  0.00           H  
ATOM   4687  HD2 TYR A 360      26.438   3.054  -6.359  1.00  0.00           H  
ATOM   4688  HE1 TYR A 360      26.053  -1.673  -5.911  1.00  0.00           H  
ATOM   4689  HE2 TYR A 360      27.871   1.884  -4.859  1.00  0.00           H  
ATOM   4690  HH  TYR A 360      27.891  -1.625  -4.625  1.00  0.00           H  
ATOM   4691  N   GLY A 361      22.090   0.479  -7.654  1.00  0.00           N  
ATOM   4692  CA  GLY A 361      21.530  -0.788  -7.142  1.00  0.00           C  
ATOM   4693  C   GLY A 361      20.035  -1.065  -7.124  1.00  0.00           C  
ATOM   4694  O   GLY A 361      19.589  -2.062  -6.536  1.00  0.00           O  
ATOM   4695  H   GLY A 361      22.245   0.668  -8.653  1.00  0.00           H  
ATOM   4696  HA2 GLY A 361      22.007  -1.576  -7.659  1.00  0.00           H  
ATOM   4697  HA3 GLY A 361      21.905  -0.927  -6.165  1.00  0.00           H  
ATOM   4698  N   VAL A 362      19.237  -0.215  -7.745  1.00  0.00           N  
ATOM   4699  CA  VAL A 362      17.854  -0.606  -7.961  1.00  0.00           C  
ATOM   4700  C   VAL A 362      17.985  -1.935  -8.688  1.00  0.00           C  
ATOM   4701  O   VAL A 362      18.724  -2.029  -9.676  1.00  0.00           O  
ATOM   4702  CB  VAL A 362      17.088   0.400  -8.818  1.00  0.00           C  
ATOM   4703  CG1 VAL A 362      15.679  -0.110  -9.119  1.00  0.00           C  
ATOM   4704  CG2 VAL A 362      17.049   1.768  -8.122  1.00  0.00           C  
ATOM   4705  H   VAL A 362      19.646   0.668  -8.035  1.00  0.00           H  
ATOM   4706  HA  VAL A 362      17.436  -0.773  -7.092  1.00  0.00           H  
ATOM   4707  HB  VAL A 362      17.556   0.481  -9.694  1.00  0.00           H  
ATOM   4708 HG11 VAL A 362      15.735  -0.885  -9.747  1.00  0.00           H  
ATOM   4709 HG12 VAL A 362      15.243  -0.399  -8.268  1.00  0.00           H  
ATOM   4710 HG13 VAL A 362      15.144   0.623  -9.538  1.00  0.00           H  
ATOM   4711 HG21 VAL A 362      17.745   2.357  -8.527  1.00  0.00           H  
ATOM   4712 HG22 VAL A 362      16.145   2.170  -8.250  1.00  0.00           H  
ATOM   4713 HG23 VAL A 362      17.232   1.641  -7.150  1.00  0.00           H  
ATOM   4714  N   ASP A 363      17.312  -2.967  -8.196  1.00  0.00           N  
ATOM   4715  CA  ASP A 363      17.652  -4.326  -8.635  1.00  0.00           C  
ATOM   4716  C   ASP A 363      16.687  -4.981  -9.607  1.00  0.00           C  
ATOM   4717  O   ASP A 363      15.491  -4.716  -9.630  1.00  0.00           O  
ATOM   4718  CB  ASP A 363      17.915  -5.252  -7.442  1.00  0.00           C  
ATOM   4719  CG  ASP A 363      18.350  -6.662  -7.871  1.00  0.00           C  
ATOM   4720  OD1 ASP A 363      19.408  -6.804  -8.519  1.00  0.00           O  
ATOM   4721  OD2 ASP A 363      17.634  -7.632  -7.562  1.00  0.00           O  
ATOM   4722  H   ASP A 363      16.576  -2.748  -7.522  1.00  0.00           H  
ATOM   4723  HA  ASP A 363      18.560  -4.260  -9.111  1.00  0.00           H  
ATOM   4724  HB2 ASP A 363      18.640  -4.856  -6.895  1.00  0.00           H  
ATOM   4725  HB3 ASP A 363      17.078  -5.330  -6.918  1.00  0.00           H  
ATOM   4726  N   ILE A 364      17.278  -5.862 -10.401  1.00  0.00           N  
ATOM   4727  CA  ILE A 364      16.583  -6.678 -11.372  1.00  0.00           C  
ATOM   4728  C   ILE A 364      15.498  -7.494 -10.696  1.00  0.00           C  
ATOM   4729  O   ILE A 364      15.734  -8.125  -9.680  1.00  0.00           O  
ATOM   4730  CB  ILE A 364      17.542  -7.659 -12.054  1.00  0.00           C  
ATOM   4731  CG1 ILE A 364      18.440  -6.918 -13.050  1.00  0.00           C  
ATOM   4732  CG2 ILE A 364      16.761  -8.766 -12.730  1.00  0.00           C  
ATOM   4733  CD1 ILE A 364      19.267  -5.803 -12.456  1.00  0.00           C  
ATOM   4734  H   ILE A 364      18.327  -5.917 -10.259  1.00  0.00           H  
ATOM   4735  HA  ILE A 364      16.118  -6.045 -11.998  1.00  0.00           H  
ATOM   4736  HB  ILE A 364      18.126  -8.059 -11.356  1.00  0.00           H  
ATOM   4737 HG12 ILE A 364      19.054  -7.588 -13.477  1.00  0.00           H  
ATOM   4738 HG13 ILE A 364      17.854  -6.536 -13.771  1.00  0.00           H  
ATOM   4739 HG21 ILE A 364      17.393  -9.426 -13.135  1.00  0.00           H  
ATOM   4740 HG22 ILE A 364      16.185  -9.231 -12.058  1.00  0.00           H  
ATOM   4741 HG23 ILE A 364      16.183  -8.381 -13.449  1.00  0.00           H  
ATOM   4742 HD11 ILE A 364      19.868  -6.175 -11.750  1.00  0.00           H  
ATOM   4743 HD12 ILE A 364      19.818  -5.379 -13.174  1.00  0.00           H  
ATOM   4744 HD13 ILE A 364      18.661  -5.118 -12.052  1.00  0.00           H  
ATOM   4745  N   PRO A 365      14.292  -7.444 -11.248  1.00  0.00           N  
ATOM   4746  CA  PRO A 365      13.104  -8.206 -10.882  1.00  0.00           C  
ATOM   4747  C   PRO A 365      13.125  -9.665 -11.340  1.00  0.00           C  
ATOM   4748  O   PRO A 365      14.050 -10.073 -12.042  1.00  0.00           O  
ATOM   4749  CB  PRO A 365      11.995  -7.452 -11.595  1.00  0.00           C  
ATOM   4750  CG  PRO A 365      12.503  -6.085 -11.757  1.00  0.00           C  
ATOM   4751  CD  PRO A 365      13.954  -6.220 -11.985  1.00  0.00           C  
ATOM   4752  HA  PRO A 365      12.943  -8.156  -9.874  1.00  0.00           H  
ATOM   4753  HB2 PRO A 365      11.795  -7.879 -12.488  1.00  0.00           H  
ATOM   4754  HB3 PRO A 365      11.147  -7.468 -11.047  1.00  0.00           H  
ATOM   4755  HG2 PRO A 365      12.051  -5.625 -12.539  1.00  0.00           H  
ATOM   4756  HG3 PRO A 365      12.312  -5.532 -10.930  1.00  0.00           H  
ATOM   4757  HD2 PRO A 365      14.176  -6.328 -12.957  1.00  0.00           H  
ATOM   4758  HD3 PRO A 365      14.470  -5.440 -11.618  1.00  0.00           H  
ATOM   4759  N   GLU A 366      12.104 -10.427 -10.943  1.00  0.00           N  
ATOM   4760  CA  GLU A 366      12.065 -11.883 -11.177  1.00  0.00           C  
ATOM   4761  C   GLU A 366      10.855 -12.420 -11.949  1.00  0.00           C  
ATOM   4762  O   GLU A 366      10.991 -13.386 -12.701  1.00  0.00           O  
ATOM   4763  CB  GLU A 366      12.195 -12.649  -9.851  1.00  0.00           C  
ATOM   4764  CG  GLU A 366      13.506 -12.389  -9.065  1.00  0.00           C  
ATOM   4765  CD  GLU A 366      14.798 -12.763  -9.832  1.00  0.00           C  
ATOM   4766  OE1 GLU A 366      14.717 -13.213 -10.991  1.00  0.00           O  
ATOM   4767  OE2 GLU A 366      15.909 -12.599  -9.277  1.00  0.00           O  
ATOM   4768  H   GLU A 366      11.341  -9.913 -10.457  1.00  0.00           H  
ATOM   4769  HA  GLU A 366      12.925 -12.161 -11.669  1.00  0.00           H  
ATOM   4770  HB2 GLU A 366      11.451 -12.373  -9.267  1.00  0.00           H  
ATOM   4771  HB3 GLU A 366      12.168 -13.613 -10.052  1.00  0.00           H  
ATOM   4772  HG2 GLU A 366      13.554 -11.427  -8.866  1.00  0.00           H  
ATOM   4773  HG3 GLU A 366      13.485 -12.936  -8.248  1.00  0.00           H  
ATOM   4774  N   ASP A 367       9.683 -11.823 -11.765  1.00  0.00           N  
ATOM   4775  CA  ASP A 367       8.513 -12.235 -12.550  1.00  0.00           C  
ATOM   4776  C   ASP A 367       8.834 -12.124 -14.019  1.00  0.00           C  
ATOM   4777  O   ASP A 367       9.390 -11.127 -14.468  1.00  0.00           O  
ATOM   4778  CB  ASP A 367       7.308 -11.342 -12.317  1.00  0.00           C  
ATOM   4779  CG  ASP A 367       6.479 -11.758 -11.180  1.00  0.00           C  
ATOM   4780  OD1 ASP A 367       6.834 -12.738 -10.491  1.00  0.00           O  
ATOM   4781  OD2 ASP A 367       5.454 -11.076 -10.986  1.00  0.00           O  
ATOM   4782  H   ASP A 367       9.665 -11.080 -11.057  1.00  0.00           H  
ATOM   4783  HA  ASP A 367       8.353 -13.202 -12.347  1.00  0.00           H  
ATOM   4784  HB2 ASP A 367       7.650 -10.411 -12.164  1.00  0.00           H  
ATOM   4785  HB3 ASP A 367       6.760 -11.351 -13.158  1.00  0.00           H  
ATOM   4786  N   GLU A 368       8.426 -13.138 -14.767  1.00  0.00           N  
ATOM   4787  CA  GLU A 368       8.528 -13.114 -16.221  1.00  0.00           C  
ATOM   4788  C   GLU A 368       7.896 -11.802 -16.669  1.00  0.00           C  
ATOM   4789  O   GLU A 368       8.399 -11.109 -17.553  1.00  0.00           O  
ATOM   4790  CB  GLU A 368       7.789 -14.312 -16.839  1.00  0.00           C  
ATOM   4791  CG  GLU A 368       8.228 -15.699 -16.334  1.00  0.00           C  
ATOM   4792  CD  GLU A 368       9.703 -16.012 -16.575  1.00  0.00           C  
ATOM   4793  OE1 GLU A 368      10.373 -15.281 -17.339  1.00  0.00           O  
ATOM   4794  OE2 GLU A 368      10.191 -17.009 -15.997  1.00  0.00           O  
ATOM   4795  H   GLU A 368       8.032 -13.942 -14.236  1.00  0.00           H  
ATOM   4796  HA  GLU A 368       9.477 -13.139 -16.496  1.00  0.00           H  
ATOM   4797  HB2 GLU A 368       6.829 -14.215 -16.627  1.00  0.00           H  
ATOM   4798  HB3 GLU A 368       7.947 -14.293 -17.814  1.00  0.00           H  
ATOM   4799  HG2 GLU A 368       8.072 -15.730 -15.362  1.00  0.00           H  
ATOM   4800  HG3 GLU A 368       7.698 -16.378 -16.812  1.00  0.00           H  
ATOM   4801  N   ASN A 369       6.797 -11.480 -15.995  1.00  0.00           N  
ATOM   4802  CA  ASN A 369       6.031 -10.234 -16.169  1.00  0.00           C  
ATOM   4803  C   ASN A 369       6.696  -9.023 -15.515  1.00  0.00           C  
ATOM   4804  O   ASN A 369       6.756  -7.930 -16.075  1.00  0.00           O  
ATOM   4805  CB  ASN A 369       4.614 -10.433 -15.590  1.00  0.00           C  
ATOM   4806  CG  ASN A 369       3.722  -9.208 -15.745  1.00  0.00           C  
ATOM   4807  H   ASN A 369       6.501 -12.218 -15.294  1.00  0.00           H  
ATOM   4808  HA  ASN A 369       5.993 -10.050 -17.164  1.00  0.00           H  
ATOM   4809  HB2 ASN A 369       4.189 -11.199 -16.066  1.00  0.00           H  
ATOM   4810  HB3 ASN A 369       4.703 -10.642 -14.619  1.00  0.00           H  
ATOM   4811  OD1 ASN A 369       4.165  -8.080 -15.546  1.00  0.00           O  
ATOM   4812  ND2 ASN A 369       2.446  -9.434 -16.078  1.00  0.00           N  
ATOM   4813 HD21 ASN A 369       2.133 -10.376 -16.203  1.00  0.00           H  
ATOM   4814 HD22 ASN A 369       1.819  -8.672 -16.198  1.00  0.00           H  
ATOM   4815  N   GLU A 370       7.179  -9.249 -14.310  1.00  0.00           N  
ATOM   4816  CA  GLU A 370       7.854  -8.231 -13.520  1.00  0.00           C  
ATOM   4817  C   GLU A 370       9.094  -7.800 -14.277  1.00  0.00           C  
ATOM   4818  O   GLU A 370       9.419  -6.613 -14.313  1.00  0.00           O  
ATOM   4819  CB  GLU A 370       8.247  -8.812 -12.162  1.00  0.00           C  
ATOM   4820  CG  GLU A 370       8.935  -7.896 -11.186  1.00  0.00           C  
ATOM   4821  CD  GLU A 370       9.438  -8.641  -9.906  1.00  0.00           C  
ATOM   4822  OE1 GLU A 370       9.266  -9.883  -9.809  1.00  0.00           O  
ATOM   4823  OE2 GLU A 370      10.033  -7.992  -9.005  1.00  0.00           O  
ATOM   4824  H   GLU A 370       7.036 -10.231 -13.964  1.00  0.00           H  
ATOM   4825  HA  GLU A 370       7.251  -7.450 -13.387  1.00  0.00           H  
ATOM   4826  HB2 GLU A 370       7.408  -9.143 -11.729  1.00  0.00           H  
ATOM   4827  HB3 GLU A 370       8.858  -9.585 -12.336  1.00  0.00           H  
ATOM   4828  HG2 GLU A 370       9.732  -7.509 -11.606  1.00  0.00           H  
ATOM   4829  HG3 GLU A 370       8.303  -7.215 -10.873  1.00  0.00           H  
ATOM   4830  N   LYS A 371       9.741  -8.807 -14.885  1.00  0.00           N  
ATOM   4831  CA  LYS A 371      11.039  -8.708 -15.649  1.00  0.00           C  
ATOM   4832  C   LYS A 371      10.995  -7.688 -16.779  1.00  0.00           C  
ATOM   4833  O   LYS A 371      11.775  -6.738 -16.851  1.00  0.00           O  
ATOM   4834  CB  LYS A 371      11.451 -10.114 -16.214  1.00  0.00           C  
ATOM   4835  CG  LYS A 371      12.834 -10.230 -16.918  1.00  0.00           C  
ATOM   4836  CD  LYS A 371      13.399 -11.683 -16.954  1.00  0.00           C  
ATOM   4837  CE  LYS A 371      12.507 -12.690 -17.706  1.00  0.00           C  
ATOM   4838  NZ  LYS A 371      13.068 -14.080 -17.743  1.00  0.00           N  
ATOM   4839  H   LYS A 371       9.246  -9.742 -14.787  1.00  0.00           H  
ATOM   4840  HA  LYS A 371      11.759  -8.446 -14.988  1.00  0.00           H  
ATOM   4841  HB2 LYS A 371      11.442 -10.763 -15.446  1.00  0.00           H  
ATOM   4842  HB3 LYS A 371      10.745 -10.392 -16.875  1.00  0.00           H  
ATOM   4843  HG2 LYS A 371      12.741  -9.906 -17.861  1.00  0.00           H  
ATOM   4844  HG3 LYS A 371      13.490  -9.649 -16.433  1.00  0.00           H  
ATOM   4845  HD2 LYS A 371      14.294 -11.656 -17.401  1.00  0.00           H  
ATOM   4846  HD3 LYS A 371      13.507 -11.998 -16.011  1.00  0.00           H  
ATOM   4847  HE2 LYS A 371      11.604 -12.711 -17.258  1.00  0.00           H  
ATOM   4848  HE3 LYS A 371      12.381 -12.361 -18.651  1.00  0.00           H  
ATOM   4849  HZ1 LYS A 371      13.567 -14.253 -16.896  1.00  0.00           H  
ATOM   4850  HZ2 LYS A 371      12.318 -14.732 -17.834  1.00  0.00           H  
ATOM   4851  HZ3 LYS A 371      13.685 -14.162 -18.523  1.00  0.00           H  
ATOM   4852  N   MET A 372      10.023  -7.916 -17.633  1.00  0.00           N  
ATOM   4853  CA  MET A 372       9.897  -7.256 -18.919  1.00  0.00           C  
ATOM   4854  C   MET A 372       9.720  -5.763 -18.839  1.00  0.00           C  
ATOM   4855  O   MET A 372      10.187  -5.018 -19.681  1.00  0.00           O  
ATOM   4856  CB  MET A 372       8.686  -7.848 -19.549  1.00  0.00           C  
ATOM   4857  CG  MET A 372       8.234  -7.265 -20.793  1.00  0.00           C  
ATOM   4858  SD  MET A 372       6.653  -8.189 -20.959  1.00  0.00           S  
ATOM   4859  CE  MET A 372       6.800  -9.775 -20.127  1.00  0.00           C  
ATOM   4860  H   MET A 372       9.322  -8.637 -17.300  1.00  0.00           H  
ATOM   4861  HA  MET A 372      10.749  -7.446 -19.452  1.00  0.00           H  
ATOM   4862  HB2 MET A 372       8.856  -8.860 -19.691  1.00  0.00           H  
ATOM   4863  HB3 MET A 372       7.914  -7.816 -18.860  1.00  0.00           H  
ATOM   4864  HG2 MET A 372       8.032  -6.320 -20.711  1.00  0.00           H  
ATOM   4865  HG3 MET A 372       8.804  -7.494 -21.543  1.00  0.00           H  
ATOM   4866  HE1 MET A 372       6.676  -9.647 -19.143  1.00  0.00           H  
ATOM   4867  HE2 MET A 372       6.100 -10.399 -20.474  1.00  0.00           H  
ATOM   4868  HE3 MET A 372       7.706 -10.160 -20.302  1.00  0.00           H  
ATOM   4869  N   PHE A 373       9.019  -5.323 -17.823  1.00  0.00           N  
ATOM   4870  CA  PHE A 373       8.718  -3.922 -17.721  1.00  0.00           C  
ATOM   4871  C   PHE A 373      10.002  -3.108 -17.701  1.00  0.00           C  
ATOM   4872  O   PHE A 373      10.110  -2.042 -18.311  1.00  0.00           O  
ATOM   4873  CB  PHE A 373       7.925  -3.676 -16.458  1.00  0.00           C  
ATOM   4874  CG  PHE A 373       7.627  -2.231 -16.217  1.00  0.00           C  
ATOM   4875  CD1 PHE A 373       6.555  -1.602 -16.864  1.00  0.00           C  
ATOM   4876  CD2 PHE A 373       8.415  -1.488 -15.335  1.00  0.00           C  
ATOM   4877  CE1 PHE A 373       6.265  -0.257 -16.623  1.00  0.00           C  
ATOM   4878  CE2 PHE A 373       8.136  -0.129 -15.094  1.00  0.00           C  
ATOM   4879  CZ  PHE A 373       7.061   0.489 -15.747  1.00  0.00           C  
ATOM   4880  H   PHE A 373       8.720  -6.036 -17.141  1.00  0.00           H  
ATOM   4881  HA  PHE A 373       8.224  -3.657 -18.556  1.00  0.00           H  
ATOM   4882  HB2 PHE A 373       7.064  -4.156 -16.536  1.00  0.00           H  
ATOM   4883  HB3 PHE A 373       8.454  -4.010 -15.691  1.00  0.00           H  
ATOM   4884  HD1 PHE A 373       5.993  -2.116 -17.500  1.00  0.00           H  
ATOM   4885  HD2 PHE A 373       9.182  -1.919 -14.869  1.00  0.00           H  
ATOM   4886  HE1 PHE A 373       5.481   0.171 -17.084  1.00  0.00           H  
ATOM   4887  HE2 PHE A 373       8.713   0.390 -14.454  1.00  0.00           H  
ATOM   4888  HZ  PHE A 373       6.863   1.449 -15.590  1.00  0.00           H  
ATOM   4889  N   PHE A 374      10.978  -3.641 -16.985  1.00  0.00           N  
ATOM   4890  CA  PHE A 374      12.262  -2.969 -16.786  1.00  0.00           C  
ATOM   4891  C   PHE A 374      12.961  -2.677 -18.148  1.00  0.00           C  
ATOM   4892  O   PHE A 374      13.506  -1.595 -18.377  1.00  0.00           O  
ATOM   4893  CB  PHE A 374      13.105  -3.823 -15.807  1.00  0.00           C  
ATOM   4894  CG  PHE A 374      14.469  -3.253 -15.475  1.00  0.00           C  
ATOM   4895  CD1 PHE A 374      14.655  -2.322 -14.466  1.00  0.00           C  
ATOM   4896  CD2 PHE A 374      15.577  -3.687 -16.163  1.00  0.00           C  
ATOM   4897  CE1 PHE A 374      15.940  -1.815 -14.164  1.00  0.00           C  
ATOM   4898  CE2 PHE A 374      16.866  -3.187 -15.864  1.00  0.00           C  
ATOM   4899  CZ  PHE A 374      17.040  -2.254 -14.862  1.00  0.00           C  
ATOM   4900  H   PHE A 374      10.759  -4.576 -16.575  1.00  0.00           H  
ATOM   4901  HA  PHE A 374      12.072  -2.073 -16.376  1.00  0.00           H  
ATOM   4902  HB2 PHE A 374      12.593  -3.900 -14.963  1.00  0.00           H  
ATOM   4903  HB3 PHE A 374      13.239  -4.710 -16.226  1.00  0.00           H  
ATOM   4904  HD1 PHE A 374      13.880  -1.994 -13.933  1.00  0.00           H  
ATOM   4905  HD2 PHE A 374      15.489  -4.369 -16.891  1.00  0.00           H  
ATOM   4906  HE1 PHE A 374      16.024  -1.129 -13.431  1.00  0.00           H  
ATOM   4907  HE2 PHE A 374      17.654  -3.528 -16.402  1.00  0.00           H  
ATOM   4908  HZ  PHE A 374      17.948  -1.904 -14.647  1.00  0.00           H  
ATOM   4909  N   LEU A 375      12.904  -3.652 -19.045  1.00  0.00           N  
ATOM   4910  CA  LEU A 375      13.545  -3.551 -20.375  1.00  0.00           C  
ATOM   4911  C   LEU A 375      12.818  -2.634 -21.309  1.00  0.00           C  
ATOM   4912  O   LEU A 375      13.400  -2.059 -22.232  1.00  0.00           O  
ATOM   4913  CB  LEU A 375      13.590  -4.898 -21.097  1.00  0.00           C  
ATOM   4914  CG  LEU A 375      14.783  -5.779 -20.769  1.00  0.00           C  
ATOM   4915  CD1 LEU A 375      14.743  -6.264 -19.346  1.00  0.00           C  
ATOM   4916  CD2 LEU A 375      14.789  -6.937 -21.743  1.00  0.00           C  
ATOM   4917  H   LEU A 375      12.373  -4.496 -18.743  1.00  0.00           H  
ATOM   4918  HA  LEU A 375      14.489  -3.204 -20.232  1.00  0.00           H  
ATOM   4919  HB2 LEU A 375      12.767  -5.401 -20.852  1.00  0.00           H  
ATOM   4920  HB3 LEU A 375      13.607  -4.718 -22.075  1.00  0.00           H  
ATOM   4921  HG  LEU A 375      15.628  -5.252 -20.922  1.00  0.00           H  
ATOM   4922 HD11 LEU A 375      13.909  -6.799 -19.189  1.00  0.00           H  
ATOM   4923 HD12 LEU A 375      15.541  -6.842 -19.158  1.00  0.00           H  
ATOM   4924 HD13 LEU A 375      14.751  -5.483 -18.717  1.00  0.00           H  
ATOM   4925 HD21 LEU A 375      14.864  -6.591 -22.681  1.00  0.00           H  
ATOM   4926 HD22 LEU A 375      15.568  -7.538 -21.551  1.00  0.00           H  
ATOM   4927 HD23 LEU A 375      13.939  -7.460 -21.652  1.00  0.00           H  
ATOM   4928  N   ILE A 376      11.512  -2.597 -21.104  1.00  0.00           N  
ATOM   4929  CA  ILE A 376      10.641  -1.695 -21.836  1.00  0.00           C  
ATOM   4930  C   ILE A 376      10.887  -0.298 -21.329  1.00  0.00           C  
ATOM   4931  O   ILE A 376      10.590   0.681 -22.002  1.00  0.00           O  
ATOM   4932  CB  ILE A 376       9.176  -1.994 -21.612  1.00  0.00           C  
ATOM   4933  CG1 ILE A 376       8.855  -3.484 -21.843  1.00  0.00           C  
ATOM   4934  CG2 ILE A 376       8.346  -1.103 -22.545  1.00  0.00           C  
ATOM   4935  CD1 ILE A 376       7.508  -3.781 -21.491  1.00  0.00           C  
ATOM   4936  H   ILE A 376      11.166  -3.264 -20.380  1.00  0.00           H  
ATOM   4937  HA  ILE A 376      10.946  -1.719 -22.784  1.00  0.00           H
[truncated: 981,251 more chars]
