# Supplementary material for: Computational identification of host genomic biomarkers highlighting their functions, pathways and regulators that influence SARS-CoV-2 infections and drug repurposing
Source: Sci Rep. 2022 Mar 11;12:4279. doi: 10.1038/s41598-022-08073-8 (PMC8915158; doi:10.1038/s41598-022-08073-8)
Supplement: Supplementary file 4 — Supplementary Information 4. [file 41598_2022_8073_MOESM4_ESM.zip › Supplementary File_S4/snrpd2_pH_7.pdb]

COMPND    C:\Users\NHM-LAB\Downloads\snrpd2\z8gi2tfu2w.pqr 
AUTHOR    GENERATED BY OPEN BABEL 3.1.1
ATOM      1  N   PRO 2  42      -3.757   8.681 -51.919  1.00  0.00           N  
ATOM      2  CA  PRO 2  42      -2.445   8.393 -52.531  1.00  0.00           C  
ATOM      3  C   PRO 2  42      -1.289   9.223 -51.928  1.00  0.00           C  
ATOM      4  O   PRO 2  42      -0.444   8.680 -51.205  1.00  0.00           O  
ATOM      5  CB  PRO 2  42      -2.668   8.710 -54.021  1.00  0.00           C  
ATOM      6  CG  PRO 2  42      -3.863   9.614 -54.070  1.00  0.00           C  
ATOM      7  CD  PRO 2  42      -4.676   9.393 -52.827  1.00  0.00           C  
ATOM      8  HA  PRO 2  42      -2.234   7.403 -52.469  1.00  0.00           H  
ATOM      9  HB2 PRO 2  42      -1.858   9.165 -54.408  1.00  0.00           H  
ATOM     10  HB3 PRO 2  42      -2.836   7.865 -54.539  1.00  0.00           H  
ATOM     11  HG2 PRO 2  42      -3.565  10.584 -54.138  1.00  0.00           H  
ATOM     12  HG3 PRO 2  42      -4.415   9.418 -54.902  1.00  0.00           H  
ATOM     13  HD2 PRO 2  42      -4.968  10.261 -52.418  1.00  0.00           H  
ATOM     14  HD3 PRO 2  42      -5.488   8.833 -53.013  1.00  0.00           H  
ATOM     15  H3  PRO 2  42      -3.663   9.422 -51.252  1.00  0.00           H  
ATOM     16  H2  PRO 2  42      -4.091   7.859 -51.451  1.00  0.00           H  
ATOM     17  N   SER 2  43      -1.266  10.523 -52.228  1.00  0.00           N  
ATOM     18  CA  SER 2  43      -0.368  11.481 -51.585  1.00  0.00           C  
ATOM     19  C   SER 2  43      -1.250  12.532 -50.881  1.00  0.00           C  
ATOM     20  O   SER 2  43      -0.932  13.728 -50.838  1.00  0.00           O  
ATOM     21  CB  SER 2  43       0.605  12.103 -52.606  1.00  0.00           C  
ATOM     22  OG  SER 2  43      -0.072  12.828 -53.623  1.00  0.00           O  
ATOM     23  H   SER 2  43      -1.953  10.800 -52.971  1.00  0.00           H  
ATOM     24  HA  SER 2  43       0.149  11.007 -50.886  1.00  0.00           H  
ATOM     25  HB2 SER 2  43       1.221  12.722 -52.121  1.00  0.00           H  
ATOM     26  HB3 SER 2  43       1.133  11.367 -53.028  1.00  0.00           H  
ATOM     27  HG  SER 2  43      -0.736  12.231 -54.069  1.00  0.00           H  
ATOM     28  N   VAL 2  44      -2.385  12.053 -50.365  1.00  0.00           N  
ATOM     29  CA  VAL 2  44      -3.195  12.764 -49.378  1.00  0.00           C  
ATOM     30  C   VAL 2  44      -2.799  12.174 -48.027  1.00  0.00           C  
ATOM     31  O   VAL 2  44      -1.941  11.305 -47.986  1.00  0.00           O  
ATOM     32  CB  VAL 2  44      -4.707  12.552 -49.630  1.00  0.00           C  
ATOM     33  CG1 VAL 2  44      -5.013  12.764 -51.107  1.00  0.00           C  
ATOM     34  CG2 VAL 2  44      -5.179  11.164 -49.196  1.00  0.00           C  
ATOM     35  H   VAL 2  44      -2.650  11.104 -50.736  1.00  0.00           H  
ATOM     36  HA  VAL 2  44      -2.934  13.714 -49.386  1.00  0.00           H  
ATOM     37  HB  VAL 2  44      -5.195  13.252 -49.127  1.00  0.00           H  
ATOM     38 HG11 VAL 2  44      -4.513  13.563 -51.440  1.00  0.00           H  
ATOM     39 HG12 VAL 2  44      -4.732  11.956 -51.625  1.00  0.00           H  
ATOM     40 HG13 VAL 2  44      -5.995  12.912 -51.226  1.00  0.00           H  
ATOM     41 HG21 VAL 2  44      -4.766  10.939 -48.315  1.00  0.00           H  
ATOM     42 HG22 VAL 2  44      -6.174  11.169 -49.113  1.00  0.00           H  
ATOM     43 HG23 VAL 2  44      -4.899  10.495 -49.882  1.00  0.00           H  
ATOM     44  N   PRO 2  45      -3.389  12.659 -46.919  1.00  0.00           N  
ATOM     45  CA  PRO 2  45      -3.298  11.980 -45.629  1.00  0.00           C  
ATOM     46  C   PRO 2  45      -4.624  11.317 -45.297  1.00  0.00           C  
ATOM     47  O   PRO 2  45      -5.588  11.573 -46.011  1.00  0.00           O  
ATOM     48  CB  PRO 2  45      -2.986  13.117 -44.658  1.00  0.00           C  
ATOM     49  CG  PRO 2  45      -3.467  14.356 -45.330  1.00  0.00           C  
ATOM     50  CD  PRO 2  45      -3.862  14.038 -46.747  1.00  0.00           C  
ATOM     51  HA  PRO 2  45      -2.551  11.310 -45.629  1.00  0.00           H  
ATOM     52  HB2 PRO 2  45      -3.462  12.975 -43.781  1.00  0.00           H  
ATOM     53  HB3 PRO 2  45      -1.997  13.166 -44.475  1.00  0.00           H  
ATOM     54  HG2 PRO 2  45      -4.260  14.751 -44.819  1.00  0.00           H  
ATOM     55  HG3 PRO 2  45      -2.738  15.072 -45.315  1.00  0.00           H  
ATOM     56  HD2 PRO 2  45      -4.852  14.090 -46.870  1.00  0.00           H  
ATOM     57  HD3 PRO 2  45      -3.412  14.650 -47.398  1.00  0.00           H  
ATOM     58  N   PRO 2  46      -4.667  10.465 -44.236  1.00  0.00           N  
ATOM     59  CA  PRO 2  46      -5.829   9.643 -43.910  1.00  0.00           C  
ATOM     60  C   PRO 2  46      -6.731  10.311 -42.913  1.00  0.00           C  
ATOM     61  O   PRO 2  46      -6.242  10.888 -41.953  1.00  0.00           O  
ATOM     62  CB  PRO 2  46      -5.201   8.448 -43.219  1.00  0.00           C  
ATOM     63  CG  PRO 2  46      -4.091   9.046 -42.438  1.00  0.00           C  
ATOM     64  CD  PRO 2  46      -3.594  10.228 -43.247  1.00  0.00           C  
ATOM     65  HA  PRO 2  46      -6.335   9.397 -44.755  1.00  0.00           H  
ATOM     66  HB2 PRO 2  46      -5.862   7.995 -42.618  1.00  0.00           H  
ATOM     67  HB3 PRO 2  46      -4.857   7.787 -43.888  1.00  0.00           H  
ATOM     68  HG2 PRO 2  46      -4.411   9.351 -41.532  1.00  0.00           H  
ATOM     69  HG3 PRO 2  46      -3.348   8.379 -42.300  1.00  0.00           H  
ATOM     70  HD2 PRO 2  46      -3.466  11.035 -42.668  1.00  0.00           H  
ATOM     71  HD3 PRO 2  46      -2.731  10.014 -43.709  1.00  0.00           H  
ATOM     72  N   ARG 2  47      -8.037  10.208 -43.107  1.00  0.00           N  
ATOM     73  CA  ARG 2  47      -8.959  10.930 -42.232  1.00  0.00           C  
ATOM     74  C   ARG 2  47      -9.595  10.092 -41.145  1.00  0.00           C  
ATOM     75  O   ARG 2  47     -10.165  10.652 -40.219  1.00  0.00           O  
ATOM     76  CB  ARG 2  47     -10.060  11.656 -43.032  1.00  0.00           C  
ATOM     77  CG  ARG 2  47      -9.844  13.161 -43.221  1.00  0.00           C  
ATOM     78  CD  ARG 2  47      -8.400  13.424 -43.587  1.00  0.00           C  
ATOM     79  NE  ARG 2  47      -8.234  14.427 -44.618  1.00  0.00           N  
ATOM     80  CZ  ARG 2  47      -7.359  15.412 -44.540  1.00  0.00           C  
ATOM     81  NH1 ARG 2  47      -6.583  15.532 -43.467  1.00  0.00           N  
ATOM     82  NH2 ARG 2  47      -7.251  16.272 -45.546  1.00  0.00           N  
ATOM     83  H   ARG 2  47      -8.331   9.609 -43.885  1.00  0.00           H  
ATOM     84  HA  ARG 2  47      -8.445  11.700 -41.793  1.00  0.00           H  
ATOM     85  HB2 ARG 2  47     -10.111  11.237 -43.937  1.00  0.00           H  
ATOM     86  HB3 ARG 2  47     -10.926  11.529 -42.552  1.00  0.00           H  
ATOM     87  HG2 ARG 2  47     -10.421  13.483 -43.956  1.00  0.00           H  
ATOM     88  HG3 ARG 2  47     -10.045  13.627 -42.373  1.00  0.00           H  
ATOM     89  HD2 ARG 2  47      -7.918  13.719 -42.755  1.00  0.00           H  
ATOM     90  HD3 ARG 2  47      -7.998  12.556 -43.899  1.00  0.00           H  
ATOM     91  HE  ARG 2  47      -8.815  14.371 -45.435  1.00  0.00           H  
ATOM     92 HH11 ARG 2  47      -6.632  14.877 -42.719  1.00  0.00           H  
ATOM     93 HH12 ARG 2  47      -5.932  16.299 -43.410  1.00  0.00           H  
ATOM     94 HH21 ARG 2  47      -7.817  16.160 -46.364  1.00  0.00           H  
ATOM     95 HH22 ARG 2  47      -6.604  17.032 -45.488  1.00  0.00           H  
ATOM     96  N   THR 2  48      -9.514   8.768 -41.247  1.00  0.00           N  
ATOM     97  CA  THR 2  48     -10.094   7.889 -40.225  1.00  0.00           C  
ATOM     98  C   THR 2  48      -9.044   6.937 -39.706  1.00  0.00           C  
ATOM     99  O   THR 2  48      -8.122   6.583 -40.455  1.00  0.00           O  
ATOM    100  CB  THR 2  48     -11.217   7.006 -40.784  1.00  0.00           C  
ATOM    101  OG1 THR 2  48     -10.647   5.904 -41.506  1.00  0.00           O  
ATOM    102  CG2 THR 2  48     -12.132   7.800 -41.696  1.00  0.00           C  
ATOM    103  H   THR 2  48      -9.021   8.420 -42.086  1.00  0.00           H  
ATOM    104  HA  THR 2  48     -10.417   8.462 -39.466  1.00  0.00           H  
ATOM    105  HB  THR 2  48     -11.760   6.628 -40.007  1.00  0.00           H  
ATOM    106 HG21 THR 2  48     -11.594   8.448 -42.242  1.00  0.00           H  
ATOM    107 HG22 THR 2  48     -12.621   7.180 -42.315  1.00  0.00           H  
ATOM    108 HG23 THR 2  48     -12.801   8.311 -41.150  1.00  0.00           H  
ATOM    109  HG1 THR 2  48     -11.319   5.162 -41.596  1.00  0.00           H  
ATOM    110  N   PRO 2  49      -9.205   6.482 -38.441  1.00  0.00           N  
ATOM    111  CA  PRO 2  49      -8.232   5.581 -37.775  1.00  0.00           C  
ATOM    112  C   PRO 2  49      -7.994   4.282 -38.535  1.00  0.00           C  
ATOM    113  O   PRO 2  49      -6.842   3.838 -38.673  1.00  0.00           O  
ATOM    114  CB  PRO 2  49      -8.855   5.304 -36.388  1.00  0.00           C  
ATOM    115  CG  PRO 2  49     -10.248   5.803 -36.460  1.00  0.00           C  
ATOM    116  CD  PRO 2  49     -10.326   6.834 -37.549  1.00  0.00           C  
ATOM    117  HA  PRO 2  49      -7.358   6.072 -37.616  1.00  0.00           H  
ATOM    118  HB2 PRO 2  49      -8.828   4.315 -36.190  1.00  0.00           H  
ATOM    119  HB3 PRO 2  49      -8.329   5.781 -35.672  1.00  0.00           H  
ATOM    120  HG2 PRO 2  49     -10.893   5.037 -36.648  1.00  0.00           H  
ATOM    121  HG3 PRO 2  49     -10.530   6.205 -35.567  1.00  0.00           H  
ATOM    122  HD2 PRO 2  49     -11.195   6.782 -38.043  1.00  0.00           H  
ATOM    123  HD3 PRO 2  49     -10.208   7.761 -37.188  1.00  0.00           H  
ATOM    124  N   GLN 2  50      -9.077   3.698 -39.038  1.00  0.00           N  
ATOM    125  CA  GLN 2  50      -8.961   2.466 -39.767  1.00  0.00           C  
ATOM    126  C   GLN 2  50      -8.092   2.617 -41.028  1.00  0.00           C  
ATOM    127  O   GLN 2  50      -7.298   1.728 -41.355  1.00  0.00           O  
ATOM    128  CB  GLN 2  50     -10.343   1.913 -40.105  1.00  0.00           C  
ATOM    129  CG  GLN 2  50     -10.300   0.394 -40.255  1.00  0.00           C  
ATOM    130  CD  GLN 2  50     -11.589  -0.220 -40.785  1.00  0.00           C  
ATOM    131  H   GLN 2  50      -9.964   4.195 -38.860  1.00  0.00           H  
ATOM    132  HA  GLN 2  50      -8.508   1.781 -39.176  1.00  0.00           H  
ATOM    133  HB2 GLN 2  50     -10.968   2.132 -39.372  1.00  0.00           H  
ATOM    134  HB3 GLN 2  50     -10.646   2.299 -40.964  1.00  0.00           H  
ATOM    135  HG2 GLN 2  50      -9.554   0.157 -40.885  1.00  0.00           H  
ATOM    136  HG3 GLN 2  50     -10.102  -0.010 -39.356  1.00  0.00           H  
ATOM    137  OE1 GLN 2  50     -12.647   0.426 -40.811  1.00  0.00           O  
ATOM    138  NE2 GLN 2  50     -11.503  -1.489 -41.206  1.00  0.00           N  
ATOM    139 HE21 GLN 2  50     -12.324  -1.968 -41.559  1.00  0.00           H  
ATOM    140 HE22 GLN 2  50     -10.603  -1.956 -41.164  1.00  0.00           H  
ATOM    141  N   GLU 2  51      -8.245   3.745 -41.720  1.00  0.00           N  
ATOM    142  CA  GLU 2  51      -7.456   4.035 -42.917  1.00  0.00           C  
ATOM    143  C   GLU 2  51      -6.014   4.202 -42.495  1.00  0.00           C  
ATOM    144  O   GLU 2  51      -5.111   3.711 -43.158  1.00  0.00           O  
ATOM    145  CB  GLU 2  51      -7.929   5.332 -43.608  1.00  0.00           C  
ATOM    146  CG  GLU 2  51      -7.747   5.435 -45.136  1.00  0.00           C  
ATOM    147  CD  GLU 2  51      -6.541   4.687 -45.721  1.00  0.00           C  
ATOM    148  OE1 GLU 2  51      -5.380   5.168 -45.637  1.00  0.00           O  
ATOM    149  OE2 GLU 2  51      -6.773   3.615 -46.318  1.00  0.00           O  
ATOM    150  H   GLU 2  51      -8.965   4.393 -41.340  1.00  0.00           H  
ATOM    151  HA  GLU 2  51      -7.538   3.281 -43.563  1.00  0.00           H  
ATOM    152  HB2 GLU 2  51      -8.903   5.431 -43.423  1.00  0.00           H  
ATOM    153  HB3 GLU 2  51      -7.424   6.088 -43.202  1.00  0.00           H  
ATOM    154  HG2 GLU 2  51      -8.561   5.062 -45.564  1.00  0.00           H  
ATOM    155  HG3 GLU 2  51      -7.638   6.394 -45.366  1.00  0.00           H  
ATOM    156  N   TYR 2  52      -5.794   4.913 -41.394  1.00  0.00           N  
ATOM    157  CA  TYR 2  52      -4.431   5.162 -40.932  1.00  0.00           C  
ATOM    158  C   TYR 2  52      -3.771   3.859 -40.648  1.00  0.00           C  
ATOM    159  O   TYR 2  52      -2.631   3.643 -41.024  1.00  0.00           O  
ATOM    160  CB  TYR 2  52      -4.396   5.991 -39.655  1.00  0.00           C  
ATOM    161  CG  TYR 2  52      -3.009   6.160 -39.034  1.00  0.00           C  
ATOM    162  CD1 TYR 2  52      -1.906   6.587 -39.796  1.00  0.00           C  
ATOM    163  CD2 TYR 2  52      -2.815   5.928 -37.678  1.00  0.00           C  
ATOM    164  CE1 TYR 2  52      -0.655   6.761 -39.214  1.00  0.00           C  
ATOM    165  CE2 TYR 2  52      -1.574   6.093 -37.085  1.00  0.00           C  
ATOM    166  CZ  TYR 2  52      -0.499   6.511 -37.844  1.00  0.00           C  
ATOM    167  OH  TYR 2  52       0.720   6.680 -37.212  1.00  0.00           O  
ATOM    168  H   TYR 2  52      -6.637   5.259 -40.914  1.00  0.00           H  
ATOM    169  HA  TYR 2  52      -3.936   5.628 -41.670  1.00  0.00           H  
ATOM    170  HB2 TYR 2  52      -4.751   6.904 -39.857  1.00  0.00           H  
ATOM    171  HB3 TYR 2  52      -4.980   5.551 -38.972  1.00  0.00           H  
ATOM    172  HD1 TYR 2  52      -2.027   6.767 -40.771  1.00  0.00           H  
ATOM    173  HD2 TYR 2  52      -3.592   5.635 -37.116  1.00  0.00           H  
ATOM    174  HE1 TYR 2  52       0.122   7.060 -39.758  1.00  0.00           H  
ATOM    175  HE2 TYR 2  52      -1.457   5.909 -36.107  1.00  0.00           H  
ATOM    176  HH  TYR 2  52       1.444   6.341 -37.808  1.00  0.00           H  
ATOM    177  N   LEU 2  53      -4.503   2.989 -39.971  1.00  0.00           N  
ATOM    178  CA  LEU 2  53      -3.959   1.704 -39.593  1.00  0.00           C  
ATOM    179  C   LEU 2  53      -3.621   0.874 -40.817  1.00  0.00           C  
ATOM    180  O   LEU 2  53      -2.493   0.419 -40.964  1.00  0.00           O  
ATOM    181  CB  LEU 2  53      -4.930   0.973 -38.681  1.00  0.00           C  
ATOM    182  CG  LEU 2  53      -4.884   1.414 -37.217  1.00  0.00           C  
ATOM    183  CD1 LEU 2  53      -5.688   0.426 -36.395  1.00  0.00           C  
ATOM    184  CD2 LEU 2  53      -3.460   1.513 -36.684  1.00  0.00           C  
ATOM    185  H   LEU 2  53      -5.463   3.301 -39.746  1.00  0.00           H  
ATOM    186  HA  LEU 2  53      -3.112   1.852 -39.066  1.00  0.00           H  
ATOM    187  HB2 LEU 2  53      -5.850   1.140 -39.010  1.00  0.00           H  
ATOM    188  HB3 LEU 2  53      -4.712   0.008 -38.706  1.00  0.00           H  
ATOM    189  HG  LEU 2  53      -5.284   2.318 -37.139  1.00  0.00           H  
ATOM    190 HD11 LEU 2  53      -5.294  -0.490 -36.488  1.00  0.00           H  
ATOM    191 HD12 LEU 2  53      -5.671   0.697 -35.431  1.00  0.00           H  
ATOM    192 HD13 LEU 2  53      -6.636   0.412 -36.717  1.00  0.00           H  
ATOM    193 HD21 LEU 2  53      -2.947   2.181 -37.224  1.00  0.00           H  
ATOM    194 HD22 LEU 2  53      -3.481   1.804 -35.727  1.00  0.00           H  
ATOM    195 HD23 LEU 2  53      -3.016   0.619 -36.751  1.00  0.00           H  
ATOM    196  N   ARG 2  54      -4.591   0.709 -41.707  1.00  0.00           N  
ATOM    197  CA  ARG 2  54      -4.343   0.053 -42.984  1.00  0.00           C  
ATOM    198  C   ARG 2  54      -3.069   0.621 -43.629  1.00  0.00           C  
ATOM    199  O   ARG 2  54      -2.288  -0.103 -44.229  1.00  0.00           O  
ATOM    200  CB  ARG 2  54      -5.565   0.214 -43.904  1.00  0.00           C  
ATOM    201  CG  ARG 2  54      -5.367  -0.271 -45.338  1.00  0.00           C  
ATOM    202  CD  ARG 2  54      -6.393   0.350 -46.275  1.00  0.00           C  
ATOM    203  NE  ARG 2  54      -6.069   0.103 -47.687  1.00  0.00           N  
ATOM    204  CZ  ARG 2  54      -5.429   0.942 -48.515  1.00  0.00           C  
ATOM    205  NH1 ARG 2  54      -5.014   2.136 -48.121  1.00  0.00           N  
ATOM    206  NH2 ARG 2  54      -5.210   0.582 -49.775  1.00  0.00           N  
ATOM    207  H   ARG 2  54      -5.516   1.078 -41.422  1.00  0.00           H  
ATOM    208  HA  ARG 2  54      -4.207  -0.928 -42.829  1.00  0.00           H  
ATOM    209  HB2 ARG 2  54      -6.322  -0.302 -43.506  1.00  0.00           H  
ATOM    210  HB3 ARG 2  54      -5.802   1.184 -43.937  1.00  0.00           H  
ATOM    211  HG2 ARG 2  54      -4.460  -0.011 -45.652  1.00  0.00           H  
ATOM    212  HG3 ARG 2  54      -5.475  -1.259 -45.370  1.00  0.00           H  
ATOM    213  HD2 ARG 2  54      -7.282  -0.048 -46.071  1.00  0.00           H  
ATOM    214  HD3 ARG 2  54      -6.408   1.332 -46.111  1.00  0.00           H  
ATOM    215  HE  ARG 2  54      -6.358  -0.793 -48.078  1.00  0.00           H  
ATOM    216 HH11 ARG 2  54      -5.160   2.424 -47.172  1.00  0.00           H  
ATOM    217 HH12 ARG 2  54      -4.556   2.748 -48.764  1.00  0.00           H  
ATOM    218 HH21 ARG 2  54      -5.507  -0.321 -50.093  1.00  0.00           H  
ATOM    219 HH22 ARG 2  54      -4.751   1.207 -50.403  1.00  0.00           H  
ATOM    220  N   ARG 2  55      -2.873   1.925 -43.493  1.00  0.00           N  
ATOM    221  CA  ARG 2  55      -1.706   2.599 -44.051  1.00  0.00           C  
ATOM    222  C   ARG 2  55      -0.418   2.189 -43.315  1.00  0.00           C  
ATOM    223  O   ARG 2  55       0.651   2.102 -43.934  1.00  0.00           O  
ATOM    224  CB  ARG 2  55      -1.914   4.122 -43.999  1.00  0.00           C  
ATOM    225  CG  ARG 2  55      -2.225   4.807 -45.343  1.00  0.00           C  
ATOM    226  CD  ARG 2  55      -2.627   6.253 -45.068  1.00  0.00           C  
ATOM    227  NE  ARG 2  55      -2.074   7.197 -46.035  1.00  0.00           N  
ATOM    228  CZ  ARG 2  55      -2.779   8.011 -46.821  1.00  0.00           C  
ATOM    229  NH1 ARG 2  55      -4.109   8.040 -46.785  1.00  0.00           N  
ATOM    230  NH2 ARG 2  55      -2.134   8.817 -47.660  1.00  0.00           N  
ATOM    231  H   ARG 2  55      -3.617   2.423 -42.958  1.00  0.00           H  
ATOM    232  HA  ARG 2  55      -1.610   2.342 -45.020  1.00  0.00           H  
ATOM    233  HB2 ARG 2  55      -2.677   4.312 -43.379  1.00  0.00           H  
ATOM    234  HB3 ARG 2  55      -1.081   4.539 -43.634  1.00  0.00           H  
ATOM    235  HG2 ARG 2  55      -1.418   4.807 -45.901  1.00  0.00           H  
ATOM    236  HG3 ARG 2  55      -2.980   4.349 -45.772  1.00  0.00           H  
ATOM    237  HD2 ARG 2  55      -3.626   6.303 -45.091  1.00  0.00           H  
ATOM    238  HD3 ARG 2  55      -2.304   6.491 -44.151  1.00  0.00           H  
ATOM    239  HE  ARG 2  55      -1.061   7.239 -46.118  1.00  0.00           H  
ATOM    240 HH11 ARG 2  55      -4.600   7.453 -46.141  1.00  0.00           H  
ATOM    241 HH12 ARG 2  55      -4.613   8.646 -47.398  1.00  0.00           H  
ATOM    242 HH21 ARG 2  55      -1.135   8.824 -47.684  1.00  0.00           H  
ATOM    243 HH22 ARG 2  55      -2.651   9.420 -48.269  1.00  0.00           H  
ATOM    244  N   VAL 2  56      -0.537   1.947 -42.001  1.00  0.00           N  
ATOM    245  CA  VAL 2  56       0.592   1.544 -41.130  1.00  0.00           C  
ATOM    246  C   VAL 2  56       1.024   0.141 -41.497  1.00  0.00           C  
ATOM    247  O   VAL 2  56       2.195  -0.132 -41.737  1.00  0.00           O  
ATOM    248  CB  VAL 2  56       0.208   1.536 -39.618  1.00  0.00           C  
ATOM    249  CG1 VAL 2  56       1.386   1.075 -38.766  1.00  0.00           C  
ATOM    250  CG2 VAL 2  56      -0.282   2.909 -39.153  1.00  0.00           C  
ATOM    251  H   VAL 2  56      -1.511   2.068 -41.632  1.00  0.00           H  
ATOM    252  HA  VAL 2  56       1.349   2.169 -41.311  1.00  0.00           H  
ATOM    253  HB  VAL 2  56      -0.518   0.869 -39.502  1.00  0.00           H  
ATOM    254 HG11 VAL 2  56       1.920   0.401 -39.275  1.00  0.00           H  
ATOM    255 HG12 VAL 2  56       1.963   1.860 -38.544  1.00  0.00           H  
ATOM    256 HG13 VAL 2  56       1.045   0.663 -37.922  1.00  0.00           H  
ATOM    257 HG21 VAL 2  56      -0.669   2.824 -38.236  1.00  0.00           H  
ATOM    258 HG22 VAL 2  56       0.489   3.543 -39.139  1.00  0.00           H  
ATOM    259 HG23 VAL 2  56      -0.980   3.238 -39.787  1.00  0.00           H  
ATOM    260  N   GLN 2  57       0.019  -0.724 -41.513  1.00  0.00           N  
ATOM    261  CA  GLN 2  57       0.093  -2.144 -41.863  1.00  0.00           C  
ATOM    262  C   GLN 2  57       0.831  -2.453 -43.142  1.00  0.00           C  
ATOM    263  O   GLN 2  57       1.620  -3.392 -43.214  1.00  0.00           O  
ATOM    264  CB  GLN 2  57      -1.334  -2.593 -42.065  1.00  0.00           C  
ATOM    265  CG  GLN 2  57      -1.621  -4.029 -41.775  1.00  0.00           C  
ATOM    266  CD  GLN 2  57      -2.858  -4.117 -40.899  1.00  0.00           C  
ATOM    267  H   GLN 2  57      -0.914  -0.274 -41.231  1.00  0.00           H  
ATOM    268  HA  GLN 2  57       0.577  -2.621 -41.096  1.00  0.00           H  
ATOM    269  HB2 GLN 2  57      -1.937  -2.024 -41.478  1.00  0.00           H  
ATOM    270  HB3 GLN 2  57      -1.598  -2.405 -43.029  1.00  0.00           H  
ATOM    271  HG2 GLN 2  57      -1.802  -4.510 -42.618  1.00  0.00           H  
ATOM    272  HG3 GLN 2  57      -0.863  -4.428 -41.285  1.00  0.00           H  
ATOM    273  OE1 GLN 2  57      -3.684  -3.189 -40.857  1.00  0.00           O  
ATOM    274  NE2 GLN 2  57      -2.980  -5.213 -40.167  1.00  0.00           N  
ATOM    275 HE21 GLN 2  57      -3.777  -5.339 -39.543  1.00  0.00           H  
ATOM    276 HE22 GLN 2  57      -2.265  -5.935 -40.234  1.00  0.00           H  
ATOM    277  N   ILE 2  58       0.516  -1.661 -44.156  1.00  0.00           N  
ATOM    278  CA  ILE 2  58       1.128  -1.747 -45.469  1.00  0.00           C  
ATOM    279  C   ILE 2  58       2.589  -1.348 -45.398  1.00  0.00           C  
ATOM    280  O   ILE 2  58       3.426  -1.938 -46.070  1.00  0.00           O  
ATOM    281  CB  ILE 2  58       0.418  -0.792 -46.455  1.00  0.00           C  
ATOM    282  CG1 ILE 2  58      -1.055  -1.215 -46.674  1.00  0.00           C  
ATOM    283  CG2 ILE 2  58       1.197  -0.673 -47.763  1.00  0.00           C  
ATOM    284  CD1 ILE 2  58      -1.267  -2.503 -47.442  1.00  0.00           C  
ATOM    285  H   ILE 2  58      -0.230  -0.951 -43.924  1.00  0.00           H  
ATOM    286  HA  ILE 2  58       1.106  -2.717 -45.730  1.00  0.00           H  
ATOM    287  HB  ILE 2  58       0.414   0.118 -46.055  1.00  0.00           H  
ATOM    288 HG12 ILE 2  58      -1.489  -1.297 -45.770  1.00  0.00           H  
ATOM    289 HG13 ILE 2  58      -1.517  -0.466 -47.164  1.00  0.00           H  
ATOM    290 HG21 ILE 2  58       0.764   0.012 -48.345  1.00  0.00           H  
ATOM    291 HG22 ILE 2  58       2.136  -0.399 -47.565  1.00  0.00           H  
ATOM    292 HG23 ILE 2  58       1.197  -1.555 -48.229  1.00  0.00           H  
ATOM    293 HD11 ILE 2  58      -0.830  -3.256 -46.952  1.00  0.00           H  
ATOM    294 HD12 ILE 2  58      -2.246  -2.681 -47.525  1.00  0.00           H  
ATOM    295 HD13 ILE 2  58      -0.863  -2.416 -48.351  1.00  0.00           H  
ATOM    296  N   GLU 2  59       2.874  -0.320 -44.604  1.00  0.00           N  
ATOM    297  CA  GLU 2  59       4.242   0.148 -44.362  1.00  0.00           C  
ATOM    298  C   GLU 2  59       5.045  -0.906 -43.582  1.00  0.00           C  
ATOM    299  O   GLU 2  59       6.236  -1.147 -43.849  1.00  0.00           O  
ATOM    300  CB  GLU 2  59       4.186   1.478 -43.595  1.00  0.00           C  
ATOM    301  CG  GLU 2  59       5.529   2.067 -43.173  1.00  0.00           C  
ATOM    302  CD  GLU 2  59       5.473   2.732 -41.802  1.00  0.00           C  
ATOM    303  OE1 GLU 2  59       4.914   2.121 -40.851  1.00  0.00           O  
ATOM    304  OE2 GLU 2  59       6.002   3.862 -41.674  1.00  0.00           O  
ATOM    305  H   GLU 2  59       2.037   0.129 -44.164  1.00  0.00           H  
ATOM    306  HA  GLU 2  59       4.698   0.330 -45.237  1.00  0.00           H  
ATOM    307  HB2 GLU 2  59       3.742   2.142 -44.182  1.00  0.00           H  
ATOM    308  HB3 GLU 2  59       3.656   1.325 -42.771  1.00  0.00           H  
ATOM    309  HG2 GLU 2  59       6.182   1.337 -43.121  1.00  0.00           H  
ATOM    310  HG3 GLU 2  59       5.783   2.755 -43.824  1.00  0.00           H  
ATOM    311  N   ALA 2  60       4.362  -1.534 -42.626  1.00  0.00           N  
ATOM    312  CA  ALA 2  60       4.936  -2.572 -41.773  1.00  0.00           C  
ATOM    313  C   ALA 2  60       5.153  -3.911 -42.478  1.00  0.00           C  
ATOM    314  O   ALA 2  60       5.868  -4.761 -41.959  1.00  0.00           O  
ATOM    315  CB  ALA 2  60       4.047  -2.778 -40.560  1.00  0.00           C  
ATOM    316  H   ALA 2  60       3.365  -1.216 -42.537  1.00  0.00           H  
ATOM    317  HA  ALA 2  60       5.837  -2.244 -41.426  1.00  0.00           H  
ATOM    318  HB1 ALA 2  60       3.137  -2.406 -40.743  1.00  0.00           H  
ATOM    319  HB2 ALA 2  60       3.971  -3.755 -40.361  1.00  0.00           H  
ATOM    320  HB3 ALA 2  60       4.443  -2.310 -39.770  1.00  0.00           H  
ATOM    321  N   ALA 2  61       4.511  -4.116 -43.627  1.00  0.00           N  
ATOM    322  CA  ALA 2  61       4.847  -5.230 -44.510  1.00  0.00           C  
ATOM    323  C   ALA 2  61       6.034  -4.889 -45.436  1.00  0.00           C  
ATOM    324  O   ALA 2  61       6.705  -5.775 -45.921  1.00  0.00           O  
ATOM    325  CB  ALA 2  61       3.633  -5.655 -45.320  1.00  0.00           C  
ATOM    326  H   ALA 2  61       3.763  -3.426 -43.836  1.00  0.00           H  
ATOM    327  HA  ALA 2  61       5.107  -6.027 -43.949  1.00  0.00           H  
ATOM    328  HB1 ALA 2  61       2.858  -5.809 -44.707  1.00  0.00           H  
ATOM    329  HB2 ALA 2  61       3.399  -4.937 -45.976  1.00  0.00           H  
ATOM    330  HB3 ALA 2  61       3.838  -6.500 -45.813  1.00  0.00           H  
ATOM    331  N   GLN 2  62       6.305  -3.614 -45.680  1.00  0.00           N  
ATOM    332  CA  GLN 2  62       7.469  -3.239 -46.494  1.00  0.00           C  
ATOM    333  C   GLN 2  62       8.754  -3.360 -45.702  1.00  0.00           C  
ATOM    334  O   GLN 2  62       9.810  -3.615 -46.274  1.00  0.00           O  
ATOM    335  CB  GLN 2  62       7.336  -1.816 -47.075  1.00  0.00           C  
ATOM    336  CG  GLN 2  62       7.018  -1.774 -48.568  1.00  0.00           C  
ATOM    337  CD  GLN 2  62       5.832  -2.647 -48.952  1.00  0.00           C  
ATOM    338  H   GLN 2  62       5.655  -2.931 -45.266  1.00  0.00           H  
ATOM    339  HA  GLN 2  62       7.517  -3.880 -47.270  1.00  0.00           H  
ATOM    340  HB2 GLN 2  62       6.603  -1.341 -46.587  1.00  0.00           H  
ATOM    341  HB3 GLN 2  62       8.200  -1.331 -46.927  1.00  0.00           H  
ATOM    342  HG2 GLN 2  62       6.813  -0.829 -48.824  1.00  0.00           H  
ATOM    343  HG3 GLN 2  62       7.822  -2.088 -49.074  1.00  0.00           H  
ATOM    344  OE1 GLN 2  62       5.953  -3.562 -49.774  1.00  0.00           O  
ATOM    345  NE2 GLN 2  62       4.683  -2.380 -48.346  1.00  0.00           N  
ATOM    346 HE21 GLN 2  62       3.844  -2.912 -48.562  1.00  0.00           H  
ATOM    347 HE22 GLN 2  62       4.652  -1.630 -47.657  1.00  0.00           H  
ATOM    348  N   CYS 2  63       8.660  -3.163 -44.389  1.00  0.00           N  
ATOM    349  CA  CYS 2  63       9.826  -3.255 -43.513  1.00  0.00           C  
ATOM    350  C   CYS 2  63      10.332  -4.693 -43.399  1.00  0.00           C  
ATOM    351  O   CYS 2  63       9.564  -5.647 -43.585  1.00  0.00           O  
ATOM    352  CB  CYS 2  63       9.508  -2.709 -42.115  1.00  0.00           C  
ATOM    353  SG  CYS 2  63       9.811  -0.939 -41.925  1.00  0.00           S  
ATOM    354  H   CYS 2  63       7.705  -2.943 -44.048  1.00  0.00           H  
ATOM    355  HA  CYS 2  63      10.565  -2.696 -43.911  1.00  0.00           H  
ATOM    356  HB2 CYS 2  63       8.545  -2.887 -41.927  1.00  0.00           H  
ATOM    357  HB3 CYS 2  63      10.077  -3.199 -41.457  1.00  0.00           H  
ATOM    358  HG  CYS 2  63       8.967  -0.434 -42.108  1.00  0.00           H  
ATOM    359  N   PRO 2  64      11.639  -4.854 -43.101  1.00  0.00           N  
ATOM    360  CA  PRO 2  64      12.101  -6.197 -42.788  1.00  0.00           C  
ATOM    361  C   PRO 2  64      11.507  -6.596 -41.454  1.00  0.00           C  
ATOM    362  O   PRO 2  64      11.421  -5.781 -40.535  1.00  0.00           O  
ATOM    363  CB  PRO 2  64      13.623  -6.052 -42.704  1.00  0.00           C  
ATOM    364  CG  PRO 2  64      13.872  -4.613 -42.397  1.00  0.00           C  
ATOM    365  CD  PRO 2  64      12.710  -3.841 -42.964  1.00  0.00           C  
ATOM    366  HA  PRO 2  64      11.846  -6.842 -43.503  1.00  0.00           H  
ATOM    367  HB2 PRO 2  64      13.995  -6.644 -41.979  1.00  0.00           H  
ATOM    368  HB3 PRO 2  64      14.052  -6.314 -43.576  1.00  0.00           H  
ATOM    369  HG2 PRO 2  64      13.942  -4.471 -41.399  1.00  0.00           H  
ATOM    370  HG3 PRO 2  64      14.741  -4.308 -42.814  1.00  0.00           H  
ATOM    371  HD2 PRO 2  64      12.419  -3.109 -42.346  1.00  0.00           H  
ATOM    372  HD3 PRO 2  64      12.932  -3.446 -43.859  1.00  0.00           H  
ATOM    373  N   ASP 2  65      11.075  -7.839 -41.361  1.00  0.00           N  
ATOM    374  CA  ASP 2  65      10.456  -8.360 -40.146  1.00  0.00           C  
ATOM    375  C   ASP 2  65      11.432  -8.570 -38.957  1.00  0.00           C  
ATOM    376  O   ASP 2  65      11.077  -8.405 -37.797  1.00  0.00           O  
ATOM    377  CB  ASP 2  65       9.800  -9.680 -40.498  1.00  0.00           C  
ATOM    378  CG  ASP 2  65       8.795 -10.095 -39.482  1.00  0.00           C  
ATOM    379  OD1 ASP 2  65       7.835  -9.330 -39.264  1.00  0.00           O  
ATOM    380  OD2 ASP 2  65       8.957 -11.186 -38.903  1.00  0.00           O  
ATOM    381  H   ASP 2  65      11.211  -8.416 -42.220  1.00  0.00           H  
ATOM    382  HA  ASP 2  65       9.772  -7.673 -39.834  1.00  0.00           H  
ATOM    383  HB2 ASP 2  65       9.351  -9.574 -41.380  1.00  0.00           H  
ATOM    384  HB3 ASP 2  65      10.513 -10.371 -40.557  1.00  0.00           H  
ATOM    385  N   VAL 2  66      12.657  -8.958 -39.275  1.00  0.00           N  
ATOM    386  CA  VAL 2  66      13.704  -9.209 -38.306  1.00  0.00           C  
ATOM    387  C   VAL 2  66      14.909  -8.426 -38.730  1.00  0.00           C  
ATOM    388  O   VAL 2  66      15.259  -8.428 -39.893  1.00  0.00           O  
ATOM    389  CB  VAL 2  66      14.183 -10.654 -38.388  1.00  0.00           C  
ATOM    390  CG1 VAL 2  66      15.041 -10.996 -37.179  1.00  0.00           C  
ATOM    391  CG2 VAL 2  66      13.012 -11.597 -38.560  1.00  0.00           C  
ATOM    392  H   VAL 2  66      12.808  -9.071 -40.315  1.00  0.00           H  
ATOM    393  HA  VAL 2  66      13.398  -8.867 -37.420  1.00  0.00           H  
ATOM    394  HB  VAL 2  66      14.768 -10.741 -39.190  1.00  0.00           H  
ATOM    395 HG11 VAL 2  66      14.760 -10.435 -36.400  1.00  0.00           H  
ATOM    396 HG12 VAL 2  66      14.927 -11.963 -36.951  1.00  0.00           H  
ATOM    397 HG13 VAL 2  66      16.002 -10.816 -37.389  1.00  0.00           H  
ATOM    398 HG21 VAL 2  66      12.525 -11.375 -39.406  1.00  0.00           H  
ATOM    399 HG22 VAL 2  66      13.346 -12.540 -38.606  1.00  0.00           H  
ATOM    400 HG23 VAL 2  66      12.389 -11.502 -37.782  1.00  0.00           H  
ATOM    401  N   VAL 2  67      15.602  -7.798 -37.816  1.00  0.00           N  
ATOM    402  CA  VAL 2  67      16.728  -7.018 -38.265  1.00  0.00           C  
ATOM    403  C   VAL 2  67      17.854  -7.244 -37.306  1.00  0.00           C  
ATOM    404  O   VAL 2  67      17.665  -7.156 -36.099  1.00  0.00           O  
ATOM    405  CB  VAL 2  67      16.381  -5.512 -38.421  1.00  0.00           C  
ATOM    406  CG1 VAL 2  67      14.902  -5.308 -38.776  1.00  0.00           C  
ATOM    407  CG2 VAL 2  67      16.751  -4.711 -37.185  1.00  0.00           C  
ATOM    408  H   VAL 2  67      15.304  -7.900 -36.853  1.00  0.00           H  
ATOM    409  HA  VAL 2  67      17.005  -7.354 -39.165  1.00  0.00           H  
ATOM    410  HB  VAL 2  67      16.913  -5.159 -39.186  1.00  0.00           H  
ATOM    411 HG11 VAL 2  67      14.835  -4.698 -39.563  1.00  0.00           H  
ATOM    412 HG12 VAL 2  67      14.493  -6.191 -38.998  1.00  0.00           H  
ATOM    413 HG13 VAL 2  67      14.430  -4.904 -37.995  1.00  0.00           H  
ATOM    414 HG21 VAL 2  67      17.707  -4.424 -37.250  1.00  0.00           H  
ATOM    415 HG22 VAL 2  67      16.162  -3.905 -37.124  1.00  0.00           H  
ATOM    416 HG23 VAL 2  67      16.627  -5.280 -36.372  1.00  0.00           H  
ATOM    417  N   VAL 2  68      19.022  -7.557 -37.848  1.00  0.00           N  
ATOM    418  CA  VAL 2  68      20.194  -7.761 -37.019  1.00  0.00           C  
ATOM    419  C   VAL 2  68      21.261  -6.742 -37.389  1.00  0.00           C  
ATOM    420  O   VAL 2  68      21.484  -6.483 -38.564  1.00  0.00           O  
ATOM    421  CB  VAL 2  68      20.747  -9.192 -37.159  1.00  0.00           C  
ATOM    422  CG1 VAL 2  68      21.592  -9.548 -35.941  1.00  0.00           C  
ATOM    423  CG2 VAL 2  68      19.611 -10.196 -37.320  1.00  0.00           C  
ATOM    424  H   VAL 2  68      19.021  -7.640 -38.879  1.00  0.00           H  
ATOM    425  HA  VAL 2  68      19.937  -7.606 -36.063  1.00  0.00           H  
ATOM    426  HB  VAL 2  68      21.352  -9.207 -37.946  1.00  0.00           H  
ATOM    427 HG11 VAL 2  68      21.959  -8.712 -35.535  1.00  0.00           H  
ATOM    428 HG12 VAL 2  68      21.024 -10.023 -35.270  1.00  0.00           H  
ATOM    429 HG13 VAL 2  68      22.346 -10.142 -36.221  1.00  0.00           H  
ATOM    430 HG21 VAL 2  68      19.193 -10.078 -38.220  1.00  0.00           H  
ATOM    431 HG22 VAL 2  68      19.977 -11.122 -37.237  1.00  0.00           H  
ATOM    432 HG23 VAL 2  68      18.929 -10.037 -36.607  1.00  0.00           H  
ATOM    433  N   ALA 2  69      21.900  -6.168 -36.373  1.00  0.00           N  
ATOM    434  CA  ALA 2  69      22.951  -5.177 -36.550  1.00  0.00           C  
ATOM    435  C   ALA 2  69      24.268  -5.758 -36.062  1.00  0.00           C  
ATOM    436  O   ALA 2  69      24.336  -6.232 -34.934  1.00  0.00           O  
ATOM    437  CB  ALA 2  69      22.612  -3.926 -35.761  1.00  0.00           C  
ATOM    438  H   ALA 2  69      21.578  -6.494 -35.428  1.00  0.00           H  
ATOM    439  HA  ALA 2  69      23.035  -4.962 -37.524  1.00  0.00           H  
ATOM    440  HB1 ALA 2  69      23.342  -3.734 -35.105  1.00  0.00           H  
ATOM    441  HB2 ALA 2  69      22.516  -3.150 -36.385  1.00  0.00           H  
ATOM    442  HB3 ALA 2  69      21.752  -4.062 -35.268  1.00  0.00           H  
ATOM    443  N   GLN 2  70      25.306  -5.723 -36.902  1.00  0.00           N  
ATOM    444  CA  GLN 2  70      26.643  -6.231 -36.533  1.00  0.00           C  
ATOM    445  C   GLN 2  70      27.377  -5.157 -35.741  1.00  0.00           C  
ATOM    446  O   GLN 2  70      27.486  -4.036 -36.224  1.00  0.00           O  
ATOM    447  CB  GLN 2  70      27.467  -6.593 -37.783  1.00  0.00           C  
ATOM    448  CG  GLN 2  70      27.111  -7.928 -38.428  1.00  0.00           C  
ATOM    449  CD  GLN 2  70      25.736  -7.928 -39.077  1.00  0.00           C  
ATOM    450  H   GLN 2  70      25.097  -5.311 -37.834  1.00  0.00           H  
ATOM    451  HA  GLN 2  70      26.513  -7.021 -35.939  1.00  0.00           H  
ATOM    452  HB2 GLN 2  70      27.337  -5.871 -38.469  1.00  0.00           H  
ATOM    453  HB3 GLN 2  70      28.439  -6.620 -37.526  1.00  0.00           H  
ATOM    454  HG2 GLN 2  70      27.793  -8.136 -39.130  1.00  0.00           H  
ATOM    455  HG3 GLN 2  70      27.131  -8.639 -37.724  1.00  0.00           H  
ATOM    456  OE1 GLN 2  70      24.770  -8.435 -38.507  1.00  0.00           O  
ATOM    457  NE2 GLN 2  70      25.639  -7.347 -40.269  1.00  0.00           N  
ATOM    458 HE21 GLN 2  70      24.756  -7.322 -40.767  1.00  0.00           H  
ATOM    459 HE22 GLN 2  70      26.472  -6.924 -40.677  1.00  0.00           H  
ATOM    460  N   ILE 2  71      27.869  -5.484 -34.541  1.00  0.00           N  
ATOM    461  CA  ILE 2  71      28.634  -4.523 -33.706  1.00  0.00           C  
ATOM    462  C   ILE 2  71      30.127  -4.914 -33.680  1.00  0.00           C  
ATOM    463  O   ILE 2  71      30.480  -6.062 -33.968  1.00  0.00           O  
ATOM    464  CB  ILE 2  71      28.095  -4.439 -32.244  1.00  0.00           C  
ATOM    465  CG1 ILE 2  71      26.560  -4.566 -32.175  1.00  0.00           C  
ATOM    466  CG2 ILE 2  71      28.542  -3.153 -31.555  1.00  0.00           C  
ATOM    467  CD1 ILE 2  71      25.781  -3.429 -32.793  1.00  0.00           C  
ATOM    468  H   ILE 2  71      27.675  -6.458 -34.240  1.00  0.00           H  
ATOM    469  HA  ILE 2  71      28.578  -3.645 -34.177  1.00  0.00           H  
ATOM    470  HB  ILE 2  71      28.491  -5.201 -31.733  1.00  0.00           H  
ATOM    471 HG12 ILE 2  71      26.300  -5.426 -32.627  1.00  0.00           H  
ATOM    472 HG13 ILE 2  71      26.303  -4.645 -31.205  1.00  0.00           H  
ATOM    473 HG21 ILE 2  71      28.256  -3.172 -30.599  1.00  0.00           H  
ATOM    474 HG22 ILE 2  71      29.536  -3.079 -31.604  1.00  0.00           H  
ATOM    475 HG23 ILE 2  71      28.126  -2.370 -32.012  1.00  0.00           H  
ATOM    476 HD11 ILE 2  71      26.013  -3.355 -33.762  1.00  0.00           H  
ATOM    477 HD12 ILE 2  71      24.802  -3.606 -32.697  1.00  0.00           H  
ATOM    478 HD13 ILE 2  71      26.013  -2.575 -32.328  1.00  0.00           H  
ATOM    479  N   ASP 2  72      31.011  -3.971 -33.358  1.00  0.00           N  
ATOM    480  CA  ASP 2  72      32.430  -4.312 -33.202  1.00  0.00           C  
ATOM    481  C   ASP 2  72      32.925  -3.958 -31.797  1.00  0.00           C  
ATOM    482  O   ASP 2  72      32.490  -2.953 -31.192  1.00  0.00           O  
ATOM    483  CB  ASP 2  72      33.305  -3.677 -34.283  1.00  0.00           C  
ATOM    484  CG  ASP 2  72      33.056  -2.205 -34.437  1.00  0.00           C  
ATOM    485  OD1 ASP 2  72      32.156  -1.670 -33.748  1.00  0.00           O  
ATOM    486  OD2 ASP 2  72      33.759  -1.585 -35.256  1.00  0.00           O  
ATOM    487  H   ASP 2  72      30.630  -3.026 -33.234  1.00  0.00           H  
ATOM    488  HA  ASP 2  72      32.507  -5.309 -33.298  1.00  0.00           H  
ATOM    489  HB2 ASP 2  72      34.256  -3.822 -34.028  1.00  0.00           H  
ATOM    490  HB3 ASP 2  72      33.105  -4.134 -35.143  1.00  0.00           H  
ATOM    491  N   PRO 2  73      33.810  -4.812 -31.261  1.00  0.00           N  
ATOM    492  CA  PRO 2  73      34.221  -4.646 -29.861  1.00  0.00           C  
ATOM    493  C   PRO 2  73      35.058  -3.391 -29.585  1.00  0.00           C  
ATOM    494  O   PRO 2  73      34.642  -2.556 -28.778  1.00  0.00           O  
ATOM    495  CB  PRO 2  73      35.005  -5.936 -29.577  1.00  0.00           C  
ATOM    496  CG  PRO 2  73      34.493  -6.932 -30.585  1.00  0.00           C  
ATOM    497  CD  PRO 2  73      34.200  -6.131 -31.811  1.00  0.00           C  
ATOM    498  HA  PRO 2  73      33.404  -4.667 -29.247  1.00  0.00           H  
ATOM    499  HB2 PRO 2  73      35.989  -5.786 -29.696  1.00  0.00           H  
ATOM    500  HB3 PRO 2  73      34.834  -6.257 -28.643  1.00  0.00           H  
ATOM    501  HG2 PRO 2  73      35.191  -7.631 -30.763  1.00  0.00           H  
ATOM    502  HG3 PRO 2  73      33.666  -7.381 -30.235  1.00  0.00           H  
ATOM    503  HD2 PRO 2  73      35.004  -6.036 -32.396  1.00  0.00           H  
ATOM    504  HD3 PRO 2  73      33.446  -6.521 -32.340  1.00  0.00           H  
ATOM    505  N   LYS 2  79      33.728  -7.251 -17.449  1.00  0.00           N  
ATOM    506  CA  LYS 2  79      32.952  -7.604 -18.629  1.00  0.00           C  
ATOM    507  C   LYS 2  79      31.638  -8.339 -18.268  1.00  0.00           C  
ATOM    508  O   LYS 2  79      30.676  -8.266 -19.036  1.00  0.00           O  
ATOM    509  CB  LYS 2  79      33.801  -8.422 -19.639  1.00  0.00           C  
ATOM    510  CG  LYS 2  79      33.719  -7.914 -21.083  1.00  0.00           C  
ATOM    511  CD  LYS 2  79      34.343  -6.515 -21.200  1.00  0.00           C  
ATOM    512  CE  LYS 2  79      33.403  -5.457 -21.789  1.00  0.00           C  
ATOM    513  NZ  LYS 2  79      33.226  -5.588 -23.264  1.00  0.00           N  
ATOM    514  H   LYS 2  79      33.431  -7.467 -16.505  1.00  0.00           H  
ATOM    515  HA  LYS 2  79      32.709  -6.762 -19.132  1.00  0.00           H  
ATOM    516  HB2 LYS 2  79      34.750  -8.379 -19.344  1.00  0.00           H  
ATOM    517  HB3 LYS 2  79      33.476  -9.363 -19.617  1.00  0.00           H  
ATOM    518  HG2 LYS 2  79      34.218  -8.537 -21.675  1.00  0.00           H  
ATOM    519  HG3 LYS 2  79      32.766  -7.862 -21.356  1.00  0.00           H  
ATOM    520  HD2 LYS 2  79      34.622  -6.214 -20.285  1.00  0.00           H  
ATOM    521  HD3 LYS 2  79      35.155  -6.576 -21.786  1.00  0.00           H  
ATOM    522  HE2 LYS 2  79      32.505  -5.540 -21.339  1.00  0.00           H  
ATOM    523  HE3 LYS 2  79      33.777  -4.545 -21.581  1.00  0.00           H  
ATOM    524  HZ1 LYS 2  79      33.118  -6.553 -23.499  1.00  0.00           H  
ATOM    525  HZ2 LYS 2  79      32.413  -5.080 -23.545  1.00  0.00           H  
ATOM    526  HZ3 LYS 2  79      34.030  -5.218 -23.727  1.00  0.00           H  
ATOM    527  N   GLN 2  80      31.572  -9.024 -17.117  1.00  0.00           N  
ATOM    528  CA  GLN 2  80      30.341  -9.745 -16.728  1.00  0.00           C  
ATOM    529  C   GLN 2  80      30.220 -10.083 -15.216  1.00  0.00           C  
ATOM    530  O   GLN 2  80      31.045 -10.826 -14.719  1.00  0.00           O  
ATOM    531  CB  GLN 2  80      30.239 -11.034 -17.559  1.00  0.00           C  
ATOM    532  CG  GLN 2  80      28.820 -11.569 -17.649  1.00  0.00           C  
ATOM    533  CD  GLN 2  80      28.624 -12.580 -18.753  1.00  0.00           C  
ATOM    534  H   GLN 2  80      32.426  -9.006 -16.544  1.00  0.00           H  
ATOM    535  HA  GLN 2  80      29.548  -9.152 -16.967  1.00  0.00           H  
ATOM    536  HB2 GLN 2  80      30.562 -10.843 -18.482  1.00  0.00           H  
ATOM    537  HB3 GLN 2  80      30.811 -11.732 -17.135  1.00  0.00           H  
ATOM    538  HG2 GLN 2  80      28.585 -12.001 -16.773  1.00  0.00           H  
ATOM    539  HG3 GLN 2  80      28.197 -10.797 -17.805  1.00  0.00           H  
ATOM    540  OE1 GLN 2  80      29.263 -12.493 -19.803  1.00  0.00           O  
ATOM    541  NE2 GLN 2  80      27.714 -13.540 -18.532  1.00  0.00           N  
ATOM    542 HE21 GLN 2  80      27.521 -14.243 -19.234  1.00  0.00           H  
ATOM    543 HE22 GLN 2  80      27.223 -13.545 -17.641  1.00  0.00           H  
ATOM    544  N   SER 2  81      29.200  -9.577 -14.496  1.00  0.00           N  
ATOM    545  CA  SER 2  81      28.965  -9.964 -13.067  1.00  0.00           C  
ATOM    546  C   SER 2  81      28.930 -11.484 -12.880  1.00  0.00           C  
ATOM    547  O   SER 2  81      28.731 -12.255 -13.824  1.00  0.00           O  
ATOM    548  CB  SER 2  81      27.626  -9.436 -12.499  1.00  0.00           C  
ATOM    549  OG  SER 2  81      27.572  -8.029 -12.360  1.00  0.00           O  
ATOM    550  H   SER 2  81      28.598  -8.908 -15.000  1.00  0.00           H  
ATOM    551  HA  SER 2  81      29.734  -9.598 -12.531  1.00  0.00           H  
ATOM    552  HB2 SER 2  81      26.887  -9.734 -13.113  1.00  0.00           H  
ATOM    553  HB3 SER 2  81      27.480  -9.860 -11.598  1.00  0.00           H  
ATOM    554  HG  SER 2  81      28.246  -7.607 -12.966  1.00  0.00           H  
ATOM    555  N   VAL 2  82      29.083 -11.920 -11.642  1.00  0.00           N  
ATOM    556  CA  VAL 2  82      28.963 -13.336 -11.353  1.00  0.00           C  
ATOM    557  C   VAL 2  82      27.722 -13.587 -10.551  1.00  0.00           C  
ATOM    558  O   VAL 2  82      27.304 -12.761  -9.727  1.00  0.00           O  
ATOM    559  CB  VAL 2  82      30.147 -13.912 -10.558  1.00  0.00           C  
ATOM    560  CG1 VAL 2  82      31.322 -14.144 -11.482  1.00  0.00           C  
ATOM    561  CG2 VAL 2  82      30.529 -13.019  -9.372  1.00  0.00           C  
ATOM    562  H   VAL 2  82      29.285 -11.199 -10.936  1.00  0.00           H  
ATOM    563  HA  VAL 2  82      28.883 -13.827 -12.227  1.00  0.00           H  
ATOM    564  HB  VAL 2  82      29.870 -14.799 -10.205  1.00  0.00           H  
ATOM    565 HG11 VAL 2  82      31.775 -13.273 -11.679  1.00  0.00           H  
ATOM    566 HG12 VAL 2  82      31.977 -14.765 -11.048  1.00  0.00           H  
ATOM    567 HG13 VAL 2  82      31.003 -14.550 -12.340  1.00  0.00           H  
ATOM    568 HG21 VAL 2  82      30.795 -12.120  -9.715  1.00  0.00           H  
ATOM    569 HG22 VAL 2  82      29.742 -12.933  -8.764  1.00  0.00           H  
ATOM    570 HG23 VAL 2  82      31.293 -13.437  -8.884  1.00  0.00           H  
ATOM    571  N   ASN 2  83      27.155 -14.761 -10.792  1.00  0.00           N  
ATOM    572  CA  ASN 2  83      26.028 -15.241 -10.033  1.00  0.00           C  
ATOM    573  C   ASN 2  83      26.577 -16.373  -9.157  1.00  0.00           C  
ATOM    574  O   ASN 2  83      27.050 -17.406  -9.662  1.00  0.00           O  
ATOM    575  CB  ASN 2  83      24.905 -15.704 -10.964  1.00  0.00           C  
ATOM    576  CG  ASN 2  83      24.797 -14.860 -12.221  1.00  0.00           C  
ATOM    577  H   ASN 2  83      27.596 -15.298 -11.574  1.00  0.00           H  
ATOM    578  HA  ASN 2  83      25.744 -14.521  -9.419  1.00  0.00           H  
ATOM    579  HB2 ASN 2  83      25.085 -16.648 -11.230  1.00  0.00           H  
ATOM    580  HB3 ASN 2  83      24.042 -15.647 -10.468  1.00  0.00           H  
ATOM    581  OD1 ASN 2  83      24.000 -13.926 -12.289  1.00  0.00           O  
ATOM    582  ND2 ASN 2  83      25.613 -15.178 -13.221  1.00  0.00           N  
ATOM    583 HD21 ASN 2  83      26.249 -15.945 -13.119  1.00  0.00           H  
ATOM    584 HD22 ASN 2  83      25.592 -14.656 -14.072  1.00  0.00           H  
ATOM    585  N   ILE 2  84      26.551 -16.130  -7.845  1.00  0.00           N  
ATOM    586  CA  ILE 2  84      27.115 -17.051  -6.847  1.00  0.00           C  
ATOM    587  C   ILE 2  84      26.174 -18.225  -6.743  1.00  0.00           C  
ATOM    588  O   ILE 2  84      24.999 -18.038  -6.444  1.00  0.00           O  
ATOM    589  CB  ILE 2  84      27.217 -16.448  -5.415  1.00  0.00           C  
ATOM    590  CG1 ILE 2  84      27.526 -14.932  -5.426  1.00  0.00           C  
ATOM    591  CG2 ILE 2  84      28.221 -17.250  -4.583  1.00  0.00           C  
ATOM    592  CD1 ILE 2  84      26.295 -14.032  -5.310  1.00  0.00           C  
ATOM    593  H   ILE 2  84      26.094 -15.226  -7.584  1.00  0.00           H  
ATOM    594  HA  ILE 2  84      27.963 -17.388  -7.236  1.00  0.00           H  
ATOM    595  HB  ILE 2  84      26.332 -16.576  -4.968  1.00  0.00           H  
ATOM    596 HG12 ILE 2  84      28.142 -14.734  -4.666  1.00  0.00           H  
ATOM    597 HG13 ILE 2  84      27.995 -14.719  -6.282  1.00  0.00           H  
ATOM    598 HG21 ILE 2  84      28.201 -16.926  -3.640  1.00  0.00           H  
ATOM    599 HG22 ILE 2  84      27.975 -18.216  -4.611  1.00  0.00           H  
ATOM    600 HG23 ILE 2  84      29.135 -17.126  -4.961  1.00  0.00           H  
ATOM    601 HD11 ILE 2  84      25.829 -14.231  -4.452  1.00  0.00           H  
ATOM    602 HD12 ILE 2  84      26.588 -13.080  -5.325  1.00  0.00           H  
ATOM    603 HD13 ILE 2  84      25.688 -14.214  -6.079  1.00  0.00           H  
ATOM    604  N   SER 2  85      26.671 -19.430  -6.983  1.00  0.00           N  
ATOM    605  CA  SER 2  85      25.792 -20.591  -6.996  1.00  0.00           C  
ATOM    606  C   SER 2  85      26.213 -21.614  -5.954  1.00  0.00           C  
ATOM    607  O   SER 2  85      27.393 -21.962  -5.826  1.00  0.00           O  
ATOM    608  CB  SER 2  85      25.706 -21.225  -8.398  1.00  0.00           C  
ATOM    609  OG  SER 2  85      26.804 -22.074  -8.665  1.00  0.00           O  
ATOM    610  H   SER 2  85      27.684 -19.470  -7.151  1.00  0.00           H  
ATOM    611  HA  SER 2  85      24.860 -20.280  -6.767  1.00  0.00           H  
ATOM    612  HB2 SER 2  85      24.861 -21.754  -8.453  1.00  0.00           H  
ATOM    613  HB3 SER 2  85      25.687 -20.490  -9.075  1.00  0.00           H  
ATOM    614  HG  SER 2  85      26.774 -22.864  -8.052  1.00  0.00           H  
ATOM    615  N   LEU 2  86      25.235 -22.102  -5.198  1.00  0.00           N  
ATOM    616  CA  LEU 2  86      25.491 -23.090  -4.157  1.00  0.00           C  
ATOM    617  C   LEU 2  86      26.072 -24.373  -4.743  1.00  0.00           C  
ATOM    618  O   LEU 2  86      25.515 -24.946  -5.680  1.00  0.00           O  
ATOM    619  CB  LEU 2  86      24.207 -23.399  -3.385  1.00  0.00           C  
ATOM    620  CG  LEU 2  86      24.028 -22.676  -2.049  1.00  0.00           C  
ATOM    621  CD1 LEU 2  86      24.660 -21.293  -2.097  1.00  0.00           C  
ATOM    622  CD2 LEU 2  86      22.555 -22.584  -1.680  1.00  0.00           C  
ATOM    623  H   LEU 2  86      24.290 -21.725  -5.410  1.00  0.00           H  
ATOM    624  HA  LEU 2  86      26.160 -22.707  -3.507  1.00  0.00           H  
ATOM    625  HB2 LEU 2  86      23.435 -23.148  -3.964  1.00  0.00           H  
ATOM    626  HB3 LEU 2  86      24.190 -24.377  -3.198  1.00  0.00           H  
ATOM    627  HG  LEU 2  86      24.463 -23.215  -1.327  1.00  0.00           H  
ATOM    628 HD11 LEU 2  86      24.226 -20.752  -2.818  1.00  0.00           H  
ATOM    629 HD12 LEU 2  86      24.533 -20.836  -1.216  1.00  0.00           H  
ATOM    630 HD13 LEU 2  86      25.638 -21.379  -2.289  1.00  0.00           H  
ATOM    631 HD21 LEU 2  86      22.171 -23.505  -1.602  1.00  0.00           H  
ATOM    632 HD22 LEU 2  86      22.458 -22.109  -0.805  1.00  0.00           H  
ATOM    633 HD23 LEU 2  86      22.063 -22.078  -2.389  1.00  0.00           H  
ATOM    634  N   SER 2  87      27.193 -24.817  -4.186  1.00  0.00           N  
ATOM    635  CA  SER 2  87      27.850 -26.032  -4.651  1.00  0.00           C  
ATOM    636  C   SER 2  87      26.969 -27.256  -4.425  1.00  0.00           C  
ATOM    637  O   SER 2  87      25.947 -27.180  -3.744  1.00  0.00           O  
ATOM    638  CB  SER 2  87      29.197 -26.216  -3.948  1.00  0.00           C  
ATOM    639  OG  SER 2  87      29.019 -26.470  -2.565  1.00  0.00           O  
ATOM    640  H   SER 2  87      27.553 -24.234  -3.405  1.00  0.00           H  
ATOM    641  HA  SER 2  87      28.007 -25.944  -5.642  1.00  0.00           H  
ATOM    642  HB2 SER 2  87      29.672 -26.987  -4.361  1.00  0.00           H  
ATOM    643  HB3 SER 2  87      29.732 -25.384  -4.059  1.00  0.00           H  
ATOM    644  HG  SER 2  87      28.547 -27.342  -2.445  1.00  0.00           H  
ATOM    645  N   GLY 2  88      27.373 -28.384  -5.001  1.00  0.00           N  
ATOM    646  CA  GLY 2  88      26.625 -29.620  -4.864  1.00  0.00           C  
ATOM    647  C   GLY 2  88      27.006 -30.394  -3.618  1.00  0.00           C  
ATOM    648  O   GLY 2  88      27.150 -29.820  -2.538  1.00  0.00           O  
ATOM    649  H   GLY 2  88      28.254 -28.301  -5.546  1.00  0.00           H  
ATOM    650  HA2 GLY 2  88      25.632 -29.411  -4.837  1.00  0.00           H  
ATOM    651  HA3 GLY 2  88      26.784 -30.202  -5.680  1.00  0.00           H  
ATOM    652  N   CYS 2  89      27.171 -31.704  -3.768  1.00  0.00           N  
ATOM    653  CA  CYS 2  89      27.536 -32.559  -2.655  1.00  0.00           C  
ATOM    654  C   CYS 2  89      28.929 -33.061  -2.868  1.00  0.00           C  
ATOM    655  O   CYS 2  89      29.280 -33.483  -3.970  1.00  0.00           O  
ATOM    656  CB  CYS 2  89      26.609 -33.761  -2.544  1.00  0.00           C  
ATOM    657  SG  CYS 2  89      25.347 -33.595  -1.262  1.00  0.00           S  
ATOM    658  H   CYS 2  89      27.018 -32.052  -4.736  1.00  0.00           H  
ATOM    659  HA  CYS 2  89      27.516 -32.009  -1.817  1.00  0.00           H  
ATOM    660  HB2 CYS 2  89      26.150 -33.885  -3.420  1.00  0.00           H  
ATOM    661  HB3 CYS 2  89      27.162 -34.565  -2.335  1.00  0.00           H  
ATOM    662  HG  CYS 2  89      24.585 -34.210  -1.463  1.00  0.00           H  
ATOM    663  N   GLN 2  90      29.698 -33.041  -1.788  1.00  0.00           N  
ATOM    664  CA  GLN 2  90      31.095 -33.429  -1.803  1.00  0.00           C  
ATOM    665  C   GLN 2  90      31.230 -34.898  -2.008  1.00  0.00           C  
ATOM    666  O   GLN 2  90      30.965 -35.646  -1.061  1.00  0.00           O  
ATOM    667  CB  GLN 2  90      31.722 -33.126  -0.454  1.00  0.00           C  
ATOM    668  CG  GLN 2  90      31.787 -31.657  -0.140  1.00  0.00           C  
ATOM    669  CD  GLN 2  90      32.575 -30.900  -1.180  1.00  0.00           C  
ATOM    670  H   GLN 2  90      29.205 -32.718  -0.918  1.00  0.00           H  
ATOM    671  HA  GLN 2  90      31.537 -32.955  -2.578  1.00  0.00           H  
ATOM    672  HB2 GLN 2  90      31.184 -33.579   0.260  1.00  0.00           H  
ATOM    673  HB3 GLN 2  90      32.656 -33.494  -0.443  1.00  0.00           H  
ATOM    674  HG2 GLN 2  90      30.860 -31.288  -0.112  1.00  0.00           H  
ATOM    675  HG3 GLN 2  90      32.227 -31.532   0.747  1.00  0.00           H  
ATOM    676  OE1 GLN 2  90      33.238 -31.490  -2.048  1.00  0.00           O  
ATOM    677  NE2 GLN 2  90      32.507 -29.581  -1.104  1.00  0.00           N  
ATOM    678 HE21 GLN 2  90      33.025 -28.991  -1.765  1.00  0.00           H  
ATOM    679 HE22 GLN 2  90      31.934 -29.152  -0.382  1.00  0.00           H  
ATOM    680  N   PRO 2  91      31.692 -35.326  -3.210  1.00  0.00           N  
ATOM    681  CA  PRO 2  91      31.736 -36.766  -3.541  1.00  0.00           C  
ATOM    682  C   PRO 2  91      32.224 -37.615  -2.376  1.00  0.00           C  
ATOM    683  O   PRO 2  91      32.676 -37.096  -1.353  1.00  0.00           O  
ATOM    684  CB  PRO 2  91      32.716 -36.842  -4.716  1.00  0.00           C  
ATOM    685  CG  PRO 2  91      32.704 -35.478  -5.337  1.00  0.00           C  
ATOM    686  CD  PRO 2  91      32.332 -34.495  -4.253  1.00  0.00           C  
ATOM    687  HA  PRO 2  91      30.828 -37.079  -3.861  1.00  0.00           H  
ATOM    688  HB2 PRO 2  91      33.639 -37.079  -4.393  1.00  0.00           H  
ATOM    689  HB3 PRO 2  91      32.422 -37.539  -5.379  1.00  0.00           H  
ATOM    690  HG2 PRO 2  91      33.614 -35.258  -5.721  1.00  0.00           H  
ATOM    691  HG3 PRO 2  91      32.035 -35.443  -6.095  1.00  0.00           H  
ATOM    692  HD2 PRO 2  91      33.142 -34.034  -3.884  1.00  0.00           H  
ATOM    693  HD3 PRO 2  91      31.689 -33.803  -4.592  1.00  0.00           H  
ATOM    694  N   ALA 2  92      32.130 -38.918  -2.514  1.00  0.00           N  
ATOM    695  CA  ALA 2  92      32.532 -39.795  -1.427  1.00  0.00           C  
ATOM    696  C   ALA 2  92      34.003 -40.197  -1.580  1.00  0.00           C  
ATOM    697  O   ALA 2  92      34.455 -40.400  -2.687  1.00  0.00           O  
ATOM    698  CB  ALA 2  92      31.639 -41.016  -1.429  1.00  0.00           C  
ATOM    699  H   ALA 2  92      31.764 -39.251  -3.417  1.00  0.00           H  
ATOM    700  HA  ALA 2  92      32.427 -39.307  -0.555  1.00  0.00           H  
ATOM    701  HB1 ALA 2  92      32.054 -41.740  -0.876  1.00  0.00           H  
ATOM    702  HB2 ALA 2  92      30.744 -40.782  -1.046  1.00  0.00           H  
ATOM    703  HB3 ALA 2  92      31.519 -41.346  -2.367  1.00  0.00           H  
ATOM    704  N   PRO 2  93      34.766 -40.298  -0.480  1.00  0.00           N  
ATOM    705  CA  PRO 2  93      36.140 -40.794  -0.647  1.00  0.00           C  
ATOM    706  C   PRO 2  93      36.128 -42.134  -1.378  1.00  0.00           C  
ATOM    707  O   PRO 2  93      35.092 -42.794  -1.350  1.00  0.00           O  
ATOM    708  CB  PRO 2  93      36.647 -40.971   0.796  1.00  0.00           C  
ATOM    709  CG  PRO 2  93      35.526 -40.592   1.703  1.00  0.00           C  
ATOM    710  CD  PRO 2  93      34.501 -39.854   0.896  1.00  0.00           C  
ATOM    711  HA  PRO 2  93      36.703 -40.125  -1.136  1.00  0.00           H  
ATOM    712  HB2 PRO 2  93      36.930 -41.931   0.952  1.00  0.00           H  
ATOM    713  HB3 PRO 2  93      37.457 -40.386   0.956  1.00  0.00           H  
ATOM    714  HG2 PRO 2  93      35.120 -41.423   2.128  1.00  0.00           H  
ATOM    715  HG3 PRO 2  93      35.870 -40.012   2.465  1.00  0.00           H  
ATOM    716  HD2 PRO 2  93      33.570 -40.099   1.171  1.00  0.00           H  
ATOM    717  HD3 PRO 2  93      34.616 -38.861   0.973  1.00  0.00           H  
ATOM    718  N   GLU 2  94      37.228 -42.532  -2.039  1.00  0.00           N  
ATOM    719  CA  GLU 2  94      37.216 -43.799  -2.810  1.00  0.00           C  
ATOM    720  C   GLU 2  94      36.844 -44.911  -1.832  1.00  0.00           C  
ATOM    721  O   GLU 2  94      37.229 -44.869  -0.654  1.00  0.00           O  
ATOM    722  CB  GLU 2  94      38.507 -44.122  -3.530  1.00  0.00           C  
ATOM    723  CG  GLU 2  94      38.778 -43.103  -4.611  1.00  0.00           C  
ATOM    724  CD  GLU 2  94      39.518 -41.910  -4.012  1.00  0.00           C  
ATOM    725  OE2 GLU 2  94      39.966 -41.048  -4.814  1.00  0.00           O  
ATOM    726  OE1 GLU 2  94      39.628 -41.871  -2.757  1.00  0.00           O  
ATOM    727  H   GLU 2  94      38.038 -41.914  -1.968  1.00  0.00           H  
ATOM    728  HA  GLU 2  94      36.541 -43.740  -3.529  1.00  0.00           H  
ATOM    729  HB2 GLU 2  94      39.234 -44.074  -2.886  1.00  0.00           H  
ATOM    730  HB3 GLU 2  94      38.409 -44.990  -3.956  1.00  0.00           H  
ATOM    731  HG2 GLU 2  94      39.360 -43.500  -5.278  1.00  0.00           H  
ATOM    732  HG3 GLU 2  94      37.932 -42.776  -4.955  1.00  0.00           H  
ATOM    733  N   GLY 2  95      36.027 -45.850  -2.303  1.00  0.00           N  
ATOM    734  CA  GLY 2  95      35.518 -46.925  -1.461  1.00  0.00           C  
ATOM    735  C   GLY 2  95      34.183 -46.635  -0.797  1.00  0.00           C  
ATOM    736  O   GLY 2  95      33.322 -47.507  -0.752  1.00  0.00           O  
ATOM    737  H   GLY 2  95      35.787 -45.750  -3.311  1.00  0.00           H  
ATOM    738  HA2 GLY 2  95      35.433 -47.776  -2.023  1.00  0.00           H  
ATOM    739  HA3 GLY 2  95      36.211 -47.138  -0.738  1.00  0.00           H  
ATOM    740  N   TYR 2  96      34.000 -45.420  -0.287  1.00  0.00           N  
ATOM    741  CA  TYR 2  96      32.864 -45.093   0.599  1.00  0.00           C  
ATOM    742  C   TYR 2  96      31.488 -44.995  -0.114  1.00  0.00           C  
ATOM    743  O   TYR 2  96      30.448 -45.191   0.527  1.00  0.00           O  
ATOM    744  CB  TYR 2  96      33.159 -43.795   1.395  1.00  0.00           C  
ATOM    745  CG  TYR 2  96      34.224 -43.926   2.490  1.00  0.00           C  
ATOM    746  CD1 TYR 2  96      35.570 -44.140   2.179  1.00  0.00           C  
ATOM    747  CD2 TYR 2  96      33.886 -43.813   3.835  1.00  0.00           C  
ATOM    748  CE1 TYR 2  96      36.529 -44.263   3.180  1.00  0.00           C  
ATOM    749  CE2 TYR 2  96      34.841 -43.926   4.834  1.00  0.00           C  
ATOM    750  CZ  TYR 2  96      36.156 -44.152   4.506  1.00  0.00           C  
ATOM    751  OH  TYR 2  96      37.087 -44.276   5.501  1.00  0.00           O  
ATOM    752  H   TYR 2  96      34.719 -44.718  -0.561  1.00  0.00           H  
ATOM    753  HA  TYR 2  96      32.792 -45.826   1.301  1.00  0.00           H  
ATOM    754  HB2 TYR 2  96      33.467 -43.100   0.748  1.00  0.00           H  
ATOM    755  HB3 TYR 2  96      32.309 -43.499   1.828  1.00  0.00           H  
ATOM    756  HD1 TYR 2  96      35.849 -44.207   1.221  1.00  0.00           H  
ATOM    757  HD2 TYR 2  96      32.931 -43.645   4.087  1.00  0.00           H  
ATOM    758  HE1 TYR 2  96      37.487 -44.430   2.936  1.00  0.00           H  
ATOM    759  HE2 TYR 2  96      34.567 -43.842   5.797  1.00  0.00           H  
ATOM    760  HH  TYR 2  96      36.634 -44.558   6.346  1.00  0.00           H  
ATOM    761  N   SER 2  97      31.478 -44.712  -1.423  1.00  0.00           N  
ATOM    762  CA  SER 2  97      30.220 -44.462  -2.152  1.00  0.00           C  
ATOM    763  C   SER 2  97      29.355 -45.718  -2.203  1.00  0.00           C  
ATOM    764  O   SER 2  97      29.824 -46.755  -2.650  1.00  0.00           O  
ATOM    765  CB  SER 2  97      30.496 -43.979  -3.581  1.00  0.00           C  
ATOM    766  OG  SER 2  97      29.289 -43.620  -4.247  1.00  0.00           O  
ATOM    767  H   SER 2  97      32.409 -44.684  -1.871  1.00  0.00           H  
ATOM    768  HA  SER 2  97      29.712 -43.753  -1.651  1.00  0.00           H  
ATOM    769  HB2 SER 2  97      31.091 -43.183  -3.542  1.00  0.00           H  
ATOM    770  HB3 SER 2  97      30.937 -44.713  -4.088  1.00  0.00           H  
ATOM    771  HG  SER 2  97      28.629 -44.362  -4.155  1.00  0.00           H  
ATOM    772  N   PRO 2  98      28.099 -45.638  -1.741  1.00  0.00           N  
ATOM    773  CA  PRO 2  98      27.225 -46.812  -1.755  1.00  0.00           C  
ATOM    774  C   PRO 2  98      26.696 -47.175  -3.141  1.00  0.00           C  
ATOM    775  O   PRO 2  98      26.654 -46.335  -4.049  1.00  0.00           O  
ATOM    776  CB  PRO 2  98      26.083 -46.415  -0.833  1.00  0.00           C  
ATOM    777  CG  PRO 2  98      26.066 -44.929  -0.878  1.00  0.00           C  
ATOM    778  CD  PRO 2  98      27.494 -44.515  -1.013  1.00  0.00           C  
ATOM    779  HA  PRO 2  98      27.698 -47.613  -1.335  1.00  0.00           H  
ATOM    780  HB2 PRO 2  98      25.212 -46.795  -1.160  1.00  0.00           H  
ATOM    781  HB3 PRO 2  98      26.247 -46.746   0.101  1.00  0.00           H  
ATOM    782  HG2 PRO 2  98      25.520 -44.605  -1.661  1.00  0.00           H  
ATOM    783  HG3 PRO 2  98      25.659 -44.555  -0.035  1.00  0.00           H  
ATOM    784  HD2 PRO 2  98      27.586 -43.667  -1.537  1.00  0.00           H  
ATOM    785  HD3 PRO 2  98      27.933 -44.399  -0.119  1.00  0.00           H  
ATOM    786  N   THR 2  99      26.301 -48.439  -3.274  1.00  0.00           N  
ATOM    787  CA  THR 2  99      25.993 -49.040  -4.562  1.00  0.00           C  
ATOM    788  C   THR 2  99      24.625 -48.644  -5.004  1.00  0.00           C  
ATOM    789  O   THR 2  99      23.750 -48.402  -4.178  1.00  0.00           O  
ATOM    790  CB  THR 2  99      25.986 -50.582  -4.495  1.00  0.00           C  
ATOM    791  OG1 THR 2  99      25.146 -51.025  -3.411  1.00  0.00           O  
ATOM    792  CG2 THR 2  99      27.401 -51.119  -4.333  1.00  0.00           C  
ATOM    793  H   THR 2  99      26.232 -48.962  -2.369  1.00  0.00           H  
ATOM    794  HA  THR 2  99      26.667 -48.706  -5.234  1.00  0.00           H  
ATOM    795  HB  THR 2  99      25.597 -50.948  -5.365  1.00  0.00           H  
ATOM    796 HG21 THR 2  99      27.614 -51.226  -3.359  1.00  0.00           H  
ATOM    797 HG22 THR 2  99      27.481 -52.009  -4.787  1.00  0.00           H  
ATOM    798 HG23 THR 2  99      28.056 -50.481  -4.745  1.00  0.00           H  
ATOM    799  HG1 THR 2  99      24.440 -51.651  -3.755  1.00  0.00           H  
ATOM    800  N   LEU 2 100      24.424 -48.636  -6.313  1.00  0.00           N  
ATOM    801  CA  LEU 2 100      23.136 -48.253  -6.830  1.00  0.00           C  
ATOM    802  C   LEU 2 100      22.062 -49.137  -6.249  1.00  0.00           C  
ATOM    803  O   LEU 2 100      21.043 -48.634  -5.801  1.00  0.00           O  
ATOM    804  CB  LEU 2 100      23.084 -48.276  -8.358  1.00  0.00           C  
ATOM    805  CG  LEU 2 100      22.645 -46.888  -8.863  1.00  0.00           C  
ATOM    806  CD1 LEU 2 100      23.875 -46.078  -9.308  1.00  0.00           C  
ATOM    807  CD2 LEU 2 100      21.576 -46.970  -9.949  1.00  0.00           C  
ATOM    808  H   LEU 2 100      25.229 -48.913  -6.888  1.00  0.00           H  
ATOM    809  HA  LEU 2 100      22.947 -47.301  -6.562  1.00  0.00           H  
ATOM    810  HB2 LEU 2 100      23.975 -48.439  -8.693  1.00  0.00           H  
ATOM    811  HB3 LEU 2 100      22.413 -48.912  -8.633  1.00  0.00           H  
ATOM    812  HG  LEU 2 100      22.185 -46.406  -8.125  1.00  0.00           H  
ATOM    813 HD11 LEU 2 100      24.339 -46.567 -10.043  1.00  0.00           H  
ATOM    814 HD12 LEU 2 100      23.576 -45.183  -9.632  1.00  0.00           H  
ATOM    815 HD13 LEU 2 100      24.492 -45.969  -8.532  1.00  0.00           H  
ATOM    816 HD21 LEU 2 100      20.768 -47.435  -9.586  1.00  0.00           H  
ATOM    817 HD22 LEU 2 100      21.327 -46.047 -10.241  1.00  0.00           H  
ATOM    818 HD23 LEU 2 100      21.934 -47.482 -10.730  1.00  0.00           H  
ATOM    819  N   GLN 2 101      22.306 -50.440  -6.215  1.00  0.00           N  
ATOM    820  CA  GLN 2 101      21.295 -51.371  -5.733  1.00  0.00           C  
ATOM    821  C   GLN 2 101      20.925 -51.150  -4.238  1.00  0.00           C  
ATOM    822  O   GLN 2 101      19.776 -51.407  -3.832  1.00  0.00           O  
ATOM    823  CB  GLN 2 101      21.704 -52.822  -6.055  1.00  0.00           C  
ATOM    824  CG  GLN 2 101      22.633 -53.503  -5.056  1.00  0.00           C  
ATOM    825  CD  GLN 2 101      21.936 -54.623  -4.293  1.00  0.00           C  
ATOM    826  H   GLN 2 101      23.240 -50.725  -6.548  1.00  0.00           H  
ATOM    827  HA  GLN 2 101      20.448 -51.228  -6.269  1.00  0.00           H  
ATOM    828  HB2 GLN 2 101      20.864 -53.379  -6.129  1.00  0.00           H  
ATOM    829  HB3 GLN 2 101      22.159 -52.830  -6.959  1.00  0.00           H  
ATOM    830  HG2 GLN 2 101      23.406 -53.891  -5.550  1.00  0.00           H  
ATOM    831  HG3 GLN 2 101      22.952 -52.824  -4.401  1.00  0.00           H  
ATOM    832  OE1 GLN 2 101      21.152 -54.377  -3.361  1.00  0.00           O  
ATOM    833  NE2 GLN 2 101      22.215 -55.863  -4.691  1.00  0.00           N  
ATOM    834 HE21 GLN 2 101      21.799 -56.662  -4.221  1.00  0.00           H  
ATOM    835 HE22 GLN 2 101      22.850 -55.996  -5.473  1.00  0.00           H  
ATOM    836  N   TRP 2 102      21.874 -50.644  -3.444  1.00  0.00           N  
ATOM    837  CA  TRP 2 102      21.584 -50.226  -2.061  1.00  0.00           C  
ATOM    838  C   TRP 2 102      20.721 -48.960  -1.973  1.00  0.00           C  
ATOM    839  O   TRP 2 102      19.784 -48.875  -1.178  1.00  0.00           O  
ATOM    840  CB  TRP 2 102      22.868 -49.949  -1.307  1.00  0.00           C  
ATOM    841  CG  TRP 2 102      22.645 -49.616   0.142  1.00  0.00           C  
ATOM    842  CD1 TRP 2 102      22.425 -50.501   1.143  1.00  0.00           C  
ATOM    843  CD2 TRP 2 102      22.632 -48.314   0.756  1.00  0.00           C  
ATOM    844  NE1 TRP 2 102      22.286 -49.848   2.347  1.00  0.00           N  
ATOM    845  CE2 TRP 2 102      22.412 -48.503   2.139  1.00  0.00           C  
ATOM    846  CE3 TRP 2 102      22.786 -47.014   0.277  1.00  0.00           C  
ATOM    847  CZ2 TRP 2 102      22.347 -47.437   3.051  1.00  0.00           C  
ATOM    848  CZ3 TRP 2 102      22.717 -45.949   1.190  1.00  0.00           C  
ATOM    849  CH2 TRP 2 102      22.503 -46.173   2.556  1.00  0.00           C  
ATOM    850  H   TRP 2 102      22.812 -50.572  -3.874  1.00  0.00           H  
ATOM    851  HA  TRP 2 102      21.066 -50.977  -1.620  1.00  0.00           H  
ATOM    852  HB2 TRP 2 102      23.447 -50.755  -1.333  1.00  0.00           H  
ATOM    853  HB3 TRP 2 102      23.330 -49.171  -1.716  1.00  0.00           H  
ATOM    854  HD1 TRP 2 102      22.369 -51.497   1.033  1.00  0.00           H  
ATOM    855  HE1 TRP 2 102      22.120 -50.287   3.229  1.00  0.00           H  
ATOM    856  HE3 TRP 2 102      22.943 -46.828  -0.686  1.00  0.00           H  
ATOM    857  HZ2 TRP 2 102      22.190 -47.620   4.025  1.00  0.00           H  
ATOM    858  HZ3 TRP 2 102      22.823 -45.022   0.847  1.00  0.00           H  
ATOM    859  HH2 TRP 2 102      22.466 -45.386   3.172  1.00  0.00           H  
ATOM    860  N   GLN 2 103      21.064 -47.960  -2.773  1.00  0.00           N  
ATOM    861  CA  GLN 2 103      20.313 -46.717  -2.767  1.00  0.00           C  
ATOM    862  C   GLN 2 103      18.877 -47.024  -3.185  1.00  0.00           C  
ATOM    863  O   GLN 2 103      17.947 -46.717  -2.457  1.00  0.00           O  
ATOM    864  CB  GLN 2 103      20.969 -45.677  -3.681  1.00  0.00           C  
ATOM    865  CG  GLN 2 103      22.430 -45.412  -3.346  1.00  0.00           C  
ATOM    866  CD  GLN 2 103      22.923 -44.064  -3.825  1.00  0.00           C  
ATOM    867  H   GLN 2 103      21.882 -48.138  -3.377  1.00  0.00           H  
ATOM    868  HA  GLN 2 103      20.289 -46.368  -1.833  1.00  0.00           H  
ATOM    869  HB2 GLN 2 103      20.920 -46.002  -4.624  1.00  0.00           H  
ATOM    870  HB3 GLN 2 103      20.469 -44.815  -3.597  1.00  0.00           H  
ATOM    871  HG2 GLN 2 103      22.542 -45.459  -2.350  1.00  0.00           H  
ATOM    872  HG3 GLN 2 103      22.990 -46.128  -3.771  1.00  0.00           H  
ATOM    873  OE1 GLN 2 103      22.548 -43.009  -3.276  1.00  0.00           O  
ATOM    874  NE2 GLN 2 103      23.795 -44.082  -4.843  1.00  0.00           N  
ATOM    875 HE21 GLN 2 103      24.158 -43.216  -5.227  1.00  0.00           H  
ATOM    876 HE22 GLN 2 103      24.083 -44.980  -5.220  1.00  0.00           H  
ATOM    877  N   GLN 2 104      18.714 -47.681  -4.332  1.00  0.00           N  
ATOM    878  CA  GLN 2 104      17.398 -48.111  -4.817  1.00  0.00           C  
ATOM    879  C   GLN 2 104      16.672 -48.911  -3.769  1.00  0.00           C  
ATOM    880  O   GLN 2 104      15.460 -48.798  -3.615  1.00  0.00           O  
ATOM    881  CB  GLN 2 104      17.537 -49.011  -6.037  1.00  0.00           C  
ATOM    882  CG  GLN 2 104      18.026 -48.306  -7.290  1.00  0.00           C  
ATOM    883  CD  GLN 2 104      18.358 -49.270  -8.425  1.00  0.00           C  
ATOM    884  H   GLN 2 104      19.598 -47.864  -4.855  1.00  0.00           H  
ATOM    885  HA  GLN 2 104      16.861 -47.281  -5.012  1.00  0.00           H  
ATOM    886  HB2 GLN 2 104      18.185 -49.749  -5.823  1.00  0.00           H  
ATOM    887  HB3 GLN 2 104      16.641 -49.421  -6.241  1.00  0.00           H  
ATOM    888  HG2 GLN 2 104      17.314 -47.680  -7.608  1.00  0.00           H  
ATOM    889  HG3 GLN 2 104      18.851 -47.786  -7.068  1.00  0.00           H  
ATOM    890  OE1 GLN 2 104      18.526 -50.484  -8.222  1.00  0.00           O  
ATOM    891  NE2 GLN 2 104      18.461 -48.725  -9.637  1.00  0.00           N  
ATOM    892 HE21 GLN 2 104      18.694 -49.302 -10.442  1.00  0.00           H  
ATOM    893 HE22 GLN 2 104      18.303 -47.728  -9.742  1.00  0.00           H  
ATOM    894  N   GLN 2 105      17.413 -49.749  -3.071  1.00  0.00           N  
ATOM    895  CA  GLN 2 105      16.828 -50.508  -2.008  1.00  0.00           C  
ATOM    896  C   GLN 2 105      16.200 -49.593  -0.936  1.00  0.00           C  
ATOM    897  O   GLN 2 105      15.025 -49.740  -0.618  1.00  0.00           O  
ATOM    898  CB  GLN 2 105      17.880 -51.440  -1.435  1.00  0.00           C  
ATOM    899  CG  GLN 2 105      17.388 -52.464  -0.436  1.00  0.00           C  
ATOM    900  CD  GLN 2 105      18.536 -52.999   0.394  1.00  0.00           C  
ATOM    901  H   GLN 2 105      18.406 -49.801  -3.353  1.00  0.00           H  
ATOM    902  HA  GLN 2 105      16.081 -51.075  -2.383  1.00  0.00           H  
ATOM    903  HB2 GLN 2 105      18.322 -51.938  -2.198  1.00  0.00           H  
ATOM    904  HB3 GLN 2 105      18.595 -50.882  -0.982  1.00  0.00           H  
ATOM    905  HG2 GLN 2 105      16.731 -52.034   0.171  1.00  0.00           H  
ATOM    906  HG3 GLN 2 105      16.970 -53.220  -0.926  1.00  0.00           H  
ATOM    907  OE1 GLN 2 105      18.417 -53.132   1.615  1.00  0.00           O  
ATOM    908  NE2 GLN 2 105      19.675 -53.278  -0.263  1.00  0.00           N  
ATOM    909 HE21 GLN 2 105      20.484 -53.625   0.231  1.00  0.00           H  
ATOM    910 HE22 GLN 2 105      19.699 -53.131  -1.269  1.00  0.00           H  
ATOM    911  N   GLN 2 106      16.947 -48.633  -0.403  1.00  0.00           N  
ATOM    912  CA  GLN 2 106      16.417 -47.781   0.692  1.00  0.00           C  
ATOM    913  C   GLN 2 106      15.290 -46.863   0.300  1.00  0.00           C  
ATOM    914  O   GLN 2 106      14.412 -46.601   1.107  1.00  0.00           O  
ATOM    915  CB  GLN 2 106      17.490 -46.873   1.291  1.00  0.00           C  
ATOM    916  CG  GLN 2 106      17.938 -47.278   2.665  1.00  0.00           C  
ATOM    917  CD  GLN 2 106      18.579 -48.627   2.642  1.00  0.00           C  
ATOM    918  H   GLN 2 106      17.891 -48.527  -0.793  1.00  0.00           H  
ATOM    919  HA  GLN 2 106      16.078 -48.415   1.419  1.00  0.00           H  
ATOM    920  HB2 GLN 2 106      18.287 -46.878   0.680  1.00  0.00           H  
ATOM    921  HB3 GLN 2 106      17.125 -45.938   1.336  1.00  0.00           H  
ATOM    922  HG2 GLN 2 106      18.599 -46.611   3.000  1.00  0.00           H  
ATOM    923  HG3 GLN 2 106      17.145 -47.305   3.270  1.00  0.00           H  
ATOM    924  OE1 GLN 2 106      18.999 -49.112   1.589  1.00  0.00           O  
ATOM    925  NE2 GLN 2 106      18.661 -49.249   3.798  1.00  0.00           N  
ATOM    926 HE21 GLN 2 106      19.076 -50.190   3.870  1.00  0.00           H  
ATOM    927 HE22 GLN 2 106      18.308 -48.793   4.639  1.00  0.00           H  
ATOM    928  N   VAL 2 107      15.380 -46.310  -0.903  1.00  0.00           N  
ATOM    929  CA  VAL 2 107      14.371 -45.409  -1.444  1.00  0.00           C  
ATOM    930  C   VAL 2 107      13.018 -46.110  -1.427  1.00  0.00           C  
ATOM    931  O   VAL 2 107      12.016 -45.558  -0.946  1.00  0.00           O  
ATOM    932  CB  VAL 2 107      14.730 -45.019  -2.895  1.00  0.00           C  
ATOM    933  CG1 VAL 2 107      13.543 -44.413  -3.623  1.00  0.00           C  
ATOM    934  CG2 VAL 2 107      15.894 -44.047  -2.908  1.00  0.00           C  
ATOM    935  H   VAL 2 107      16.245 -46.578  -1.434  1.00  0.00           H  
ATOM    936  HA  VAL 2 107      14.312 -44.609  -0.848  1.00  0.00           H  
ATOM    937  HB  VAL 2 107      14.975 -45.858  -3.380  1.00  0.00           H  
ATOM    938 HG11 VAL 2 107      12.699 -44.852  -3.313  1.00  0.00           H  
ATOM    939 HG12 VAL 2 107      13.496 -43.432  -3.431  1.00  0.00           H  
ATOM    940 HG13 VAL 2 107      13.646 -44.553  -4.608  1.00  0.00           H  
ATOM    941 HG21 VAL 2 107      15.876 -43.495  -2.074  1.00  0.00           H  
ATOM    942 HG22 VAL 2 107      16.753 -44.558  -2.952  1.00  0.00           H  
ATOM    943 HG23 VAL 2 107      15.819 -43.449  -3.707  1.00  0.00           H  
ATOM    944  N   ALA 2 108      13.010 -47.332  -1.964  1.00  0.00           N  
ATOM    945  CA  ALA 2 108      11.827 -48.181  -1.970  1.00  0.00           C  
ATOM    946  C   ALA 2 108      11.352 -48.420  -0.538  1.00  0.00           C  
ATOM    947  O   ALA 2 108      10.185 -48.214  -0.226  1.00  0.00           O  
ATOM    948  CB  ALA 2 108      12.127 -49.497  -2.675  1.00  0.00           C  
ATOM    949  H   ALA 2 108      13.925 -47.623  -2.378  1.00  0.00           H  
ATOM    950  HA  ALA 2 108      11.095 -47.718  -2.475  1.00  0.00           H  
ATOM    951  HB1 ALA 2 108      13.019 -49.440  -3.123  1.00  0.00           H  
ATOM    952  HB2 ALA 2 108      12.138 -50.239  -2.006  1.00  0.00           H  
ATOM    953  HB3 ALA 2 108      11.422 -49.677  -3.360  1.00  0.00           H  
ATOM    954  N   GLN 2 109      12.274 -48.819   0.329  1.00  0.00           N  
ATOM    955  CA  GLN 2 109      11.960 -49.031   1.735  1.00  0.00           C  
ATOM    956  C   GLN 2 109      11.406 -47.766   2.393  1.00  0.00           C  
ATOM    957  O   GLN 2 109      10.491 -47.826   3.191  1.00  0.00           O  
ATOM    958  CB  GLN 2 109      13.209 -49.511   2.494  1.00  0.00           C  
ATOM    959  CG  GLN 2 109      12.960 -50.019   3.923  1.00  0.00           C  
ATOM    960  CD  GLN 2 109      12.121 -51.301   3.979  1.00  0.00           C  
ATOM    961  H   GLN 2 109      13.220 -48.964  -0.075  1.00  0.00           H  
ATOM    962  HA  GLN 2 109      11.245 -49.742   1.793  1.00  0.00           H  
ATOM    963  HB2 GLN 2 109      13.634 -50.259   1.973  1.00  0.00           H  
ATOM    964  HB3 GLN 2 109      13.864 -48.749   2.550  1.00  0.00           H  
ATOM    965  HG2 GLN 2 109      13.844 -50.202   4.353  1.00  0.00           H  
ATOM    966  HG3 GLN 2 109      12.481 -49.306   4.435  1.00  0.00           H  
ATOM    967  OE1 GLN 2 109      11.081 -51.361   4.646  1.00  0.00           O  
ATOM    968  NE2 GLN 2 109      12.570 -52.330   3.272  1.00  0.00           N  
ATOM    969 HE21 GLN 2 109      12.074 -53.214   3.273  1.00  0.00           H  
ATOM    970 HE22 GLN 2 109      13.423 -52.217   2.726  1.00  0.00           H  
ATOM    971  N   PHE 2 110      11.972 -46.623   2.052  1.00  0.00           N  
ATOM    972  CA  PHE 2 110      11.555 -45.334   2.618  1.00  0.00           C  
ATOM    973  C   PHE 2 110      10.147 -44.951   2.144  1.00  0.00           C  
ATOM    974  O   PHE 2 110       9.380 -44.314   2.858  1.00  0.00           O  
ATOM    975  CB  PHE 2 110      12.574 -44.238   2.223  1.00  0.00           C  
ATOM    976  CG  PHE 2 110      12.397 -42.928   2.950  1.00  0.00           C  
ATOM    977  CD1 PHE 2 110      12.386 -42.885   4.334  1.00  0.00           C  
ATOM    978  CD2 PHE 2 110      12.282 -41.736   2.252  1.00  0.00           C  
ATOM    979  CE1 PHE 2 110      12.234 -41.683   5.010  1.00  0.00           C  
ATOM    980  CE2 PHE 2 110      12.129 -40.532   2.927  1.00  0.00           C  
ATOM    981  CZ  PHE 2 110      12.101 -40.506   4.307  1.00  0.00           C  
ATOM    982  H   PHE 2 110      12.739 -46.706   1.348  1.00  0.00           H  
ATOM    983  HA  PHE 2 110      11.500 -45.456   3.614  1.00  0.00           H  
ATOM    984  HB2 PHE 2 110      13.477 -44.585   2.429  1.00  0.00           H  
ATOM    985  HB3 PHE 2 110      12.467 -44.070   1.254  1.00  0.00           H  
ATOM    986  HD1 PHE 2 110      12.490 -43.728   4.858  1.00  0.00           H  
ATOM    987  HD2 PHE 2 110      12.310 -41.741   1.252  1.00  0.00           H  
ATOM    988  HE1 PHE 2 110      12.221 -41.683   6.020  1.00  0.00           H  
ATOM    989  HE2 PHE 2 110      12.037 -39.671   2.394  1.00  0.00           H  
ATOM    990  HZ  PHE 2 110      11.986 -39.641   4.794  1.00  0.00           H  
ATOM    991  N   SER 2 111       9.799 -45.330   0.930  1.00  0.00           N  
ATOM    992  CA  SER 2 111       8.471 -45.057   0.465  1.00  0.00           C  
ATOM    993  C   SER 2 111       7.474 -45.755   1.381  1.00  0.00           C  
ATOM    994  O   SER 2 111       6.547 -45.121   1.879  1.00  0.00           O  
ATOM    995  CB  SER 2 111       8.329 -45.557  -0.955  1.00  0.00           C  
ATOM    996  OG  SER 2 111       7.130 -45.072  -1.495  1.00  0.00           O  
ATOM    997  H   SER 2 111      10.527 -45.809   0.386  1.00  0.00           H  
ATOM    998  HA  SER 2 111       8.302 -44.072   0.528  1.00  0.00           H  
ATOM    999  HB2 SER 2 111       9.091 -45.223  -1.494  1.00  0.00           H  
ATOM   1000  HB3 SER 2 111       8.309 -46.548  -0.949  1.00  0.00           H  
ATOM   1001  HG  SER 2 111       6.399 -45.134  -0.813  1.00  0.00           H  
ATOM   1002  N   THR 2 112       7.709 -47.056   1.598  1.00  0.00           N  
ATOM   1003  CA  THR 2 112       6.897 -47.936   2.466  1.00  0.00           C  
ATOM   1004  C   THR 2 112       6.746 -47.356   3.845  1.00  0.00           C  
ATOM   1005  O   THR 2 112       5.653 -47.329   4.420  1.00  0.00           O  
ATOM   1006  CB  THR 2 112       7.556 -49.327   2.686  1.00  0.00           C  
ATOM   1007  OG1 THR 2 112       8.024 -49.871   1.440  1.00  0.00           O  
ATOM   1008  CG2 THR 2 112       6.572 -50.295   3.340  1.00  0.00           C  
ATOM   1009  H   THR 2 112       8.556 -47.420   1.078  1.00  0.00           H  
ATOM   1010  HA  THR 2 112       5.985 -48.026   2.043  1.00  0.00           H  
ATOM   1011  HB  THR 2 112       8.361 -49.210   3.305  1.00  0.00           H  
ATOM   1012 HG21 THR 2 112       7.065 -51.097   3.682  1.00  0.00           H  
ATOM   1013 HG22 THR 2 112       6.109 -49.841   4.103  1.00  0.00           H  
ATOM   1014 HG23 THR 2 112       5.890 -50.588   2.667  1.00  0.00           H  
ATOM   1015  HG1 THR 2 112       8.700 -49.255   1.024  1.00  0.00           H  
ATOM   1016  N   VAL 2 113       7.871 -46.927   4.386  1.00  0.00           N  
ATOM   1017  CA  VAL 2 113       7.873 -46.316   5.688  1.00  0.00           C  
ATOM   1018  C   VAL 2 113       6.889 -45.153   5.698  1.00  0.00           C  
ATOM   1019  O   VAL 2 113       6.127 -45.003   6.627  1.00  0.00           O  
ATOM   1020  CB  VAL 2 113       9.273 -45.809   6.093  1.00  0.00           C  
ATOM   1021  CG1 VAL 2 113       9.236 -45.180   7.495  1.00  0.00           C  
ATOM   1022  CG2 VAL 2 113      10.307 -46.936   5.995  1.00  0.00           C  
ATOM   1023  H   VAL 2 113       8.719 -47.067   3.807  1.00  0.00           H  
ATOM   1024  HA  VAL 2 113       7.557 -46.988   6.361  1.00  0.00           H  
ATOM   1025  HB  VAL 2 113       9.530 -45.085   5.462  1.00  0.00           H  
ATOM   1026 HG11 VAL 2 113       8.463 -44.552   7.551  1.00  0.00           H  
ATOM   1027 HG12 VAL 2 113       9.134 -45.903   8.175  1.00  0.00           H  
ATOM   1028 HG13 VAL 2 113      10.087 -44.684   7.653  1.00  0.00           H  
ATOM   1029 HG21 VAL 2 113      10.207 -47.392   5.113  1.00  0.00           H  
ATOM   1030 HG22 VAL 2 113      11.222 -46.545   6.075  1.00  0.00           H  
ATOM   1031 HG23 VAL 2 113      10.149 -47.587   6.735  1.00  0.00           H  
ATOM   1032  N   ARG 2 114       6.883 -44.334   4.660  1.00  0.00           N  
ATOM   1033  CA  ARG 2 114       5.973 -43.191   4.636  1.00  0.00           C  
ATOM   1034  C   ARG 2 114       4.492 -43.629   4.581  1.00  0.00           C  
ATOM   1035  O   ARG 2 114       3.645 -42.957   5.166  1.00  0.00           O  
ATOM   1036  CB  ARG 2 114       6.372 -42.210   3.517  1.00  0.00           C  
ATOM   1037  CG  ARG 2 114       7.651 -41.426   3.854  1.00  0.00           C  
ATOM   1038  CD  ARG 2 114       8.489 -40.950   2.658  1.00  0.00           C  
ATOM   1039  NE  ARG 2 114       7.827 -39.956   1.805  1.00  0.00           N  
ATOM   1040  CZ  ARG 2 114       7.592 -38.679   2.129  1.00  0.00           C  
ATOM   1041  NH1 ARG 2 114       7.927 -38.192   3.316  1.00  0.00           N  
ATOM   1042  NH2 ARG 2 114       6.982 -37.877   1.263  1.00  0.00           N  
ATOM   1043  H   ARG 2 114       7.543 -44.559   3.905  1.00  0.00           H  
ATOM   1044  HA  ARG 2 114       6.107 -42.646   5.475  1.00  0.00           H  
ATOM   1045  HB2 ARG 2 114       6.540 -42.728   2.695  1.00  0.00           H  
ATOM   1046  HB3 ARG 2 114       5.640 -41.561   3.397  1.00  0.00           H  
ATOM   1047  HG2 ARG 2 114       7.401 -40.609   4.398  1.00  0.00           H  
ATOM   1048  HG3 ARG 2 114       8.247 -42.005   4.434  1.00  0.00           H  
ATOM   1049  HD2 ARG 2 114       9.341 -40.558   3.020  1.00  0.00           H  
ATOM   1050  HD3 ARG 2 114       8.716 -41.759   2.106  1.00  0.00           H  
ATOM   1051  HE  ARG 2 114       7.519 -40.263   0.887  1.00  0.00           H  
ATOM   1052 HH11 ARG 2 114       8.384 -38.777   3.987  1.00  0.00           H  
ATOM   1053 HH12 ARG 2 114       7.724 -37.239   3.543  1.00  0.00           H  
ATOM   1054 HH21 ARG 2 114       6.719 -38.231   0.362  1.00  0.00           H  
ATOM   1055 HH22 ARG 2 114       6.788 -36.930   1.505  1.00  0.00           H  
ATOM   1056  N   GLN 2 115       4.182 -44.763   3.940  1.00  0.00           N  
ATOM   1057  CA  GLN 2 115       2.816 -45.300   4.002  1.00  0.00           C  
ATOM   1058  C   GLN 2 115       2.397 -45.426   5.440  1.00  0.00           C  
ATOM   1059  O   GLN 2 115       1.481 -44.718   5.855  1.00  0.00           O  
ATOM   1060  CB  GLN 2 115       2.651 -46.667   3.317  1.00  0.00           C  
ATOM   1061  CG  GLN 2 115       2.137 -46.585   1.892  1.00  0.00           C  
ATOM   1062  CD  GLN 2 115       3.246 -46.211   0.941  1.00  0.00           C  
ATOM   1063  H   GLN 2 115       4.951 -45.204   3.424  1.00  0.00           H  
ATOM   1064  HA  GLN 2 115       2.212 -44.641   3.551  1.00  0.00           H  
ATOM   1065  HB2 GLN 2 115       3.541 -47.125   3.305  1.00  0.00           H  
ATOM   1066  HB3 GLN 2 115       2.006 -47.215   3.854  1.00  0.00           H  
ATOM   1067  HG2 GLN 2 115       1.775 -47.473   1.631  1.00  0.00           H  
ATOM   1068  HG3 GLN 2 115       1.426 -45.892   1.847  1.00  0.00           H  
ATOM   1069  OE1 GLN 2 115       3.825 -45.129   1.045  1.00  0.00           O  
ATOM   1070  NE2 GLN 2 115       3.576 -47.117   0.028  1.00  0.00           N  
ATOM   1071 HE21 GLN 2 115       4.306 -46.931  -0.657  1.00  0.00           H  
ATOM   1072 HE22 GLN 2 115       3.085 -48.011   0.022  1.00  0.00           H  
ATOM   1073  N   ASN 2 116       3.066 -46.304   6.198  1.00  0.00           N  
ATOM   1074  CA  ASN 2 116       2.774 -46.441   7.641  1.00  0.00           C  
ATOM   1075  C   ASN 2 116       2.663 -45.077   8.364  1.00  0.00           C  
ATOM   1076  O   ASN 2 116       1.920 -44.966   9.350  1.00  0.00           O  
ATOM   1077  CB  ASN 2 116       3.781 -47.374   8.392  1.00  0.00           C  
ATOM   1078  CG  ASN 2 116       3.655 -47.310   9.959  1.00  0.00           C  
ATOM   1079  H   ASN 2 116       3.779 -46.859   5.707  1.00  0.00           H  
ATOM   1080  HA  ASN 2 116       1.870 -46.884   7.718  1.00  0.00           H  
ATOM   1081  HB2 ASN 2 116       3.608 -48.310   8.114  1.00  0.00           H  
ATOM   1082  HB3 ASN 2 116       4.702 -47.097   8.152  1.00  0.00           H  
ATOM   1083  OD1 ASN 2 116       2.554 -47.187  10.518  1.00  0.00           O  
ATOM   1084  ND2 ASN 2 116       4.794 -47.411  10.662  1.00  0.00           N  
ATOM   1085 HD21 ASN 2 116       5.658 -47.515  10.162  1.00  0.00           H  
ATOM   1086 HD22 ASN 2 116       4.776 -47.383  11.650  1.00  0.00           H  
ATOM   1087  N   VAL 2 117       3.361 -44.037   7.905  1.00  0.00           N  
ATOM   1088  CA  VAL 2 117       3.327 -42.784   8.658  1.00  0.00           C  
ATOM   1089  C   VAL 2 117       1.958 -42.125   8.575  1.00  0.00           C  
ATOM   1090  O   VAL 2 117       1.657 -41.279   9.405  1.00  0.00           O  
ATOM   1091  CB  VAL 2 117       4.418 -41.774   8.255  1.00  0.00           C  
ATOM   1092  CG1 VAL 2 117       4.441 -40.600   9.243  1.00  0.00           C  
ATOM   1093  CG2 VAL 2 117       5.789 -42.434   8.230  1.00  0.00           C  
ATOM   1094  H   VAL 2 117       3.881 -44.186   7.045  1.00  0.00           H  
ATOM   1095  HA  VAL 2 117       3.513 -42.997   9.626  1.00  0.00           H  
ATOM   1096  HB  VAL 2 117       4.174 -41.398   7.370  1.00  0.00           H  
ATOM   1097 HG11 VAL 2 117       3.749 -39.933   8.975  1.00  0.00           H  
ATOM   1098 HG12 VAL 2 117       4.245 -40.940  10.160  1.00  0.00           H  
ATOM   1099 HG13 VAL 2 117       5.344 -40.175   9.226  1.00  0.00           H  
ATOM   1100 HG21 VAL 2 117       5.901 -42.929   7.369  1.00  0.00           H  
ATOM   1101 HG22 VAL 2 117       6.495 -41.731   8.308  1.00  0.00           H  
ATOM   1102 HG23 VAL 2 117       5.863 -43.071   8.997  1.00  0.00           H  
ATOM   1103  N   ASN 2 118       1.139 -42.533   7.596  1.00  0.00           N  
ATOM   1104  CA  ASN 2 118      -0.289 -42.127   7.494  1.00  0.00           C  
ATOM   1105  C   ASN 2 118      -1.359 -42.967   8.199  1.00  0.00           C  
ATOM   1106  O   ASN 2 118      -2.486 -42.513   8.354  1.00  0.00           O  
ATOM   1107  CB  ASN 2 118      -0.678 -42.017   6.038  1.00  0.00           C  
ATOM   1108  CG  ASN 2 118       0.064 -40.922   5.367  1.00  0.00           C  
ATOM   1109  H   ASN 2 118       1.587 -43.169   6.898  1.00  0.00           H  
ATOM   1110  HA  ASN 2 118      -0.343 -41.174   7.897  1.00  0.00           H  
ATOM   1111  HB2 ASN 2 118      -0.467 -42.880   5.589  1.00  0.00           H  
ATOM   1112  HB3 ASN 2 118      -1.655 -41.832   5.987  1.00  0.00           H  
ATOM   1113  OD1 ASN 2 118       0.126 -39.804   5.890  1.00  0.00           O  
ATOM   1114  ND2 ASN 2 118       0.685 -41.234   4.238  1.00  0.00           N  
ATOM   1115 HD21 ASN 2 118       0.634 -42.166   3.876  1.00  0.00           H  
ATOM   1116 HD22 ASN 2 118       1.207 -40.537   3.743  1.00  0.00           H  
ATOM   1117  N   LYS 2 119      -1.024 -44.181   8.605  1.00  0.00           N  
ATOM   1118  CA  LYS 2 119      -1.886 -44.922   9.505  1.00  0.00           C  
ATOM   1119  C   LYS 2 119      -1.919 -44.149  10.807  1.00  0.00           C  
ATOM   1120  O   LYS 2 119      -2.897 -43.462  11.058  1.00  0.00           O  
ATOM   1121  CB  LYS 2 119      -1.435 -46.383   9.662  1.00  0.00           C  
ATOM   1122  CG  LYS 2 119      -1.885 -47.253   8.485  1.00  0.00           C  
ATOM   1123  CD  LYS 2 119      -2.032 -46.425   7.192  1.00  0.00           C  
ATOM   1124  CE  LYS 2 119      -2.237 -47.258   5.942  1.00  0.00           C  
ATOM   1125  NZ  LYS 2 119      -1.835 -46.465   4.746  1.00  0.00           N  
ATOM   1126  H   LYS 2 119      -0.127 -44.539   8.237  1.00  0.00           H  
ATOM   1127  HA  LYS 2 119      -2.803 -44.958   9.127  1.00  0.00           H  
ATOM   1128  HB2 LYS 2 119      -0.448 -46.401   9.703  1.00  0.00           H  
ATOM   1129  HB3 LYS 2 119      -1.837 -46.745  10.489  1.00  0.00           H  
ATOM   1130  HG2 LYS 2 119      -1.206 -47.967   8.328  1.00  0.00           H  
ATOM   1131  HG3 LYS 2 119      -2.767 -47.664   8.700  1.00  0.00           H  
ATOM   1132  HD2 LYS 2 119      -2.818 -45.810   7.305  1.00  0.00           H  
ATOM   1133  HD3 LYS 2 119      -1.202 -45.872   7.080  1.00  0.00           H  
ATOM   1134  HE2 LYS 2 119      -1.674 -48.076   5.997  1.00  0.00           H  
ATOM   1135  HE3 LYS 2 119      -3.197 -47.503   5.865  1.00  0.00           H  
ATOM   1136  HZ1 LYS 2 119      -2.537 -45.781   4.551  1.00  0.00           H  
ATOM   1137  HZ2 LYS 2 119      -0.965 -46.009   4.929  1.00  0.00           H  
ATOM   1138  HZ3 LYS 2 119      -1.736 -47.077   3.962  1.00  0.00           H  
ATOM   1139  N   HID 2 120      -0.828 -44.150  11.560  1.00  0.00           N  
ATOM   1140  CA  HID 2 120      -0.740 -43.332  12.768  1.00  0.00           C  
ATOM   1141  C   HID 2 120      -1.232 -41.880  12.609  1.00  0.00           C  
ATOM   1142  O   HID 2 120      -1.760 -41.303  13.559  1.00  0.00           O  
ATOM   1143  CB  HID 2 120       0.692 -43.338  13.309  1.00  0.00           C  
ATOM   1144  CG  HID 2 120       0.855 -44.110  14.581  1.00  0.00           C  
ATOM   1145  H   HID 2 120      -0.063 -44.764  11.228  1.00  0.00           H  
ATOM   1146  HA  HID 2 120      -1.307 -43.772  13.495  1.00  0.00           H  
ATOM   1147  HB2 HID 2 120       1.302 -43.738  12.615  1.00  0.00           H  
ATOM   1148  HB3 HID 2 120       0.981 -42.388  13.476  1.00  0.00           H  
ATOM   1149  ND1 HID 2 120       0.788 -43.519  15.824  1.00  0.00           N  
ATOM   1150  CD2 HID 2 120       1.081 -45.426  14.803  1.00  0.00           C  
ATOM   1151  CE1 HID 2 120       0.966 -44.437  16.757  1.00  0.00           C  
ATOM   1152  NE2 HID 2 120       1.146 -45.603  16.164  1.00  0.00           N  
ATOM   1153  HD1 HID 2 120       0.628 -42.546  15.991  1.00  0.00           H  
ATOM   1154  HD2 HID 2 120       1.183 -46.135  14.111  1.00  0.00           H  
ATOM   1155  HE1 HID 2 120       0.966 -44.278  17.740  1.00  0.00           H  
ATOM   1156  N   ARG 2 121      -1.055 -41.287  11.427  1.00  0.00           N  
ATOM   1157  CA  ARG 2 121      -1.386 -39.864  11.228  1.00  0.00           C  
ATOM   1158  C   ARG 2 121      -2.872 -39.567  11.360  1.00  0.00           C  
ATOM   1159  O   ARG 2 121      -3.240 -38.463  11.748  1.00  0.00           O  
ATOM   1160  CB  ARG 2 121      -0.852 -39.339   9.886  1.00  0.00           C  
ATOM   1161  CG  ARG 2 121      -1.058 -37.843   9.630  1.00  0.00           C  
ATOM   1162  CD  ARG 2 121      -0.149 -37.332   8.518  1.00  0.00           C  
ATOM   1163  NE  ARG 2 121       1.060 -36.720   9.059  1.00  0.00           N  
ATOM   1164  CZ  ARG 2 121       2.238 -36.641   8.438  1.00  0.00           C  
ATOM   1165  NH1 ARG 2 121       2.428 -37.159   7.227  1.00  0.00           N  
ATOM   1166  NH2 ARG 2 121       3.253 -36.037   9.044  1.00  0.00           N  
ATOM   1167  H   ARG 2 121      -0.676 -41.892  10.682  1.00  0.00           H  
ATOM   1168  HA  ARG 2 121      -0.881 -39.322  11.923  1.00  0.00           H  
ATOM   1169  HB2 ARG 2 121       0.131 -39.523   9.849  1.00  0.00           H  
ATOM   1170  HB3 ARG 2 121      -1.310 -39.840   9.151  1.00  0.00           H  
ATOM   1171  HG2 ARG 2 121      -2.002 -37.683   9.359  1.00  0.00           H  
ATOM   1172  HG3 ARG 2 121      -0.848 -37.336  10.461  1.00  0.00           H  
ATOM   1173  HD2 ARG 2 121       0.099 -38.104   7.944  1.00  0.00           H  
ATOM   1174  HD3 ARG 2 121      -0.656 -36.657   7.994  1.00  0.00           H  
ATOM   1175  HE  ARG 2 121       1.003 -36.318   9.991  1.00  0.00           H  
ATOM   1176 HH11 ARG 2 121       1.667 -37.604   6.754  1.00  0.00           H  
ATOM   1177 HH12 ARG 2 121       3.325 -37.102   6.793  1.00  0.00           H  
ATOM   1178 HH21 ARG 2 121       3.126 -35.629   9.949  1.00  0.00           H  
ATOM   1179 HH22 ARG 2 121       4.146 -35.988   8.596  1.00  0.00           H  
ATOM   1180  N   SER 2 122      -3.727 -40.538  11.049  1.00  0.00           N  
ATOM   1181  CA  SER 2 122      -5.169 -40.360  11.250  1.00  0.00           C  
ATOM   1182  C   SER 2 122      -5.547 -40.264  12.740  1.00  0.00           C  
ATOM   1183  O   SER 2 122      -6.489 -39.534  13.054  1.00  0.00           O  
ATOM   1184  CB  SER 2 122      -5.971 -41.474  10.572  1.00  0.00           C  
ATOM   1185  OG  SER 2 122      -5.798 -42.707  11.255  1.00  0.00           O  
ATOM   1186  H   SER 2 122      -3.304 -41.396  10.668  1.00  0.00           H  
ATOM   1187  HA  SER 2 122      -5.441 -39.492  10.811  1.00  0.00           H  
ATOM   1188  HB2 SER 2 122      -6.934 -41.229  10.585  1.00  0.00           H  
ATOM   1189  HB3 SER 2 122      -5.651 -41.575   9.636  1.00  0.00           H  
ATOM   1190  HG  SER 2 122      -4.841 -42.988  11.196  1.00  0.00           H  
ATOM   1191  N   HID 2 123      -4.814 -40.954  13.641  1.00  0.00           N  
ATOM   1192  CA  HID 2 123      -5.129 -41.017  15.107  1.00  0.00           C  
ATOM   1193  C   HID 2 123      -5.117 -39.673  15.883  1.00  0.00           C  
ATOM   1194  O   HID 2 123      -5.188 -39.693  17.127  1.00  0.00           O  
ATOM   1195  CB  HID 2 123      -4.168 -41.966  15.863  1.00  0.00           C  
ATOM   1196  CG  HID 2 123      -4.339 -43.415  15.536  1.00  0.00           C  
ATOM   1197  H   HID 2 123      -3.993 -41.452  13.231  1.00  0.00           H  
ATOM   1198  HA  HID 2 123      -6.063 -41.425  15.201  1.00  0.00           H  
ATOM   1199  HB2 HID 2 123      -3.220 -41.698  15.647  1.00  0.00           H  
ATOM   1200  HB3 HID 2 123      -4.312 -41.841  16.853  1.00  0.00           H  
ATOM   1201  ND1 HID 2 123      -5.004 -43.862  14.413  1.00  0.00           N  
ATOM   1202  CD2 HID 2 123      -3.882 -44.525  16.169  1.00  0.00           C  
ATOM   1203  CE1 HID 2 123      -4.967 -45.186  14.379  1.00  0.00           C  
ATOM   1204  NE2 HID 2 123      -4.286 -45.613  15.429  1.00  0.00           N  
ATOM   1205  HD1 HID 2 123      -5.444 -43.278  13.732  1.00  0.00           H  
ATOM   1206  HD2 HID 2 123      -3.353 -44.550  17.012  1.00  0.00           H  
ATOM   1207  HE1 HID 2 123      -5.383 -45.762  13.682  1.00  0.00           H  
ATOM   1208  N   TRP 2 124      -5.016 -38.528  15.182  1.00  0.00           N  
ATOM   1209  CA  TRP 2 124      -4.915 -37.188  15.821  1.00  0.00           C  
ATOM   1210  C   TRP 2 124      -5.649 -36.096  15.012  1.00  0.00           C  
ATOM   1211  O   TRP 2 124      -5.209 -35.672  13.939  1.00  0.00           O  
ATOM   1212  CB  TRP 2 124      -3.439 -36.815  16.042  1.00  0.00           C  
ATOM   1213  CG  TRP 2 124      -2.578 -37.997  15.863  1.00  0.00           C  
ATOM   1214  CD1 TRP 2 124      -2.045 -38.430  14.691  1.00  0.00           C  
ATOM   1215  CD2 TRP 2 124      -2.211 -38.969  16.857  1.00  0.00           C  
ATOM   1216  NE1 TRP 2 124      -1.340 -39.593  14.890  1.00  0.00           N  
ATOM   1217  CE2 TRP 2 124      -1.423 -39.948  16.209  1.00  0.00           C  
ATOM   1218  CE3 TRP 2 124      -2.460 -39.100  18.225  1.00  0.00           C  
ATOM   1219  CZ2 TRP 2 124      -0.874 -41.040  16.879  1.00  0.00           C  
ATOM   1220  CZ3 TRP 2 124      -1.919 -40.190  18.891  1.00  0.00           C  
ATOM   1221  CH2 TRP 2 124      -1.128 -41.146  18.211  1.00  0.00           C  
ATOM   1222  H   TRP 2 124      -5.014 -38.656  14.148  1.00  0.00           H  
ATOM   1223  HA  TRP 2 124      -5.364 -37.251  16.720  1.00  0.00           H  
ATOM   1224  HB2 TRP 2 124      -3.185 -36.142  15.374  1.00  0.00           H  
ATOM   1225  HB3 TRP 2 124      -3.334 -36.492  16.963  1.00  0.00           H  
ATOM   1226  HD1 TRP 2 124      -2.147 -37.973  13.807  1.00  0.00           H  
ATOM   1227  HE1 TRP 2 124      -0.845 -40.100  14.183  1.00  0.00           H  
ATOM   1228  HE3 TRP 2 124      -3.009 -38.433  18.716  1.00  0.00           H  
ATOM   1229  HZ2 TRP 2 124      -0.317 -41.711  16.380  1.00  0.00           H  
ATOM   1230  HZ3 TRP 2 124      -2.090 -40.303  19.863  1.00  0.00           H  
ATOM   1231  HH2 TRP 2 124      -0.756 -41.910  18.740  1.00  0.00           H  
ATOM   1232  N   MET 2 135       5.347 -31.064  23.525  1.00  0.00           N  
ATOM   1233  CA  MET 2 135       5.967 -30.423  22.371  1.00  0.00           C  
ATOM   1234  C   MET 2 135       6.254 -28.979  22.701  1.00  0.00           C  
ATOM   1235  O   MET 2 135       5.428 -28.309  23.309  1.00  0.00           O  
ATOM   1236  CB  MET 2 135       5.051 -30.464  21.154  1.00  0.00           C  
ATOM   1237  CG  MET 2 135       5.068 -31.796  20.444  1.00  0.00           C  
ATOM   1238  SD  MET 2 135       3.714 -32.090  19.273  1.00  0.00           S  
ATOM   1239  CE  MET 2 135       3.765 -30.579  18.293  1.00  0.00           C  
ATOM   1240  H   MET 2 135       5.139 -30.629  24.401  1.00  0.00           H  
ATOM   1241  HA  MET 2 135       6.836 -30.885  22.188  1.00  0.00           H  
ATOM   1242  HB2 MET 2 135       4.108 -30.267  21.447  1.00  0.00           H  
ATOM   1243  HB3 MET 2 135       5.338 -29.749  20.505  1.00  0.00           H  
ATOM   1244  HG2 MET 2 135       5.986 -31.899  19.963  1.00  0.00           H  
ATOM   1245  HG3 MET 2 135       5.091 -32.551  21.162  1.00  0.00           H  
ATOM   1246  HE1 MET 2 135       3.812 -29.790  18.904  1.00  0.00           H  
ATOM   1247  HE2 MET 2 135       4.571 -30.595  17.703  1.00  0.00           H  
ATOM   1248  HE3 MET 2 135       2.940 -30.521  17.733  1.00  0.00           H  
ATOM   1249  N   PRO 2 136       7.441 -28.497  22.321  1.00  0.00           N  
ATOM   1250  CA  PRO 2 136       7.700 -27.060  22.363  1.00  0.00           C  
ATOM   1251  C   PRO 2 136       6.767 -26.344  21.410  1.00  0.00           C  
ATOM   1252  O   PRO 2 136       6.187 -26.996  20.536  1.00  0.00           O  
ATOM   1253  CB  PRO 2 136       9.145 -26.945  21.874  1.00  0.00           C  
ATOM   1254  CG  PRO 2 136       9.766 -28.266  22.204  1.00  0.00           C  
ATOM   1255  CD  PRO 2 136       8.671 -29.288  22.146  1.00  0.00           C  
ATOM   1256  HA  PRO 2 136       7.604 -26.707  23.297  1.00  0.00           H  
ATOM   1257  HB2 PRO 2 136       9.172 -26.774  20.885  1.00  0.00           H  
ATOM   1258  HB3 PRO 2 136       9.621 -26.198  22.345  1.00  0.00           H  
ATOM   1259  HG2 PRO 2 136      10.499 -28.484  21.542  1.00  0.00           H  
ATOM   1260  HG3 PRO 2 136      10.184 -28.236  23.125  1.00  0.00           H  
ATOM   1261  HD2 PRO 2 136       8.658 -29.765  21.264  1.00  0.00           H  
ATOM   1262  HD3 PRO 2 136       8.759 -29.966  22.881  1.00  0.00           H  
ATOM   1263  N   LYS 2 137       6.610 -25.031  21.587  1.00  0.00           N  
ATOM   1264  CA  LYS 2 137       5.883 -24.210  20.601  1.00  0.00           C  
ATOM   1265  C   LYS 2 137       6.700 -24.176  19.344  1.00  0.00           C  
ATOM   1266  O   LYS 2 137       7.930 -24.218  19.389  1.00  0.00           O  
ATOM   1267  CB  LYS 2 137       5.597 -22.767  21.041  1.00  0.00           C  
ATOM   1268  CG  LYS 2 137       6.712 -22.146  21.835  1.00  0.00           C  
ATOM   1269  CD  LYS 2 137       6.682 -20.627  21.854  1.00  0.00           C  
ATOM   1270  CE  LYS 2 137       7.455 -20.109  23.080  1.00  0.00           C  
ATOM   1271  NZ  LYS 2 137       8.510 -19.108  22.751  1.00  0.00           N  
ATOM   1272  H   LYS 2 137       7.028 -24.648  22.448  1.00  0.00           H  
ATOM   1273  HA  LYS 2 137       5.004 -24.642  20.420  1.00  0.00           H  
ATOM   1274  HB2 LYS 2 137       5.443 -22.223  20.219  1.00  0.00           H  
ATOM   1275  HB3 LYS 2 137       4.769 -22.777  21.599  1.00  0.00           H  
ATOM   1276  HG2 LYS 2 137       6.666 -22.478  22.791  1.00  0.00           H  
ATOM   1277  HG3 LYS 2 137       7.601 -22.443  21.452  1.00  0.00           H  
ATOM   1278  HD2 LYS 2 137       7.123 -20.281  21.043  1.00  0.00           H  
ATOM   1279  HD3 LYS 2 137       5.749 -20.319  21.925  1.00  0.00           H  
ATOM   1280  HE2 LYS 2 137       6.793 -19.695  23.721  1.00  0.00           H  
ATOM   1281  HE3 LYS 2 137       7.880 -20.899  23.544  1.00  0.00           H  
ATOM   1282  HZ1 LYS 2 137       8.087 -18.211  22.629  1.00  0.00           H  
ATOM   1283  HZ2 LYS 2 137       9.172 -19.068  23.498  1.00  0.00           H  
ATOM   1284  HZ3 LYS 2 137       8.972 -19.380  21.908  1.00  0.00           H  
ATOM   1285  N   SER 2 138       5.996 -24.066  18.226  1.00  0.00           N  
ATOM   1286  CA  SER 2 138       6.574 -24.315  16.921  1.00  0.00           C  
ATOM   1287  C   SER 2 138       7.809 -23.459  16.646  1.00  0.00           C  
ATOM   1288  O   SER 2 138       8.700 -23.872  15.914  1.00  0.00           O  
ATOM   1289  CB  SER 2 138       5.524 -24.091  15.838  1.00  0.00           C  
ATOM   1290  OG  SER 2 138       5.931 -24.702  14.632  1.00  0.00           O  
ATOM   1291  H   SER 2 138       4.999 -23.787  18.369  1.00  0.00           H  
ATOM   1292  HA  SER 2 138       6.861 -25.287  16.881  1.00  0.00           H  
ATOM   1293  HB2 SER 2 138       4.666 -24.493  16.134  1.00  0.00           H  
ATOM   1294  HB3 SER 2 138       5.419 -23.115  15.689  1.00  0.00           H  
ATOM   1295  HG  SER 2 138       5.400 -25.536  14.482  1.00  0.00           H  
ATOM   1296  N   GLU 2 139       7.888 -22.294  17.274  1.00  0.00           N  
ATOM   1297  CA  GLU 2 139       8.896 -21.301  16.906  1.00  0.00           C  
ATOM   1298  C   GLU 2 139      10.154 -21.362  17.782  1.00  0.00           C  
ATOM   1299  O   GLU 2 139      11.120 -20.637  17.539  1.00  0.00           O  
ATOM   1300  CB  GLU 2 139       8.255 -19.914  16.971  1.00  0.00           C  
ATOM   1301  CG  GLU 2 139       6.751 -19.936  16.671  1.00  0.00           C  
ATOM   1302  CD  GLU 2 139       6.289 -18.821  15.751  1.00  0.00           C  
ATOM   1303  OE1 GLU 2 139       7.102 -18.308  14.950  1.00  0.00           O  
ATOM   1304  OE2 GLU 2 139       5.094 -18.469  15.808  1.00  0.00           O  
ATOM   1305  H   GLU 2 139       7.193 -22.151  18.028  1.00  0.00           H  
ATOM   1306  HA  GLU 2 139       9.162 -21.433  15.935  1.00  0.00           H  
ATOM   1307  HB2 GLU 2 139       8.366 -19.571  17.881  1.00  0.00           H  
ATOM   1308  HB3 GLU 2 139       8.680 -19.351  16.294  1.00  0.00           H  
ATOM   1309  HG2 GLU 2 139       6.543 -20.794  16.231  1.00  0.00           H  
ATOM   1310  HG3 GLU 2 139       6.269 -19.838  17.526  1.00  0.00           H  
ATOM   1311  N   ASP 2 140      10.134 -22.254  18.777  1.00  0.00           N  
ATOM   1312  CA  ASP 2 140      11.147 -22.314  19.837  1.00  0.00           C  
ATOM   1313  C   ASP 2 140      12.364 -23.122  19.404  1.00  0.00           C  
ATOM   1314  O   ASP 2 140      12.448 -24.341  19.659  1.00  0.00           O  
ATOM   1315  CB  ASP 2 140      10.529 -22.931  21.102  1.00  0.00           C  
ATOM   1316  CG  ASP 2 140      11.475 -22.924  22.287  1.00  0.00           C  
ATOM   1317  OD1 ASP 2 140      12.575 -22.330  22.189  1.00  0.00           O  
ATOM   1318  OD2 ASP 2 140      11.116 -23.525  23.321  1.00  0.00           O  
ATOM   1319  H   ASP 2 140       9.321 -22.918  18.736  1.00  0.00           H  
ATOM   1320  HA  ASP 2 140      11.460 -21.369  19.999  1.00  0.00           H  
ATOM   1321  HB2 ASP 2 140       9.720 -22.402  21.333  1.00  0.00           H  
ATOM   1322  HB3 ASP 2 140      10.282 -23.870  20.893  1.00  0.00           H  
ATOM   1323  N   GLU 2 141      13.309 -22.438  18.763  1.00  0.00           N  
ATOM   1324  CA  GLU 2 141      14.473 -23.115  18.227  1.00  0.00           C  
ATOM   1325  C   GLU 2 141      15.058 -23.970  19.337  1.00  0.00           C  
ATOM   1326  O   GLU 2 141      15.181 -25.204  19.216  1.00  0.00           O  
ATOM   1327  CB  GLU 2 141      15.511 -22.117  17.676  1.00  0.00           C  
ATOM   1328  CG  GLU 2 141      16.762 -22.794  17.094  1.00  0.00           C  
ATOM   1329  CD  GLU 2 141      17.446 -22.046  15.940  1.00  0.00           C  
ATOM   1330  OE1 GLU 2 141      17.325 -20.807  15.839  1.00  0.00           O  
ATOM   1331  OE2 GLU 2 141      18.134 -22.712  15.128  1.00  0.00           O  
ATOM   1332  H   GLU 2 141      13.141 -21.423  18.687  1.00  0.00           H  
ATOM   1333  HA  GLU 2 141      14.211 -23.694  17.461  1.00  0.00           H  
ATOM   1334  HB2 GLU 2 141      15.086 -21.614  16.952  1.00  0.00           H  
ATOM   1335  HB3 GLU 2 141      15.802 -21.549  18.418  1.00  0.00           H  
ATOM   1336  HG2 GLU 2 141      17.429 -22.882  17.822  1.00  0.00           H  
ATOM   1337  HG3 GLU 2 141      16.497 -23.684  16.749  1.00  0.00           H  
ATOM   1338  N   GLU 2 142      15.341 -23.309  20.450  1.00  0.00           N  
ATOM   1339  CA  GLU 2 142      16.128 -23.922  21.496  1.00  0.00           C  
ATOM   1340  C   GLU 2 142      15.438 -25.147  22.070  1.00  0.00           C  
ATOM   1341  O   GLU 2 142      15.998 -26.244  22.060  1.00  0.00           O  
ATOM   1342  CB  GLU 2 142      16.440 -22.894  22.576  1.00  0.00           C  
ATOM   1343  CG  GLU 2 142      17.250 -21.694  22.067  1.00  0.00           C  
ATOM   1344  CD  GLU 2 142      18.538 -22.061  21.312  1.00  0.00           C  
ATOM   1345  OE1 GLU 2 142      19.194 -23.066  21.658  1.00  0.00           O  
ATOM   1346  OE2 GLU 2 142      18.916 -21.332  20.368  1.00  0.00           O  
ATOM   1347  H   GLU 2 142      14.960 -22.347  20.499  1.00  0.00           H  
ATOM   1348  HA  GLU 2 142      17.034 -24.188  21.132  1.00  0.00           H  
ATOM   1349  HB2 GLU 2 142      15.590 -22.545  22.921  1.00  0.00           H  
ATOM   1350  HB3 GLU 2 142      16.976 -23.333  23.271  1.00  0.00           H  
ATOM   1351  HG2 GLU 2 142      16.682 -21.182  21.442  1.00  0.00           H  
ATOM   1352  HG3 GLU 2 142      17.515 -21.148  22.846  1.00  0.00           H  
ATOM   1353  N   GLY 2 143      14.208 -24.961  22.532  1.00  0.00           N  
ATOM   1354  CA  GLY 2 143      13.419 -26.057  23.082  1.00  0.00           C  
ATOM   1355  C   GLY 2 143      13.351 -27.263  22.164  1.00  0.00           C  
ATOM   1356  O   GLY 2 143      13.448 -28.412  22.620  1.00  0.00           O  
ATOM   1357  H   GLY 2 143      13.861 -23.983  22.469  1.00  0.00           H  
ATOM   1358  HA2 GLY 2 143      13.816 -26.338  23.975  1.00  0.00           H  
ATOM   1359  HA3 GLY 2 143      12.476 -25.727  23.271  1.00  0.00           H  
ATOM   1360  N   TRP 2 144      13.191 -27.013  20.870  1.00  0.00           N  
ATOM   1361  CA  TRP 2 144      13.086 -28.114  19.918  1.00  0.00           C  
ATOM   1362  C   TRP 2 144      14.375 -28.940  19.863  1.00  0.00           C  
ATOM   1363  O   TRP 2 144      14.341 -30.190  19.726  1.00  0.00           O  
ATOM   1364  CB  TRP 2 144      12.685 -27.590  18.537  1.00  0.00           C  
ATOM   1365  CG  TRP 2 144      11.213 -27.541  18.381  1.00  0.00           C  
ATOM   1366  CD1 TRP 2 144      10.426 -26.434  18.340  1.00  0.00           C  
ATOM   1367  CD2 TRP 2 144      10.340 -28.662  18.281  1.00  0.00           C  
ATOM   1368  NE1 TRP 2 144       9.110 -26.797  18.203  1.00  0.00           N  
ATOM   1369  CE2 TRP 2 144       9.030 -28.162  18.169  1.00  0.00           C  
ATOM   1370  CE3 TRP 2 144      10.539 -30.044  18.273  1.00  0.00           C  
ATOM   1371  CZ2 TRP 2 144       7.920 -28.992  18.053  1.00  0.00           C  
ATOM   1372  CZ3 TRP 2 144       9.431 -30.880  18.155  1.00  0.00           C  
ATOM   1373  CH2 TRP 2 144       8.139 -30.347  18.047  1.00  0.00           C  
ATOM   1374  H   TRP 2 144      13.149 -26.019  20.610  1.00  0.00           H  
ATOM   1375  HA  TRP 2 144      12.350 -28.726  20.234  1.00  0.00           H  
ATOM   1376  HB2 TRP 2 144      13.033 -26.673  18.433  1.00  0.00           H  
ATOM   1377  HB3 TRP 2 144      13.044 -28.199  17.850  1.00  0.00           H  
ATOM   1378  HD1 TRP 2 144      10.753 -25.491  18.401  1.00  0.00           H  
ATOM   1379  HE1 TRP 2 144       8.336 -26.169  18.138  1.00  0.00           H  
ATOM   1380  HE3 TRP 2 144      11.452 -30.435  18.349  1.00  0.00           H  
ATOM   1381  HZ2 TRP 2 144       6.998 -28.601  17.978  1.00  0.00           H  
ATOM   1382  HZ3 TRP 2 144       9.565 -31.863  18.149  1.00  0.00           H  
ATOM   1383  HH2 TRP 2 144       7.365 -30.976  17.964  1.00  0.00           H  
ATOM   1384  N   LYS 2 145      15.500 -28.228  19.984  1.00  0.00           N  
ATOM   1385  CA  LYS 2 145      16.814 -28.858  20.030  1.00  0.00           C  
ATOM   1386  C   LYS 2 145      16.911 -29.729  21.273  1.00  0.00           C  
ATOM   1387  O   LYS 2 145      17.193 -30.928  21.189  1.00  0.00           O  
ATOM   1388  CB  LYS 2 145      17.920 -27.806  20.009  1.00  0.00           C  
ATOM   1389  CG  LYS 2 145      18.204 -27.260  18.616  1.00  0.00           C  
ATOM   1390  CD  LYS 2 145      18.721 -25.821  18.653  1.00  0.00           C  
ATOM   1391  CE  LYS 2 145      19.606 -25.485  17.451  1.00  0.00           C  
ATOM   1392  NZ  LYS 2 145      20.315 -24.186  17.620  1.00  0.00           N  
ATOM   1393  H   LYS 2 145      15.354 -27.199  20.041  1.00  0.00           H  
ATOM   1394  HA  LYS 2 145      16.927 -29.436  19.220  1.00  0.00           H  
ATOM   1395  HB2 LYS 2 145      17.643 -27.048  20.591  1.00  0.00           H  
ATOM   1396  HB3 LYS 2 145      18.754 -28.221  20.358  1.00  0.00           H  
ATOM   1397  HG2 LYS 2 145      18.894 -27.836  18.173  1.00  0.00           H  
ATOM   1398  HG3 LYS 2 145      17.361 -27.283  18.076  1.00  0.00           H  
ATOM   1399  HD2 LYS 2 145      17.940 -25.200  18.653  1.00  0.00           H  
ATOM   1400  HD3 LYS 2 145      19.257 -25.694  19.484  1.00  0.00           H  
ATOM   1401  HE2 LYS 2 145      20.282 -26.218  17.335  1.00  0.00           H  
ATOM   1402  HE3 LYS 2 145      19.030 -25.443  16.630  1.00  0.00           H  
ATOM   1403  HZ1 LYS 2 145      20.302 -23.687  16.754  1.00  0.00           H  
ATOM   1404  HZ2 LYS 2 145      19.855 -23.647  18.325  1.00  0.00           H  
ATOM   1405  HZ3 LYS 2 145      21.261 -24.358  17.893  1.00  0.00           H  
ATOM   1406  N   LYS 2 146      16.651 -29.116  22.422  1.00  0.00           N  
ATOM   1407  CA  LYS 2 146      16.546 -29.844  23.681  1.00  0.00           C  
ATOM   1408  C   LYS 2 146      15.591 -31.019  23.553  1.00  0.00           C  
ATOM   1409  O   LYS 2 146      15.983 -32.171  23.727  1.00  0.00           O  
ATOM   1410  CB  LYS 2 146      16.049 -28.923  24.794  1.00  0.00           C  
ATOM   1411  CG  LYS 2 146      17.152 -28.180  25.517  1.00  0.00           C  
ATOM   1412  CD  LYS 2 146      16.586 -27.100  26.431  1.00  0.00           C  
ATOM   1413  CE  LYS 2 146      16.820 -25.703  25.876  1.00  0.00           C  
ATOM   1414  NZ  LYS 2 146      18.230 -25.263  26.097  1.00  0.00           N  
ATOM   1415  H   LYS 2 146      16.530 -28.084  22.347  1.00  0.00           H  
ATOM   1416  HA  LYS 2 146      17.458 -30.193  23.932  1.00  0.00           H  
ATOM   1417  HB2 LYS 2 146      15.429 -28.253  24.389  1.00  0.00           H  
ATOM   1418  HB3 LYS 2 146      15.553 -29.480  25.459  1.00  0.00           H  
ATOM   1419  HG2 LYS 2 146      17.677 -28.826  26.072  1.00  0.00           H  
ATOM   1420  HG3 LYS 2 146      17.755 -27.749  24.847  1.00  0.00           H  
ATOM   1421  HD2 LYS 2 146      15.604 -27.243  26.527  1.00  0.00           H  
ATOM   1422  HD3 LYS 2 146      17.030 -27.167  27.321  1.00  0.00           H  
ATOM   1423  HE2 LYS 2 146      16.628 -25.706  24.894  1.00  0.00           H  
ATOM   1424  HE3 LYS 2 146      16.202 -25.063  26.333  1.00  0.00           H  
ATOM   1425  HZ1 LYS 2 146      18.851 -25.967  25.757  1.00  0.00           H  
ATOM   1426  HZ2 LYS 2 146      18.389 -24.408  25.606  1.00  0.00           H  
ATOM   1427  HZ3 LYS 2 146      18.382 -25.123  27.074  1.00  0.00           H  
ATOM   1428  N   PHE 2 147      14.342 -30.714  23.232  1.00  0.00           N  
ATOM   1429  CA  PHE 2 147      13.300 -31.714  23.175  1.00  0.00           C  
ATOM   1430  C   PHE 2 147      13.791 -32.984  22.473  1.00  0.00           C  
ATOM   1431  O   PHE 2 147      13.622 -34.100  22.998  1.00  0.00           O  
ATOM   1432  CB  PHE 2 147      12.084 -31.122  22.467  1.00  0.00           C  
ATOM   1433  CG  PHE 2 147      10.920 -32.070  22.334  1.00  0.00           C  
ATOM   1434  CD1 PHE 2 147      10.842 -32.958  21.265  1.00  0.00           C  
ATOM   1435  CD2 PHE 2 147       9.885 -32.055  23.254  1.00  0.00           C  
ATOM   1436  CE1 PHE 2 147       9.765 -33.817  21.125  1.00  0.00           C  
ATOM   1437  CE2 PHE 2 147       8.806 -32.908  23.116  1.00  0.00           C  
ATOM   1438  CZ  PHE 2 147       8.746 -33.793  22.053  1.00  0.00           C  
ATOM   1439  H   PHE 2 147      14.183 -29.703  23.028  1.00  0.00           H  
ATOM   1440  HA  PHE 2 147      13.084 -31.979  24.123  1.00  0.00           H  
ATOM   1441  HB2 PHE 2 147      11.778 -30.338  22.990  1.00  0.00           H  
ATOM   1442  HB3 PHE 2 147      12.363 -30.854  21.555  1.00  0.00           H  
ATOM   1443  HD1 PHE 2 147      11.575 -32.978  20.587  1.00  0.00           H  
ATOM   1444  HD2 PHE 2 147       9.920 -31.420  24.027  1.00  0.00           H  
ATOM   1445  HE1 PHE 2 147       9.735 -34.453  20.344  1.00  0.00           H  
ATOM   1446  HE2 PHE 2 147       8.054 -32.881  23.800  1.00  0.00           H  
ATOM   1447  HZ  PHE 2 147       7.967 -34.413  21.958  1.00  0.00           H  
ATOM   1448  N   CYS 2 148      14.426 -32.797  21.310  1.00  0.00           N  
ATOM   1449  CA  CYS 2 148      14.861 -33.910  20.459  1.00  0.00           C  
ATOM   1450  C   CYS 2 148      16.193 -34.521  20.886  1.00  0.00           C  
ATOM   1451  O   CYS 2 148      16.303 -35.744  21.001  1.00  0.00           O  
ATOM   1452  CB  CYS 2 148      14.996 -33.440  19.018  1.00  0.00           C  
ATOM   1453  SG  CYS 2 148      13.481 -32.868  18.238  1.00  0.00           S  
ATOM   1454  H   CYS 2 148      14.584 -31.797  21.063  1.00  0.00           H  
ATOM   1455  HA  CYS 2 148      14.152 -34.636  20.509  1.00  0.00           H  
ATOM   1456  HB2 CYS 2 148      15.666 -32.689  18.998  1.00  0.00           H  
ATOM   1457  HB3 CYS 2 148      15.363 -34.206  18.476  1.00  0.00           H  
ATOM   1458  HG  CYS 2 148      13.702 -32.235  17.494  1.00  0.00           H  
ATOM   1459  N   LEU 2 149      17.202 -33.668  21.095  1.00  0.00           N  
ATOM   1460  CA  LEU 2 149      18.581 -34.117  21.380  1.00  0.00           C  
ATOM   1461  C   LEU 2 149      18.935 -34.080  22.863  1.00  0.00           C  
ATOM   1462  O   LEU 2 149      19.676 -34.936  23.349  1.00  0.00           O  
ATOM   1463  CB  LEU 2 149      19.615 -33.292  20.591  1.00  0.00           C  
ATOM   1464  CG  LEU 2 149      19.831 -33.526  19.074  1.00  0.00           C  
ATOM   1465  CD1 LEU 2 149      19.301 -34.870  18.550  1.00  0.00           C  
ATOM   1466  CD2 LEU 2 149      19.251 -32.370  18.267  1.00  0.00           C  
ATOM   1467  H   LEU 2 149      16.937 -32.663  21.041  1.00  0.00           H  
ATOM   1468  HA  LEU 2 149      18.672 -35.072  21.051  1.00  0.00           H  
ATOM   1469  HB2 LEU 2 149      19.370 -32.313  20.700  1.00  0.00           H  
ATOM   1470  HB3 LEU 2 149      20.516 -33.428  21.035  1.00  0.00           H  
ATOM   1471  HG  LEU 2 149      20.824 -33.465  18.880  1.00  0.00           H  
ATOM   1472 HD11 LEU 2 149      18.318 -34.921  18.716  1.00  0.00           H  
ATOM   1473 HD12 LEU 2 149      19.482 -34.933  17.571  1.00  0.00           H  
ATOM   1474 HD13 LEU 2 149      19.764 -35.613  19.029  1.00  0.00           H  
ATOM   1475 HD21 LEU 2 149      19.704 -31.518  18.532  1.00  0.00           H  
ATOM   1476 HD22 LEU 2 149      19.399 -32.537  17.292  1.00  0.00           H  
ATOM   1477 HD23 LEU 2 149      18.270 -32.296  18.448  1.00  0.00           H  
ATOM   1478  N   GLY 2 150      18.431 -33.076  23.565  1.00  0.00           N  
ATOM   1479  CA  GLY 2 150      18.483 -33.060  25.017  1.00  0.00           C  
ATOM   1480  C   GLY 2 150      19.809 -32.559  25.533  1.00  0.00           C  
ATOM   1481  O   GLY 2 150      20.160 -31.396  25.314  1.00  0.00           O  
ATOM   1482  H   GLY 2 150      18.004 -32.317  22.997  1.00  0.00           H  
ATOM   1483  HA2 GLY 2 150      17.738 -32.471  25.372  1.00  0.00           H  
ATOM   1484  HA3 GLY 2 150      18.316 -33.997  25.368  1.00  0.00           H  
ATOM   1485  N   GLU 2 151      20.545 -33.451  26.208  1.00  0.00           N  
ATOM   1486  CA  GLU 2 151      21.786 -33.103  26.917  1.00  0.00           C  
ATOM   1487  C   GLU 2 151      22.991 -33.803  26.300  1.00  0.00           C  
ATOM   1488  O   GLU 2 151      23.968 -33.147  25.951  1.00  0.00           O  
ATOM   1489  CB  GLU 2 151      21.687 -33.479  28.406  1.00  0.00           C  
ATOM   1490  CG  GLU 2 151      20.295 -33.335  29.032  1.00  0.00           C  
ATOM   1491  CD  GLU 2 151      19.597 -32.010  28.720  1.00  0.00           C  
ATOM   1492  OE1 GLU 2 151      20.268 -30.963  28.559  1.00  0.00           O  
ATOM   1493  OE2 GLU 2 151      18.353 -32.018  28.634  1.00  0.00           O  
ATOM   1494  H   GLU 2 151      20.160 -34.424  26.188  1.00  0.00           H  
ATOM   1495  HA  GLU 2 151      21.920 -32.105  26.883  1.00  0.00           H  
ATOM   1496  HB2 GLU 2 151      21.953 -34.427  28.493  1.00  0.00           H  
ATOM   1497  HB3 GLU 2 151      22.298 -32.885  28.906  1.00  0.00           H  
ATOM   1498  HG2 GLU 2 151      19.725 -34.059  28.679  1.00  0.00           H  
ATOM   1499  HG3 GLU 2 151      20.391 -33.393  30.012  1.00  0.00           H  
ATOM   1500  N   ILE 2 174      19.193 -36.888  28.573  1.00  0.00           N  
ATOM   1501  CA  ILE 2 174      19.076 -36.948  27.124  1.00  0.00           C  
ATOM   1502  C   ILE 2 174      17.780 -36.210  26.770  1.00  0.00           C  
ATOM   1503  O   ILE 2 174      17.291 -35.399  27.576  1.00  0.00           O  
ATOM   1504  CB  ILE 2 174      19.175 -38.423  26.596  1.00  0.00           C  
ATOM   1505  CG1 ILE 2 174      19.873 -38.496  25.207  1.00  0.00           C  
ATOM   1506  CG2 ILE 2 174      17.826 -39.145  26.640  1.00  0.00           C  
ATOM   1507  CD1 ILE 2 174      21.377 -38.229  25.229  1.00  0.00           C  
ATOM   1508  H   ILE 2 174      18.585 -36.468  29.233  1.00  0.00           H  
ATOM   1509  HA  ILE 2 174      19.815 -36.405  26.757  1.00  0.00           H  
ATOM   1510  HB  ILE 2 174      19.729 -38.936  27.242  1.00  0.00           H  
ATOM   1511 HG12 ILE 2 174      19.710 -39.406  24.829  1.00  0.00           H  
ATOM   1512 HG13 ILE 2 174      19.436 -37.821  24.612  1.00  0.00           H  
ATOM   1513 HG21 ILE 2 174      17.961 -40.109  26.422  1.00  0.00           H  
ATOM   1514 HG22 ILE 2 174      17.436 -39.059  27.554  1.00  0.00           H  
ATOM   1515 HG23 ILE 2 174      17.210 -38.733  25.973  1.00  0.00           H  
ATOM   1516 HD11 ILE 2 174      21.818 -38.906  25.812  1.00  0.00           H  
ATOM   1517 HD12 ILE 2 174      21.732 -38.297  24.300  1.00  0.00           H  
ATOM   1518 HD13 ILE 2 174      21.538 -37.314  25.588  1.00  0.00           H  
ATOM   1519  N   GLY 2 175      17.276 -36.440  25.557  1.00  0.00           N  
ATOM   1520  CA  GLY 2 175      16.015 -35.878  25.091  1.00  0.00           C  
ATOM   1521  C   GLY 2 175      15.210 -36.944  24.371  1.00  0.00           C  
ATOM   1522  O   GLY 2 175      15.613 -38.115  24.315  1.00  0.00           O  
ATOM   1523  H   GLY 2 175      17.873 -37.067  24.962  1.00  0.00           H  
ATOM   1524  HA2 GLY 2 175      15.491 -35.535  25.874  1.00  0.00           H  
ATOM   1525  HA3 GLY 2 175      16.198 -35.117  24.464  1.00  0.00           H  
ATOM   1526  N   PHE 2 176      14.086 -36.522  23.796  1.00  0.00           N  
ATOM   1527  CA  PHE 2 176      13.052 -37.440  23.309  1.00  0.00           C  
ATOM   1528  C   PHE 2 176      13.354 -38.059  21.988  1.00  0.00           C  
ATOM   1529  O   PHE 2 176      13.833 -37.374  21.112  1.00  0.00           O  
ATOM   1530  CB  PHE 2 176      11.734 -36.705  23.157  1.00  0.00           C  
ATOM   1531  CG  PHE 2 176      11.126 -36.344  24.467  1.00  0.00           C  
ATOM   1532  CD1 PHE 2 176      10.447 -37.319  25.202  1.00  0.00           C  
ATOM   1533  CD2 PHE 2 176      11.272 -35.054  25.010  1.00  0.00           C  
ATOM   1534  CE1 PHE 2 176       9.898 -37.012  26.437  1.00  0.00           C  
ATOM   1535  CE2 PHE 2 176      10.718 -34.741  26.244  1.00  0.00           C  
ATOM   1536  CZ  PHE 2 176      10.032 -35.722  26.957  1.00  0.00           C  
ATOM   1537  H   PHE 2 176      14.003 -35.484  23.721  1.00  0.00           H  
ATOM   1538  HA  PHE 2 176      12.996 -38.193  23.997  1.00  0.00           H  
ATOM   1539  HB2 PHE 2 176      11.905 -35.873  22.655  1.00  0.00           H  
ATOM   1540  HB3 PHE 2 176      11.108 -37.298  22.678  1.00  0.00           H  
ATOM   1541  HD1 PHE 2 176      10.358 -38.238  24.838  1.00  0.00           H  
ATOM   1542  HD2 PHE 2 176      11.779 -34.366  24.499  1.00  0.00           H  
ATOM   1543  HE1 PHE 2 176       9.404 -37.717  26.956  1.00  0.00           H  
ATOM   1544  HE2 PHE 2 176      10.812 -33.809  26.618  1.00  0.00           H  
ATOM   1545  HZ  PHE 2 176       9.631 -35.507  27.848  1.00  0.00           H  
ATOM   1546  N   PRO 2 177      13.051 -39.354  21.827  1.00  0.00           N  
ATOM   1547  CA  PRO 2 177      13.078 -39.930  20.491  1.00  0.00           C  
ATOM   1548  C   PRO 2 177      11.855 -39.461  19.680  1.00  0.00           C  
ATOM   1549  O   PRO 2 177      10.929 -38.880  20.267  1.00  0.00           O  
ATOM   1550  CB  PRO 2 177      13.060 -41.442  20.736  1.00  0.00           C  
ATOM   1551  CG  PRO 2 177      12.574 -41.628  22.103  1.00  0.00           C  
ATOM   1552  CD  PRO 2 177      12.777 -40.353  22.865  1.00  0.00           C  
ATOM   1553  HA  PRO 2 177      13.926 -39.695  20.008  1.00  0.00           H  
ATOM   1554  HB2 PRO 2 177      12.456 -41.895  20.060  1.00  0.00           H  
ATOM   1555  HB3 PRO 2 177      13.990 -41.824  20.614  1.00  0.00           H  
ATOM   1556  HG2 PRO 2 177      11.584 -41.888  22.107  1.00  0.00           H  
ATOM   1557  HG3 PRO 2 177      13.067 -42.397  22.564  1.00  0.00           H  
ATOM   1558  HD2 PRO 2 177      11.956 -40.103  23.388  1.00  0.00           H  
ATOM   1559  HD3 PRO 2 177      13.553 -40.424  23.501  1.00  0.00           H  
ATOM   1560  N   PRO 2 178      11.888 -39.653  18.338  1.00  0.00           N  
ATOM   1561  CA  PRO 2 178      10.771 -39.455  17.421  1.00  0.00           C  
ATOM   1562  C   PRO 2 178       9.867 -40.697  17.323  1.00  0.00           C  
ATOM   1563  O   PRO 2 178      10.045 -41.585  16.458  1.00  0.00           O  
ATOM   1564  CB  PRO 2 178      11.469 -39.171  16.096  1.00  0.00           C  
ATOM   1565  CG  PRO 2 178      12.706 -39.983  16.159  1.00  0.00           C  
ATOM   1566  CD  PRO 2 178      13.144 -39.871  17.592  1.00  0.00           C  
ATOM   1567  HA  PRO 2 178      10.224 -38.646  17.685  1.00  0.00           H  
ATOM   1568  HB2 PRO 2 178      10.890 -39.449  15.325  1.00  0.00           H  
ATOM   1569  HB3 PRO 2 178      11.679 -38.194  16.008  1.00  0.00           H  
ATOM   1570  HG2 PRO 2 178      12.521 -40.937  15.917  1.00  0.00           H  
ATOM   1571  HG3 PRO 2 178      13.406 -39.617  15.543  1.00  0.00           H  
ATOM   1572  HD2 PRO 2 178      13.595 -40.710  17.906  1.00  0.00           H  
ATOM   1573  HD3 PRO 2 178      13.769 -39.097  17.727  1.00  0.00           H  
ATOM   1574  N   LEU 2 179       8.917 -40.754  18.249  1.00  0.00           N  
ATOM   1575  CA  LEU 2 179       7.919 -41.800  18.276  1.00  0.00           C  
ATOM   1576  C   LEU 2 179       6.820 -41.283  17.413  1.00  0.00           C  
ATOM   1577  O   LEU 2 179       6.538 -40.078  17.413  1.00  0.00           O  
ATOM   1578  CB  LEU 2 179       7.346 -41.985  19.676  1.00  0.00           C  
ATOM   1579  CG  LEU 2 179       8.294 -41.941  20.876  1.00  0.00           C  
ATOM   1580  CD1 LEU 2 179       7.843 -40.913  21.919  1.00  0.00           C  
ATOM   1581  CD2 LEU 2 179       8.462 -43.345  21.460  1.00  0.00           C  
ATOM   1582  H   LEU 2 179       8.957 -39.979  18.952  1.00  0.00           H  
ATOM   1583  HA  LEU 2 179       8.299 -42.614  17.869  1.00  0.00           H  
ATOM   1584  HB2 LEU 2 179       6.653 -41.265  19.822  1.00  0.00           H  
ATOM   1585  HB3 LEU 2 179       6.879 -42.878  19.702  1.00  0.00           H  
ATOM   1586  HG  LEU 2 179       9.215 -41.701  20.557  1.00  0.00           H  
ATOM   1587 HD11 LEU 2 179       6.931 -41.154  22.246  1.00  0.00           H  
ATOM   1588 HD12 LEU 2 179       8.486 -40.916  22.683  1.00  0.00           H  
ATOM   1589 HD13 LEU 2 179       7.822 -40.007  21.500  1.00  0.00           H  
ATOM   1590 HD21 LEU 2 179       8.841 -43.951  20.761  1.00  0.00           H  
ATOM   1591 HD22 LEU 2 179       9.082 -43.306  22.242  1.00  0.00           H  
ATOM   1592 HD23 LEU 2 179       7.571 -43.689  21.755  1.00  0.00           H  
ATOM   1593  N   LEU 2 180       6.163 -42.190  16.708  1.00  0.00           N  
ATOM   1594  CA  LEU 2 180       4.956 -41.834  15.976  1.00  0.00           C  
ATOM   1595  C   LEU 2 180       4.000 -40.992  16.837  1.00  0.00           C  
ATOM   1596  O   LEU 2 180       3.499 -39.966  16.378  1.00  0.00           O  
ATOM   1597  CB  LEU 2 180       4.291 -43.099  15.450  1.00  0.00           C  
ATOM   1598  CG  LEU 2 180       5.062 -43.708  14.273  1.00  0.00           C  
ATOM   1599  CD1 LEU 2 180       4.575 -45.099  13.850  1.00  0.00           C  
ATOM   1600  CD2 LEU 2 180       4.980 -42.745  13.098  1.00  0.00           C  
ATOM   1601  H   LEU 2 180       6.568 -43.141  16.722  1.00  0.00           H  
ATOM   1602  HA  LEU 2 180       5.214 -41.286  15.170  1.00  0.00           H  
ATOM   1603  HB2 LEU 2 180       4.279 -43.764  16.169  1.00  0.00           H  
ATOM   1604  HB3 LEU 2 180       3.396 -42.868  15.128  1.00  0.00           H  
ATOM   1605  HG  LEU 2 180       6.043 -43.767  14.522  1.00  0.00           H  
ATOM   1606 HD11 LEU 2 180       3.617 -45.042  13.576  1.00  0.00           H  
ATOM   1607 HD12 LEU 2 180       5.127 -45.421  13.083  1.00  0.00           H  
ATOM   1608 HD13 LEU 2 180       4.669 -45.728  14.620  1.00  0.00           H  
ATOM   1609 HD21 LEU 2 180       5.386 -41.867  13.356  1.00  0.00           H  
ATOM   1610 HD22 LEU 2 180       5.478 -43.125  12.318  1.00  0.00           H  
ATOM   1611 HD23 LEU 2 180       4.022 -42.607  12.845  1.00  0.00           H  
ATOM   1612  N   SER 2 181       3.796 -41.404  18.096  1.00  0.00           N  
ATOM   1613  CA  SER 2 181       3.093 -40.586  19.122  1.00  0.00           C  
ATOM   1614  C   SER 2 181       3.258 -39.100  18.861  1.00  0.00           C  
ATOM   1615  O   SER 2 181       2.301 -38.330  18.882  1.00  0.00           O  
ATOM   1616  CB  SER 2 181       3.649 -40.802  20.561  1.00  0.00           C  
ATOM   1617  OG  SER 2 181       3.683 -42.148  20.994  1.00  0.00           O  
ATOM   1618  H   SER 2 181       4.173 -42.355  18.305  1.00  0.00           H  
ATOM   1619  HA  SER 2 181       2.114 -40.814  19.064  1.00  0.00           H  
ATOM   1620  HB2 SER 2 181       4.584 -40.422  20.590  1.00  0.00           H  
ATOM   1621  HB3 SER 2 181       3.075 -40.266  21.196  1.00  0.00           H  
ATOM   1622  HG  SER 2 181       3.687 -42.755  20.200  1.00  0.00           H  
ATOM   1623  N   ILE 2 182       4.503 -38.710  18.642  1.00  0.00           N  
ATOM   1624  CA  ILE 2 182       4.866 -37.329  18.787  1.00  0.00           C  
ATOM   1625  C   ILE 2 182       5.007 -36.633  17.439  1.00  0.00           C  
ATOM   1626  O   ILE 2 182       4.609 -35.479  17.327  1.00  0.00           O  
ATOM   1627  CB  ILE 2 182       6.096 -37.156  19.738  1.00  0.00           C  
ATOM   1628  CG1 ILE 2 182       6.782 -35.820  19.499  1.00  0.00           C  
ATOM   1629  CG2 ILE 2 182       7.092 -38.313  19.658  1.00  0.00           C  
ATOM   1630  CD1 ILE 2 182       5.848 -34.648  19.657  1.00  0.00           C  
ATOM   1631  H   ILE 2 182       5.158 -39.463  18.369  1.00  0.00           H  
ATOM   1632  HA  ILE 2 182       4.099 -36.873  19.261  1.00  0.00           H  
ATOM   1633  HB  ILE 2 182       5.751 -37.175  20.670  1.00  0.00           H  
ATOM   1634 HG12 ILE 2 182       7.533 -35.727  20.146  1.00  0.00           H  
ATOM   1635 HG13 ILE 2 182       7.149 -35.816  18.572  1.00  0.00           H  
ATOM   1636 HG21 ILE 2 182       7.799 -38.189  20.351  1.00  0.00           H  
ATOM   1637 HG22 ILE 2 182       6.613 -39.173  19.819  1.00  0.00           H  
ATOM   1638 HG23 ILE 2 182       7.510 -38.327  18.752  1.00  0.00           H  
ATOM   1639 HD11 ILE 2 182       5.477 -34.639  20.586  1.00  0.00           H  
ATOM   1640 HD12 ILE 2 182       6.347 -33.798  19.490  1.00  0.00           H  
ATOM   1641 HD13 ILE 2 182       5.098 -34.727  19.001  1.00  0.00           H  
ATOM   1642  N   VAL 2 183       5.531 -37.327  16.423  1.00  0.00           N  
ATOM   1643  CA  VAL 2 183       5.751 -36.701  15.091  1.00  0.00           C  
ATOM   1644  C   VAL 2 183       4.497 -36.617  14.218  1.00  0.00           C  
ATOM   1645  O   VAL 2 183       4.326 -35.672  13.424  1.00  0.00           O  
ATOM   1646  CB  VAL 2 183       6.867 -37.368  14.253  1.00  0.00           C  
ATOM   1647  CG1 VAL 2 183       8.218 -37.148  14.916  1.00  0.00           C  
ATOM   1648  CG2 VAL 2 183       6.578 -38.846  13.980  1.00  0.00           C  
ATOM   1649  H   VAL 2 183       5.766 -38.308  16.630  1.00  0.00           H  
ATOM   1650  HA  VAL 2 183       6.085 -35.755  15.254  1.00  0.00           H  
ATOM   1651  HB  VAL 2 183       6.894 -36.910  13.373  1.00  0.00           H  
ATOM   1652 HG11 VAL 2 183       8.624 -38.032  15.150  1.00  0.00           H  
ATOM   1653 HG12 VAL 2 183       8.824 -36.661  14.287  1.00  0.00           H  
ATOM   1654 HG13 VAL 2 183       8.098 -36.607  15.748  1.00  0.00           H  
ATOM   1655 HG21 VAL 2 183       6.426 -38.973  13.001  1.00  0.00           H  
ATOM   1656 HG22 VAL 2 183       7.360 -39.391  14.276  1.00  0.00           H  
ATOM   1657 HG23 VAL 2 183       5.763 -39.118  14.488  1.00  0.00           H  
ATOM   1658  N   SER 2 184       3.629 -37.614  14.348  1.00  0.00           N  
ATOM   1659  CA  SER 2 184       2.377 -37.592  13.628  1.00  0.00           C  
ATOM   1660  C   SER 2 184       1.510 -36.441  14.125  1.00  0.00           C  
ATOM   1661  O   SER 2 184       0.633 -36.000  13.411  1.00  0.00           O  
ATOM   1662  CB  SER 2 184       1.673 -38.932  13.739  1.00  0.00           C  
ATOM   1663  OG  SER 2 184       2.375 -39.905  12.980  1.00  0.00           O  
ATOM   1664  H   SER 2 184       3.922 -38.372  14.985  1.00  0.00           H  
ATOM   1665  HA  SER 2 184       2.571 -37.431  12.656  1.00  0.00           H  
ATOM   1666  HB2 SER 2 184       1.658 -39.215  14.688  1.00  0.00           H  
ATOM   1667  HB3 SER 2 184       0.753 -38.848  13.380  1.00  0.00           H  
ATOM   1668  HG  SER 2 184       2.144 -39.802  12.014  1.00  0.00           H  
ATOM   1669  N   ARG 2 185       1.781 -35.943  15.332  1.00  0.00           N  
ATOM   1670  CA  ARG 2 185       1.120 -34.743  15.864  1.00  0.00           C  
ATOM   1671  C   ARG 2 185       1.704 -33.450  15.347  1.00  0.00           C  
ATOM   1672  O   ARG 2 185       1.222 -32.389  15.707  1.00  0.00           O  
ATOM   1673  CB  ARG 2 185       1.223 -34.679  17.399  1.00  0.00           C  
ATOM   1674  CG  ARG 2 185       0.305 -35.636  18.124  1.00  0.00           C  
ATOM   1675  CD  ARG 2 185       0.594 -35.714  19.610  1.00  0.00           C  
ATOM   1676  NE  ARG 2 185      -0.303 -36.705  20.186  1.00  0.00           N  
ATOM   1677  CZ  ARG 2 185      -1.590 -36.490  20.459  1.00  0.00           C  
ATOM   1678  NH1 ARG 2 185      -2.131 -35.295  20.236  1.00  0.00           N  
ATOM   1679  NH2 ARG 2 185      -2.341 -37.471  20.970  1.00  0.00           N  
ATOM   1680  H   ARG 2 185       2.501 -36.476  15.867  1.00  0.00           H  
ATOM   1681  HA  ARG 2 185       0.135 -34.786  15.609  1.00  0.00           H  
ATOM   1682  HB2 ARG 2 185       2.164 -34.892  17.650  1.00  0.00           H  
ATOM   1683  HB3 ARG 2 185       0.997 -33.751  17.681  1.00  0.00           H  
ATOM   1684  HG2 ARG 2 185      -0.647 -35.341  18.008  1.00  0.00           H  
ATOM   1685  HG3 ARG 2 185       0.409 -36.557  17.740  1.00  0.00           H  
ATOM   1686  HD2 ARG 2 185       1.524 -36.000  19.730  1.00  0.00           H  
ATOM   1687  HD3 ARG 2 185       0.414 -34.835  20.006  1.00  0.00           H  
ATOM   1688  HE  ARG 2 185       0.072 -37.618  20.394  1.00  0.00           H  
ATOM   1689 HH11 ARG 2 185      -1.593 -34.554  19.846  1.00  0.00           H  
ATOM   1690 HH12 ARG 2 185      -3.099 -35.139  20.464  1.00  0.00           H  
ATOM   1691 HH21 ARG 2 185      -1.927 -38.370  21.124  1.00  0.00           H  
ATOM   1692 HH22 ARG 2 185      -3.295 -37.307  21.191  1.00  0.00           H  
ATOM   1693  N   MET 2 186       2.767 -33.507  14.556  1.00  0.00           N  
ATOM   1694  CA  MET 2 186       3.426 -32.274  14.129  1.00  0.00           C  
ATOM   1695  C   MET 2 186       2.969 -31.977  12.741  1.00  0.00           C  
ATOM   1696  O   MET 2 186       3.034 -32.821  11.833  1.00  0.00           O  
ATOM   1697  CB  MET 2 186       4.949 -32.380  14.111  1.00  0.00           C  
ATOM   1698  CG  MET 2 186       5.548 -33.125  15.290  1.00  0.00           C  
ATOM   1699  SD  MET 2 186       7.327 -33.388  15.131  1.00  0.00           S  
ATOM   1700  CE  MET 2 186       7.832 -31.691  14.868  1.00  0.00           C  
ATOM   1701  H   MET 2 186       3.072 -34.448  14.283  1.00  0.00           H  
ATOM   1702  HA  MET 2 186       3.125 -31.542  14.734  1.00  0.00           H  
ATOM   1703  HB2 MET 2 186       5.234 -32.848  13.260  1.00  0.00           H  
ATOM   1704  HB3 MET 2 186       5.342 -31.447  14.091  1.00  0.00           H  
ATOM   1705  HG2 MET 2 186       5.335 -32.602  16.149  1.00  0.00           H  
ATOM   1706  HG3 MET 2 186       5.058 -34.022  15.393  1.00  0.00           H  
ATOM   1707  HE1 MET 2 186       7.299 -31.086  15.461  1.00  0.00           H  
ATOM   1708  HE2 MET 2 186       8.805 -31.592  15.083  1.00  0.00           H  
ATOM   1709  HE3 MET 2 186       7.677 -31.438  13.912  1.00  0.00           H  
ATOM   1710  N   ASN 2 187       2.525 -30.751  12.575  1.00  0.00           N  
ATOM   1711  CA  ASN 2 187       2.066 -30.317  11.289  1.00  0.00           C  
ATOM   1712  C   ASN 2 187       3.260 -29.990  10.412  1.00  0.00           C  
ATOM   1713  O   ASN 2 187       4.402 -29.910  10.886  1.00  0.00           O  
ATOM   1714  CB  ASN 2 187       1.166 -29.090  11.426  1.00  0.00           C  
ATOM   1715  CG  ASN 2 187       1.957 -27.809  11.489  1.00  0.00           C  
ATOM   1716  OD1 ASN 2 187       1.636 -26.848  10.810  1.00  0.00           O  
ATOM   1717  ND2 ASN 2 187       2.976 -27.781  12.315  1.00  0.00           N  
ATOM   1718  H   ASN 2 187       2.538 -30.156  13.423  1.00  0.00           H  
ATOM   1719  HA  ASN 2 187       1.590 -31.087  10.856  1.00  0.00           H  
ATOM   1720  HB2 ASN 2 187       0.561 -29.056  10.637  1.00  0.00           H  
ATOM   1721  HB3 ASN 2 187       0.636 -29.183  12.264  1.00  0.00           H  
ATOM   1722 HD21 ASN 2 187       3.204 -28.591  12.865  1.00  0.00           H  
ATOM   1723 HD22 ASN 2 187       3.538 -26.955  12.405  1.00  0.00           H  
ATOM   1724  N   GLN 2 188       2.959 -29.759   9.140  1.00  0.00           N  
ATOM   1725  CA  GLN 2 188       3.950 -29.634   8.091  1.00  0.00           C  
ATOM   1726  C   GLN 2 188       4.867 -28.449   8.312  1.00  0.00           C  
ATOM   1727  O   GLN 2 188       6.063 -28.564   8.169  1.00  0.00           O  
ATOM   1728  CB  GLN 2 188       3.238 -29.514   6.739  1.00  0.00           C  
ATOM   1729  CG  GLN 2 188       3.929 -30.198   5.574  1.00  0.00           C  
ATOM   1730  CD  GLN 2 188       4.064 -31.691   5.743  1.00  0.00           C  
ATOM   1731  H   GLN 2 188       1.924 -29.674   8.959  1.00  0.00           H  
ATOM   1732  HA  GLN 2 188       4.520 -30.472   8.097  1.00  0.00           H  
ATOM   1733  HB2 GLN 2 188       2.314 -29.907   6.829  1.00  0.00           H  
ATOM   1734  HB3 GLN 2 188       3.142 -28.535   6.515  1.00  0.00           H  
ATOM   1735  HG2 GLN 2 188       3.402 -30.016   4.738  1.00  0.00           H  
ATOM   1736  HG3 GLN 2 188       4.847 -29.802   5.469  1.00  0.00           H  
ATOM   1737  OE1 GLN 2 188       4.775 -32.333   4.967  1.00  0.00           O  
ATOM   1738  NE2 GLN 2 188       3.394 -32.259   6.753  1.00  0.00           N  
ATOM   1739 HE21 GLN 2 188       3.430 -33.253   6.913  1.00  0.00           H  
ATOM   1740 HE22 GLN 2 188       2.841 -31.655   7.364  1.00  0.00           H  
ATOM   1741  N   ALA 2 189       4.322 -27.310   8.676  1.00  0.00           N  
ATOM   1742  CA  ALA 2 189       5.172 -26.137   8.853  1.00  0.00           C  
ATOM   1743  C   ALA 2 189       6.150 -26.300  10.007  1.00  0.00           C  
ATOM   1744  O   ALA 2 189       7.258 -25.761   9.987  1.00  0.00           O  
ATOM   1745  CB  ALA 2 189       4.323 -24.906   9.077  1.00  0.00           C  
ATOM   1746  H   ALA 2 189       3.308 -27.313   8.817  1.00  0.00           H  
ATOM   1747  HA  ALA 2 189       5.700 -25.989   8.001  1.00  0.00           H  
ATOM   1748  HB1 ALA 2 189       4.435 -24.583  10.018  1.00  0.00           H  
ATOM   1749  HB2 ALA 2 189       4.603 -24.181   8.446  1.00  0.00           H  
ATOM   1750  HB3 ALA 2 189       3.359 -25.125   8.918  1.00  0.00           H  
ATOM   1751  N   THR 2 190       5.712 -27.025  11.023  1.00  0.00           N  
ATOM   1752  CA  THR 2 190       6.571 -27.399  12.130  1.00  0.00           C  
ATOM   1753  C   THR 2 190       7.604 -28.430  11.668  1.00  0.00           C  
ATOM   1754  O   THR 2 190       8.801 -28.148  11.729  1.00  0.00           O  
ATOM   1755  CB  THR 2 190       5.716 -27.913  13.297  1.00  0.00           C  
ATOM   1756  OG1 THR 2 190       4.906 -26.826  13.754  1.00  0.00           O  
ATOM   1757  CG2 THR 2 190       6.556 -28.420  14.450  1.00  0.00           C  
ATOM   1758  H   THR 2 190       4.707 -27.301  10.959  1.00  0.00           H  
ATOM   1759  HA  THR 2 190       7.065 -26.585  12.449  1.00  0.00           H  
ATOM   1760  HB  THR 2 190       5.104 -28.647  12.959  1.00  0.00           H  
ATOM   1761 HG21 THR 2 190       6.731 -27.676  15.101  1.00  0.00           H  
ATOM   1762 HG22 THR 2 190       6.075 -29.162  14.925  1.00  0.00           H  
ATOM   1763 HG23 THR 2 190       7.434 -28.767  14.109  1.00  0.00           H  
ATOM   1764  HG1 THR 2 190       4.251 -27.144  14.448  1.00  0.00           H  
ATOM   1765  N   VAL 2 191       7.159 -29.593  11.181  1.00  0.00           N  
ATOM   1766  CA  VAL 2 191       8.093 -30.566  10.609  1.00  0.00           C  
ATOM   1767  C   VAL 2 191       9.277 -29.850   9.983  1.00  0.00           C  
ATOM   1768  O   VAL 2 191      10.425 -30.126  10.304  1.00  0.00           O  
ATOM   1769  CB  VAL 2 191       7.458 -31.436   9.506  1.00  0.00           C  
ATOM   1770  CG1 VAL 2 191       8.532 -32.175   8.710  1.00  0.00           C  
ATOM   1771  CG2 VAL 2 191       6.493 -32.447  10.102  1.00  0.00           C  
ATOM   1772  H   VAL 2 191       6.143 -29.737  11.242  1.00  0.00           H  
ATOM   1773  HA  VAL 2 191       8.434 -31.144  11.356  1.00  0.00           H  
ATOM   1774  HB  VAL 2 191       6.993 -30.828   8.869  1.00  0.00           H  
ATOM   1775 HG11 VAL 2 191       8.249 -33.123   8.573  1.00  0.00           H  
ATOM   1776 HG12 VAL 2 191       8.652 -31.730   7.824  1.00  0.00           H  
ATOM   1777 HG13 VAL 2 191       9.393 -32.152   9.216  1.00  0.00           H  
ATOM   1778 HG21 VAL 2 191       5.602 -32.357   9.656  1.00  0.00           H  
ATOM   1779 HG22 VAL 2 191       6.849 -33.370   9.957  1.00  0.00           H  
ATOM   1780 HG23 VAL 2 191       6.397 -32.275  11.083  1.00  0.00           H  
ATOM   1781  N   THR 2 192       8.963 -28.930   9.082  1.00  0.00           N  
ATOM   1782  CA  THR 2 192       9.943 -28.119   8.366  1.00  0.00           C  
ATOM   1783  C   THR 2 192      10.809 -27.231   9.247  1.00  0.00           C  
ATOM   1784  O   THR 2 192      12.011 -27.170   9.062  1.00  0.00           O  
ATOM   1785  CB  THR 2 192       9.241 -27.167   7.382  1.00  0.00           C  
ATOM   1786  OG1 THR 2 192       8.405 -27.919   6.494  1.00  0.00           O  
ATOM   1787  CG2 THR 2 192      10.264 -26.368   6.581  1.00  0.00           C  
ATOM   1788  H   THR 2 192       7.925 -28.830   8.921  1.00  0.00           H  
ATOM   1789  HA  THR 2 192      10.560 -28.751   7.848  1.00  0.00           H  
ATOM   1790  HB  THR 2 192       8.648 -26.526   7.911  1.00  0.00           H  
ATOM   1791 HG21 THR 2 192       9.884 -25.471   6.346  1.00  0.00           H  
ATOM   1792 HG22 THR 2 192      11.096 -26.242   7.125  1.00  0.00           H  
ATOM   1793 HG23 THR 2 192      10.493 -26.860   5.739  1.00  0.00           H  
ATOM   1794  HG1 THR 2 192       7.568 -28.213   6.967  1.00  0.00           H  
ATOM   1795  N   SER 2 193      10.204 -26.491  10.164  1.00  0.00           N  
ATOM   1796  CA  SER 2 193      10.997 -25.614  11.024  1.00  0.00           C  
ATOM   1797  C   SER 2 193      11.992 -26.398  11.836  1.00  0.00           C  
ATOM   1798  O   SER 2 193      13.150 -26.035  11.909  1.00  0.00           O  
ATOM   1799  CB  SER 2 193      10.114 -24.827  11.958  1.00  0.00           C  
ATOM   1800  OG  SER 2 193       9.769 -23.640  11.307  1.00  0.00           O  
ATOM   1801  H   SER 2 193       9.185 -26.581  10.216  1.00  0.00           H  
ATOM   1802  HA  SER 2 193      11.504 -24.977  10.427  1.00  0.00           H  
ATOM   1803  HB2 SER 2 193       9.299 -25.347  12.150  1.00  0.00           H  
ATOM   1804  HB3 SER 2 193      10.617 -24.618  12.780  1.00  0.00           H  
ATOM   1805  HG  SER 2 193       9.176 -23.086  11.895  1.00  0.00           H  
ATOM   1806  N   VAL 2 194      11.516 -27.484  12.431  1.00  0.00           N  
ATOM   1807  CA  VAL 2 194      12.341 -28.369  13.236  1.00  0.00           C  
ATOM   1808  C   VAL 2 194      13.522 -28.849  12.435  1.00  0.00           C  
ATOM   1809  O   VAL 2 194      14.650 -28.778  12.900  1.00  0.00           O  
ATOM   1810  CB  VAL 2 194      11.525 -29.585  13.735  1.00  0.00           C  
ATOM   1811  CG1 VAL 2 194      12.423 -30.677  14.325  1.00  0.00           C  
ATOM   1812  CG2 VAL 2 194      10.496 -29.123  14.766  1.00  0.00           C  
ATOM   1813  H   VAL 2 194      10.493 -27.648  12.270  1.00  0.00           H  
ATOM   1814  HA  VAL 2 194      12.684 -27.845  14.024  1.00  0.00           H  
ATOM   1815  HB  VAL 2 194      11.065 -29.986  12.944  1.00  0.00           H  
ATOM   1816 HG11 VAL 2 194      12.928 -30.304  15.101  1.00  0.00           H  
ATOM   1817 HG12 VAL 2 194      11.856 -31.441  14.628  1.00  0.00           H  
ATOM   1818 HG13 VAL 2 194      13.064 -30.989  13.626  1.00  0.00           H  
ATOM   1819 HG21 VAL 2 194      10.321 -29.867  15.409  1.00  0.00           H  
ATOM   1820 HG22 VAL 2 194      10.857 -28.330  15.255  1.00  0.00           H  
ATOM   1821 HG23 VAL 2 194       9.650 -28.875  14.296  1.00  0.00           H  
ATOM   1822  N   LEU 2 195      13.250 -29.347  11.238  1.00  0.00           N  
ATOM   1823  CA  LEU 2 195      14.306 -29.721  10.320  1.00  0.00           C  
ATOM   1824  C   LEU 2 195      15.370 -28.670  10.175  1.00  0.00           C  
ATOM   1825  O   LEU 2 195      16.558 -28.993  10.104  1.00  0.00           O  
ATOM   1826  CB  LEU 2 195      13.752 -29.993   8.943  1.00  0.00           C  
ATOM   1827  CG  LEU 2 195      13.760 -31.476   8.719  1.00  0.00           C  
ATOM   1828  CD1 LEU 2 195      12.814 -31.850   7.608  1.00  0.00           C  
ATOM   1829  CD2 LEU 2 195      15.185 -31.887   8.398  1.00  0.00           C  
ATOM   1830  H   LEU 2 195      12.238 -29.442  11.024  1.00  0.00           H  
ATOM   1831  HA  LEU 2 195      14.740 -30.577  10.664  1.00  0.00           H  
ATOM   1832  HB2 LEU 2 195      12.833 -29.686   8.917  1.00  0.00           H  
ATOM   1833  HB3 LEU 2 195      14.338 -29.582   8.290  1.00  0.00           H  
ATOM   1834  HG  LEU 2 195      13.481 -31.944   9.564  1.00  0.00           H  
ATOM   1835 HD11 LEU 2 195      13.089 -31.396   6.757  1.00  0.00           H  
ATOM   1836 HD12 LEU 2 195      12.827 -32.843   7.467  1.00  0.00           H  
ATOM   1837 HD13 LEU 2 195      11.881 -31.566   7.843  1.00  0.00           H  
ATOM   1838 HD21 LEU 2 195      15.785 -31.649   9.164  1.00  0.00           H  
ATOM   1839 HD22 LEU 2 195      15.224 -32.876   8.243  1.00  0.00           H  
ATOM   1840 HD23 LEU 2 195      15.496 -31.410   7.574  1.00  0.00           H  
ATOM   1841  N   GLU 2 196      14.949 -27.417  10.102  1.00  0.00           N  
ATOM   1842  CA  GLU 2 196      15.899 -26.334  10.076  1.00  0.00           C  
ATOM   1843  C   GLU 2 196      16.732 -26.332  11.359  1.00  0.00           C  
ATOM   1844  O   GLU 2 196      17.965 -26.256  11.306  1.00  0.00           O  
ATOM   1845  CB  GLU 2 196      15.194 -25.003   9.891  1.00  0.00           C  
ATOM   1846  CG  GLU 2 196      16.144 -23.918   9.451  1.00  0.00           C  
ATOM   1847  CD  GLU 2 196      15.460 -22.593   9.379  1.00  0.00           C  
ATOM   1848  OE1 GLU 2 196      15.872 -21.669  10.123  1.00  0.00           O  
ATOM   1849  OE2 GLU 2 196      14.490 -22.506   8.599  1.00  0.00           O  
ATOM   1850  H   GLU 2 196      13.925 -27.297  10.067  1.00  0.00           H  
ATOM   1851  HA  GLU 2 196      16.514 -26.428   9.286  1.00  0.00           H  
ATOM   1852  HB2 GLU 2 196      14.519 -25.114   9.191  1.00  0.00           H  
ATOM   1853  HB3 GLU 2 196      14.815 -24.740  10.753  1.00  0.00           H  
ATOM   1854  HG2 GLU 2 196      16.865 -23.854  10.113  1.00  0.00           H  
ATOM   1855  HG3 GLU 2 196      16.473 -24.140   8.554  1.00  0.00           H  
ATOM   1856  N   TYR 2 197      16.054 -26.449  12.503  1.00  0.00           N  
ATOM   1857  CA  TYR 2 197      16.703 -26.353  13.823  1.00  0.00           C  
ATOM   1858  C   TYR 2 197      17.714 -27.457  14.047  1.00  0.00           C  
ATOM   1859  O   TYR 2 197      18.769 -27.219  14.637  1.00  0.00           O  
ATOM   1860  CB  TYR 2 197      15.685 -26.368  14.976  1.00  0.00           C  
ATOM   1861  CG  TYR 2 197      14.607 -25.309  14.903  1.00  0.00           C  
ATOM   1862  CD1 TYR 2 197      14.883 -24.015  14.441  1.00  0.00           C  
ATOM   1863  CD2 TYR 2 197      13.306 -25.603  15.302  1.00  0.00           C  
ATOM   1864  CE1 TYR 2 197      13.884 -23.058  14.367  1.00  0.00           C  
ATOM   1865  CE2 TYR 2 197      12.304 -24.653  15.239  1.00  0.00           C  
ATOM   1866  CZ  TYR 2 197      12.594 -23.386  14.776  1.00  0.00           C  
ATOM   1867  OH  TYR 2 197      11.590 -22.454  14.739  1.00  0.00           O  
ATOM   1868  H   TYR 2 197      15.033 -26.613  12.387  1.00  0.00           H  
ATOM   1869  HA  TYR 2 197      17.183 -25.464  13.865  1.00  0.00           H  
ATOM   1870  HB2 TYR 2 197      15.242 -27.267  14.985  1.00  0.00           H  
ATOM   1871  HB3 TYR 2 197      16.188 -26.243  15.834  1.00  0.00           H  
ATOM   1872  HD1 TYR 2 197      15.814 -23.783  14.163  1.00  0.00           H  
ATOM   1873  HD2 TYR 2 197      13.095 -26.521  15.640  1.00  0.00           H  
ATOM   1874  HE1 TYR 2 197      14.082 -22.142  14.023  1.00  0.00           H  
ATOM   1875  HE2 TYR 2 197      11.373 -24.882  15.528  1.00  0.00           H  
ATOM   1876  HH  TYR 2 197      11.534 -21.993  15.624  1.00  0.00           H  
ATOM   1877  N   LEU 2 198      17.405 -28.654  13.572  1.00  0.00           N  
ATOM   1878  CA  LEU 2 198      18.354 -29.746  13.677  1.00  0.00           C  
ATOM   1879  C   LEU 2 198      19.499 -29.618  12.670  1.00  0.00           C  
ATOM   1880  O   LEU 2 198      20.599 -30.057  12.965  1.00  0.00           O  
ATOM   1881  CB  LEU 2 198      17.664 -31.096  13.557  1.00  0.00           C  
ATOM   1882  CG  LEU 2 198      16.432 -31.267  14.460  1.00  0.00           C  
ATOM   1883  CD1 LEU 2 198      15.946 -32.720  14.441  1.00  0.00           C  
ATOM   1884  CD2 LEU 2 198      16.704 -30.782  15.879  1.00  0.00           C  
ATOM   1885  H   LEU 2 198      16.473 -28.735  13.141  1.00  0.00           H  
ATOM   1886  HA  LEU 2 198      18.753 -29.743  14.607  1.00  0.00           H  
ATOM   1887  HB2 LEU 2 198      17.358 -31.207  12.622  1.00  0.00           H  
ATOM   1888  HB3 LEU 2 198      18.311 -31.800  13.809  1.00  0.00           H  
ATOM   1889  HG  LEU 2 198      15.703 -30.672  14.129  1.00  0.00           H  
ATOM   1890 HD11 LEU 2 198      16.676 -33.316  14.771  1.00  0.00           H  
ATOM   1891 HD12 LEU 2 198      15.147 -32.807  15.033  1.00  0.00           H  
ATOM   1892 HD13 LEU 2 198      15.702 -32.973  13.506  1.00  0.00           H  
ATOM   1893 HD21 LEU 2 198      16.948 -29.812  15.859  1.00  0.00           H  
ATOM   1894 HD22 LEU 2 198      15.884 -30.908  16.437  1.00  0.00           H  
ATOM   1895 HD23 LEU 2 198      17.459 -31.308  16.272  1.00  0.00           H  
ATOM   1896  N   SER 2 199      19.275 -29.000  11.511  1.00  0.00           N  
ATOM   1897  CA  SER 2 199      20.403 -28.654  10.630  1.00  0.00           C  
ATOM   1898  C   SER 2 199      21.311 -27.603  11.296  1.00  0.00           C  
ATOM   1899  O   SER 2 199      22.540 -27.735  11.280  1.00  0.00           O  
ATOM   1900  CB  SER 2 199      19.929 -28.178   9.247  1.00  0.00           C  
ATOM   1901  OG  SER 2 199      19.503 -29.265   8.433  1.00  0.00           O  
ATOM   1902  H   SER 2 199      18.295 -28.795  11.294  1.00  0.00           H  
ATOM   1903  HA  SER 2 199      20.950 -29.482  10.486  1.00  0.00           H  
ATOM   1904  HB2 SER 2 199      19.167 -27.548   9.370  1.00  0.00           H  
ATOM   1905  HB3 SER 2 199      20.685 -27.712   8.794  1.00  0.00           H  
ATOM   1906  HG  SER 2 199      19.338 -28.937   7.505  1.00  0.00           H  
ATOM   1907  N   ASN 2 200      20.710 -26.577  11.897  1.00  0.00           N  
ATOM   1908  CA  ASN 2 200      21.476 -25.530  12.590  1.00  0.00           C  
ATOM   1909  C   ASN 2 200      22.270 -26.047  13.769  1.00  0.00           C  
ATOM   1910  O   ASN 2 200      23.290 -25.477  14.137  1.00  0.00           O  
ATOM   1911  CB  ASN 2 200      20.553 -24.424  13.077  1.00  0.00           C  
ATOM   1912  CG  ASN 2 200      19.885 -23.704  11.941  1.00  0.00           C  
ATOM   1913  H   ASN 2 200      19.676 -26.578  11.837  1.00  0.00           H  
ATOM   1914  HA  ASN 2 200      22.140 -25.162  11.915  1.00  0.00           H  
ATOM   1915  HB2 ASN 2 200      19.853 -24.831  13.657  1.00  0.00           H  
ATOM   1916  HB3 ASN 2 200      21.094 -23.770  13.600  1.00  0.00           H  
ATOM   1917  OD1 ASN 2 200      20.377 -23.729  10.810  1.00  0.00           O  
ATOM   1918  ND2 ASN 2 200      18.752 -23.060  12.224  1.00  0.00           N  
ATOM   1919 HD21 ASN 2 200      18.398 -23.073  13.160  1.00  0.00           H  
ATOM   1920 HD22 ASN 2 200      18.263 -22.569  11.508  1.00  0.00           H  
ATOM   1921  N   TRP 2 201      21.777 -27.111  14.376  1.00  0.00           N  
ATOM   1922  CA  TRP 2 201      22.504 -27.785  15.420  1.00  0.00           C  
ATOM   1923  C   TRP 2 201      23.682 -28.511  14.796  1.00  0.00           C  
ATOM   1924  O   TRP 2 201      24.826 -28.402  15.232  1.00  0.00           O  
ATOM   1925  CB  TRP 2 201      21.585 -28.789  16.105  1.00  0.00           C  
ATOM   1926  CG  TRP 2 201      22.125 -29.332  17.372  1.00  0.00           C  
ATOM   1927  CD1 TRP 2 201      22.268 -28.665  18.550  1.00  0.00           C  
ATOM   1928  CD2 TRP 2 201      22.587 -30.658  17.600  1.00  0.00           C  
ATOM   1929  NE1 TRP 2 201      22.801 -29.492  19.498  1.00  0.00           N  
ATOM   1930  CE2 TRP 2 201      23.002 -30.727  18.941  1.00  0.00           C  
ATOM   1931  CE3 TRP 2 201      22.703 -31.794  16.797  1.00  0.00           C  
ATOM   1932  CZ2 TRP 2 201      23.522 -31.895  19.505  1.00  0.00           C  
ATOM   1933  CZ3 TRP 2 201      23.221 -32.959  17.357  1.00  0.00           C  
ATOM   1934  CH2 TRP 2 201      23.621 -32.998  18.700  1.00  0.00           C  
ATOM   1935  H   TRP 2 201      20.838 -27.410  14.038  1.00  0.00           H  
ATOM   1936  HA  TRP 2 201      22.872 -27.095  16.043  1.00  0.00           H  
ATOM   1937  HB2 TRP 2 201      20.719 -28.341  16.313  1.00  0.00           H  
ATOM   1938  HB3 TRP 2 201      21.432 -29.557  15.488  1.00  0.00           H  
ATOM   1939  HD1 TRP 2 201      22.019 -27.707  18.701  1.00  0.00           H  
ATOM   1940  HE1 TRP 2 201      23.011 -29.243  20.442  1.00  0.00           H  
ATOM   1941  HE3 TRP 2 201      22.423 -31.782  15.841  1.00  0.00           H  
ATOM   1942  HZ2 TRP 2 201      23.809 -31.907  20.468  1.00  0.00           H  
ATOM   1943  HZ3 TRP 2 201      23.306 -33.770  16.790  1.00  0.00           H  
ATOM   1944  HH2 TRP 2 201      23.984 -33.854  19.068  1.00  0.00           H  
ATOM   1945  N   PHE 2 202      23.377 -29.243  13.748  1.00  0.00           N  
ATOM   1946  CA  PHE 2 202      24.347 -30.062  13.056  1.00  0.00           C  
ATOM   1947  C   PHE 2 202      25.534 -29.254  12.517  1.00  0.00           C  
ATOM   1948  O   PHE 2 202      26.660 -29.731  12.582  1.00  0.00           O  
ATOM   1949  CB  PHE 2 202      23.593 -30.787  11.947  1.00  0.00           C  
ATOM   1950  CG  PHE 2 202      24.385 -31.787  11.170  1.00  0.00           C  
ATOM   1951  CD1 PHE 2 202      25.575 -32.311  11.629  1.00  0.00           C  
ATOM   1952  CD2 PHE 2 202      23.859 -32.257   9.969  1.00  0.00           C  
ATOM   1953  CE1 PHE 2 202      26.247 -33.245  10.872  1.00  0.00           C  
ATOM   1954  CE2 PHE 2 202      24.515 -33.197   9.212  1.00  0.00           C  
ATOM   1955  CZ  PHE 2 202      25.714 -33.693   9.662  1.00  0.00           C  
ATOM   1956  H   PHE 2 202      22.370 -29.183  13.456  1.00  0.00           H  
ATOM   1957  HA  PHE 2 202      24.730 -30.713  13.732  1.00  0.00           H  
ATOM   1958  HB2 PHE 2 202      22.822 -31.263  12.366  1.00  0.00           H  
ATOM   1959  HB3 PHE 2 202      23.257 -30.097  11.309  1.00  0.00           H  
ATOM   1960  HD1 PHE 2 202      25.948 -32.020  12.501  1.00  0.00           H  
ATOM   1961  HD2 PHE 2 202      22.972 -31.893   9.654  1.00  0.00           H  
ATOM   1962  HE1 PHE 2 202      27.134 -33.609  11.193  1.00  0.00           H  
ATOM   1963  HE2 PHE 2 202      24.118 -33.514   8.338  1.00  0.00           H  
ATOM   1964  HZ  PHE 2 202      26.217 -34.378   9.131  1.00  0.00           H  
ATOM   1965  N   GLY 2 203      25.311 -28.034  12.020  1.00  0.00           N  
ATOM   1966  CA  GLY 2 203      26.426 -27.206  11.526  1.00  0.00           C  
ATOM   1967  C   GLY 2 203      27.587 -27.027  12.517  1.00  0.00           C  
ATOM   1968  O   GLY 2 203      28.784 -26.989  12.148  1.00  0.00           O  
ATOM   1969  H   GLY 2 203      24.328 -27.732  12.012  1.00  0.00           H  
ATOM   1970  HA2 GLY 2 203      26.788 -27.619  10.666  1.00  0.00           H  
ATOM   1971  HA3 GLY 2 203      26.066 -26.286  11.271  1.00  0.00           H  
ATOM   1972  N   GLU 2 204      27.226 -26.915  13.790  1.00  0.00           N  
ATOM   1973  CA  GLU 2 204      28.183 -26.580  14.832  1.00  0.00           C  
ATOM   1974  C   GLU 2 204      28.299 -27.657  15.887  1.00  0.00           C  
ATOM   1975  O   GLU 2 204      28.949 -27.447  16.898  1.00  0.00           O  
ATOM   1976  CB  GLU 2 204      27.769 -25.273  15.513  1.00  0.00           C  
ATOM   1977  CG  GLU 2 204      27.717 -24.075  14.577  1.00  0.00           C  
ATOM   1978  CD  GLU 2 204      26.341 -23.868  13.965  1.00  0.00           C  
ATOM   1979  OE1 GLU 2 204      25.845 -24.770  13.251  1.00  0.00           O  
ATOM   1980  OE2 GLU 2 204      25.753 -22.795  14.205  1.00  0.00           O  
ATOM   1981  H   GLU 2 204      26.216 -27.085  13.972  1.00  0.00           H  
ATOM   1982  HA  GLU 2 204      29.095 -26.417  14.413  1.00  0.00           H  
ATOM   1983  HB2 GLU 2 204      26.866 -25.402  15.883  1.00  0.00           H  
ATOM   1984  HB3 GLU 2 204      28.432 -25.076  16.213  1.00  0.00           H  
ATOM   1985  HG2 GLU 2 204      27.935 -23.269  15.094  1.00  0.00           H  
ATOM   1986  HG3 GLU 2 204      28.348 -24.229  13.840  1.00  0.00           H  
ATOM   1987  N   ARG 2 205      27.653 -28.794  15.685  1.00  0.00           N  
ATOM   1988  CA  ARG 2 205      27.840 -29.913  16.583  1.00  0.00           C  
ATOM   1989  C   ARG 2 205      28.106 -31.109  15.722  1.00  0.00           C  
ATOM   1990  O   ARG 2 205      27.930 -31.080  14.514  1.00  0.00           O  
ATOM   1991  CB  ARG 2 205      26.602 -30.171  17.444  1.00  0.00           C  
ATOM   1992  CG  ARG 2 205      26.894 -30.586  18.889  1.00  0.00           C  
ATOM   1993  CD  ARG 2 205      27.469 -29.435  19.702  1.00  0.00           C  
ATOM   1994  NE  ARG 2 205      26.761 -28.192  19.397  1.00  0.00           N  
ATOM   1995  CZ  ARG 2 205      27.274 -26.964  19.494  1.00  0.00           C  
ATOM   1996  NH1 ARG 2 205      28.523 -26.760  19.918  1.00  0.00           N  
ATOM   1997  NH2 ARG 2 205      26.517 -25.920  19.161  1.00  0.00           N  
ATOM   1998  H   ARG 2 205      27.029 -28.808  14.862  1.00  0.00           H  
ATOM   1999  HA  ARG 2 205      28.631 -29.739  17.159  1.00  0.00           H  
ATOM   2000  HB2 ARG 2 205      26.059 -29.334  17.472  1.00  0.00           H  
ATOM   2001  HB3 ARG 2 205      26.071 -30.902  17.020  1.00  0.00           H  
ATOM   2002  HG2 ARG 2 205      26.048 -30.883  19.322  1.00  0.00           H  
ATOM   2003  HG3 ARG 2 205      27.557 -31.330  18.889  1.00  0.00           H  
ATOM   2004  HD2 ARG 2 205      27.359 -29.649  20.662  1.00  0.00           H  
ATOM   2005  HD3 ARG 2 205      28.425 -29.337  19.464  1.00  0.00           H  
ATOM   2006  HE  ARG 2 205      25.798 -28.268  19.085  1.00  0.00           H  
ATOM   2007 HH11 ARG 2 205      29.100 -27.542  20.151  1.00  0.00           H  
ATOM   2008 HH12 ARG 2 205      28.876 -25.831  19.999  1.00  0.00           H  
ATOM   2009 HH21 ARG 2 205      25.587 -26.061  18.825  1.00  0.00           H  
ATOM   2010 HH22 ARG 2 205      26.882 -24.992  19.246  1.00  0.00           H  
ATOM   2011  N   ASP 2 206      28.526 -32.176  16.359  1.00  0.00           N  
ATOM   2012  CA  ASP 2 206      28.834 -33.371  15.655  1.00  0.00           C  
ATOM   2013  C   ASP 2 206      27.553 -34.165  15.486  1.00  0.00           C  
ATOM   2014  O   ASP 2 206      26.603 -33.998  16.224  1.00  0.00           O  
ATOM   2015  CB  ASP 2 206      29.883 -34.145  16.442  1.00  0.00           C  
ATOM   2016  CG  ASP 2 206      30.383 -35.363  15.711  1.00  0.00           C  
ATOM   2017  OD1 ASP 2 206      30.630 -35.269  14.487  1.00  0.00           O  
ATOM   2018  OD2 ASP 2 206      30.526 -36.421  16.367  1.00  0.00           O  
ATOM   2019  H   ASP 2 206      28.608 -32.065  17.392  1.00  0.00           H  
ATOM   2020  HA  ASP 2 206      29.142 -33.123  14.735  1.00  0.00           H  
ATOM   2021  HB2 ASP 2 206      30.651 -33.534  16.614  1.00  0.00           H  
ATOM   2022  HB3 ASP 2 206      29.473 -34.431  17.303  1.00  0.00           H  
ATOM   2023  N   PHE 2 207      27.551 -35.019  14.481  1.00  0.00           N  
ATOM   2024  CA  PHE 2 207      26.443 -35.888  14.136  1.00  0.00           C  
ATOM   2025  C   PHE 2 207      26.389 -37.086  15.068  1.00  0.00           C  
ATOM   2026  O   PHE 2 207      27.330 -37.861  15.108  1.00  0.00           O  
ATOM   2027  CB  PHE 2 207      26.692 -36.364  12.708  1.00  0.00           C  
ATOM   2028  CG  PHE 2 207      25.664 -37.307  12.147  1.00  0.00           C  
ATOM   2029  CD1 PHE 2 207      25.725 -38.685  12.404  1.00  0.00           C  
ATOM   2030  CD2 PHE 2 207      24.694 -36.842  11.270  1.00  0.00           C  
ATOM   2031  CE1 PHE 2 207      24.802 -39.563  11.841  1.00  0.00           C  
ATOM   2032  CE2 PHE 2 207      23.774 -37.716  10.706  1.00  0.00           C  
ATOM   2033  CZ  PHE 2 207      23.831 -39.077  10.983  1.00  0.00           C  
ATOM   2034  H   PHE 2 207      28.458 -35.018  13.926  1.00  0.00           H  
ATOM   2035  HA  PHE 2 207      25.597 -35.364  14.287  1.00  0.00           H  
ATOM   2036  HB2 PHE 2 207      26.721 -35.560  12.120  1.00  0.00           H  
ATOM   2037  HB3 PHE 2 207      27.573 -36.830  12.692  1.00  0.00           H  
ATOM   2038  HD1 PHE 2 207      26.439 -39.041  12.999  1.00  0.00           H  
ATOM   2039  HD2 PHE 2 207      24.656 -35.870  11.043  1.00  0.00           H  
ATOM   2040  HE1 PHE 2 207      24.851 -40.542  12.062  1.00  0.00           H  
ATOM   2041  HE2 PHE 2 207      23.056 -37.353  10.085  1.00  0.00           H  
ATOM   2042  HZ  PHE 2 207      23.174 -39.702  10.565  1.00  0.00           H  
ATOM   2043  N   THR 2 208      25.286 -37.239  15.797  1.00  0.00           N  
ATOM   2044  CA  THR 2 208      24.994 -38.435  16.601  1.00  0.00           C  
ATOM   2045  C   THR 2 208      24.051 -39.377  15.844  1.00  0.00           C  
ATOM   2046  O   THR 2 208      23.587 -39.039  14.769  1.00  0.00           O  
ATOM   2047  CB  THR 2 208      24.350 -38.021  17.941  1.00  0.00           C  
ATOM   2048  OG1 THR 2 208      23.559 -36.840  17.758  1.00  0.00           O  
ATOM   2049  CG2 THR 2 208      25.419 -37.706  18.963  1.00  0.00           C  
ATOM   2050  H   THR 2 208      24.627 -36.420  15.751  1.00  0.00           H  
ATOM   2051  HA  THR 2 208      25.856 -38.921  16.771  1.00  0.00           H  
ATOM   2052  HB  THR 2 208      23.734 -38.772  18.254  1.00  0.00           H  
ATOM   2053 HG21 THR 2 208      25.652 -36.730  18.929  1.00  0.00           H  
ATOM   2054 HG22 THR 2 208      25.091 -37.929  19.885  1.00  0.00           H  
ATOM   2055 HG23 THR 2 208      26.246 -38.244  18.774  1.00  0.00           H  
ATOM   2056  HG1 THR 2 208      23.453 -36.352  18.631  1.00  0.00           H  
ATOM   2057  N   PRO 2 209      23.780 -40.575  16.386  1.00  0.00           N  
ATOM   2058  CA  PRO 2 209      22.699 -41.387  15.808  1.00  0.00           C  
ATOM   2059  C   PRO 2 209      21.351 -40.956  16.346  1.00  0.00           C  
ATOM   2060  O   PRO 2 209      20.344 -41.301  15.750  1.00  0.00           O  
ATOM   2061  CB  PRO 2 209      22.996 -42.814  16.265  1.00  0.00           C  
ATOM   2062  CG  PRO 2 209      24.112 -42.709  17.257  1.00  0.00           C  
ATOM   2063  CD  PRO 2 209      24.485 -41.268  17.471  1.00  0.00           C  
ATOM   2064  HA  PRO 2 209      22.721 -41.338  14.802  1.00  0.00           H  
ATOM   2065  HB2 PRO 2 209      22.179 -43.229  16.689  1.00  0.00           H  
ATOM   2066  HB3 PRO 2 209      23.267 -43.390  15.482  1.00  0.00           H  
ATOM   2067  HG2 PRO 2 209      23.835 -43.143  18.143  1.00  0.00           H  
ATOM   2068  HG3 PRO 2 209      24.922 -43.245  16.930  1.00  0.00           H  
ATOM   2069  HD2 PRO 2 209      24.173 -40.938  18.362  1.00  0.00           H  
ATOM   2070  HD3 PRO 2 209      25.474 -41.131  17.395  1.00  0.00           H  
ATOM   2071  N   GLU 2 210      21.323 -40.235  17.468  1.00  0.00           N  
ATOM   2072  CA  GLU 2 210      20.082 -39.625  17.962  1.00  0.00           C  
ATOM   2073  C   GLU 2 210      19.521 -38.655  16.919  1.00  0.00           C  
ATOM   2074  O   GLU 2 210      18.334 -38.709  16.580  1.00  0.00           O  
ATOM   2075  CB  GLU 2 210      20.321 -38.883  19.286  1.00  0.00           C  
ATOM   2076  CG  GLU 2 210      20.389 -39.770  20.531  1.00  0.00           C  
ATOM   2077  CD  GLU 2 210      21.791 -40.259  20.854  1.00  0.00           C  
ATOM   2078  OE1 GLU 2 210      22.371 -39.786  21.864  1.00  0.00           O  
ATOM   2079  OE2 GLU 2 210      22.308 -41.116  20.098  1.00  0.00           O  
ATOM   2080  H   GLU 2 210      22.234 -40.144  17.952  1.00  0.00           H  
ATOM   2081  HA  GLU 2 210      19.407 -40.341  18.150  1.00  0.00           H  
ATOM   2082  HB2 GLU 2 210      21.186 -38.411  19.212  1.00  0.00           H  
ATOM   2083  HB3 GLU 2 210      19.574 -38.250  19.414  1.00  0.00           H  
ATOM   2084  HG2 GLU 2 210      20.073 -39.241  21.299  1.00  0.00           H  
ATOM   2085  HG3 GLU 2 210      19.826 -40.563  20.373  1.00  0.00           H  
ATOM   2086  N   LEU 2 211      20.410 -37.786  16.429  1.00  0.00           N  
ATOM   2087  CA  LEU 2 211      20.159 -36.838  15.333  1.00  0.00           C  
ATOM   2088  C   LEU 2 211      19.753 -37.517  14.041  1.00  0.00           C  
ATOM   2089  O   LEU 2 211      18.778 -37.147  13.407  1.00  0.00           O  
ATOM   2090  CB  LEU 2 211      21.438 -36.077  15.041  1.00  0.00           C  
ATOM   2091  CG  LEU 2 211      21.405 -34.714  14.369  1.00  0.00           C  
ATOM   2092  CD1 LEU 2 211      22.412 -34.679  13.230  1.00  0.00           C  
ATOM   2093  CD2 LEU 2 211      20.044 -34.320  13.843  1.00  0.00           C  
ATOM   2094  H   LEU 2 211      21.352 -37.837  16.915  1.00  0.00           H  
ATOM   2095  HA  LEU 2 211      19.411 -36.216  15.622  1.00  0.00           H  
ATOM   2096  HB2 LEU 2 211      21.932 -35.957  15.926  1.00  0.00           H  
ATOM   2097  HB3 LEU 2 211      22.027 -36.677  14.463  1.00  0.00           H  
ATOM   2098  HG  LEU 2 211      21.638 -34.012  15.038  1.00  0.00           H  
ATOM   2099 HD11 LEU 2 211      22.183 -35.384  12.559  1.00  0.00           H  
ATOM   2100 HD12 LEU 2 211      22.388 -33.781  12.789  1.00  0.00           H  
ATOM   2101 HD13 LEU 2 211      23.330 -34.848  13.589  1.00  0.00           H  
ATOM   2102 HD21 LEU 2 211      19.384 -34.290  14.597  1.00  0.00           H  
ATOM   2103 HD22 LEU 2 211      20.094 -33.415  13.415  1.00  0.00           H  
ATOM   2104 HD23 LEU 2 211      19.736 -34.989  13.163  1.00  0.00           H  
ATOM   2105  N   GLY 2 212      20.521 -38.508  13.635  1.00  0.00           N  
ATOM   2106  CA  GLY 2 212      20.136 -39.325  12.499  1.00  0.00           C  
ATOM   2107  C   GLY 2 212      18.688 -39.788  12.535  1.00  0.00           C  
ATOM   2108  O   GLY 2 212      18.011 -39.758  11.515  1.00  0.00           O  
ATOM   2109  H   GLY 2 212      21.391 -38.648  14.177  1.00  0.00           H  
ATOM   2110  HA2 GLY 2 212      20.295 -38.801  11.638  1.00  0.00           H  
ATOM   2111  HA3 GLY 2 212      20.744 -40.143  12.451  1.00  0.00           H  
ATOM   2112  N   ARG 2 213      18.204 -40.206  13.703  1.00  0.00           N  
ATOM   2113  CA  ARG 2 213      16.834 -40.708  13.824  1.00  0.00           C  
ATOM   2114  C   ARG 2 213      15.855 -39.594  13.518  1.00  0.00           C  
ATOM   2115  O   ARG 2 213      14.907 -39.794  12.769  1.00  0.00           O  
ATOM   2116  CB  ARG 2 213      16.547 -41.248  15.229  1.00  0.00           C  
ATOM   2117  CG  ARG 2 213      17.400 -42.435  15.680  1.00  0.00           C  
ATOM   2118  CD  ARG 2 213      17.417 -42.579  17.210  1.00  0.00           C  
ATOM   2119  NE  ARG 2 213      18.507 -43.423  17.712  1.00  0.00           N  
ATOM   2120  CZ  ARG 2 213      18.566 -44.756  17.619  1.00  0.00           C  
ATOM   2121  NH1 ARG 2 213      17.608 -45.459  17.034  1.00  0.00           N  
ATOM   2122  NH2 ARG 2 213      19.609 -45.399  18.115  1.00  0.00           N  
ATOM   2123  H   ARG 2 213      18.864 -40.147  14.498  1.00  0.00           H  
ATOM   2124  HA  ARG 2 213      16.704 -41.449  13.161  1.00  0.00           H  
ATOM   2125  HB2 ARG 2 213      16.690 -40.503  15.885  1.00  0.00           H  
ATOM   2126  HB3 ARG 2 213      15.586 -41.533  15.264  1.00  0.00           H  
ATOM   2127  HG2 ARG 2 213      17.029 -43.276  15.298  1.00  0.00           H  
ATOM   2128  HG3 ARG 2 213      18.339 -42.304  15.376  1.00  0.00           H  
ATOM   2129  HD2 ARG 2 213      17.504 -41.661  17.601  1.00  0.00           H  
ATOM   2130  HD3 ARG 2 213      16.539 -42.974  17.487  1.00  0.00           H  
ATOM   2131  HE  ARG 2 213      19.283 -42.957  18.169  1.00  0.00           H  
ATOM   2132 HH11 ARG 2 213      16.821 -44.989  16.629  1.00  0.00           H  
ATOM   2133 HH12 ARG 2 213      17.667 -46.456  16.994  1.00  0.00           H  
ATOM   2134 HH21 ARG 2 213      20.360 -44.888  18.540  1.00  0.00           H  
ATOM   2135 HH22 ARG 2 213      19.655 -46.398  18.068  1.00  0.00           H  
ATOM   2136  N   TRP 2 214      16.097 -38.421  14.092  1.00  0.00           N  
ATOM   2137  CA  TRP 2 214      15.175 -37.292  13.938  1.00  0.00           C  
ATOM   2138  C   TRP 2 214      15.079 -36.779  12.521  1.00  0.00           C  
ATOM   2139  O   TRP 2 214      13.985 -36.518  12.018  1.00  0.00           O  
ATOM   2140  CB  TRP 2 214      15.558 -36.124  14.843  1.00  0.00           C  
ATOM   2141  CG  TRP 2 214      14.975 -36.266  16.199  1.00  0.00           C  
ATOM   2142  CD1 TRP 2 214      15.591 -36.746  17.317  1.00  0.00           C  
ATOM   2143  CD2 TRP 2 214      13.641 -35.958  16.580  1.00  0.00           C  
ATOM   2144  NE1 TRP 2 214      14.724 -36.732  18.376  1.00  0.00           N  
ATOM   2145  CE2 TRP 2 214      13.516 -36.259  17.944  1.00  0.00           C  
ATOM   2146  CE3 TRP 2 214      12.539 -35.451  15.900  1.00  0.00           C  
ATOM   2147  CZ2 TRP 2 214      12.334 -36.075  18.634  1.00  0.00           C  
ATOM   2148  CZ3 TRP 2 214      11.367 -35.269  16.590  1.00  0.00           C  
ATOM   2149  CH2 TRP 2 214      11.272 -35.578  17.939  1.00  0.00           C  
ATOM   2150  H   TRP 2 214      16.971 -38.372  14.644  1.00  0.00           H  
ATOM   2151  HA  TRP 2 214      14.252 -37.618  14.215  1.00  0.00           H  
ATOM   2152  HB2 TRP 2 214      16.540 -36.102  14.937  1.00  0.00           H  
ATOM   2153  HB3 TRP 2 214      15.210 -35.288  14.450  1.00  0.00           H  
ATOM   2154  HD1 TRP 2 214      16.539 -37.063  17.358  1.00  0.00           H  
ATOM   2155  HE1 TRP 2 214      14.935 -37.018  19.309  1.00  0.00           H  
ATOM   2156  HE3 TRP 2 214      12.596 -35.222  14.928  1.00  0.00           H  
ATOM   2157  HZ2 TRP 2 214      12.272 -36.304  19.613  1.00  0.00           H  
ATOM   2158  HZ3 TRP 2 214      10.569 -34.907  16.107  1.00  0.00           H  
ATOM   2159  HH2 TRP 2 214      10.396 -35.429  18.409  1.00  0.00           H  
ATOM   2160  N   LEU 2 215      16.232 -36.599  11.897  1.00  0.00           N  
ATOM   2161  CA  LEU 2 215      16.284 -36.240  10.489  1.00  0.00           C  
ATOM   2162  C   LEU 2 215      15.538 -37.279   9.670  1.00  0.00           C  
ATOM   2163  O   LEU 2 215      14.712 -36.923   8.862  1.00  0.00           O  
ATOM   2164  CB  LEU 2 215      17.732 -36.137  10.011  1.00  0.00           C  
ATOM   2165  CG  LEU 2 215      18.491 -34.808  10.166  1.00  0.00           C  
ATOM   2166  CD1 LEU 2 215      17.907 -33.873  11.209  1.00  0.00           C  
ATOM   2167  CD2 LEU 2 215      19.958 -35.094  10.450  1.00  0.00           C  
ATOM   2168  H   LEU 2 215      17.076 -36.733  12.486  1.00  0.00           H  
ATOM   2169  HA  LEU 2 215      15.833 -35.353  10.366  1.00  0.00           H  
ATOM   2170  HB2 LEU 2 215      18.269 -36.838  10.504  1.00  0.00           H  
ATOM   2171  HB3 LEU 2 215      17.749 -36.370   9.028  1.00  0.00           H  
ATOM   2172  HG  LEU 2 215      18.503 -34.340   9.265  1.00  0.00           H  
ATOM   2173 HD11 LEU 2 215      17.917 -34.320  12.105  1.00  0.00           H  
ATOM   2174 HD12 LEU 2 215      18.452 -33.034  11.252  1.00  0.00           H  
ATOM   2175 HD13 LEU 2 215      16.964 -33.643  10.964  1.00  0.00           H  
ATOM   2176 HD21 LEU 2 215      20.350 -35.616   9.691  1.00  0.00           H  
ATOM   2177 HD22 LEU 2 215      20.454 -34.231  10.551  1.00  0.00           H  
ATOM   2178 HD23 LEU 2 215      20.038 -35.624  11.295  1.00  0.00           H  
ATOM   2179  N   TYR 2 216      15.797 -38.558   9.894  1.00  0.00           N  
ATOM   2180  CA  TYR 2 216      15.089 -39.589   9.155  1.00  0.00           C  
ATOM   2181  C   TYR 2 216      13.606 -39.501   9.367  1.00  0.00           C  
ATOM   2182  O   TYR 2 216      12.815 -39.783   8.459  1.00  0.00           O  
ATOM   2183  CB  TYR 2 216      15.520 -40.971   9.606  1.00  0.00           C  
ATOM   2184  CG  TYR 2 216      14.850 -42.121   8.860  1.00  0.00           C  
ATOM   2185  CD1 TYR 2 216      15.374 -42.574   7.650  1.00  0.00           C  
ATOM   2186  CD2 TYR 2 216      13.718 -42.783   9.382  1.00  0.00           C  
ATOM   2187  CE1 TYR 2 216      14.801 -43.641   6.967  1.00  0.00           C  
ATOM   2188  CE2 TYR 2 216      13.138 -43.861   8.708  1.00  0.00           C  
ATOM   2189  CZ  TYR 2 216      13.681 -44.291   7.490  1.00  0.00           C  
ATOM   2190  OH  TYR 2 216      13.151 -45.356   6.750  1.00  0.00           O  
ATOM   2191  H   TYR 2 216      16.515 -38.748  10.609  1.00  0.00           H  
ATOM   2192  HA  TYR 2 216      15.282 -39.457   8.170  1.00  0.00           H  
ATOM   2193  HB2 TYR 2 216      16.507 -41.059   9.474  1.00  0.00           H  
ATOM   2194  HB3 TYR 2 216      15.303 -41.075  10.577  1.00  0.00           H  
ATOM   2195  HD1 TYR 2 216      16.181 -42.122   7.262  1.00  0.00           H  
ATOM   2196  HD2 TYR 2 216      13.331 -42.475  10.244  1.00  0.00           H  
ATOM   2197  HE1 TYR 2 216      15.192 -43.949   6.095  1.00  0.00           H  
ATOM   2198  HE2 TYR 2 216      12.342 -44.323   9.088  1.00  0.00           H  
ATOM   2199  HH  TYR 2 216      13.898 -45.821   6.287  1.00  0.00           H  
ATOM   2200  N   ALA 2 217      13.224 -39.162  10.589  1.00  0.00           N  
ATOM   2201  CA  ALA 2 217      11.808 -39.088  10.932  1.00  0.00           C  
ATOM   2202  C   ALA 2 217      11.176 -37.898  10.239  1.00  0.00           C  
ATOM   2203  O   ALA 2 217      10.321 -38.047   9.373  1.00  0.00           O  
ATOM   2204  CB  ALA 2 217      11.615 -39.001  12.440  1.00  0.00           C  
ATOM   2205  H   ALA 2 217      13.987 -38.962  11.254  1.00  0.00           H  
ATOM   2206  HA  ALA 2 217      11.355 -39.926  10.616  1.00  0.00           H  
ATOM   2207  HB1 ALA 2 217      10.737 -38.566  12.640  1.00  0.00           H  
ATOM   2208  HB2 ALA 2 217      11.627 -39.921  12.832  1.00  0.00           H  
ATOM   2209  HB3 ALA 2 217      12.353 -38.459  12.840  1.00  0.00           H  
ATOM   2210  N   LEU 2 218      11.642 -36.717  10.595  1.00  0.00           N  
ATOM   2211  CA  LEU 2 218      11.133 -35.507   9.999  1.00  0.00           C  
ATOM   2212  C   LEU 2 218      11.018 -35.607   8.468  1.00  0.00           C  
ATOM   2213  O   LEU 2 218      10.062 -35.099   7.908  1.00  0.00           O  
ATOM   2214  CB  LEU 2 218      12.029 -34.345  10.401  1.00  0.00           C  
ATOM   2215  CG  LEU 2 218      12.014 -34.037  11.901  1.00  0.00           C  
ATOM   2216  CD1 LEU 2 218      13.140 -33.109  12.326  1.00  0.00           C  
ATOM   2217  CD2 LEU 2 218      10.674 -33.426  12.237  1.00  0.00           C  
ATOM   2218  H   LEU 2 218      12.385 -36.738  11.320  1.00  0.00           H  
ATOM   2219  HA  LEU 2 218      10.207 -35.321  10.365  1.00  0.00           H  
ATOM   2220  HB2 LEU 2 218      12.959 -34.572  10.157  1.00  0.00           H  
ATOM   2221  HB3 LEU 2 218      11.717 -33.536   9.931  1.00  0.00           H  
ATOM   2222  HG  LEU 2 218      12.088 -34.906  12.410  1.00  0.00           H  
ATOM   2223 HD11 LEU 2 218      13.061 -32.240  11.837  1.00  0.00           H  
ATOM   2224 HD12 LEU 2 218      13.083 -32.942  13.311  1.00  0.00           H  
ATOM   2225 HD13 LEU 2 218      14.022 -33.531  12.112  1.00  0.00           H  
ATOM   2226 HD21 LEU 2 218       9.940 -34.070  12.011  1.00  0.00           H  
ATOM   2227 HD22 LEU 2 218      10.633 -33.212  13.216  1.00  0.00           H  
ATOM   2228 HD23 LEU 2 218      10.543 -32.582  11.711  1.00  0.00           H  
ATOM   2229  N   LEU 2 219      11.961 -36.267   7.798  1.00  0.00           N  
ATOM   2230  CA  LEU 2 219      11.873 -36.486   6.346  1.00  0.00           C  
ATOM   2231  C   LEU 2 219      10.716 -37.369   5.981  1.00  0.00           C  
ATOM   2232  O   LEU 2 219      10.000 -37.088   5.031  1.00  0.00           O  
ATOM   2233  CB  LEU 2 219      13.139 -37.141   5.786  1.00  0.00           C  
ATOM   2234  CG  LEU 2 219      14.155 -36.256   5.060  1.00  0.00           C  
ATOM   2235  CD1 LEU 2 219      14.371 -34.939   5.798  1.00  0.00           C  
ATOM   2236  CD2 LEU 2 219      15.453 -37.035   4.863  1.00  0.00           C  
ATOM   2237  H   LEU 2 219      12.751 -36.609   8.376  1.00  0.00           H  
ATOM   2238  HA  LEU 2 219      11.754 -35.584   5.904  1.00  0.00           H  
ATOM   2239  HB2 LEU 2 219      13.621 -37.577   6.554  1.00  0.00           H  
ATOM   2240  HB3 LEU 2 219      12.852 -37.855   5.140  1.00  0.00           H  
ATOM   2241  HG  LEU 2 219      13.818 -36.066   4.135  1.00  0.00           H  
ATOM   2242 HD11 LEU 2 219      14.713 -35.126   6.719  1.00  0.00           H  
ATOM   2243 HD12 LEU 2 219      15.038 -34.384   5.301  1.00  0.00           H  
ATOM   2244 HD13 LEU 2 219      13.504 -34.445   5.857  1.00  0.00           H  
ATOM   2245 HD21 LEU 2 219      15.270 -37.853   4.317  1.00  0.00           H  
ATOM   2246 HD22 LEU 2 219      16.118 -36.458   4.389  1.00  0.00           H  
ATOM   2247 HD23 LEU 2 219      15.818 -37.303   5.754  1.00  0.00           H  
ATOM   2248  N   ALA 2 220      10.549 -38.454   6.719  1.00  0.00           N  
ATOM   2249  CA  ALA 2 220       9.396 -39.308   6.528  1.00  0.00           C  
ATOM   2250  C   ALA 2 220       8.049 -38.581   6.847  1.00  0.00           C  
ATOM   2251  O   ALA 2 220       7.008 -38.888   6.269  1.00  0.00           O  
ATOM   2252  CB  ALA 2 220       9.570 -40.564   7.356  1.00  0.00           C  
ATOM   2253  H   ALA 2 220      11.290 -38.630   7.419  1.00  0.00           H  
ATOM   2254  HA  ALA 2 220       9.354 -39.609   5.563  1.00  0.00           H  
ATOM   2255  HB1 ALA 2 220       9.045 -41.313   6.949  1.00  0.00           H  
ATOM   2256  HB2 ALA 2 220      10.538 -40.818   7.385  1.00  0.00           H  
ATOM   2257  HB3 ALA 2 220       9.244 -40.402   8.288  1.00  0.00           H  
ATOM   2258  N   CYS 2 221       8.078 -37.600   7.741  1.00  0.00           N  
ATOM   2259  CA  CYS 2 221       6.900 -36.770   8.017  1.00  0.00           C  
ATOM   2260  C   CYS 2 221       6.692 -35.570   7.065  1.00  0.00           C  
ATOM   2261  O   CYS 2 221       5.719 -34.827   7.225  1.00  0.00           O  
ATOM   2262  CB  CYS 2 221       6.930 -36.303   9.473  1.00  0.00           C  
ATOM   2263  SG  CYS 2 221       6.555 -37.669  10.607  1.00  0.00           S  
ATOM   2264  H   CYS 2 221       8.989 -37.470   8.222  1.00  0.00           H  
ATOM   2265  HA  CYS 2 221       6.071 -37.364   7.945  1.00  0.00           H  
ATOM   2266  HB2 CYS 2 221       7.833 -35.973   9.678  1.00  0.00           H  
ATOM   2267  HB3 CYS 2 221       6.244 -35.608   9.592  1.00  0.00           H  
ATOM   2268  HG  CYS 2 221       5.986 -37.330  11.354  1.00  0.00           H  
ATOM   2269  N   LEU 2 222       7.583 -35.392   6.084  1.00  0.00           N  
ATOM   2270  CA  LEU 2 222       7.405 -34.386   5.041  1.00  0.00           C  
ATOM   2271  C   LEU 2 222       6.565 -34.898   3.910  1.00  0.00           C  
ATOM   2272  O   LEU 2 222       6.979 -35.812   3.185  1.00  0.00           O  
ATOM   2273  CB  LEU 2 222       8.716 -34.007   4.417  1.00  0.00           C  
ATOM   2274  CG  LEU 2 222       9.471 -32.861   5.043  1.00  0.00           C  
ATOM   2275  CD1 LEU 2 222      10.631 -32.598   4.113  1.00  0.00           C  
ATOM   2276  CD2 LEU 2 222       8.675 -31.582   5.221  1.00  0.00           C  
ATOM   2277  H   LEU 2 222       8.406 -36.029   6.131  1.00  0.00           H  
ATOM   2278  HA  LEU 2 222       6.947 -33.583   5.454  1.00  0.00           H  
ATOM   2279  HB2 LEU 2 222       9.319 -34.812   4.444  1.00  0.00           H  
ATOM   2280  HB3 LEU 2 222       8.547 -33.765   3.457  1.00  0.00           H  
ATOM   2281  HG  LEU 2 222       9.808 -33.129   5.925  1.00  0.00           H  
ATOM   2282 HD11 LEU 2 222      10.289 -32.357   3.202  1.00  0.00           H  
ATOM   2283 HD12 LEU 2 222      11.185 -31.841   4.466  1.00  0.00           H  
ATOM   2284 HD13 LEU 2 222      11.203 -33.418   4.042  1.00  0.00           H  
ATOM   2285 HD21 LEU 2 222       7.885 -31.756   5.811  1.00  0.00           H  
ATOM   2286 HD22 LEU 2 222       9.254 -30.881   5.641  1.00  0.00           H  
ATOM   2287 HD23 LEU 2 222       8.356 -31.257   4.329  1.00  0.00           H  
ATOM   2288  N   GLU 2 223       5.391 -34.293   3.749  1.00  0.00           N  
ATOM   2289  CA  GLU 2 223       4.493 -34.613   2.646  1.00  0.00           C  
ATOM   2290  C   GLU 2 223       4.927 -33.779   1.492  1.00  0.00           C  
ATOM   2291  O   GLU 2 223       5.462 -32.683   1.683  1.00  0.00           O  
ATOM   2292  CB  GLU 2 223       3.030 -34.296   2.975  1.00  0.00           C  
ATOM   2293  CG  GLU 2 223       2.422 -35.201   4.031  1.00  0.00           C  
ATOM   2294  CD  GLU 2 223       0.977 -34.843   4.349  1.00  0.00           C  
ATOM   2295  OE1 GLU 2 223       0.569 -34.946   5.537  1.00  0.00           O  
ATOM   2296  OE2 GLU 2 223       0.240 -34.455   3.414  1.00  0.00           O  
ATOM   2297  H   GLU 2 223       5.172 -33.576   4.475  1.00  0.00           H  
ATOM   2298  HA  GLU 2 223       4.567 -35.579   2.428  1.00  0.00           H  
ATOM   2299  HB2 GLU 2 223       2.995 -33.373   3.315  1.00  0.00           H  
ATOM   2300  HB3 GLU 2 223       2.508 -34.406   2.148  1.00  0.00           H  
ATOM   2301  HG2 GLU 2 223       2.429 -36.123   3.692  1.00  0.00           H  
ATOM   2302  HG3 GLU 2 223       2.938 -35.103   4.861  1.00  0.00           H  
ATOM   2303  N   LYS 2 224       4.668 -34.302   0.305  1.00  0.00           N  
ATOM   2304  CA  LYS 2 224       5.024 -33.628  -0.914  1.00  0.00           C  
ATOM   2305  C   LYS 2 224       3.814 -33.461  -1.844  1.00  0.00           C  
ATOM   2306  O   LYS 2 224       2.831 -34.168  -1.698  1.00  0.00           O  
ATOM   2307  CB  LYS 2 224       6.122 -34.408  -1.586  1.00  0.00           C  
ATOM   2308  CG  LYS 2 224       5.820 -35.874  -1.695  1.00  0.00           C  
ATOM   2309  CD  LYS 2 224       6.650 -36.484  -2.812  1.00  0.00           C  
ATOM   2310  CE  LYS 2 224       8.140 -36.330  -2.562  1.00  0.00           C  
ATOM   2311  NZ  LYS 2 224       8.889 -37.187  -3.511  1.00  0.00           N  
ATOM   2312  H   LYS 2 224       4.191 -35.230   0.336  1.00  0.00           H  
ATOM   2313  HA  LYS 2 224       5.382 -32.707  -0.699  1.00  0.00           H  
ATOM   2314  HB2 LYS 2 224       6.255 -34.043  -2.506  1.00  0.00           H  
ATOM   2315  HB3 LYS 2 224       6.962 -34.295  -1.056  1.00  0.00           H  
ATOM   2316  HG2 LYS 2 224       6.052 -36.328  -0.841  1.00  0.00           H  
ATOM   2317  HG3 LYS 2 224       4.857 -36.004  -1.905  1.00  0.00           H  
ATOM   2318  HD2 LYS 2 224       6.437 -37.456  -2.877  1.00  0.00           H  
ATOM   2319  HD3 LYS 2 224       6.423 -36.028  -3.669  1.00  0.00           H  
ATOM   2320  HE2 LYS 2 224       8.395 -35.379  -2.700  1.00  0.00           H  
ATOM   2321  HE3 LYS 2 224       8.343 -36.610  -1.630  1.00  0.00           H  
ATOM   2322  HZ1 LYS 2 224       9.198 -36.636  -4.287  1.00  0.00           H  
ATOM   2323  HZ2 LYS 2 224       9.683 -37.584  -3.049  1.00  0.00           H  
ATOM   2324  HZ3 LYS 2 224       8.294 -37.921  -3.840  1.00  0.00           H  
ATOM   2325  N   PRO 2 225       3.883 -32.540  -2.821  1.00  0.00           N  
ATOM   2326  CA  PRO 2 225       5.024 -31.793  -3.319  1.00  0.00           C  
ATOM   2327  C   PRO 2 225       5.536 -30.835  -2.257  1.00  0.00           C  
ATOM   2328  O   PRO 2 225       4.721 -30.278  -1.517  1.00  0.00           O  
ATOM   2329  CB  PRO 2 225       4.430 -31.008  -4.484  1.00  0.00           C  
ATOM   2330  CG  PRO 2 225       3.066 -30.683  -4.025  1.00  0.00           C  
ATOM   2331  CD  PRO 2 225       2.627 -31.870  -3.190  1.00  0.00           C  
ATOM   2332  HA  PRO 2 225       5.757 -32.412  -3.624  1.00  0.00           H  
ATOM   2333  HB2 PRO 2 225       4.965 -30.178  -4.659  1.00  0.00           H  
ATOM   2334  HB3 PRO 2 225       4.414 -31.568  -5.314  1.00  0.00           H  
ATOM   2335  HG2 PRO 2 225       3.059 -29.844  -3.469  1.00  0.00           H  
ATOM   2336  HG3 PRO 2 225       2.442 -30.554  -4.803  1.00  0.00           H  
ATOM   2337  HD2 PRO 2 225       2.131 -31.571  -2.371  1.00  0.00           H  
ATOM   2338  HD3 PRO 2 225       2.038 -32.486  -3.720  1.00  0.00           H  
ATOM   2339  N   LEU 2 226       6.860 -30.672  -2.169  1.00  0.00           N  
ATOM   2340  CA  LEU 2 226       7.480 -29.823  -1.143  1.00  0.00           C  
ATOM   2341  C   LEU 2 226       7.556 -28.427  -1.627  1.00  0.00           C  
ATOM   2342  O   LEU 2 226       7.734 -28.202  -2.818  1.00  0.00           O  
ATOM   2343  CB  LEU 2 226       8.917 -30.203  -0.926  1.00  0.00           C  
ATOM   2344  CG  LEU 2 226       9.285 -31.111   0.212  1.00  0.00           C  
ATOM   2345  CD1 LEU 2 226       8.716 -32.492  -0.024  1.00  0.00           C  
ATOM   2346  CD2 LEU 2 226      10.801 -31.153   0.252  1.00  0.00           C  
ATOM   2347  H   LEU 2 226       7.408 -31.193  -2.883  1.00  0.00           H  
ATOM   2348  HA  LEU 2 226       6.903 -29.867  -0.320  1.00  0.00           H  
ATOM   2349  HB2 LEU 2 226       9.252 -30.643  -1.781  1.00  0.00           H  
ATOM   2350  HB3 LEU 2 226       9.449 -29.344  -0.810  1.00  0.00           H  
ATOM   2351  HG  LEU 2 226       8.915 -30.744   1.067  1.00  0.00           H  
ATOM   2352 HD11 LEU 2 226       9.084 -32.870  -0.876  1.00  0.00           H  
ATOM   2353 HD12 LEU 2 226       8.963 -33.095   0.737  1.00  0.00           H  
ATOM   2354 HD13 LEU 2 226       7.718 -32.440  -0.092  1.00  0.00           H  
ATOM   2355 HD21 LEU 2 226      11.160 -30.230   0.401  1.00  0.00           H  
ATOM   2356 HD22 LEU 2 226      11.102 -31.749   0.998  1.00  0.00           H  
ATOM   2357 HD23 LEU 2 226      11.151 -31.508  -0.616  1.00  0.00           H  
ATOM   2358  N   LEU 2 227       7.513 -27.480  -0.709  1.00  0.00           N  
ATOM   2359  CA  LEU 2 227       7.708 -26.106  -1.104  1.00  0.00           C  
ATOM   2360  C   LEU 2 227       9.157 -26.014  -1.487  1.00  0.00           C  
ATOM   2361  O   LEU 2 227       9.942 -26.860  -1.120  1.00  0.00           O  
ATOM   2362  CB  LEU 2 227       7.443 -25.173   0.055  1.00  0.00           C  
ATOM   2363  CG  LEU 2 227       6.044 -25.225   0.675  1.00  0.00           C  
ATOM   2364  CD1 LEU 2 227       6.048 -24.611   2.081  1.00  0.00           C  
ATOM   2365  CD2 LEU 2 227       5.040 -24.546  -0.252  1.00  0.00           C  
ATOM   2366  H   LEU 2 227       7.339 -27.793   0.252  1.00  0.00           H  
ATOM   2367  HA  LEU 2 227       7.153 -25.916  -1.899  1.00  0.00           H  
ATOM   2368  HB2 LEU 2 227       8.093 -25.387   0.785  1.00  0.00           H  
ATOM   2369  HB3 LEU 2 227       7.589 -24.235  -0.257  1.00  0.00           H  
ATOM   2370  HG  LEU 2 227       5.748 -26.177   0.735  1.00  0.00           H  
ATOM   2371 HD11 LEU 2 227       6.341 -23.659   2.022  1.00  0.00           H  
ATOM   2372 HD12 LEU 2 227       5.126 -24.657   2.462  1.00  0.00           H  
ATOM   2373 HD13 LEU 2 227       6.679 -25.123   2.661  1.00  0.00           H  
ATOM   2374 HD21 LEU 2 227       5.029 -25.019  -1.133  1.00  0.00           H  
ATOM   2375 HD22 LEU 2 227       4.129 -24.584   0.159  1.00  0.00           H  
ATOM   2376 HD23 LEU 2 227       5.306 -23.592  -0.388  1.00  0.00           H  
ATOM   2377  N   PRO 2 228       9.540 -24.991  -2.218  1.00  0.00           N  
ATOM   2378  CA  PRO 2 228      10.952 -24.876  -2.601  1.00  0.00           C  
ATOM   2379  C   PRO 2 228      11.864 -24.594  -1.425  1.00  0.00           C  
ATOM   2380  O   PRO 2 228      13.004 -25.013  -1.407  1.00  0.00           O  
ATOM   2381  CB  PRO 2 228      10.969 -23.680  -3.548  1.00  0.00           C  
ATOM   2382  CG  PRO 2 228       9.561 -23.530  -4.003  1.00  0.00           C  
ATOM   2383  CD  PRO 2 228       8.697 -23.989  -2.863  1.00  0.00           C  
ATOM   2384  HA  PRO 2 228      11.251 -25.711  -3.098  1.00  0.00           H  
ATOM   2385  HB2 PRO 2 228      11.284 -22.853  -3.069  1.00  0.00           H  
ATOM   2386  HB3 PRO 2 228      11.584 -23.851  -4.325  1.00  0.00           H  
ATOM   2387  HG2 PRO 2 228       9.364 -22.567  -4.236  1.00  0.00           H  
ATOM   2388  HG3 PRO 2 228       9.393 -24.089  -4.827  1.00  0.00           H  
ATOM   2389  HD2 PRO 2 228       8.492 -23.239  -2.237  1.00  0.00           H  
ATOM   2390  HD3 PRO 2 228       7.846 -24.396  -3.192  1.00  0.00           H  
ATOM   2391  N   GLU 2 229      11.330 -23.893  -0.443  1.00  0.00           N  
ATOM   2392  CA  GLU 2 229      12.079 -23.512   0.748  1.00  0.00           C  
ATOM   2393  C   GLU 2 229      12.517 -24.799   1.406  1.00  0.00           C  
ATOM   2394  O   GLU 2 229      13.587 -24.884   1.983  1.00  0.00           O  
ATOM   2395  CB  GLU 2 229      11.218 -22.680   1.738  1.00  0.00           C  
ATOM   2396  CG  GLU 2 229      10.062 -21.847   1.139  1.00  0.00           C  
ATOM   2397  CD  GLU 2 229      10.473 -20.969  -0.068  1.00  0.00           C  
ATOM   2398  OE1 GLU 2 229      11.461 -20.183   0.026  1.00  0.00           O  
ATOM   2399  OE2 GLU 2 229       9.794 -21.057  -1.124  1.00  0.00           O  
ATOM   2400  H   GLU 2 229      10.327 -23.633  -0.589  1.00  0.00           H  
ATOM   2401  HA  GLU 2 229      12.870 -22.975   0.491  1.00  0.00           H  
ATOM   2402  HB2 GLU 2 229      10.816 -23.316   2.386  1.00  0.00           H  
ATOM   2403  HB3 GLU 2 229      11.827 -22.047   2.200  1.00  0.00           H  
ATOM   2404  HG2 GLU 2 229       9.370 -22.469   0.822  1.00  0.00           H  
ATOM   2405  HG3 GLU 2 229       9.728 -21.241   1.837  1.00  0.00           H  
ATOM   2406  N   ALA 2 230      11.663 -25.799   1.318  1.00  0.00           N  
ATOM   2407  CA  ALA 2 230      11.887 -27.025   1.999  1.00  0.00           C  
ATOM   2408  C   ALA 2 230      12.764 -27.887   1.175  1.00  0.00           C  
ATOM   2409  O   ALA 2 230      13.413 -28.750   1.720  1.00  0.00           O  
ATOM   2410  CB  ALA 2 230      10.588 -27.734   2.247  1.00  0.00           C  
ATOM   2411  H   ALA 2 230      10.831 -25.604   0.716  1.00  0.00           H  
ATOM   2412  HA  ALA 2 230      12.341 -26.837   2.881  1.00  0.00           H  
ATOM   2413  HB1 ALA 2 230       9.821 -27.172   1.925  1.00  0.00           H  
ATOM   2414  HB2 ALA 2 230      10.575 -28.610   1.758  1.00  0.00           H  
ATOM   2415  HB3 ALA 2 230      10.472 -27.909   3.228  1.00  0.00           H  
ATOM   2416  N   HID 2 231      12.776 -27.708  -0.137  1.00  0.00           N  
ATOM   2417  CA  HID 2 231      13.783 -28.397  -0.947  1.00  0.00           C  
ATOM   2418  C   HID 2 231      15.159 -27.887  -0.646  1.00  0.00           C  
ATOM   2419  O   HID 2 231      16.095 -28.660  -0.534  1.00  0.00           O  
ATOM   2420  CB  HID 2 231      13.570 -28.177  -2.418  1.00  0.00           C  
ATOM   2421  CG  HID 2 231      12.713 -29.200  -3.041  1.00  0.00           C  
ATOM   2422  H   HID 2 231      12.062 -27.082  -0.516  1.00  0.00           H  
ATOM   2423  HA  HID 2 231      13.741 -29.381  -0.723  1.00  0.00           H  
ATOM   2424  HB2 HID 2 231      13.146 -27.272  -2.562  1.00  0.00           H  
ATOM   2425  HB3 HID 2 231      14.464 -28.179  -2.887  1.00  0.00           H  
ATOM   2426  ND1 HID 2 231      11.654 -28.872  -3.852  1.00  0.00           N  
ATOM   2427  CD2 HID 2 231      12.737 -30.547  -2.961  1.00  0.00           C  
ATOM   2428  CE1 HID 2 231      11.074 -29.980  -4.273  1.00  0.00           C  
ATOM   2429  NE2 HID 2 231      11.709 -31.011  -3.741  1.00  0.00           N  
ATOM   2430  HD1 HID 2 231      11.370 -27.943  -4.086  1.00  0.00           H  
ATOM   2431  HD2 HID 2 231      13.377 -31.101  -2.436  1.00  0.00           H  
ATOM   2432  HE1 HID 2 231      10.291 -30.034  -4.886  1.00  0.00           H  
ATOM   2433  N   SER 2 232      15.283 -26.570  -0.554  1.00  0.00           N  
ATOM   2434  CA  SER 2 232      16.584 -25.966  -0.342  1.00  0.00           C  
ATOM   2435  C   SER 2 232      17.137 -26.415   0.975  1.00  0.00           C  
ATOM   2436  O   SER 2 232      18.356 -26.513   1.127  1.00  0.00           O  
ATOM   2437  CB  SER 2 232      16.509 -24.451  -0.336  1.00  0.00           C  
ATOM   2438  OG  SER 2 232      17.721 -23.933   0.161  1.00  0.00           O  
ATOM   2439  H   SER 2 232      14.404 -26.036  -0.644  1.00  0.00           H  
ATOM   2440  HA  SER 2 232      17.197 -26.286  -1.071  1.00  0.00           H  
ATOM   2441  HB2 SER 2 232      16.372 -24.130  -1.262  1.00  0.00           H  
ATOM   2442  HB3 SER 2 232      15.767 -24.166   0.254  1.00  0.00           H  
ATOM   2443  HG  SER 2 232      18.256 -24.668   0.579  1.00  0.00           H  
ATOM   2444  N   LEU 2 233      16.224 -26.663   1.914  1.00  0.00           N  
ATOM   2445  CA  LEU 2 233      16.561 -27.066   3.263  1.00  0.00           C  
ATOM   2446  C   LEU 2 233      17.260 -28.398   3.291  1.00  0.00           C  
ATOM   2447  O   LEU 2 233      18.288 -28.570   3.942  1.00  0.00           O  
ATOM   2448  CB  LEU 2 233      15.298 -27.195   4.107  1.00  0.00           C  
ATOM   2449  CG  LEU 2 233      15.425 -26.699   5.544  1.00  0.00           C  
ATOM   2450  CD1 LEU 2 233      14.424 -27.455   6.408  1.00  0.00           C  
ATOM   2451  CD2 LEU 2 233      16.828 -26.852   6.131  1.00  0.00           C  
ATOM   2452  H   LEU 2 233      15.234 -26.538   1.583  1.00  0.00           H  
ATOM   2453  HA  LEU 2 233      17.178 -26.368   3.662  1.00  0.00           H  
ATOM   2454  HB2 LEU 2 233      14.582 -26.663   3.671  1.00  0.00           H  
ATOM   2455  HB3 LEU 2 233      15.050 -28.155   4.144  1.00  0.00           H  
ATOM   2456  HG  LEU 2 233      15.221 -25.729   5.574  1.00  0.00           H  
ATOM   2457 HD11 LEU 2 233      14.621 -28.435   6.367  1.00  0.00           H  
ATOM   2458 HD12 LEU 2 233      14.495 -27.140   7.355  1.00  0.00           H  
ATOM   2459 HD13 LEU 2 233      13.498 -27.287   6.070  1.00  0.00           H  
ATOM   2460 HD21 LEU 2 233      17.477 -26.330   5.578  1.00  0.00           H  
ATOM   2461 HD22 LEU 2 233      16.834 -26.508   7.069  1.00  0.00           H  
ATOM   2462 HD23 LEU 2 233      17.085 -27.818   6.127  1.00  0.00           H  
ATOM   2463  N   ILE 2 234      16.675 -29.347   2.599  1.00  0.00           N  
ATOM   2464  CA  ILE 2 234      17.156 -30.685   2.670  1.00  0.00           C  
ATOM   2465  C   ILE 2 234      18.372 -30.864   1.787  1.00  0.00           C  
ATOM   2466  O   ILE 2 234      19.144 -31.801   1.952  1.00  0.00           O  
ATOM   2467  CB  ILE 2 234      16.057 -31.682   2.296  1.00  0.00           C  
ATOM   2468  CG1 ILE 2 234      15.593 -31.499   0.846  1.00  0.00           C  
ATOM   2469  CG2 ILE 2 234      14.886 -31.525   3.250  1.00  0.00           C  
ATOM   2470  CD1 ILE 2 234      14.779 -32.666   0.327  1.00  0.00           C  
ATOM   2471  H   ILE 2 234      15.868 -29.041   2.024  1.00  0.00           H  
ATOM   2472  HA  ILE 2 234      17.468 -30.837   3.617  1.00  0.00           H  
ATOM   2473  HB  ILE 2 234      16.431 -32.606   2.382  1.00  0.00           H  
ATOM   2474 HG12 ILE 2 234      15.043 -30.670   0.794  1.00  0.00           H  
ATOM   2475 HG13 ILE 2 234      16.401 -31.391   0.272  1.00  0.00           H  
ATOM   2476 HG21 ILE 2 234      14.190 -32.212   3.043  1.00  0.00           H  
ATOM   2477 HG22 ILE 2 234      15.201 -31.646   4.190  1.00  0.00           H  
ATOM   2478 HG23 ILE 2 234      14.491 -30.613   3.149  1.00  0.00           H  
ATOM   2479 HD11 ILE 2 234      13.964 -32.779   0.893  1.00  0.00           H  
ATOM   2480 HD12 ILE 2 234      14.509 -32.486  -0.618  1.00  0.00           H  
ATOM   2481 HD13 ILE 2 234      15.331 -33.497   0.365  1.00  0.00           H  
ATOM   2482  N   ARG 2 235      18.552 -29.975   0.834  1.00  0.00           N  
ATOM   2483  CA  ARG 2 235      19.796 -29.966   0.091  1.00  0.00           C  
ATOM   2484  C   ARG 2 235      20.897 -29.434   1.028  1.00  0.00           C  
ATOM   2485  O   ARG 2 235      21.975 -30.005   1.120  1.00  0.00           O  
ATOM   2486  CB  ARG 2 235      19.666 -29.099  -1.169  1.00  0.00           C  
ATOM   2487  CG  ARG 2 235      18.660 -29.592  -2.204  1.00  0.00           C  
ATOM   2488  CD  ARG 2 235      18.280 -28.484  -3.184  1.00  0.00           C  
ATOM   2489  NE  ARG 2 235      19.438 -28.013  -3.940  1.00  0.00           N  
ATOM   2490  CZ  ARG 2 235      20.040 -28.686  -4.926  1.00  0.00           C  
ATOM   2491  NH1 ARG 2 235      19.600 -29.866  -5.302  1.00  0.00           N  
ATOM   2492  NH2 ARG 2 235      21.096 -28.182  -5.553  1.00  0.00           N  
ATOM   2493  H   ARG 2 235      17.775 -29.323   0.672  1.00  0.00           H  
ATOM   2494  HA  ARG 2 235      20.034 -30.894  -0.173  1.00  0.00           H  
ATOM   2495  HB2 ARG 2 235      19.391 -28.179  -0.886  1.00  0.00           H  
ATOM   2496  HB3 ARG 2 235      20.563 -29.055  -1.609  1.00  0.00           H  
ATOM   2497  HG2 ARG 2 235      19.058 -30.341  -2.724  1.00  0.00           H  
ATOM   2498  HG3 ARG 2 235      17.831 -29.894  -1.744  1.00  0.00           H  
ATOM   2499  HD2 ARG 2 235      17.601 -28.849  -3.812  1.00  0.00           H  
ATOM   2500  HD3 ARG 2 235      17.898 -27.730  -2.660  1.00  0.00           H  
ATOM   2501  HE  ARG 2 235      19.817 -27.105  -3.701  1.00  0.00           H  
ATOM   2502 HH11 ARG 2 235      18.795 -30.278  -4.874  1.00  0.00           H  
ATOM   2503 HH12 ARG 2 235      20.075 -30.372  -6.034  1.00  0.00           H  
ATOM   2504 HH21 ARG 2 235      21.427 -27.270  -5.285  1.00  0.00           H  
ATOM   2505 HH22 ARG 2 235      21.550 -28.692  -6.271  1.00  0.00           H  
ATOM   2506  N   GLN 2 236      20.621 -28.352   1.745  1.00  0.00           N  
ATOM   2507  CA  GLN 2 236      21.584 -27.858   2.727  1.00  0.00           C  
ATOM   2508  C   GLN 2 236      22.072 -29.003   3.613  1.00  0.00           C  
ATOM   2509  O   GLN 2 236      23.261 -29.185   3.834  1.00  0.00           O  
ATOM   2510  CB  GLN 2 236      20.999 -26.712   3.596  1.00  0.00           C  
ATOM   2511  CG  GLN 2 236      21.135 -25.301   2.996  1.00  0.00           C  
ATOM   2512  CD  GLN 2 236      22.542 -24.988   2.473  1.00  0.00           C  
ATOM   2513  H   GLN 2 236      19.712 -27.912   1.558  1.00  0.00           H  
ATOM   2514  HA  GLN 2 236      22.377 -27.496   2.230  1.00  0.00           H  
ATOM   2515  HB2 GLN 2 236      20.024 -26.893   3.742  1.00  0.00           H  
ATOM   2516  HB3 GLN 2 236      21.469 -26.717   4.483  1.00  0.00           H  
ATOM   2517  HG2 GLN 2 236      20.490 -25.217   2.236  1.00  0.00           H  
ATOM   2518  HG3 GLN 2 236      20.905 -24.633   3.704  1.00  0.00           H  
ATOM   2519  OE1 GLN 2 236      22.709 -24.457   1.371  1.00  0.00           O  
ATOM   2520  NE2 GLN 2 236      23.559 -25.344   3.253  1.00  0.00           N  
ATOM   2521 HE21 GLN 2 236      24.514 -25.180   2.964  1.00  0.00           H  
ATOM   2522 HE22 GLN 2 236      23.357 -25.785   4.149  1.00  0.00           H  
ATOM   2523  N   LEU 2 237      21.127 -29.775   4.105  1.00  0.00           N  
ATOM   2524  CA  LEU 2 237      21.408 -30.882   4.985  1.00  0.00           C  
ATOM   2525  C   LEU 2 237      22.163 -32.004   4.296  1.00  0.00           C  
ATOM   2526  O   LEU 2 237      22.964 -32.696   4.893  1.00  0.00           O  
ATOM   2527  CB  LEU 2 237      20.085 -31.402   5.497  1.00  0.00           C  
ATOM   2528  CG  LEU 2 237      20.146 -32.773   6.143  1.00  0.00           C  
ATOM   2529  CD1 LEU 2 237      20.510 -32.648   7.614  1.00  0.00           C  
ATOM   2530  CD2 LEU 2 237      18.802 -33.450   5.956  1.00  0.00           C  
ATOM   2531  H   LEU 2 237      20.156 -29.516   3.802  1.00  0.00           H  
ATOM   2532  HA  LEU 2 237      21.975 -30.548   5.759  1.00  0.00           H  
ATOM   2533  HB2 LEU 2 237      19.744 -30.765   6.180  1.00  0.00           H  
ATOM   2534  HB3 LEU 2 237      19.456 -31.460   4.731  1.00  0.00           H  
ATOM   2535  HG  LEU 2 237      20.837 -33.327   5.678  1.00  0.00           H  
ATOM   2536 HD11 LEU 2 237      19.820 -32.097   8.084  1.00  0.00           H  
ATOM   2537 HD12 LEU 2 237      20.547 -33.558   8.028  1.00  0.00           H  
ATOM   2538 HD13 LEU 2 237      21.404 -32.207   7.702  1.00  0.00           H  
ATOM   2539 HD21 LEU 2 237      18.604 -33.542   4.979  1.00  0.00           H  
ATOM   2540 HD22 LEU 2 237      18.821 -34.359   6.376  1.00  0.00           H  
ATOM   2541 HD23 LEU 2 237      18.085 -32.901   6.388  1.00  0.00           H  
ATOM   2542  N   ALA 2 238      21.887 -32.209   3.034  1.00  0.00           N  
ATOM   2543  CA  ALA 2 238      22.597 -33.221   2.296  1.00  0.00           C  
ATOM   2544  C   ALA 2 238      24.013 -32.784   1.967  1.00  0.00           C  
ATOM   2545  O   ALA 2 238      24.899 -33.618   1.882  1.00  0.00           O  
ATOM   2546  CB  ALA 2 238      21.840 -33.550   1.031  1.00  0.00           C  
ATOM   2547  H   ALA 2 238      21.148 -31.608   2.632  1.00  0.00           H  
ATOM   2548  HA  ALA 2 238      22.645 -34.065   2.853  1.00  0.00           H  
ATOM   2549  HB1 ALA 2 238      21.126 -34.224   1.228  1.00  0.00           H  
ATOM   2550  HB2 ALA 2 238      21.415 -32.721   0.663  1.00  0.00           H  
ATOM   2551  HB3 ALA 2 238      22.468 -33.927   0.348  1.00  0.00           H  
ATOM   2552  N   ARG 2 239      24.217 -31.485   1.753  1.00  0.00           N  
ATOM   2553  CA  ARG 2 239      25.563 -30.935   1.609  1.00  0.00           C  
ATOM   2554  C   ARG 2 239      26.328 -31.169   2.898  1.00  0.00           C  
ATOM   2555  O   ARG 2 239      27.391 -31.772   2.901  1.00  0.00           O  
ATOM   2556  CB  ARG 2 239      25.522 -29.435   1.327  1.00  0.00           C  
ATOM   2557  CG  ARG 2 239      24.977 -29.044  -0.039  1.00  0.00           C  
ATOM   2558  CD  ARG 2 239      24.926 -27.516  -0.219  1.00  0.00           C  
ATOM   2559  NE  ARG 2 239      24.417 -27.199  -1.557  1.00  0.00           N  
ATOM   2560  CZ  ARG 2 239      23.201 -26.733  -1.860  1.00  0.00           C  
ATOM   2561  NH1 ARG 2 239      22.284 -26.452  -0.923  1.00  0.00           N  
ATOM   2562  NH2 ARG 2 239      22.906 -26.529  -3.141  1.00  0.00           N  
ATOM   2563  H   ARG 2 239      23.355 -30.911   1.699  1.00  0.00           H  
ATOM   2564  HA  ARG 2 239      26.028 -31.411   0.864  1.00  0.00           H  
ATOM   2565  HB2 ARG 2 239      24.947 -29.001   2.023  1.00  0.00           H  
ATOM   2566  HB3 ARG 2 239      26.454 -29.077   1.400  1.00  0.00           H  
ATOM   2567  HG2 ARG 2 239      25.563 -29.414  -0.754  1.00  0.00           H  
ATOM   2568  HG3 ARG 2 239      24.049 -29.391  -0.143  1.00  0.00           H  
ATOM   2569  HD2 ARG 2 239      24.317 -27.152   0.462  1.00  0.00           H  
ATOM   2570  HD3 ARG 2 239      25.842 -27.171  -0.122  1.00  0.00           H  
ATOM   2571  HE  ARG 2 239      25.056 -27.349  -2.341  1.00  0.00           H  
ATOM   2572 HH11 ARG 2 239      22.527 -26.578   0.040  1.00  0.00           H  
ATOM   2573 HH12 ARG 2 239      21.387 -26.125  -1.186  1.00  0.00           H  
ATOM   2574 HH21 ARG 2 239      23.581 -26.700  -3.855  1.00  0.00           H  
ATOM   2575 HH22 ARG 2 239      21.991 -26.197  -3.393  1.00  0.00           H  
ATOM   2576  N   ARG 2 240      25.752 -30.702   3.998  1.00  0.00           N  
ATOM   2577  CA  ARG 2 240      26.382 -30.799   5.300  1.00  0.00           C  
ATOM   2578  C   ARG 2 240      26.796 -32.224   5.598  1.00  0.00           C  
ATOM   2579  O   ARG 2 240      27.848 -32.442   6.154  1.00  0.00           O  
ATOM   2580  CB  ARG 2 240      25.469 -30.248   6.398  1.00  0.00           C  
ATOM   2581  CG  ARG 2 240      26.145 -29.981   7.745  1.00  0.00           C  
ATOM   2582  CD  ARG 2 240      26.424 -28.497   8.040  1.00  0.00           C  
ATOM   2583  NE  ARG 2 240      27.856 -28.100   8.054  1.00  0.00           N  
ATOM   2584  CZ  ARG 2 240      28.807 -28.540   8.901  1.00  0.00           C  
ATOM   2585  NH1 ARG 2 240      28.558 -29.457   9.840  1.00  0.00           N  
ATOM   2586  NH2 ARG 2 240      30.043 -28.065   8.793  1.00  0.00           N  
ATOM   2587  H   ARG 2 240      24.817 -30.264   3.844  1.00  0.00           H  
ATOM   2588  HA  ARG 2 240      27.205 -30.214   5.309  1.00  0.00           H  
ATOM   2589  HB2 ARG 2 240      25.078 -29.384   6.077  1.00  0.00           H  
ATOM   2590  HB3 ARG 2 240      24.732 -30.907   6.553  1.00  0.00           H  
ATOM   2591  HG2 ARG 2 240      25.561 -30.334   8.486  1.00  0.00           H  
ATOM   2592  HG3 ARG 2 240      27.026 -30.468   7.777  1.00  0.00           H  
ATOM   2593  HD2 ARG 2 240      25.946 -27.950   7.342  1.00  0.00           H  
ATOM   2594  HD3 ARG 2 240      26.022 -28.283   8.939  1.00  0.00           H  
ATOM   2595  HE  ARG 2 240      28.148 -27.425   7.350  1.00  0.00           H  
ATOM   2596 HH11 ARG 2 240      27.637 -29.846   9.905  1.00  0.00           H  
ATOM   2597 HH12 ARG 2 240      29.277 -29.746  10.460  1.00  0.00           H  
ATOM   2598 HH21 ARG 2 240      30.264 -27.403   8.076  1.00  0.00           H  
ATOM   2599 HH22 ARG 2 240      30.754 -28.369   9.427  1.00  0.00           H  
ATOM   2600  N   CYS 2 241      26.009 -33.204   5.197  1.00  0.00           N  
ATOM   2601  CA  CYS 2 241      26.434 -34.596   5.367  1.00  0.00           C  
ATOM   2602  C   CYS 2 241      27.673 -34.936   4.571  1.00  0.00           C  
ATOM   2603  O   CYS 2 241      28.622 -35.444   5.127  1.00  0.00           O  
ATOM   2604  CB  CYS 2 241      25.340 -35.569   4.956  1.00  0.00           C  
ATOM   2605  SG  CYS 2 241      23.933 -35.601   6.075  1.00  0.00           S  
ATOM   2606  H   CYS 2 241      25.116 -32.925   4.776  1.00  0.00           H  
ATOM   2607  HA  CYS 2 241      26.637 -34.740   6.351  1.00  0.00           H  
ATOM   2608  HB2 CYS 2 241      25.016 -35.309   4.048  1.00  0.00           H  
ATOM   2609  HB3 CYS 2 241      25.736 -36.486   4.921  1.00  0.00           H  
ATOM   2610  HG  CYS 2 241      23.204 -36.167   5.686  1.00  0.00           H  
ATOM   2611  N   SER 2 242      27.652 -34.667   3.272  1.00  0.00           N  
ATOM   2612  CA  SER 2 242      28.784 -34.985   2.386  1.00  0.00           C  
ATOM   2613  C   SER 2 242      30.123 -34.379   2.830  1.00  0.00           C  
ATOM   2614  O   SER 2 242      31.189 -34.952   2.544  1.00  0.00           O  
ATOM   2615  CB  SER 2 242      28.492 -34.515   0.960  1.00  0.00           C  
ATOM   2616  OG  SER 2 242      28.469 -33.097   0.862  1.00  0.00           O  
ATOM   2617  H   SER 2 242      26.779 -34.217   2.931  1.00  0.00           H  
ATOM   2618  HA  SER 2 242      28.892 -35.997   2.375  1.00  0.00           H  
ATOM   2619  HB2 SER 2 242      29.201 -34.868   0.353  1.00  0.00           H  
ATOM   2620  HB3 SER 2 242      27.602 -34.871   0.680  1.00  0.00           H  
ATOM   2621  HG  SER 2 242      28.045 -32.715   1.681  1.00  0.00           H  
ATOM   2622  N   GLU 2 243      30.030 -33.213   3.485  1.00  0.00           N  
ATOM   2623  CA  GLU 2 243      31.152 -32.495   4.074  1.00  0.00           C  
ATOM   2624  C   GLU 2 243      31.694 -33.284   5.245  1.00  0.00           C  
ATOM   2625  O   GLU 2 243      32.853 -33.660   5.271  1.00  0.00           O  
ATOM   2626  CB  GLU 2 243      30.713 -31.081   4.491  1.00  0.00           C  
ATOM   2627  CG  GLU 2 243      30.524 -30.148   3.273  1.00  0.00           C  
ATOM   2628  CD  GLU 2 243      29.423 -29.061   3.383  1.00  0.00           C  
ATOM   2629  OE1 GLU 2 243      28.984 -28.552   2.323  1.00  0.00           O  
ATOM   2630  OE2 GLU 2 243      28.986 -28.685   4.497  1.00  0.00           O  
ATOM   2631  H   GLU 2 243      29.035 -32.849   3.538  1.00  0.00           H  
ATOM   2632  HA  GLU 2 243      31.871 -32.370   3.387  1.00  0.00           H  
ATOM   2633  HB2 GLU 2 243      29.851 -31.152   4.937  1.00  0.00           H  
ATOM   2634  HB3 GLU 2 243      31.415 -30.697   5.043  1.00  0.00           H  
ATOM   2635  HG2 GLU 2 243      31.383 -29.673   3.116  1.00  0.00           H  
ATOM   2636  HG3 GLU 2 243      30.293 -30.712   2.487  1.00  0.00           H  
ATOM   2637  N   VAL 2 244      30.842 -33.586   6.200  1.00  0.00           N  
ATOM   2638  CA  VAL 2 244      31.239 -34.435   7.330  1.00  0.00           C  
ATOM   2639  C   VAL 2 244      31.782 -35.804   6.943  1.00  0.00           C  
ATOM   2640  O   VAL 2 244      32.601 -36.363   7.624  1.00  0.00           O  
ATOM   2641  CB  VAL 2 244      30.044 -34.645   8.282  1.00  0.00           C  
ATOM   2642  CG1 VAL 2 244      30.234 -35.868   9.187  1.00  0.00           C  
ATOM   2643  CG2 VAL 2 244      29.808 -33.377   9.102  1.00  0.00           C  
ATOM   2644  H   VAL 2 244      29.892 -33.189   6.097  1.00  0.00           H  
ATOM   2645  HA  VAL 2 244      31.971 -33.941   7.844  1.00  0.00           H  
ATOM   2646  HB  VAL 2 244      29.235 -34.825   7.722  1.00  0.00           H  
ATOM   2647 HG11 VAL 2 244      30.088 -36.698   8.652  1.00  0.00           H  
ATOM   2648 HG12 VAL 2 244      31.162 -35.863   9.555  1.00  0.00           H  
ATOM   2649 HG13 VAL 2 244      29.575 -35.828   9.935  1.00  0.00           H  
ATOM   2650 HG21 VAL 2 244      29.677 -32.606   8.481  1.00  0.00           H  
ATOM   2651 HG22 VAL 2 244      28.993 -33.500   9.667  1.00  0.00           H  
ATOM   2652 HG23 VAL 2 244      30.602 -33.212   9.684  1.00  0.00           H  
ATOM   2653  N   ARG 2 245      31.297 -36.363   5.867  1.00  0.00           N  
ATOM   2654  CA  ARG 2 245      31.781 -37.640   5.425  1.00  0.00           C  
ATOM   2655  C   ARG 2 245      33.287 -37.619   5.055  1.00  0.00           C  
ATOM   2656  O   ARG 2 245      33.966 -38.636   5.098  1.00  0.00           O  
ATOM   2657  CB  ARG 2 245      30.949 -38.026   4.219  1.00  0.00           C  
ATOM   2658  CG  ARG 2 245      31.036 -39.479   3.795  1.00  0.00           C  
ATOM   2659  CD  ARG 2 245      30.002 -39.818   2.725  1.00  0.00           C  
ATOM   2660  NE  ARG 2 245      30.045 -38.857   1.630  1.00  0.00           N  
ATOM   2661  CZ  ARG 2 245      29.327 -38.952   0.521  1.00  0.00           C  
ATOM   2662  NH1 ARG 2 245      28.514 -39.982   0.298  1.00  0.00           N  
ATOM   2663  NH2 ARG 2 245      29.452 -38.006  -0.387  1.00  0.00           N  
ATOM   2664  H   ARG 2 245      30.558 -35.822   5.377  1.00  0.00           H  
ATOM   2665  HA  ARG 2 245      31.659 -38.326   6.163  1.00  0.00           H  
ATOM   2666  HB2 ARG 2 245      29.986 -37.822   4.421  1.00  0.00           H  
ATOM   2667  HB3 ARG 2 245      31.239 -37.462   3.440  1.00  0.00           H  
ATOM   2668  HG2 ARG 2 245      31.940 -39.666   3.419  1.00  0.00           H  
ATOM   2669  HG3 ARG 2 245      30.868 -40.069   4.582  1.00  0.00           H  
ATOM   2670  HD2 ARG 2 245      30.206 -40.726   2.379  1.00  0.00           H  
ATOM   2671  HD3 ARG 2 245      29.105 -39.798   3.150  1.00  0.00           H  
ATOM   2672  HE  ARG 2 245      30.665 -38.065   1.724  1.00  0.00           H  
ATOM   2673 HH11 ARG 2 245      28.421 -40.699   0.989  1.00  0.00           H  
ATOM   2674 HH12 ARG 2 245      27.999 -40.037  -0.555  1.00  0.00           H  
ATOM   2675 HH21 ARG 2 245      30.055 -37.222  -0.244  1.00  0.00           H  
ATOM   2676 HH22 ARG 2 245      28.929 -38.066  -1.249  1.00  0.00           H  
ATOM   2677  N   LEU 2 246      33.823 -36.461   4.696  1.00  0.00           N  
ATOM   2678  CA  LEU 2 246      35.254 -36.355   4.333  1.00  0.00           C  
ATOM   2679  C   LEU 2 246      36.197 -36.481   5.530  1.00  0.00           C  
ATOM   2680  O   LEU 2 246      37.374 -36.784   5.366  1.00  0.00           O  
ATOM   2681  CB  LEU 2 246      35.528 -35.013   3.629  1.00  0.00           C  
ATOM   2682  CG  LEU 2 246      34.728 -34.762   2.336  1.00  0.00           C  
ATOM   2683  CD1 LEU 2 246      34.859 -33.304   1.930  1.00  0.00           C  
ATOM   2684  CD2 LEU 2 246      35.110 -35.704   1.185  1.00  0.00           C  
ATOM   2685  H   LEU 2 246      33.179 -35.654   4.689  1.00  0.00           H  
ATOM   2686  HA  LEU 2 246      35.466 -37.100   3.678  1.00  0.00           H  
ATOM   2687  HB2 LEU 2 246      35.299 -34.285   4.263  1.00  0.00           H  
ATOM   2688  HB3 LEU 2 246      36.490 -34.985   3.391  1.00  0.00           H  
ATOM   2689  HG  LEU 2 246      33.772 -34.979   2.505  1.00  0.00           H  
ATOM   2690 HD11 LEU 2 246      35.823 -33.085   1.771  1.00  0.00           H  
ATOM   2691 HD12 LEU 2 246      34.339 -33.141   1.090  1.00  0.00           H  
ATOM   2692 HD13 LEU 2 246      34.502 -32.719   2.659  1.00  0.00           H  
ATOM   2693 HD21 LEU 2 246      34.942 -36.648   1.465  1.00  0.00           H  
ATOM   2694 HD22 LEU 2 246      34.555 -35.485   0.384  1.00  0.00           H  
ATOM   2695 HD23 LEU 2 246      36.077 -35.582   0.969  1.00  0.00           H  
ATOM   2696  N   LEU 2 247      35.663 -36.220   6.717  1.00  0.00           N  
ATOM   2697  CA  LEU 2 247      36.418 -36.249   7.957  1.00  0.00           C  
ATOM   2698  C   LEU 2 247      36.613 -37.664   8.441  1.00  0.00           C  
ATOM   2699  O   LEU 2 247      37.528 -37.945   9.186  1.00  0.00           O  
ATOM   2700  CB  LEU 2 247      35.671 -35.507   9.055  1.00  0.00           C  
ATOM   2701  CG  LEU 2 247      35.037 -34.174   8.680  1.00  0.00           C  
ATOM   2702  CD1 LEU 2 247      34.415 -33.552   9.930  1.00  0.00           C  
ATOM   2703  CD2 LEU 2 247      36.084 -33.286   8.026  1.00  0.00           C  
ATOM   2704  H   LEU 2 247      34.637 -35.989   6.680  1.00  0.00           H  
ATOM   2705  HA  LEU 2 247      37.324 -35.837   7.790  1.00  0.00           H  
ATOM   2706  HB2 LEU 2 247      34.937 -36.103   9.384  1.00  0.00           H  
ATOM   2707  HB3 LEU 2 247      36.315 -35.332   9.801  1.00  0.00           H  
ATOM   2708  HG  LEU 2 247      34.328 -34.326   8.002  1.00  0.00           H  
ATOM   2709 HD11 LEU 2 247      35.126 -33.407  10.617  1.00  0.00           H  
ATOM   2710 HD12 LEU 2 247      33.997 -32.676   9.691  1.00  0.00           H  
ATOM   2711 HD13 LEU 2 247      33.718 -34.168  10.294  1.00  0.00           H  
ATOM   2712 HD21 LEU 2 247      36.435 -33.733   7.202  1.00  0.00           H  
ATOM   2713 HD22 LEU 2 247      35.672 -32.408   7.778  1.00  0.00           H  
ATOM   2714 HD23 LEU 2 247      36.838 -33.130   8.666  1.00  0.00           H  
ATOM   2715  N   VAL 2 248      35.732 -38.555   8.046  1.00  0.00           N  
ATOM   2716  CA  VAL 2 248      35.841 -39.940   8.434  1.00  0.00           C  
ATOM   2717  C   VAL 2 248      37.148 -40.557   7.965  1.00  0.00           C  
ATOM   2718  O   VAL 2 248      37.649 -40.253   6.891  1.00  0.00           O  
ATOM   2719  CB  VAL 2 248      34.674 -40.692   7.813  1.00  0.00           C  
ATOM   2720  CG1 VAL 2 248      34.952 -42.177   7.706  1.00  0.00           C  
ATOM   2721  CG2 VAL 2 248      33.406 -40.391   8.601  1.00  0.00           C  
ATOM   2722  H   VAL 2 248      34.968 -38.183   7.444  1.00  0.00           H  
ATOM   2723  HA  VAL 2 248      35.821 -39.992   9.445  1.00  0.00           H  
ATOM   2724  HB  VAL 2 248      34.548 -40.352   6.878  1.00  0.00           H  
ATOM   2725 HG11 VAL 2 248      35.939 -42.332   7.640  1.00  0.00           H  
ATOM   2726 HG12 VAL 2 248      34.598 -42.646   8.516  1.00  0.00           H  
ATOM   2727 HG13 VAL 2 248      34.505 -42.546   6.890  1.00  0.00           H  
ATOM   2728 HG21 VAL 2 248      33.415 -40.914   9.453  1.00  0.00           H  
ATOM   2729 HG22 VAL 2 248      33.370 -39.413   8.807  1.00  0.00           H  
ATOM   2730 HG23 VAL 2 248      32.610 -40.650   8.055  1.00  0.00           H  
ATOM   2731  N   ASP 2 249      37.682 -41.462   8.761  1.00  0.00           N  
ATOM   2732  CA  ASP 2 249      38.961 -42.089   8.448  1.00  0.00           C  
ATOM   2733  C   ASP 2 249      38.925 -43.617   8.253  1.00  0.00           C  
ATOM   2734  O   ASP 2 249      39.911 -44.176   7.795  1.00  0.00           O  
ATOM   2735  CB  ASP 2 249      39.945 -41.744   9.545  1.00  0.00           C  
ATOM   2736  CG  ASP 2 249      39.366 -41.981  10.913  1.00  0.00           C  
ATOM   2737  OD1 ASP 2 249      38.132 -41.823  11.064  1.00  0.00           O  
ATOM   2738  OD2 ASP 2 249      40.130 -42.331  11.834  1.00  0.00           O  
ATOM   2739  H   ASP 2 249      37.129 -41.687   9.610  1.00  0.00           H  
ATOM   2740  HA  ASP 2 249      39.283 -41.692   7.561  1.00  0.00           H  
ATOM   2741  HB2 ASP 2 249      40.749 -42.316   9.433  1.00  0.00           H  
ATOM   2742  HB3 ASP 2 249      40.184 -40.785   9.459  1.00  0.00           H  
ATOM   2743  N   SER 2 250      37.827 -44.288   8.605  1.00  0.00           N  
ATOM   2744  CA  SER 2 250      37.629 -45.717   8.294  1.00  0.00           C  
ATOM   2745  C   SER 2 250      36.166 -45.962   7.990  1.00  0.00           C  
ATOM   2746  O   SER 2 250      35.313 -45.417   8.678  1.00  0.00           O  
ATOM   2747  CB  SER 2 250      37.994 -46.571   9.498  1.00  0.00           C  
ATOM   2748  OG  SER 2 250      37.210 -46.174  10.609  1.00  0.00           O  
ATOM   2749  H   SER 2 250      37.119 -43.721   9.118  1.00  0.00           H  
ATOM   2750  HA  SER 2 250      38.162 -45.925   7.475  1.00  0.00           H  
ATOM   2751  HB2 SER 2 250      37.805 -47.520   9.292  1.00  0.00           H  
ATOM   2752  HB3 SER 2 250      38.951 -46.435   9.713  1.00  0.00           H  
ATOM   2753  HG  SER 2 250      37.651 -45.405  11.071  1.00  0.00           H  
ATOM   2754  N   LYS 2 251      35.852 -46.809   7.012  1.00  0.00           N  
ATOM   2755  CA  LYS 2 251      34.436 -47.087   6.697  1.00  0.00           C  
ATOM   2756  C   LYS 2 251      33.675 -47.613   7.907  1.00  0.00           C  
ATOM   2757  O   LYS 2 251      32.447 -47.527   7.949  1.00  0.00           O  
ATOM   2758  CB  LYS 2 251      34.288 -48.063   5.536  1.00  0.00           C  
ATOM   2759  CG  LYS 2 251      35.033 -47.610   4.300  1.00  0.00           C  
ATOM   2760  CD  LYS 2 251      34.392 -48.115   3.026  1.00  0.00           C  
ATOM   2761  CE  LYS 2 251      35.383 -48.026   1.880  1.00  0.00           C  
ATOM   2762  NZ  LYS 2 251      36.505 -48.997   2.047  1.00  0.00           N  
ATOM   2763  H   LYS 2 251      36.640 -47.235   6.516  1.00  0.00           H  
ATOM   2764  HA  LYS 2 251      34.005 -46.228   6.387  1.00  0.00           H  
ATOM   2765  HB2 LYS 2 251      34.651 -48.943   5.819  1.00  0.00           H  
ATOM   2766  HB3 LYS 2 251      33.323 -48.140   5.314  1.00  0.00           H  
ATOM   2767  HG2 LYS 2 251      35.051 -46.605   4.278  1.00  0.00           H  
ATOM   2768  HG3 LYS 2 251      35.979 -47.947   4.344  1.00  0.00           H  
ATOM   2769  HD2 LYS 2 251      34.132 -49.062   3.147  1.00  0.00           H  
ATOM   2770  HD3 LYS 2 251      33.608 -47.552   2.811  1.00  0.00           H  
ATOM   2771  HE2 LYS 2 251      34.907 -48.221   1.020  1.00  0.00           H  
ATOM   2772  HE3 LYS 2 251      35.758 -47.097   1.842  1.00  0.00           H  
ATOM   2773  HZ1 LYS 2 251      36.212 -49.897   1.728  1.00  0.00           H  
ATOM   2774  HZ2 LYS 2 251      37.290 -48.689   1.511  1.00  0.00           H  
ATOM   2775  HZ3 LYS 2 251      36.755 -49.048   3.013  1.00  0.00           H  
ATOM   2776  N   ASP 2 252      34.416 -48.138   8.887  1.00  0.00           N  
ATOM   2777  CA  ASP 2 252      33.867 -48.561  10.186  1.00  0.00           C  
ATOM   2778  C   ASP 2 252      33.263 -47.442  11.062  1.00  0.00           C  
ATOM   2779  O   ASP 2 252      32.788 -47.708  12.168  1.00  0.00           O  
ATOM   2780  CB  ASP 2 252      34.951 -49.306  10.992  1.00  0.00           C  
ATOM   2781  CG  ASP 2 252      35.119 -50.774  10.562  1.00  0.00           C  
ATOM   2782  OD1 ASP 2 252      34.631 -51.170   9.480  1.00  0.00           O  
ATOM   2783  OD2 ASP 2 252      35.751 -51.542  11.321  1.00  0.00           O  
ATOM   2784  H   ASP 2 252      35.434 -48.225   8.652  1.00  0.00           H  
ATOM   2785  HA  ASP 2 252      33.107 -49.217   9.988  1.00  0.00           H  
ATOM   2786  HB2 ASP 2 252      35.814 -48.838  10.851  1.00  0.00           H  
ATOM   2787  HB3 ASP 2 252      34.690 -49.287  11.948  1.00  0.00           H  
ATOM   2788  N   ASP 2 253      33.284 -46.199  10.586  1.00  0.00           N  
ATOM   2789  CA  ASP 2 253      32.655 -45.105  11.312  1.00  0.00           C  
ATOM   2790  C   ASP 2 253      31.142 -45.312  11.369  1.00  0.00           C  
ATOM   2791  O   ASP 2 253      30.486 -45.592  10.364  1.00  0.00           O  
ATOM   2792  CB  ASP 2 253      32.988 -43.754  10.665  1.00  0.00           C  
ATOM   2793  CG  ASP 2 253      32.799 -42.589  11.612  1.00  0.00           C  
ATOM   2794  OD1 ASP 2 253      31.914 -42.672  12.475  1.00  0.00           O  
ATOM   2795  OD2 ASP 2 253      33.537 -41.591  11.506  1.00  0.00           O  
ATOM   2796  H   ASP 2 253      33.773 -46.085   9.681  1.00  0.00           H  
ATOM   2797  HA  ASP 2 253      32.990 -45.140  12.257  1.00  0.00           H  
ATOM   2798  HB2 ASP 2 253      33.938 -43.782  10.374  1.00  0.00           H  
ATOM   2799  HB3 ASP 2 253      32.388 -43.635   9.883  1.00  0.00           H  
ATOM   2800  N   GLU 2 254      30.602 -45.195  12.569  1.00  0.00           N  
ATOM   2801  CA  GLU 2 254      29.158 -45.223  12.767  1.00  0.00           C  
ATOM   2802  C   GLU 2 254      28.369 -44.266  11.863  1.00  0.00           C  
ATOM   2803  O   GLU 2 254      27.259 -44.596  11.447  1.00  0.00           O  
ATOM   2804  CB  GLU 2 254      28.836 -44.907  14.224  1.00  0.00           C  
ATOM   2805  CG  GLU 2 254      29.663 -43.764  14.797  1.00  0.00           C  
ATOM   2806  CD  GLU 2 254      28.855 -42.828  15.670  1.00  0.00           C  
ATOM   2807  OE1 GLU 2 254      29.253 -42.612  16.838  1.00  0.00           O  
ATOM   2808  OE2 GLU 2 254      27.830 -42.297  15.178  1.00  0.00           O  
ATOM   2809  H   GLU 2 254      31.282 -45.083  13.348  1.00  0.00           H  
ATOM   2810  HA  GLU 2 254      28.813 -46.174  12.620  1.00  0.00           H  
ATOM   2811  HB2 GLU 2 254      27.891 -44.643  14.274  1.00  0.00           H  
ATOM   2812  HB3 GLU 2 254      29.029 -45.709  14.757  1.00  0.00           H  
ATOM   2813  HG2 GLU 2 254      30.377 -44.151  15.353  1.00  0.00           H  
ATOM   2814  HG3 GLU 2 254      30.022 -43.238  14.047  1.00  0.00           H  
ATOM   2815  N   ARG 2 255      28.935 -43.091  11.571  1.00  0.00           N  
ATOM   2816  CA  ARG 2 255      28.228 -42.039  10.820  1.00  0.00           C  
ATOM   2817  C   ARG 2 255      28.033 -42.396   9.353  1.00  0.00           C  
ATOM   2818  O   ARG 2 255      26.966 -42.163   8.794  1.00  0.00           O  
ATOM   2819  CB  ARG 2 255      28.987 -40.710  10.853  1.00  0.00           C  
ATOM   2820  CG  ARG 2 255      29.377 -40.208  12.224  1.00  0.00           C  
ATOM   2821  CD  ARG 2 255      30.874 -39.999  12.285  1.00  0.00           C  
ATOM   2822  NE  ARG 2 255      31.292 -38.609  12.339  1.00  0.00           N  
ATOM   2823  CZ  ARG 2 255      32.569 -38.238  12.349  1.00  0.00           C  
ATOM   2824  NH1 ARG 2 255      33.528 -39.156  12.302  1.00  0.00           N  
ATOM   2825  NH2 ARG 2 255      32.904 -36.953  12.407  1.00  0.00           N  
ATOM   2826  H   ARG 2 255      29.910 -42.982  11.916  1.00  0.00           H  
ATOM   2827  HA  ARG 2 255      27.319 -41.901  11.246  1.00  0.00           H  
ATOM   2828  HB2 ARG 2 255      29.824 -40.820  10.310  1.00  0.00           H  
ATOM   2829  HB3 ARG 2 255      28.409 -40.014  10.418  1.00  0.00           H  
ATOM   2830  HG2 ARG 2 255      28.933 -39.340  12.401  1.00  0.00           H  
ATOM   2831  HG3 ARG 2 255      29.128 -40.880  12.909  1.00  0.00           H  
ATOM   2832  HD2 ARG 2 255      31.222 -40.480  13.102  1.00  0.00           H  
ATOM   2833  HD3 ARG 2 255      31.281 -40.435  11.470  1.00  0.00           H  
ATOM   2834  HE  ARG 2 255      30.591 -37.898  12.370  1.00  0.00           H  
ATOM   2835 HH11 ARG 2 255      33.312 -40.125  12.239  1.00  0.00           H  
ATOM   2836 HH12 ARG 2 255      34.493 -38.866  12.330  1.00  0.00           H  
ATOM   2837 HH21 ARG 2 255      32.174 -36.262  12.423  1.00  0.00           H  
ATOM   2838 HH22 ARG 2 255      33.858 -36.680  12.432  1.00  0.00           H  
ATOM   2839  N   VAL 2 256      29.069 -42.953   8.735  1.00  0.00           N  
ATOM   2840  CA  VAL 2 256      29.086 -43.169   7.291  1.00  0.00           C  
ATOM   2841  C   VAL 2 256      27.744 -43.607   6.705  1.00  0.00           C  
ATOM   2842  O   VAL 2 256      27.188 -42.932   5.831  1.00  0.00           O  
ATOM   2843  CB  VAL 2 256      30.157 -44.198   6.908  1.00  0.00           C  
ATOM   2844  CG1 VAL 2 256      30.064 -44.557   5.429  1.00  0.00           C  
ATOM   2845  CG2 VAL 2 256      31.533 -43.657   7.253  1.00  0.00           C  
ATOM   2846  H   VAL 2 256      29.857 -43.219   9.361  1.00  0.00           H  
ATOM   2847  HA  VAL 2 256      29.345 -42.289   6.846  1.00  0.00           H  
ATOM   2848  HB  VAL 2 256      29.976 -45.034   7.420  1.00  0.00           H  
ATOM   2849 HG11 VAL 2 256      29.106 -44.694   5.180  1.00  0.00           H  
ATOM   2850 HG12 VAL 2 256      30.448 -43.814   4.882  1.00  0.00           H  
ATOM   2851 HG13 VAL 2 256      30.577 -45.398   5.258  1.00  0.00           H  
ATOM   2852 HG21 VAL 2 256      31.653 -43.665   8.246  1.00  0.00           H  
ATOM   2853 HG22 VAL 2 256      32.232 -44.231   6.826  1.00  0.00           H  
ATOM   2854 HG23 VAL 2 256      31.616 -42.720   6.913  1.00  0.00           H  
ATOM   2855  N   PRO 2 257      27.216 -44.742   7.181  1.00  0.00           N  
ATOM   2856  CA  PRO 2 257      25.965 -45.230   6.608  1.00  0.00           C  
ATOM   2857  C   PRO 2 257      24.833 -44.192   6.727  1.00  0.00           C  
ATOM   2858  O   PRO 2 257      24.161 -43.900   5.736  1.00  0.00           O  
ATOM   2859  CB  PRO 2 257      25.648 -46.477   7.449  1.00  0.00           C  
ATOM   2860  CG  PRO 2 257      26.848 -46.747   8.286  1.00  0.00           C  
ATOM   2861  CD  PRO 2 257      27.584 -45.461   8.413  1.00  0.00           C  
ATOM   2862  HA  PRO 2 257      26.090 -45.501   5.643  1.00  0.00           H  
ATOM   2863  HB2 PRO 2 257      24.832 -46.312   8.026  1.00  0.00           H  
ATOM   2864  HB3 PRO 2 257      25.441 -47.263   6.846  1.00  0.00           H  
ATOM   2865  HG2 PRO 2 257      26.570 -47.100   9.195  1.00  0.00           H  
ATOM   2866  HG3 PRO 2 257      27.427 -47.457   7.851  1.00  0.00           H  
ATOM   2867  HD2 PRO 2 257      27.293 -44.941   9.218  1.00  0.00           H  
ATOM   2868  HD3 PRO 2 257      28.576 -45.599   8.452  1.00  0.00           H  
ATOM   2869  N   ALA 2 258      24.648 -43.651   7.936  1.00  0.00           N  
ATOM   2870  CA  ALA 2 258      23.639 -42.612   8.217  1.00  0.00           C  
ATOM   2871  C   ALA 2 258      23.776 -41.432   7.286  1.00  0.00           C  
ATOM   2872  O   ALA 2 258      22.800 -40.924   6.770  1.00  0.00           O  
ATOM   2873  CB  ALA 2 258      23.753 -42.125   9.653  1.00  0.00           C  
ATOM   2874  H   ALA 2 258      25.285 -44.029   8.676  1.00  0.00           H  
ATOM   2875  HA  ALA 2 258      22.724 -43.024   8.098  1.00  0.00           H  
ATOM   2876  HB1 ALA 2 258      24.576 -42.507  10.072  1.00  0.00           H  
ATOM   2877  HB2 ALA 2 258      23.808 -41.127   9.665  1.00  0.00           H  
ATOM   2878  HB3 ALA 2 258      22.950 -42.419  10.171  1.00  0.00           H  
ATOM   2879  N   LEU 2 259      25.004 -41.003   7.071  1.00  0.00           N  
ATOM   2880  CA  LEU 2 259      25.264 -39.930   6.143  1.00  0.00           C  
ATOM   2881  C   LEU 2 259      24.918 -40.386   4.729  1.00  0.00           C  
ATOM   2882  O   LEU 2 259      24.105 -39.765   4.065  1.00  0.00           O  
ATOM   2883  CB  LEU 2 259      26.711 -39.469   6.260  1.00  0.00           C  
ATOM   2884  CG  LEU 2 259      27.086 -38.991   7.670  1.00  0.00           C  
ATOM   2885  CD1 LEU 2 259      28.541 -38.586   7.742  1.00  0.00           C  
ATOM   2886  CD2 LEU 2 259      26.222 -37.828   8.090  1.00  0.00           C  
ATOM   2887  H   LEU 2 259      25.742 -41.492   7.613  1.00  0.00           H  
ATOM   2888  HA  LEU 2 259      24.680 -39.148   6.371  1.00  0.00           H  
ATOM   2889  HB2 LEU 2 259      27.297 -40.230   6.043  1.00  0.00           H  
ATOM   2890  HB3 LEU 2 259      26.846 -38.711   5.647  1.00  0.00           H  
ATOM   2891  HG  LEU 2 259      26.910 -39.736   8.318  1.00  0.00           H  
ATOM   2892 HD11 LEU 2 259      28.718 -37.840   7.097  1.00  0.00           H  
ATOM   2893 HD12 LEU 2 259      28.762 -38.278   8.670  1.00  0.00           H  
ATOM   2894 HD13 LEU 2 259      29.123 -39.367   7.508  1.00  0.00           H  
ATOM   2895 HD21 LEU 2 259      25.257 -38.103   8.092  1.00  0.00           H  
ATOM   2896 HD22 LEU 2 259      26.479 -37.528   9.012  1.00  0.00           H  
ATOM   2897 HD23 LEU 2 259      26.343 -37.064   7.451  1.00  0.00           H  
ATOM   2898  N   ASN 2 260      25.479 -41.496   4.279  1.00  0.00           N  
ATOM   2899  CA  ASN 2 260      25.170 -41.975   2.931  1.00  0.00           C  
ATOM   2900  C   ASN 2 260      23.681 -42.094   2.641  1.00  0.00           C  
ATOM   2901  O   ASN 2 260      23.231 -41.904   1.487  1.00  0.00           O  
ATOM   2902  CB  ASN 2 260      25.843 -43.317   2.683  1.00  0.00           C  
ATOM   2903  CG  ASN 2 260      27.287 -43.162   2.293  1.00  0.00           C  
ATOM   2904  H   ASN 2 260      26.120 -41.971   4.924  1.00  0.00           H  
ATOM   2905  HA  ASN 2 260      25.546 -41.288   2.280  1.00  0.00           H  
ATOM   2906  HB2 ASN 2 260      25.792 -43.855   3.520  1.00  0.00           H  
ATOM   2907  HB3 ASN 2 260      25.358 -43.781   1.946  1.00  0.00           H  
ATOM   2908  OD1 ASN 2 260      27.651 -42.201   1.629  1.00  0.00           O  
ATOM   2909  ND2 ASN 2 260      28.121 -44.097   2.702  1.00  0.00           N  
ATOM   2910 HD21 ASN 2 260      27.779 -44.871   3.244  1.00  0.00           H  
ATOM   2911 HD22 ASN 2 260      29.094 -44.044   2.477  1.00  0.00           H  
ATOM   2912  N   LEU 2 261      22.938 -42.434   3.694  1.00  0.00           N  
ATOM   2913  CA  LEU 2 261      21.502 -42.632   3.617  1.00  0.00           C  
ATOM   2914  C   LEU 2 261      20.872 -41.319   3.334  1.00  0.00           C  
ATOM   2915  O   LEU 2 261      20.340 -41.116   2.255  1.00  0.00           O  
ATOM   2916  CB  LEU 2 261      20.957 -43.178   4.943  1.00  0.00           C  
ATOM   2917  CG  LEU 2 261      19.428 -43.232   5.135  1.00  0.00           C  
ATOM   2918  CD1 LEU 2 261      18.816 -44.232   4.161  1.00  0.00           C  
ATOM   2919  CD2 LEU 2 261      19.040 -43.585   6.573  1.00  0.00           C  
ATOM   2920  H   LEU 2 261      23.485 -42.545   4.582  1.00  0.00           H  
ATOM   2921  HA  LEU 2 261      21.311 -43.263   2.865  1.00  0.00           H  
ATOM   2922  HB2 LEU 2 261      21.298 -44.116   5.051  1.00  0.00           H  
ATOM   2923  HB3 LEU 2 261      21.325 -42.610   5.683  1.00  0.00           H  
ATOM   2924  HG  LEU 2 261      19.052 -42.326   4.964  1.00  0.00           H  
ATOM   2925 HD11 LEU 2 261      19.201 -45.139   4.329  1.00  0.00           H  
ATOM   2926 HD12 LEU 2 261      17.825 -44.261   4.292  1.00  0.00           H  
ATOM   2927 HD13 LEU 2 261      19.020 -43.952   3.223  1.00  0.00           H  
ATOM   2928 HD21 LEU 2 261      19.409 -42.894   7.194  1.00  0.00           H  
ATOM   2929 HD22 LEU 2 261      18.044 -43.608   6.650  1.00  0.00           H  
ATOM   2930 HD23 LEU 2 261      19.416 -44.481   6.806  1.00  0.00           H  
ATOM   2931  N   LEU 2 262      20.975 -40.418   4.301  1.00  0.00           N  
ATOM   2932  CA  LEU 2 262      20.348 -39.117   4.198  1.00  0.00           C  
ATOM   2933  C   LEU 2 262      20.634 -38.467   2.859  1.00  0.00           C  
ATOM   2934  O   LEU 2 262      19.767 -37.865   2.259  1.00  0.00           O  
ATOM   2935  CB  LEU 2 262      20.829 -38.202   5.317  1.00  0.00           C  
ATOM   2936  CG  LEU 2 262      20.399 -38.669   6.714  1.00  0.00           C  
ATOM   2937  CD1 LEU 2 262      20.979 -37.774   7.797  1.00  0.00           C  
ATOM   2938  CD2 LEU 2 262      18.889 -38.707   6.840  1.00  0.00           C  
ATOM   2939  H   LEU 2 262      21.535 -40.724   5.123  1.00  0.00           H  
ATOM   2940  HA  LEU 2 262      19.348 -39.231   4.290  1.00  0.00           H  
ATOM   2941  HB2 LEU 2 262      21.814 -38.187   5.303  1.00  0.00           H  
ATOM   2942  HB3 LEU 2 262      20.443 -37.308   5.174  1.00  0.00           H  
ATOM   2943  HG  LEU 2 262      20.717 -39.609   6.852  1.00  0.00           H  
ATOM   2944 HD11 LEU 2 262      20.659 -36.835   7.663  1.00  0.00           H  
ATOM   2945 HD12 LEU 2 262      20.684 -38.100   8.696  1.00  0.00           H  
ATOM   2946 HD13 LEU 2 262      21.978 -37.794   7.749  1.00  0.00           H  
ATOM   2947 HD21 LEU 2 262      18.510 -39.341   6.163  1.00  0.00           H  
ATOM   2948 HD22 LEU 2 262      18.634 -39.014   7.759  1.00  0.00           H  
ATOM   2949 HD23 LEU 2 262      18.514 -37.792   6.682  1.00  0.00           H  
ATOM   2950  N   ILE 2 263      21.852 -38.620   2.383  1.00  0.00           N  
ATOM   2951  CA  ILE 2 263      22.211 -38.127   1.071  1.00  0.00           C  
ATOM   2952  C   ILE 2 263      21.447 -38.866  -0.019  1.00  0.00           C  
ATOM   2953  O   ILE 2 263      20.796 -38.252  -0.846  1.00  0.00           O  
ATOM   2954  CB  ILE 2 263      23.709 -38.264   0.829  1.00  0.00           C  
ATOM   2955  CG1 ILE 2 263      24.453 -37.430   1.864  1.00  0.00           C  
ATOM   2956  CG2 ILE 2 263      24.054 -37.783  -0.567  1.00  0.00           C  
ATOM   2957  CD1 ILE 2 263      25.945 -37.689   1.939  1.00  0.00           C  
ATOM   2958  H   ILE 2 263      22.514 -39.112   3.014  1.00  0.00           H  
ATOM   2959  HA  ILE 2 263      21.908 -37.168   1.031  1.00  0.00           H  
ATOM   2960  HB  ILE 2 263      23.961 -39.213   0.961  1.00  0.00           H  
ATOM   2961 HG12 ILE 2 263      24.305 -36.459   1.658  1.00  0.00           H  
ATOM   2962 HG13 ILE 2 263      24.053 -37.616   2.766  1.00  0.00           H  
ATOM   2963 HG21 ILE 2 263      25.038 -37.872  -0.720  1.00  0.00           H  
ATOM   2964 HG22 ILE 2 263      23.564 -38.333  -1.243  1.00  0.00           H  
ATOM   2965 HG23 ILE 2 263      23.790 -36.824  -0.667  1.00  0.00           H  
ATOM   2966 HD11 ILE 2 263      26.360 -37.487   1.053  1.00  0.00           H  
ATOM   2967 HD12 ILE 2 263      26.347 -37.102   2.640  1.00  0.00           H  
ATOM   2968 HD13 ILE 2 263      26.102 -38.647   2.173  1.00  0.00           H  
ATOM   2969  N   CYS 2 264      21.541 -40.181  -0.036  1.00  0.00           N  
ATOM   2970  CA  CYS 2 264      20.697 -40.950  -0.900  1.00  0.00           C  
ATOM   2971  C   CYS 2 264      19.177 -40.518  -0.866  1.00  0.00           C  
ATOM   2972  O   CYS 2 264      18.539 -40.350  -1.917  1.00  0.00           O  
ATOM   2973  CB  CYS 2 264      20.865 -42.405  -0.532  1.00  0.00           C  
ATOM   2974  SG  CYS 2 264      19.538 -43.433  -1.171  1.00  0.00           S  
ATOM   2975  H   CYS 2 264      22.248 -40.582   0.603  1.00  0.00           H  
ATOM   2976  HA  CYS 2 264      21.000 -40.836  -1.863  1.00  0.00           H  
ATOM   2977  HB2 CYS 2 264      21.723 -42.731  -0.911  1.00  0.00           H  
ATOM   2978  HB3 CYS 2 264      20.870 -42.483   0.459  1.00  0.00           H  
ATOM   2979  HG  CYS 2 264      18.857 -42.860  -1.632  1.00  0.00           H  
ATOM   2980  N   LEU 2 265      18.593 -40.318   0.314  1.00  0.00           N  
ATOM   2981  CA  LEU 2 265      17.154 -39.973   0.390  1.00  0.00           C  
ATOM   2982  C   LEU 2 265      16.819 -38.644  -0.207  1.00  0.00           C  
ATOM   2983  O   LEU 2 265      15.897 -38.532  -0.985  1.00  0.00           O  
ATOM   2984  CB  LEU 2 265      16.644 -39.949   1.825  1.00  0.00           C  
ATOM   2985  CG  LEU 2 265      16.536 -41.336   2.441  1.00  0.00           C  
ATOM   2986  CD1 LEU 2 265      15.756 -41.270   3.751  1.00  0.00           C  
ATOM   2987  CD2 LEU 2 265      15.912 -42.328   1.461  1.00  0.00           C  
ATOM   2988  H   LEU 2 265      19.196 -40.418   1.137  1.00  0.00           H  
ATOM   2989  HA  LEU 2 265      16.641 -40.702  -0.104  1.00  0.00           H  
ATOM   2990  HB2 LEU 2 265      17.280 -39.429   2.368  1.00  0.00           H  
ATOM   2991  HB3 LEU 2 265      15.745 -39.550   1.824  1.00  0.00           H  
ATOM   2992  HG  LEU 2 265      17.452 -41.688   2.622  1.00  0.00           H  
ATOM   2993 HD11 LEU 2 265      14.838 -40.917   3.573  1.00  0.00           H  
ATOM   2994 HD12 LEU 2 265      15.692 -42.186   4.146  1.00  0.00           H  
ATOM   2995 HD13 LEU 2 265      16.229 -40.663   4.389  1.00  0.00           H  
ATOM   2996 HD21 LEU 2 265      16.480 -42.386   0.641  1.00  0.00           H  
ATOM   2997 HD22 LEU 2 265      15.854 -43.228   1.892  1.00  0.00           H  
ATOM   2998 HD23 LEU 2 265      14.995 -42.016   1.212  1.00  0.00           H  
ATOM   2999  N   VAL 2 266      17.552 -37.628   0.198  1.00  0.00           N  
ATOM   3000  CA  VAL 2 266      17.416 -36.315  -0.404  1.00  0.00           C  
ATOM   3001  C   VAL 2 266      17.680 -36.414  -1.906  1.00  0.00           C  
ATOM   3002  O   VAL 2 266      16.964 -35.828  -2.705  1.00  0.00           O  
ATOM   3003  CB  VAL 2 266      18.411 -35.311   0.211  1.00  0.00           C  
ATOM   3004  CG1 VAL 2 266      18.424 -34.024  -0.570  1.00  0.00           C  
ATOM   3005  CG2 VAL 2 266      18.072 -35.015   1.654  1.00  0.00           C  
ATOM   3006  H   VAL 2 266      18.219 -37.841   0.965  1.00  0.00           H  
ATOM   3007  HA  VAL 2 266      16.472 -36.004  -0.279  1.00  0.00           H  
ATOM   3008  HB  VAL 2 266      19.322 -35.713   0.141  1.00  0.00           H  
ATOM   3009 HG11 VAL 2 266      17.541 -33.558  -0.476  1.00  0.00           H  
ATOM   3010 HG12 VAL 2 266      19.149 -33.423  -0.227  1.00  0.00           H  
ATOM   3011 HG13 VAL 2 266      18.590 -34.214  -1.540  1.00  0.00           H  
ATOM   3012 HG21 VAL 2 266      17.210 -35.465   1.895  1.00  0.00           H  
ATOM   3013 HG22 VAL 2 266      18.803 -35.357   2.247  1.00  0.00           H  
ATOM   3014 HG23 VAL 2 266      17.977 -34.026   1.780  1.00  0.00           H  
ATOM   3015  N   SER 2 267      18.702 -37.165  -2.293  1.00  0.00           N  
ATOM   3016  CA  SER 2 267      19.153 -37.141  -3.663  1.00  0.00           C  
ATOM   3017  C   SER 2 267      18.299 -37.989  -4.584  1.00  0.00           C  
ATOM   3018  O   SER 2 267      18.219 -37.703  -5.773  1.00  0.00           O  
ATOM   3019  CB  SER 2 267      20.629 -37.530  -3.748  1.00  0.00           C  
ATOM   3020  OG  SER 2 267      20.875 -38.913  -3.495  1.00  0.00           O  
ATOM   3021  H   SER 2 267      19.127 -37.745  -1.550  1.00  0.00           H  
ATOM   3022  HA  SER 2 267      19.107 -36.181  -3.996  1.00  0.00           H  
ATOM   3023  HB2 SER 2 267      20.970 -37.309  -4.668  1.00  0.00           H  
ATOM   3024  HB3 SER 2 267      21.146 -36.988  -3.077  1.00  0.00           H  
ATOM   3025  HG  SER 2 267      20.089 -39.305  -3.022  1.00  0.00           H  
ATOM   3026  N   ARG 2 268      17.643 -39.015  -4.046  1.00  0.00           N  
ATOM   3027  CA  ARG 2 268      16.787 -39.887  -4.879  1.00  0.00           C  
ATOM   3028  C   ARG 2 268      15.288 -39.900  -4.500  1.00  0.00           C  
ATOM   3029  O   ARG 2 268      14.431 -39.713  -5.370  1.00  0.00           O  
ATOM   3030  CB  ARG 2 268      17.384 -41.276  -4.953  1.00  0.00           C  
ATOM   3031  CG  ARG 2 268      18.879 -41.179  -5.232  1.00  0.00           C  
ATOM   3032  CD  ARG 2 268      19.524 -42.493  -5.635  1.00  0.00           C  
ATOM   3033  NE  ARG 2 268      20.143 -42.449  -6.965  1.00  0.00           N  
ATOM   3034  CZ  ARG 2 268      21.448 -42.297  -7.211  1.00  0.00           C  
ATOM   3035  NH1 ARG 2 268      22.323 -42.150  -6.221  1.00  0.00           N  
ATOM   3036  NH2 ARG 2 268      21.893 -42.283  -8.468  1.00  0.00           N  
ATOM   3037  H   ARG 2 268      17.775 -39.149  -3.035  1.00  0.00           H  
ATOM   3038  HA  ARG 2 268      16.865 -39.579  -5.849  1.00  0.00           H  
ATOM   3039  HB2 ARG 2 268      17.265 -41.721  -4.089  1.00  0.00           H  
ATOM   3040  HB3 ARG 2 268      16.969 -41.763  -5.694  1.00  0.00           H  
ATOM   3041  HG2 ARG 2 268      19.034 -40.515  -5.974  1.00  0.00           H  
ATOM   3042  HG3 ARG 2 268      19.348 -40.843  -4.405  1.00  0.00           H  
ATOM   3043  HD2 ARG 2 268      20.225 -42.718  -4.957  1.00  0.00           H  
ATOM   3044  HD3 ARG 2 268      18.817 -43.202  -5.628  1.00  0.00           H  
ATOM   3045  HE  ARG 2 268      19.529 -42.542  -7.767  1.00  0.00           H  
ATOM   3046 HH11 ARG 2 268      22.015 -42.172  -5.271  1.00  0.00           H  
ATOM   3047 HH12 ARG 2 268      23.294 -42.019  -6.428  1.00  0.00           H  
ATOM   3048 HH21 ARG 2 268      21.241 -42.407  -9.219  1.00  0.00           H  
ATOM   3049 HH22 ARG 2 268      22.861 -42.152  -8.656  1.00  0.00           H  
ATOM   3050  N   TYR 2 269      14.949 -40.064  -3.228  1.00  0.00           N  
ATOM   3051  CA  TYR 2 269      13.536 -39.911  -2.855  1.00  0.00           C  
ATOM   3052  C   TYR 2 269      12.973 -38.499  -3.106  1.00  0.00           C  
ATOM   3053  O   TYR 2 269      11.896 -38.370  -3.635  1.00  0.00           O  
ATOM   3054  CB  TYR 2 269      13.239 -40.343  -1.410  1.00  0.00           C  
ATOM   3055  CG  TYR 2 269      11.759 -40.502  -1.221  1.00  0.00           C  
ATOM   3056  CD1 TYR 2 269      11.097 -41.645  -1.670  1.00  0.00           C  
ATOM   3057  CD2 TYR 2 269      10.999 -39.473  -0.683  1.00  0.00           C  
ATOM   3058  CE1 TYR 2 269       9.723 -41.775  -1.547  1.00  0.00           C  
ATOM   3059  CE2 TYR 2 269       9.623 -39.593  -0.554  1.00  0.00           C  
ATOM   3060  CZ  TYR 2 269       8.995 -40.741  -0.989  1.00  0.00           C  
ATOM   3061  OH  TYR 2 269       7.646 -40.820  -0.857  1.00  0.00           O  
ATOM   3062  H   TYR 2 269      15.696 -40.288  -2.580  1.00  0.00           H  
ATOM   3063  HA  TYR 2 269      12.991 -40.564  -3.411  1.00  0.00           H  
ATOM   3064  HB2 TYR 2 269      13.676 -41.207  -1.253  1.00  0.00           H  
ATOM   3065  HB3 TYR 2 269      13.563 -39.640  -0.808  1.00  0.00           H  
ATOM   3066  HD1 TYR 2 269      11.626 -42.386  -2.090  1.00  0.00           H  
ATOM   3067  HD2 TYR 2 269      11.448 -38.633  -0.383  1.00  0.00           H  
ATOM   3068  HE1 TYR 2 269       9.264 -42.607  -1.857  1.00  0.00           H  
ATOM   3069  HE2 TYR 2 269       9.091 -38.849  -0.148  1.00  0.00           H  
ATOM   3070  HH  TYR 2 269       7.345 -41.758  -1.035  1.00  0.00           H  
ATOM   3071  N   PHE 2 270      13.680 -37.444  -2.746  1.00  0.00           N  
ATOM   3072  CA  PHE 2 270      13.134 -36.106  -2.942  1.00  0.00           C  
ATOM   3073  C   PHE 2 270      13.694 -35.383  -4.178  1.00  0.00           C  
ATOM   3074  O   PHE 2 270      13.733 -34.164  -4.204  1.00  0.00           O  
ATOM   3075  CB  PHE 2 270      13.356 -35.270  -1.688  1.00  0.00           C  
ATOM   3076  CG  PHE 2 270      12.672 -35.811  -0.457  1.00  0.00           C  
ATOM   3077  CD1 PHE 2 270      13.310 -36.708   0.380  1.00  0.00           C  
ATOM   3078  CD2 PHE 2 270      11.405 -35.392  -0.123  1.00  0.00           C  
ATOM   3079  CE1 PHE 2 270      12.687 -37.182   1.517  1.00  0.00           C  
ATOM   3080  CE2 PHE 2 270      10.774 -35.859   1.007  1.00  0.00           C  
ATOM   3081  CZ  PHE 2 270      11.413 -36.755   1.828  1.00  0.00           C  
ATOM   3082  H   PHE 2 270      14.601 -37.636  -2.337  1.00  0.00           H  
ATOM   3083  HA  PHE 2 270      12.137 -36.212  -3.101  1.00  0.00           H  
ATOM   3084  HB2 PHE 2 270      14.329 -35.243  -1.505  1.00  0.00           H  
ATOM   3085  HB3 PHE 2 270      12.999 -34.362  -1.857  1.00  0.00           H  
ATOM   3086  HD1 PHE 2 270      14.234 -37.018   0.163  1.00  0.00           H  
ATOM   3087  HD2 PHE 2 270      10.930 -34.730  -0.716  1.00  0.00           H  
ATOM   3088  HE1 PHE 2 270      13.167 -37.839   2.112  1.00  0.00           H  
ATOM   3089  HE2 PHE 2 270       9.834 -35.538   1.227  1.00  0.00           H  
ATOM   3090  HZ  PHE 2 270      10.960 -37.101   2.653  1.00  0.00           H  
ATOM   3091  N   ASP 2 271      14.141 -36.138  -5.186  1.00  0.00           N  
ATOM   3092  CA  ASP 2 271      14.328 -35.633  -6.580  1.00  0.00           C  
ATOM   3093  C   ASP 2 271      15.496 -34.704  -6.867  1.00  0.00           C  
ATOM   3094  O   ASP 2 271      15.629 -34.212  -8.004  1.00  0.00           O  
ATOM   3095  CB  ASP 2 271      13.078 -34.918  -7.075  1.00  0.00           C  
ATOM   3096  CG  ASP 2 271      11.847 -35.527  -6.547  1.00  0.00           C  
ATOM   3097  OD1 ASP 2 271      11.769 -36.769  -6.625  1.00  0.00           O  
ATOM   3098  OD2 ASP 2 271      10.991 -34.782  -6.023  1.00  0.00           O  
ATOM   3099  H   ASP 2 271      14.355 -37.127  -4.924  1.00  0.00           H  
ATOM   3100  HA  ASP 2 271      14.454 -36.475  -7.168  1.00  0.00           H  
ATOM   3101  HB2 ASP 2 271      13.140 -33.968  -6.779  1.00  0.00           H  
ATOM   3102  HB3 ASP 2 271      13.080 -34.966  -8.070  1.00  0.00           H  
ATOM   3103  N   GLN 2 272      16.326 -34.450  -5.862  1.00  0.00           N  
ATOM   3104  CA  GLN 2 272      17.508 -33.640  -6.046  1.00  0.00           C  
ATOM   3105  C   GLN 2 272      18.643 -34.522  -6.512  1.00  0.00           C  
ATOM   3106  O   GLN 2 272      19.618 -34.639  -5.807  1.00  0.00           O  
ATOM   3107  CB  GLN 2 272      17.883 -32.987  -4.728  1.00  0.00           C  
ATOM   3108  CG  GLN 2 272      16.763 -32.183  -4.113  1.00  0.00           C  
ATOM   3109  CD  GLN 2 272      16.151 -31.211  -5.090  1.00  0.00           C  
ATOM   3110  H   GLN 2 272      16.052 -34.878  -4.955  1.00  0.00           H  
ATOM   3111  HA  GLN 2 272      17.321 -32.970  -6.767  1.00  0.00           H  
ATOM   3112  HB2 GLN 2 272      18.150 -33.701  -4.077  1.00  0.00           H  
ATOM   3113  HB3 GLN 2 272      18.662 -32.374  -4.880  1.00  0.00           H  
ATOM   3114  HG2 GLN 2 272      16.050 -32.810  -3.797  1.00  0.00           H  
ATOM   3115  HG3 GLN 2 272      17.123 -31.670  -3.333  1.00  0.00           H  
ATOM   3116  OE1 GLN 2 272      16.808 -30.316  -5.592  1.00  0.00           O  
ATOM   3117  NE2 GLN 2 272      14.891 -31.386  -5.368  1.00  0.00           N  
ATOM   3118 HE21 GLN 2 272      14.391 -30.758  -6.015  1.00  0.00           H  
ATOM   3119 HE22 GLN 2 272      14.380 -32.162  -4.939  1.00  0.00           H  
ATOM   3120  N   ARG 2 273      18.537 -35.135  -7.691  1.00  0.00           N  
ATOM   3121  CA  ARG 2 273      19.574 -36.076  -8.109  1.00  0.00           C  
ATOM   3122  C   ARG 2 273      20.886 -35.364  -8.472  1.00  0.00           C  
ATOM   3123  O   ARG 2 273      21.923 -36.027  -8.591  1.00  0.00           O  
ATOM   3124  CB  ARG 2 273      19.089 -37.085  -9.195  1.00  0.00           C  
ATOM   3125  CG  ARG 2 273      19.225 -36.648 -10.653  1.00  0.00           C  
ATOM   3126  CD  ARG 2 273      18.915 -37.737 -11.697  1.00  0.00           C  
ATOM   3127  NE  ARG 2 273      18.369 -37.152 -12.945  1.00  0.00           N  
ATOM   3128  CZ  ARG 2 273      19.061 -36.469 -13.876  1.00  0.00           C  
ATOM   3129  NH1 ARG 2 273      20.370 -36.257 -13.749  1.00  0.00           N  
ATOM   3130  NH2 ARG 2 273      18.435 -35.980 -14.956  1.00  0.00           N  
ATOM   3131  H   ARG 2 273      17.710 -34.900  -8.245  1.00  0.00           H  
ATOM   3132  HA  ARG 2 273      19.760 -36.715  -7.350  1.00  0.00           H  
ATOM   3133  HB2 ARG 2 273      19.613 -37.932  -9.072  1.00  0.00           H  
ATOM   3134  HB3 ARG 2 273      18.120 -37.276  -9.015  1.00  0.00           H  
ATOM   3135  HG2 ARG 2 273      18.602 -35.873 -10.829  1.00  0.00           H  
ATOM   3136  HG3 ARG 2 273      20.169 -36.330 -10.819  1.00  0.00           H  
ATOM   3137  HD2 ARG 2 273      19.758 -38.212 -11.903  1.00  0.00           H  
ATOM   3138  HD3 ARG 2 273      18.244 -38.352 -11.306  1.00  0.00           H  
ATOM   3139  HE  ARG 2 273      17.375 -37.279 -13.114  1.00  0.00           H  
ATOM   3140 HH11 ARG 2 273      20.860 -36.626 -12.960  1.00  0.00           H  
ATOM   3141 HH12 ARG 2 273      20.860 -35.731 -14.443  1.00  0.00           H  
ATOM   3142 HH21 ARG 2 273      17.454 -36.150 -15.063  1.00  0.00           H  
ATOM   3143 HH22 ARG 2 273      18.940 -35.462 -15.633  1.00  0.00           H  
ATOM   3144  N   ASP 2 274      20.886 -34.033  -8.583  1.00  0.00           N  
ATOM   3145  CA  ASP 2 274      22.164 -33.336  -8.760  1.00  0.00           C  
ATOM   3146  C   ASP 2 274      23.114 -33.495  -7.559  1.00  0.00           C  
ATOM   3147  O   ASP 2 274      24.286 -33.144  -7.659  1.00  0.00           O  
ATOM   3148  CB  ASP 2 274      21.995 -31.855  -9.167  1.00  0.00           C  
ATOM   3149  CG  ASP 2 274      21.632 -30.914  -8.001  1.00  0.00           C  
ATOM   3150  OD1 ASP 2 274      20.830 -31.326  -7.145  1.00  0.00           O  
ATOM   3151  OD2 ASP 2 274      22.107 -29.737  -7.976  1.00  0.00           O  
ATOM   3152  H   ASP 2 274      19.978 -33.577  -8.537  1.00  0.00           H  
ATOM   3153  HA  ASP 2 274      22.627 -33.759  -9.555  1.00  0.00           H  
ATOM   3154  HB2 ASP 2 274      22.856 -31.546  -9.561  1.00  0.00           H  
ATOM   3155  HB3 ASP 2 274      21.270 -31.805  -9.847  1.00  0.00           H  
ATOM   3156  N   LEU 2 275      22.612 -34.027  -6.439  1.00  0.00           N  
ATOM   3157  CA  LEU 2 275      23.426 -34.304  -5.247  1.00  0.00           C  
ATOM   3158  C   LEU 2 275      23.746 -35.791  -5.080  1.00  0.00           C  
ATOM   3159  O   LEU 2 275      24.412 -36.164  -4.120  1.00  0.00           O  
ATOM   3160  CB  LEU 2 275      22.711 -33.803  -3.980  1.00  0.00           C  
ATOM   3161  CG  LEU 2 275      22.746 -32.305  -3.648  1.00  0.00           C  
ATOM   3162  CD1 LEU 2 275      22.956 -31.443  -4.873  1.00  0.00           C  
ATOM   3163  CD2 LEU 2 275      21.476 -31.847  -2.940  1.00  0.00           C  
ATOM   3164  H   LEU 2 275      21.587 -34.230  -6.484  1.00  0.00           H  
ATOM   3165  HA  LEU 2 275      24.299 -33.799  -5.335  1.00  0.00           H  
ATOM   3166  HB2 LEU 2 275      21.741 -34.066  -4.056  1.00  0.00           H  
ATOM   3167  HB3 LEU 2 275      23.111 -34.290  -3.195  1.00  0.00           H  
ATOM   3168  HG  LEU 2 275      23.491 -32.141  -2.988  1.00  0.00           H  
ATOM   3169 HD11 LEU 2 275      22.211 -31.593  -5.525  1.00  0.00           H  
ATOM   3170 HD12 LEU 2 275      22.972 -30.477  -4.609  1.00  0.00           H  
ATOM   3171 HD13 LEU 2 275      23.827 -31.679  -5.309  1.00  0.00           H  
ATOM   3172 HD21 LEU 2 275      21.370 -32.354  -2.084  1.00  0.00           H  
ATOM   3173 HD22 LEU 2 275      21.539 -30.869  -2.742  1.00  0.00           H  
ATOM   3174 HD23 LEU 2 275      20.686 -32.018  -3.529  1.00  0.00           H  
ATOM   3175  N   ALA 2 276      23.322 -36.644  -6.003  1.00  0.00           N  
ATOM   3176  CA  ALA 2 276      23.318 -38.083  -5.719  1.00  0.00           C  
ATOM   3177  C   ALA 2 276      24.668 -38.698  -5.917  1.00  0.00           C  
ATOM   3178  O   ALA 2 276      25.406 -38.225  -6.760  1.00  0.00           O  
ATOM   3179  CB  ALA 2 276      22.320 -38.779  -6.607  1.00  0.00           C  
ATOM   3180  H   ALA 2 276      23.012 -36.233  -6.888  1.00  0.00           H  
ATOM   3181  HA  ALA 2 276      23.029 -38.212  -4.756  1.00  0.00           H  
ATOM   3182  HB1 ALA 2 276      22.472 -39.769  -6.582  1.00  0.00           H  
ATOM   3183  HB2 ALA 2 276      21.388 -38.584  -6.293  1.00  0.00           H  
ATOM   3184  HB3 ALA 2 276      22.420 -38.458  -7.551  1.00  0.00           H  
ATOM   3185  N   ASP 2 277      24.970 -39.766  -5.171  1.00  0.00           N  
ATOM   3186  CA  ASP 2 277      26.259 -40.481  -5.316  1.00  0.00           C  
ATOM   3187  C   ASP 2 277      26.211 -41.504  -6.462  1.00  0.00           C  
ATOM   3188  O   ASP 2 277      26.115 -42.704  -6.219  1.00  0.00           O  
ATOM   3189  CB  ASP 2 277      26.734 -41.252  -4.040  1.00  0.00           C  
ATOM   3190  CG  ASP 2 277      26.294 -40.630  -2.701  1.00  0.00           C  
ATOM   3191  OD1 ASP 2 277      25.120 -40.858  -2.256  1.00  0.00           O  
ATOM   3192  OD2 ASP 2 277      27.180 -40.014  -2.057  1.00  0.00           O  
ATOM   3193  H   ASP 2 277      24.241 -40.049  -4.494  1.00  0.00           H  
ATOM   3194  HA  ASP 2 277      26.948 -39.792  -5.564  1.00  0.00           H  
ATOM   3195  HB2 ASP 2 277      26.365 -42.177  -4.097  1.00  0.00           H  
ATOM   3196  HB3 ASP 2 277      27.730 -41.282  -4.064  1.00  0.00           H  
ATOM   3197  N   GLU 2 278      26.281 -41.044  -7.701  1.00  0.00           N  
ATOM   3198  CA  GLU 2 278      26.508 -41.956  -8.808  1.00  0.00           C  
ATOM   3199  C   GLU 2 278      27.950 -42.492  -8.653  1.00  0.00           C  
ATOM   3200  O   GLU 2 278      28.888 -41.693  -8.590  1.00  0.00           O  
ATOM   3201  CB  GLU 2 278      26.302 -41.223 -10.138  1.00  0.00           C  
ATOM   3202  CG  GLU 2 278      26.643 -42.020 -11.396  1.00  0.00           C  
ATOM   3203  CD  GLU 2 278      26.942 -41.112 -12.582  1.00  0.00           C  
ATOM   3204  OE1 GLU 2 278      27.899 -41.385 -13.349  1.00  0.00           O  
ATOM   3205  OE2 GLU 2 278      26.223 -40.101 -12.732  1.00  0.00           O  
ATOM   3206  H   GLU 2 278      26.165 -40.025  -7.805  1.00  0.00           H  
ATOM   3207  HA  GLU 2 278      25.876 -42.715  -8.769  1.00  0.00           H  
ATOM   3208  HB2 GLU 2 278      25.346 -40.972 -10.197  1.00  0.00           H  
ATOM   3209  HB3 GLU 2 278      26.880 -40.419 -10.131  1.00  0.00           H  
ATOM   3210  HG2 GLU 2 278      27.447 -42.547 -11.216  1.00  0.00           H  
ATOM   3211  HG3 GLU 2 278      25.869 -42.569 -11.632  1.00  0.00           H  
ATOM   3212  N   PRO 2 279      28.131 -43.837  -8.558  1.00  0.00           N  
ATOM   3213  CA  PRO 2 279      29.471 -44.381  -8.321  1.00  0.00           C  
ATOM   3214  C   PRO 2 279      30.231 -44.781  -9.594  1.00  0.00           C  
ATOM   3215  O   PRO 2 279      30.213 -44.044 -10.586  1.00  0.00           O  
ATOM   3216  CB  PRO 2 279      29.186 -45.618  -7.460  1.00  0.00           C  
ATOM   3217  CG  PRO 2 279      27.809 -46.064  -7.848  1.00  0.00           C  
ATOM   3218  CD  PRO 2 279      27.124 -44.923  -8.566  1.00  0.00           C  
ATOM   3219  OXT PRO 2 279      30.907 -45.775  -9.829  1.00  0.00           O  
ATOM   3220  HA  PRO 2 279      30.029 -43.726  -7.770  1.00  0.00           H  
ATOM   3221  HB2 PRO 2 279      29.861 -46.340  -7.645  1.00  0.00           H  
ATOM   3222  HB3 PRO 2 279      29.225 -45.386  -6.483  1.00  0.00           H  
ATOM   3223  HG2 PRO 2 279      27.860 -46.882  -8.448  1.00  0.00           H  
ATOM   3224  HG3 PRO 2 279      27.281 -46.333  -7.023  1.00  0.00           H  
ATOM   3225  HD2 PRO 2 279      26.888 -45.173  -9.506  1.00  0.00           H  
ATOM   3226  HD3 PRO 2 279      26.294 -44.634  -8.084  1.00  0.00           H  
CONECT    1    7    2   16   15                                       
CONECT    2    5    8    3    1                                       
CONECT    3    2   17    4    4                                       
CONECT    4    3    3                                                 
CONECT    5   10    9    6    2                                       
CONECT    6   12   11    5    7                                       
CONECT    7    6   14   13    1                                       
CONECT    8    2                                                      
CONECT    9    5                                                      
CONECT   10    5                                                      
CONECT   11    6                                                      
CONECT   12    6                                                      
CONECT   13    7                                                      
CONECT   14    7                                                      
CONECT   15    1                                                      
CONECT   16    1                                                      
CONECT   17   23    3   18                                            
CONECT   18   21   17   24   19                                       
CONECT   19   18   20   20   28                                       
CONECT   20   19   19                                                 
CONECT   21   22   26   25   18                                       
CONECT   22   27   21                                                 
CONECT   23   17                                                      
CONECT   24   18                                                      
CONECT   25   21                                                      
CONECT   26   21                                                      
CONECT   27   22                                                      
CONECT   28   19   35   29                                            
CONECT   29   28   32   36   30                                       
CONECT   30   29   31   31   44                                       
CONECT   31   30   30                                                 
CONECT   32   33   29   34   37                                       
CONECT   33   39   38   40   32                                       
CONECT   34   43   32   42   41                                       
CONECT   35   28                                                      
CONECT   36   29                                                      
CONECT   37   32                                                      
CONECT   38   33                                                      
CONECT   39   33                                                      
CONECT   40   33                                                      
CONECT   41   34                                                      
CONECT   42   34                                                      
CONECT   43   34                                                      
CONECT   44   30   50   45                                            
CONECT   45   44   51   46   48                                       
CONECT   46   47   47   45   58                                       
CONECT   47   46   46                                                 
CONECT   48   45   49   53   52                                       
CONECT   49   50   55   54   48                                       
CONECT   50   57   44   56   49                                       
CONECT   51   45                                                      
CONECT   52   48                                                      
CONECT   53   48                                                      
CONECT   54   49                                                      
CONECT   55   49                                                      
CONECT   56   50                                                      
CONECT   57   50                                                      
CONECT   58   46   59   64                                            
CONECT   59   65   58   62   60                                       
CONECT   60   59   72   61   61                                       
CONECT   61   60   60                                                 
CONECT   62   59   67   66   63                                       
CONECT   63   64   62   69   68                                       
CONECT   64   58   71   70   63                                       
CONECT   65   59                                                      
CONECT   66   62                                                      
CONECT   67   62                                                      
CONECT   68   63                                                      
CONECT   69   63                                                      
CONECT   70   64                                                      
CONECT   71   64                                                      
CONECT   72   83   60   73                                            
CONECT   73   72   76   84   74                                       
CONECT   74   73   96   75   75                                       
CONECT   75   74   74                                                 
CONECT   76   85   77   86   73                                       
CONECT   77   87   78   76   88                                       
CONECT   78   79   90   77   89                                       
CONECT   79   91   80   78                                            
CONECT   80   82   82   79   81                                       
CONECT   81   80   93   92                                            
CONECT   82   94   95   80   80                                       
CONECT   83   72                                                      
CONECT   84   73                                                      
CONECT   85   76                                                      
CONECT   86   76                                                      
CONECT   87   77                                                      
CONECT   88   77                                                      
CONECT   89   78                                                      
CONECT   90   78                                                      
CONECT   91   79                                                      
CONECT   92   81                                                      
CONECT   93   81                                                      
CONECT   94   82                                                      
CONECT   95   82                                                      
CONECT   96  103   74   97                                            
CONECT   97   96  100   98  104                                       
CONECT   98   99   99   97  110                                       
CONECT   99   98   98                                                 
CONECT  100  102  101   97  105                                       
CONECT  101  109  100                                                 
CONECT  102  107  106  108  100                                       
CONECT  103   96                                                      
CONECT  104   97                                                      
CONECT  105  100                                                      
CONECT  106  102                                                      
CONECT  107  102                                                      
CONECT  108  102                                                      
CONECT  109  101                                                      
CONECT  110   98  111  116                                            
CONECT  111  112  110  117  114                                       
CONECT  112  124  113  113  111                                       
CONECT  113  112  112                                                 
CONECT  114  111  115  118  119                                       
CONECT  115  116  120  114  121                                       
CONECT  116  110  122  123  115                                       
CONECT  117  111                                                      
CONECT  118  114                                                      
CONECT  119  114                                                      
CONECT  120  115                                                      
CONECT  121  115                                                      
CONECT  122  116                                                      
CONECT  123  116                                                      
CONECT  124  125  131  112                                            
CONECT  125  126  128  132  124                                       
CONECT  126  141  127  127  125                                       
CONECT  127  126  126                                                 
CONECT  128  134  129  125  133                                       
CONECT  129  135  130  128  136                                       
CONECT  130  138  137  137  129                                       
CONECT  131  124                                                      
CONECT  132  125                                                      
CONECT  133  128                                                      
CONECT  134  128                                                      
CONECT  135  129                                                      
CONECT  136  129                                                      
CONECT  137  130  130                                                 
CONECT  138  139  140  130                                            
CONECT  139  138                                                      
CONECT  140  138                                                      
CONECT  141  142  150  126                                            
CONECT  142  145  151  143  141                                       
CONECT  143  144  144  142  156                                       
CONECT  144  143  143                                                 
CONECT  145  146  152  153  142                                       
CONECT  146  147  154  155  145                                       
CONECT  147  149  149  148  146                                       
CONECT  148  147                                                      
CONECT  149  147  147                                                 
CONECT  150  141                                                      
CONECT  151  142                                                      
CONECT  152  145                                                      
CONECT  153  145                                                      
CONECT  154  146                                                      
CONECT  155  146                                                      
CONECT  156  143  157  168                                            
CONECT  157  169  156  158  160                                       
CONECT  158  159  159  157  177                                       
CONECT  159  158  158                                                 
CONECT  160  157  170  161  171                                       
CONECT  161  162  162  160  163                                       
CONECT  162  172  164  161  161                                       
CONECT  163  161  173  165  165                                       
CONECT  164  162  174  166  166                                       
CONECT  165  166  163  163  175                                       
CONECT  166  164  164  167  165                                       
CONECT  167  166  176                                                 
CONECT  168  156                                                      
CONECT  169  157                                                      
CONECT  170  160                                                      
CONECT  171  160                                                      
CONECT  172  162                                                      
CONECT  173  163                                                      
CONECT  174  164                                                      
CONECT  175  165                                                      
CONECT  176  167                                                      
CONECT  177  158  185  178                                            
CONECT  178  179  177  186  181                                       
CONECT  179  196  180  180  178                                       
CONECT  180  179  179                                                 
CONECT  181  178  187  188  182                                       
CONECT  182  181  189  184  183                                       
CONECT  183  182  192  190  191                                       
CONECT  184  193  182  195  194                                       
CONECT  185  177                                                      
CONECT  186  178                                                      
CONECT  187  181                                                      
CONECT  188  181                                                      
CONECT  189  182                                                      
CONECT  190  183                                                      
CONECT  191  183                                                      
CONECT  192  183                                                      
CONECT  193  184                                                      
CONECT  194  184                                                      
CONECT  195  184                                                      
CONECT  196  197  207  179                                            
CONECT  197  200  198  208  196                                       
CONECT  198  199  199  220  197                                       
CONECT  199  198  198                                                 
CONECT  200  201  210  209  197                                       
CONECT  201  202  211  212  200                                       
CONECT  202  203  214  213  201                                       
CONECT  203  204  215  202                                            
CONECT  204  206  206  205  203                                       
CONECT  205  217  204  216                                            
CONECT  206  219  218  204  204                                       
CONECT  207  196                                                      
CONECT  208  197                                                      
CONECT  209  200                                                      
CONECT  210  200                                                      
CONECT  211  201                                                      
CONECT  212  201                                                      
CONECT  213  202                                                      
CONECT  214  202                                                      
CONECT  215  203                                                      
CONECT  216  205                                                      
CONECT  217  205                                                      
CONECT  218  206                                                      
CONECT  219  206                                                      
CONECT  220  221  198  231                                            
CONECT  221  232  224  220  222                                       
CONECT  222  221  223  223  244                                       
CONECT  223  222  222                                                 
CONECT  224  225  221  234  233                                       
CONECT  225  235  236  226  224                                       
CONECT  226  227  225  237  238                                       
CONECT  227  228  239  226                                            
CONECT  228  230  230  229  227                                       
CONECT  229  241  228  240                                            
CONECT  230  243  242  228  228                                       
CONECT  231  220                                                      
CONECT  232  221                                                      
CONECT  233  224                                                      
CONECT  234  224                                                      
CONECT  235  225                                                      
CONECT  236  225                                                      
CONECT  237  226                                                      
CONECT  238  226                                                      
CONECT  239  227                                                      
CONECT  240  229                                                      
CONECT  241  229                                                      
CONECT  242  230                                                      
CONECT  243  230                                                      
CONECT  244  222  251  245                                            
CONECT  245  244  246  252  248                                       
CONECT  246  247  247  260  245                                       
CONECT  247  246  246                                                 
CONECT  248  245  253  250  249                                       
CONECT  249  248  254  255  256                                       
CONECT  250  259  248  258  257                                       
CONECT  251  244                                                      
CONECT  252  245                                                      
CONECT  253  248                                                      
CONECT  254  249                                                      
CONECT  255  249                                                      
CONECT  256  249                                                      
CONECT  257  250                                                      
CONECT  258  250                                                      
CONECT  259  250                                                      
CONECT  260  261  246  267                                            
CONECT  261  262  264  260  268                                       
CONECT  262  277  263  263  261                                       
CONECT  263  262  262                                                 
CONECT  264  270  261  265  269                                       
CONECT  265  271  264  272  266                                       
CONECT  266  265  273  273  274                                       
CONECT  267  260                                                      
CONECT  268  261                                                      
CONECT  269  264                                                      
CONECT  270  264                                                      
CONECT  271  265                                                      
CONECT  272  265                                                      
CONECT  273  266  266                                                 
CONECT  274  266  276  275                                            
CONECT  275  274                                                      
CONECT  276  274                                                      
CONECT  277  278  285  262                                            
CONECT  278  281  286  279  277                                       
CONECT  279  280  280  278  296                                       
CONECT  280  279  279                                                 
CONECT  281  283  282  287  278                                       
CONECT  282  284  289  281  288                                       
CONECT  283  290  292  291  281                                       
CONECT  284  295  294  293  282                                       
CONECT  285  277                                                      
CONECT  286  278                                                      
CONECT  287  281                                                      
CONECT  288  282                                                      
CONECT  289  282                                                      
CONECT  290  283                                                      
CONECT  291  283                                                      
CONECT  292  283                                                      
CONECT  293  284                                                      
CONECT  294  284                                                      
CONECT  295  284                                                      
CONECT  296  279  297  305                                            
CONECT  297  306  296  300  298                                       
CONECT  298  297  299  299  311                                       
CONECT  299  298  298                                                 
CONECT  300  297  307  301  308                                       
CONECT  301  310  300  309  302                                       
CONECT  302  301  304  304  303                                       
CONECT  303  302                                                      
CONECT  304  302  302                                                 
CONECT  305  296                                                      
CONECT  306  297                                                      
CONECT  307  300                                                      
CONECT  308  300                                                      
CONECT  309  301                                                      
CONECT  310  301                                                      
CONECT  311  298  316  312                                            
CONECT  312  311  313  317  315                                       
CONECT  313  321  314  314  312                                       
CONECT  314  313  313                                                 
CONECT  315  312  318  319  320                                       
CONECT  316  311                                                      
CONECT  317  312                                                      
CONECT  318  315                                                      
CONECT  319  315                                                      
CONECT  320  315                                                      
CONECT  321  322  326  313                                            
CONECT  322  323  325  327  321                                       
CONECT  323  324  324  331  322                                       
CONECT  324  323  323                                                 
CONECT  325  329  330  328  322                                       
CONECT  326  321                                                      
CONECT  327  322                                                      
CONECT  328  325                                                      
CONECT  329  325                                                      
CONECT  330  325                                                      
CONECT  331  332  323  338                                            
CONECT  332  339  335  333  331                                       
CONECT  333  332  334  334  348                                       
CONECT  334  333  333                                                 
CONECT  335  336  341  340  332                                       
CONECT  336  343  337  342  335                                       
CONECT  337  344  344  336  345                                       
CONECT  338  331                                                      
CONECT  339  332                                                      
CONECT  340  335                                                      
CONECT  341  335                                                      
CONECT  342  336                                                      
CONECT  343  336                                                      
CONECT  344  337  337                                                 
CONECT  345  337  346  347                                            
CONECT  346  345                                                      
CONECT  347  345                                                      
CONECT  348  333  354  349                                            
CONECT  349  348  355  350  352                                       
CONECT  350  351  351  349  359                                       
CONECT  351  350  350                                                 
CONECT  352  349  356  353  357                                       
CONECT  353  352  358                                                 
CONECT  354  348                                                      
CONECT  355  349                                                      
CONECT  356  352                                                      
CONECT  357  352                                                      
CONECT  358  353                                                      
CONECT  359  350  365  360                                            
CONECT  360  366  359  363  361                                       
CONECT  361  360  373  362  362                                       
CONECT  362  361  361                                                 
CONECT  363  368  360  364  367                                       
CONECT  364  365  370  363  369                                       
CONECT  365  372  359  364  371                                       
CONECT  366  360                                                      
CONECT  367  363                                                      
CONECT  368  363                                                      
CONECT  369  364                                                      
CONECT  370  364                                                      
CONECT  371  365                                                      
CONECT  372  365                                                      
CONECT  373  381  361  374                                            
CONECT  374  373  377  382  375                                       
CONECT  375  374  385  376  376                                       
CONECT  376  375  375                                                 
CONECT  377  383  384  374  378                                       
CONECT  378  377  379  379  380                                       
CONECT  379  378  378                                                 
CONECT  380  378                                                      
CONECT  381  373                                                      
CONECT  382  374                                                      
CONECT  383  377                                                      
CONECT  384  377                                                      
CONECT  385  392  375  386                                            
CONECT  386  385  387  389  393                                       
CONECT  387  388  388  386  401                                       
CONECT  388  387  387                                                 
CONECT  389  394  391  386  390                                       
CONECT  390  389  397  396  395                                       
CONECT  391  398  399  389  400                                       
CONECT  392  385                                                      
CONECT  393  386                                                      
CONECT  394  389                                                      
CONECT  395  390                                                      
CONECT  396  390                                                      
CONECT  397  390                                                      
CONECT  398  391                                                      
CONECT  399  391                                                      
CONECT  400  391                                                      
CONECT  401  387  402  408                                            
CONECT  402  409  405  401  403                                       
CONECT  403  402  417  404  404                                       
CONECT  404  403  403                                                 
CONECT  405  410  406  402  407                                       
CONECT  406  411  412  405  413                                       
CONECT  407  405  414  415  416                                       
CONECT  408  401                                                      
CONECT  409  402                                                      
CONECT  410  405                                                      
CONECT  411  406                                                      
CONECT  412  406                                                      
CONECT  413  406                                                      
CONECT  414  407                                                      
CONECT  415  407                                                      
CONECT  416  407                                                      
CONECT  417  424  403  418                                            
CONECT  418  417  419  421  425                                       
CONECT  419  420  420  418  433                                       
CONECT  420  419  419                                                 
CONECT  421  426  423  418  422                                       
CONECT  422  421  429  427  428                                       
CONECT  423  430  431  421  432                                       
CONECT  424  417                                                      
CONECT  425  418                                                      
CONECT  426  421                                                      
CONECT  427  422                                                      
CONECT  428  422                                                      
CONECT  429  422                                                      
CONECT  430  423                                                      
CONECT  431  423                                                      
CONECT  432  423                                                      
CONECT  433  419  434  438                                            
CONECT  434  439  433  435  437                                       
CONECT  435  443  434  436  436                                       
CONECT  436  435  435                                                 
CONECT  437  434  441  442  440                                       
CONECT  438  433                                                      
CONECT  439  434                                                      
CONECT  440  437                                                      
CONECT  441  437                                                      
CONECT  442  437                                                      
CONECT  443  450  444  435                                            
CONECT  444  447  443  451  445                                       
CONECT  445  444  446  446  460                                       
CONECT  446  445  445                                                 
CONECT  447  452  448  453  444                                       
CONECT  448  454  449  447  455                                       
CONECT  449  457  456  456  448                                       
CONECT  450  443                                                      
CONECT  451  444                                                      
CONECT  452  447                                                      
CONECT  453  447                                                      
CONECT  454  448                                                      
CONECT  455  448                                                      
CONECT  456  449  449                                                 
CONECT  457  458  459  449                                            
CONECT  458  457                                                      
CONECT  459  457                                                      
CONECT  460  445  468  461                                            
CONECT  461  460  469  462  464                                       
CONECT  462  463  463  461  479                                       
CONECT  463  462  462                                                 
CONECT  464  461  465  470  466                                       
CONECT  465  467  471  464  472                                       
CONECT  466  464  475  474  473                                       
CONECT  467  476  477  478  465                                       
CONECT  468  460                                                      
CONECT  469  461                                                      
CONECT  470  464                                                      
CONECT  471  465                                                      
CONECT  472  465                                                      
CONECT  473  466                                                      
CONECT  474  466                                                      
CONECT  475  466                                                      
CONECT  476  467                                                      
CONECT  477  467                                                      
CONECT  478  467                                                      
CONECT  479  462  487  480                                            
CONECT  480  483  479  488  481                                       
CONECT  481  480  491  482  482                                       
CONECT  482  481  481                                                 
CONECT  483  490  484  489  480                                       
CONECT  484  486  486  483  485                                       
CONECT  485  484                                                      
CONECT  486  484  484                                                 
CONECT  487  479                                                      
CONECT  488  480                                                      
CONECT  489  483                                                      
CONECT  490  483                                                      
CONECT  491  497  481  492                                            
CONECT  492  491  493  495  498                                       
CONECT  493  492  494  494                                            
CONECT  494  493  493                                                 
CONECT  495  496  492  499  500                                       
CONECT  496  497  501  502  495                                       
CONECT  497  503  504  491  496                                       
CONECT  498  492                                                      
CONECT  499  495                                                      
CONECT  500  495                                                      
CONECT  501  496                                                      
CONECT  502  496                                                      
CONECT  503  497                                                      
CONECT  504  497                                                      
CONECT  505  506  514                                                 
CONECT  506  509  515  507  505                                       
CONECT  507  508  508  506  527                                       
CONECT  508  507  507                                                 
CONECT  509  510  517  516  506                                       
CONECT  510  518  519  511  509                                       
CONECT  511  512  521  510  520                                       
CONECT  512  513  523  522  511                                       
CONECT  513  526  525  524  512                                       
CONECT  514  505                                                      
CONECT  515  506                                                      
CONECT  516  509                                                      
CONECT  517  509                                                      
CONECT  518  510                                                      
CONECT  519  510                                                      
CONECT  520  511                                                      
CONECT  521  511                                                      
CONECT  522  512                                                      
CONECT  523  512                                                      
CONECT  524  513                                                      
CONECT  525  513                                                      
CONECT  526  513                                                      
CONECT  527  507  528  534                                            
CONECT  528  531  527  535  529                                       
CONECT  529  528  530  530  544                                       
CONECT  530  529  529                                                 
CONECT  531  536  532  537  528                                       
CONECT  532  533  539  531  538                                       
CONECT  533  540  540  541  532                                       
CONECT  534  527                                                      
CONECT  535  528                                                      
CONECT  536  531                                                      
CONECT  537  531                                                      
CONECT  538  532                                                      
CONECT  539  532                                                      
CONECT  540  533  533                                                 
CONECT  541  542  533  543                                            
CONECT  542  541                                                      
CONECT  543  541                                                      
CONECT  544  529  550  545                                            
CONECT  545  544  546  551  548                                       
CONECT  546  547  547  545  555                                       
CONECT  547  546  546                                                 
CONECT  548  552  545  549  553                                       
CONECT  549  554  548                                                 
CONECT  550  544                                                      
CONECT  551  545                                                      
CONECT  552  548                                                      
CONECT  553  548                                                      
CONECT  554  549                                                      
CONECT  555  546  556  562                                            
CONECT  556  563  555  559  557                                       
CONECT  557  556  571  558  558                                       
CONECT  558  557  557                                                 
CONECT  559  560  556  564  561                                       
CONECT  560  567  565  566  559                                       
CONECT  561  559  568  570  569                                       
CONECT  562  555                                                      
CONECT  563  556                                                      
CONECT  564  559                                                      
CONECT  565  560                                                      
CONECT  566  560                                                      
CONECT  567  560                                                      
CONECT  568  561                                                      
CONECT  569  561                                                      
CONECT  570  561                                                      
CONECT  571  577  557  572                                            
CONECT  572  575  571  578  573                                       
CONECT  573  572  574  574  585                                       
CONECT  574  573  573                                                 
CONECT  575  576  579  580  572                                       
CONECT  576  582  581  581  575                                       
CONECT  577  571                                                      
CONECT  578  572                                                      
CONECT  579  575                                                      
CONECT  580  575                                                      
CONECT  581  576  576                                                 
CONECT  582  584  583  576                                            
CONECT  583  582                                                      
CONECT  584  582                                                      
CONECT  585  573  593  586                                            
CONECT  586  585  594  587  589                                       
CONECT  587  604  586  588  588                                       
CONECT  588  587  587                                                 
CONECT  589  586  590  595  591                                       
CONECT  590  597  589  592  596                                       
CONECT  591  589  600  599  598                                       
CONECT  592  603  590  602  601                                       
CONECT  593  585                                                      
CONECT  594  586                                                      
CONECT  595  589                                                      
CONECT  596  590                                                      
CONECT  597  590                                                      
CONECT  598  591                                                      
CONECT  599  591                                                      
CONECT  600  591                                                      
CONECT  601  592                                                      
CONECT  602  592                                                      
CONECT  603  592                                                      
CONECT  604  610  605  587                                            
CONECT  605  608  604  611  606                                       
CONECT  606  605  607  607  615                                       
CONECT  607  606  606                                                 
CONECT  608  613  609  612  605                                       
CONECT  609  608  614                                                 
CONECT  610  604                                                      
CONECT  611  605                                                      
CONECT  612  608                                                      
CONECT  613  608                                                      
CONECT  614  609                                                      
CONECT  615  606  623  616                                            
CONECT  616  615  617  624  619                                       
CONECT  617  618  618  634  616                                       
CONECT  618  617  617                                                 
CONECT  619  616  625  626  620                                       
CONECT  620  619  621  622  627                                       
CONECT  621  628  630  620  629                                       
CONECT  622  633  620  631  632                                       
CONECT  623  615                                                      
CONECT  624  616                                                      
CONECT  625  619                                                      
CONECT  626  619                                                      
CONECT  627  620                                                      
CONECT  628  621                                                      
CONECT  629  621                                                      
CONECT  630  621                                                      
CONECT  631  622                                                      
CONECT  632  622                                                      
CONECT  633  622                                                      
CONECT  634  617  635  640                                            
CONECT  635  641  636  634  638                                       
CONECT  636  645  635  637  637                                       
CONECT  637  636  636                                                 
CONECT  638  635  642  643  639                                       
CONECT  639  638  644                                                 
CONECT  640  634                                                      
CONECT  641  635                                                      
CONECT  642  638                                                      
CONECT  643  638                                                      
CONECT  644  639                                                      
CONECT  645  649  646  636                                            
CONECT  646  651  645  650  647                                       
CONECT  647  646  652  648  648                                       
CONECT  648  647  647                                                 
CONECT  649  645                                                      
CONECT  650  646                                                      
CONECT  651  646                                                      
CONECT  652  658  647  653                                            
CONECT  653  652  654  656  659                                       
CONECT  654  655  655  653  663                                       
CONECT  655  654  654                                                 
CONECT  656  660  653  661  657                                       
CONECT  657  656  662                                                 
CONECT  658  652                                                      
CONECT  659  653                                                      
CONECT  660  656                                                      
CONECT  661  656                                                      
CONECT  662  657                                                      
CONECT  663  654  664  670                                            
CONECT  664  671  665  663  667                                       
CONECT  665  680  664  666  666                                       
CONECT  666  665  665                                                 
CONECT  667  664  673  668  672                                       
CONECT  668  669  667  674  675                                       
CONECT  669  676  676  677  668                                       
CONECT  670  663                                                      
CONECT  671  664                                                      
CONECT  672  667                                                      
CONECT  673  667                                                      
CONECT  674  668                                                      
CONECT  675  668                                                      
CONECT  676  669  669                                                 
CONECT  677  678  669  679                                            
CONECT  678  677                                                      
CONECT  679  677                                                      
CONECT  680  686  681  665                                            
CONECT  681  684  687  680  682                                       
CONECT  682  681  694  683  683                                       
CONECT  683  682  682                                                 
CONECT  684  689  685  688  681                                       
CONECT  685  691  690  684  686                                       
CONECT  686  685  693  692  680                                       
CONECT  687  681                                                      
CONECT  688  684                                                      
CONECT  689  684                                                      
CONECT  690  685                                                      
CONECT  691  685                                                      
CONECT  692  686                                                      
CONECT  693  686                                                      
CONECT  694  699  682  695                                            
CONECT  695  694  696  698  700                                       
CONECT  696  697  697  695  704                                       
CONECT  697  696  696                                                 
CONECT  698  703  695  702  701                                       
CONECT  699  694                                                      
CONECT  700  695                                                      
CONECT  701  698                                                      
CONECT  702  698                                                      
CONECT  703  698                                                      
CONECT  704  696  705  710                                            
CONECT  705  706  711  704  708                                       
CONECT  706  718  707  707  705                                       
CONECT  707  706  706                                                 
CONECT  708  705  712  713  709                                       
CONECT  709  708  710  714  715                                       
CONECT  710  704  717  716  709                                       
CONECT  711  705                                                      
CONECT  712  708                                                      
CONECT  713  708                                                      
CONECT  714  709                                                      
CONECT  715  709                                                      
CONECT  716  710                                                      
CONECT  717  710                                                      
CONECT  718  719  727  706                                            
CONECT  719  722  728  718  720                                       
CONECT  720  719  733  721  721                                       
CONECT  721  720  720                                                 
CONECT  722  723  730  729  719                                       
CONECT  723  731  732  724  722                                       
CONECT  724  725  725  723  726                                       
CONECT  725  724  724                                                 
CONECT  726  724                                                      
CONECT  727  718                                                      
CONECT  728  719                                                      
CONECT  729  722                                                      
CONECT  730  722                                                      
CONECT  731  723                                                      
CONECT  732  723                                                      
CONECT  733  737  720  734                                            
CONECT  734  733  738  735  739                                       
CONECT  735  734  736  736  740                                       
CONECT  736  735  735                                                 
CONECT  737  733                                                      
CONECT  738  734                                                      
CONECT  739  734                                                      
CONECT  740  735  752  741                                            
CONECT  741  740  742  753  744                                       
CONECT  742  761  743  743  741                                       
CONECT  743  742  742                                                 
CONECT  744  741  754  755  745                                       
CONECT  745  744  746  746  747                                       
CONECT  746  756  745  745  748                                       
CONECT  747  745  757  749  749                                       
CONECT  748  746  758  750  750                                       
CONECT  749  747  747  750  759                                       
CONECT  750  748  748  749  751                                       
CONECT  751  750  760                                                 
CONECT  752  740                                                      
CONECT  753  741                                                      
CONECT  754  744                                                      
CONECT  755  744                                                      
CONECT  756  746                                                      
CONECT  757  747                                                      
CONECT  758  748                                                      
CONECT  759  749                                                      
CONECT  760  751                                                      
CONECT  761  762  767  742                                            
CONECT  762  765  763  768  761                                       
CONECT  763  764  764  762  772                                       
CONECT  764  763  763                                                 
CONECT  765  766  770  769  762                                       
CONECT  766  771  765                                                 
CONECT  767  761                                                      
CONECT  768  762                                                      
CONECT  769  765                                                      
CONECT  770  765                                                      
CONECT  771  766                                                      
CONECT  772  763  773  778                                            
CONECT  773  774  772  779  776                                       
CONECT  774  775  775  786  773                                       
CONECT  775  774  774                                                 
CONECT  776  773  780  777  781                                       
CONECT  777  782  778  776  783                                       
CONECT  778  772  784  777  785                                       
CONECT  779  773                                                      
CONECT  780  776                                                      
CONECT  781  776                                                      
CONECT  782  777                                                      
CONECT  783  777                                                      
CONECT  784  778                                                      
CONECT  785  778                                                      
CONECT  786  787  774  793                                            
CONECT  787  794  788  790  786                                       
CONECT  788  800  787  789  789                                       
CONECT  789  788  788                                                 
CONECT  790  795  787  792  791                                       
CONECT  791  790  799                                                 
CONECT  792  797  798  790  796                                       
CONECT  793  786                                                      
CONECT  794  787                                                      
CONECT  795  790                                                      
CONECT  796  792                                                      
CONECT  797  792                                                      
CONECT  798  792                                                      
CONECT  799  791                                                      
CONECT  800  808  801  788                                            
CONECT  801  804  809  800  802                                       
CONECT  802  801  819  803  803                                       
CONECT  803  802  802                                                 
CONECT  804  805  810  811  801                                       
CONECT  805  807  806  804  812                                       
CONECT  806  813  814  805  815                                       
CONECT  807  818  817  816  805                                       
CONECT  808  800                                                      
CONECT  809  801                                                      
CONECT  810  804                                                      
CONECT  811  804                                                      
CONECT  812  805                                                      
CONECT  813  806                                                      
CONECT  814  806                                                      
CONECT  815  806                                                      
CONECT  816  807                                                      
CONECT  817  807                                                      
CONECT  818  807                                                      
CONECT  819  826  802  820                                            
CONECT  820  827  819  823  821                                       
CONECT  821  820  822  822  836                                       
CONECT  822  821  821                                                 
CONECT  823  829  828  820  824                                       
CONECT  824  823  830  831  825                                       
CONECT  825  824  833  832  832                                       
CONECT  826  819                                                      
CONECT  827  820                                                      
CONECT  828  823                                                      
CONECT  829  823                                                      
CONECT  830  824                                                      
CONECT  831  824                                                      
CONECT  832  825  825                                                 
CONECT  833  835  825  834                                            
CONECT  834  833                                                      
CONECT  835  833                                                      
CONECT  836  821  850  837                                            
CONECT  837  836  838  851  840                                       
CONECT  838  860  837  839  839                                       
CONECT  839  838  838                                                 
CONECT  840  837  853  852  841                                       
CONECT  841  840  843  842  842                                       
CONECT  842  841  841  854  844                                       
CONECT  843  841  846  846  845                                       
CONECT  844  842  845  855                                            
CONECT  845  843  844  847  847                                       
CONECT  846  856  843  843  848                                       
CONECT  847  845  845  849  857                                       
CONECT  848  846  858  849  849                                       
CONECT  849  848  848  847  859                                       
CONECT  850  836                                                      
CONECT  851  837                                                      
CONECT  852  840                                                      
CONECT  853  840                                                      
CONECT  854  842                                                      
CONECT  855  844                                                      
CONECT  856  846                                                      
CONECT  857  847                                                      
CONECT  858  848                                                      
CONECT  859  849                                                      
CONECT  860  867  861  838                                            
CONECT  861  864  862  860  868                                       
CONECT  862  877  861  863  863                                       
CONECT  863  862  862                                                 
CONECT  864  869  870  865  861                                       
CONECT  865  866  872  864  871                                       
CONECT  866  874  865  873  873                                       
CONECT  867  860                                                      
CONECT  868  861                                                      
CONECT  869  864                                                      
CONECT  870  864                                                      
CONECT  871  865                                                      
CONECT  872  865                                                      
CONECT  873  866  866                                                 
CONECT  874  875  876  866                                            
CONECT  875  874                                                      
CONECT  876  874                                                      
CONECT  877  884  878  862                                            
CONECT  878  881  885  877  879                                       
CONECT  879  878  880  880  894                                       
CONECT  880  879  879                                                 
CONECT  881  882  887  886  878                                       
CONECT  882  883  888  889  881                                       
CONECT  883  891  890  890  882                                       
CONECT  884  877                                                      
CONECT  885  878                                                      
CONECT  886  881                                                      
CONECT  887  881                                                      
CONECT  888  882                                                      
CONECT  889  882                                                      
CONECT  890  883  883                                                 
CONECT  891  892  893  883                                            
CONECT  892  891                                                      
CONECT  893  891                                                      
CONECT  894  879  901  895                                            
CONECT  895  894  902  898  896                                       
CONECT  896  895  897  897  911                                       
CONECT  897  896  896                                                 
CONECT  898  903  895  904  899                                       
CONECT  899  898  906  905  900                                       
CONECT  900  899  908  907  907                                       
CONECT  901  894                                                      
CONECT  902  895                                                      
CONECT  903  898                                                      
CONECT  904  898                                                      
CONECT  905  899                                                      
CONECT  906  899                                                      
CONECT  907  900  900                                                 
CONECT  908  910  909  900                                            
CONECT  909  908                                                      
CONECT  910  908                                                      
CONECT  911  896  918  912                                            
CONECT  912  911  913  915  919                                       
CONECT  913  928  912  914  914                                       
CONECT  914  913  913                                                 
CONECT  915  920  912  921  916                                       
CONECT  916  915  917  922  923                                       
CONECT  917  924  924  916  925                                       
CONECT  918  911                                                      
CONECT  919  912                                                      
CONECT  920  915                                                      
CONECT  921  915                                                      
CONECT  922  916                                                      
CONECT  923  916                                                      
CONECT  924  917  917                                                 
CONECT  925  917  926  927                                            
CONECT  926  925                                                      
CONECT  927  925                                                      
CONECT  928  929  935  913                                            
CONECT  929  932  930  928  936                                       
CONECT  930  944  929  931  931                                       
CONECT  931  930  930                                                 
CONECT  932  933  937  934  929                                       
CONECT  933  940  939  938  932                                       
CONECT  934  943  942  932  941                                       
CONECT  935  928                                                      
CONECT  936  929                                                      
CONECT  937  932                                                      
CONECT  938  933                                                      
CONECT  939  933                                                      
CONECT  940  933                                                      
CONECT  941  934                                                      
CONECT  942  934                                                      
CONECT  943  934                                                      
CONECT  944  949  945  930                                            
CONECT  945  948  950  944  946                                       
CONECT  946  945  947  947  954                                       
CONECT  947  946  946                                                 
CONECT  948  953  951  952  945                                       
CONECT  949  944                                                      
CONECT  950  945                                                      
CONECT  951  948                                                      
CONECT  952  948                                                      
CONECT  953  948                                                      
CONECT  954  946  961  955                                            
CONECT  955  954  962  956  958                                       
CONECT  956  955  971  957  957                                       
CONECT  957  956  956                                                 
CONECT  958  955  963  964  959                                       
CONECT  959  958  960  965  966                                       
CONECT  960  968  959  967  967                                       
CONECT  961  954                                                      
CONECT  962  955                                                      
CONECT  963  958                                                      
CONECT  964  958                                                      
CONECT  965  959                                                      
CONECT  966  959                                                      
CONECT  967  960  960                                                 
CONECT  968  970  969  960                                            
CONECT  969  968                                                      
CONECT  970  968                                                      
CONECT  971  982  956  972                                            
CONECT  972  971  973  975  983                                       
CONECT  973  991  972  974  974                                       
CONECT  974  973  973                                                 
CONECT  975  985  984  972  976                                       
CONECT  976  975  978  978  977                                       
CONECT  977  976  986  979  979                                       
CONECT  978  987  980  976  976                                       
CONECT  979  981  977  977  988                                       
CONECT  980  978  989  981  981                                       
CONECT  981  980  980  990  979                                       
CONECT  982  971                                                      
CONECT  983  972                                                      
CONECT  984  975                                                      
CONECT  985  975                                                      
CONECT  986  977                                                      
CONECT  987  978                                                      
CONECT  988  979                                                      
CONECT  989  980                                                      
CONECT  990  981                                                      
CONECT  991  997  992  973                                            
CONECT  992  995  998  991  993                                       
CONECT  993  992 1002  994  994                                       
CONECT  994  993  993                                                 
CONECT  995  996  999 1000  992                                       
CONECT  996  995 1001                                                 
CONECT  997  991                                                      
CONECT  998  992                                                      
CONECT  999  995                                                      
CONECT 1000  995                                                      
CONECT 1001  996                                                      
CONECT 1002 1009  993 1003                                            
CONECT 1003 1002 1010 1006 1004                                       
CONECT 1004 1003 1016 1005 1005                                       
CONECT 1005 1004 1004                                                 
CONECT 1006 1007 1003 1011 1008                                       
CONECT 1007 1015 1006                                                 
CONECT 1008 1014 1006 1012 1013                                       
CONECT 1009 1002                                                      
CONECT 1010 1003                                                      
CONECT 1011 1006                                                      
CONECT 1012 1008                                                      
CONECT 1013 1008                                                      
CONECT 1014 1008                                                      
CONECT 1015 1007                                                      
CONECT 1016 1023 1004 1017                                            
CONECT 1017 1016 1018 1020 1024                                       
CONECT 1018 1032 1017 1019 1019                                       
CONECT 1019 1018 1018                                                 
CONECT 1020 1025 1017 1022 1021                                       
CONECT 1021 1020 1026 1028 1027                                       
CONECT 1022 1029 1030 1020 1031                                       
CONECT 1023 1016                                                      
CONECT 1024 1017                                                      
CONECT 1025 1020                                                      
CONECT 1026 1021                                                      
CONECT 1027 1021                                                      
CONECT 1028 1021                                                      
CONECT 1029 1022                                                      
CONECT 1030 1022                                                      
CONECT 1031 1022                                                      
CONECT 1032 1043 1033 1018                                            
CONECT 1033 1036 1034 1032 1044                                       
CONECT 1034 1056 1033 1035 1035                                       
CONECT 1035 1034 1034                                                 
CONECT 1036 1045 1046 1037 1033                                       
CONECT 1037 1038 1036 1047 1048                                       
CONECT 1038 1039 1050 1049 1037                                       
CONECT 1039 1051 1040 1038                                            
CONECT 1040 1042 1042 1039 1041                                       
CONECT 1041 1040 1053 1052                                            
CONECT 1042 1054 1055 1040 1040                                       
CONECT 1043 1032                                                      
CONECT 1044 1033                                                      
CONECT 1045 1036                                                      
CONECT 1046 1036                                                      
CONECT 1047 1037                                                      
CONECT 1048 1037                                                      
CONECT 1049 1038                                                      
CONECT 1050 1038                                                      
CONECT 1051 1039                                                      
CONECT 1052 1041                                                      
CONECT 1053 1041                                                      
CONECT 1054 1042                                                      
CONECT 1055 1042                                                      
CONECT 1056 1063 1057 1034                                            
CONECT 1057 1060 1064 1056 1058                                       
CONECT 1058 1057 1059 1059 1073                                       
CONECT 1059 1058 1058                                                 
CONECT 1060 1061 1065 1066 1057                                       
CONECT 1061 1062 1067 1068 1060                                       
CONECT 1062 1070 1069 1069 1061                                       
CONECT 1063 1056                                                      
CONECT 1064 1057                                                      
CONECT 1065 1060                                                      
CONECT 1066 1060                                                      
CONECT 1067 1061                                                      
CONECT 1068 1061                                                      
CONECT 1069 1062 1062                                                 
CONECT 1070 1071 1072 1062                                            
CONECT 1071 1070                                                      
CONECT 1072 1070                                                      
CONECT 1073 1058 1079 1074                                            
CONECT 1074 1073 1080 1075 1077                                       
CONECT 1075 1074 1087 1076 1076                                       
CONECT 1076 1075 1075                                                 
CONECT 1077 1074 1081 1082 1078                                       
CONECT 1078 1077 1083 1083 1084                                       
CONECT 1079 1073                                                      
CONECT 1080 1074                                                      
CONECT 1081 1077                                                      
CONECT 1082 1077                                                      
CONECT 1083 1078 1078                                                 
CONECT 1084 1078 1085 1086                                            
CONECT 1085 1084                                                      
CONECT 1086 1084                                                      
CONECT 1087 1094 1075 1088                                            
CONECT 1088 1087 1091 1089 1095                                       
CONECT 1089 1103 1088 1090 1090                                       
CONECT 1090 1089 1089                                                 
CONECT 1091 1096 1093 1088 1092                                       
CONECT 1092 1091 1097 1099 1098                                       
CONECT 1093 1100 1091 1101 1102                                       
CONECT 1094 1087                                                      
CONECT 1095 1088                                                      
CONECT 1096 1091                                                      
CONECT 1097 1092                                                      
CONECT 1098 1092                                                      
CONECT 1099 1092                                                      
CONECT 1100 1093                                                      
CONECT 1101 1093                                                      
CONECT 1102 1093                                                      
CONECT 1103 1109 1104 1089                                            
CONECT 1104 1107 1103 1110 1105                                       
CONECT 1105 1104 1106 1106 1117                                       
CONECT 1106 1105 1105                                                 
CONECT 1107 1108 1111 1112 1104                                       
CONECT 1108 1114 1113 1113 1107                                       
CONECT 1109 1103                                                      
CONECT 1110 1104                                                      
CONECT 1111 1107                                                      
CONECT 1112 1107                                                      
CONECT 1113 1108 1108                                                 
CONECT 1114 1116 1115 1108                                            
CONECT 1115 1114                                                      
CONECT 1116 1114                                                      
CONECT 1117 1105 1126 1118                                            
CONECT 1118 1117 1127 1121 1119                                       
CONECT 1119 1118 1120 1120 1139                                       
CONECT 1120 1119 1119                                                 
CONECT 1121 1122 1118 1128 1129                                       
CONECT 1122 1123 1130 1131 1121                                       
CONECT 1123 1124 1133 1132 1122                                       
CONECT 1124 1125 1135 1134 1123                                       
CONECT 1125 1138 1136 1137 1124                                       
CONECT 1126 1117                                                      
CONECT 1127 1118                                                      
CONECT 1128 1121                                                      
CONECT 1129 1121                                                      
CONECT 1130 1122                                                      
CONECT 1131 1122                                                      
CONECT 1132 1123                                                      
CONECT 1133 1123                                                      
CONECT 1134 1124                                                      
CONECT 1135 1124                                                      
CONECT 1136 1125                                                      
CONECT 1137 1125                                                      
CONECT 1138 1125                                                      
CONECT 1139 1119 1145 1140                                            
CONECT 1140 1139 1141 1143 1146                                       
CONECT 1141 1156 1140 1142 1142                                       
CONECT 1142 1141 1141                                                 
CONECT 1143 1147 1140 1148 1144                                       
CONECT 1144 1143 1150 1149                                            
CONECT 1145 1139                                                      
CONECT 1146 1140                                                      
CONECT 1147 1143                                                      
CONECT 1148 1143                                                      
CONECT 1149 1144 1153 1151                                            
CONECT 1150 1154 1144 1152 1152                                       
CONECT 1151 1149 1152 1152 1155                                       
CONECT 1152 1150 1150 1151 1151                                       
CONECT 1153 1149                                                      
CONECT 1154 1150                                                      
CONECT 1155 1151                                                      
CONECT 1156 1167 1157 1141                                            
CONECT 1157 1160 1158 1156 1168                                       
CONECT 1158 1180 1157 1159 1159                                       
CONECT 1159 1158 1158                                                 
CONECT 1160 1170 1161 1169 1157                                       
CONECT 1161 1162 1171 1160 1172                                       
CONECT 1162 1173 1174 1163 1161                                       
CONECT 1163 1164 1162 1175                                            
CONECT 1164 1165 1165 1166 1163                                       
CONECT 1165 1176 1177 1164 1164                                       
CONECT 1166 1164 1179 1178                                            
CONECT 1167 1156                                                      
CONECT 1168 1157                                                      
CONECT 1169 1160                                                      
CONECT 1170 1160                                                      
CONECT 1171 1161                                                      
CONECT 1172 1161                                                      
CONECT 1173 1162                                                      
CONECT 1174 1162                                                      
CONECT 1175 1163                                                      
CONECT 1176 1165                                                      
CONECT 1177 1165                                                      
CONECT 1178 1166                                                      
CONECT 1179 1166                                                      
CONECT 1180 1186 1181 1158                                            
CONECT 1181 1184 1187 1180 1182                                       
CONECT 1182 1181 1183 1183 1191                                       
CONECT 1183 1182 1182                                                 
CONECT 1184 1189 1188 1181 1185                                       
CONECT 1185 1184 1190                                                 
CONECT 1186 1180                                                      
CONECT 1187 1181                                                      
CONECT 1188 1184                                                      
CONECT 1189 1184                                                      
CONECT 1190 1185                                                      
CONECT 1191 1182 1197 1192                                            
CONECT 1192 1191 1198 1195 1193                                       
CONECT 1193 1192 1208 1194 1194                                       
CONECT 1194 1193 1193                                                 
CONECT 1195 1192 1196 1199 1200                                       
CONECT 1196 1201 1195 1202                                            
CONECT 1197 1191                                                      
CONECT 1198 1192                                                      
CONECT 1199 1195                                                      
CONECT 1200 1195                                                      
CONECT 1201 1205 1203 1196                                            
CONECT 1202 1204 1204 1196 1206                                       
CONECT 1203 1207 1201 1204 1204                                       
CONECT 1204 1203 1203 1202 1202                                       
CONECT 1205 1201                                                      
CONECT 1206 1202                                                      
CONECT 1207 1203                                                      
CONECT 1208 1222 1209 1193                                            
CONECT 1209 1210 1208 1212 1223                                       
CONECT 1210 1211 1211 1209                                            
CONECT 1211 1210 1210                                                 
CONECT 1212 1224 1209 1213 1225                                       
CONECT 1213 1214 1214 1212 1215                                       
CONECT 1214 1226 1216 1213 1213                                       
CONECT 1215 1213 1217 1217 1218                                       
CONECT 1216 1227 1214 1217                                            
CONECT 1217 1216 1215 1215 1219                                       
CONECT 1218 1215 1228 1220 1220                                       
CONECT 1219 1217 1229 1221 1221                                       
CONECT 1220 1221 1218 1218 1230                                       
CONECT 1221 1219 1219 1231 1220                                       
CONECT 1222 1208                                                      
CONECT 1223 1209                                                      
CONECT 1224 1212                                                      
CONECT 1225 1212                                                      
CONECT 1226 1214                                                      
CONECT 1227 1216                                                      
CONECT 1228 1218                                                      
CONECT 1229 1219                                                      
CONECT 1230 1220                                                      
CONECT 1231 1221                                                      
CONECT 1232 1233 1240                                                 
CONECT 1233 1236 1241 1234 1232                                       
CONECT 1234 1249 1233 1235 1235                                       
CONECT 1235 1234 1234                                                 
CONECT 1236 1237 1243 1242 1233                                       
CONECT 1237 1238 1244 1236 1245                                       
CONECT 1238 1239 1237                                                 
CONECT 1239 1247 1248 1246 1238                                       
CONECT 1240 1232                                                      
CONECT 1241 1233                                                      
CONECT 1242 1236                                                      
CONECT 1243 1236                                                      
CONECT 1244 1237                                                      
CONECT 1245 1237                                                      
CONECT 1246 1239                                                      
CONECT 1247 1239                                                      
CONECT 1248 1239                                                      
CONECT 1249 1255 1250 1234                                            
CONECT 1250 1251 1253 1249 1256                                       
CONECT 1251 1252 1252 1263 1250                                       
CONECT 1252 1251 1251                                                 
CONECT 1253 1257 1254 1258 1250                                       
CONECT 1254 1259 1253 1255 1260                                       
CONECT 1255 1261 1254 1249 1262                                       
CONECT 1256 1250                                                      
CONECT 1257 1253                                                      
CONECT 1258 1253                                                      
CONECT 1259 1254                                                      
CONECT 1260 1254                                                      
CONECT 1261 1255                                                      
CONECT 1262 1255                                                      
CONECT 1263 1264 1251 1272                                            
CONECT 1264 1265 1273 1267 1263                                       
CONECT 1265 1285 1266 1266 1264                                       
CONECT 1266 1265 1265                                                 
CONECT 1267 1274 1264 1275 1268                                       
CONECT 1268 1267 1277 1269 1276                                       
CONECT 1269 1278 1268 1279 1270                                       
CONECT 1270 1269 1271 1281 1280                                       
CONECT 1271 1284 1282 1270 1283                                       
CONECT 1272 1263                                                      
CONECT 1273 1264                                                      
CONECT 1274 1267                                                      
CONECT 1275 1267                                                      
CONECT 1276 1268                                                      
CONECT 1277 1268                                                      
CONECT 1278 1269                                                      
CONECT 1279 1269                                                      
CONECT 1280 1270                                                      
CONECT 1281 1270                                                      
CONECT 1282 1271                                                      
CONECT 1283 1271                                                      
CONECT 1284 1271                                                      
CONECT 1285 1286 1291 1265                                            
CONECT 1286 1289 1287 1292 1285                                       
CONECT 1287 1288 1288 1286 1296                                       
CONECT 1288 1287 1287                                                 
CONECT 1289 1290 1294 1293 1286                                       
CONECT 1290 1295 1289                                                 
CONECT 1291 1285                                                      
CONECT 1292 1286                                                      
CONECT 1293 1289                                                      
CONECT 1294 1289                                                      
CONECT 1295 1290                                                      
CONECT 1296 1287 1297 1305                                            
CONECT 1297 1306 1300 1296 1298                                       
CONECT 1298 1297 1299 1299 1311                                       
CONECT 1299 1298 1298                                                 
CONECT 1300 1308 1301 1297 1307                                       
CONECT 1301 1302 1309 1300 1310                                       
CONECT 1302 1303 1303 1304 1301                                       
CONECT 1303 1302 1302                                                 
CONECT 1304 1302                                                      
CONECT 1305 1296                                                      
CONECT 1306 1297                                                      
CONECT 1307 1300                                                      
CONECT 1308 1300                                                      
CONECT 1309 1301                                                      
CONECT 1310 1301                                                      
CONECT 1311 1298 1319 1312                                            
CONECT 1312 1311 1313 1320 1315                                       
CONECT 1313 1323 1314 1314 1312                                       
CONECT 1314 1313 1313                                                 
CONECT 1315 1312 1322 1321 1316                                       
CONECT 1316 1315 1317 1317 1318                                       
CONECT 1317 1316 1316                                                 
CONECT 1318 1316                                                      
CONECT 1319 1311                                                      
CONECT 1320 1312                                                      
CONECT 1321 1315                                                      
CONECT 1322 1315                                                      
CONECT 1323 1324 1332 1313                                            
CONECT 1324 1333 1327 1323 1325                                       
CONECT 1325 1324 1326 1326 1338                                       
CONECT 1326 1325 1325                                                 
CONECT 1327 1334 1328 1324 1335                                       
CONECT 1328 1329 1337 1327 1336                                       
CONECT 1329 1331 1331 1330 1328                                       
CONECT 1330 1329                                                      
CONECT 1331 1329 1329                                                 
CONECT 1332 1323                                                      
CONECT 1333 1324                                                      
CONECT 1334 1327                                                      
CONECT 1335 1327                                                      
CONECT 1336 1328                                                      
CONECT 1337 1328                                                      
CONECT 1338 1325 1347 1339                                            
CONECT 1339 1338 1348 1340 1342                                       
CONECT 1340 1339 1341 1341 1353                                       
CONECT 1341 1340 1340                                                 
CONECT 1342 1339 1343 1349 1350                                       
CONECT 1343 1344 1351 1342 1352                                       
CONECT 1344 1346 1346 1345 1343                                       
CONECT 1345 1344                                                      
CONECT 1346 1344 1344                                                 
CONECT 1347 1338                                                      
CONECT 1348 1339                                                      
CONECT 1349 1342                                                      
CONECT 1350 1342                                                      
CONECT 1351 1343                                                      
CONECT 1352 1343                                                      
CONECT 1353 1340 1357 1354                                            
CONECT 1354 1355 1353 1359 1358                                       
CONECT 1355 1360 1356 1356 1354                                       
CONECT 1356 1355 1355                                                 
CONECT 1357 1353                                                      
CONECT 1358 1354                                                      
CONECT 1359 1354                                                      
CONECT 1360 1361 1374 1355                                            
CONECT 1361 1364 1362 1375 1360                                       
CONECT 1362 1363 1363 1361 1384                                       
CONECT 1363 1362 1362                                                 
CONECT 1364 1377 1365 1376 1361                                       
CONECT 1365 1367 1366 1366 1364                                       
CONECT 1366 1368 1365 1365 1378                                       
CONECT 1367 1369 1369 1370 1365                                       
CONECT 1368 1379 1369 1366                                            
CONECT 1369 1371 1368 1367 1367                                       
CONECT 1370 1372 1372 1367 1380                                       
CONECT 1371 1381 1373 1373 1369                                       
CONECT 1372 1373 1382 1370 1370                                       
CONECT 1373 1383 1371 1371 1372                                       
CONECT 1374 1360                                                      
CONECT 1375 1361                                                      
CONECT 1376 1364                                                      
CONECT 1377 1364                                                      
CONECT 1378 1366                                                      
CONECT 1379 1368                                                      
CONECT 1380 1370                                                      
CONECT 1381 1371                                                      
CONECT 1382 1372                                                      
CONECT 1383 1373                                                      
CONECT 1384 1362 1385 1393                                            
CONECT 1385 1394 1384 1388 1386                                       
CONECT 1386 1385 1387 1387 1406                                       
CONECT 1387 1386 1386                                                 
CONECT 1388 1389 1385 1396 1395                                       
CONECT 1389 1398 1397 1390 1388                                       
CONECT 1390 1391 1389 1399 1400                                       
CONECT 1391 1402 1401 1392 1390                                       
CONECT 1392 1403 1391 1405 1404                                       
CONECT 1393 1384                                                      
CONECT 1394 1385                                                      
CONECT 1395 1388                                                      
CONECT 1396 1388                                                      
CONECT 1397 1389                                                      
CONECT 1398 1389                                                      
CONECT 1399 1390                                                      
CONECT 1400 1390                                                      
CONECT 1401 1391                                                      
CONECT 1402 1391                                                      
CONECT 1403 1392                                                      
CONECT 1404 1392                                                      
CONECT 1405 1392                                                      
CONECT 1406 1386 1415 1407                                            
CONECT 1407 1406 1408 1416 1410                                       
CONECT 1408 1428 1407 1409 1409                                       
CONECT 1409 1408 1408                                                 
CONECT 1410 1407 1417 1418 1411                                       
CONECT 1411 1410 1420 1419 1412                                       
CONECT 1412 1411 1413 1421 1422                                       
CONECT 1413 1423 1414 1424 1412                                       
CONECT 1414 1426 1425 1413 1427                                       
CONECT 1415 1406                                                      
CONECT 1416 1407                                                      
CONECT 1417 1410                                                      
CONECT 1418 1410                                                      
CONECT 1419 1411                                                      
CONECT 1420 1411                                                      
CONECT 1421 1412                                                      
CONECT 1422 1412                                                      
CONECT 1423 1413                                                      
CONECT 1424 1413                                                      
CONECT 1425 1414                                                      
CONECT 1426 1414                                                      
CONECT 1427 1414                                                      
CONECT 1428 1439 1429 1408                                            
CONECT 1429 1432 1430 1428 1440                                       
CONECT 1430 1448 1431 1431 1429                                       
CONECT 1431 1430 1430                                                 
CONECT 1432 1442 1433 1441 1429                                       
CONECT 1433 1434 1434 1432 1435                                       
CONECT 1434 1443 1436 1433 1433                                       
CONECT 1435 1433 1437 1437 1444                                       
CONECT 1436 1445 1434 1438 1438                                       
CONECT 1437 1438 1435 1435 1446                                       
CONECT 1438 1436 1436 1447 1437                                       
CONECT 1439 1428                                                      
CONECT 1440 1429                                                      
CONECT 1441 1432                                                      
CONECT 1442 1432                                                      
CONECT 1443 1434                                                      
CONECT 1444 1435                                                      
CONECT 1445 1436                                                      
CONECT 1446 1437                                                      
CONECT 1447 1438                                                      
CONECT 1448 1449 1454 1430                                            
CONECT 1449 1452 1455 1450 1448                                       
CONECT 1450 1449 1451 1451 1459                                       
CONECT 1451 1450 1450                                                 
CONECT 1452 1453 1457 1456 1449                                       
CONECT 1453 1458 1452                                                 
CONECT 1454 1448                                                      
CONECT 1455 1449                                                      
CONECT 1456 1452                                                      
CONECT 1457 1452                                                      
CONECT 1458 1453                                                      
CONECT 1459 1450 1467 1460                                            
CONECT 1460 1463 1468 1459 1461                                       
CONECT 1461 1460 1462 1462 1478                                       
CONECT 1462 1461 1461                                                 
CONECT 1463 1464 1469 1470 1460                                       
CONECT 1464 1466 1465 1471 1463                                       
CONECT 1465 1473 1472 1474 1464                                       
CONECT 1466 1476 1477 1475 1464                                       
CONECT 1467 1459                                                      
CONECT 1468 1460                                                      
CONECT 1469 1463                                                      
CONECT 1470 1463                                                      
CONECT 1471 1464                                                      
CONECT 1472 1465                                                      
CONECT 1473 1465                                                      
CONECT 1474 1465                                                      
CONECT 1475 1466                                                      
CONECT 1476 1466                                                      
CONECT 1477 1466                                                      
CONECT 1478 1461 1482 1479                                            
CONECT 1479 1478 1484 1483 1480                                       
CONECT 1480 1479 1481 1481 1485                                       
CONECT 1481 1480 1480                                                 
CONECT 1482 1478                                                      
CONECT 1483 1479                                                      
CONECT 1484 1479                                                      
CONECT 1485 1480 1494 1486                                            
CONECT 1486 1485 1487 1495 1489                                       
CONECT 1487 1488 1488 1486                                            
CONECT 1488 1487 1487                                                 
CONECT 1489 1486 1496 1497 1490                                       
CONECT 1490 1489 1498 1491 1499                                       
CONECT 1491 1492 1492 1493 1490                                       
CONECT 1492 1491 1491                                                 
CONECT 1493 1491                                                      
CONECT 1494 1485                                                      
CONECT 1495 1486                                                      
CONECT 1496 1489                                                      
CONECT 1497 1489                                                      
CONECT 1498 1490                                                      
CONECT 1499 1490                                                      
CONECT 1500 1501 1508                                                 
CONECT 1501 1504 1509 1502 1500                                       
CONECT 1502 1519 1501 1503 1503                                       
CONECT 1503 1502 1502                                                 
CONECT 1504 1505 1506 1501 1510                                       
CONECT 1505 1512 1511 1507 1504                                       
CONECT 1506 1515 1513 1504 1514                                       
CONECT 1507 1517 1505 1518 1516                                       
CONECT 1508 1500                                                      
CONECT 1509 1501                                                      
CONECT 1510 1504                                                      
CONECT 1511 1505                                                      
CONECT 1512 1505                                                      
CONECT 1513 1506                                                      
CONECT 1514 1506                                                      
CONECT 1515 1506                                                      
CONECT 1516 1507                                                      
CONECT 1517 1507                                                      
CONECT 1518 1507                                                      
CONECT 1519 1523 1520 1502                                            
CONECT 1520 1521 1525 1519 1524                                       
CONECT 1521 1526 1522 1522 1520                                       
CONECT 1522 1521 1521                                                 
CONECT 1523 1519                                                      
CONECT 1524 1520                                                      
CONECT 1525 1520                                                      
CONECT 1526 1527 1537 1521                                            
CONECT 1527 1528 1530 1526 1538                                       
CONECT 1528 1529 1529 1546 1527                                       
CONECT 1529 1528 1528                                                 
CONECT 1530 1539 1540 1527 1531                                       
CONECT 1531 1530 1533 1533 1532                                       
CONECT 1532 1531 1541 1534 1534                                       
CONECT 1533 1531 1531 1542 1535                                       
CONECT 1534 1532 1532 1543 1536                                       
CONECT 1535 1533 1544 1536 1536                                       
CONECT 1536 1535 1535 1534 1545                                       
CONECT 1537 1526                                                      
CONECT 1538 1527                                                      
CONECT 1539 1530                                                      
CONECT 1540 1530                                                      
CONECT 1541 1532                                                      
CONECT 1542 1533                                                      
CONECT 1543 1534                                                      
CONECT 1544 1535                                                      
CONECT 1545 1536                                                      
CONECT 1546 1547 1528 1552                                            
CONECT 1547 1548 1553 1550 1546                                       
CONECT 1548 1560 1549 1549 1547                                       
CONECT 1549 1548 1548                                                 
CONECT 1550 1554 1547 1555 1551                                       
CONECT 1551 1550 1556 1557 1552                                       
CONECT 1552 1546 1551 1558 1559                                       
CONECT 1553 1547                                                      
CONECT 1554 1550                                                      
CONECT 1555 1550                                                      
CONECT 1556 1551                                                      
CONECT 1557 1551                                                      
CONECT 1558 1552                                                      
CONECT 1559 1552                                                      
CONECT 1560 1561 1566 1548                                            
CONECT 1561 1564 1562 1567 1560                                       
CONECT 1562 1563 1563 1561 1574                                       
CONECT 1563 1562 1562                                                 
CONECT 1564 1568 1569 1565 1561                                       
CONECT 1565 1571 1570 1564 1566                                       
CONECT 1566 1565 1573 1572 1560                                       
CONECT 1567 1561                                                      
CONECT 1568 1564                                                      
CONECT 1569 1564                                                      
CONECT 1570 1565                                                      
CONECT 1571 1565                                                      
CONECT 1572 1566                                                      
CONECT 1573 1566                                                      
CONECT 1574 1562 1575 1582                                            
CONECT 1575 1576 1583 1574 1578                                       
CONECT 1576 1593 1577 1577 1575                                       
CONECT 1577 1576 1576                                                 
CONECT 1578 1575 1585 1584 1579                                       
CONECT 1579 1578 1586 1581 1580                                       
CONECT 1580 1579 1589 1587 1588                                       
CONECT 1581 1590 1579 1592 1591                                       
CONECT 1582 1574                                                      
CONECT 1583 1575                                                      
CONECT 1584 1578                                                      
CONECT 1585 1578                                                      
CONECT 1586 1579                                                      
CONECT 1587 1580                                                      
CONECT 1588 1580                                                      
CONECT 1589 1580                                                      
CONECT 1590 1581                                                      
CONECT 1591 1581                                                      
CONECT 1592 1581                                                      
CONECT 1593 1594 1601 1576                                            
CONECT 1594 1602 1597 1593 1595                                       
CONECT 1595 1594 1596 1596 1612                                       
CONECT 1596 1595 1595                                                 
CONECT 1597 1598 1604 1594 1603                                       
CONECT 1598 1600 1599 1605 1597                                       
CONECT 1599 1607 1606 1598 1608                                       
CONECT 1600 1610 1611 1609 1598                                       
CONECT 1601 1593                                                      
CONECT 1602 1594                                                      
CONECT 1603 1597                                                      
CONECT 1604 1597                                                      
CONECT 1605 1598                                                      
CONECT 1606 1599                                                      
CONECT 1607 1599                                                      
CONECT 1608 1599                                                      
CONECT 1609 1600                                                      
CONECT 1610 1600                                                      
CONECT 1611 1600                                                      
CONECT 1612 1595 1618 1613                                            
CONECT 1613 1612 1614 1619 1616                                       
CONECT 1614 1623 1615 1615 1613                                       
CONECT 1615 1614 1614                                                 
CONECT 1616 1613 1620 1617 1621                                       
CONECT 1617 1622 1616                                                 
CONECT 1618 1612                                                      
CONECT 1619 1613                                                      
CONECT 1620 1616                                                      
CONECT 1621 1616                                                      
CONECT 1622 1617                                                      
CONECT 1623 1631 1624 1614                                            
CONECT 1624 1625 1623 1632 1627                                       
CONECT 1625 1642 1626 1626 1624                                       
CONECT 1626 1625 1625                                                 
CONECT 1627 1624 1628 1629 1633                                       
CONECT 1628 1635 1630 1627 1634                                       
CONECT 1629 1638 1627 1637 1636                                       
CONECT 1630 1641 1640 1628 1639                                       
CONECT 1631 1623                                                      
CONECT 1632 1624                                                      
CONECT 1633 1627                                                      
CONECT 1634 1628                                                      
CONECT 1635 1628                                                      
CONECT 1636 1629                                                      
CONECT 1637 1629                                                      
CONECT 1638 1629                                                      
CONECT 1639 1630                                                      
CONECT 1640 1630                                                      
CONECT 1641 1630                                                      
CONECT 1642 1643 1649 1625                                            
CONECT 1643 1644 1646 1650 1642                                       
CONECT 1644 1645 1645 1658 1643                                       
CONECT 1645 1644 1644                                                 
CONECT 1646 1651 1648 1647 1643                                       
CONECT 1647 1646 1653 1652 1654                                       
CONECT 1648 1655 1646 1656 1657                                       
CONECT 1649 1642                                                      
CONECT 1650 1643                                                      
CONECT 1651 1646                                                      
CONECT 1652 1647                                                      
CONECT 1653 1647                                                      
CONECT 1654 1647                                                      
CONECT 1655 1648                                                      
CONECT 1656 1648                                                      
CONECT 1657 1648                                                      
CONECT 1658 1659 1644 1664                                            
CONECT 1659 1665 1662 1660 1658                                       
CONECT 1660 1661 1661 1659 1669                                       
CONECT 1661 1660 1660                                                 
CONECT 1662 1663 1667 1659 1666                                       
CONECT 1663 1668 1662                                                 
CONECT 1664 1658                                                      
CONECT 1665 1659                                                      
CONECT 1666 1662                                                      
CONECT 1667 1662                                                      
CONECT 1668 1663                                                      
CONECT 1669 1660 1670 1680                                            
CONECT 1670 1669 1671 1681 1673                                       
CONECT 1671 1693 1672 1672 1670                                       
CONECT 1672 1671 1671                                                 
CONECT 1673 1670 1682 1683 1674                                       
CONECT 1674 1673 1685 1684 1675                                       
CONECT 1675 1674 1686 1687 1676                                       
CONECT 1676 1675 1688 1677                                            
CONECT 1677 1676 1678 1678 1679                                       
CONECT 1678 1689 1677 1677 1690                                       
CONECT 1679 1677 1691 1692                                            
CONECT 1680 1669                                                      
CONECT 1681 1670                                                      
CONECT 1682 1673                                                      
CONECT 1683 1673                                                      
CONECT 1684 1674                                                      
CONECT 1685 1674                                                      
CONECT 1686 1675                                                      
CONECT 1687 1675                                                      
CONECT 1688 1676                                                      
CONECT 1689 1678                                                      
CONECT 1690 1678                                                      
CONECT 1691 1679                                                      
CONECT 1692 1679                                                      
CONECT 1693 1694 1701 1671                                            
CONECT 1694 1695 1697 1693 1702                                       
CONECT 1695 1696 1696 1710 1694                                       
CONECT 1696 1695 1695                                                 
CONECT 1697 1703 1704 1694 1698                                       
CONECT 1698 1697 1699 1706 1705                                       
CONECT 1699 1700 1698                                                 
CONECT 1700 1709 1708 1699 1707                                       
CONECT 1701 1693                                                      
CONECT 1702 1694                                                      
CONECT 1703 1697                                                      
CONECT 1704 1697                                                      
CONECT 1705 1698                                                      
CONECT 1706 1698                                                      
CONECT 1707 1700                                                      
CONECT 1708 1700                                                      
CONECT 1709 1700                                                      
CONECT 1710 1711 1695 1718                                            
CONECT 1711 1712 1719 1714 1710                                       
CONECT 1712 1724 1713 1713 1711                                       
CONECT 1713 1712 1712                                                 
CONECT 1714 1720 1711 1715 1721                                       
CONECT 1715 1716 1716 1714 1717                                       
CONECT 1716 1715 1715                                                 
CONECT 1717 1715 1723 1722                                            
CONECT 1718 1710                                                      
CONECT 1719 1711                                                      
CONECT 1720 1714                                                      
CONECT 1721 1714                                                      
CONECT 1722 1717                                                      
CONECT 1723 1717                                                      
CONECT 1724 1725 1731 1712                                            
CONECT 1725 1728 1732 1726 1724                                       
CONECT 1726 1725 1727 1727 1741                                       
CONECT 1727 1726 1726                                                 
CONECT 1728 1729 1734 1733 1725                                       
CONECT 1729 1735 1736 1730 1728                                       
CONECT 1730 1737 1737 1729 1738                                       
CONECT 1731 1724                                                      
CONECT 1732 1725                                                      
CONECT 1733 1728                                                      
CONECT 1734 1728                                                      
CONECT 1735 1729                                                      
CONECT 1736 1729                                                      
CONECT 1737 1730 1730                                                 
CONECT 1738 1730 1739 1740                                            
CONECT 1739 1738                                                      
CONECT 1740 1738                                                      
CONECT 1741 1726 1746 1742                                            
CONECT 1742 1747 1741 1745 1743                                       
CONECT 1743 1742 1744 1744 1751                                       
CONECT 1744 1743 1743                                                 
CONECT 1745 1749 1742 1750 1748                                       
CONECT 1746 1741                                                      
CONECT 1747 1742                                                      
CONECT 1748 1745                                                      
CONECT 1749 1745                                                      
CONECT 1750 1745                                                      
CONECT 1751 1743 1758 1752                                            
CONECT 1752 1751 1753 1759 1755                                       
CONECT 1753 1765 1754 1754 1752                                       
CONECT 1754 1753 1753                                                 
CONECT 1755 1752 1760 1756 1757                                       
CONECT 1756 1755 1764                                                 
CONECT 1757 1755 1763 1762 1761                                       
CONECT 1758 1751                                                      
CONECT 1759 1752                                                      
CONECT 1760 1755                                                      
CONECT 1761 1757                                                      
CONECT 1762 1757                                                      
CONECT 1763 1757                                                      
CONECT 1764 1756                                                      
CONECT 1765 1766 1772 1753                                            
CONECT 1766 1769 1767 1765 1773                                       
CONECT 1767 1781 1768 1768 1766                                       
CONECT 1768 1767 1767                                                 
CONECT 1769 1770 1774 1771 1766                                       
CONECT 1770 1776 1775 1777 1769                                       
CONECT 1771 1769 1778 1779 1780                                       
CONECT 1772 1765                                                      
CONECT 1773 1766                                                      
CONECT 1774 1769                                                      
CONECT 1775 1770                                                      
CONECT 1776 1770                                                      
CONECT 1777 1770                                                      
CONECT 1778 1771                                                      
CONECT 1779 1771                                                      
CONECT 1780 1771                                                      
CONECT 1781 1782 1788 1767                                            
CONECT 1782 1785 1789 1781 1783                                       
CONECT 1783 1782 1784 1784 1795                                       
CONECT 1784 1783 1783                                                 
CONECT 1785 1786 1787 1790 1782                                       
CONECT 1786 1794 1785                                                 
CONECT 1787 1793 1791 1792 1785                                       
CONECT 1788 1781                                                      
CONECT 1789 1782                                                      
CONECT 1790 1785                                                      
CONECT 1791 1787                                                      
CONECT 1792 1787                                                      
CONECT 1793 1787                                                      
CONECT 1794 1786                                                      
CONECT 1795 1783 1801 1796                                            
CONECT 1796 1795 1802 1797 1799                                       
CONECT 1797 1796 1798 1798 1806                                       
CONECT 1798 1797 1797                                                 
CONECT 1799 1796 1800 1803 1804                                       
CONECT 1800 1805 1799                                                 
CONECT 1801 1795                                                      
CONECT 1802 1796                                                      
CONECT 1803 1799                                                      
CONECT 1804 1799                                                      
CONECT 1805 1800                                                      
CONECT 1806 1797 1813 1807                                            
CONECT 1807 1806 1808 1810 1814                                       
CONECT 1808 1822 1809 1809 1807                                       
CONECT 1809 1808 1808                                                 
CONECT 1810 1815 1807 1811 1812                                       
CONECT 1811 1818 1810 1817 1816                                       
CONECT 1812 1810 1821 1820 1819                                       
CONECT 1813 1806                                                      
CONECT 1814 1807                                                      
CONECT 1815 1810                                                      
CONECT 1816 1811                                                      
CONECT 1817 1811                                                      
CONECT 1818 1811                                                      
CONECT 1819 1812                                                      
CONECT 1820 1812                                                      
CONECT 1821 1812                                                      
CONECT 1822 1823 1830 1808                                            
CONECT 1823 1826 1824 1831 1822                                       
CONECT 1824 1841 1825 1825 1823                                       
CONECT 1825 1824 1824                                                 
CONECT 1826 1833 1827 1832 1823                                       
CONECT 1827 1828 1829 1826 1834                                       
CONECT 1828 1835 1836 1837 1827                                       
CONECT 1829 1840 1839 1827 1838                                       
CONECT 1830 1822                                                      
CONECT 1831 1823                                                      
CONECT 1832 1826                                                      
CONECT 1833 1826                                                      
CONECT 1834 1827                                                      
CONECT 1835 1828                                                      
CONECT 1836 1828                                                      
CONECT 1837 1828                                                      
CONECT 1838 1829                                                      
CONECT 1839 1829                                                      
CONECT 1840 1829                                                      
CONECT 1841 1850 1842 1824                                            
CONECT 1842 1851 1845 1841 1843                                       
CONECT 1843 1842 1844 1844 1856                                       
CONECT 1844 1843 1843                                                 
CONECT 1845 1852 1846 1842 1853                                       
CONECT 1846 1855 1847 1845 1854                                       
CONECT 1847 1849 1849 1846 1848                                       
CONECT 1848 1847                                                      
CONECT 1849 1847 1847                                                 
CONECT 1850 1841                                                      
CONECT 1851 1842                                                      
CONECT 1852 1845                                                      
CONECT 1853 1845                                                      
CONECT 1854 1846                                                      
CONECT 1855 1846                                                      
CONECT 1856 1843 1868 1857                                            
CONECT 1857 1856 1869 1858 1860                                       
CONECT 1858 1877 1857 1859 1859                                       
CONECT 1859 1858 1858                                                 
CONECT 1860 1857 1861 1870 1871                                       
CONECT 1861 1862 1862 1860 1863                                       
CONECT 1862 1872 1864 1861 1861                                       
CONECT 1863 1861 1865 1865 1873                                       
CONECT 1864 1874 1862 1866 1866                                       
CONECT 1865 1866 1863 1863 1875                                       
CONECT 1866 1864 1864 1867 1865                                       
CONECT 1867 1866 1876                                                 
CONECT 1868 1856                                                      
CONECT 1869 1857                                                      
CONECT 1870 1860                                                      
CONECT 1871 1860                                                      
CONECT 1872 1862                                                      
CONECT 1873 1863                                                      
CONECT 1874 1864                                                      
CONECT 1875 1865                                                      
CONECT 1876 1867                                                      
CONECT 1877 1885 1878 1858                                            
CONECT 1878 1879 1881 1877 1886                                       
CONECT 1879 1896 1880 1880 1878                                       
CONECT 1880 1879 1879                                                 
CONECT 1881 1887 1878 1888 1882                                       
CONECT 1882 1881 1889 1883 1884                                       
CONECT 1883 1892 1882 1890 1891                                       
CONECT 1884 1882 1893 1895 1894                                       
CONECT 1885 1877                                                      
CONECT 1886 1878                                                      
CONECT 1887 1881                                                      
CONECT 1888 1881                                                      
CONECT 1889 1882                                                      
CONECT 1890 1883                                                      
CONECT 1891 1883                                                      
CONECT 1892 1883                                                      
CONECT 1893 1884                                                      
CONECT 1894 1884                                                      
CONECT 1895 1884                                                      
CONECT 1896 1897 1902 1879                                            
CONECT 1897 1900 1903 1898 1896                                       
CONECT 1898 1897 1899 1899 1907                                       
CONECT 1899 1898 1898                                                 
CONECT 1900 1901 1905 1904 1897                                       
CONECT 1901 1906 1900                                                 
CONECT 1902 1896                                                      
CONECT 1903 1897                                                      
CONECT 1904 1900                                                      
CONECT 1905 1900                                                      
CONECT 1906 1901                                                      
CONECT 1907 1898 1913 1908                                            
CONECT 1908 1907 1914 1911 1909                                       
CONECT 1909 1908 1910 1910 1921                                       
CONECT 1910 1909 1909                                                 
CONECT 1911 1912 1908 1916 1915                                       
CONECT 1912 1917 1917 1918 1911                                       
CONECT 1913 1907                                                      
CONECT 1914 1908                                                      
CONECT 1915 1911                                                      
CONECT 1916 1911                                                      
CONECT 1917 1912 1912                                                 
CONECT 1918 1920 1912 1919                                            
CONECT 1919 1918                                                      
CONECT 1920 1918                                                      
CONECT 1921 1909 1935 1922                                            
CONECT 1922 1921 1923 1936 1925                                       
CONECT 1923 1945 1924 1924 1922                                       
CONECT 1924 1923 1923                                                 
CONECT 1925 1922 1938 1937 1926                                       
CONECT 1926 1925 1928 1927 1927                                       
CONECT 1927 1926 1926 1939 1929                                       
CONECT 1928 1931 1931 1926 1930                                       
CONECT 1929 1927 1930 1940                                            
CONECT 1930 1928 1929 1932 1932                                       
CONECT 1931 1941 1933 1928 1928                                       
CONECT 1932 1934 1930 1930 1942                                       
CONECT 1933 1943 1931 1934 1934                                       
CONECT 1934 1933 1933 1944 1932                                       
CONECT 1935 1921                                                      
CONECT 1936 1922                                                      
CONECT 1937 1925                                                      
CONECT 1938 1925                                                      
CONECT 1939 1927                                                      
CONECT 1940 1929                                                      
CONECT 1941 1931                                                      
CONECT 1942 1932                                                      
CONECT 1943 1933                                                      
CONECT 1944 1934                                                      
CONECT 1945 1946 1956 1923                                            
CONECT 1946 1949 1947 1957 1945                                       
CONECT 1947 1965 1948 1948 1946                                       
CONECT 1948 1947 1947                                                 
CONECT 1949 1950 1959 1958 1946                                       
CONECT 1950 1952 1952 1951 1949                                       
CONECT 1951 1953 1953 1950 1960                                       
CONECT 1952 1954 1961 1950 1950
[truncated: 90,530 more chars]
