# Supplementary material for: Computational identification of host genomic biomarkers highlighting their functions, pathways and regulators that influence SARS-CoV-2 infections and drug repurposing
Source: Sci Rep. 2022 Mar 11;12:4279. doi: 10.1038/s41598-022-08073-8 (PMC8915158; doi:10.1038/s41598-022-08073-8)
Supplement: Supplementary file 4 — Supplementary Information 4. [file 41598_2022_8073_MOESM4_ESM.zip › Supplementary File_S4/STAT1_pH_7.pdb]

COMPND    C:\Users\NHM-LAB\Downloads\STAT1_pH_7.pqr 
AUTHOR    GENERATED BY OPEN BABEL 3.1.1
ATOM      1  N   LEU A 136      75.936  31.082  66.449  1.00  0.00           N  
ATOM      2  CA  LEU A 136      74.831  31.591  65.589  1.00  0.00           C  
ATOM      3  C   LEU A 136      73.863  30.470  65.246  1.00  0.00           C  
ATOM      4  O   LEU A 136      72.741  30.715  64.802  1.00  0.00           O  
ATOM      5  CB  LEU A 136      75.391  32.177  64.288  1.00  0.00           C  
ATOM      6  CG  LEU A 136      76.404  33.321  64.374  1.00  0.00           C  
ATOM      7  CD1 LEU A 136      76.714  33.820  62.963  1.00  0.00           C  
ATOM      8  CD2 LEU A 136      75.840  34.453  65.231  1.00  0.00           C  
ATOM      9  H1  LEU A 136      76.553  31.834  66.668  1.00  0.00           H  
ATOM     10  HA  LEU A 136      74.343  32.298  66.105  1.00  0.00           H  
ATOM     11  HB2 LEU A 136      75.834  31.426  63.783  1.00  0.00           H  
ATOM     12  HB3 LEU A 136      74.612  32.510  63.745  1.00  0.00           H  
ATOM     13  HG  LEU A 136      77.238  32.987  64.795  1.00  0.00           H  
ATOM     14 HD11 LEU A 136      75.872  34.146  62.535  1.00  0.00           H  
ATOM     15 HD12 LEU A 136      77.375  34.567  63.014  1.00  0.00           H  
ATOM     16 HD13 LEU A 136      77.096  33.071  62.423  1.00  0.00           H  
ATOM     17 HD21 LEU A 136      75.651  34.110  66.151  1.00  0.00           H  
ATOM     18 HD22 LEU A 136      76.508  35.195  65.281  1.00  0.00           H  
ATOM     19 HD23 LEU A 136      74.994  34.791  64.819  1.00  0.00           H  
ATOM     20  H2  LEU A 136      75.551  30.706  67.288  1.00  0.00           H  
ATOM     21  H3  LEU A 136      76.432  30.371  65.957  1.00  0.00           H  
ATOM     22  N   ASP A 137      74.312  29.239  65.451  1.00  0.00           N  
ATOM     23  CA  ASP A 137      73.508  28.057  65.159  1.00  0.00           C  
ATOM     24  C   ASP A 137      72.057  28.171  65.621  1.00  0.00           C  
ATOM     25  O   ASP A 137      71.141  28.199  64.797  1.00  0.00           O  
ATOM     26  CB  ASP A 137      74.149  26.824  65.794  1.00  0.00           C  
ATOM     27  CG  ASP A 137      73.305  25.589  65.625  1.00  0.00           C  
ATOM     28  OD1 ASP A 137      73.048  25.201  64.467  1.00  0.00           O  
ATOM     29  OD2 ASP A 137      72.890  25.012  66.652  1.00  0.00           O  
ATOM     30  H   ASP A 137      75.280  29.188  65.835  1.00  0.00           H  
ATOM     31  HA  ASP A 137      73.488  27.952  64.148  1.00  0.00           H  
ATOM     32  HB2 ASP A 137      75.029  26.678  65.356  1.00  0.00           H  
ATOM     33  HB3 ASP A 137      74.268  27.006  66.763  1.00  0.00           H  
ATOM     34  N   LYS A 138      71.852  28.226  66.936  1.00  0.00           N  
ATOM     35  CA  LYS A 138      70.509  28.337  67.496  1.00  0.00           C  
ATOM     36  C   LYS A 138      69.721  29.457  66.841  1.00  0.00           C  
ATOM     37  O   LYS A 138      68.535  29.305  66.559  1.00  0.00           O  
ATOM     38  CB  LYS A 138      70.556  28.574  69.012  1.00  0.00           C  
ATOM     39  CG  LYS A 138      71.041  27.379  69.828  1.00  0.00           C  
ATOM     40  CD  LYS A 138      70.876  27.621  71.325  1.00  0.00           C  
ATOM     41  CE  LYS A 138      71.282  26.393  72.131  1.00  0.00           C  
ATOM     42  NZ  LYS A 138      71.086  26.603  73.592  1.00  0.00           N  
ATOM     43  H   LYS A 138      72.713  28.184  67.513  1.00  0.00           H  
ATOM     44  HA  LYS A 138      70.022  27.465  67.345  1.00  0.00           H  
ATOM     45  HB2 LYS A 138      71.171  29.342  69.187  1.00  0.00           H  
ATOM     46  HB3 LYS A 138      69.633  28.809  69.318  1.00  0.00           H  
ATOM     47  HG2 LYS A 138      70.509  26.573  69.571  1.00  0.00           H  
ATOM     48  HG3 LYS A 138      72.007  27.221  69.631  1.00  0.00           H  
ATOM     49  HD2 LYS A 138      71.456  28.382  71.593  1.00  0.00           H  
ATOM     50  HD3 LYS A 138      69.923  27.823  71.515  1.00  0.00           H  
ATOM     51  HE2 LYS A 138      70.728  25.612  71.833  1.00  0.00           H  
ATOM     52  HE3 LYS A 138      72.249  26.194  71.953  1.00  0.00           H  
ATOM     53  HZ1 LYS A 138      71.009  25.716  74.047  1.00  0.00           H  
ATOM     54  HZ2 LYS A 138      71.868  27.103  73.963  1.00  0.00           H  
ATOM     55  HZ3 LYS A 138      70.250  27.130  73.742  1.00  0.00           H  
ATOM     56  N   GLN A 139      70.374  30.585  66.603  1.00  0.00           N  
ATOM     57  CA  GLN A 139      69.692  31.700  65.968  1.00  0.00           C  
ATOM     58  C   GLN A 139      69.142  31.246  64.617  1.00  0.00           C  
ATOM     59  O   GLN A 139      67.934  31.282  64.372  1.00  0.00           O  
ATOM     60  CB  GLN A 139      70.655  32.874  65.780  1.00  0.00           C  
ATOM     61  CG  GLN A 139      71.302  33.348  67.073  1.00  0.00           C  
ATOM     62  CD  GLN A 139      71.936  34.720  66.940  1.00  0.00           C  
ATOM     63  H   GLN A 139      71.360  30.599  66.894  1.00  0.00           H  
ATOM     64  HA  GLN A 139      68.915  31.960  66.540  1.00  0.00           H  
ATOM     65  HB2 GLN A 139      71.382  32.596  65.152  1.00  0.00           H  
ATOM     66  HB3 GLN A 139      70.151  33.643  65.384  1.00  0.00           H  
ATOM     67  HG2 GLN A 139      70.602  33.388  67.785  1.00  0.00           H  
ATOM     68  HG3 GLN A 139      72.010  32.693  67.336  1.00  0.00           H  
ATOM     69  OE1 GLN A 139      72.808  34.942  66.098  1.00  0.00           O  
ATOM     70  NE2 GLN A 139      71.498  35.652  67.780  1.00  0.00           N  
ATOM     71 HE21 GLN A 139      71.886  36.594  67.761  1.00  0.00           H  
ATOM     72 HE22 GLN A 139      70.766  35.411  68.445  1.00  0.00           H  
ATOM     73  N   LYS A 140      70.048  30.801  63.754  1.00  0.00           N  
ATOM     74  CA  LYS A 140      69.704  30.325  62.422  1.00  0.00           C  
ATOM     75  C   LYS A 140      68.528  29.348  62.433  1.00  0.00           C  
ATOM     76  O   LYS A 140      67.693  29.363  61.534  1.00  0.00           O  
ATOM     77  CB  LYS A 140      70.937  29.665  61.806  1.00  0.00           C  
ATOM     78  CG  LYS A 140      72.163  30.579  61.832  1.00  0.00           C  
ATOM     79  CD  LYS A 140      73.440  29.882  61.359  1.00  0.00           C  
ATOM     80  CE  LYS A 140      74.647  30.825  61.449  1.00  0.00           C  
ATOM     81  NZ  LYS A 140      75.937  30.193  61.032  1.00  0.00           N  
ATOM     82  H   LYS A 140      71.031  30.822  64.115  1.00  0.00           H  
ATOM     83  HA  LYS A 140      69.454  31.120  61.844  1.00  0.00           H  
ATOM     84  HB2 LYS A 140      71.149  28.848  62.324  1.00  0.00           H  
ATOM     85  HB3 LYS A 140      70.736  29.443  60.861  1.00  0.00           H  
ATOM     86  HG2 LYS A 140      71.990  31.371  61.237  1.00  0.00           H  
ATOM     87  HG3 LYS A 140      72.305  30.907  62.771  1.00  0.00           H  
ATOM     88  HD2 LYS A 140      73.611  29.098  61.939  1.00  0.00           H  
ATOM     89  HD3 LYS A 140      73.326  29.608  60.414  1.00  0.00           H  
ATOM     90  HE2 LYS A 140      74.470  31.628  60.864  1.00  0.00           H  
ATOM     91  HE3 LYS A 140      74.732  31.147  62.402  1.00  0.00           H  
ATOM     92  HZ1 LYS A 140      76.430  29.888  61.845  1.00  0.00           H  
ATOM     93  HZ2 LYS A 140      75.743  29.412  60.441  1.00  0.00           H  
ATOM     94  HZ3 LYS A 140      76.486  30.864  60.536  1.00  0.00           H  
ATOM     95  N   GLU A 141      68.454  28.505  63.453  1.00  0.00           N  
ATOM     96  CA  GLU A 141      67.369  27.538  63.538  1.00  0.00           C  
ATOM     97  C   GLU A 141      66.051  28.193  63.916  1.00  0.00           C  
ATOM     98  O   GLU A 141      64.987  27.758  63.484  1.00  0.00           O  
ATOM     99  CB  GLU A 141      67.705  26.440  64.549  1.00  0.00           C  
ATOM    100  CG  GLU A 141      66.652  25.337  64.627  1.00  0.00           C  
ATOM    101  CD  GLU A 141      67.086  24.166  65.492  1.00  0.00           C  
ATOM    102  OE1 GLU A 141      67.310  24.363  66.706  1.00  0.00           O  
ATOM    103  OE2 GLU A 141      67.209  23.045  64.953  1.00  0.00           O  
ATOM    104  H   GLU A 141      69.205  28.591  64.155  1.00  0.00           H  
ATOM    105  HA  GLU A 141      67.267  27.065  62.649  1.00  0.00           H  
ATOM    106  HB2 GLU A 141      68.549  26.023  64.271  1.00  0.00           H  
ATOM    107  HB3 GLU A 141      67.765  26.855  65.436  1.00  0.00           H  
ATOM    108  HG2 GLU A 141      65.839  25.718  65.027  1.00  0.00           H  
ATOM    109  HG3 GLU A 141      66.497  24.995  63.719  1.00  0.00           H  
ATOM    110  N   LEU A 142      66.117  29.230  64.737  1.00  0.00           N  
ATOM    111  CA  LEU A 142      64.909  29.932  65.141  1.00  0.00           C  
ATOM    112  C   LEU A 142      64.433  30.735  63.950  1.00  0.00           C  
ATOM    113  O   LEU A 142      63.261  31.081  63.838  1.00  0.00           O  
ATOM    114  CB  LEU A 142      65.204  30.872  66.310  1.00  0.00           C  
ATOM    115  CG  LEU A 142      64.114  31.884  66.657  1.00  0.00           C  
ATOM    116  CD1 LEU A 142      62.808  31.182  66.973  1.00  0.00           C  
ATOM    117  CD2 LEU A 142      64.583  32.715  67.823  1.00  0.00           C  
ATOM    118  H   LEU A 142      67.066  29.486  65.053  1.00  0.00           H  
ATOM    119  HA  LEU A 142      64.212  29.263  65.375  1.00  0.00           H  
ATOM    120  HB2 LEU A 142      65.359  30.312  67.121  1.00  0.00           H  
ATOM    121  HB3 LEU A 142      66.029  31.386  66.088  1.00  0.00           H  
ATOM    122  HG  LEU A 142      63.983  32.499  65.878  1.00  0.00           H  
ATOM    123 HD11 LEU A 142      62.936  30.568  67.753  1.00  0.00           H  
ATOM    124 HD12 LEU A 142      62.106  31.860  67.198  1.00  0.00           H  
ATOM    125 HD13 LEU A 142      62.510  30.650  66.179  1.00  0.00           H  
ATOM    126 HD21 LEU A 142      65.428  33.199  67.581  1.00  0.00           H  
ATOM    127 HD22 LEU A 142      63.880  33.388  68.068  1.00  0.00           H  
ATOM    128 HD23 LEU A 142      64.760  32.125  68.615  1.00  0.00           H  
ATOM    129  N   ASP A 143      65.359  31.024  63.049  1.00  0.00           N  
ATOM    130  CA  ASP A 143      65.038  31.800  61.864  1.00  0.00           C  
ATOM    131  C   ASP A 143      64.089  31.021  60.952  1.00  0.00           C  
ATOM    132  O   ASP A 143      63.178  31.589  60.352  1.00  0.00           O  
ATOM    133  CB  ASP A 143      66.322  32.137  61.115  1.00  0.00           C  
ATOM    134  CG  ASP A 143      66.326  33.544  60.594  1.00  0.00           C  
ATOM    135  OD1 ASP A 143      65.446  33.885  59.775  1.00  0.00           O  
ATOM    136  OD2 ASP A 143      67.212  34.313  61.018  1.00  0.00           O  
ATOM    137  H   ASP A 143      66.306  30.658  63.258  1.00  0.00           H  
ATOM    138  HA  ASP A 143      64.543  32.622  62.165  1.00  0.00           H  
ATOM    139  HB2 ASP A 143      67.083  32.021  61.745  1.00  0.00           H  
ATOM    140  HB3 ASP A 143      66.405  31.506  60.352  1.00  0.00           H  
ATOM    141  N   SER A 144      64.306  29.715  60.855  1.00  0.00           N  
ATOM    142  CA  SER A 144      63.466  28.882  60.017  1.00  0.00           C  
ATOM    143  C   SER A 144      62.127  28.638  60.698  1.00  0.00           C  
ATOM    144  O   SER A 144      61.096  28.574  60.037  1.00  0.00           O  
ATOM    145  CB  SER A 144      64.148  27.544  59.724  1.00  0.00           C  
ATOM    146  OG  SER A 144      64.211  26.734  60.885  1.00  0.00           O  
ATOM    147  H   SER A 144      65.101  29.359  61.413  1.00  0.00           H  
ATOM    148  HA  SER A 144      63.290  29.373  59.159  1.00  0.00           H  
ATOM    149  HB2 SER A 144      63.628  27.065  59.022  1.00  0.00           H  
ATOM    150  HB3 SER A 144      65.074  27.721  59.401  1.00  0.00           H  
ATOM    151  HG  SER A 144      64.498  27.290  61.664  1.00  0.00           H  
ATOM    152  N   LYS A 145      62.130  28.489  62.017  1.00  0.00           N  
ATOM    153  CA  LYS A 145      60.873  28.263  62.706  1.00  0.00           C  
ATOM    154  C   LYS A 145      59.943  29.423  62.423  1.00  0.00           C  
ATOM    155  O   LYS A 145      58.732  29.233  62.319  1.00  0.00           O  
ATOM    156  CB  LYS A 145      61.069  28.135  64.214  1.00  0.00           C  
ATOM    157  CG  LYS A 145      61.670  26.841  64.681  1.00  0.00           C  
ATOM    158  CD  LYS A 145      61.642  26.829  66.196  1.00  0.00           C  
ATOM    159  CE  LYS A 145      62.154  25.524  66.777  1.00  0.00           C  
ATOM    160  NZ  LYS A 145      62.104  25.555  68.268  1.00  0.00           N  
ATOM    161  H   LYS A 145      63.044  28.545  62.473  1.00  0.00           H  
ATOM    162  HA  LYS A 145      60.457  27.421  62.360  1.00  0.00           H  
ATOM    163  HB2 LYS A 145      61.663  28.891  64.513  1.00  0.00           H  
ATOM    164  HB3 LYS A 145      60.169  28.248  64.652  1.00  0.00           H  
ATOM    165  HG2 LYS A 145      61.132  26.082  64.344  1.00  0.00           H  
ATOM    166  HG3 LYS A 145      62.609  26.779  64.377  1.00  0.00           H  
ATOM    167  HD2 LYS A 145      62.216  27.574  66.536  1.00  0.00           H  
ATOM    168  HD3 LYS A 145      60.701  26.965  66.504  1.00  0.00           H  
ATOM    169  HE2 LYS A 145      61.585  24.773  66.446  1.00  0.00           H  
ATOM    170  HE3 LYS A 145      63.099  25.383  66.484  1.00  0.00           H  
ATOM    171  HZ1 LYS A 145      62.161  26.502  68.580  1.00  0.00           H  
ATOM    172  HZ2 LYS A 145      61.245  25.150  68.578  1.00  0.00           H  
ATOM    173  HZ3 LYS A 145      62.873  25.034  68.635  1.00  0.00           H  
ATOM    174  N   VAL A 146      60.507  30.624  62.301  1.00  0.00           N  
ATOM    175  CA  VAL A 146      59.699  31.804  62.020  1.00  0.00           C  
ATOM    176  C   VAL A 146      59.252  31.816  60.564  1.00  0.00           C  
ATOM    177  O   VAL A 146      58.100  32.109  60.277  1.00  0.00           O  
ATOM    178  CB  VAL A 146      60.455  33.104  62.337  1.00  0.00           C  
ATOM    179  CG1 VAL A 146      59.680  34.297  61.821  1.00  0.00           C  
ATOM    180  CG2 VAL A 146      60.634  33.234  63.834  1.00  0.00           C  
ATOM    181  H   VAL A 146      61.532  30.642  62.420  1.00  0.00           H  
ATOM    182  HA  VAL A 146      58.876  31.766  62.597  1.00  0.00           H  
ATOM    183  HB  VAL A 146      61.319  33.079  61.844  1.00  0.00           H  
ATOM    184 HG11 VAL A 146      60.074  35.141  62.189  1.00  0.00           H  
ATOM    185 HG12 VAL A 146      59.724  34.322  60.821  1.00  0.00           H  
ATOM    186 HG13 VAL A 146      58.723  34.228  62.107  1.00  0.00           H  
ATOM    187 HG21 VAL A 146      61.397  32.658  64.131  1.00  0.00           H  
ATOM    188 HG22 VAL A 146      60.827  34.189  64.066  1.00  0.00           H  
ATOM    189 HG23 VAL A 146      59.796  32.942  64.298  1.00  0.00           H  
ATOM    190  N   ARG A 147      60.152  31.511  59.639  1.00  0.00           N  
ATOM    191  CA  ARG A 147      59.749  31.461  58.242  1.00  0.00           C  
ATOM    192  C   ARG A 147      58.658  30.407  58.121  1.00  0.00           C  
ATOM    193  O   ARG A 147      57.668  30.604  57.420  1.00  0.00           O  
ATOM    194  CB  ARG A 147      60.942  31.123  57.341  1.00  0.00           C  
ATOM    195  CG  ARG A 147      61.784  32.349  56.972  1.00  0.00           C  
ATOM    196  CD  ARG A 147      62.150  33.193  58.195  1.00  0.00           C  
ATOM    197  NE  ARG A 147      62.776  34.461  57.820  1.00  0.00           N  
ATOM    198  CZ  ARG A 147      63.121  35.418  58.682  1.00  0.00           C  
ATOM    199  NH1 ARG A 147      62.897  35.256  59.980  1.00  0.00           N  
ATOM    200  NH2 ARG A 147      63.681  36.543  58.245  1.00  0.00           N  
ATOM    201  H   ARG A 147      61.099  31.325  59.978  1.00  0.00           H  
ATOM    202  HA  ARG A 147      59.374  32.343  57.979  1.00  0.00           H  
ATOM    203  HB2 ARG A 147      61.527  30.485  57.822  1.00  0.00           H  
ATOM    204  HB3 ARG A 147      60.598  30.726  56.502  1.00  0.00           H  
ATOM    205  HG2 ARG A 147      62.631  32.049  56.538  1.00  0.00           H  
ATOM    206  HG3 ARG A 147      61.268  32.926  56.343  1.00  0.00           H  
ATOM    207  HD2 ARG A 147      61.313  33.375  58.703  1.00  0.00           H  
ATOM    208  HD3 ARG A 147      62.783  32.663  58.752  1.00  0.00           H  
ATOM    209  HE  ARG A 147      62.959  34.623  56.842  1.00  0.00           H  
ATOM    210 HH11 ARG A 147      62.491  34.419  60.333  1.00  0.00           H  
ATOM    211 HH12 ARG A 147      63.144  35.993  60.622  1.00  0.00           H  
ATOM    212 HH21 ARG A 147      63.858  36.653  57.263  1.00  0.00           H  
ATOM    213 HH22 ARG A 147      63.923  37.266  58.884  1.00  0.00           H  
ATOM    214  N   ASN A 148      58.826  29.298  58.834  1.00  0.00           N  
ATOM    215  CA  ASN A 148      57.837  28.225  58.815  1.00  0.00           C  
ATOM    216  C   ASN A 148      56.471  28.746  59.233  1.00  0.00           C  
ATOM    217  O   ASN A 148      55.462  28.421  58.617  1.00  0.00           O  
ATOM    218  CB  ASN A 148      58.231  27.093  59.758  1.00  0.00           C  
ATOM    219  CG  ASN A 148      57.236  25.957  59.729  1.00  0.00           C  
ATOM    220  H   ASN A 148      59.699  29.263  59.391  1.00  0.00           H  
ATOM    221  HA  ASN A 148      57.756  27.913  57.863  1.00  0.00           H  
ATOM    222  HB2 ASN A 148      59.121  26.746  59.479  1.00  0.00           H  
ATOM    223  HB3 ASN A 148      58.276  27.456  60.684  1.00  0.00           H  
ATOM    224  OD1 ASN A 148      57.066  25.307  58.704  1.00  0.00           O  
ATOM    225  ND2 ASN A 148      56.558  25.723  60.846  1.00  0.00           N  
ATOM    226 HD21 ASN A 148      56.720  26.298  61.652  1.00  0.00           H  
ATOM    227 HD22 ASN A 148      55.892  24.982  60.886  1.00  0.00           H  
ATOM    228  N   VAL A 149      56.437  29.540  60.296  1.00  0.00           N  
ATOM    229  CA  VAL A 149      55.181  30.101  60.757  1.00  0.00           C  
ATOM    230  C   VAL A 149      54.564  30.928  59.635  1.00  0.00           C  
ATOM    231  O   VAL A 149      53.409  30.703  59.274  1.00  0.00           O  
ATOM    232  CB  VAL A 149      55.370  30.994  62.019  1.00  0.00           C  
ATOM    233  CG1 VAL A 149      54.035  31.633  62.420  1.00  0.00           C  
ATOM    234  CG2 VAL A 149      55.906  30.155  63.171  1.00  0.00           C  
ATOM    235  H   VAL A 149      57.349  29.714  60.746  1.00  0.00           H  
ATOM    236  HA  VAL A 149      54.555  29.349  60.965  1.00  0.00           H  
ATOM    237  HB  VAL A 149      55.982  31.733  61.772  1.00  0.00           H  
ATOM    238 HG11 VAL A 149      54.208  32.383  63.055  1.00  0.00           H  
ATOM    239 HG12 VAL A 149      53.579  31.981  61.603  1.00  0.00           H  
ATOM    240 HG13 VAL A 149      53.461  30.945  62.860  1.00  0.00           H  
ATOM    241 HG21 VAL A 149      56.274  30.760  63.877  1.00  0.00           H  
ATOM    242 HG22 VAL A 149      55.163  29.606  63.552  1.00  0.00           H  
ATOM    243 HG23 VAL A 149      56.630  29.554  62.832  1.00  0.00           H  
ATOM    244  N   LYS A 150      55.328  31.868  59.074  1.00  0.00           N  
ATOM    245  CA  LYS A 150      54.817  32.706  57.991  1.00  0.00           C  
ATOM    246  C   LYS A 150      54.266  31.852  56.846  1.00  0.00           C  
ATOM    247  O   LYS A 150      53.170  32.118  56.357  1.00  0.00           O  
ATOM    248  CB  LYS A 150      55.894  33.652  57.446  1.00  0.00           C  
ATOM    249  CG  LYS A 150      55.381  34.487  56.256  1.00  0.00           C  
ATOM    250  CD  LYS A 150      56.432  35.395  55.603  1.00  0.00           C  
ATOM    251  CE  LYS A 150      56.816  36.577  56.481  1.00  0.00           C  
ATOM    252  NZ  LYS A 150      57.809  37.464  55.807  1.00  0.00           N  
ATOM    253  H   LYS A 150      56.281  31.947  59.462  1.00  0.00           H  
ATOM    254  HA  LYS A 150      54.072  33.282  58.348  1.00  0.00           H  
ATOM    255  HB2 LYS A 150      56.159  34.275  58.164  1.00  0.00           H  
ATOM    256  HB3 LYS A 150      56.659  33.111  57.133  1.00  0.00           H  
ATOM    257  HG2 LYS A 150      55.021  33.855  55.553  1.00  0.00           H  
ATOM    258  HG3 LYS A 150      54.613  35.062  56.575  1.00  0.00           H  
ATOM    259  HD2 LYS A 150      57.250  34.852  55.422  1.00  0.00           H  
ATOM    260  HD3 LYS A 150      56.061  35.742  54.744  1.00  0.00           H  
ATOM    261  HE2 LYS A 150      55.992  37.107  56.691  1.00  0.00           H  
ATOM    262  HE3 LYS A 150      57.211  36.233  57.336  1.00  0.00           H  
ATOM    263  HZ1 LYS A 150      57.386  37.882  55.005  1.00  0.00           H  
ATOM    264  HZ2 LYS A 150      58.100  38.177  56.444  1.00  0.00           H  
ATOM    265  HZ3 LYS A 150      58.599  36.921  55.526  1.00  0.00           H  
ATOM    266  N   ASP A 151      55.012  30.835  56.411  1.00  0.00           N  
ATOM    267  CA  ASP A 151      54.513  29.979  55.343  1.00  0.00           C  
ATOM    268  C   ASP A 151      53.136  29.448  55.714  1.00  0.00           C  
ATOM    269  O   ASP A 151      52.155  29.740  55.035  1.00  0.00           O  
ATOM    270  CB  ASP A 151      55.434  28.784  55.073  1.00  0.00           C  
ATOM    271  CG  ASP A 151      56.786  29.191  54.513  1.00  0.00           C  
ATOM    272  OD1 ASP A 151      56.854  30.233  53.818  1.00  0.00           O  
ATOM    273  OD2 ASP A 151      57.772  28.448  54.742  1.00  0.00           O  
ATOM    274  H   ASP A 151      55.919  30.719  56.873  1.00  0.00           H  
ATOM    275  HA  ASP A 151      54.398  30.553  54.529  1.00  0.00           H  
ATOM    276  HB2 ASP A 151      55.576  28.306  55.933  1.00  0.00           H  
ATOM    277  HB3 ASP A 151      54.982  28.190  54.417  1.00  0.00           H  
ATOM    278  N   LYS A 152      53.058  28.680  56.798  1.00  0.00           N  
ATOM    279  CA  LYS A 152      51.782  28.113  57.227  1.00  0.00           C  
ATOM    280  C   LYS A 152      50.615  29.088  57.266  1.00  0.00           C  
ATOM    281  O   LYS A 152      49.484  28.693  57.020  1.00  0.00           O  
ATOM    282  CB  LYS A 152      51.895  27.444  58.599  1.00  0.00           C  
ATOM    283  CG  LYS A 152      52.754  26.200  58.626  1.00  0.00           C  
ATOM    284  CD  LYS A 152      52.334  25.260  59.746  1.00  0.00           C  
ATOM    285  CE  LYS A 152      53.149  23.973  59.708  1.00  0.00           C  
ATOM    286  NZ  LYS A 152      52.617  22.917  60.630  1.00  0.00           N  
ATOM    287  H   LYS A 152      53.951  28.525  57.293  1.00  0.00           H  
ATOM    288  HA  LYS A 152      51.541  27.344  56.591  1.00  0.00           H  
ATOM    289  HB2 LYS A 152      52.282  28.112  59.237  1.00  0.00           H  
ATOM    290  HB3 LYS A 152      50.971  27.200  58.900  1.00  0.00           H  
ATOM    291  HG2 LYS A 152      52.666  25.718  57.753  1.00  0.00           H  
ATOM    292  HG3 LYS A 152      53.710  26.460  58.766  1.00  0.00           H  
ATOM    293  HD2 LYS A 152      52.490  25.707  60.617  1.00  0.00           H  
ATOM    294  HD3 LYS A 152      51.376  25.030  59.633  1.00  0.00           H  
ATOM    295  HE2 LYS A 152      53.148  23.614  58.768  1.00  0.00           H  
ATOM    296  HE3 LYS A 152      54.100  24.181  59.967  1.00  0.00           H  
ATOM    297  HZ1 LYS A 152      52.361  23.340  61.497  1.00  0.00           H  
ATOM    298  HZ2 LYS A 152      51.818  22.491  60.211  1.00  0.00           H  
ATOM    299  HZ3 LYS A 152      53.325  22.231  60.783  1.00  0.00           H  
ATOM    300  N   VAL A 153      50.869  30.353  57.576  1.00  0.00           N  
ATOM    301  CA  VAL A 153      49.778  31.319  57.640  1.00  0.00           C  
ATOM    302  C   VAL A 153      49.271  31.684  56.243  1.00  0.00           C  
ATOM    303  O   VAL A 153      48.059  31.822  56.029  1.00  0.00           O  
ATOM    304  CB  VAL A 153      50.209  32.613  58.361  1.00  0.00           C  
ATOM    305  CG1 VAL A 153      48.987  33.491  58.627  1.00  0.00           C  
ATOM    306  CG2 VAL A 153      50.908  32.276  59.652  1.00  0.00           C  
ATOM    307  H   VAL A 153      51.853  30.580  57.758  1.00  0.00           H  
ATOM    308  HA  VAL A 153      49.013  30.898  58.144  1.00  0.00           H  
ATOM    309  HB  VAL A 153      50.800  33.119  57.747  1.00  0.00           H  
ATOM    310 HG11 VAL A 153      49.281  34.352  59.040  1.00  0.00           H  
ATOM    311 HG12 VAL A 153      48.519  33.676  57.764  1.00  0.00           H  
ATOM    312 HG13 VAL A 153      48.367  33.016  59.249  1.00  0.00           H  
ATOM    313 HG21 VAL A 153      51.351  33.096  60.021  1.00  0.00           H  
ATOM    314 HG22 VAL A 153      50.242  31.933  60.317  1.00  0.00           H  
ATOM    315 HG23 VAL A 153      51.602  31.572  59.487  1.00  0.00           H  
ATOM    316  N   MET A 154      50.199  31.854  55.304  1.00  0.00           N  
ATOM    317  CA  MET A 154      49.833  32.184  53.936  1.00  0.00           C  
ATOM    318  C   MET A 154      49.220  30.948  53.307  1.00  0.00           C  
ATOM    319  O   MET A 154      48.182  31.017  52.650  1.00  0.00           O  
ATOM    320  CB  MET A 154      51.059  32.647  53.146  1.00  0.00           C  
ATOM    321  CG  MET A 154      51.596  33.983  53.633  1.00  0.00           C  
ATOM    322  SD  MET A 154      53.057  34.607  52.760  1.00  0.00           S  
ATOM    323  CE  MET A 154      54.267  33.325  53.056  1.00  0.00           C  
ATOM    324  H   MET A 154      51.175  31.733  55.627  1.00  0.00           H  
ATOM    325  HA  MET A 154      49.139  32.899  53.960  1.00  0.00           H  
ATOM    326  HB2 MET A 154      51.784  31.960  53.235  1.00  0.00           H  
ATOM    327  HB3 MET A 154      50.809  32.737  52.179  1.00  0.00           H  
ATOM    328  HG2 MET A 154      50.824  34.678  53.587  1.00  0.00           H  
ATOM    329  HG3 MET A 154      51.791  33.903  54.651  1.00  0.00           H  
ATOM    330  HE1 MET A 154      55.176  33.650  52.787  1.00  0.00           H  
ATOM    331  HE2 MET A 154      54.276  33.087  54.029  1.00  0.00           H  
ATOM    332  HE3 MET A 154      54.035  32.511  52.520  1.00  0.00           H  
ATOM    333  N   CYS A 155      49.854  29.807  53.537  1.00  0.00           N  
ATOM    334  CA  CYS A 155      49.352  28.567  52.996  1.00  0.00           C  
ATOM    335  C   CYS A 155      47.909  28.444  53.453  1.00  0.00           C  
ATOM    336  O   CYS A 155      47.027  28.123  52.672  1.00  0.00           O  
ATOM    337  CB  CYS A 155      50.181  27.395  53.510  1.00  0.00           C  
ATOM    338  SG  CYS A 155      49.769  25.794  52.753  1.00  0.00           S  
ATOM    339  H   CYS A 155      50.707  29.887  54.117  1.00  0.00           H  
ATOM    340  HA  CYS A 155      49.359  28.622  52.005  1.00  0.00           H  
ATOM    341  HB2 CYS A 155      51.143  27.585  53.325  1.00  0.00           H  
ATOM    342  HB3 CYS A 155      50.037  27.316  54.495  1.00  0.00           H  
ATOM    343  HG  CYS A 155      48.841  25.536  53.015  1.00  0.00           H  
ATOM    344  N   ILE A 156      47.663  28.730  54.721  1.00  0.00           N  
ATOM    345  CA  ILE A 156      46.314  28.645  55.258  1.00  0.00           C  
ATOM    346  C   ILE A 156      45.360  29.671  54.673  1.00  0.00           C  
ATOM    347  O   ILE A 156      44.167  29.402  54.552  1.00  0.00           O  
ATOM    348  CB  ILE A 156      46.291  28.804  56.795  1.00  0.00           C  
ATOM    349  CG1 ILE A 156      47.018  27.627  57.449  1.00  0.00           C  
ATOM    350  CG2 ILE A 156      44.858  28.851  57.293  1.00  0.00           C  
ATOM    351  CD1 ILE A 156      47.071  27.702  58.954  1.00  0.00           C  
ATOM    352  H   ILE A 156      48.488  29.010  55.279  1.00  0.00           H  
ATOM    353  HA  ILE A 156      45.959  27.732  54.989  1.00  0.00           H  
ATOM    354  HB  ILE A 156      46.781  29.635  57.022  1.00  0.00           H  
ATOM    355 HG12 ILE A 156      46.555  26.783  57.179  1.00  0.00           H  
ATOM    356 HG13 ILE A 156      47.953  27.603  57.093  1.00  0.00           H  
ATOM    357 HG21 ILE A 156      44.851  28.966  58.286  1.00  0.00           H  
ATOM    358 HG22 ILE A 156      44.380  29.619  56.868  1.00  0.00           H  
ATOM    359 HG23 ILE A 156      44.392  27.999  57.056  1.00  0.00           H  
ATOM    360 HD11 ILE A 156      46.141  27.716  59.321  1.00  0.00           H  
ATOM    361 HD12 ILE A 156      47.558  26.905  59.311  1.00  0.00           H  
ATOM    362 HD13 ILE A 156      47.550  28.535  59.230  1.00  0.00           H  
ATOM    363  N   GLU A 157      45.846  30.846  54.304  1.00  0.00           N  
ATOM    364  CA  GLU A 157      44.902  31.813  53.765  1.00  0.00           C  
ATOM    365  C   GLU A 157      44.443  31.423  52.367  1.00  0.00           C  
ATOM    366  O   GLU A 157      43.324  31.751  51.970  1.00  0.00           O  
ATOM    367  CB  GLU A 157      45.477  33.233  53.779  1.00  0.00           C  
ATOM    368  CG  GLU A 157      44.425  34.303  53.466  1.00  0.00           C  
ATOM    369  CD  GLU A 157      44.846  35.691  53.925  1.00  0.00           C  
ATOM    370  OE1 GLU A 157      45.937  35.808  54.530  1.00  0.00           O  
ATOM    371  OE2 GLU A 157      44.083  36.659  53.691  1.00  0.00           O  
ATOM    372  H   GLU A 157      46.836  30.994  54.420  1.00  0.00           H  
ATOM    373  HA  GLU A 157      44.099  31.881  54.374  1.00  0.00           H  
ATOM    374  HB2 GLU A 157      45.818  33.411  54.678  1.00  0.00           H  
ATOM    375  HB3 GLU A 157      46.165  33.287  53.087  1.00  0.00           H  
ATOM    376  HG2 GLU A 157      44.304  34.334  52.494  1.00  0.00           H  
ATOM    377  HG3 GLU A 157      43.600  34.069  53.943  1.00  0.00           H  
ATOM    378  N   HID A 158      45.300  30.719  51.627  1.00  0.00           N  
ATOM    379  CA  HID A 158      44.942  30.269  50.284  1.00  0.00           C  
ATOM    380  C   HID A 158      43.797  29.284  50.390  1.00  0.00           C  
ATOM    381  O   HID A 158      42.756  29.460  49.764  1.00  0.00           O  
ATOM    382  CB  HID A 158      46.118  29.585  49.593  1.00  0.00           C  
ATOM    383  CG  HID A 158      47.147  30.535  49.076  1.00  0.00           C  
ATOM    384  H   HID A 158      46.211  30.526  52.074  1.00  0.00           H  
ATOM    385  HA  HID A 158      44.635  31.060  49.757  1.00  0.00           H  
ATOM    386  HB2 HID A 158      46.563  28.960  50.245  1.00  0.00           H  
ATOM    387  HB3 HID A 158      45.772  29.041  48.819  1.00  0.00           H  
ATOM    388  ND1 HID A 158      46.842  31.543  48.187  1.00  0.00           N  
ATOM    389  CD2 HID A 158      48.476  30.626  49.308  1.00  0.00           C  
ATOM    390  CE1 HID A 158      47.940  32.215  47.894  1.00  0.00           C  
ATOM    391  NE2 HID A 158      48.946  31.679  48.561  1.00  0.00           N  
ATOM    392  HD1 HID A 158      45.930  31.734  47.823  1.00  0.00           H  
ATOM    393  HD2 HID A 158      49.016  30.041  49.907  1.00  0.00           H  
ATOM    394  HE1 HID A 158      48.001  32.993  47.275  1.00  0.00           H  
ATOM    395  N   GLU A 159      43.990  28.249  51.194  1.00  0.00           N  
ATOM    396  CA  GLU A 159      42.960  27.247  51.367  1.00  0.00           C  
ATOM    397  C   GLU A 159      41.629  27.842  51.803  1.00  0.00           C  
ATOM    398  O   GLU A 159      40.581  27.225  51.614  1.00  0.00           O  
ATOM    399  CB  GLU A 159      43.405  26.197  52.386  1.00  0.00           C  
ATOM    400  CG  GLU A 159      44.619  25.393  51.959  1.00  0.00           C  
ATOM    401  CD  GLU A 159      44.969  24.307  52.955  1.00  0.00           C  
ATOM    402  OE1 GLU A 159      44.097  23.446  53.214  1.00  0.00           O  
ATOM    403  OE2 GLU A 159      46.111  24.316  53.475  1.00  0.00           O  
ATOM    404  H   GLU A 159      44.909  28.224  51.668  1.00  0.00           H  
ATOM    405  HA  GLU A 159      42.828  26.738  50.498  1.00  0.00           H  
ATOM    406  HB2 GLU A 159      43.636  26.669  53.219  1.00  0.00           H  
ATOM    407  HB3 GLU A 159      42.658  25.568  52.513  1.00  0.00           H  
ATOM    408  HG2 GLU A 159      44.416  24.958  51.103  1.00  0.00           H  
ATOM    409  HG3 GLU A 159      45.388  26.000  51.899  1.00  0.00           H  
ATOM    410  N   ILE A 160      41.655  29.035  52.384  1.00  0.00           N  
ATOM    411  CA  ILE A 160      40.413  29.643  52.838  1.00  0.00           C  
ATOM    412  C   ILE A 160      39.642  30.359  51.742  1.00  0.00           C  
ATOM    413  O   ILE A 160      38.413  30.304  51.725  1.00  0.00           O  
ATOM    414  CB  ILE A 160      40.660  30.558  54.059  1.00  0.00           C  
ATOM    415  CG1 ILE A 160      40.912  29.670  55.283  1.00  0.00           C  
ATOM    416  CG2 ILE A 160      39.476  31.487  54.302  1.00  0.00           C  
ATOM    417  CD1 ILE A 160      41.059  30.410  56.573  1.00  0.00           C  
ATOM    418  H   ILE A 160      42.580  29.466  52.479  1.00  0.00           H  
ATOM    419  HA  ILE A 160      39.823  28.879  53.155  1.00  0.00           H  
ATOM    420  HB  ILE A 160      41.476  31.082  53.886  1.00  0.00           H  
ATOM    421 HG12 ILE A 160      40.149  29.020  55.356  1.00  0.00           H  
ATOM    422 HG13 ILE A 160      41.749  29.141  55.109  1.00  0.00           H  
ATOM    423 HG21 ILE A 160      39.667  32.070  55.090  1.00  0.00           H  
ATOM    424 HG22 ILE A 160      39.329  32.056  53.495  1.00  0.00           H  
ATOM    425 HG23 ILE A 160      38.658  30.943  54.480  1.00  0.00           H  
ATOM    426 HD11 ILE A 160      40.224  30.930  56.765  1.00  0.00           H  
ATOM    427 HD12 ILE A 160      41.220  29.762  57.321  1.00  0.00           H  
ATOM    428 HD13 ILE A 160      41.833  31.044  56.516  1.00  0.00           H  
ATOM    429  N   LYS A 161      40.338  31.026  50.823  1.00  0.00           N  
ATOM    430  CA  LYS A 161      39.640  31.682  49.720  1.00  0.00           C  
ATOM    431  C   LYS A 161      39.000  30.537  48.969  1.00  0.00           C  
ATOM    432  O   LYS A 161      37.828  30.591  48.612  1.00  0.00           O  
ATOM    433  CB  LYS A 161      40.612  32.435  48.808  1.00  0.00           C  
ATOM    434  CG  LYS A 161      41.289  33.568  49.528  1.00  0.00           C  
ATOM    435  CD  LYS A 161      42.075  34.513  48.640  1.00  0.00           C  
ATOM    436  CE  LYS A 161      42.613  35.641  49.525  1.00  0.00           C  
ATOM    437  NZ  LYS A 161      43.338  36.725  48.816  1.00  0.00           N  
ATOM    438  H   LYS A 161      41.354  31.037  50.953  1.00  0.00           H  
ATOM    439  HA  LYS A 161      38.940  32.265  50.083  1.00  0.00           H  
ATOM    440  HB2 LYS A 161      41.300  31.794  48.497  1.00  0.00           H  
ATOM    441  HB3 LYS A 161      40.096  32.800  48.045  1.00  0.00           H  
ATOM    442  HG2 LYS A 161      40.588  34.109  50.029  1.00  0.00           H  
ATOM    443  HG3 LYS A 161      41.921  33.187  50.229  1.00  0.00           H  
ATOM    444  HD2 LYS A 161      42.835  34.036  48.249  1.00  0.00           H  
ATOM    445  HD3 LYS A 161      41.479  34.902  47.969  1.00  0.00           H  
ATOM    446  HE2 LYS A 161      41.829  36.045  50.037  1.00  0.00           H  
ATOM    447  HE3 LYS A 161      43.231  35.230  50.224  1.00  0.00           H  
ATOM    448  HZ1 LYS A 161      43.502  36.452  47.868  1.00  0.00           H  
ATOM    449  HZ2 LYS A 161      42.788  37.560  48.832  1.00  0.00           H  
ATOM    450  HZ3 LYS A 161      44.213  36.893  49.270  1.00  0.00           H  
ATOM    451  N   SER A 162      39.785  29.481  48.776  1.00  0.00           N  
ATOM    452  CA  SER A 162      39.338  28.284  48.083  1.00  0.00           C  
ATOM    453  C   SER A 162      38.171  27.626  48.793  1.00  0.00           C  
ATOM    454  O   SER A 162      37.420  26.870  48.195  1.00  0.00           O  
ATOM    455  CB  SER A 162      40.482  27.283  47.980  1.00  0.00           C  
ATOM    456  OG  SER A 162      41.603  27.886  47.367  1.00  0.00           O  
ATOM    457  H   SER A 162      40.751  29.588  49.166  1.00  0.00           H  
ATOM    458  HA  SER A 162      39.028  28.554  47.159  1.00  0.00           H  
ATOM    459  HB2 SER A 162      40.732  26.984  48.893  1.00  0.00           H  
ATOM    460  HB3 SER A 162      40.186  26.512  47.429  1.00  0.00           H  
ATOM    461  HG  SER A 162      42.107  28.423  48.044  1.00  0.00           H  
ATOM    462  N   LEU A 163      38.019  27.898  50.077  1.00  0.00           N  
ATOM    463  CA  LEU A 163      36.925  27.299  50.815  1.00  0.00           C  
ATOM    464  C   LEU A 163      35.718  28.201  50.597  1.00  0.00           C  
ATOM    465  O   LEU A 163      34.616  27.724  50.353  1.00  0.00           O  
ATOM    466  CB  LEU A 163      37.272  27.227  52.302  1.00  0.00           C  
ATOM    467  CG  LEU A 163      36.517  26.232  53.188  1.00  0.00           C  
ATOM    468  CD1 LEU A 163      36.777  26.608  54.628  1.00  0.00           C  
ATOM    469  CD2 LEU A 163      35.018  26.266  52.927  1.00  0.00           C  
ATOM    470  H   LEU A 163      38.711  28.540  50.484  1.00  0.00           H  
ATOM    471  HA  LEU A 163      36.724  26.408  50.433  1.00  0.00           H  
ATOM    472  HB2 LEU A 163      38.252  27.003  52.377  1.00  0.00           H  
ATOM    473  HB3 LEU A 163      37.126  28.142  52.695  1.00  0.00           H  
ATOM    474  HG  LEU A 163      36.858  25.321  53.011  1.00  0.00           H  
ATOM    475 HD11 LEU A 163      36.451  27.540  54.800  1.00  0.00           H  
ATOM    476 HD12 LEU A 163      36.295  25.974  55.237  1.00  0.00           H  
ATOM    477 HD13 LEU A 163      37.760  26.564  54.819  1.00  0.00           H  
ATOM    478 HD21 LEU A 163      34.840  26.032  51.971  1.00  0.00           H  
ATOM    479 HD22 LEU A 163      34.560  25.605  53.522  1.00  0.00           H  
ATOM    480 HD23 LEU A 163      34.666  27.184  53.116  1.00  0.00           H  
ATOM    481  N   GLU A 164      35.951  29.510  50.676  1.00  0.00           N  
ATOM    482  CA  GLU A 164      34.905  30.517  50.491  1.00  0.00           C  
ATOM    483  C   GLU A 164      34.258  30.464  49.113  1.00  0.00           C  
ATOM    484  O   GLU A 164      33.033  30.408  48.994  1.00  0.00           O  
ATOM    485  CB  GLU A 164      35.466  31.921  50.714  1.00  0.00           C  
ATOM    486  CG  GLU A 164      35.945  32.165  52.119  1.00  0.00           C  
ATOM    487  CD  GLU A 164      36.380  33.597  52.347  1.00  0.00           C  
ATOM    488  OE1 GLU A 164      37.335  34.047  51.673  1.00  0.00           O  
ATOM    489  OE2 GLU A 164      35.761  34.270  53.204  1.00  0.00           O  
ATOM    490  H   GLU A 164      36.946  29.758  50.882  1.00  0.00           H  
ATOM    491  HA  GLU A 164      34.191  30.393  51.203  1.00  0.00           H  
ATOM    492  HB2 GLU A 164      36.233  32.033  50.106  1.00  0.00           H  
ATOM    493  HB3 GLU A 164      34.745  32.563  50.521  1.00  0.00           H  
ATOM    494  HG2 GLU A 164      35.205  31.979  52.741  1.00  0.00           H  
ATOM    495  HG3 GLU A 164      36.725  31.590  52.292  1.00  0.00           H  
ATOM    496  N   ASP A 165      35.076  30.496  48.070  1.00  0.00           N  
ATOM    497  CA  ASP A 165      34.543  30.445  46.722  1.00  0.00           C  
ATOM    498  C   ASP A 165      33.877  29.099  46.485  1.00  0.00           C  
ATOM    499  O   ASP A 165      32.714  29.033  46.092  1.00  0.00           O  
ATOM    500  CB  ASP A 165      35.655  30.648  45.692  1.00  0.00           C  
ATOM    501  CG  ASP A 165      36.414  31.937  45.906  1.00  0.00           C  
ATOM    502  OD1 ASP A 165      35.771  33.004  46.047  1.00  0.00           O  
ATOM    503  OD2 ASP A 165      37.660  31.883  45.921  1.00  0.00           O  
ATOM    504  H   ASP A 165      36.080  30.558  48.295  1.00  0.00           H  
ATOM    505  HA  ASP A 165      33.826  31.144  46.655  1.00  0.00           H  
ATOM    506  HB2 ASP A 165      36.287  29.886  45.770  1.00  0.00           H  
ATOM    507  HB3 ASP A 165      35.239  30.665  44.791  1.00  0.00           H  
ATOM    508  N   LEU A 166      34.614  28.025  46.742  1.00  0.00           N  
ATOM    509  CA  LEU A 166      34.089  26.689  46.523  1.00  0.00           C  
ATOM    510  C   LEU A 166      32.764  26.460  47.232  1.00  0.00           C  
ATOM    511  O   LEU A 166      32.044  25.524  46.910  1.00  0.00           O  
ATOM    512  CB  LEU A 166      35.124  25.650  46.954  1.00  0.00           C  
ATOM    513  CG  LEU A 166      34.920  24.175  46.600  1.00  0.00           C  
ATOM    514  CD1 LEU A 166      36.247  23.452  46.744  1.00  0.00           C  
ATOM    515  CD2 LEU A 166      33.861  23.538  47.482  1.00  0.00           C  
ATOM    516  H   LEU A 166      35.565  28.220  47.101  1.00  0.00           H  
ATOM    517  HA  LEU A 166      33.944  26.558  45.528  1.00  0.00           H  
ATOM    518  HB2 LEU A 166      36.016  25.927  46.560  1.00  0.00           H  
ATOM    519  HB3 LEU A 166      35.208  25.703  47.962  1.00  0.00           H  
ATOM    520  HG  LEU A 166      34.604  24.108  45.662  1.00  0.00           H  
ATOM    521 HD11 LEU A 166      36.573  23.532  47.687  1.00  0.00           H  
ATOM    522 HD12 LEU A 166      36.129  22.485  46.515  1.00  0.00           H  
ATOM    523 HD13 LEU A 166      36.920  23.859  46.125  1.00  0.00           H  
ATOM    524 HD21 LEU A 166      32.990  24.017  47.361  1.00  0.00           H  
ATOM    525 HD22 LEU A 166      33.748  22.576  47.230  1.00  0.00           H  
ATOM    526 HD23 LEU A 166      34.141  23.598  48.441  1.00  0.00           H  
ATOM    527  N   GLN A 167      32.422  27.317  48.187  1.00  0.00           N  
ATOM    528  CA  GLN A 167      31.153  27.143  48.888  1.00  0.00           C  
ATOM    529  C   GLN A 167      30.048  27.915  48.180  1.00  0.00           C  
ATOM    530  O   GLN A 167      28.957  27.384  47.970  1.00  0.00           O  
ATOM    531  CB  GLN A 167      31.245  27.606  50.343  1.00  0.00           C  
ATOM    532  CG  GLN A 167      29.984  27.284  51.133  1.00  0.00           C  
ATOM    533  CD  GLN A 167      30.005  27.814  52.553  1.00  0.00           C  
ATOM    534  H   GLN A 167      33.090  28.068  48.377  1.00  0.00           H  
ATOM    535  HA  GLN A 167      30.914  26.168  48.860  1.00  0.00           H  
ATOM    536  HB2 GLN A 167      32.011  27.146  50.779  1.00  0.00           H  
ATOM    537  HB3 GLN A 167      31.379  28.592  50.359  1.00  0.00           H  
ATOM    538  HG2 GLN A 167      29.197  27.683  50.655  1.00  0.00           H  
ATOM    539  HG3 GLN A 167      29.873  26.287  51.165  1.00  0.00           H  
ATOM    540  OE1 GLN A 167      30.028  29.024  52.780  1.00  0.00           O  
ATOM    541  NE2 GLN A 167      29.996  26.904  53.519  1.00  0.00           N  
ATOM    542 HE21 GLN A 167      30.023  27.182  54.499  1.00  0.00           H  
ATOM    543 HE22 GLN A 167      29.961  25.918  53.267  1.00  0.00           H  
ATOM    544  N   ASP A 168      30.325  29.167  47.817  1.00  0.00           N  
ATOM    545  CA  ASP A 168      29.337  29.978  47.111  1.00  0.00           C  
ATOM    546  C   ASP A 168      29.032  29.335  45.755  1.00  0.00           C  
ATOM    547  O   ASP A 168      28.079  29.712  45.082  1.00  0.00           O  
ATOM    548  CB  ASP A 168      29.843  31.414  46.911  1.00  0.00           C  
ATOM    549  CG  ASP A 168      30.133  32.126  48.231  1.00  0.00           C  
ATOM    550  OD1 ASP A 168      29.243  32.178  49.110  1.00  0.00           O  
ATOM    551  OD2 ASP A 168      31.256  32.649  48.391  1.00  0.00           O  
ATOM    552  H   ASP A 168      31.268  29.500  48.071  1.00  0.00           H  
ATOM    553  HA  ASP A 168      28.491  29.950  47.643  1.00  0.00           H  
ATOM    554  HB2 ASP A 168      30.681  31.373  46.383  1.00  0.00           H  
ATOM    555  HB3 ASP A 168      29.144  31.921  46.425  1.00  0.00           H  
ATOM    556  N   GLU A 169      29.856  28.365  45.364  1.00  0.00           N  
ATOM    557  CA  GLU A 169      29.671  27.639  44.113  1.00  0.00           C  
ATOM    558  C   GLU A 169      28.608  26.588  44.392  1.00  0.00           C  
ATOM    559  O   GLU A 169      27.562  26.550  43.749  1.00  0.00           O  
ATOM    560  CB  GLU A 169      30.967  26.938  43.695  1.00  0.00           C  
ATOM    561  CG  GLU A 169      30.873  26.184  42.372  1.00  0.00           C  
ATOM    562  CD  GLU A 169      32.089  25.311  42.095  1.00  0.00           C  
ATOM    563  OE1 GLU A 169      33.228  25.809  42.206  1.00  0.00           O  
ATOM    564  OE2 GLU A 169      31.910  24.123  41.751  1.00  0.00           O  
ATOM    565  H   GLU A 169      30.639  28.172  46.026  1.00  0.00           H  
ATOM    566  HA  GLU A 169      29.357  28.254  43.407  1.00  0.00           H  
ATOM    567  HB2 GLU A 169      31.662  27.628  43.594  1.00  0.00           H  
ATOM    568  HB3 GLU A 169      31.194  26.284  44.394  1.00  0.00           H  
ATOM    569  HG2 GLU A 169      30.088  25.594  42.410  1.00  0.00           H  
ATOM    570  HG3 GLU A 169      30.810  26.843  41.645  1.00  0.00           H  
ATOM    571  N   TYR A 170      28.897  25.735  45.367  1.00  0.00           N  
ATOM    572  CA  TYR A 170      27.983  24.679  45.776  1.00  0.00           C  
ATOM    573  C   TYR A 170      26.650  25.236  46.268  1.00  0.00           C  
ATOM    574  O   TYR A 170      25.607  24.626  46.055  1.00  0.00           O  
ATOM    575  CB  TYR A 170      28.622  23.837  46.879  1.00  0.00           C  
ATOM    576  CG  TYR A 170      29.680  22.858  46.407  1.00  0.00           C  
ATOM    577  CD1 TYR A 170      30.670  23.234  45.496  1.00  0.00           C  
ATOM    578  CD2 TYR A 170      29.733  21.572  46.933  1.00  0.00           C  
ATOM    579  CE1 TYR A 170      31.690  22.345  45.130  1.00  0.00           C  
ATOM    580  CE2 TYR A 170      30.743  20.679  46.578  1.00  0.00           C  
ATOM    581  CZ  TYR A 170      31.720  21.068  45.681  1.00  0.00           C  
ATOM    582  OH  TYR A 170      32.731  20.183  45.365  1.00  0.00           O  
ATOM    583  H   TYR A 170      29.830  25.887  45.811  1.00  0.00           H  
ATOM    584  HA  TYR A 170      27.798  24.090  44.975  1.00  0.00           H  
ATOM    585  HB2 TYR A 170      29.047  24.456  47.541  1.00  0.00           H  
ATOM    586  HB3 TYR A 170      27.899  23.314  47.334  1.00  0.00           H  
ATOM    587  HD1 TYR A 170      30.655  24.148  45.096  1.00  0.00           H  
ATOM    588  HD2 TYR A 170      29.031  21.278  47.583  1.00  0.00           H  
ATOM    589  HE1 TYR A 170      32.390  22.630  44.478  1.00  0.00           H  
ATOM    590  HE2 TYR A 170      30.757  19.760  46.973  1.00  0.00           H  
ATOM    591  HH  TYR A 170      33.200  19.912  46.203  1.00  0.00           H  
ATOM    592  N   ASP A 171      26.679  26.390  46.928  1.00  0.00           N  
ATOM    593  CA  ASP A 171      25.442  26.979  47.425  1.00  0.00           C  
ATOM    594  C   ASP A 171      24.592  27.445  46.251  1.00  0.00           C  
ATOM    595  O   ASP A 171      23.367  27.291  46.259  1.00  0.00           O  
ATOM    596  CB  ASP A 171      25.724  28.164  48.350  1.00  0.00           C  
ATOM    597  CG  ASP A 171      24.449  28.741  48.962  1.00  0.00           C  
ATOM    598  OD1 ASP A 171      23.780  28.019  49.739  1.00  0.00           O  
ATOM    599  OD2 ASP A 171      24.113  29.911  48.661  1.00  0.00           O  
ATOM    600  H   ASP A 171      27.609  26.809  47.050  1.00  0.00           H  
ATOM    601  HA  ASP A 171      24.931  26.253  47.889  1.00  0.00           H  
ATOM    602  HB2 ASP A 171      26.312  27.851  49.084  1.00  0.00           H  
ATOM    603  HB3 ASP A 171      26.168  28.873  47.819  1.00  0.00           H  
ATOM    604  N   PHE A 172      25.245  28.021  45.245  1.00  0.00           N  
ATOM    605  CA  PHE A 172      24.546  28.497  44.057  1.00  0.00           C  
ATOM    606  C   PHE A 172      23.926  27.298  43.342  1.00  0.00           C  
ATOM    607  O   PHE A 172      22.754  27.322  42.966  1.00  0.00           O  
ATOM    608  CB  PHE A 172      25.519  29.195  43.110  1.00  0.00           C  
ATOM    609  CG  PHE A 172      24.860  29.804  41.906  1.00  0.00           C  
ATOM    610  CD1 PHE A 172      24.077  30.946  42.029  1.00  0.00           C  
ATOM    611  CD2 PHE A 172      25.012  29.228  40.649  1.00  0.00           C  
ATOM    612  CE1 PHE A 172      23.459  31.507  40.918  1.00  0.00           C  
ATOM    613  CE2 PHE A 172      24.397  29.779  39.535  1.00  0.00           C  
ATOM    614  CZ  PHE A 172      23.620  30.923  39.669  1.00  0.00           C  
ATOM    615  H   PHE A 172      26.270  28.099  45.378  1.00  0.00           H  
ATOM    616  HA  PHE A 172      23.790  29.068  44.369  1.00  0.00           H  
ATOM    617  HB2 PHE A 172      25.966  29.919  43.613  1.00  0.00           H  
ATOM    618  HB3 PHE A 172      26.171  28.522  42.794  1.00  0.00           H  
ATOM    619  HD1 PHE A 172      23.956  31.371  42.921  1.00  0.00           H  
ATOM    620  HD2 PHE A 172      25.574  28.405  40.549  1.00  0.00           H  
ATOM    621  HE1 PHE A 172      22.897  32.334  41.027  1.00  0.00           H  
ATOM    622  HE2 PHE A 172      24.515  29.345  38.629  1.00  0.00           H  
ATOM    623  HZ  PHE A 172      23.177  31.327  38.870  1.00  0.00           H  
ATOM    624  N   LYS A 173      24.720  26.248  43.157  1.00  0.00           N  
ATOM    625  CA  LYS A 173      24.230  25.055  42.491  1.00  0.00           C  
ATOM    626  C   LYS A 173      23.055  24.446  43.244  1.00  0.00           C  
ATOM    627  O   LYS A 173      22.240  23.742  42.658  1.00  0.00           O  
ATOM    628  CB  LYS A 173      25.350  24.026  42.338  1.00  0.00           C  
ATOM    629  CG  LYS A 173      26.517  24.529  41.513  1.00  0.00           C  
ATOM    630  CD  LYS A 173      27.494  23.418  41.183  1.00  0.00           C  
ATOM    631  CE  LYS A 173      28.634  23.930  40.307  1.00  0.00           C  
ATOM    632  NZ  LYS A 173      29.562  22.834  39.884  1.00  0.00           N  
ATOM    633  H   LYS A 173      25.682  26.356  43.518  1.00  0.00           H  
ATOM    634  HA  LYS A 173      23.924  25.300  41.561  1.00  0.00           H  
ATOM    635  HB2 LYS A 173      25.683  23.791  43.246  1.00  0.00           H  
ATOM    636  HB3 LYS A 173      24.972  23.219  41.893  1.00  0.00           H  
ATOM    637  HG2 LYS A 173      26.169  24.919  40.657  1.00  0.00           H  
ATOM    638  HG3 LYS A 173      26.999  25.243  42.026  1.00  0.00           H  
ATOM    639  HD2 LYS A 173      27.881  23.064  42.026  1.00  0.00           H  
ATOM    640  HD3 LYS A 173      27.017  22.700  40.689  1.00  0.00           H  
ATOM    641  HE2 LYS A 173      28.245  24.363  39.489  1.00  0.00           H  
ATOM    642  HE3 LYS A 173      29.154  24.618  40.821  1.00  0.00           H  
ATOM    643  HZ1 LYS A 173      29.960  23.066  38.999  1.00  0.00           H  
ATOM    644  HZ2 LYS A 173      30.285  22.737  40.565  1.00  0.00           H  
ATOM    645  HZ3 LYS A 173      29.049  21.981  39.811  1.00  0.00           H  
ATOM    646  N   CYS A 174      22.963  24.711  44.543  1.00  0.00           N  
ATOM    647  CA  CYS A 174      21.856  24.180  45.330  1.00  0.00           C  
ATOM    648  C   CYS A 174      20.594  24.964  45.042  1.00  0.00           C  
ATOM    649  O   CYS A 174      19.585  24.393  44.641  1.00  0.00           O  
ATOM    650  CB  CYS A 174      22.153  24.248  46.830  1.00  0.00           C  
ATOM    651  SG  CYS A 174      23.373  23.058  47.442  1.00  0.00           S  
ATOM    652  H   CYS A 174      23.714  25.302  44.929  1.00  0.00           H  
ATOM    653  HA  CYS A 174      21.706  23.226  45.056  1.00  0.00           H  
ATOM    654  HB2 CYS A 174      22.484  25.173  47.038  1.00  0.00           H  
ATOM    655  HB3 CYS A 174      21.291  24.095  47.323  1.00  0.00           H  
ATOM    656  HG  CYS A 174      24.281  23.317  47.115  1.00  0.00           H  
ATOM    657  N   LYS A 175      20.648  26.275  45.247  1.00  0.00           N  
ATOM    658  CA  LYS A 175      19.483  27.110  45.001  1.00  0.00           C  
ATOM    659  C   LYS A 175      18.857  26.806  43.642  1.00  0.00           C  
ATOM    660  O   LYS A 175      17.649  26.587  43.546  1.00  0.00           O  
ATOM    661  CB  LYS A 175      19.846  28.597  45.069  1.00  0.00           C  
ATOM    662  CG  LYS A 175      18.658  29.511  44.776  1.00  0.00           C  
ATOM    663  CD  LYS A 175      19.040  30.982  44.705  1.00  0.00           C  
ATOM    664  CE  LYS A 175      17.837  31.818  44.281  1.00  0.00           C  
ATOM    665  NZ  LYS A 175      18.167  33.255  44.115  1.00  0.00           N  
ATOM    666  H   LYS A 175      21.555  26.633  45.583  1.00  0.00           H  
ATOM    667  HA  LYS A 175      18.794  26.933  45.718  1.00  0.00           H  
ATOM    668  HB2 LYS A 175      20.175  28.797  45.983  1.00  0.00           H  
ATOM    669  HB3 LYS A 175      20.552  28.777  44.395  1.00  0.00           H  
ATOM    670  HG2 LYS A 175      18.250  29.239  43.897  1.00  0.00           H  
ATOM    671  HG3 LYS A 175      17.969  29.389  45.499  1.00  0.00           H  
ATOM    672  HD2 LYS A 175      19.333  31.283  45.600  1.00  0.00           H  
ATOM    673  HD3 LYS A 175      19.757  31.098  44.034  1.00  0.00           H  
ATOM    674  HE2 LYS A 175      17.484  31.455  43.410  1.00  0.00           H  
ATOM    675  HE3 LYS A 175      17.116  31.721  44.978  1.00  0.00           H  
ATOM    676  HZ1 LYS A 175      18.374  33.441  43.154  1.00  0.00           H  
ATOM    677  HZ2 LYS A 175      17.387  33.812  44.402  1.00  0.00           H  
ATOM    678  HZ3 LYS A 175      18.963  33.482  44.677  1.00  0.00           H  
ATOM    679  N   THR A 176      19.675  26.787  42.593  1.00  0.00           N  
ATOM    680  CA  THR A 176      19.158  26.513  41.258  1.00  0.00           C  
ATOM    681  C   THR A 176      18.411  25.182  41.228  1.00  0.00           C  
ATOM    682  O   THR A 176      17.204  25.164  41.003  1.00  0.00           O  
ATOM    683  CB  THR A 176      20.282  26.498  40.189  1.00  0.00           C  
ATOM    684  OG1 THR A 176      21.233  25.474  40.501  1.00  0.00           O  
ATOM    685  CG2 THR A 176      20.985  27.850  40.131  1.00  0.00           C  
ATOM    686  H   THR A 176      20.666  26.976  42.801  1.00  0.00           H  
ATOM    687  HA  THR A 176      18.512  27.243  41.008  1.00  0.00           H  
ATOM    688  HB  THR A 176      19.865  26.284  39.284  1.00  0.00           H  
ATOM    689 HG21 THR A 176      20.306  28.581  40.035  1.00  0.00           H  
ATOM    690 HG22 THR A 176      21.509  27.995  40.973  1.00  0.00           H  
ATOM    691 HG23 THR A 176      21.608  27.874  39.347  1.00  0.00           H  
ATOM    692  HG1 THR A 176      21.849  25.780  41.234  1.00  0.00           H  
ATOM    693  N   LEU A 177      19.111  24.075  41.466  1.00  0.00           N  
ATOM    694  CA  LEU A 177      18.467  22.763  41.451  1.00  0.00           C  
ATOM    695  C   LEU A 177      17.138  22.721  42.200  1.00  0.00           C  
ATOM    696  O   LEU A 177      16.307  21.863  41.926  1.00  0.00           O  
ATOM    697  CB  LEU A 177      19.409  21.690  42.009  1.00  0.00           C  
ATOM    698  CG  LEU A 177      20.122  21.961  43.342  1.00  0.00           C  
ATOM    699  CD1 LEU A 177      19.135  22.326  44.436  1.00  0.00           C  
ATOM    700  CD2 LEU A 177      20.921  20.727  43.728  1.00  0.00           C  
ATOM    701  H   LEU A 177      20.115  24.220  41.656  1.00  0.00           H  
ATOM    702  HA  LEU A 177      18.294  22.503  40.482  1.00  0.00           H  
ATOM    703  HB2 LEU A 177      18.874  20.846  42.128  1.00  0.00           H  
ATOM    704  HB3 LEU A 177      20.123  21.523  41.322  1.00  0.00           H  
ATOM    705  HG  LEU A 177      20.772  22.714  43.212  1.00  0.00           H  
ATOM    706 HD11 LEU A 177      18.488  21.574  44.571  1.00  0.00           H  
ATOM    707 HD12 LEU A 177      19.627  22.496  45.290  1.00  0.00           H  
ATOM    708 HD13 LEU A 177      18.632  23.151  44.173  1.00  0.00           H  
ATOM    709 HD21 LEU A 177      21.596  20.529  43.016  1.00  0.00           H  
ATOM    710 HD22 LEU A 177      21.391  20.889  44.596  1.00  0.00           H  
ATOM    711 HD23 LEU A 177      20.303  19.945  43.826  1.00  0.00           H  
ATOM    712  N   GLN A 178      16.932  23.644  43.138  1.00  0.00           N  
ATOM    713  CA  GLN A 178      15.680  23.693  43.894  1.00  0.00           C  
ATOM    714  C   GLN A 178      14.564  24.356  43.096  1.00  0.00           C  
ATOM    715  O   GLN A 178      13.427  23.881  43.085  1.00  0.00           O  
ATOM    716  CB  GLN A 178      15.868  24.437  45.218  1.00  0.00           C  
ATOM    717  CG  GLN A 178      16.711  23.682  46.231  1.00  0.00           C  
ATOM    718  CD  GLN A 178      16.777  24.384  47.575  1.00  0.00           C  
ATOM    719  H   GLN A 178      17.714  24.306  43.282  1.00  0.00           H  
ATOM    720  HA  GLN A 178      15.399  22.743  44.088  1.00  0.00           H  
ATOM    721  HB2 GLN A 178      16.313  25.314  45.033  1.00  0.00           H  
ATOM    722  HB3 GLN A 178      14.967  24.603  45.623  1.00  0.00           H  
ATOM    723  HG2 GLN A 178      16.315  22.774  46.366  1.00  0.00           H  
ATOM    724  HG3 GLN A 178      17.640  23.592  45.873  1.00  0.00           H  
ATOM    725  OE1 GLN A 178      15.747  24.666  48.191  1.00  0.00           O  
ATOM    726  NE2 GLN A 178      17.991  24.661  48.041  1.00  0.00           N  
ATOM    727 HE21 GLN A 178      18.113  25.142  48.927  1.00  0.00           H  
ATOM    728 HE22 GLN A 178      18.803  24.381  47.492  1.00  0.00           H  
ATOM    729  N   ASN A 179      14.886  25.460  42.433  1.00  0.00           N  
ATOM    730  CA  ASN A 179      13.897  26.154  41.622  1.00  0.00           C  
ATOM    731  C   ASN A 179      13.846  25.541  40.223  1.00  0.00           C  
ATOM    732  O   ASN A 179      12.861  25.710  39.506  1.00  0.00           O  
ATOM    733  CB  ASN A 179      14.210  27.651  41.557  1.00  0.00           C  
ATOM    734  CG  ASN A 179      14.170  28.309  42.928  1.00  0.00           C  
ATOM    735  H   ASN A 179      15.865  25.770  42.541  1.00  0.00           H  
ATOM    736  HA  ASN A 179      13.000  25.996  42.042  1.00  0.00           H  
ATOM    737  HB2 ASN A 179      15.121  27.766  41.177  1.00  0.00           H  
ATOM    738  HB3 ASN A 179      13.533  28.089  40.976  1.00  0.00           H  
ATOM    739  OD1 ASN A 179      13.173  28.209  43.647  1.00  0.00           O  
ATOM    740  ND2 ASN A 179      15.254  28.987  43.296  1.00  0.00           N  
ATOM    741 HD21 ASN A 179      16.036  29.045  42.672  1.00  0.00           H  
ATOM    742 HD22 ASN A 179      15.288  29.435  44.186  1.00  0.00           H  
ATOM    743  N   ARG A 180      14.908  24.831  39.837  1.00  0.00           N  
ATOM    744  CA  ARG A 180      14.947  24.154  38.540  1.00  0.00           C  
ATOM    745  C   ARG A 180      14.240  22.808  38.690  1.00  0.00           C  
ATOM    746  O   ARG A 180      14.654  21.797  38.119  1.00  0.00           O  
ATOM    747  CB  ARG A 180      16.391  23.939  38.040  1.00  0.00           C  
ATOM    748  CG  ARG A 180      17.038  25.173  37.401  1.00  0.00           C  
ATOM    749  CD  ARG A 180      18.368  24.869  36.678  1.00  0.00           C  
ATOM    750  NE  ARG A 180      19.477  24.525  37.573  1.00  0.00           N  
ATOM    751  CZ  ARG A 180      20.734  24.330  37.171  1.00  0.00           C  
ATOM    752  NH1 ARG A 180      21.051  24.445  35.887  1.00  0.00           N  
ATOM    753  NH2 ARG A 180      21.682  24.032  38.053  1.00  0.00           N  
ATOM    754  H   ARG A 180      15.685  24.802  40.521  1.00  0.00           H  
ATOM    755  HA  ARG A 180      14.453  24.702  37.873  1.00  0.00           H  
ATOM    756  HB2 ARG A 180      16.950  23.668  38.818  1.00  0.00           H  
ATOM    757  HB3 ARG A 180      16.377  23.213  37.359  1.00  0.00           H  
ATOM    758  HG2 ARG A 180      16.410  25.567  36.727  1.00  0.00           H  
ATOM    759  HG3 ARG A 180      17.229  25.854  38.111  1.00  0.00           H  
ATOM    760  HD2 ARG A 180      18.200  24.106  36.049  1.00  0.00           H  
ATOM    761  HD3 ARG A 180      18.612  25.684  36.145  1.00  0.00           H  
ATOM    762  HE  ARG A 180      19.277  24.430  38.554  1.00  0.00           H  
ATOM    763 HH11 ARG A 180      20.366  24.697  35.209  1.00  0.00           H  
ATOM    764 HH12 ARG A 180      21.999  24.277  35.593  1.00  0.00           H  
ATOM    765 HH21 ARG A 180      21.445  23.975  39.027  1.00  0.00           H  
ATOM    766 HH22 ARG A 180      22.616  23.868  37.753  1.00  0.00           H  
ATOM    767  N   GLU A 181      13.171  22.817  39.480  1.00  0.00           N  
ATOM    768  CA  GLU A 181      12.363  21.632  39.732  1.00  0.00           C  
ATOM    769  C   GLU A 181      10.894  22.018  39.870  1.00  0.00           C  
ATOM    770  O   GLU A 181      10.080  21.710  38.995  1.00  0.00           O  
ATOM    771  CB  GLU A 181      12.843  20.920  41.001  1.00  0.00           C  
ATOM    772  CG  GLU A 181      14.200  20.238  40.853  1.00  0.00           C  
ATOM    773  CD  GLU A 181      14.680  19.583  42.140  1.00  0.00           C  
ATOM    774  OE1 GLU A 181      14.009  19.752  43.182  1.00  0.00           O  
ATOM    775  OE2 GLU A 181      15.733  18.905  42.109  1.00  0.00           O  
ATOM    776  H   GLU A 181      12.960  23.751  39.906  1.00  0.00           H  
ATOM    777  HA  GLU A 181      12.468  20.981  38.975  1.00  0.00           H  
ATOM    778  HB2 GLU A 181      12.927  21.596  41.710  1.00  0.00           H  
ATOM    779  HB3 GLU A 181      12.185  20.225  41.223  1.00  0.00           H  
ATOM    780  HG2 GLU A 181      14.116  19.532  40.174  1.00  0.00           H  
ATOM    781  HG3 GLU A 181      14.862  20.920  40.603  1.00  0.00           H  
ATOM    782  N   HID A 182      10.564  22.701  40.964  1.00  0.00           N  
ATOM    783  CA  HID A 182       9.192  23.133  41.223  1.00  0.00           C  
ATOM    784  C   HID A 182       8.551  23.748  39.980  1.00  0.00           C  
ATOM    785  O   HID A 182       8.633  24.987  39.846  1.00  0.00           O  
ATOM    786  CB  HID A 182       9.155  24.150  42.373  1.00  0.00           C  
ATOM    787  CG  HID A 182       9.615  23.601  43.690  1.00  0.00           C  
ATOM    788  H   HID A 182      11.356  22.898  41.609  1.00  0.00           H  
ATOM    789  HA  HID A 182       8.649  22.326  41.490  1.00  0.00           H  
ATOM    790  HB2 HID A 182       9.742  24.933  42.134  1.00  0.00           H  
ATOM    791  HB3 HID A 182       8.211  24.483  42.481  1.00  0.00           H  
ATOM    792  ND1 HID A 182       9.043  22.494  44.278  1.00  0.00           N  
ATOM    793  CD2 HID A 182      10.570  24.031  44.551  1.00  0.00           C  
ATOM    794  CE1 HID A 182       9.624  22.264  45.443  1.00  0.00           C  
ATOM    795  NE2 HID A 182      10.554  23.184  45.631  1.00  0.00           N  
ATOM    796  HD1 HID A 182       8.303  21.949  43.882  1.00  0.00           H  
ATOM    797  HD2 HID A 182      11.171  24.816  44.424  1.00  0.00           H  
ATOM    798  HE1 HID A 182       9.399  21.526  46.072  1.00  0.00           H  
ATOM    799  N   LEU A 197      27.706  14.082  41.351  1.00  0.00           N  
ATOM    800  CA  LEU A 197      26.585  13.857  42.292  1.00  0.00           C  
ATOM    801  C   LEU A 197      26.385  15.116  43.156  1.00  0.00           C  
ATOM    802  O   LEU A 197      27.183  15.343  44.068  1.00  0.00           O  
ATOM    803  CB  LEU A 197      26.893  12.661  43.196  1.00  0.00           C  
ATOM    804  CG  LEU A 197      27.143  11.334  42.485  1.00  0.00           C  
ATOM    805  CD1 LEU A 197      27.436  10.236  43.512  1.00  0.00           C  
ATOM    806  CD2 LEU A 197      25.906  10.980  41.673  1.00  0.00           C  
ATOM    807  H   LEU A 197      28.243  14.920  41.292  1.00  0.00           H  
ATOM    808  HA  LEU A 197      25.756  13.703  41.763  1.00  0.00           H  
ATOM    809  HB2 LEU A 197      27.712  12.879  43.720  1.00  0.00           H  
ATOM    810  HB3 LEU A 197      26.118  12.533  43.806  1.00  0.00           H  
ATOM    811  HG  LEU A 197      27.927  11.430  41.877  1.00  0.00           H  
ATOM    812 HD11 LEU A 197      26.653  10.139  44.124  1.00  0.00           H  
ATOM    813 HD12 LEU A 197      27.598   9.374  43.035  1.00  0.00           H  
ATOM    814 HD13 LEU A 197      28.247  10.485  44.039  1.00  0.00           H  
ATOM    815 HD21 LEU A 197      25.730  11.699  41.000  1.00  0.00           H  
ATOM    816 HD22 LEU A 197      26.055  10.110  41.200  1.00  0.00           H  
ATOM    817 HD23 LEU A 197      25.118  10.896  42.284  1.00  0.00           H  
ATOM    818  N   LEU A 198      25.359  15.927  42.860  1.00  0.00           N  
ATOM    819  CA  LEU A 198      24.988  17.123  43.603  1.00  0.00           C  
ATOM    820  C   LEU A 198      25.150  16.952  45.107  1.00  0.00           C  
ATOM    821  O   LEU A 198      26.017  17.600  45.744  1.00  0.00           O  
ATOM    822  CB  LEU A 198      23.558  17.484  43.291  1.00  0.00           C  
ATOM    823  CG  LEU A 198      23.221  17.770  41.827  1.00  0.00           C  
ATOM    824  CD1 LEU A 198      21.742  18.120  41.671  1.00  0.00           C  
ATOM    825  CD2 LEU A 198      24.091  18.929  41.352  1.00  0.00           C  
ATOM    826  H   LEU A 198      24.820  15.606  42.001  1.00  0.00           H  
ATOM    827  HA  LEU A 198      25.585  17.886  43.304  1.00  0.00           H  
ATOM    828  HB2 LEU A 198      22.971  16.726  43.581  1.00  0.00           H  
ATOM    829  HB3 LEU A 198      23.319  18.305  43.811  1.00  0.00           H  
ATOM    830  HG  LEU A 198      23.427  16.959  41.280  1.00  0.00           H  
ATOM    831 HD11 LEU A 198      21.534  18.931  42.216  1.00  0.00           H  
ATOM    832 HD12 LEU A 198      21.544  18.302  40.709  1.00  0.00           H  
ATOM    833 HD13 LEU A 198      21.185  17.352  41.987  1.00  0.00           H  
ATOM    834 HD21 LEU A 198      25.055  18.680  41.440  1.00  0.00           H  
ATOM    835 HD22 LEU A 198      23.884  19.131  40.395  1.00  0.00           H  
ATOM    836 HD23 LEU A 198      23.903  19.737  41.911  1.00  0.00           H  
ATOM    837  N   LEU A 199      24.289  16.090  45.661  1.00  0.00           N  
ATOM    838  CA  LEU A 199      24.231  15.834  47.092  1.00  0.00           C  
ATOM    839  C   LEU A 199      25.590  15.488  47.686  1.00  0.00           C  
ATOM    840  O   LEU A 199      26.047  16.179  48.599  1.00  0.00           O  
ATOM    841  CB  LEU A 199      23.206  14.735  47.403  1.00  0.00           C  
ATOM    842  CG  LEU A 199      21.777  15.018  46.949  1.00  0.00           C  
ATOM    843  CD1 LEU A 199      20.869  13.840  47.325  1.00  0.00           C  
ATOM    844  CD2 LEU A 199      21.296  16.291  47.628  1.00  0.00           C  
ATOM    845  H   LEU A 199      23.661  15.617  44.969  1.00  0.00           H  
ATOM    846  HA  LEU A 199      23.886  16.668  47.555  1.00  0.00           H  
ATOM    847  HB2 LEU A 199      23.506  13.904  46.948  1.00  0.00           H  
ATOM    848  HB3 LEU A 199      23.189  14.607  48.388  1.00  0.00           H  
ATOM    849  HG  LEU A 199      21.763  15.138  45.961  1.00  0.00           H  
ATOM    850 HD11 LEU A 199      20.884  13.716  48.315  1.00  0.00           H  
ATOM    851 HD12 LEU A 199      19.937  14.035  47.024  1.00  0.00           H  
ATOM    852 HD13 LEU A 199      21.201  13.013  46.876  1.00  0.00           H  
ATOM    853 HD21 LEU A 199      21.891  17.053  47.371  1.00  0.00           H  
ATOM    854 HD22 LEU A 199      20.358  16.490  47.340  1.00  0.00           H  
ATOM    855 HD23 LEU A 199      21.320  16.171  48.621  1.00  0.00           H  
ATOM    856  N   LYS A 200      26.220  14.421  47.194  1.00  0.00           N  
ATOM    857  CA  LYS A 200      27.502  13.985  47.710  1.00  0.00           C  
ATOM    858  C   LYS A 200      28.555  15.084  47.773  1.00  0.00           C  
ATOM    859  O   LYS A 200      29.084  15.370  48.840  1.00  0.00           O  
ATOM    860  CB  LYS A 200      28.040  12.814  46.901  1.00  0.00           C  
ATOM    861  CG  LYS A 200      27.236  11.534  47.063  1.00  0.00           C  
ATOM    862  CD  LYS A 200      27.926  10.335  46.434  1.00  0.00           C  
ATOM    863  CE  LYS A 200      27.135   9.065  46.706  1.00  0.00           C  
ATOM    864  NZ  LYS A 200      27.818   7.839  46.214  1.00  0.00           N  
ATOM    865  H   LYS A 200      25.715  13.941  46.421  1.00  0.00           H  
ATOM    866  HA  LYS A 200      27.368  13.615  48.653  1.00  0.00           H  
ATOM    867  HB2 LYS A 200      28.032  13.067  45.936  1.00  0.00           H  
ATOM    868  HB3 LYS A 200      28.978  12.633  47.194  1.00  0.00           H  
ATOM    869  HG2 LYS A 200      27.103  11.354  48.042  1.00  0.00           H  
ATOM    870  HG3 LYS A 200      26.338  11.655  46.631  1.00  0.00           H  
ATOM    871  HD2 LYS A 200      27.980  10.471  45.454  1.00  0.00           H  
ATOM    872  HD3 LYS A 200      28.828  10.237  46.830  1.00  0.00           H  
ATOM    873  HE2 LYS A 200      26.985   8.983  47.700  1.00  0.00           H  
ATOM    874  HE3 LYS A 200      26.234   9.142  46.259  1.00  0.00           H  
ATOM    875  HZ1 LYS A 200      28.232   8.024  45.323  1.00  0.00           H  
ATOM    876  HZ2 LYS A 200      28.529   7.571  46.864  1.00  0.00           H  
ATOM    877  HZ3 LYS A 200      27.151   7.100  46.125  1.00  0.00           H  
ATOM    878  N   LYS A 201      28.868  15.680  46.627  1.00  0.00           N  
ATOM    879  CA  LYS A 201      29.874  16.737  46.570  1.00  0.00           C  
ATOM    880  C   LYS A 201      29.749  17.712  47.733  1.00  0.00           C  
ATOM    881  O   LYS A 201      30.588  17.732  48.633  1.00  0.00           O  
ATOM    882  CB  LYS A 201      29.784  17.520  45.251  1.00  0.00           C  
ATOM    883  CG  LYS A 201      30.178  16.750  43.998  1.00  0.00           C  
ATOM    884  CD  LYS A 201      30.164  17.664  42.778  1.00  0.00           C  
ATOM    885  CE  LYS A 201      30.618  16.932  41.522  1.00  0.00           C  
ATOM    886  NZ  LYS A 201      30.629  17.829  40.330  1.00  0.00           N  
ATOM    887  H   LYS A 201      28.349  15.338  45.798  1.00  0.00           H  
ATOM    888  HA  LYS A 201      30.793  16.313  46.600  1.00  0.00           H  
ATOM    889  HB2 LYS A 201      28.836  17.834  45.142  1.00  0.00           H  
ATOM    890  HB3 LYS A 201      30.382  18.324  45.328  1.00  0.00           H  
ATOM    891  HG2 LYS A 201      31.097  16.384  44.115  1.00  0.00           H  
ATOM    892  HG3 LYS A 201      29.530  16.008  43.852  1.00  0.00           H  
ATOM    893  HD2 LYS A 201      29.236  17.994  42.635  1.00  0.00           H  
ATOM    894  HD3 LYS A 201      30.781  18.427  42.941  1.00  0.00           H  
ATOM    895  HE2 LYS A 201      31.543  16.573  41.672  1.00  0.00           H  
ATOM    896  HE3 LYS A 201      29.995  16.165  41.350  1.00  0.00           H  
ATOM    897  HZ1 LYS A 201      30.656  17.274  39.500  1.00  0.00           H  
ATOM    898  HZ2 LYS A 201      29.803  18.391  40.332  1.00  0.00           H  
ATOM    899  HZ3 LYS A 201      31.436  18.417  40.367  1.00  0.00           H  
ATOM    900  N   MET A 202      28.696  18.522  47.695  1.00  0.00           N  
ATOM    901  CA  MET A 202      28.429  19.516  48.731  1.00  0.00           C  
ATOM    902  C   MET A 202      28.784  19.047  50.132  1.00  0.00           C  
ATOM    903  O   MET A 202      29.944  19.075  50.541  1.00  0.00           O  
ATOM    904  CB  MET A 202      26.944  19.929  48.691  1.00  0.00           C  
ATOM    905  CG  MET A 202      26.665  21.329  48.126  1.00  0.00           C  
ATOM    906  SD  MET A 202      26.745  22.729  49.308  1.00  0.00           S  
ATOM    907  CE  MET A 202      25.240  22.503  50.233  1.00  0.00           C  
ATOM    908  H   MET A 202      28.078  18.387  46.863  1.00  0.00           H  
ATOM    909  HA  MET A 202      28.990  20.340  48.525  1.00  0.00           H  
ATOM    910  HB2 MET A 202      26.435  19.257  48.131  1.00  0.00           H  
ATOM    911  HB3 MET A 202      26.571  19.889  49.631  1.00  0.00           H  
ATOM    912  HG2 MET A 202      27.323  21.492  47.335  1.00  0.00           H  
ATOM    913  HG3 MET A 202      25.733  21.308  47.661  1.00  0.00           H  
ATOM    914  HE1 MET A 202      24.576  21.991  49.683  1.00  0.00           H  
ATOM    915  HE2 MET A 202      25.431  21.993  51.075  1.00  0.00           H  
ATOM    916  HE3 MET A 202      24.849  23.395  50.472  1.00  0.00           H  
ATOM    917  N   TYR A 203      27.761  18.607  50.849  1.00  0.00           N  
ATOM    918  CA  TYR A 203      27.877  18.157  52.220  1.00  0.00           C  
ATOM    919  C   TYR A 203      29.069  17.278  52.595  1.00  0.00           C  
ATOM    920  O   TYR A 203      29.316  17.063  53.779  1.00  0.00           O  
ATOM    921  CB  TYR A 203      26.570  17.473  52.602  1.00  0.00           C  
ATOM    922  CG  TYR A 203      25.366  18.318  52.241  1.00  0.00           C  
ATOM    923  CD1 TYR A 203      25.235  19.618  52.728  1.00  0.00           C  
ATOM    924  CD2 TYR A 203      24.371  17.831  51.391  1.00  0.00           C  
ATOM    925  CE1 TYR A 203      24.150  20.418  52.377  1.00  0.00           C  
ATOM    926  CE2 TYR A 203      23.278  18.626  51.032  1.00  0.00           C  
ATOM    927  CZ  TYR A 203      23.178  19.918  51.531  1.00  0.00           C  
ATOM    928  OH  TYR A 203      22.112  20.715  51.180  1.00  0.00           O  
ATOM    929  H   TYR A 203      26.844  18.613  50.328  1.00  0.00           H  
ATOM    930  HA  TYR A 203      27.911  18.997  52.829  1.00  0.00           H  
ATOM    931  HB2 TYR A 203      26.506  16.617  52.111  1.00  0.00           H  
ATOM    932  HB3 TYR A 203      26.563  17.328  53.580  1.00  0.00           H  
ATOM    933  HD1 TYR A 203      25.934  19.987  53.344  1.00  0.00           H  
ATOM    934  HD2 TYR A 203      24.439  16.905  51.033  1.00  0.00           H  
ATOM    935  HE1 TYR A 203      24.079  21.350  52.736  1.00  0.00           H  
ATOM    936  HE2 TYR A 203      22.577  18.265  50.422  1.00  0.00           H  
ATOM    937  HH  TYR A 203      22.429  21.432  50.562  1.00  0.00           H  
ATOM    938  N   LEU A 204      29.820  16.775  51.620  1.00  0.00           N  
ATOM    939  CA  LEU A 204      30.955  15.929  51.967  1.00  0.00           C  
ATOM    940  C   LEU A 204      32.332  16.540  51.779  1.00  0.00           C  
ATOM    941  O   LEU A 204      33.193  16.368  52.635  1.00  0.00           O  
ATOM    942  CB  LEU A 204      30.904  14.597  51.216  1.00  0.00           C  
ATOM    943  CG  LEU A 204      32.085  13.658  51.521  1.00  0.00           C  
ATOM    944  CD1 LEU A 204      32.139  13.365  53.020  1.00  0.00           C  
ATOM    945  CD2 LEU A 204      31.953  12.364  50.723  1.00  0.00           C  
ATOM    946  H   LEU A 204      29.546  17.020  50.669  1.00  0.00           H  
ATOM    947  HA  LEU A 204      30.858  15.657  52.955  1.00  0.00           H  
ATOM    948  HB2 LEU A 204      30.079  14.125  51.481  1.00  0.00           H  
ATOM    949  HB3 LEU A 204      30.922  14.787  50.249  1.00  0.00           H  
ATOM    950  HG  LEU A 204      32.930  14.101  51.239  1.00  0.00           H  
ATOM    951 HD11 LEU A 204      31.286  12.928  53.303  1.00  0.00           H  
ATOM    952 HD12 LEU A 204      32.907  12.755  53.211  1.00  0.00           H  
ATOM    953 HD13 LEU A 204      32.259  14.221  53.521  1.00  0.00           H  
ATOM    954 HD21 LEU A 204      31.948  12.575  49.746  1.00  0.00           H  
ATOM    955 HD22 LEU A 204      32.726  11.765  50.931  1.00  0.00           H  
ATOM    956 HD23 LEU A 204      31.099  11.906  50.971  1.00  0.00           H  
ATOM    957  N   MET A 205      32.574  17.243  50.680  1.00  0.00           N  
ATOM    958  CA  MET A 205      33.905  17.804  50.518  1.00  0.00           C  
ATOM    959  C   MET A 205      34.100  19.078  51.311  1.00  0.00           C  
ATOM    960  O   MET A 205      35.153  19.268  51.915  1.00  0.00           O  
ATOM    961  CB  MET A 205      34.244  18.057  49.056  1.00  0.00           C  
ATOM    962  CG  MET A 205      35.708  18.416  48.889  1.00  0.00           C  
ATOM    963  SD  MET A 205      36.234  18.610  47.196  1.00  0.00           S  
ATOM    964  CE  MET A 205      35.789  17.007  46.522  1.00  0.00           C  
ATOM    965  H   MET A 205      31.811  17.343  50.023  1.00  0.00           H  
ATOM    966  HA  MET A 205      34.577  17.120  50.851  1.00  0.00           H  
ATOM    967  HB2 MET A 205      34.055  17.233  48.527  1.00  0.00           H  
ATOM    968  HB3 MET A 205      33.689  18.813  48.715  1.00  0.00           H  
ATOM    969  HG2 MET A 205      35.890  19.279  49.436  1.00  0.00           H  
ATOM    970  HG3 MET A 205      36.272  17.693  49.373  1.00  0.00           H  
ATOM    971  HE1 MET A 205      34.947  17.091  45.989  1.00  0.00           H  
ATOM    972  HE2 MET A 205      36.526  16.677  45.931  1.00  0.00           H  
ATOM    973  HE3 MET A 205      35.646  16.358  47.270  1.00  0.00           H  
ATOM    974  N   LEU A 206      33.101  19.955  51.311  1.00  0.00           N  
ATOM    975  CA  LEU A 206      33.203  21.193  52.081  1.00  0.00           C  
ATOM    976  C   LEU A 206      33.624  20.837  53.502  1.00  0.00           C  
ATOM    977  O   LEU A 206      34.491  21.481  54.090  1.00  0.00           O  
ATOM    978  CB  LEU A 206      31.861  21.927  52.140  1.00  0.00           C  
ATOM    979  CG  LEU A 206      31.264  22.528  50.872  1.00  0.00           C  
ATOM    980  CD1 LEU A 206      29.969  23.243  51.226  1.00  0.00           C  
ATOM    981  CD2 LEU A 206      32.241  23.507  50.255  1.00  0.00           C  
ATOM    982  H   LEU A 206      32.282  19.696  50.744  1.00  0.00           H  
ATOM    983  HA  LEU A 206      33.909  21.765  51.675  1.00  0.00           H  
ATOM    984  HB2 LEU A 206      31.177  21.277  52.511  1.00  0.00           H  
ATOM    985  HB3 LEU A 206      31.957  22.680  52.810  1.00  0.00           H  
ATOM    986  HG  LEU A 206      31.074  21.800  50.224  1.00  0.00           H  
ATOM    987 HD11 LEU A 206      30.158  23.970  51.887  1.00  0.00           H  
ATOM    988 HD12 LEU A 206      29.570  23.641  50.400  1.00  0.00           H  
ATOM    989 HD13 LEU A 206      29.325  22.590  51.625  1.00  0.00           H  
ATOM    990 HD21 LEU A 206      33.093  23.034  50.024  1.00  0.00           H  
ATOM    991 HD22 LEU A 206      31.846  23.900  49.422  1.00  0.00           H  
ATOM    992 HD23 LEU A 206      32.438  24.243  50.905  1.00  0.00           H  
ATOM    993  N   ASP A 207      32.994  19.798  54.040  1.00  0.00           N  
ATOM    994  CA  ASP A 207      33.275  19.323  55.386  1.00  0.00           C  
ATOM    995  C   ASP A 207      34.750  18.936  55.471  1.00  0.00           C  
ATOM    996  O   ASP A 207      35.463  19.380  56.365  1.00  0.00           O  
ATOM    997  CB  ASP A 207      32.386  18.115  55.694  1.00  0.00           C  
ATOM    998  CG  ASP A 207      32.410  17.724  57.158  1.00  0.00           C  
ATOM    999  OD1 ASP A 207      31.979  18.547  57.993  1.00  0.00           O  
ATOM   1000  OD2 ASP A 207      32.854  16.595  57.475  1.00  0.00           O  
ATOM   1001  H   ASP A 207      32.283  19.355  53.415  1.00  0.00           H  
ATOM   1002  HA  ASP A 207      33.139  20.091  56.010  1.00  0.00           H  
ATOM   1003  HB2 ASP A 207      31.454  18.348  55.440  1.00  0.00           H  
ATOM   1004  HB3 ASP A 207      32.711  17.349  55.152  1.00  0.00           H  
ATOM   1005  N   ASN A 208      35.207  18.109  54.535  1.00  0.00           N  
ATOM   1006  CA  ASN A 208      36.604  17.693  54.518  1.00  0.00           C  
ATOM   1007  C   ASN A 208      37.516  18.884  54.403  1.00  0.00           C  
ATOM   1008  O   ASN A 208      38.632  18.861  54.904  1.00  0.00           O  
ATOM   1009  CB  ASN A 208      36.873  16.733  53.366  1.00  0.00           C  
ATOM   1010  CG  ASN A 208      36.546  15.302  53.724  1.00  0.00           C  
ATOM   1011  H   ASN A 208      34.505  17.798  53.843  1.00  0.00           H  
ATOM   1012  HA  ASN A 208      36.790  17.253  55.406  1.00  0.00           H  
ATOM   1013  HB2 ASN A 208      36.310  17.004  52.590  1.00  0.00           H  
ATOM   1014  HB3 ASN A 208      37.838  16.790  53.127  1.00  0.00           H  
ATOM   1015  OD1 ASN A 208      35.442  14.994  54.185  1.00  0.00           O  
ATOM   1016  ND2 ASN A 208      37.511  14.412  53.516  1.00  0.00           N  
ATOM   1017 HD21 ASN A 208      38.394  14.704  53.149  1.00  0.00           H  
ATOM   1018 HD22 ASN A 208      37.355  13.446  53.728  1.00  0.00           H  
ATOM   1019  N   LYS A 209      37.035  19.926  53.736  1.00  0.00           N  
ATOM   1020  CA  LYS A 209      37.808  21.146  53.572  1.00  0.00           C  
ATOM   1021  C   LYS A 209      37.766  22.007  54.834  1.00  0.00           C  
ATOM   1022  O   LYS A 209      38.775  22.608  55.210  1.00  0.00           O  
ATOM   1023  CB  LYS A 209      37.312  21.928  52.356  1.00  0.00           C  
ATOM   1024  CG  LYS A 209      37.765  21.319  51.049  1.00  0.00           C  
ATOM   1025  CD  LYS A 209      39.284  21.278  51.011  1.00  0.00           C  
ATOM   1026  CE  LYS A 209      39.821  20.748  49.695  1.00  0.00           C  
ATOM   1027  NZ  LYS A 209      41.314  20.699  49.726  1.00  0.00           N  
ATOM   1028  H   LYS A 209      36.079  19.795  53.351  1.00  0.00           H  
ATOM   1029  HA  LYS A 209      38.769  20.904  53.382  1.00  0.00           H  
ATOM   1030  HB2 LYS A 209      36.319  21.935  52.376  1.00  0.00           H  
ATOM   1031  HB3 LYS A 209      37.668  22.854  52.417  1.00  0.00           H  
ATOM   1032  HG2 LYS A 209      37.417  20.392  50.978  1.00  0.00           H  
ATOM   1033  HG3 LYS A 209      37.439  21.875  50.294  1.00  0.00           H  
ATOM   1034  HD2 LYS A 209      39.634  22.205  51.148  1.00  0.00           H  
ATOM   1035  HD3 LYS A 209      39.609  20.686  51.749  1.00  0.00           H  
ATOM   1036  HE2 LYS A 209      39.468  19.828  49.543  1.00  0.00           H  
ATOM   1037  HE3 LYS A 209      39.530  21.350  48.955  1.00  0.00           H  
ATOM   1038  HZ1 LYS A 209      41.678  21.329  49.042  1.00  0.00           H  
ATOM   1039  HZ2 LYS A 209      41.633  20.966  50.634  1.00  0.00           H  
ATOM   1040  HZ3 LYS A 209      41.617  19.769  49.523  1.00  0.00           H  
ATOM   1041  N   ARG A 210      36.610  22.070  55.490  1.00  0.00           N  
ATOM   1042  CA  ARG A 210      36.511  22.837  56.720  1.00  0.00           C  
ATOM   1043  C   ARG A 210      37.445  22.165  57.714  1.00  0.00           C  
ATOM   1044  O   ARG A 210      38.401  22.773  58.194  1.00  0.00           O  
ATOM   1045  CB  ARG A 210      35.079  22.838  57.269  1.00  0.00           C  
ATOM   1046  CG  ARG A 210      34.087  23.598  56.410  1.00  0.00           C  
ATOM   1047  CD  ARG A 210      32.759  23.837  57.127  1.00  0.00           C  
ATOM   1048  NE  ARG A 210      31.991  24.877  56.443  1.00  0.00           N  
ATOM   1049  CZ  ARG A 210      30.940  25.507  56.960  1.00  0.00           C  
ATOM   1050  NH1 ARG A 210      30.514  25.207  58.173  1.00  0.00           N  
ATOM   1051  NH2 ARG A 210      30.330  26.462  56.274  1.00  0.00           N  
ATOM   1052  H   ARG A 210      35.831  21.550  55.065  1.00  0.00           H  
ATOM   1053  HA  ARG A 210      36.828  23.760  56.556  1.00  0.00           H  
ATOM   1054  HB2 ARG A 210      34.773  21.893  57.336  1.00  0.00           H  
ATOM   1055  HB3 ARG A 210      35.095  23.257  58.172  1.00  0.00           H  
ATOM   1056  HG2 ARG A 210      34.468  24.490  56.165  1.00  0.00           H  
ATOM   1057  HG3 ARG A 210      33.895  23.078  55.578  1.00  0.00           H  
ATOM   1058  HD2 ARG A 210      32.249  22.990  57.118  1.00  0.00           H  
ATOM   1059  HD3 ARG A 210      32.959  24.127  58.051  1.00  0.00           H  
ATOM   1060  HE  ARG A 210      32.280  25.135  55.510  1.00  0.00           H  
ATOM   1061 HH11 ARG A 210      30.978  24.523  58.732  1.00  0.00           H  
ATOM   1062 HH12 ARG A 210      29.703  25.677  58.549  1.00  0.00           H  
ATOM   1063 HH21 ARG A 210      30.680  26.720  55.368  1.00  0.00           H  
ATOM   1064 HH22 ARG A 210      29.531  26.924  56.651  1.00  0.00           H  
ATOM   1065  N   LYS A 211      37.171  20.900  58.006  1.00  0.00           N  
ATOM   1066  CA  LYS A 211      38.003  20.147  58.925  1.00  0.00           C  
ATOM   1067  C   LYS A 211      39.466  20.304  58.541  1.00  0.00           C  
ATOM   1068  O   LYS A 211      40.324  20.528  59.392  1.00  0.00           O  
ATOM   1069  CB  LYS A 211      37.632  18.667  58.892  1.00  0.00           C  
ATOM   1070  CG  LYS A 211      36.233  18.371  59.374  1.00  0.00           C  
ATOM   1071  CD  LYS A 211      36.016  16.872  59.483  1.00  0.00           C  
ATOM   1072  CE  LYS A 211      34.666  16.550  60.096  1.00  0.00           C  
ATOM   1073  NZ  LYS A 211      34.536  15.088  60.332  1.00  0.00           N  
ATOM   1074  H   LYS A 211      36.335  20.512  57.533  1.00  0.00           H  
ATOM   1075  HA  LYS A 211      37.874  20.504  59.854  1.00  0.00           H  
ATOM   1076  HB2 LYS A 211      37.718  18.346  57.949  1.00  0.00           H  
ATOM   1077  HB3 LYS A 211      38.280  18.172  59.471  1.00  0.00           H  
ATOM   1078  HG2 LYS A 211      36.099  18.781  60.273  1.00  0.00           H  
ATOM   1079  HG3 LYS A 211      35.573  18.746  58.728  1.00  0.00           H  
ATOM   1080  HD2 LYS A 211      36.055  16.474  58.572  1.00  0.00           H  
ATOM   1081  HD3 LYS A 211      36.728  16.484  60.060  1.00  0.00           H  
ATOM   1082  HE2 LYS A 211      34.579  17.033  60.966  1.00  0.00           H  
ATOM   1083  HE3 LYS A 211      33.945  16.849  59.473  1.00  0.00           H  
ATOM   1084  HZ1 LYS A 211      34.520  14.610  59.454  1.00  0.00           H  
ATOM   1085  HZ2 LYS A 211      35.314  14.768  60.873  1.00  0.00           H  
ATOM   1086  HZ3 LYS A 211      33.687  14.905  60.828  1.00  0.00           H  
ATOM   1087  N   GLU A 212      39.744  20.196  57.251  1.00  0.00           N  
ATOM   1088  CA  GLU A 212      41.107  20.318  56.772  1.00  0.00           C  
ATOM   1089  C   GLU A 212      41.712  21.618  57.272  1.00  0.00           C  
ATOM   1090  O   GLU A 212      42.751  21.617  57.922  1.00  0.00           O  
ATOM   1091  CB  GLU A 212      41.143  20.303  55.242  1.00  0.00           C  
ATOM   1092  CG  GLU A 212      42.242  19.424  54.646  1.00  0.00           C  
ATOM   1093  CD  GLU A 212      43.608  19.700  55.242  1.00  0.00           C  
ATOM   1094  OE1 GLU A 212      43.784  19.476  56.459  1.00  0.00           O  
ATOM   1095  OE2 GLU A 212      44.508  20.142  54.497  1.00  0.00           O  
ATOM   1096  H   GLU A 212      38.929  20.023  56.637  1.00  0.00           H  
ATOM   1097  HA  GLU A 212      41.656  19.544  57.101  1.00  0.00           H  
ATOM   1098  HB2 GLU A 212      40.280  19.952  54.924  1.00  0.00           H  
ATOM   1099  HB3 GLU A 212      41.303  21.224  54.935  1.00  0.00           H  
ATOM   1100  HG2 GLU A 212      42.017  18.486  54.834  1.00  0.00           H  
ATOM   1101  HG3 GLU A 212      42.293  19.609  53.682  1.00  0.00           H  
ATOM   1102  N   VAL A 213      41.061  22.733  56.970  1.00  0.00           N  
ATOM   1103  CA  VAL A 213      41.580  24.021  57.403  1.00  0.00           C  
ATOM   1104  C   VAL A 213      41.748  24.079  58.911  1.00  0.00           C  
ATOM   1105  O   VAL A 213      42.858  24.268  59.395  1.00  0.00           O  
ATOM   1106  CB  VAL A 213      40.681  25.197  56.948  1.00  0.00           C  
ATOM   1107  CG1 VAL A 213      41.186  26.494  57.550  1.00  0.00           C  
ATOM   1108  CG2 VAL A 213      40.718  25.326  55.443  1.00  0.00           C  
ATOM   1109  H   VAL A 213      40.196  22.611  56.427  1.00  0.00           H  
ATOM   1110  HA  VAL A 213      42.490  24.151  56.983  1.00  0.00           H  
ATOM   1111  HB  VAL A 213      39.773  25.035  57.313  1.00  0.00           H  
ATOM   1112 HG11 VAL A 213      42.129  26.375  57.863  1.00  0.00           H  
ATOM   1113 HG12 VAL A 213      41.155  27.219  56.861  1.00  0.00           H  
ATOM   1114 HG13 VAL A 213      40.610  26.751  58.327  1.00  0.00           H  
ATOM   1115 HG21 VAL A 213      39.799  25.182  55.071  1.00  0.00           H  
ATOM   1116 HG22 VAL A 213      41.038  26.242  55.192  1.00  0.00           H  
ATOM   1117 HG23 VAL A 213      41.342  24.641  55.063  1.00  0.00           H  
ATOM   1118  N   VAL A 214      40.654  23.914  59.650  1.00  0.00           N  
ATOM   1119  CA  VAL A 214      40.720  23.959  61.110  1.00  0.00           C  
ATOM   1120  C   VAL A 214      41.941  23.218  61.632  1.00  0.00           C  
ATOM   1121  O   VAL A 214      42.756  23.779  62.372  1.00  0.00           O  
ATOM   1122  CB  VAL A 214      39.457  23.361  61.760  1.00  0.00           C  
ATOM   1123  CG1 VAL A 214      39.719  23.062  63.216  1.00  0.00           C  
ATOM   1124  CG2 VAL A 214      38.313  24.347  61.655  1.00  0.00           C  
ATOM   1125  H   VAL A 214      39.783  23.757  59.119  1.00  0.00           H  
ATOM   1126  HA  VAL A 214      40.798  24.925  61.389  1.00  0.00           H  
ATOM   1127  HB  VAL A 214      39.269  22.496  61.308  1.00  0.00           H  
ATOM   1128 HG11 VAL A 214      40.647  22.700  63.327  1.00  0.00           H  
ATOM   1129 HG12 VAL A 214      39.627  23.900  63.757  1.00  0.00           H  
ATOM   1130 HG13 VAL A 214      39.060  22.384  63.548  1.00  0.00           H  
ATOM   1131 HG21 VAL A 214      37.752  24.297  62.483  1.00  0.00           H  
ATOM   1132 HG22 VAL A 214      38.679  25.274  61.555  1.00  0.00           H  
ATOM   1133 HG23 VAL A 214      37.751  24.123  60.858  1.00  0.00           H  
ATOM   1134  N   HID A 215      42.069  21.958  61.246  1.00  0.00           N  
ATOM   1135  CA  HID A 215      43.210  21.179  61.680  1.00  0.00           C  
ATOM   1136  C   HID A 215      44.489  21.977  61.415  1.00  0.00           C  
ATOM   1137  O   HID A 215      45.292  22.181  62.321  1.00  0.00           O  
ATOM   1138  CB  HID A 215      43.226  19.833  60.951  1.00  0.00           C  
ATOM   1139  CG  HID A 215      44.451  19.013  61.209  1.00  0.00           C  
ATOM   1140  H   HID A 215      41.318  21.601  60.638  1.00  0.00           H  
ATOM   1141  HA  HID A 215      43.142  21.023  62.665  1.00  0.00           H  
ATOM   1142  HB2 HID A 215      42.421  19.298  61.236  1.00  0.00           H  
ATOM   1143  HB3 HID A 215      43.160  19.999  59.959  1.00  0.00           H  
ATOM   1144  ND1 HID A 215      45.684  19.331  60.681  1.00  0.00           N  
ATOM   1145  CD2 HID A 215      44.633  17.890  61.944  1.00  0.00           C  
ATOM   1146  CE1 HID A 215      46.574  18.438  61.077  1.00  0.00           C  
ATOM   1147  NE2 HID A 215      45.963  17.553  61.845  1.00  0.00           N  
ATOM   1148  HD1 HID A 215      45.873  20.116  60.091  1.00  0.00           H  
ATOM   1149  HD2 HID A 215      43.937  17.399  62.459  1.00  0.00           H  
ATOM   1150  HE1 HID A 215      47.540  18.431  60.837  1.00  0.00           H  
ATOM   1151  N   LYS A 216      44.665  22.459  60.189  1.00  0.00           N  
ATOM   1152  CA  LYS A 216      45.860  23.230  59.864  1.00  0.00           C  
ATOM   1153  C   LYS A 216      46.084  24.507  60.667  1.00  0.00           C  
ATOM   1154  O   LYS A 216      47.224  24.936  60.833  1.00  0.00           O  
ATOM   1155  CB  LYS A 216      45.914  23.565  58.374  1.00  0.00           C  
ATOM   1156  CG  LYS A 216      46.538  22.474  57.539  1.00  0.00           C  
ATOM   1157  CD  LYS A 216      47.005  23.045  56.229  1.00  0.00           C  
ATOM   1158  CE  LYS A 216      47.926  22.085  55.520  1.00  0.00           C  
ATOM   1159  NZ  LYS A 216      48.497  22.706  54.287  1.00  0.00           N  
ATOM   1160  H   LYS A 216      43.914  22.248  59.517  1.00  0.00           H  
ATOM   1161  HA  LYS A 216      46.682  22.622  59.992  1.00  0.00           H  
ATOM   1162  HB2 LYS A 216      44.982  23.716  58.057  1.00  0.00           H  
ATOM   1163  HB3 LYS A 216      46.450  24.398  58.264  1.00  0.00           H  
ATOM   1164  HG2 LYS A 216      47.318  22.093  58.028  1.00  0.00           H  
ATOM   1165  HG3 LYS A 216      45.861  21.765  57.366  1.00  0.00           H  
ATOM   1166  HD2 LYS A 216      46.215  23.217  55.648  1.00  0.00           H  
ATOM   1167  HD3 LYS A 216      47.498  23.893  56.399  1.00  0.00           H  
ATOM   1168  HE2 LYS A 216      48.676  21.831  56.132  1.00  0.00           H  
ATOM   1169  HE3 LYS A 216      47.416  21.264  55.262  1.00  0.00           H  
ATOM   1170  HZ1 LYS A 216      48.915  23.582  54.523  1.00  0.00           H  
ATOM   1171  HZ2 LYS A 216      49.188  22.096  53.901  1.00  0.00           H  
ATOM   1172  HZ3 LYS A 216      47.766  22.850  53.622  1.00  0.00           H  
ATOM   1173  N   ILE A 217      45.015  25.132  61.146  1.00  0.00           N  
ATOM   1174  CA  ILE A 217      45.176  26.338  61.948  1.00  0.00           C  
ATOM   1175  C   ILE A 217      45.708  25.862  63.288  1.00  0.00           C  
ATOM   1176  O   ILE A 217      46.693  26.391  63.802  1.00  0.00           O  
ATOM   1177  CB  ILE A 217      43.832  27.079  62.163  1.00  0.00           C  
ATOM   1178  CG1 ILE A 217      43.383  27.721  60.850  1.00  0.00           C  
ATOM   1179  CG2 ILE A 217      43.972  28.133  63.262  1.00  0.00           C  
ATOM   1180  CD1 ILE A 217      42.039  28.423  60.936  1.00  0.00           C  
ATOM   1181  H   ILE A 217      44.109  24.710  60.912  1.00  0.00           H  
ATOM   1182  HA  ILE A 217      45.898  26.860  61.525  1.00  0.00           H  
ATOM   1183  HB  ILE A 217      43.155  26.406  62.427  1.00  0.00           H  
ATOM   1184 HG12 ILE A 217      44.075  28.383  60.567  1.00  0.00           H  
ATOM   1185 HG13 ILE A 217      43.324  27.005  60.155  1.00  0.00           H  
ATOM   1186 HG21 ILE A 217      43.092  28.579  63.405  1.00  0.00           H  
ATOM   1187 HG22 ILE A 217      44.265  27.692  64.107  1.00  0.00           H  
ATOM   1188 HG23 ILE A 217      44.650  28.810  62.985  1.00  0.00           H  
ATOM   1189 HD11 ILE A 217      42.090  29.148  61.620  1.00  0.00           H  
ATOM   1190 HD12 ILE A 217      41.815  28.815  60.046  1.00  0.00           H  
ATOM   1191 HD13 ILE A 217      41.339  27.762  61.199  1.00  0.00           H  
ATOM   1192  N   ILE A 218      45.044  24.849  63.839  1.00  0.00           N  
ATOM   1193  CA  ILE A 218      45.440  24.260  65.110  1.00  0.00           C  
ATOM   1194  C   ILE A 218      46.900  23.855  65.064  1.00  0.00           C  
ATOM   1195  O   ILE A 218      47.587  23.871  66.077  1.00  0.00           O  
ATOM   1196  CB  ILE A 218      44.623  23.004  65.413  1.00  0.00           C  
ATOM   1197  CG1 ILE A 218      43.190  23.391  65.742  1.00  0.00           C  
ATOM   1198  CG2 ILE A 218      45.262  22.225  66.528  1.00  0.00           C  
ATOM   1199  CD1 ILE A 218      42.283  22.212  65.946  1.00  0.00           C  
ATOM   1200  H   ILE A 218      44.224  24.518  63.286  1.00  0.00           H  
ATOM   1201  HA  ILE A 218      45.363  24.989  65.794  1.00  0.00           H  
ATOM   1202  HB  ILE A 218      44.611  22.438  64.597  1.00  0.00           H  
ATOM   1203 HG12 ILE A 218      43.195  23.949  66.572  1.00  0.00           H  
ATOM   1204 HG13 ILE A 218      42.835  23.946  64.989  1.00  0.00           H  
ATOM   1205 HG21 ILE A 218      44.746  21.383  66.698  1.00  0.00           H  
ATOM   1206 HG22 ILE A 218      46.203  21.985  66.283  1.00  0.00           H  
ATOM   1207 HG23 ILE A 218      45.275  22.773  67.366  1.00  0.00           H  
ATOM   1208 HD11 ILE A 218      42.622  21.653  66.704  1.00  0.00           H  
ATOM   1209 HD12 ILE A 218      41.358  22.531  66.159  1.00  0.00           H  
ATOM   1210 HD13 ILE A 218      42.258  21.658  65.113  1.00  0.00           H  
ATOM   1211  N   GLU A 219      47.374  23.500  63.881  1.00  0.00           N  
ATOM   1212  CA  GLU A 219      48.748  23.070  63.738  1.00  0.00           C  
ATOM   1213  C   GLU A 219      49.697  24.249  63.657  1.00  0.00           C  
ATOM   1214  O   GLU A 219      50.853  24.140  64.055  1.00  0.00           O  
ATOM   1215  CB  GLU A 219      48.879  22.185  62.502  1.00  0.00           C  
ATOM   1216  CG  GLU A 219      49.851  21.036  62.680  1.00  0.00           C  
ATOM   1217  CD  GLU A 219      49.619  19.921  61.676  1.00  0.00           C  
ATOM   1218  OE1 GLU A 219      48.840  20.128  60.718  1.00  0.00           O  
ATOM   1219  OE2 GLU A 219      50.218  18.835  61.842  1.00  0.00           O  
ATOM   1220  H   GLU A 219      46.699  23.556  63.100  1.00  0.00           H  
ATOM   1221  HA  GLU A 219      49.006  22.484  64.522  1.00  0.00           H  
ATOM   1222  HB2 GLU A 219      47.994  21.802  62.312  1.00  0.00           H  
ATOM   1223  HB3 GLU A 219      49.209  22.745  61.765  1.00  0.00           H  
ATOM   1224  HG2 GLU A 219      50.762  21.375  62.540  1.00  0.00           H  
ATOM   1225  HG3 GLU A 219      49.725  20.656  63.577  1.00  0.00           H  
ATOM   1226  N   LEU A 220      49.201  25.376  63.150  1.00  0.00           N  
ATOM   1227  CA  LEU A 220      50.004  26.598  63.012  1.00  0.00           C  
ATOM   1228  C   LEU A 220      50.205  27.194  64.404  1.00  0.00           C  
ATOM   1229  O   LEU A 220      51.315  27.582  64.779  1.00  0.00           O  
ATOM   1230  CB  LEU A 220      49.279  27.617  62.125  1.00  0.00           C  
ATOM   1231  CG  LEU A 220      50.068  28.764  61.479  1.00  0.00           C  
ATOM   1232  CD1 LEU A 220      49.079  29.710  60.803  1.00  0.00           C  
ATOM   1233  CD2 LEU A 220      50.893  29.520  62.500  1.00  0.00           C  
ATOM   1234  H   LEU A 220      48.202  25.319  62.861  1.00  0.00           H  
ATOM   1235  HA  LEU A 220      50.893  26.354  62.640  1.00  0.00           H  
ATOM   1236  HB2 LEU A 220      48.836  27.105  61.373  1.00  0.00           H  
ATOM   1237  HB3 LEU A 220      48.548  28.039  62.681  1.00  0.00           H  
ATOM   1238  HG  LEU A 220      50.685  28.391  60.801  1.00  0.00           H  
ATOM   1239 HD11 LEU A 220      48.446  30.073  61.486  1.00  0.00           H  
ATOM   1240 HD12 LEU A 220      49.579  30.464  60.377  1.00  0.00           H  
ATOM   1241 HD13 LEU A 220      48.567  29.211  60.104  1.00  0.00           H  
ATOM   1242 HD21 LEU A 220      51.546  28.897  62.936  1.00  0.00           H  
ATOM   1243 HD22 LEU A 220      51.395  30.260  62.048  1.00  0.00           H  
ATOM   1244 HD23 LEU A 220      50.291  29.909  63.200  1.00  0.00           H  
ATOM   1245  N   LEU A 221      49.119  27.267  65.165  1.00  0.00           N  
ATOM   1246  CA  LEU A 221      49.189  27.792  66.513  1.00  0.00           C  
ATOM   1247  C   LEU A 221      50.178  26.993  67.349  1.00  0.00           C  
ATOM   1248  O   LEU A 221      50.919  27.570  68.143  1.00  0.00           O  
ATOM   1249  CB  LEU A 221      47.813  27.774  67.174  1.00  0.00           C  
ATOM   1250  CG  LEU A 221      46.820  28.750  66.544  1.00  0.00           C  
ATOM   1251  CD1 LEU A 221      45.484  28.722  67.283  1.00  0.00           C  
ATOM   1252  CD2 LEU A 221      47.411  30.144  66.594  1.00  0.00           C  
ATOM   1253  H   LEU A 221      48.249  26.926  64.720  1.00  0.00           H  
ATOM   1254  HA  LEU A 221      49.506  28.747  66.474  1.00  0.00           H  
ATOM   1255  HB2 LEU A 221      47.439  26.867  67.079  1.00  0.00           H  
ATOM   1256  HB3 LEU A 221      47.923  28.029  68.119  1.00  0.00           H  
ATOM   1257  HG  LEU A 221      46.673  28.495  65.588  1.00  0.00           H  
ATOM   1258 HD11 LEU A 221      45.628  28.980  68.238  1.00  0.00           H  
ATOM   1259 HD12 LEU A 221      44.853  29.367  66.853  1.00  0.00           H  
ATOM   1260 HD13 LEU A 221      45.100  27.800  67.240  1.00  0.00           H  
ATOM   1261 HD21 LEU A 221      48.274  30.164  66.085  1.00  0.00           H  
ATOM   1262 HD22 LEU A 221      46.771  30.797  66.184  1.00  0.00           H  
ATOM   1263 HD23 LEU A 221      47.583  30.404  67.546  1.00  0.00           H  
ATOM   1264  N   ASN A 222      50.207  25.673  67.184  1.00  0.00           N  
ATOM   1265  CA  ASN A 222      51.156  24.883  67.962  1.00  0.00           C  
ATOM   1266  C   ASN A 222      52.579  25.347  67.648  1.00  0.00           C  
ATOM   1267  O   ASN A 222      53.333  25.730  68.542  1.00  0.00           O  
ATOM   1268  CB  ASN A 222      51.050  23.380  67.657  1.00  0.00           C  
ATOM   1269  CG  ASN A 222      49.693  22.796  67.993  1.00  0.00           C  
ATOM   1270  H   ASN A 222      49.548  25.289  66.508  1.00  0.00           H  
ATOM   1271  HA  ASN A 222      50.991  25.084  68.927  1.00  0.00           H  
ATOM   1272  HB2 ASN A 222      51.224  23.247  66.683  1.00  0.00           H  
ATOM   1273  HB3 ASN A 222      51.745  22.905  68.193  1.00  0.00           H  
ATOM   1274  OD1 ASN A 222      49.058  23.174  68.975  1.00  0.00           O  
ATOM   1275  ND2 ASN A 222      49.261  21.833  67.190  1.00  0.00           N  
ATOM   1276 HD21 ASN A 222      49.821  21.526  66.420  1.00  0.00           H  
ATOM   1277 HD22 ASN A 222      48.368  21.407  67.354  1.00  0.00           H  
ATOM   1278  N   VAL A 223      52.944  25.306  66.374  1.00  0.00           N  
ATOM   1279  CA  VAL A 223      54.271  25.715  65.952  1.00  0.00           C  
ATOM   1280  C   VAL A 223      54.550  27.154  66.372  1.00  0.00           C  
ATOM   1281  O   VAL A 223      55.689  27.501  66.690  1.00  0.00           O  
ATOM   1282  CB  VAL A 223      54.415  25.594  64.424  1.00  0.00           C  
ATOM   1283  CG1 VAL A 223      55.794  26.044  63.983  1.00  0.00           C  
ATOM   1284  CG2 VAL A 223      54.176  24.171  64.009  1.00  0.00           C  
ATOM   1285  H   VAL A 223      52.212  24.963  65.721  1.00  0.00           H  
ATOM   1286  HA  VAL A 223      54.946  25.124  66.409  1.00  0.00           H  
ATOM   1287  HB  VAL A 223      53.757  26.215  64.009  1.00  0.00           H  
ATOM   1288 HG11 VAL A 223      55.709  26.762  63.290  1.00  0.00           H  
ATOM   1289 HG12 VAL A 223      56.299  26.402  64.769  1.00  0.00           H  
ATOM   1290 HG13 VAL A 223      56.294  25.268  63.595  1.00  0.00           H  
ATOM   1291 HG21 VAL A 223      53.235  24.067  63.678  1.00  0.00           H  
ATOM   1292 HG22 VAL A 223      54.812  23.919  63.275  1.00  0.00           H  
ATOM   1293 HG23 VAL A 223      54.318  23.560  64.792  1.00  0.00           H  
ATOM   1294  N   THR A 224      53.521  27.996  66.369  1.00  0.00           N  
ATOM   1295  CA  THR A 224      53.717  29.387  66.763  1.00  0.00           C  
ATOM   1296  C   THR A 224      54.210  29.405  68.198  1.00  0.00           C  
ATOM   1297  O   THR A 224      55.116  30.155  68.543  1.00  0.00           O  
ATOM   1298  CB  THR A 224      52.419  30.192  66.685  1.00  0.00           C  
ATOM   1299  OG1 THR A 224      51.887  30.106  65.362  1.00  0.00           O  
ATOM   1300  CG2 THR A 224      52.687  31.648  67.003  1.00  0.00           C  
ATOM   1301  H   THR A 224      52.621  27.599  66.079  1.00  0.00           H  
ATOM   1302  HA  THR A 224      54.419  29.787  66.180  1.00  0.00           H  
ATOM   1303  HB  THR A 224      51.738  29.787  67.329  1.00  0.00           H  
ATOM   1304 HG21 THR A 224      53.588  31.745  67.434  1.00  0.00           H  
ATOM   1305 HG22 THR A 224      52.668  32.193  66.160  1.00  0.00           H  
ATOM   1306 HG23 THR A 224      51.987  31.997  67.632  1.00  0.00           H  
ATOM   1307  HG1 THR A 224      51.661  29.152  65.135  1.00  0.00           H  
ATOM   1308  N   GLU A 225      53.600  28.566  69.027  1.00  0.00           N  
ATOM   1309  CA  GLU A 225      53.974  28.446  70.424  1.00  0.00           C  
ATOM   1310  C   GLU A 225      55.458  28.086  70.537  1.00  0.00           C  
ATOM   1311  O   GLU A 225      56.228  28.822  71.147  1.00  0.00           O  
ATOM   1312  CB  GLU A 225      53.116  27.379  71.092  1.00  0.00           C  
ATOM   1313  CG  GLU A 225      53.455  27.172  72.537  1.00  0.00           C  
ATOM   1314  CD  GLU A 225      53.411  28.469  73.310  1.00  0.00           C  
ATOM   1315  OE1 GLU A 225      52.337  29.109  73.317  1.00  0.00           O  
ATOM   1316  OE2 GLU A 225      54.448  28.846  73.904  1.00  0.00           O  
ATOM   1317  H   GLU A 225      52.835  28.006  68.588  1.00  0.00           H  
ATOM   1318  HA  GLU A 225      53.807  29.312  70.901  1.00  0.00           H  
ATOM   1319  HB2 GLU A 225      52.180  27.673  71.036  1.00  0.00           H  
ATOM   1320  HB3 GLU A 225      53.270  26.533  70.616  1.00  0.00           H  
ATOM   1321  HG2 GLU A 225      52.791  26.569  72.935  1.00  0.00           H  
ATOM   1322  HG3 GLU A 225      54.369  26.822  72.602  1.00  0.00           H  
ATOM   1323  N   LEU A 226      55.860  26.960  69.952  1.00  0.00           N  
ATOM   1324  CA  LEU A 226      57.264  26.545  69.982  1.00  0.00           C  
ATOM   1325  C   LEU A 226      58.200  27.667  69.560  1.00  0.00           C  
ATOM   1326  O   LEU A 226      59.258  27.862  70.151  1.00  0.00           O  
ATOM   1327  CB  LEU A 226      57.521  25.369  69.040  1.00  0.00           C  
ATOM   1328  CG  LEU A 226      57.167  23.940  69.423  1.00  0.00           C  
ATOM   1329  CD1 LEU A 226      57.619  22.994  68.320  1.00  0.00           C  
ATOM   1330  CD2 LEU A 226      57.876  23.578  70.687  1.00  0.00           C  
ATOM   1331  H   LEU A 226      55.113  26.416  69.486  1.00  0.00           H  
ATOM   1332  HA  LEU A 226      57.495  26.274  70.928  1.00  0.00           H  
ATOM   1333  HB2 LEU A 226      57.031  25.572  68.165  1.00  0.00           H  
ATOM   1334  HB3 LEU A 226      58.518  25.378  68.813  1.00  0.00           H  
ATOM   1335  HG  LEU A 226      56.181  23.865  69.538  1.00  0.00           H  
ATOM   1336 HD11 LEU A 226      58.609  23.071  68.198  1.00  0.00           H  
ATOM   1337 HD12 LEU A 226      57.387  22.054  68.570  1.00  0.00           H  
ATOM   1338 HD13 LEU A 226      57.159  23.234  67.465  1.00  0.00           H  
ATOM   1339 HD21 LEU A 226      57.601  24.197  71.430  1.00  0.00           H  
ATOM   1340 HD22 LEU A 226      57.652  22.635  70.954  1.00  0.00           H  
ATOM   1341 HD23 LEU A 226      58.871  23.649  70.561  1.00  0.00           H  
ATOM   1342  N   THR A 227      57.818  28.383  68.513  1.00  0.00           N  
ATOM   1343  CA  THR A 227      58.630  29.473  67.999  1.00  0.00           C  
ATOM   1344  C   THR A 227      58.672  30.609  69.011  1.00  0.00           C  
ATOM   1345  O   THR A 227      59.742  31.041  69.445  1.00  0.00           O  
ATOM   1346  CB  THR A 227      58.039  30.008  66.685  1.00  0.00           C  
ATOM   1347  OG1 THR A 227      57.812  28.913  65.794  1.00  0.00           O  
ATOM   1348  CG2 THR A 227      58.988  30.997  66.028  1.00  0.00           C  
ATOM   1349  H   THR A 227      56.906  28.103  68.100  1.00  0.00           H  
ATOM   1350  HA  THR A 227      59.566  29.139  67.860  1.00  0.00           H  
ATOM   1351  HB  THR A 227      57.142  30.450  66.883  1.00  0.00           H  
ATOM   1352 HG21 THR A 227      58.478  31.800  65.711  1.00  0.00           H  
ATOM   1353 HG22 THR A 227      59.685  31.290  66.687  1.00  0.00           H  
ATOM   1354 HG23 THR A 227      59.440  30.566  65.243  1.00  0.00           H  
ATOM   1355  HG1 THR A 227      57.046  28.348  66.120  1.00  0.00           H  
ATOM   1356  N   GLN A 228      57.487  31.076  69.387  1.00  0.00           N  
ATOM   1357  CA  GLN A 228      57.346  32.174  70.329  1.00  0.00           C  
ATOM   1358  C   GLN A 228      58.205  31.911  71.550  1.00  0.00           C  
ATOM   1359  O   GLN A 228      59.085  32.701  71.879  1.00  0.00           O  
ATOM   1360  CB  GLN A 228      55.879  32.332  70.721  1.00  0.00           C  
ATOM   1361  CG  GLN A 228      55.399  33.761  70.677  1.00  0.00           C  
ATOM   1362  CD  GLN A 228      53.915  33.901  70.962  1.00  0.00           C  
ATOM   1363  H   GLN A 228      56.673  30.589  68.950  1.00  0.00           H  
ATOM   1364  HA  GLN A 228      57.684  33.009  69.887  1.00  0.00           H  
ATOM   1365  HB2 GLN A 228      55.320  31.791  70.092  1.00  0.00           H  
ATOM   1366  HB3 GLN A 228      55.758  31.986  71.653  1.00  0.00           H  
ATOM   1367  HG2 GLN A 228      55.902  34.296  71.360  1.00  0.00           H  
ATOM   1368  HG3 GLN A 228      55.583  34.139  69.766  1.00  0.00           H  
ATOM   1369  OE1 GLN A 228      53.437  33.531  72.028  1.00  0.00           O  
ATOM   1370  NE2 GLN A 228      53.184  34.443  70.007  1.00  0.00           N  
ATOM   1371 HE21 GLN A 228      52.175  34.558  70.118  1.00  0.00           H  
ATOM   1372 HE22 GLN A 228      53.638  34.750  69.147  1.00  0.00           H  
ATOM   1373  N   ASN A 229      57.961  30.789  72.212  1.00  0.00           N  
ATOM   1374  CA  ASN A 229      58.733  30.435  73.390  1.00  0.00           C  
ATOM   1375  C   ASN A 229      60.246  30.550  73.197  1.00  0.00           C  
ATOM   1376  O   ASN A 229      60.956  30.889  74.130  1.00  0.00           O  
ATOM   1377  CB  ASN A 229      58.373  29.018  73.856  1.00  0.00           C  
ATOM   1378  CG  ASN A 229      59.397  28.445  74.834  1.00  0.00           C  
ATOM   1379  H   ASN A 229      57.197  30.208  71.827  1.00  0.00           H  
ATOM   1380  HA  ASN A 229      58.482  31.093  74.125  1.00  0.00           H  
ATOM   1381  HB2 ASN A 229      57.489  29.050  74.310  1.00  0.00           H  
ATOM   1382  HB3 ASN A 229      58.333  28.425  73.059  1.00  0.00           H  
ATOM   1383  OD1 ASN A 229      60.534  28.132  74.454  1.00  0.00           O  
ATOM   1384  ND2 ASN A 229      59.006  28.323  76.100  1.00  0.00           N  
ATOM   1385 HD21 ASN A 229      58.078  28.597  76.360  1.00  0.00           H  
ATOM   1386 HD22 ASN A 229      59.632  27.960  76.786  1.00  0.00           H  
ATOM   1387  N   ALA A 230      60.750  30.261  72.006  1.00  0.00           N  
ATOM   1388  CA  ALA A 230      62.190  30.362  71.782  1.00  0.00           C  
ATOM   1389  C   ALA A 230      62.537  31.837  71.672  1.00  0.00           C  
ATOM   1390  O   ALA A 230      63.570  32.307  72.156  1.00  0.00           O  
ATOM   1391  CB  ALA A 230      62.578  29.640  70.507  1.00  0.00           C  
ATOM   1392  H   ALA A 230      60.074  29.974  71.290  1.00  0.00           H  
ATOM   1393  HA  ALA A 230      62.666  29.976  72.565  1.00  0.00           H  
ATOM   1394  HB1 ALA A 230      62.467  28.653  70.631  1.00  0.00           H  
ATOM   1395  HB2 ALA A 230      61.993  29.946  69.755  1.00  0.00           H  
ATOM   1396  HB3 ALA A 230      63.533  29.839  70.284  1.00  0.00           H  
ATOM   1397  N   LEU A 231      61.650  32.564  71.016  1.00  0.00           N  
ATOM   1398  CA  LEU A 231      61.818  33.984  70.842  1.00  0.00           C  
ATOM   1399  C   LEU A 231      61.856  34.639  72.230  1.00  0.00           C  
ATOM   1400  O   LEU A 231      62.919  35.056  72.702  1.00  0.00           O  
ATOM   1401  CB  LEU A 231      60.646  34.520  70.030  1.00  0.00           C  
ATOM   1402  CG  LEU A 231      60.675  36.002  69.713  1.00  0.00           C  
ATOM   1403  CD1 LEU A 231      61.973  36.314  68.993  1.00  0.00           C  
ATOM   1404  CD2 LEU A 231      59.463  36.378  68.867  1.00  0.00           C  
ATOM   1405  H   LEU A 231      60.837  32.028  70.645  1.00  0.00           H  
ATOM   1406  HA  LEU A 231      62.690  34.163  70.394  1.00  0.00           H  
ATOM   1407  HB2 LEU A 231      60.626  34.027  69.162  1.00  0.00           H  
ATOM   1408  HB3 LEU A 231      59.810  34.337  70.543  1.00  0.00           H  
ATOM   1409  HG  LEU A 231      60.633  36.521  70.558  1.00  0.00           H  
ATOM   1410 HD11 LEU A 231      62.024  35.784  68.145  1.00  0.00           H  
ATOM   1411 HD12 LEU A 231      62.011  37.290  68.775  1.00  0.00           H  
ATOM   1412 HD13 LEU A 231      62.749  36.076  69.579  1.00  0.00           H  
ATOM   1413 HD21 LEU A 231      58.626  36.165  69.371  1.00  0.00           H  
ATOM   1414 HD22 LEU A 231      59.490  37.357  68.663  1.00  0.00           H  
ATOM   1415 HD23 LEU A 231      59.479  35.858  68.013  1.00  0.00           H  
ATOM   1416  N   ILE A 232      60.693  34.693  72.883  1.00  0.00           N  
ATOM   1417  CA  ILE A 232      60.544  35.299  74.206  1.00  0.00           C  
ATOM   1418  C   ILE A 232      61.476  34.779  75.303  1.00  0.00           C  
ATOM   1419  O   ILE A 232      62.301  35.535  75.828  1.00  0.00           O  
ATOM   1420  CB  ILE A 232      59.095  35.158  74.723  1.00  0.00           C  
ATOM   1421  CG1 ILE A 232      58.118  35.829  73.752  1.00  0.00           C  
ATOM   1422  CG2 ILE A 232      58.961  35.821  76.077  1.00  0.00           C  
ATOM   1423  CD1 ILE A 232      56.671  35.751  74.194  1.00  0.00           C  
ATOM   1424  H   ILE A 232      59.892  34.262  72.363  1.00  0.00           H  
ATOM   1425  HA  ILE A 232      60.765  36.292  74.088  1.00  0.00           H  
ATOM   1426  HB  ILE A 232      58.877  34.190  74.760  1.00  0.00           H  
ATOM   1427 HG12 ILE A 232      58.377  36.788  73.656  1.00  0.00           H  
ATOM   1428 HG13 ILE A 232      58.206  35.382  72.863  1.00  0.00           H  
ATOM   1429 HG21 ILE A 232      58.025  35.717  76.413  1.00  0.00           H  
ATOM   1430 HG22 ILE A 232      59.592  35.395  76.725  1.00  0.00           H  
ATOM   1431 HG23 ILE A 232      59.176  36.794  75.999  1.00  0.00           H  
ATOM   1432 HD11 ILE A 232      56.571  36.203  75.079  1.00  0.00           H  
ATOM   1433 HD12 ILE A 232      56.094  36.206  73.518  1.00  0.00           H  
ATOM   1434 HD13 ILE A 232      56.401  34.793  74.275  1.00  0.00           H  
ATOM   1435  N   ASN A 233      61.354  33.498  75.649  1.00  0.00           N  
ATOM   1436  CA  ASN A 233      62.167  32.911  76.723  1.00  0.00           C  
ATOM   1437  C   ASN A 233      63.665  32.681  76.551  1.00  0.00           C  
ATOM   1438  O   ASN A 233      64.380  32.625  77.541  1.00  0.00           O  
ATOM   1439  CB  ASN A 233      61.552  31.604  77.185  1.00  0.00           C  
ATOM   1440  CG  ASN A 233      60.132  31.768  77.618  1.00  0.00           C  
ATOM   1441  H   ASN A 233      60.653  32.962  75.108  1.00  0.00           H  
ATOM   1442  HA  ASN A 233      62.058  33.547  77.548  1.00  0.00           H  
ATOM   1443  HB2 ASN A 233      61.588  30.954  76.428  1.00  0.00           H  
ATOM   1444  HB3 ASN A 233      62.089  31.258  77.953  1.00  0.00           H  
ATOM   1445  OD1 ASN A 233      59.802  32.683  78.370  1.00  0.00           O  
ATOM   1446  ND2 ASN A 233      59.271  30.873  77.161  1.00  0.00           N  
ATOM   1447 HD21 ASN A 233      59.581  30.132  76.564  1.00  0.00           H  
ATOM   1448 HD22 ASN A 233      58.302  30.933  77.412  1.00  0.00           H  
ATOM   1449  N   ASP A 234      64.162  32.523  75.336  1.00  0.00           N  
ATOM   1450  CA  ASP A 234      65.592  32.307  75.194  1.00  0.00           C  
ATOM   1451  C   ASP A 234      66.278  33.494  74.528  1.00  0.00           C  
ATOM   1452  O   ASP A 234      67.278  33.993  75.031  1.00  0.00           O  
ATOM   1453  CB  ASP A 234      65.871  31.029  74.398  1.00  0.00           C  
ATOM   1454  CG  ASP A 234      67.365  30.788  74.172  1.00  0.00           C  
ATOM   1455  OD1 ASP A 234      68.043  31.689  73.627  1.00  0.00           O  
ATOM   1456  OD2 ASP A 234      67.866  29.694  74.527  1.00  0.00           O  
ATOM   1457  H   ASP A 234      63.499  32.564  74.564  1.00  0.00           H  
ATOM   1458  HA  ASP A 234      65.978  32.228  76.124  1.00  0.00           H  
ATOM   1459  HB2 ASP A 234      65.503  30.261  74.906  1.00  0.00           H  
ATOM   1460  HB3 ASP A 234      65.429  31.111  73.515  1.00  0.00           H  
ATOM   1461  N   GLU A 235      65.750  33.954  73.400  1.00  0.00           N  
ATOM   1462  CA  GLU A 235      66.375  35.074  72.711  1.00  0.00           C  
ATOM   1463  C   GLU A 235      66.237  36.414  73.419  1.00  0.00           C  
ATOM   1464  O   GLU A 235      67.226  37.119  73.585  1.00  0.00           O  
ATOM   1465  CB  GLU A 235      65.844  35.199  71.281  1.00  0.00           C  
ATOM   1466  CG  GLU A 235      66.309  34.098  70.355  1.00  0.00           C  
ATOM   1467  CD  GLU A 235      67.819  34.064  70.204  1.00  0.00           C  
ATOM   1468  OE1 GLU A 235      68.400  35.079  69.757  1.00  0.00           O  
ATOM   1469  OE2 GLU A 235      68.426  33.020  70.533  1.00  0.00           O  
ATOM   1470  H   GLU A 235      64.904  33.473  73.074  1.00  0.00           H  
ATOM   1471  HA  GLU A 235      67.369  34.871  72.570  1.00  0.00           H  
ATOM   1472  HB2 GLU A 235      64.861  35.162  71.325  1.00  0.00           H  
ATOM   1473  HB3 GLU A 235      66.165  36.055  70.918  1.00  0.00           H  
ATOM   1474  HG2 GLU A 235      66.031  33.234  70.732  1.00  0.00           H  
ATOM   1475  HG3 GLU A 235      65.928  34.256  69.463  1.00  0.00           H  
ATOM   1476  N   LEU A 236      65.026  36.777  73.834  1.00  0.00           N  
ATOM   1477  CA  LEU A 236      64.847  38.057  74.505  1.00  0.00           C  
ATOM   1478  C   LEU A 236      65.568  37.952  75.830  1.00  0.00           C  
ATOM   1479  O   LEU A 236      66.413  38.782  76.149  1.00  0.00           O  
ATOM   1480  CB  LEU A 236      63.375  38.357  74.760  1.00  0.00           C  
ATOM   1481  CG  LEU A 236      62.971  39.838  74.826  1.00  0.00           C  
ATOM   1482  CD1 LEU A 236      61.582  39.922  75.441  1.00  0.00           C  
ATOM   1483  CD2 LEU A 236      63.939  40.648  75.659  1.00  0.00           C  
ATOM   1484  H   LEU A 236      64.272  36.109  73.648  1.00  0.00           H  
ATOM   1485  HA  LEU A 236      65.276  38.766  73.961  1.00  0.00           H  
ATOM   1486  HB2 LEU A 236      62.842  37.942  74.024  1.00  0.00           H  
ATOM   1487  HB3 LEU A 236      63.121  37.945  75.633  1.00  0.00           H  
ATOM   1488  HG  LEU A 236      62.953  40.207  73.909  1.00  0.00           H  
ATOM   1489 HD11 LEU A 236      61.599  39.529  76.361  1.00  0.00           H  
ATOM   1490 HD12 LEU A 236      61.297  40.879  75.494  1.00  0.00           H  
ATOM   1491 HD13 LEU A 236      60.934  39.413  74.874  1.00  0.00           H  
ATOM   1492 HD21 LEU A 236      64.857  40.593  75.261  1.00  0.00           H  
ATOM   1493 HD22 LEU A 236      63.647  41.607  75.682  1.00  0.00           H  
ATOM   1494 HD23 LEU A 236      63.964  40.290  76.595  1.00  0.00           H  
ATOM   1495  N   VAL A 237      65.244  36.919  76.602  1.00  0.00           N  
ATOM   1496  CA  VAL A 237      65.885  36.725  77.897  1.00  0.00           C  
ATOM   1497  C   VAL A 237      67.406  36.756  77.794  1.00  0.00           C  
ATOM   1498  O   VAL A 237      68.084  37.281  78.669  1.00  0.00           O  
ATOM   1499  CB  VAL A 237      65.429  35.417  78.540  1.00  0.00           C  
ATOM   1500  CG1 VAL A 237      66.247  35.125  79.764  1.00  0.00           C  
ATOM   1501  CG2 VAL A 237      63.972  35.540  78.930  1.00  0.00           C  
ATOM   1502  H   VAL A 237      64.523  36.289  76.216  1.00  0.00           H  
ATOM   1503  HA  VAL A 237      65.600  37.481  78.505  1.00  0.00           H  
ATOM   1504  HB  VAL A 237      65.598  34.682  77.887  1.00  0.00           H  
ATOM   1505 HG11 VAL A 237      66.361  35.959  80.310  1.00  0.00           H  
ATOM   1506 HG12 VAL A 237      65.791  34.430  80.326  1.00  0.00           H  
ATOM   1507 HG13 VAL A 237      67.153  34.785  79.500  1.00  0.00           H  
ATOM   1508 HG21 VAL A 237      63.506  36.155  78.292  1.00  0.00           H  
ATOM   1509 HG22 VAL A 237      63.540  34.637  78.899  1.00  0.00           H  
ATOM   1510 HG23 VAL A 237      63.904  35.910  79.858  1.00  0.00           H  
ATOM   1511  N   GLU A 238      67.953  36.217  76.718  1.00  0.00           N  
ATOM   1512  CA  GLU A 238      69.391  36.243  76.563  1.00  0.00           C  
ATOM   1513  C   GLU A 238      69.839  37.673  76.206  1.00  0.00           C  
ATOM   1514  O   GLU A 238      70.827  38.174  76.742  1.00  0.00           O  
ATOM   1515  CB  GLU A 238      69.820  35.254  75.484  1.00  0.00           C  
ATOM   1516  CG  GLU A 238      71.303  34.964  75.476  1.00  0.00           C  
ATOM   1517  CD  GLU A 238      71.697  34.010  74.360  1.00  0.00           C  
ATOM   1518  OE1 GLU A 238      71.666  34.399  73.165  1.00  0.00           O  
ATOM   1519  OE2 GLU A 238      72.029  32.852  74.687  1.00  0.00           O  
ATOM   1520  H   GLU A 238      67.301  35.803  76.043  1.00  0.00           H  
ATOM   1521  HA  GLU A 238      69.839  35.965  77.413  1.00  0.00           H  
ATOM   1522  HB2 GLU A 238      69.348  34.406  75.651  1.00  0.00           H  
ATOM   1523  HB3 GLU A 238      69.584  35.642  74.611  1.00  0.00           H  
ATOM   1524  HG2 GLU A 238      71.786  35.805  75.327  1.00  0.00           H  
ATOM   1525  HG3 GLU A 238      71.545  34.537  76.326  1.00  0.00           H  
ATOM   1526  N   TRP A 239      69.109  38.343  75.320  1.00  0.00           N  
ATOM   1527  CA  TRP A 239      69.478  39.699  74.953  1.00  0.00           C  
ATOM   1528  C   TRP A 239      69.549  40.549  76.215  1.00  0.00           C  
ATOM   1529  O   TRP A 239      70.454  41.376  76.381  1.00  0.00           O  
ATOM   1530  CB  TRP A 239      68.453  40.322  74.010  1.00  0.00           C  
ATOM   1531  CG  TRP A 239      68.893  41.659  73.503  1.00  0.00           C  
ATOM   1532  CD1 TRP A 239      69.817  41.900  72.529  1.00  0.00           C  
ATOM   1533  CD2 TRP A 239      68.524  42.940  74.033  1.00  0.00           C  
ATOM   1534  NE1 TRP A 239      70.050  43.245  72.421  1.00  0.00           N  
ATOM   1535  CE2 TRP A 239      69.271  43.908  73.331  1.00  0.00           C  
ATOM   1536  CE3 TRP A 239      67.636  43.360  75.033  1.00  0.00           C  
ATOM   1537  CZ2 TRP A 239      69.157  45.281  73.600  1.00  0.00           C  
ATOM   1538  CZ3 TRP A 239      67.524  44.722  75.299  1.00  0.00           C  
ATOM   1539  CH2 TRP A 239      68.280  45.665  74.586  1.00  0.00           C  
ATOM   1540  H   TRP A 239      68.300  37.837  74.938  1.00  0.00           H  
ATOM   1541  HA  TRP A 239      70.394  39.674  74.555  1.00  0.00           H  
ATOM   1542  HB2 TRP A 239      68.335  39.733  73.227  1.00  0.00           H  
ATOM   1543  HB3 TRP A 239      67.604  40.454  74.497  1.00  0.00           H  
ATOM   1544  HD1 TRP A 239      70.261  41.197  71.974  1.00  0.00           H  
ATOM   1545  HE1 TRP A 239      70.686  43.678  71.781  1.00  0.00           H  
ATOM   1546  HE3 TRP A 239      67.092  42.703  75.546  1.00  0.00           H  
ATOM   1547  HZ2 TRP A 239      69.704  45.942  73.082  1.00  0.00           H  
ATOM   1548  HZ3 TRP A 239      66.896  45.025  76.008  1.00  0.00           H  
ATOM   1549  HH2 TRP A 239      68.172  46.634  74.806  1.00  0.00           H  
ATOM   1550  N   LYS A 240      68.584  40.350  77.106  1.00  0.00           N  
ATOM   1551  CA  LYS A 240      68.559  41.096  78.346  1.00  0.00           C  
ATOM   1552  C   LYS A 240      69.773  40.804  79.231  1.00  0.00           C  
ATOM   1553  O   LYS A 240      70.382  41.739  79.763  1.00  0.00           O  
ATOM   1554  CB  LYS A 240      67.277  40.815  79.116  1.00  0.00           C  
ATOM   1555  CG  LYS A 240      66.030  41.302  78.428  1.00  0.00           C  
ATOM   1556  CD  LYS A 240      64.941  41.532  79.447  1.00  0.00           C  
ATOM   1557  CE  LYS A 240      63.765  42.214  78.808  1.00  0.00           C  
ATOM   1558  NZ  LYS A 240      62.833  42.799  79.802  1.00  0.00           N  
ATOM   1559  H   LYS A 240      67.881  39.640  76.840  1.00  0.00           H  
ATOM   1560  HA  LYS A 240      68.551  42.089  78.137  1.00  0.00           H  
ATOM   1561  HB2 LYS A 240      67.203  39.826  79.247  1.00  0.00           H  
ATOM   1562  HB3 LYS A 240      67.345  41.263  80.008  1.00  0.00           H  
ATOM   1563  HG2 LYS A 240      66.224  42.160  77.961  1.00  0.00           H  
ATOM   1564  HG3 LYS A 240      65.723  40.617  77.773  1.00  0.00           H  
ATOM   1565  HD2 LYS A 240      64.648  40.655  79.809  1.00  0.00           H  
ATOM   1566  HD3 LYS A 240      65.294  42.110  80.173  1.00  0.00           H  
ATOM   1567  HE2 LYS A 240      64.098  42.948  78.200  1.00  0.00           H  
ATOM   1568  HE3 LYS A 240      63.262  41.547  78.241  1.00  0.00           H  
ATOM   1569  HZ1 LYS A 240      62.835  42.240  80.632  1.00  0.00           H  
ATOM   1570  HZ2 LYS A 240      63.125  43.729  80.027  1.00  0.00           H  
ATOM   1571  HZ3 LYS A 240      61.909  42.823  79.420  1.00  0.00           H  
ATOM   1572  N   ARG A 241      70.138  39.533  79.402  1.00  0.00           N  
ATOM   1573  CA  ARG A 241      71.308  39.242  80.228  1.00  0.00           C  
ATOM   1574  C   ARG A 241      72.515  40.001  79.686  1.00  0.00           C  
ATOM   1575  O   ARG A 241      73.260  40.620  80.447  1.00  0.00           O  
ATOM   1576  CB  ARG A 241      71.628  37.742  80.267  1.00  0.00           C  
ATOM   1577  CG  ARG A 241      70.579  36.879  80.962  1.00  0.00           C  
ATOM   1578  CD  ARG A 241      70.440  37.211  82.442  1.00  0.00           C  
ATOM   1579  NE  ARG A 241      69.300  36.526  83.057  1.00  0.00           N  
ATOM   1580  CZ  ARG A 241      68.021  36.748  82.744  1.00  0.00           C  
ATOM   1581  NH1 ARG A 241      67.695  37.641  81.811  1.00  0.00           N  
ATOM   1582  NH2 ARG A 241      67.057  36.080  83.372  1.00  0.00           N  
ATOM   1583  H   ARG A 241      69.566  38.833  78.936  1.00  0.00           H  
ATOM   1584  HA  ARG A 241      71.129  39.549  81.164  1.00  0.00           H  
ATOM   1585  HB2 ARG A 241      71.718  37.419  79.327  1.00  0.00           H  
ATOM   1586  HB3 ARG A 241      72.494  37.621  80.749  1.00  0.00           H  
ATOM   1587  HG2 ARG A 241      69.691  37.023  80.526  1.00  0.00           H  
ATOM   1588  HG3 ARG A 241      70.838  35.917  80.883  1.00  0.00           H  
ATOM   1589  HD2 ARG A 241      71.278  36.931  82.902  1.00  0.00           H  
ATOM   1590  HD3 ARG A 241      70.316  38.196  82.527  1.00  0.00           H  
ATOM   1591  HE  ARG A 241      69.494  35.838  83.768  1.00  0.00           H  
ATOM   1592 HH11 ARG A 241      68.403  38.141  81.320  1.00  0.00           H  
ATOM   1593 HH12 ARG A 241      66.728  37.809  81.601  1.00  0.00           H  
ATOM   1594 HH21 ARG A 241      67.302  35.398  84.065  1.00  0.00           H  
ATOM   1595 HH22 ARG A 241      66.101  36.255  83.155  1.00  0.00           H  
ATOM   1596  N   ARG A 242      72.709  39.972  78.371  1.00  0.00           N  
ATOM   1597  CA  ARG A 242      73.845  40.671  77.791  1.00  0.00           C  
ATOM   1598  C   ARG A 242      73.765  42.169  78.038  1.00  0.00           C  
ATOM   1599  O   ARG A 242      74.796  42.835  78.160  1.00  0.00           O  
ATOM   1600  CB  ARG A 242      73.940  40.402  76.298  1.00  0.00           C  
ATOM   1601  CG  ARG A 242      74.224  38.973  75.953  1.00  0.00           C  
ATOM   1602  CD  ARG A 242      74.210  38.838  74.454  1.00  0.00           C  
ATOM   1603  NE  ARG A 242      74.139  37.449  74.014  1.00  0.00           N  
ATOM   1604  CZ  ARG A 242      73.779  37.084  72.786  1.00  0.00           C  
ATOM   1605  NH1 ARG A 242      73.463  38.014  71.886  1.00  0.00           N  
ATOM   1606  NH2 ARG A 242      73.720  35.794  72.462  1.00  0.00           N  
ATOM   1607  H   ARG A 242      72.018  39.438  77.831  1.00  0.00           H  
ATOM   1608  HA  ARG A 242      74.694  40.320  78.212  1.00  0.00           H  
ATOM   1609  HB2 ARG A 242      73.071  40.663  75.880  1.00  0.00           H  
ATOM   1610  HB3 ARG A 242      74.673  40.969  75.927  1.00  0.00           H  
ATOM   1611  HG2 ARG A 242      75.119  38.716  76.282  1.00  0.00           H  
ATOM   1612  HG3 ARG A 242      73.520  38.389  76.325  1.00  0.00           H  
ATOM   1613  HD2 ARG A 242      73.416  39.334  74.099  1.00  0.00           H  
ATOM   1614  HD3 ARG A 242      75.047  39.253  74.093  1.00  0.00           H  
ATOM   1615  HE  ARG A 242      74.374  36.730  74.672  1.00  0.00           H  
ATOM   1616 HH11 ARG A 242      73.509  38.982  72.105  1.00  0.00           H  
ATOM   1617 HH12 ARG A 242      73.172  37.728  70.964  1.00  0.00           H  
ATOM   1618 HH21 ARG A 242      73.968  35.105  73.147  1.00  0.00           H  
ATOM   1619 HH22 ARG A 242      73.434  35.518  71.550  1.00  0.00           H  
ATOM   1620  N   GLN A 243      72.547  42.705  78.103  1.00  0.00           N  
ATOM   1621  CA  GLN A 243      72.373  44.135  78.361  1.00  0.00           C  
ATOM   1622  C   GLN A 243      72.943  44.429  79.756  1.00  0.00           C  
ATOM   1623  O   GLN A 243      73.749  45.349  79.925  1.00  0.00           O  
ATOM   1624  CB  GLN A 243      70.891  44.516  78.268  1.00  0.00           C  
ATOM   1625  CG  GLN A 243      70.608  45.963  78.537  1.00  0.00           C  
ATOM   1626  CD  GLN A 243      69.138  46.322  78.389  1.00  0.00           C  
ATOM   1627  H   GLN A 243      71.767  42.048  77.961  1.00  0.00           H  
ATOM   1628  HA  GLN A 243      72.917  44.639  77.701  1.00  0.00           H  
ATOM   1629  HB2 GLN A 243      70.566  44.291  77.344  1.00  0.00           H  
ATOM   1630  HB3 GLN A 243      70.381  43.959  78.933  1.00  0.00           H  
ATOM   1631  HG2 GLN A 243      70.890  46.187  79.474  1.00  0.00           H  
ATOM   1632  HG3 GLN A 243      71.134  46.528  77.895  1.00  0.00           H  
ATOM   1633  OE1 GLN A 243      68.264  45.695  78.979  1.00  0.00           O  
ATOM   1634  NE2 GLN A 243      68.863  47.351  77.607  1.00  0.00           N  
ATOM   1635 HE21 GLN A 243      67.899  47.644  77.447  1.00  0.00           H  
ATOM   1636 HE22 GLN A 243      69.629  47.854  77.162  1.00  0.00           H  
ATOM   1637  N   GLN A 244      72.543  43.630  80.748  1.00  0.00           N  
ATOM   1638  CA  GLN A 244      73.058  43.819  82.097  1.00  0.00           C  
ATOM   1639  C   GLN A 244      74.558  43.957  82.022  1.00  0.00           C  
ATOM   1640  O   GLN A 244      75.117  44.973  82.413  1.00  0.00           O  
ATOM   1641  CB  GLN A 244      72.743  42.632  83.020  1.00  0.00           C  
ATOM   1642  CG  GLN A 244      71.278  42.446  83.361  1.00  0.00           C  
ATOM   1643  CD  GLN A 244      71.063  41.391  84.427  1.00  0.00           C  
ATOM   1644  H   GLN A 244      71.868  42.902  80.482  1.00  0.00           H  
ATOM   1645  HA  GLN A 244      72.683  44.674  82.453  1.00  0.00           H  
ATOM   1646  HB2 GLN A 244      73.072  41.790  82.576  1.00  0.00           H  
ATOM   1647  HB3 GLN A 244      73.253  42.756  83.881  1.00  0.00           H  
ATOM   1648  HG2 GLN A 244      70.912  43.314  83.694  1.00  0.00           H  
ATOM   1649  HG3 GLN A 244      70.787  42.170  82.535  1.00  0.00           H  
ATOM   1650  OE1 GLN A 244      71.629  41.489  85.503  1.00  0.00           O  
ATOM   1651  NE2 GLN A 244      70.236  40.387  84.137  1.00  0.00           N  
ATOM   1652 HE21 GLN A 244      70.060  39.645  84.796  1.00  0.00           H  
ATOM   1653 HE22 GLN A 244      69.778  40.385  83.223  1.00  0.00           H  
ATOM   1654  N   SER A 245      75.211  42.934  81.496  1.00  0.00           N  
ATOM   1655  CA  SER A 245      76.653  42.957  81.417  1.00  0.00           C  
ATOM   1656  C   SER A 245      77.221  44.147  80.662  1.00  0.00           C  
ATOM   1657  O   SER A 245      78.325  44.600  80.937  1.00  0.00           O  
ATOM   1658  CB  SER A 245      77.155  41.677  80.788  1.00  0.00           C  
ATOM   1659  OG  SER A 245      78.563  41.677  80.810  1.00  0.00           O  
ATOM   1660  H   SER A 245      74.622  42.156  81.163  1.00  0.00           H  
ATOM   1661  HA  SER A 245      77.022  42.992  82.370  1.00  0.00           H  
ATOM   1662  HB2 SER A 245      76.821  40.904  81.310  1.00  0.00           H  
ATOM   1663  HB3 SER A 245      76.845  41.632  79.848  1.00  0.00           H  
ATOM   1664  HG  SER A 245      78.891  42.395  81.425  1.00  0.00           H  
ATOM   1665  N   ALA A 246      76.472  44.661  79.703  1.00  0.00           N  
ATOM   1666  CA  ALA A 246      76.957  45.798  78.939  1.00  0.00           C  
ATOM   1667  C   ALA A 246      77.021  47.025  79.846  1.00  0.00           C  
ATOM   1668  O   ALA A 246      78.028  47.724  79.867  1.00  0.00           O  
ATOM   1669  CB  ALA A 246      76.041  46.054  77.759  1.00  0.00           C  
ATOM   1670  H   ALA A 246      75.562  44.208  79.553  1.00  0.00           H  
ATOM   1671  HA  ALA A 246      77.880  45.600  78.606  1.00  0.00           H  
ATOM   1672  HB1 ALA A 246      75.618  45.195  77.468  1.00  0.00           H  
ATOM   1673  HB2 ALA A 246      75.325  46.702  78.022  1.00  0.00           H  
ATOM   1674  HB3 ALA A 246      76.568  46.436  76.999  1.00  0.00           H  
ATOM   1675  N   CYS A 247      75.946  47.272  80.595  1.00  0.00           N  
ATOM   1676  CA  CYS A 247      75.871  48.403  81.510  1.00  0.00           C  
ATOM   1677  C   CYS A 247      77.054  48.477  82.455  1.00  0.00           C  
ATOM   1678  O   CYS A 247      77.477  49.566  82.837  1.00  0.00           O  
ATOM   1679  CB  CYS A 247      74.588  48.342  82.344  1.00  0.00           C  
ATOM   1680  SG  CYS A 247      73.043  48.551  81.416  1.00  0.00           S  
ATOM   1681  H   CYS A 247      75.168  46.587  80.468  1.00  0.00           H  
ATOM   1682  HA  CYS A 247      75.855  49.254  80.957  1.00  0.00           H  
ATOM   1683  HB2 CYS A 247      74.559  47.451  82.803  1.00  0.00           H  
ATOM   1684  HB3 CYS A 247      74.636  49.065  83.038  1.00  0.00           H  
ATOM   1685  HG  CYS A 247      72.641  49.438  81.640  1.00  0.00           H  
ATOM   1686  N   ILE A 248      77.594  47.335  82.858  1.00  0.00           N  
ATOM   1687  CA  ILE A 248      78.730  47.390  83.765  1.00  0.00           C  
ATOM   1688  C   ILE A 248      80.072  47.233  83.059  1.00  0.00           C  
ATOM   1689  O   ILE A 248      81.051  46.817  83.664  1.00  0.00           O  
ATOM   1690  CB  ILE A 248      78.609  46.369  84.925  1.00  0.00           C  
ATOM   1691  CG1 ILE A 248      78.352  44.978  84.372  1.00  0.00           C  
ATOM   1692  CG2 ILE A 248      77.494  46.794  85.883  1.00  0.00           C  
ATOM   1693  CD1 ILE A 248      78.201  43.941  85.425  1.00  0.00           C  
ATOM   1694  H   ILE A 248      77.172  46.482  82.501  1.00  0.00           H  
ATOM   1695  HA  ILE A 248      78.726  48.319  84.171  1.00  0.00           H  
ATOM   1696  HB  ILE A 248      79.476  46.361  85.409  1.00  0.00           H  
ATOM   1697 HG12 ILE A 248      77.522  45.011  83.813  1.00  0.00           H  
ATOM   1698 HG13 ILE A 248      79.120  44.734  83.776  1.00  0.00           H  
ATOM   1699 HG21 ILE A 248      77.449  46.150  86.643  1.00  0.00           H  
ATOM   1700 HG22 ILE A 248      77.688  47.709  86.230  1.00  0.00           H  
ATOM   1701 HG23 ILE A 248      76.624  46.798  85.395  1.00  0.00           H  
ATOM   1702 HD11 ILE A 248      77.428  44.168  86.024  1.00  0.00           H  
ATOM   1703 HD12 ILE A 248      78.034  43.045  85.005  1.00  0.00           H  
ATOM   1704 HD13 ILE A 248      79.036  43.888  85.979  1.00  0.00           H  
ATOM   1705  N   GLY A 249      80.110  47.562  81.771  1.00  0.00           N  
ATOM   1706  CA  GLY A 249      81.356  47.522  81.029  1.00  0.00           C  
ATOM   1707  C   GLY A 249      81.788  46.272  80.308  1.00  0.00           C  
ATOM   1708  O   GLY A 249      82.944  46.190  79.899  1.00  0.00           O  
ATOM   1709  H   GLY A 249      79.201  47.839  81.363  1.00  0.00           H  
ATOM   1710  HA2 GLY A 249      81.349  48.318  80.339  1.00  0.00           H  
ATOM   1711  HA3 GLY A 249      82.132  47.815  81.680  1.00  0.00           H  
ATOM   1712  N   GLY A 250      80.893  45.305  80.141  1.00  0.00           N  
ATOM   1713  CA  GLY A 250      81.256  44.081  79.445  1.00  0.00           C  
ATOM   1714  C   GLY A 250      81.129  44.226  77.939  1.00  0.00           C  
ATOM   1715  O   GLY A 250      81.204  45.342  77.419  1.00  0.00           O  
ATOM   1716  H   GLY A 250      79.959  45.493  80.532  1.00  0.00           H  
ATOM   1717  HA2 GLY A 250      82.209  43.832  79.677  1.00  0.00           H  
ATOM   1718  HA3 GLY A 250      80.660  43.326  79.759  1.00  0.00           H  
ATOM   1719  N   PRO A 251      80.930  43.122  77.200  1.00  0.00           N  
ATOM   1720  CA  PRO A 251      80.801  43.215  75.746  1.00  0.00           C  
ATOM   1721  C   PRO A 251      79.593  44.075  75.372  1.00  0.00           C  
ATOM   1722  O   PRO A 251      78.642  44.185  76.142  1.00  0.00           O  
ATOM   1723  CB  PRO A 251      80.633  41.760  75.338  1.00  0.00           C  
ATOM   1724  CG  PRO A 251      81.355  41.028  76.430  1.00  0.00           C  
ATOM   1725  CD  PRO A 251      80.785  41.719  77.614  1.00  0.00           C  
ATOM   1726  HA  PRO A 251      81.639  43.582  75.333  1.00  0.00           H  
ATOM   1727  HB2 PRO A 251      79.671  41.502  75.316  1.00  0.00           H  
ATOM   1728  HB3 PRO A 251      81.055  41.583  74.454  1.00  0.00           H  
ATOM   1729  HG2 PRO A 251      81.121  40.072  76.416  1.00  0.00           H  
ATOM   1730  HG3 PRO A 251      82.326  41.171  76.355  1.00  0.00           H  
ATOM   1731  HD2 PRO A 251      79.829  41.494  77.753  1.00  0.00           H  
ATOM   1732  HD3 PRO A 251      81.310  41.543  78.438  1.00  0.00           H  
ATOM   1733  N   PRO A 252      79.615  44.694  74.181  1.00  0.00           N  
ATOM   1734  CA  PRO A 252      78.535  45.552  73.693  1.00  0.00           C  
ATOM   1735  C   PRO A 252      77.313  44.752  73.237  1.00  0.00           C  
ATOM   1736  O   PRO A 252      77.444  43.712  72.587  1.00  0.00           O  
ATOM   1737  CB  PRO A 252      79.203  46.271  72.537  1.00  0.00           C  
ATOM   1738  CG  PRO A 252      79.983  45.123  71.927  1.00  0.00           C  
ATOM   1739  CD  PRO A 252      80.696  44.648  73.179  1.00  0.00           C  
ATOM   1740  HA  PRO A 252      78.271  46.231  74.397  1.00  0.00           H  
ATOM   1741  HB2 PRO A 252      78.542  46.617  71.895  1.00  0.00           H  
ATOM   1742  HB3 PRO A 252      79.815  46.974  72.852  1.00  0.00           H  
ATOM   1743  HG2 PRO A 252      79.377  44.441  71.586  1.00  0.00           H  
ATOM   1744  HG3 PRO A 252      80.616  45.454  71.265  1.00  0.00           H  
ATOM   1745  HD2 PRO A 252      81.036  43.722  73.070  1.00  0.00           H  
ATOM   1746  HD3 PRO A 252      81.435  45.264  73.428  1.00  0.00           H  
ATOM   1747  N   ASN A 253      76.127  45.241  73.583  1.00  0.00           N  
ATOM   1748  CA  ASN A 253      74.897  44.576  73.188  1.00  0.00           C  
ATOM   1749  C   ASN A 253      74.793  44.499  71.671  1.00  0.00           C  
ATOM   1750  O   ASN A 253      75.258  45.390  70.951  1.00  0.00           O  
ATOM   1751  CB  ASN A 253      73.675  45.344  73.697  1.00  0.00           C  
ATOM   1752  CG  ASN A 253      72.891  44.578  74.740  1.00  0.00           C  
ATOM   1753  OD1 ASN A 253      72.456  45.139  75.760  1.00  0.00           O  
ATOM   1754  ND2 ASN A 253      72.732  43.272  74.511  1.00  0.00           N  
ATOM   1755  H   ASN A 253      76.158  46.112  74.142  1.00  0.00           H  
ATOM   1756  HA  ASN A 253      74.945  43.630  73.527  1.00  0.00           H  
ATOM   1757  HB2 ASN A 253      73.989  46.201  74.099  1.00  0.00           H  
ATOM   1758  HB3 ASN A 253      73.077  45.531  72.921  1.00  0.00           H  
ATOM   1759 HD21 ASN A 253      73.127  42.857  73.693  1.00  0.00           H  
ATOM   1760 HD22 ASN A 253      72.219  42.712  75.160  1.00  0.00           H  
ATOM   1761  N   ALA A 254      74.177  43.431  71.185  1.00  0.00           N  
ATOM   1762  CA  ALA A 254      73.968  43.280  69.761  1.00  0.00           C  
ATOM   1763  C   ALA A 254      72.745  44.137  69.464  1.00  0.00           C  
ATOM   1764  O   ALA A 254      71.955  44.428  70.349  1.00  0.00           O  
ATOM   1765  CB  ALA A 254      73.694  41.831  69.422  1.00  0.00           C  
ATOM   1766  H   ALA A 254      73.871  42.740  71.892  1.00  0.00           H  
ATOM   1767  HA  ALA A 254      74.739  43.650  69.274  1.00  0.00           H  
ATOM   1768  HB1 ALA A 254      73.598  41.727  68.431  1.00  0.00           H  
ATOM   1769  HB2 ALA A 254      74.452  41.260  69.741  1.00  0.00           H  
ATOM   1770  HB3 ALA A 254      72.848  41.533  69.867  1.00  0.00           H  
ATOM   1771  N   CYS A 255      72.603  44.556  68.219  1.00  0.00           N  
ATOM   1772  CA  CYS A 255      71.476  45.373  67.815  1.00  0.00           C  
ATOM   1773  C   CYS A 255      70.203  44.544  67.931  1.00  0.00           C  
ATOM   1774  O   CYS A 255      70.223  43.342  67.678  1.00  0.00           O  
ATOM   1775  CB  CYS A 255      71.682  45.817  66.368  1.00  0.00           C  
ATOM   1776  SG  CYS A 255      70.307  46.714  65.643  1.00  0.00           S  
ATOM   1777  H   CYS A 255      73.356  44.254  67.567  1.00  0.00           H  
ATOM   1778  HA  CYS A 255      71.400  46.147  68.443  1.00  0.00           H  
ATOM   1779  HB2 CYS A 255      72.496  46.402  66.339  1.00  0.00           H  
ATOM   1780  HB3 CYS A 255      71.854  44.995  65.817  1.00  0.00           H  
ATOM   1781  HG  CYS A 255      69.831  47.237  66.353  1.00  0.00           H  
ATOM   1782  N   LEU A 256      69.100  45.184  68.307  1.00  0.00           N  
ATOM   1783  CA  LEU A 256      67.819  44.499  68.433  1.00  0.00           C  
ATOM   1784  C   LEU A 256      67.075  44.270  67.117  1.00  0.00           C  
ATOM   1785  O   LEU A 256      65.926  43.832  67.140  1.00  0.00           O  
ATOM   1786  CB  LEU A 256      66.875  45.276  69.349  1.00  0.00           C  
ATOM   1787  CG  LEU A 256      66.948  45.237  70.872  1.00  0.00           C  
ATOM   1788  CD1 LEU A 256      65.830  46.097  71.416  1.00  0.00           C  
ATOM   1789  CD2 LEU A 256      66.782  43.819  71.370  1.00  0.00           C  
ATOM   1790  H   LEU A 256      69.229  46.197  68.500  1.00  0.00           H  
ATOM   1791  HA  LEU A 256      67.984  43.586  68.865  1.00  0.00           H  
ATOM   1792  HB2 LEU A 256      66.944  46.269  69.078  1.00  0.00           H  
ATOM   1793  HB3 LEU A 256      65.915  45.001  69.094  1.00  0.00           H  
ATOM   1794  HG  LEU A 256      67.822  45.600  71.164  1.00  0.00           H  
ATOM   1795 HD11 LEU A 256      64.946  45.741  71.105  1.00  0.00           H  
ATOM   1796 HD12 LEU A 256      65.853  46.090  72.418  1.00  0.00           H  
ATOM   1797 HD13 LEU A 256      65.937  47.039  71.091  1.00  0.00           H  
ATOM   1798 HD21 LEU A 256      67.510  43.240  70.996  1.00  0.00           H  
ATOM   1799 HD22 LEU A 256      66.831  43.803  72.371  1.00  0.00           H  
ATOM   1800 HD23 LEU A 256      65.893  43.459  71.079  1.00  0.00           H  
ATOM   1801  N   ASP A 257      67.688  44.572  65.974  1.00  0.00           N  
ATOM   1802  CA  ASP A 257      66.991  44.370  64.706  1.00  0.00           C  
ATOM   1803  C   ASP A 257      66.695  42.914  64.450  1.00  0.00           C  
ATOM   1804  O   ASP A 257      65.579  42.560  64.062  1.00  0.00           O  
ATOM   1805  CB  ASP A 257      67.773  44.941  63.528  1.00  0.00           C  
ATOM   1806  CG  ASP A 257      67.764  46.450  63.508  1.00  0.00           C  
ATOM   1807  OD1 ASP A 257      66.708  47.047  63.815  1.00  0.00           O  
ATOM   1808  OD2 ASP A 257      68.803  47.044  63.159  1.00  0.00           O  
ATOM   1809  H   ASP A 257      68.639  44.938  66.060  1.00  0.00           H  
ATOM   1810  HA  ASP A 257      66.104  44.852  64.779  1.00  0.00           H  
ATOM   1811  HB2 ASP A 257      68.713  44.626  63.601  1.00  0.00           H  
ATOM   1812  HB3 ASP A 257      67.357  44.605  62.691  1.00  0.00           H  
ATOM   1813  N   GLN A 258      67.686  42.062  64.667  1.00  0.00           N  
ATOM   1814  CA  GLN A 258      67.463  40.649  64.450  1.00  0.00           C  
ATOM   1815  C   GLN A 258      66.178  40.268  65.192  1.00  0.00           C  
ATOM   1816  O   GLN A 258      65.233  39.750  64.585  1.00  0.00           O  
ATOM   1817  CB  GLN A 258      68.645  39.842  64.967  1.00  0.00           C  
ATOM   1818  CG  GLN A 258      68.531  38.365  64.684  1.00  0.00           C  
ATOM   1819  CD  GLN A 258      69.730  37.590  65.185  1.00  0.00           C  
ATOM   1820  H   GLN A 258      68.569  42.473  64.983  1.00  0.00           H  
ATOM   1821  HA  GLN A 258      67.305  40.497  63.481  1.00  0.00           H  
ATOM   1822  HB2 GLN A 258      69.481  40.182  64.534  1.00  0.00           H  
ATOM   1823  HB3 GLN A 258      68.712  39.969  65.959  1.00  0.00           H  
ATOM   1824  HG2 GLN A 258      67.713  38.009  65.135  1.00  0.00           H  
ATOM   1825  HG3 GLN A 258      68.454  38.228  63.696  1.00  0.00           H  
ATOM   1826  OE1 GLN A 258      70.041  37.602  66.382  1.00  0.00           O  
ATOM   1827  NE2 GLN A 258      70.416  36.907  64.269  1.00  0.00           N  
ATOM   1828 HE21 GLN A 258      71.242  36.373  64.528  1.00  0.00           H  
ATOM   1829 HE22 GLN A 258      70.098  36.928  63.303  1.00  0.00           H  
ATOM   1830  N   LEU A 259      66.142  40.556  66.495  1.00  0.00           N  
ATOM   1831  CA  LEU A 259      64.979  40.264  67.334  1.00  0.00           C  
ATOM   1832  C   LEU A 259      63.676  40.841  66.813  1.00  0.00           C  
ATOM   1833  O   LEU A 259      62.643  40.167  66.794  1.00  0.00           O  
ATOM   1834  CB  LEU A 259      65.186  40.791  68.755  1.00  0.00           C  
ATOM   1835  CG  LEU A 259      65.861  39.879  69.763  1.00  0.00           C  
ATOM   1836  CD1 LEU A 259      66.011  40.598  71.084  1.00  0.00           C  
ATOM   1837  CD2 LEU A 259      65.016  38.635  69.937  1.00  0.00           C  
ATOM   1838  H   LEU A 259      67.010  41.004  66.861  1.00  0.00           H  
ATOM   1839  HA  LEU A 259      64.880  39.251  67.396  1.00  0.00           H  
ATOM   1840  HB2 LEU A 259      65.739  41.629  68.689  1.00  0.00           H  
ATOM   1841  HB3 LEU A 259      64.282  41.031  69.123  1.00  0.00           H  
ATOM   1842  HG  LEU A 259      66.762  39.621  69.419  1.00  0.00           H  
ATOM   1843 HD11 LEU A 259      65.109  40.861  71.432  1.00  0.00           H  
ATOM   1844 HD12 LEU A 259      66.457  39.996  71.750  1.00  0.00           H  
ATOM   1845 HD13 LEU A 259      66.569  41.421  70.961  1.00  0.00           H  
ATOM   1846 HD21 LEU A 259      64.927  38.160  69.059  1.00  0.00           H  
ATOM   1847 HD22 LEU A 259      65.449  38.022  70.601  1.00  0.00           H  
ATOM   1848 HD23 LEU A 259      64.105  38.888  70.268  1.00  0.00           H  
ATOM   1849  N   GLN A 260      63.721  42.102  66.416  1.00  0.00           N  
ATOM   1850  CA  GLN A 260      62.537  42.767  65.919  1.00  0.00           C  
ATOM   1851  C   GLN A 260      61.966  42.051  64.708  1.00  0.00           C  
ATOM   1852  O   GLN A 260      60.746  41.921  64.567  1.00  0.00           O  
ATOM   1853  CB  GLN A 260      62.868  44.200  65.563  1.00  0.00           C  
ATOM   1854  CG  GLN A 260      61.681  45.023  65.223  1.00  0.00           C  
ATOM   1855  CD  GLN A 260      62.044  46.474  65.202  1.00  0.00           C  
ATOM   1856  OE1 GLN A 260      61.463  47.278  65.938  1.00  0.00           O  
ATOM   1857  NE2 GLN A 260      63.000  46.836  64.348  1.00  0.00           N  
ATOM   1858  H   GLN A 260      64.651  42.554  66.491  1.00  0.00           H  
ATOM   1859  HA  GLN A 260      61.836  42.748  66.646  1.00  0.00           H  
ATOM   1860  HB2 GLN A 260      63.342  44.622  66.344  1.00  0.00           H  
ATOM   1861  HB3 GLN A 260      63.496  44.197  64.775  1.00  0.00           H  
ATOM   1862  HG2 GLN A 260      61.345  44.765  64.321  1.00  0.00           H  
ATOM   1863  HG3 GLN A 260      60.971  44.881  65.907  1.00  0.00           H  
ATOM   1864 HE21 GLN A 260      63.293  47.810  64.266  1.00  0.00           H  
ATOM   1865 HE22 GLN A 260      63.440  46.120  63.773  1.00  0.00           H  
ATOM   1866  N   ASN A 261      62.835  41.564  63.835  1.00  0.00           N  
ATOM   1867  CA  ASN A 261      62.326  40.882  62.665  1.00  0.00           C  
ATOM   1868  C   ASN A 261      61.507  39.661  63.052  1.00  0.00           C  
ATOM   1869  O   ASN A 261      60.372  39.494  62.614  1.00  0.00           O  
ATOM   1870  CB  ASN A 261      63.454  40.459  61.743  1.00  0.00           C  
ATOM   1871  CG  ASN A 261      62.933  39.959  60.424  1.00  0.00           C  
ATOM   1872  H   ASN A 261      63.820  41.705  64.050  1.00  0.00           H  
ATOM   1873  HA  ASN A 261      61.700  41.517  62.193  1.00  0.00           H  
ATOM   1874  HB2 ASN A 261      64.041  41.245  61.579  1.00  0.00           H  
ATOM   1875  HB3 ASN A 261      63.966  39.729  62.183  1.00  0.00           H  
ATOM   1876  OD1 ASN A 261      62.160  40.659  59.759  1.00  0.00           O  
ATOM   1877  ND2 ASN A 261      63.334  38.752  60.034  1.00  0.00           N  
ATOM   1878 HD21 ASN A 261      63.952  38.225  60.623  1.00  0.00           H  
ATOM   1879 HD22 ASN A 261      63.024  38.374  59.167  1.00  0.00           H  
ATOM   1880  N   TRP A 262      62.091  38.797  63.872  1.00  0.00           N  
ATOM   1881  CA  TRP A 262      61.381  37.612  64.316  1.00  0.00           C  
ATOM   1882  C   TRP A 262      60.029  37.998  64.913  1.00  0.00           C  
ATOM   1883  O   TRP A 262      58.980  37.539  64.449  1.00  0.00           O  
ATOM   1884  CB  TRP A 262      62.235  36.845  65.324  1.00  0.00           C  
ATOM   1885  CG  TRP A 262      63.495  36.385  64.705  1.00  0.00           C  
ATOM   1886  CD1 TRP A 262      63.721  36.203  63.372  1.00  0.00           C  
ATOM   1887  CD2 TRP A 262      64.680  35.950  65.372  1.00  0.00           C  
ATOM   1888  NE1 TRP A 262      64.973  35.679  63.165  1.00  0.00           N  
ATOM   1889  CE2 TRP A 262      65.585  35.514  64.377  1.00  0.00           C  
ATOM   1890  CE3 TRP A 262      65.069  35.884  66.710  1.00  0.00           C  
ATOM   1891  CZ2 TRP A 262      66.850  35.018  64.681  1.00  0.00           C  
ATOM   1892  CZ3 TRP A 262      66.331  35.391  67.011  1.00  0.00           C  
ATOM   1893  CH2 TRP A 262      67.206  34.966  65.998  1.00  0.00           C  
ATOM   1894  H   TRP A 262      63.054  39.035  64.153  1.00  0.00           H  
ATOM   1895  HA  TRP A 262      61.201  37.038  63.512  1.00  0.00           H  
ATOM   1896  HB2 TRP A 262      62.462  37.446  66.069  1.00  0.00           H  
ATOM   1897  HB3 TRP A 262      61.735  36.053  65.625  1.00  0.00           H  
ATOM   1898  HD1 TRP A 262      63.068  36.420  62.645  1.00  0.00           H  
ATOM   1899  HE1 TRP A 262      65.371  35.455  62.278  1.00  0.00           H  
ATOM   1900  HE3 TRP A 262      64.461  36.183  67.440  1.00  0.00           H  
ATOM   1901  HZ2 TRP A 262      67.465  34.713  63.946  1.00  0.00           H  
ATOM   1902  HZ3 TRP A 262      66.617  35.339  67.963  1.00  0.00           H  
ATOM   1903  HH2 TRP A 262      68.108  34.620  66.261  1.00  0.00           H  
ATOM   1904  N   PHE A 263      60.052  38.859  65.924  1.00  0.00           N  
ATOM   1905  CA  PHE A 263      58.823  39.300  66.554  1.00  0.00           C  
ATOM   1906  C   PHE A 263      57.736  39.776  65.587  1.00  0.00           C  
ATOM   1907  O   PHE A 263      56.658  39.185  65.548  1.00  0.00           O  
ATOM   1908  CB  PHE A 263      59.097  40.412  67.573  1.00  0.00           C  
ATOM   1909  CG  PHE A 263      59.390  39.917  68.965  1.00  0.00           C  
ATOM   1910  CD1 PHE A 263      60.654  39.465  69.316  1.00  0.00           C  
ATOM   1911  CD2 PHE A 263      58.384  39.900  69.926  1.00  0.00           C  
ATOM   1912  CE1 PHE A 263      60.911  39.003  70.609  1.00  0.00           C  
ATOM   1913  CE2 PHE A 263      58.626  39.441  71.216  1.00  0.00           C  
ATOM   1914  CZ  PHE A 263      59.891  38.992  71.560  1.00  0.00           C  
ATOM   1915  H   PHE A 263      60.995  39.175  66.210  1.00  0.00           H  
ATOM   1916  HA  PHE A 263      58.434  38.495  67.048  1.00  0.00           H  
ATOM   1917  HB2 PHE A 263      59.884  40.923  67.258  1.00  0.00           H  
ATOM   1918  HB3 PHE A 263      58.292  40.987  67.616  1.00  0.00           H  
ATOM   1919  HD1 PHE A 263      61.390  39.468  68.648  1.00  0.00           H  
ATOM   1920  HD2 PHE A 263      57.467  40.226  69.684  1.00  0.00           H  
ATOM   1921  HE1 PHE A 263      61.832  38.679  70.846  1.00  0.00           H  
ATOM   1922  HE2 PHE A 263      57.876  39.437  71.895  1.00  0.00           H  
ATOM   1923  HZ  PHE A 263      60.079  38.661  72.482  1.00  0.00           H  
ATOM   1924  N   THR A 264      57.994  40.819  64.795  1.00  0.00           N  
ATOM   1925  CA  THR A 264      56.924  41.306  63.913  1.00  0.00           C  
ATOM   1926  C   THR A 264      56.419  40.251  62.926  1.00  0.00           C  
ATOM   1927  O   THR A 264      55.230  40.179  62.641  1.00  0.00           O  
ATOM   1928  CB  THR A 264      57.314  42.608  63.127  1.00  0.00           C  
ATOM   1929  OG1 THR A 264      57.571  42.291  61.763  1.00  0.00           O  
ATOM   1930  CG2 THR A 264      58.535  43.272  63.724  1.00  0.00           C  
ATOM   1931  H   THR A 264      58.924  41.215  64.852  1.00  0.00           H  
ATOM   1932  HA  THR A 264      56.143  41.595  64.494  1.00  0.00           H  
ATOM   1933  HB  THR A 264      56.524  43.250  63.173  1.00  0.00           H  
ATOM   1934 HG21 THR A 264      58.471  43.273  64.726  1.00  0.00           H  
ATOM   1935 HG22 THR A 264      59.365  42.776  63.452  1.00  0.00           H  
ATOM   1936 HG23 THR A 264      58.604  44.220  63.402  1.00  0.00           H  
ATOM   1937  HG1 THR A 264      58.291  41.590  61.692  1.00  0.00           H  
ATOM   1938  N   ILE A 265      57.312  39.419  62.420  1.00  0.00           N  
ATOM   1939  CA  ILE A 265      56.906  38.390  61.480  1.00  0.00           C  
ATOM   1940  C   ILE A 265      55.897  37.426  62.091  1.00  0.00           C  
ATOM   1941  O   ILE A 265      54.963  36.977  61.416  1.00  0.00           O  
ATOM   1942  CB  ILE A 265      58.105  37.580  61.006  1.00  0.00           C  
ATOM   1943  CG1 ILE A 265      59.017  38.470  60.164  1.00  0.00           C  
ATOM   1944  CG2 ILE A 265      57.632  36.347  60.258  1.00  0.00           C  
ATOM   1945  CD1 ILE A 265      60.328  37.804  59.800  1.00  0.00           C  
ATOM   1946  H   ILE A 265      58.283  39.560  62.739  1.00  0.00           H  
ATOM   1947  HA  ILE A 265      56.430  38.863  60.726  1.00  0.00           H  
ATOM   1948  HB  ILE A 265      58.618  37.284  61.802  1.00  0.00           H  
ATOM   1949 HG12 ILE A 265      58.536  38.716  59.328  1.00  0.00           H  
ATOM   1950 HG13 ILE A 265      59.213  39.299  60.683  1.00  0.00           H  
ATOM   1951 HG21 ILE A 265      58.421  35.799  59.982  1.00  0.00           H  
ATOM   1952 HG22 ILE A 265      57.041  35.801  60.851  1.00  0.00           H  
ATOM   1953 HG23 ILE A 265      57.121  36.623  59.445  1.00  0.00           H  
ATOM   1954 HD11 ILE A 265      60.143  36.975  59.274  1.00  0.00           H  
ATOM   1955 HD12 ILE A 265      60.877  38.433  59.252  1.00  0.00           H  
ATOM   1956 HD13 ILE A 265      60.822  37.568  60.635  1.00  0.00           H  
ATOM   1957  N   VAL A 266      56.097  37.083  63.359  1.00  0.00           N  
ATOM   1958  CA  VAL A 266      55.174  36.178  64.015  1.00  0.00           C  
ATOM   1959  C   VAL A 266      53.977  37.014  64.478  1.00  0.00           C  
ATOM   1960  O   VAL A 266      52.855  36.518  64.593  1.00  0.00           O  
ATOM   1961  CB  VAL A 266      55.860  35.454  65.203  1.00  0.00           C  
ATOM   1962  CG1 VAL A 266      56.390  36.458  66.176  1.00  0.00           C  
ATOM   1963  CG2 VAL A 266      54.882  34.523  65.897  1.00  0.00           C  
ATOM   1964  H   VAL A 266      56.923  37.498  63.806  1.00  0.00           H  
ATOM   1965  HA  VAL A 266      54.844  35.520  63.349  1.00  0.00           H  
ATOM   1966  HB  VAL A 266      56.633  34.951  64.830  1.00  0.00           H  
ATOM   1967 HG11 VAL A 266      57.083  36.036  66.768  1.00  0.00           H  
ATOM   1968 HG12 VAL A 266      56.810  37.228  65.686  1.00  0.00           H  
ATOM   1969 HG13 VAL A 266      55.646  36.810  66.752  1.00  0.00           H  
ATOM   1970 HG21 VAL A 266      54.008  34.994  66.023  1.00  0.00           H  
ATOM   1971 HG22 VAL A 266      54.745  33.707  65.335  1.00  0.00           H  
ATOM   1972 HG23 VAL A 266      55.252  34.258  66.788  1.00  0.00           H  
ATOM   1973  N   ALA A 267      54.220  38.298  64.709  1.00  0.00           N  
ATOM   1974  CA  ALA A 267      53.166  39.205  65.143  1.00  0.00           C  
ATOM   1975  C   ALA A 267      52.139  39.399  64.024  1.00  0.00           C  
ATOM   1976  O   ALA A 267      50.941  39.554  64.272  1.00  0.00           O  
ATOM   1977  CB  ALA A 267      53.774  40.549  65.543  1.00  0.00           C  
ATOM   1978  H   ALA A 267      55.203  38.592  64.557  1.00  0.00           H  
ATOM   1979  HA  ALA A 267      52.698  38.807  65.937  1.00  0.00           H  
ATOM   1980  HB1 ALA A 267      53.146  41.284  65.292  1.00  0.00           H  
ATOM   1981  HB2 ALA A 267      53.928  40.562  66.530  1.00  0.00           H  
ATOM   1982  HB3 ALA A 267      54.643  40.674  65.067  1.00  0.00           H  
ATOM   1983  N   GLU A 268      52.618  39.395  62.787  1.00  0.00           N  
ATOM   1984  CA  GLU A 268      51.744  39.568  61.630  1.00  0.00           C  
ATOM   1985  C   GLU A 268      50.970  38.266  61.342  1.00  0.00           C  
ATOM   1986  O   GLU A 268      49.796  38.292  60.958  1.00  0.00           O  
ATOM   1987  CB  GLU A 268      52.579  39.990  60.419  1.00  0.00           C  
ATOM   1988  CG  GLU A 268      53.391  41.251  60.669  1.00  0.00           C  
ATOM   1989  CD  GLU A 268      54.290  41.625  59.501  1.00  0.00           C  
ATOM   1990  OE1 GLU A 268      55.009  40.740  58.987  1.00  0.00           O  
ATOM   1991  OE2 GLU A 268      54.297  42.809  59.109  1.00  0.00           O  
ATOM   1992  H   GLU A 268      53.644  39.261  62.714  1.00  0.00           H  
ATOM   1993  HA  GLU A 268      51.089  40.307  61.803  1.00  0.00           H  
ATOM   1994  HB2 GLU A 268      53.207  39.265  60.222  1.00  0.00           H  
ATOM   1995  HB3 GLU A 268      51.964  40.173  59.680  1.00  0.00           H  
ATOM   1996  HG2 GLU A 268      52.766  41.998  60.812  1.00  0.00           H  
ATOM   1997  HG3 GLU A 268      53.970  41.098  61.450  1.00  0.00           H  
ATOM   1998  N   SER A 269      51.625  37.129  61.540  1.00  0.00           N  
ATOM   1999  CA  SER A 269      50.967  35.857  61.321  1.00  0.00           C  
ATOM   2000  C   SER A 269      49.781  35.695  62.254  1.00  0.00           C  
ATOM   2001  O   SER A 269      48.712  35.294  61.826  1.00  0.00           O  
ATOM   2002  CB  SER A 269      51.948  34.710  61.518  1.00  0.00           C  
ATOM   2003  OG  SER A 269      52.963  34.771  60.534  1.00  0.00           O  
ATOM   2004  H   SER A 269      52.603  37.231  61.851  1.00  0.00           H  
ATOM   2005  HA  SER A 269      50.621  35.839  60.375  1.00  0.00           H  
ATOM   2006  HB2 SER A 269      52.362  34.789  62.416  1.00  0.00           H  
ATOM   2007  HB3 SER A 269      51.462  33.850  61.428  1.00  0.00           H  
ATOM   2008  HG  SER A 269      53.636  35.464  60.790  1.00  0.00           H  
ATOM   2009  N   LEU A 270      49.949  35.993  63.533  1.00  0.00           N  
ATOM   2010  CA  LEU A 270      48.814  35.854  64.428  1.00  0.00           C  
ATOM   2011  C   LEU A 270      47.722  36.833  64.031  1.00  0.00           C  
ATOM   2012  O   LEU A 270      46.546  36.477  64.044  1.00  0.00           O  
ATOM   2013  CB  LEU A 270      49.218  36.067  65.888  1.00  0.00           C  
ATOM   2014  CG  LEU A 270      49.865  34.889  66.616  1.00  0.00           C  
ATOM   2015  CD1 LEU A 270      51.119  34.439  65.911  1.00  0.00           C  
ATOM   2016  CD2 LEU A 270      50.197  35.317  68.015  1.00  0.00           C  
ATOM   2017  H   LEU A 270      50.877  36.305  63.809  1.00  0.00           H  
ATOM   2018  HA  LEU A 270      48.451  34.922  64.347  1.00  0.00           H  
ATOM   2019  HB2 LEU A 270      49.869  36.828  65.916  1.00  0.00           H  
ATOM   2020  HB3 LEU A 270      48.395  36.317  66.399  1.00  0.00           H  
ATOM   2021  HG  LEU A 270      49.207  34.132  66.652  1.00  0.00           H  
ATOM   2022 HD11 LEU A 270      51.780  35.192  65.876  1.00  0.00           H  
ATOM   2023 HD12 LEU A 270      51.529  33.667  66.402  1.00  0.00           H  
ATOM   2024 HD13 LEU A 270      50.901  34.152  64.975  1.00  0.00           H  
ATOM   2025 HD21 LEU A 270      49.362  35.595  68.499  1.00  0.00           H  
ATOM   2026 HD22 LEU A 270      50.625  34.559  68.516  1.00  0.00           H  
ATOM   2027 HD23 LEU A 270      50.834  36.093  67.997  1.00  0.00           H  
ATOM   2028  N   GLN A 271      48.088  38.060  63.671  1.00  0.00           N  
ATOM   2029  CA  GLN A 271      47.056  39.010  63.269  1.00  0.00           C  
ATOM   2030  C   GLN A 271      46.291  38.438  62.089  1.00  0.00           C  
ATOM   2031  O   GLN A 271      45.092  38.669  61.936  1.00  0.00           O  
ATOM   2032  CB  GLN A 271      47.640  40.366  62.861  1.00  0.00           C  
ATOM   2033  CG  GLN A 271      48.185  41.198  63.996  1.00  0.00           C  
ATOM   2034  CD  GLN A 271      48.526  42.602  63.544  1.00  0.00           C  
ATOM   2035  H   GLN A 271      49.085  38.261  63.700  1.00  0.00           H  
ATOM   2036  HA  GLN A 271      46.417  39.114  64.031  1.00  0.00           H  
ATOM   2037  HB2 GLN A 271      48.384  40.205  62.201  1.00  0.00           H  
ATOM   2038  HB3 GLN A 271      46.918  40.896  62.398  1.00  0.00           H  
ATOM   2039  HG2 GLN A 271      47.498  41.255  64.716  1.00  0.00           H  
ATOM   2040  HG3 GLN A 271      49.013  40.767  64.347  1.00  0.00           H  
ATOM   2041  OE1 GLN A 271      49.293  42.791  62.599  1.00  0.00           O  
ATOM   2042  NE2 GLN A 271      47.960  43.599  64.219  1.00  0.00           N  
ATOM   2043 HE21 GLN A 271      48.153  44.567  63.981  1.00  0.00           H  
ATOM   2044 HE22 GLN A 271      47.324  43.374  64.984  1.00  0.00           H  
ATOM   2045  N   GLN A 272      46.998  37.680  61.263  1.00  0.00           N  
ATOM   2046  CA  GLN A 272      46.402  37.084  60.084  1.00  0.00           C  
ATOM   2047  C   GLN A 272      45.441  35.958  60.479  1.00  0.00           C  
ATOM   2048  O   GLN A 272      44.271  35.970  60.093  1.00  0.00           O  
ATOM   2049  CB  GLN A 272      47.508  36.572  59.165  1.00  0.00           C  
ATOM   2050  CG  GLN A 272      47.120  36.531  57.709  1.00  0.00           C  
ATOM   2051  CD  GLN A 272      48.291  36.193  56.808  1.00  0.00           C  
ATOM   2052  H   GLN A 272      47.995  37.555  61.531  1.00  0.00           H  
ATOM   2053  HA  GLN A 272      45.863  37.788  59.611  1.00  0.00           H  
ATOM   2054  HB2 GLN A 272      48.307  37.170  59.263  1.00  0.00           H  
ATOM   2055  HB3 GLN A 272      47.758  35.643  59.452  1.00  0.00           H  
ATOM   2056  HG2 GLN A 272      46.412  35.837  57.579  1.00  0.00           H  
ATOM   2057  HG3 GLN A 272      46.762  37.426  57.441  1.00  0.00           H  
ATOM   2058  OE1 GLN A 272      49.335  36.859  56.837  1.00  0.00           O  
ATOM   2059  NE2 GLN A 272      48.122  35.157  55.989  1.00  0.00           N  
ATOM   2060 HE21 GLN A 272      48.859  34.878  55.344  1.00  0.00           H  
ATOM   2061 HE22 GLN A 272      47.243  34.647  56.018  1.00  0.00           H  
ATOM   2062  N   VAL A 273      45.923  34.992  61.255  1.00  0.00           N  
ATOM   2063  CA  VAL A 273      45.071  33.890  61.690  1.00  0.00           C  
ATOM   2064  C   VAL A 273      43.754  34.433  62.231  1.00  0.00           C  
ATOM   2065  O   VAL A 273      42.695  33.818  62.081  1.00  0.00           O  
ATOM   2066  CB  VAL A 273      45.739  33.059  62.797  1.00  0.00           C  
ATOM   2067  CG1 VAL A 273      44.778  32.022  63.316  1.00  0.00           C  
ATOM   2068  CG2 VAL A 273      46.973  32.387  62.257  1.00  0.00           C  
ATOM   2069  H   VAL A 273      46.917  35.087  61.513  1.00  0.00           H  
ATOM   2070  HA  VAL A 273      44.866  33.318  60.892  1.00  0.00           H  
ATOM   2071  HB  VAL A 273      45.948  33.675  63.550  1.00  0.00           H  
ATOM   2072 HG11 VAL A 273      43.846  32.392  63.322  1.00  0.00           H  
ATOM   2073 HG12 VAL A 273      44.803  31.209  62.730  1.00  0.00           H  
ATOM   2074 HG13 VAL A 273      45.031  31.759  64.250  1.00  0.00           H  
ATOM   2075 HG21 VAL A 273      47.496  31.984  63.011  1.00  0.00           H  
ATOM   2076 HG22 VAL A 273      46.711  31.664  61.614  1.00  0.00           H  
ATOM   2077 HG23 VAL A 273      47.544  33.060  61.781  1.00  0.00           H  
ATOM   2078  N   ARG A 274      43.829  35.605  62.848  1.00  0.00           N  
ATOM   2079  CA  ARG A 274      42.658  36.239  63.433  1.00  0.00           C  
ATOM   2080  C   ARG A 274      41.637  36.548  62.347  1.00  0.00           C  
ATOM   2081  O   ARG A 274      40.450  36.290  62.522  1.00  0.00           O  
ATOM   2082  CB  ARG A 274      43.081  37.515  64.155  1.00  0.00           C  
ATOM   2083  CG  ARG A 274      42.100  37.993  65.185  1.00  0.00           C  
ATOM   2084  CD  ARG A 274      42.609  39.254  65.842  1.00  0.00           C  
ATOM   2085  NE  ARG A 274      41.663  39.749  66.834  1.00  0.00           N  
ATOM   2086  CZ  ARG A 274      41.610  41.012  67.238  1.00  0.00           C  
ATOM   2087  NH1 ARG A 274      42.453  41.901  66.728  1.00  0.00           N  
ATOM   2088  NH2 ARG A 274      40.708  41.388  68.136  1.00  0.00           N  
ATOM   2089  H   ARG A 274      44.781  36.023  62.876  1.00  0.00           H  
ATOM   2090  HA  ARG A 274      42.242  35.610  64.095  1.00  0.00           H  
ATOM   2091  HB2 ARG A 274      43.954  37.339  64.607  1.00  0.00           H  
ATOM   2092  HB3 ARG A 274      43.196  38.233  63.470  1.00  0.00           H  
ATOM   2093  HG2 ARG A 274      41.228  38.197  64.754  1.00  0.00           H  
ATOM   2094  HG3 ARG A 274      41.985  37.301  65.890  1.00  0.00           H  
ATOM   2095  HD2 ARG A 274      43.474  39.048  66.287  1.00  0.00           H  
ATOM   2096  HD3 ARG A 274      42.737  39.944  65.137  1.00  0.00           H  
ATOM   2097  HE  ARG A 274      41.014  39.096  67.235  1.00  0.00           H  
ATOM   2098 HH11 ARG A 274      43.116  41.650  66.031  1.00  0.00           H  
ATOM   2099 HH12 ARG A 274      42.421  42.857  67.054  1.00  0.00           H  
ATOM   2100 HH21 ARG A 274      40.055  40.714  68.491  1.00  0.00           H  
ATOM   2101 HH22 ARG A 274      40.677  42.331  68.455  1.00  0.00           H  
ATOM   2102  N   GLN A 275      42.119  37.088  61.223  1.00  0.00           N  
ATOM   2103  CA  GLN A 275      41.280  37.437  60.067  1.00  0.00           C  
ATOM   2104  C   GLN A 275      40.708  36.148  59.502  1.00  0.00           C  
ATOM   2105  O   GLN A 275      39.497  36.006  59.343  1.00  0.00           O  
ATOM   2106  CB  GLN A 275      42.112  38.108  58.971  1.00  0.00           C  
ATOM   2107  CG  GLN A 275      43.044  39.194  59.457  1.00  0.00           C  
ATOM   2108  CD  GLN A 275      42.321  40.315  60.168  1.00  0.00           C  
ATOM   2109  OE1 GLN A 275      42.449  41.490  59.800  1.00  0.00           O  
ATOM   2110  NE2 GLN A 275      41.544  39.960  61.190  1.00  0.00           N  
ATOM   2111  H   GLN A 275      43.155  37.243  61.235  1.00  0.00           H  
ATOM   2112  HA  GLN A 275      40.525  37.994  60.396  1.00  0.00           H  
ATOM   2113  HB2 GLN A 275      42.662  37.402  58.512  1.00  0.00           H  
ATOM   2114  HB3 GLN A 275      41.483  38.511  58.295  1.00  0.00           H  
ATOM   2115  HG2 GLN A 275      43.708  38.791  60.091  1.00  0.00           H  
ATOM   2116  HG3 GLN A 275      43.532  39.577  58.670  1.00  0.00           H  
ATOM   2117 HE21 GLN A 275      41.036  40.660  61.726  1.00  0.00           H  
ATOM   2118 HE22 GLN A 275      41.465  38.973  61.426  1.00  0.00           H  
ATOM   2119  N   GLN A 276      41.601  35.214  59.186  1.00  0.00           N  
ATOM   2120  CA  GLN A 276      41.200  33.922  58.653  1.00  0.00           C  
ATOM   2121  C   GLN A 276      40.115  33.359  59.557  1.00  0.00           C  
ATOM   2122  O   GLN A 276      39.169  32.729  59.090  1.00  0.00           O  
ATOM   2123  CB  GLN A 276      42.409  32.991  58.602  1.00  0.00           C  
ATOM   2124  CG  GLN A 276      43.505  33.522  57.697  1.00  0.00           C  
ATOM   2125  CD  GLN A 276      44.818  32.789  57.871  1.00  0.00           C  
ATOM   2126  OE1 GLN A 276      45.365  32.243  56.913  1.00  0.00           O  
ATOM   2127  NE2 GLN A 276      45.327  32.760  59.101  1.00  0.00           N  
ATOM   2128  H   GLN A 276      42.591  35.486  59.351  1.00  0.00           H  
ATOM   2129  HA  GLN A 276      40.803  34.066  57.751  1.00  0.00           H  
ATOM   2130  HB2 GLN A 276      42.781  32.895  59.520  1.00  0.00           H  
ATOM   2131  HB3 GLN A 276      42.118  32.105  58.254  1.00  0.00           H  
ATOM   2132  HG2 GLN A 276      43.210  33.426  56.745  1.00  0.00           H  
ATOM   2133  HG3 GLN A 276      43.650  34.491  57.902  1.00  0.00           H  
ATOM   2134 HE21 GLN A 276      46.197  32.276  59.296  1.00  0.00           H  
ATOM   2135 HE22 GLN A 276      44.825  33.237  59.849  1.00  0.00           H  
ATOM   2136  N   LEU A 277      40.245  33.609  60.857  1.00  0.00           N  
ATOM   2137  CA  LEU A 277      39.247  33.143  61.809  1.00  0.00           C  
ATOM   2138  C   LEU A 277      37.926  33.878  61.636  1.00  0.00           C  
ATOM   2139  O   LEU A 277      36.860  33.284  61.819  1.00  0.00           O  
ATOM   2140  CB  LEU A 277      39.757  33.285  63.243  1.00  0.00           C  
ATOM   2141  CG  LEU A 277      40.689  32.147  63.673  1.00  0.00           C  
ATOM   2142  CD1 LEU A 277      41.258  32.409  65.063  1.00  0.00           C  
ATOM   2143  CD2 LEU A 277      39.905  30.844  63.644  1.00  0.00           C  
ATOM   2144  H   LEU A 277      41.088  34.144  61.120  1.00  0.00           H  
ATOM   2145  HA  LEU A 277      39.087  32.159  61.651  1.00  0.00           H  
ATOM   2146  HB2 LEU A 277      40.268  34.125  63.305  1.00  0.00           H  
ATOM   2147  HB3 LEU A 277      38.981  33.277  63.847  1.00  0.00           H  
ATOM   2148  HG  LEU A 277      41.439  32.076  63.016  1.00  0.00           H  
ATOM   2149 HD11 LEU A 277      40.509  32.479  65.722  1.00  0.00           H  
ATOM   2150 HD12 LEU A 277      41.862  31.656  65.323  1.00  0.00           H  
ATOM   2151 HD13 LEU A 277      41.776  33.264  65.055  1.00  0.00           H  
ATOM   2152 HD21 LEU A 277      39.568  30.676  62.717  1.00  0.00           H  
ATOM   2153 HD22 LEU A 277      40.500  30.089  63.923  1.00  0.00           H  
ATOM   2154 HD23 LEU A 277      39.129  30.906  64.273  1.00  0.00           H  
ATOM   2155  N   LYS A 278      37.994  35.162  61.284  1.00  0.00           N  
ATOM   2156  CA  LYS A 278      36.787  35.955  61.053  1.00  0.00           C  
ATOM   2157  C   LYS A 278      36.101  35.430  59.790  1.00  0.00           C  
ATOM   2158  O   LYS A 278      34.877  35.294  59.752  1.00  0.00           O  
ATOM   2159  CB  LYS A 278      37.125  37.435  60.859  1.00  0.00           C  
ATOM   2160  CG  LYS A 278      37.738  38.133  62.064  1.00  0.00           C  
ATOM   2161  CD  LYS A 278      38.023  39.605  61.748  1.00  0.00           C  
ATOM   2162  CE  LYS A 278      38.650  40.335  62.929  1.00  0.00           C  
ATOM   2163  NZ  LYS A 278      38.923  41.764  62.608  1.00  0.00           N  
ATOM   2164  H   LYS A 278      38.954  35.539  61.191  1.00  0.00           H  
ATOM   2165  HA  LYS A 278      36.168  35.840  61.825  1.00  0.00           H  
ATOM   2166  HB2 LYS A 278      37.770  37.509  60.092  1.00  0.00           H  
ATOM   2167  HB3 LYS A 278      36.278  37.918  60.614  1.00  0.00           H  
ATOM   2168  HG2 LYS A 278      37.102  38.089  62.828  1.00  0.00           H  
ATOM   2169  HG3 LYS A 278      38.595  37.687  62.303  1.00  0.00           H  
ATOM   2170  HD2 LYS A 278      38.652  39.648  60.976  1.00  0.00           H  
ATOM   2171  HD3 LYS A 278      37.164  40.053  61.516  1.00  0.00           H  
ATOM   2172  HE2 LYS A 278      38.024  40.286  63.710  1.00  0.00           H  
ATOM   2173  HE3 LYS A 278      39.511  39.882  63.171  1.00  0.00           H  
ATOM   2174  HZ1 LYS A 278      39.072  41.860  61.624  1.00  0.00           H  
ATOM   2175  HZ2 LYS A 278      38.140  42.321  62.885  1.00  0.00           H  
ATOM   2176  HZ3 LYS A 278      39.739  42.064  63.101  1.00  0.00           H  
ATOM   2177  N   LYS A 279      36.898  35.136  58.762  1.00  0.00           N  
ATOM   2178  CA  LYS A 279      36.364  34.609  57.510  1.00  0.00           C  
ATOM   2179  C   LYS A 279      35.604  33.315  57.756  1.00  0.00           C  
ATOM   2180  O   LYS A 279      34.478  33.152  57.281  1.00  0.00           O  
ATOM   2181  CB  LYS A 279      37.477  34.344  56.491  1.00  0.00           C  
ATOM   2182  CG  LYS A 279      38.122  35.585  55.905  1.00  0.00           C  
ATOM   2183  CD  LYS A 279      39.035  35.203  54.742  1.00  0.00           C  
ATOM   2184  CE  LYS A 279      39.588  36.420  53.993  1.00  0.00           C  
ATOM   2185  NZ  LYS A 279      40.305  36.032  52.725  1.00  0.00           N  
ATOM   2186  H   LYS A 279      37.906  35.311  58.928  1.00  0.00           H  
ATOM   2187  HA  LYS A 279      35.733  35.286  57.115  1.00  0.00           H  
ATOM   2188  HB2 LYS A 279      38.189  33.802  56.944  1.00  0.00           H  
ATOM   2189  HB3 LYS A 279      37.086  33.805  55.740  1.00  0.00           H  
ATOM   2190  HG2 LYS A 279      37.414  36.197  55.568  1.00  0.00           H  
ATOM   2191  HG3 LYS A 279      38.666  36.036  56.604  1.00  0.00           H  
ATOM   2192  HD2 LYS A 279      39.806  34.677  55.098  1.00  0.00           H  
ATOM   2193  HD3 LYS A 279      38.517  34.646  54.095  1.00  0.00           H  
ATOM   2194  HE2 LYS A 279      38.828  37.031  53.761  1.00  0.00           H  
ATOM   2195  HE3 LYS A 279      40.229  36.906  54.591  1.00  0.00           H  
ATOM   2196  HZ1 LYS A 279      40.035  36.657  51.998  1.00  0.00           H  
ATOM   2197  HZ2 LYS A 279      41.288  36.092  52.880  1.00  0.00           H  
ATOM   2198  HZ3 LYS A 279      40.052  35.098  52.485  1.00  0.00           H  
ATOM   2199  N   LEU A 280      36.217  32.392  58.492  1.00  0.00           N  
ATOM   2200  CA  LEU A 280      35.560  31.126  58.776  1.00  0.00           C  
ATOM   2201  C   LEU A 280      34.214  31.336  59.440  1.00  0.00           C  
ATOM   2202  O   LEU A 280      33.234  30.695  59.080  1.00  0.00           O  
ATOM   2203  CB  LEU A 280      36.429  30.236  59.658  1.00  0.00           C  
ATOM   2204  CG  LEU A 280      37.680  29.660  58.998  1.00  0.00           C  
ATOM   2205  CD1 LEU A 280      38.306  28.622  59.912  1.00  0.00           C  
ATOM   2206  CD2 LEU A 280      37.312  29.009  57.694  1.00  0.00           C  
ATOM   2207  H   LEU A 280      37.157  32.645  58.827  1.00  0.00           H  
ATOM   2208  HA  LEU A 280      35.414  30.637  57.904  1.00  0.00           H  
ATOM   2209  HB2 LEU A 280      36.728  30.776  60.440  1.00  0.00           H  
ATOM   2210  HB3 LEU A 280      35.873  29.469  59.963  1.00  0.00           H  
ATOM   2211  HG  LEU A 280      38.331  30.397  58.836  1.00  0.00           H  
ATOM   2212 HD11 LEU A 280      37.651  27.884  60.081  1.00  0.00           H  
ATOM   2213 HD12 LEU A 280      39.126  28.244  59.480  1.00  0.00           H  
ATOM   2214 HD13 LEU A 280      38.557  29.048  60.782  1.00  0.00           H  
ATOM   2215 HD21 LEU A 280      36.898  29.684  57.077  1.00  0.00           H  
ATOM   2216 HD22 LEU A 280      38.131  28.629  57.256  1.00  0.00           H  
ATOM   2217 HD23 LEU A 280      36.655  28.267  57.853  1.00  0.00           H  
ATOM   2218  N   GLU A 281      34.147  32.230  60.415  1.00  0.00           N  
ATOM   2219  CA  GLU A 281      32.866  32.449  61.048  1.00  0.00           C  
ATOM   2220  C   GLU A 281      31.874  32.947  60.006  1.00  0.00           C  
ATOM   2221  O   GLU A 281      30.705  32.561  60.016  1.00  0.00           O  
ATOM   2222  CB  GLU A 281      32.990  33.420  62.231  1.00  0.00           C  
ATOM   2223  CG  GLU A 281      33.699  32.784  63.431  1.00  0.00           C  
ATOM   2224  CD  GLU A 281      33.557  33.580  64.719  1.00  0.00           C  
ATOM   2225  OE1 GLU A 281      32.405  33.807  65.148  1.00  0.00           O  
ATOM   2226  OE2 GLU A 281      34.593  33.967  65.309  1.00  0.00           O  
ATOM   2227  H   GLU A 281      35.012  32.707  60.654  1.00  0.00           H  
ATOM   2228  HA  GLU A 281      32.528  31.596  61.448  1.00  0.00           H  
ATOM   2229  HB2 GLU A 281      33.528  34.179  61.940  1.00  0.00           H  
ATOM   2230  HB3 GLU A 281      32.090  33.663  62.515  1.00  0.00           H  
ATOM   2231  HG2 GLU A 281      33.301  31.896  63.584  1.00  0.00           H  
ATOM   2232  HG3 GLU A 281      34.660  32.725  63.222  1.00  0.00           H  
ATOM   2233  N   GLU A 282      32.347  33.775  59.080  1.00  0.00           N  
ATOM   2234  CA  GLU A 282      31.466  34.291  58.040  1.00  0.00           C  
ATOM   2235  C   GLU A 282      30.843  33.160  57.226  1.00  0.00           C  
ATOM   2236  O   GLU A 282      29.708  33.284  56.765  1.00  0.00           O  
ATOM   2237  CB  GLU A 282      32.212  35.274  57.121  1.00  0.00           C  
ATOM   2238  CG  GLU A 282      32.548  36.621  57.797  1.00  0.00           C  
ATOM   2239  CD  GLU A 282      33.182  37.649  56.851  1.00  0.00           C  
ATOM   2240  OE1 GLU A 282      32.556  37.988  55.822  1.00  0.00           O  
ATOM   2241  OE2 GLU A 282      34.302  38.127  57.143  1.00  0.00           O  
ATOM   2242  H   GLU A 282      33.345  34.008  59.160  1.00  0.00           H  
ATOM   2243  HA  GLU A 282      30.733  34.844  58.459  1.00  0.00           H  
ATOM   2244  HB2 GLU A 282      33.061  34.860  56.863  1.00  0.00           H  
ATOM   2245  HB3 GLU A 282      31.634  35.470  56.356  1.00  0.00           H  
ATOM   2246  HG2 GLU A 282      31.709  37.007  58.134  1.00  0.00           H  
ATOM   2247  HG3 GLU A 282      33.193  36.446  58.518  1.00  0.00           H  
ATOM   2248  N   LEU A 283      31.568  32.053  57.067  1.00  0.00           N  
ATOM   2249  CA  LEU A 283      31.044  30.925  56.309  1.00  0.00           C  
ATOM   2250  C   LEU A 283      29.988  30.153  57.071  1.00  0.00           C  
ATOM   2251  O   LEU A 283      29.058  29.630  56.466  1.00  0.00           O  
ATOM   2252  CB  LEU A 283      32.142  29.941  55.909  1.00  0.00           C  
ATOM   2253  CG  LEU A 283      33.306  30.354  55.013  1.00  0.00           C  
ATOM   2254  CD1 LEU A 283      33.997  29.076  54.546  1.00  0.00           C  
ATOM   2255  CD2 LEU A 283      32.820  31.144  53.806  1.00  0.00           C  
ATOM   2256  H   LEU A 283      32.498  32.068  57.513  1.00  0.00           H  
ATOM   2257  HA  LEU A 283      30.629  31.280  55.454  1.00  0.00           H  
ATOM   2258  HB2 LEU A 283      32.550  29.576  56.773  1.00  0.00           H  
ATOM   2259  HB3 LEU A 283      31.686  29.148  55.454  1.00  0.00           H  
ATOM   2260  HG  LEU A 283      33.942  30.900  55.533  1.00  0.00           H  
ATOM   2261 HD11 LEU A 283      33.346  28.513  54.038  1.00  0.00           H  
ATOM   2262 HD12 LEU A 283      34.767  29.312  53.954  1.00  0.00           H  
ATOM   2263 HD13 LEU A 283      34.329  28.568  55.341  1.00  0.00           H  
ATOM   2264 HD21 LEU A 283      32.348  31.970  54.115  1.00  0.00           H  
ATOM   2265 HD22 LEU A 283      33.602  31.401  53.238  1.00  0.00           H  
ATOM   2266 HD23 LEU A 283      32.190  30.581  53.270  1.00  0.00           H  
ATOM   2267  N   GLU A 284      30.118  30.059  58.391  1.00  0.00           N  
ATOM   2268  CA  GLU A 284      29.120  29.308  59.144  1.00  0.00           C  
ATOM   2269  C   GLU A 284      27.798  30.064  59.139  1.00  0.00           C  
ATOM   2270  O   GLU A 284      26.736  29.454  59.110  1.00  0.00           O  
ATOM   2271  CB  GLU A 284      29.569  29.046  60.583  1.00  0.00           C  
ATOM   2272  CG  GLU A 284      29.444  30.227  61.512  1.00  0.00           C  
ATOM   2273  CD  GLU A 284      29.762  29.857  62.947  1.00  0.00           C  
ATOM   2274  OE1 GLU A 284      29.112  28.927  63.477  1.00  0.00           O  
ATOM   2275  OE2 GLU A 284      30.657  30.497  63.542  1.00  0.00           O  
ATOM   2276  H   GLU A 284      30.924  30.528  58.800  1.00  0.00           H  
ATOM   2277  HA  GLU A 284      28.992  28.405  58.730  1.00  0.00           H  
ATOM   2278  HB2 GLU A 284      29.005  28.317  60.941  1.00  0.00           H  
ATOM   2279  HB3 GLU A 284      30.521  28.782  60.553  1.00  0.00           H  
ATOM   2280  HG2 GLU A 284      30.088  30.913  61.235  1.00  0.00           H  
ATOM   2281  HG3 GLU A 284      28.517  30.549  61.490  1.00  0.00           H  
ATOM   2282  N   GLN A 285      27.854  31.391  59.166  1.00  0.00           N  
ATOM   2283  CA  GLN A 285      26.625  32.169  59.129  1.00  0.00           C  
ATOM   2284  C   GLN A 285      25.909  31.895  57.810  1.00  0.00           C  
ATOM   2285  O   GLN A 285      24.677  31.871  57.755  1.00  0.00           O  
ATOM   2286  CB  GLN A 285      26.913  33.666  59.290  1.00  0.00           C  
ATOM   2287  CG  GLN A 285      27.279  34.068  60.718  1.00  0.00           C  
ATOM   2288  CD  GLN A 285      27.480  35.571  60.880  1.00  0.00           C  
ATOM   2289  H   GLN A 285      28.796  31.796  59.213  1.00  0.00           H  
ATOM   2290  HA  GLN A 285      26.033  31.854  59.869  1.00  0.00           H  
ATOM   2291  HB2 GLN A 285      27.676  33.913  58.694  1.00  0.00           H  
ATOM   2292  HB3 GLN A 285      26.099  34.181  59.023  1.00  0.00           H  
ATOM   2293  HG2 GLN A 285      26.543  33.780  61.330  1.00  0.00           H  
ATOM   2294  HG3 GLN A 285      28.127  33.605  60.973  1.00  0.00           H  
ATOM   2295  OE1 GLN A 285      26.594  36.366  60.565  1.00  0.00           O  
ATOM   2296  NE2 GLN A 285      28.647  35.963  61.384  1.00  0.00           N  
ATOM   2297 HE21 GLN A 285      28.855  36.947  61.507  1.00  0.00           H  
ATOM   2298 HE22 GLN A 285      29.330  35.254  61.646  1.00  0.00           H  
ATOM   2299  N   LYS A 286      26.685  31.684  56.750  1.00  0.00           N  
ATOM   2300  CA  LYS A 286      26.112  31.376  55.444  1.00  0.00           C  
ATOM   2301  C   LYS A 286      25.717  29.910  55.418  1.00  0.00           C  
ATOM   2302  O   LYS A 286      24.761  29.535  54.751  1.00  0.00           O  
ATOM   2303  CB  LYS A 286      27.113  31.647  54.314  1.00  0.00           C  
ATOM   2304  CG  LYS A 286      27.448  33.114  54.106  1.00  0.00           C  
ATOM   2305  CD  LYS A 286      28.496  33.300  53.018  1.00  0.00           C  
ATOM   2306  CE  LYS A 286      28.886  34.766  52.884  1.00  0.00           C  
ATOM   2307  NZ  LYS A 286      29.992  34.966  51.912  1.00  0.00           N  
ATOM   2308  H   LYS A 286      27.701  31.756  56.929  1.00  0.00           H  
ATOM   2309  HA  LYS A 286      25.295  31.935  55.307  1.00  0.00           H  
ATOM   2310  HB2 LYS A 286      27.959  31.157  54.526  1.00  0.00           H  
ATOM   2311  HB3 LYS A 286      26.725  31.288  53.465  1.00  0.00           H  
ATOM   2312  HG2 LYS A 286      26.617  33.605  53.841  1.00  0.00           H  
ATOM   2313  HG3 LYS A 286      27.800  33.495  54.961  1.00  0.00           H  
ATOM   2314  HD2 LYS A 286      29.305  32.778  53.258  1.00  0.00           H  
ATOM   2315  HD3 LYS A 286      28.121  32.992  52.153  1.00  0.00           H  
ATOM   2316  HE2 LYS A 286      28.082  35.288  52.583  1.00  0.00           H  
ATOM   2317  HE3 LYS A 286      29.171  35.109  53.785  1.00  0.00           H  
ATOM   2318  HZ1 LYS A 286      29.752  35.705  51.282  1.00  0.00           H  
ATOM   2319  HZ2 LYS A 286      30.829  35.206  52.405  1.00  0.00           H  
ATOM   2320  HZ3 LYS A 286      30.138  34.122  51.396  1.00  0.00           H  
ATOM   2321  N   TYR A 287      26.453  29.079  56.146  1.00  0.00           N  
ATOM   2322  CA  TYR A 287      26.146  27.656  56.189  1.00  0.00           C  
ATOM   2323  C   TYR A 287      26.770  26.918  57.375  1.00  0.00           C  
ATOM   2324  O   TYR A 287      27.965  27.054  57.650  1.00  0.00           O  
ATOM   2325  CB  TYR A 287      26.581  26.985  54.882  1.00  0.00           C  
ATOM   2326  CG  TYR A 287      26.311  25.501  54.864  1.00  0.00           C  
ATOM   2327  CD1 TYR A 287      25.036  25.011  55.138  1.00  0.00           C  
ATOM   2328  CD2 TYR A 287      27.335  24.585  54.617  1.00  0.00           C  
ATOM   2329  CE1 TYR A 287      24.786  23.652  55.177  1.00  0.00           C  
ATOM   2330  CE2 TYR A 287      27.096  23.219  54.653  1.00  0.00           C  
ATOM   2331  CZ  TYR A 287      25.817  22.759  54.939  1.00  0.00           C  
ATOM   2332  OH  TYR A 287      25.567  21.410  55.031  1.00  0.00           O  
ATOM   2333  H   TYR A 287      27.234  29.516  56.660  1.00  0.00           H  
ATOM   2334  HA  TYR A 287      25.134  27.551  56.256  1.00  0.00           H  
ATOM   2335  HB2 TYR A 287      26.079  27.405  54.135  1.00  0.00           H  
ATOM   2336  HB3 TYR A 287      27.558  27.127  54.770  1.00  0.00           H  
ATOM   2337  HD1 TYR A 287      24.288  25.656  55.310  1.00  0.00           H  
ATOM   2338  HD2 TYR A 287      28.251  24.920  54.411  1.00  0.00           H  
ATOM   2339  HE1 TYR A 287      23.864  23.313  55.375  1.00  0.00           H  
ATOM   2340  HE2 TYR A 287      27.834  22.572  54.476  1.00  0.00           H  
ATOM   2341  HH  TYR A 287      26.410  20.936  55.281  1.00  0.00           H  
ATOM   2342  N   THR A 288      25.948  26.128  58.066  1.00  0.00           N  
ATOM   2343  CA  THR A 288      26.400  25.357  59.220  1.00  0.00           C  
ATOM   2344  C   THR A 288      25.762  23.973  59.223  1.00  0.00           C  
ATOM   2345  O   THR A 288      25.033  23.612  58.298  1.00  0.00           O  
ATOM   2346  CB  THR A 288      26.030  26.047  60.530  1.00  0.00           C  
ATOM   2347  OG1 THR A 288      26.420  27.419  60.460  1.00  0.00           O  
ATOM   2348  CG2 THR A 288      26.763  25.395  61.696  1.00  0.00           C  
ATOM   2349  H   THR A 288      24.968  26.110  57.714  1.00  0.00           H  
ATOM   2350  HA  THR A 288      27.397  25.246  59.159  1.00  0.00           H  
ATOM   2351  HB  THR A 288      25.018  26.010  60.652  1.00  0.00           H  
ATOM   2352 HG21 THR A 288      26.830  26.042  62.459  1.00  0.00           H  
ATOM   2353 HG22 THR A 288      26.263  24.581  61.998  1.00  0.00           H  
ATOM   2354 HG23 THR A 288      27.685  25.127  61.409  1.00  0.00           H  
ATOM   2355  HG1 THR A 288      26.980  27.584  59.640  1.00  0.00           H  
ATOM   2356  N   TYR A 289      26.037  23.201  60.271  1.00  0.00           N  
ATOM   2357  CA  TYR A 289      25.490  21.861  60.377  1.00  0.00           C  
ATOM   2358  C   TYR A 289      26.023  21.101  61.584  1.00  0.00           C  
ATOM   2359  O   TYR A 289      27.117  21.369  62.072  1.00  0.00           O  
ATOM   2360  CB  TYR A 289      25.773  21.100  59.078  1.00  0.00           C  
ATOM   2361  CG  TYR A 289      27.233  21.019  58.705  1.00  0.00           C  
ATOM   2362  CD1 TYR A 289      28.032  19.969  59.153  1.00  0.00           C  
ATOM   2363  CD2 TYR A 289      27.820  21.994  57.901  1.00  0.00           C  
ATOM   2364  CE1 TYR A 289      29.377  19.890  58.805  1.00  0.00           C  
ATOM   2365  CE2 TYR A 289      29.162  21.926  57.551  1.00  0.00           C  
ATOM   2366  CZ  TYR A 289      29.932  20.869  58.003  1.00  0.00           C  
ATOM   2367  OH  TYR A 289      31.255  20.778  57.637  1.00  0.00           O  
ATOM   2368  H   TYR A 289      26.657  23.631  60.980  1.00  0.00           H  
ATOM   2369  HA  TYR A 289      24.482  21.934  60.475  1.00  0.00           H  
ATOM   2370  HB2 TYR A 289      25.423  20.169  59.181  1.00  0.00           H  
ATOM   2371  HB3 TYR A 289      25.286  21.560  58.336  1.00  0.00           H  
ATOM   2372  HD1 TYR A 289      27.634  19.259  59.735  1.00  0.00           H  
ATOM   2373  HD2 TYR A 289      27.264  22.755  57.570  1.00  0.00           H  
ATOM   2374  HE1 TYR A 289      29.936  19.127  59.134  1.00  0.00           H  
ATOM   2375  HE2 TYR A 289      29.568  22.636  56.977  1.00  0.00           H  
ATOM   2376  HH  TYR A 289      31.570  19.841  57.775  1.00  0.00           H  
ATOM   2377  N   GLU A 290      25.217  20.153  62.051  1.00  0.00           N  
ATOM   2378  CA  GLU A 290      25.511  19.309  63.209  1.00  0.00           C  
ATOM   2379  C   GLU A 290      26.961  19.137  63.655  1.00  0.00           C  
ATOM   2380  O   GLU A 290      27.287  19.425  64.809  1.00  0.00           O  
ATOM   2381  CB  GLU A 290      24.869  17.930  63.009  1.00  0.00           C  
ATOM   2382  CG  GLU A 290      23.346  17.970  63.116  1.00  0.00           C  
ATOM   2383  CD  GLU A 290      22.675  16.642  62.804  1.00  0.00           C  
ATOM   2384  OE1 GLU A 290      23.020  15.623  63.446  1.00  0.00           O  
ATOM   2385  OE2 GLU A 290      21.790  16.627  61.918  1.00  0.00           O  
ATOM   2386  H   GLU A 290      24.318  20.056  61.500  1.00  0.00           H  
ATOM   2387  HA  GLU A 290      24.954  19.655  64.020  1.00  0.00           H  
ATOM   2388  HB2 GLU A 290      25.095  17.623  62.109  1.00  0.00           H  
ATOM   2389  HB3 GLU A 290      25.200  17.340  63.714  1.00  0.00           H  
ATOM   2390  HG2 GLU A 290      23.110  18.212  64.042  1.00  0.00           H  
ATOM   2391  HG3 GLU A 290      23.009  18.632  62.468  1.00  0.00           H  
ATOM   2392  N   HID A 291      27.826  18.660  62.768  1.00  0.00           N  
ATOM   2393  CA  HID A 291      29.218  18.458  63.146  1.00  0.00           C  
ATOM   2394  C   HID A 291      30.153  19.354  62.368  1.00  0.00           C  
ATOM   2395  O   HID A 291      31.217  18.939  61.896  1.00  0.00           O  
ATOM   2396  CB  HID A 291      29.601  16.994  62.972  1.00  0.00           C  
ATOM   2397  CG  HID A 291      28.672  16.061  63.673  1.00  0.00           C  
ATOM   2398  H   HID A 291      27.444  18.456  61.837  1.00  0.00           H  
ATOM   2399  HA  HID A 291      29.313  18.673  64.131  1.00  0.00           H  
ATOM   2400  HB2 HID A 291      29.600  16.768  61.993  1.00  0.00           H  
ATOM   2401  HB3 HID A 291      30.527  16.852  63.335  1.00  0.00           H  
ATOM   2402  ND1 HID A 291      28.285  16.251  64.982  1.00  0.00           N  
ATOM   2403  CD2 HID A 291      28.025  14.952  63.245  1.00  0.00           C  
ATOM   2404  CE1 HID A 291      27.438  15.300  65.329  1.00  0.00           C  
ATOM   2405  NE2 HID A 291      27.263  14.499  64.293  1.00  0.00           N  
ATOM   2406  HD1 HID A 291      28.598  16.994  65.573  1.00  0.00           H  
ATOM   2407  HD2 HID A 291      28.089  14.540  62.340  1.00  0.00           H  
ATOM   2408  HE1 HID A 291      27.005  15.201  66.220  1.00  0.00           H  
ATOM   2409  N   ASP A 292      29.725  20.601  62.244  1.00  0.00           N  
ATOM   2410  CA  ASP A 292      30.486  21.622  61.556  1.00  0.00           C  
ATOM   2411  C   ASP A 292      31.663  22.018  62.445  1.00  0.00           C  
ATOM   2412  O   ASP A 292      31.490  22.672  63.475  1.00  0.00           O  
ATOM   2413  CB  ASP A 292      29.566  22.810  61.259  1.00  0.00           C  
ATOM   2414  CG  ASP A 292      30.320  24.045  60.862  1.00  0.00           C  
ATOM   2415  OD1 ASP A 292      31.349  23.910  60.168  1.00  0.00           O  
ATOM   2416  OD2 ASP A 292      29.869  25.151  61.227  1.00  0.00           O  
ATOM   2417  H   ASP A 292      28.792  20.781  62.686  1.00  0.00           H  
ATOM   2418  HA  ASP A 292      30.871  21.211  60.733  1.00  0.00           H  
ATOM   2419  HB2 ASP A 292      28.959  22.544  60.516  1.00  0.00           H  
ATOM   2420  HB3 ASP A 292      29.039  22.998  62.082  1.00  0.00           H  
ATOM   2421  N   PRO A 293      32.880  21.602  62.054  1.00  0.00           N  
ATOM   2422  CA  PRO A 293      34.137  21.866  62.759  1.00  0.00           C  
ATOM   2423  C   PRO A 293      34.382  23.348  62.976  1.00  0.00           C  
ATOM   2424  O   PRO A 293      34.892  23.777  64.014  1.00  0.00           O  
ATOM   2425  CB  PRO A 293      35.178  21.236  61.830  1.00  0.00           C  
ATOM   2426  CG  PRO A 293      34.525  21.368  60.473  1.00  0.00           C  
ATOM   2427  CD  PRO A 293      33.162  20.835  60.832  1.00  0.00           C  
ATOM   2428  HA  PRO A 293      34.160  21.364  63.641  1.00  0.00           H  
ATOM   2429  HB2 PRO A 293      36.032  21.741  61.858  1.00  0.00           H  
ATOM   2430  HB3 PRO A 293      35.327  20.282  62.056  1.00  0.00           H  
ATOM   2431  HG2 PRO A 293      34.482  22.305  60.204  1.00  0.00           H  
ATOM   2432  HG3 PRO A 293      34.972  20.795  59.822  1.00  0.00           H  
ATOM   2433  HD2 PRO A 293      32.496  21.037  60.128  1.00  0.00           H  
ATOM   2434  HD3 PRO A 293      33.191  19.863  61.024  1.00  0.00           H  
ATOM   2435  N   ILE A 294      33.999  24.127  61.978  1.00  0.00           N  
ATOM   2436  CA  ILE A 294      34.170  25.564  62.013  1.00  0.00           C  
ATOM   2437  C   ILE A 294      33.351  26.137  63.176  1.00  0.00           C  
ATOM   2438  O   ILE A 294      33.360  27.334  63.420  1.00  0.00           O  
ATOM   2439  CB  ILE A 294      33.732  26.162  60.643  1.00  0.00           C  
ATOM   2440  CG1 ILE A 294      34.642  27.314  60.247  1.00  0.00           C  
ATOM   2441  CG2 ILE A 294      32.303  26.664  60.710  1.00  0.00           C  
ATOM   2442  CD1 ILE A 294      34.387  27.787  58.842  1.00  0.00           C  
ATOM   2443  H   ILE A 294      33.568  23.620  61.173  1.00  0.00           H  
ATOM   2444  HA  ILE A 294      35.128  25.736  62.235  1.00  0.00           H  
ATOM   2445  HB  ILE A 294      33.819  25.442  59.964  1.00  0.00           H  
ATOM   2446 HG12 ILE A 294      34.493  28.068  60.878  1.00  0.00           H  
ATOM   2447 HG13 ILE A 294      35.586  27.007  60.318  1.00  0.00           H  
ATOM   2448 HG21 ILE A 294      32.028  27.017  59.816  1.00  0.00           H  
ATOM   2449 HG22 ILE A 294      31.695  25.914  60.970  1.00  0.00           H  
ATOM   2450 HG23 ILE A 294      32.234  27.395  61.389  1.00  0.00           H  
ATOM   2451 HD11 ILE A 294      33.440  28.100  58.760  1.00  0.00           H  
ATOM   2452 HD12 ILE A 294      35.006  28.543  58.625  1.00  0.00           H  
ATOM   2453 HD13 ILE A 294      34.545  27.035  58.201  1.00  0.00           H  
ATOM   2454  N   THR A 295      32.653  25.267  63.899  1.00  0.00           N  
ATOM   2455  CA  THR A 295      31.833  25.693  65.034  1.00  0.00           C  
ATOM   2456  C   THR A 295      32.346  25.157  66.377  1.00  0.00           C  
ATOM   2457  O   THR A 295      32.281  25.844  67.393  1.00  0.00           O  
ATOM   2458  CB  THR A 295      30.367  25.245  64.871  1.00  0.00           C  
ATOM   2459  OG1 THR A 295      29.822  25.807  63.674  1.00  0.00           O  
ATOM   2460  CG2 THR A 295      29.541  25.720  66.048  1.00  0.00           C  
ATOM   2461  H   THR A 295      32.737  24.278  63.596  1.00  0.00           H  
ATOM   2462  HA  THR A 295      31.846  26.706  65.075  1.00  0.00           H  
ATOM   2463  HB  THR A 295      30.343  24.228  64.787  1.00  0.00           H  
ATOM   2464 HG21 THR A 295      28.570  25.752  65.796  1.00  0.00           H  
ATOM   2465 HG22 THR A 295      29.655  25.093  66.823  1.00  0.00           H  
ATOM   2466 HG23 THR A 295      29.836  26.638  66.326  1.00  0.00           H  
ATOM   2467  HG1 THR A 295      29.671  26.795  63.788  1.00  0.00           H  
ATOM   2468  N   LYS A 296      32.840  23.926  66.382  1.00  0.00           N  
ATOM   2469  CA  LYS A 296      33.360  23.338  67.598  1.00  0.00           C  
ATOM   2470  C   LYS A 296      34.714  23.983  67.884  1.00  0.00           C  
ATOM   2471  O   LYS A 296      34.872  24.678  68.893  1.00  0.00           O  
ATOM   2472  CB  LYS A 296      33.472  21.816  67.438  1.00  0.00           C  
ATOM   2473  CG  LYS A 296      32.104  21.166  67.149  1.00  0.00           C  
ATOM   2474  CD  LYS A 296      32.114  19.624  67.069  1.00  0.00           C  
ATOM   2475  CE  LYS A 296      30.687  19.073  66.849  1.00  0.00           C  
ATOM   2476  NZ  LYS A 296      30.590  17.586  66.866  1.00  0.00           N  
ATOM   2477  H   LYS A 296      32.820  23.442  65.467  1.00  0.00           H  
ATOM   2478  HA  LYS A 296      32.745  23.541  68.355  1.00  0.00           H  
ATOM   2479  HB2 LYS A 296      34.069  21.622  66.677  1.00  0.00           H  
ATOM   2480  HB3 LYS A 296      33.820  21.436  68.280  1.00  0.00           H  
ATOM   2481  HG2 LYS A 296      31.456  21.442  67.876  1.00  0.00           H  
ATOM   2482  HG3 LYS A 296      31.754  21.527  66.272  1.00  0.00           H  
ATOM   2483  HD2 LYS A 296      32.675  19.350  66.304  1.00  0.00           H  
ATOM   2484  HD3 LYS A 296      32.459  19.263  67.921  1.00  0.00           H  
ATOM   2485  HE2 LYS A 296      30.088  19.455  67.570  1.00  0.00           H  
ATOM   2486  HE3 LYS A 296      30.350  19.419  65.959  1.00  0.00           H  
ATOM   2487  HZ1 LYS A 296      31.508  17.194  66.817  1.00  0.00           H  
ATOM   2488  HZ2 LYS A 296      30.145  17.293  67.712  1.00  0.00           H  
ATOM   2489  HZ3 LYS A 296      30.052  17.281  66.081  1.00  0.00           H  
ATOM   2490  N   ASN A 297      35.681  23.780  66.992  1.00  0.00           N  
ATOM   2491  CA  ASN A 297      37.008  24.370  67.168  1.00  0.00           C  
ATOM   2492  C   ASN A 297      36.920  25.902  67.110  1.00  0.00           C  
ATOM   2493  O   ASN A 297      37.849  26.621  67.487  1.00  0.00           O  
ATOM   2494  CB  ASN A 297      37.945  23.877  66.071  1.00  0.00           C  
ATOM   2495  CG  ASN A 297      38.093  22.375  66.061  1.00  0.00           C  
ATOM   2496  H   ASN A 297      35.420  23.186  66.187  1.00  0.00           H  
ATOM   2497  HA  ASN A 297      37.321  24.132  68.090  1.00  0.00           H  
ATOM   2498  HB2 ASN A 297      37.579  24.168  65.189  1.00  0.00           H  
ATOM   2499  HB3 ASN A 297      38.844  24.286  66.217  1.00  0.00           H  
ATOM   2500  OD1 ASN A 297      38.561  21.780  67.029  1.00  0.00           O  
ATOM   2501  ND2 ASN A 297      37.699  21.749  64.958  1.00  0.00           N  
ATOM   2502 HD21 ASN A 297      37.333  22.275  64.189  1.00  0.00           H  
ATOM   2503 HD22 ASN A 297      37.767  20.754  64.894  1.00  0.00           H  
ATOM   2504  N   LYS A 298      35.787  26.381  66.618  1.00  0.00           N  
ATOM   2505  CA  LYS A 298      35.510  27.801  66.471  1.00  0.00           C  
ATOM   2506  C   LYS A 298      36.074  28.640  67.608  1.00  0.00           C  
ATOM   2507  O   LYS A 298      37.046  29.368  67.424  1.00  0.00           O  
ATOM   2508  CB  LYS A 298      33.997  27.986  66.378  1.00  0.00           C  
ATOM   2509  CG  LYS A 298      33.485  29.397  66.261  1.00  0.00           C  
ATOM   2510  CD  LYS A 298      31.964  29.349  66.248  1.00  0.00           C  
ATOM   2511  CE  LYS A 298      31.341  30.732  66.294  1.00  0.00           C  
ATOM   2512  NZ  LYS A 298      29.853  30.642  66.383  1.00  0.00           N  
ATOM   2513  H   LYS A 298      35.095  25.637  66.339  1.00  0.00           H  
ATOM   2514  HA  LYS A 298      35.918  28.125  65.598  1.00  0.00           H  
ATOM   2515  HB2 LYS A 298      33.671  27.461  65.575  1.00  0.00           H  
ATOM   2516  HB3 LYS A 298      33.584  27.564  67.202  1.00  0.00           H  
ATOM   2517  HG2 LYS A 298      33.781  29.925  67.042  1.00  0.00           H  
ATOM   2518  HG3 LYS A 298      33.799  29.797  65.414  1.00  0.00           H  
ATOM   2519  HD2 LYS A 298      31.665  28.892  65.412  1.00  0.00           H  
ATOM   2520  HD3 LYS A 298      31.652  28.832  67.044  1.00  0.00           H  
ATOM   2521  HE2 LYS A 298      31.687  31.221  67.094  1.00  0.00           H  
ATOM   2522  HE3 LYS A 298      31.589  31.231  65.464  1.00  0.00           H  
ATOM   2523  HZ1 LYS A 298      29.516  31.358  66.992  1.00  0.00           H  
ATOM   2524  HZ2 LYS A 298      29.461  30.762  65.472  1.00  0.00           H  
ATOM   2525  HZ3 LYS A 298      29.599  29.746  66.744  1.00  0.00           H  
ATOM   2526  N   GLN A 299      35.464  28.520  68.785  1.00  0.00           N  
ATOM   2527  CA  GLN A 299      35.876  29.291  69.964  1.00  0.00           C  
ATOM   2528  C   GLN A 299      37.280  29.015  70.502  1.00  0.00           C  
ATOM   2529  O   GLN A 299      38.013  29.939  70.835  1.00  0.00           O  
ATOM   2530  CB  GLN A 299      34.891  29.080  71.100  1.00  0.00           C  
ATOM   2531  CG  GLN A 299      35.163  29.993  72.270  1.00  0.00           C  
ATOM   2532  CD  GLN A 299      34.856  31.435  71.947  1.00  0.00           C  
ATOM   2533  H   GLN A 299      34.677  27.839  68.800  1.00  0.00           H  
ATOM   2534  HA  GLN A 299      35.834  30.286  69.709  1.00  0.00           H  
ATOM   2535  HB2 GLN A 299      33.969  29.262  70.767  1.00  0.00           H  
ATOM   2536  HB3 GLN A 299      34.958  28.136  71.416  1.00  0.00           H  
ATOM   2537  HG2 GLN A 299      34.593  29.711  73.041  1.00  0.00           H  
ATOM   2538  HG3 GLN A 299      36.127  29.920  72.521  1.00  0.00           H  
ATOM   2539  OE1 GLN A 299      33.708  31.786  71.666  1.00  0.00           O  
ATOM   2540  NE2 GLN A 299      35.875  32.281  71.978  1.00  0.00           N  
ATOM   2541 HE21 GLN A 299      35.748  33.267  71.758  1.00  0.00           H  
ATOM   2542 HE22 GLN A 299      36.800  31.930  72.229  1.00  0.00           H  
ATOM   2543  N   VAL A 300      37.642  27.745  70.618  1.00  0.00           N  
ATOM   2544  CA  VAL A 300      38.963  27.384  71.113  1.00  0.00           C  
ATOM   2545  C   VAL A 300      40.073  28.154  70.394  1.00  0.00           C  
ATOM   2546  O   VAL A 300      40.872  28.844  71.019  1.00  0.00           O  
ATOM   2547  CB  VAL A 300      39.241  25.886  70.905  1.00  0.00           C  
ATOM   2548  CG1 VAL A 300      40.581  25.526  71.508  1.00  0.00           C  
ATOM   2549  CG2 VAL A 300      38.131  25.057  71.508  1.00  0.00           C  
ATOM   2550  H   VAL A 300      36.926  27.054  70.335  1.00  0.00           H  
ATOM   2551  HA  VAL A 300      39.009  27.623  72.094  1.00  0.00           H  
ATOM   2552  HB  VAL A 300      39.305  25.724  69.927  1.00  0.00           H  
ATOM   2553 HG11 VAL A 300      40.836  26.207  72.197  1.00  0.00           H  
ATOM   2554 HG12 VAL A 300      40.526  24.624  71.940  1.00  0.00           H  
ATOM   2555 HG13 VAL A 300      41.280  25.505  70.791  1.00  0.00           H  
ATOM   2556 HG21 VAL A 300      37.266  25.272  71.052  1.00  0.00           H  
ATOM   2557 HG22 VAL A 300      38.336  24.084  71.389  1.00  0.00           H  
ATOM   2558 HG23 VAL A 300      38.052  25.263  72.485  1.00  0.00           H  
ATOM   2559  N   LEU A 301      40.104  28.015  69.072  1.00  0.00           N  
ATOM   2560  CA  LEU A 301      41.105  28.647  68.221  1.00  0.00           C  
ATOM   2561  C   LEU A 301      41.215  30.151  68.348  1.00  0.00           C  
ATOM   2562  O   LEU A 301      42.310  30.707  68.272  1.00  0.00           O  
ATOM   2563  CB  LEU A 301      40.837  28.306  66.757  1.00  0.00           C  
ATOM   2564  CG  LEU A 301      40.949  26.839  66.352  1.00  0.00           C  
ATOM   2565  CD1 LEU A 301      40.626  26.698  64.867  1.00  0.00           C  
ATOM   2566  CD2 LEU A 301      42.360  26.337  66.652  1.00  0.00           C  
ATOM   2567  H   LEU A 301      39.338  27.405  68.690  1.00  0.00           H  
ATOM   2568  HA  LEU A 301      42.019  28.237  68.449  1.00  0.00           H  
ATOM   2569  HB2 LEU A 301      39.906  28.604  66.539  1.00  0.00           H  
ATOM   2570  HB3 LEU A 301      41.489  28.820  66.199  1.00  0.00           H  
ATOM   2571  HG  LEU A 301      40.301  26.303  66.882  1.00  0.00           H  
ATOM   2572 HD11 LEU A 301      41.272  27.243  64.333  1.00  0.00           H  
ATOM   2573 HD12 LEU A 301      40.699  25.737  64.601  1.00  0.00           H  
ATOM   2574 HD13 LEU A 301      39.696  27.022  64.697  1.00  0.00           H  
ATOM   2575 HD21 LEU A 301      42.544  26.429  67.630  1.00  0.00           H  
ATOM   2576 HD22 LEU A 301      42.434  25.376  66.387  1.00  0.00           H  
ATOM   2577 HD23 LEU A 301      43.022  26.879  66.134  1.00  0.00           H  
ATOM   2578  N   TRP A 302      40.087  30.822  68.518  1.00  0.00           N  
ATOM   2579  CA  TRP A 302      40.140  32.267  68.633  1.00  0.00           C  
ATOM   2580  C   TRP A 302      40.948  32.611  69.880  1.00  0.00           C  
ATOM   2581  O   TRP A 302      42.032  33.203  69.791  1.00  0.00           O  
ATOM   2582  CB  TRP A 302      38.740  32.862  68.754  1.00  0.00           C  
ATOM   2583  CG  TRP A 302      38.714  34.283  68.317  1.00  0.00           C  
ATOM   2584  CD1 TRP A 302      38.743  34.747  67.026  1.00  0.00           C  
ATOM   2585  CD2 TRP A 302      38.762  35.437  69.158  1.00  0.00           C  
ATOM   2586  NE1 TRP A 302      38.809  36.120  67.016  1.00  0.00           N  
ATOM   2587  CE2 TRP A 302      38.824  36.571  68.313  1.00  0.00           C  
ATOM   2588  CE3 TRP A 302      38.763  35.627  70.545  1.00  0.00           C  
ATOM   2589  CZ2 TRP A 302      38.885  37.873  68.809  1.00  0.00           C  
ATOM   2590  CZ3 TRP A 302      38.825  36.922  71.041  1.00  0.00           C  
ATOM   2591  CH2 TRP A 302      38.884  38.030  70.172  1.00  0.00           C  
ATOM   2592  H   TRP A 302      39.232  30.264  68.558  1.00  0.00           H  
ATOM   2593  HA  TRP A 302      40.637  32.623  67.847  1.00  0.00           H  
ATOM   2594  HB2 TRP A 302      38.126  32.357  68.172  1.00  0.00           H  
ATOM   2595  HB3 TRP A 302      38.460  32.833  69.698  1.00  0.00           H  
ATOM   2596  HD1 TRP A 302      38.720  34.170  66.212  1.00  0.00           H  
ATOM   2597  HE1 TRP A 302      38.841  36.696  66.203  1.00  0.00           H  
ATOM   2598  HE3 TRP A 302      38.719  34.852  71.169  1.00  0.00           H  
ATOM   2599  HZ2 TRP A 302      38.928  38.654  68.181  1.00  0.00           H  
ATOM   2600  HZ3 TRP A 302      38.828  37.068  72.023  1.00  0.00           H  
ATOM   2601  HH2 TRP A 302      38.925  38.946  70.570  1.00  0.00           H  
ATOM   2602  N   ASP A 303      40.414  32.216  71.036  1.00  0.00           N  
ATOM   2603  CA  ASP A 303      41.055  32.466  72.316  1.00  0.00           C  
ATOM   2604  C   ASP A 303      42.520  32.096  72.330  1.00  0.00           C  
ATOM   2605  O   ASP A 303      43.350  32.841  72.829  1.00  0.00           O  
ATOM   2606  CB  ASP A 303      40.352  31.705  73.433  1.00  0.00           C  
ATOM   2607  CG  ASP A 303      38.930  32.159  73.642  1.00  0.00           C  
ATOM   2608  OD1 ASP A 303      38.665  33.374  73.525  1.00  0.00           O  
ATOM   2609  OD2 ASP A 303      38.079  31.307  73.958  1.00  0.00           O  
ATOM   2610  H   ASP A 303      39.503  31.716  70.938  1.00  0.00           H  
ATOM   2611  HA  ASP A 303      40.997  33.467  72.488  1.00  0.00           H  
ATOM   2612  HB2 ASP A 303      40.350  30.739  73.193  1.00  0.00           H  
ATOM   2613  HB3 ASP A 303      40.864  31.850  74.274  1.00  0.00           H  
ATOM   2614  N   ARG A 304      42.839  30.936  71.788  1.00  0.00           N  
ATOM   2615  CA  ARG A 304      44.218  30.509  71.759  1.00  0.00           C  
ATOM   2616  C   ARG A 304      45.088  31.489  70.967  1.00  0.00           C  
ATOM   2617  O   ARG A 304      46.292  31.592  71.214  1.00  0.00           O  
ATOM   2618  CB  ARG A 304      44.328  29.113  71.160  1.00  0.00           C  
ATOM   2619  CG  ARG A 304      45.729  28.568  71.248  1.00  0.00           C  
ATOM   2620  CD  ARG A 304      45.848  27.199  70.628  1.00  0.00           C  
ATOM   2621  NE  ARG A 304      47.242  26.781  70.618  1.00  0.00           N  
ATOM   2622  CZ  ARG A 304      47.702  25.724  69.963  1.00  0.00           C  
ATOM   2623  NH1 ARG A 304      46.878  24.967  69.253  1.00  0.00           N  
ATOM   2624  NH2 ARG A 304      48.993  25.431  70.017  1.00  0.00           N  
ATOM   2625  H   ARG A 304      42.052  30.390  71.407  1.00  0.00           H  
ATOM   2626  HA  ARG A 304      44.573  30.465  72.703  1.00  0.00           H  
ATOM   2627  HB2 ARG A 304      43.724  28.511  71.662  1.00  0.00           H  
ATOM   2628  HB3 ARG A 304      44.070  29.163  70.206  1.00  0.00           H  
ATOM   2629  HG2 ARG A 304      46.360  29.184  70.771  1.00  0.00           H  
ATOM   2630  HG3 ARG A 304      46.003  28.500  72.210  1.00  0.00           H  
ATOM   2631  HD2 ARG A 304      45.318  26.562  71.169  1.00  0.00           H  
ATOM   2632  HD3 ARG A 304      45.512  27.246  69.698  1.00  0.00           H  
ATOM   2633  HE  ARG A 304      47.903  27.332  71.145  1.00  0.00           H  
ATOM   2634 HH11 ARG A 304      45.908  25.186  69.181  1.00  0.00           H  
ATOM   2635 HH12 ARG A 304      47.236  24.155  68.775  1.00  0.00           H  
ATOM   2636 HH21 ARG A 304      49.619  26.018  70.535  1.00  0.00           H  
ATOM   2637 HH22 ARG A 304      49.346  24.625  69.541  1.00  0.00           H  
ATOM   2638  N   THR A 305      44.486  32.215  70.022  1.00  0.00           N  
ATOM   2639  CA  THR A 305      45.242  33.178  69.217  1.00  0.00           C  
ATOM   2640  C   THR A 305      45.352  34.516  69.918  1.00  0.00           C  
ATOM   2641  O   THR A 305      46.128  35.367  69.515  1.00  0.00           O  
ATOM   2642  CB  THR A 305      44.622  33.387  67.812  1.00  0.00           C  
ATOM   2643  OG1 THR A 305      44.696  32.162  67.070  1.00  0.00           O  
ATOM   2644  CG2 THR A 305      45.388  34.454  67.046  1.00  0.00           C  
ATOM   2645  H   THR A 305      43.475  32.044  69.913  1.00  0.00           H  
ATOM   2646  HA  THR A 305      46.171  32.810  69.077  1.00  0.00           H  
ATOM   2647  HB  THR A 305      43.640  33.635  67.924  1.00  0.00           H  
ATOM   2648 HG21 THR A 305      46.344  34.471  67.350  1.00  0.00           H  
ATOM   2649 HG22 THR A 305      45.360  34.255  66.064  1.00  0.00           H  
ATOM   2650 HG23 THR A 305      44.976  35.353  67.210  1.00  0.00           H  
ATOM   2651  HG1 THR A 305      43.964  31.536  67.356  1.00  0.00           H  
ATOM   2652  N   PHE A 306      44.570  34.708  70.970  1.00  0.00           N  
ATOM   2653  CA  PHE A 306      44.657  35.946  71.717  1.00  0.00           C  
ATOM   2654  C   PHE A 306      45.873  35.789  72.640  1.00  0.00           C  
ATOM   2655  O   PHE A 306      46.724  36.690  72.739  1.00  0.00           O  
ATOM   2656  CB  PHE A 306      43.398  36.166  72.543  1.00  0.00           C  
ATOM   2657  CG  PHE A 306      43.445  37.410  73.373  1.00  0.00           C  
ATOM   2658  CD1 PHE A 306      43.363  38.660  72.775  1.00  0.00           C  
ATOM   2659  CD2 PHE A 306      43.650  37.334  74.755  1.00  0.00           C  
ATOM   2660  CE1 PHE A 306      43.489  39.812  73.535  1.00  0.00           C  
ATOM   2661  CE2 PHE A 306      43.778  38.479  75.523  1.00  0.00           C  
ATOM   2662  CZ  PHE A 306      43.699  39.723  74.912  1.00  0.00           C  
ATOM   2663  H   PHE A 306      43.929  33.936  71.195  1.00  0.00           H  
ATOM   2664  HA  PHE A 306      44.882  36.665  71.078  1.00  0.00           H  
ATOM   2665  HB2 PHE A 306      42.635  36.241  71.921  1.00  0.00           H  
ATOM   2666  HB3 PHE A 306      43.294  35.395  73.151  1.00  0.00           H  
ATOM   2667  HD1 PHE A 306      43.212  38.733  71.795  1.00  0.00           H  
ATOM   2668  HD2 PHE A 306      43.703  36.433  75.190  1.00  0.00           H  
ATOM   2669  HE1 PHE A 306      43.430  40.714  73.091  1.00  0.00           H  
ATOM   2670  HE2 PHE A 306      43.929  38.406  76.519  1.00  0.00           H  
ATOM   2671  HZ  PHE A 306      43.791  40.558  75.452  1.00  0.00           H  
ATOM   2672  N   SER A 307      45.959  34.631  73.296  1.00  0.00           N  
ATOM   2673  CA  SER A 307      47.074  34.328  74.184  1.00  0.00           C  
ATOM   2674  C   SER A 307      48.429  34.514  73.500  1.00  0.00           C  
ATOM   2675  O   SER A 307      49.188  35.426  73.850  1.00  0.00           O  
ATOM   2676  CB  SER A 307      46.977  32.893  74.684  1.00  0.00           C  
ATOM   2677  OG  SER A 307      45.818  32.711  75.468  1.00  0.00           O  
ATOM   2678  H   SER A 307      45.171  33.975  73.119  1.00  0.00           H  
ATOM   2679  HA  SER A 307      47.035  34.968  74.967  1.00  0.00           H  
ATOM   2680  HB2 SER A 307      46.939  32.280  73.900  1.00  0.00           H  
ATOM   2681  HB3 SER A 307      47.780  32.690  75.238  1.00  0.00           H  
ATOM   2682  HG  SER A 307      45.010  32.712  74.879  1.00  0.00           H  
ATOM   2683  N   LEU A 308      48.739  33.636  72.540  1.00  0.00           N  
ATOM   2684  CA  LEU A 308      50.002  33.720  71.820  1.00  0.00           C  
ATOM   2685  C   LEU A 308      50.291  35.159  71.466  1.00  0.00           C  
ATOM   2686  O   LEU A 308      51.421  35.625  71.624  1.00  0.00           O  
ATOM   2687  CB  LEU A 308      49.974  32.931  70.516  1.00  0.00           C  
ATOM   2688  CG  LEU A 308      50.096  31.414  70.376  1.00  0.00           C  
ATOM   2689  CD1 LEU A 308      51.462  30.972  70.859  1.00  0.00           C  
ATOM   2690  CD2 LEU A 308      48.985  30.720  71.122  1.00  0.00           C  
ATOM   2691  H   LEU A 308      48.020  32.914  72.363  1.00  0.00           H  
ATOM   2692  HA  LEU A 308      50.733  33.381  72.418  1.00  0.00           H  
ATOM   2693  HB2 LEU A 308      49.091  33.195  70.025  1.00  0.00           H  
ATOM   2694  HB3 LEU A 308      50.714  33.337  69.904  1.00  0.00           H  
ATOM   2695  HG  LEU A 308      49.984  31.167  69.418  1.00  0.00           H  
ATOM   2696 HD11 LEU A 308      51.579  31.228  71.820  1.00  0.00           H  
ATOM   2697 HD12 LEU A 308      51.547  29.978  70.769  1.00  0.00           H  
ATOM   2698 HD13 LEU A 308      52.174  31.415  70.311  1.00  0.00           H  
ATOM   2699 HD21 LEU A 308      48.096  31.005  70.755  1.00  0.00           H  
ATOM   2700 HD22 LEU A 308      49.076  29.726  71.023  1.00  0.00           H  
ATOM   2701 HD23 LEU A 308      49.027  30.957  72.096  1.00  0.00           H  
ATOM   2702  N   PHE A 309      49.270  35.866  70.989  1.00  0.00           N  
ATOM   2703  CA  PHE A 309      49.452  37.250  70.576  1.00  0.00           C  
ATOM   2704  C   PHE A 309      49.642  38.213  71.736  1.00  0.00           C  
ATOM   2705  O   PHE A 309      50.449  39.154  71.656  1.00  0.00           O  
ATOM   2706  CB  PHE A 309      48.283  37.723  69.722  1.00  0.00           C  
ATOM   2707  CG  PHE A 309      48.475  39.100  69.176  1.00  0.00           C  
ATOM   2708  CD1 PHE A 309      49.401  39.330  68.165  1.00  0.00           C  
ATOM   2709  CD2 PHE A 309      47.794  40.185  69.732  1.00  0.00           C  
ATOM   2710  CE1 PHE A 309      49.654  40.629  67.714  1.00  0.00           C  
ATOM   2711  CE2 PHE A 309      48.033  41.477  69.294  1.00  0.00           C  
ATOM   2712  CZ  PHE A 309      48.968  41.703  68.283  1.00  0.00           C  
ATOM   2713  H   PHE A 309      48.370  35.362  70.940  1.00  0.00           H  
ATOM   2714  HA  PHE A 309      50.306  37.283  70.025  1.00  0.00           H  
ATOM   2715  HB2 PHE A 309      48.191  37.100  68.962  1.00  0.00           H  
ATOM   2716  HB3 PHE A 309      47.475  37.726  70.289  1.00  0.00           H  
ATOM   2717  HD1 PHE A 309      49.890  38.570  67.753  1.00  0.00           H  
ATOM   2718  HD2 PHE A 309      47.123  40.021  70.457  1.00  0.00           H  
ATOM   2719  HE1 PHE A 309      50.326  40.780  66.987  1.00  0.00           H  
ATOM   2720  HE2 PHE A 309      47.533  42.252  69.706  1.00  0.00           H  
ATOM   2721  HZ  PHE A 309      49.148  42.631  67.964  1.00  0.00           H  
ATOM   2722  N   GLN A 310      48.890  37.995  72.808  1.00  0.00           N  
ATOM   2723  CA  GLN A 310      49.031  38.853  73.984  1.00  0.00           C  
ATOM   2724  C   GLN A 310      50.425  38.656  74.543  1.00  0.00           C  
ATOM   2725  O   GLN A 310      51.175  39.598  74.734  1.00  0.00           O  
ATOM   2726  CB  GLN A 310      48.036  38.480  75.073  1.00  0.00           C  
ATOM   2727  CG  GLN A 310      48.283  39.236  76.346  1.00  0.00           C  
ATOM   2728  CD  GLN A 310      47.731  38.518  77.540  1.00  0.00           C  
ATOM   2729  H   GLN A 310      48.233  37.210  72.743  1.00  0.00           H  
ATOM   2730  HA  GLN A 310      48.946  39.799  73.685  1.00  0.00           H  
ATOM   2731  HB2 GLN A 310      47.116  38.689  74.752  1.00  0.00           H  
ATOM   2732  HB3 GLN A 310      48.118  37.504  75.261  1.00  0.00           H  
ATOM   2733  HG2 GLN A 310      49.269  39.353  76.469  1.00  0.00           H  
ATOM   2734  HG3 GLN A 310      47.848  40.135  76.280  1.00  0.00           H  
ATOM   2735  OE1 GLN A 310      46.525  38.284  77.638  1.00  0.00           O  
ATOM   2736  NE2 GLN A 310      48.612  38.149  78.461  1.00  0.00           N  
ATOM   2737 HE21 GLN A 310      48.314  37.666  79.313  1.00  0.00           H  
ATOM   2738 HE22 GLN A 310      49.599  38.352  78.311  1.00  0.00           H  
ATOM   2739  N   GLN A 311      50.759  37.404  74.799  1.00  0.00           N  
ATOM   2740  CA  GLN A 311      52.059  37.075  75.343  1.00  0.00           C  
ATOM   2741  C   GLN A 311      53.150  37.740  74.529  1.00  0.00           C  
ATOM   2742  O   GLN A 311      53.939  38.530  75.052  1.00  0.00           O  
ATOM   2743  CB  GLN A 311      52.254  35.564  75.334  1.00  0.00           C  
ATOM   2744  CG  GLN A 311      53.470  35.125  76.085  1.00  0.00           C  
ATOM   2745  CD  GLN A 311      53.565  33.624  76.160  1.00  0.00           C  
ATOM   2746  H   GLN A 311      50.029  36.700  74.582  1.00  0.00           H  
ATOM   2747  HA  GLN A 311      52.109  37.438  76.280  1.00  0.00           H  
ATOM   2748  HB2 GLN A 311      51.449  35.137  75.748  1.00  0.00           H  
ATOM   2749  HB3 GLN A 311      52.336  35.260  74.383  1.00  0.00           H  
ATOM   2750  HG2 GLN A 311      54.286  35.472  75.623  1.00  0.00           H  
ATOM   2751  HG3 GLN A 311      53.432  35.488  77.015  1.00  0.00           H  
ATOM   2752  OE1 GLN A 311      53.793  32.945  75.148  1.00  0.00           O  
ATOM   2753  NE2 GLN A 311      53.372  33.083  77.365  1.00  0.00           N  
ATOM   2754 HE21 GLN A 311      53.407  32.073  77.494  1.00  0.00           H  
ATOM   2755 HE22 GLN A 311      53.190  33.697  78.154  1.00  0.00           H  
ATOM   2756  N   LEU A 312      53.170  37.410  73.241  1.00  0.00           N  
ATOM   2757  CA  LEU A 312      54.143  37.935  72.303  1.00  0.00           C  
ATOM   2758  C   LEU A 312      54.246  39.457  72.335  1.00  0.00           C  
ATOM   2759  O   LEU A 312      55.342  40.003  72.374  1.00  0.00           O  
ATOM   2760  CB  LEU A 312      53.801  37.472  70.884  1.00  0.00           C  
ATOM   2761  CG  LEU A 312      54.647  38.072  69.752  1.00  0.00           C  
ATOM   2762  CD1 LEU A 312      56.075  37.574  69.855  1.00  0.00           C  
ATOM   2763  CD2 LEU A 312      54.064  37.688  68.406  1.00  0.00           C  
ATOM   2764  H   LEU A 312      52.416  36.733  72.964  1.00  0.00           H  
ATOM   2765  HA  LEU A 312      55.056  37.553  72.534  1.00  0.00           H  
ATOM   2766  HB2 LEU A 312      53.919  36.483  70.848  1.00  0.00           H  
ATOM   2767  HB3 LEU A 312      52.853  37.712  70.703  1.00  0.00           H  
ATOM   2768  HG  LEU A 312      54.631  39.066  69.832  1.00  0.00           H  
ATOM   2769 HD11 LEU A 312      56.090  36.575  69.782  1.00  0.00           H  
ATOM   2770 HD12 LEU A 312      56.624  37.967  69.115  1.00  0.00           H  
ATOM   2771 HD13 LEU A 312      56.465  37.847  70.736  1.00  0.00           H  
ATOM   2772 HD21 LEU A 312      53.127  38.035  68.333  1.00  0.00           H  
ATOM   2773 HD22 LEU A 312      54.620  38.082  67.672  1.00  0.00           H  
ATOM   2774 HD23 LEU A 312      54.055  36.691  68.314  1.00  0.00           H  
ATOM   2775  N   ILE A 313      53.122  40.158  72.329  1.00  0.00           N  
ATOM   2776  CA  ILE A 313      53.212  41.610  72.326  1.00  0.00           C  
ATOM   2777  C   ILE A 313      53.715  42.192  73.637  1.00  0.00           C  
ATOM   2778  O   ILE A 313      54.443  43.178  73.644  1.00  0.00           O  
ATOM   2779  CB  ILE A 313      51.876  42.265  71.982  1.00  0.00           C  
ATOM   2780  CG1 ILE A 313      52.048  43.786  72.025  1.00  0.00           C  
ATOM   2781  CG2 ILE A 313      50.801  41.776  72.927  1.00  0.00           C  
ATOM   2782  CD1 ILE A 313      50.776  44.564  71.868  1.00  0.00           C  
ATOM   2783  H   ILE A 313      52.255  39.627  72.327  1.00  0.00           H  
ATOM   2784  HA  ILE A 313      53.901  41.850  71.620  1.00  0.00           H  
ATOM   2785  HB  ILE A 313      51.633  42.012  71.057  1.00  0.00           H  
ATOM   2786 HG12 ILE A 313      52.477  44.026  72.900  1.00  0.00           H  
ATOM   2787 HG13 ILE A 313      52.683  44.045  71.290  1.00  0.00           H  
ATOM   2788 HG21 ILE A 313      49.923  42.189  72.684  1.00  0.00           H  
ATOM   2789 HG22 ILE A 313      50.724  40.781  72.866  1.00  0.00           H  
ATOM   2790 HG23 ILE A 313      51.035  42.030  73.866  1.00  0.00           H  
ATOM   2791 HD11 ILE A 313      50.141  44.326  72.605  1.00  0.00           H  
ATOM   2792 HD12 ILE A 313      50.973  45.545  71.907  1.00  0.00           H  
ATOM   2793 HD13 ILE A 313      50.354  44.348  70.986  1.00  0.00           H  
ATOM   2794  N   GLN A 314      53.321  41.592  74.751  1.00  0.00           N  
ATOM   2795  CA  GLN A 314      53.771  42.077  76.047  1.00  0.00           C  
ATOM   2796  C   GLN A 314      55.270  41.839  76.185  1.00  0.00           C  
ATOM   2797  O   GLN A 314      55.992  42.676  76.725  1.00  0.00           O  
ATOM   2798  CB  GLN A 314      53.015  41.373  77.173  1.00  0.00           C  
ATOM   2799  CG  GLN A 314      51.515  41.551  77.083  1.00  0.00           C  
ATOM   2800  CD  GLN A 314      50.776  40.922  78.240  1.00  0.00           C  
ATOM   2801  H   GLN A 314      52.693  40.785  74.623  1.00  0.00           H  
ATOM   2802  HA  GLN A 314      53.614  43.065  76.083  1.00  0.00           H  
ATOM   2803  HB2 GLN A 314      53.219  40.396  77.134  1.00  0.00           H  
ATOM   2804  HB3 GLN A 314      53.324  41.745  78.048  1.00  0.00           H  
ATOM   2805  HG2 GLN A 314      51.307  42.532  77.066  1.00  0.00           H  
ATOM   2806  HG3 GLN A 314      51.191  41.133  76.231  1.00  0.00           H  
ATOM   2807  OE1 GLN A 314      50.999  39.762  78.581  1.00  0.00           O  
ATOM   2808  NE2 GLN A 314      49.871  41.680  78.838  1.00  0.00           N  
ATOM   2809 HE21 GLN A 314      49.319  41.322  79.620  1.00  0.00           H  
ATOM   2810 HE22 GLN A 314      49.728  42.634  78.509  1.00  0.00           H  
ATOM   2811  N   SER A 315      55.746  40.704  75.689  1.00  0.00           N  
ATOM   2812  CA  SER A 315      57.167  40.416  75.767  1.00  0.00           C  
ATOM   2813  C   SER A 315      57.990  41.323  74.859  1.00  0.00           C  
ATOM   2814  O   SER A 315      59.136  41.628  75.173  1.00  0.00           O  
ATOM   2815  CB  SER A 315      57.444  38.960  75.396  1.00  0.00           C  
ATOM   2816  OG  SER A 315      56.862  38.069  76.324  1.00  0.00           O  
ATOM   2817  H   SER A 315      55.049  40.078  75.265  1.00  0.00           H  
ATOM   2818  HA  SER A 315      57.470  40.578  76.719  1.00  0.00           H  
ATOM   2819  HB2 SER A 315      57.064  38.782  74.490  1.00  0.00           H  
ATOM   2820  HB3 SER A 315      58.432  38.816  75.381  1.00  0.00           H  
ATOM   2821  HG  SER A 315      55.878  38.008  76.159  1.00  0.00           H  
ATOM   2822  N   SER A 316      57.408  41.756  73.740  1.00  0.00           N  
ATOM   2823  CA  SER A 316      58.107  42.613  72.775  1.00  0.00           C  
ATOM   2824  C   SER A 316      58.416  44.024  73.271  1.00  0.00           C  
ATOM   2825  O   SER A 316      59.306  44.684  72.727  1.00  0.00           O  
ATOM   2826  CB  SER A 316      57.307  42.726  71.478  1.00  0.00           C  
ATOM   2827  OG  SER A 316      56.097  43.436  71.685  1.00  0.00           O  
ATOM   2828  H   SER A 316      56.426  41.438  73.610  1.00  0.00           H  
ATOM   2829  HA  SER A 316      58.995  42.162  72.549  1.00  0.00           H  
ATOM   2830  HB2 SER A 316      57.855  43.211  70.803  1.00  0.00           H  
ATOM   2831  HB3 SER A 316      57.092  41.810  71.152  1.00  0.00           H  
ATOM   2832  HG  SER A 316      55.660  43.111  72.522  1.00  0.00           H  
ATOM   2833  N   PHE A 317      57.661  44.488  74.270  1.00  0.00           N  
ATOM   2834  CA  PHE A 317      57.852  45.809  74.875  1.00  0.00           C  
ATOM   2835  C   PHE A 317      59.128  45.724  75.706  1.00  0.00           C  
ATOM   2836  O   PHE A 317      59.147  45.043  76.728  1.00  0.00           O  
ATOM   2837  CB  PHE A 317      56.709  46.103  75.833  1.00  0.00           C  
ATOM   2838  CG  PHE A 317      56.647  47.528  76.302  1.00  0.00           C  
ATOM   2839  CD1 PHE A 317      57.018  48.573  75.466  1.00  0.00           C  
ATOM   2840  CD2 PHE A 317      56.099  47.832  77.532  1.00  0.00           C  
ATOM   2841  CE1 PHE A 317      56.830  49.904  75.852  1.00  0.00           C  
ATOM   2842  CE2 PHE A 317      55.916  49.158  77.917  1.00  0.00           C  
ATOM   2843  CZ  PHE A 317      56.280  50.193  77.069  1.00  0.00           C  
ATOM   2844  H   PHE A 317      56.916  43.823  74.586  1.00  0.00           H  
ATOM   2845  HA  PHE A 317      58.031  46.443  74.136  1.00  0.00           H  
ATOM   2846  HB2 PHE A 317      55.858  45.899  75.367  1.00  0.00           H  
ATOM   2847  HB3 PHE A 317      56.821  45.525  76.631  1.00  0.00           H  
ATOM   2848  HD1 PHE A 317      57.423  48.381  74.577  1.00  0.00           H  
ATOM   2849  HD2 PHE A 317      55.829  47.099  78.155  1.00  0.00           H  
ATOM   2850  HE1 PHE A 317      57.109  50.637  75.216  1.00  0.00           H  
ATOM   2851  HE2 PHE A 317      55.514  49.360  78.828  1.00  0.00           H  
ATOM   2852  HZ  PHE A 317      56.138  51.143  77.351  1.00  0.00           H  
ATOM   2853  N   VAL A 318      60.187  46.409  75.305  1.00  0.00           N  
ATOM   2854  CA  VAL A 318      61.417  46.321  76.080  1.00  0.00           C  
ATOM   2855  C   VAL A 318      62.127  47.645  76.298  1.00  0.00           C  
ATOM   2856  O   VAL A 318      61.901  48.628  75.592  1.00  0.00           O  
ATOM   2857  CB  VAL A 318      62.420  45.371  75.418  1.00  0.00           C  
ATOM   2858  CG1 VAL A 318      63.001  46.020  74.172  1.00  0.00           C  
ATOM   2859  CG2 VAL A 318      63.510  45.000  76.403  1.00  0.00           C  
ATOM   2860  H   VAL A 318      60.072  46.968  74.459  1.00  0.00           H  
ATOM   2861  HA  VAL A 318      61.180  45.938  76.999  1.00  0.00           H  
ATOM   2862  HB  VAL A 318      61.925  44.563  75.120  1.00  0.00           H  
ATOM   2863 HG11 VAL A 318      62.286  46.533  73.697  1.00  0.00           H  
ATOM   2864 HG12 VAL A 318      63.739  46.643  74.432  1.00  0.00           H  
ATOM   2865 HG13 VAL A 318      63.362  45.313  73.564  1.00  0.00           H  
ATOM   2866 HG21 VAL A 318      63.467  44.018  76.593  1.00  0.00           H  
ATOM   2867 HG22 VAL A 318      64.403  45.226  76.012  1.00  0.00           H  
ATOM   2868 HG23 VAL A 318      63.379  45.511  77.254  1.00  0.00           H  
ATOM   2869  N   VAL A 319      62.994  47.666  77.296  1.00  0.00           N  
ATOM   2870  CA  VAL A 319      63.754  48.862  77.585  1.00  0.00           C  
ATOM   2871  C   VAL A 319      65.052  48.747  76.826  1.00  0.00           C  
ATOM   2872  O   VAL A 319      66.021  48.203  77.329  1.00  0.00           O  
ATOM   2873  CB  VAL A 319      64.033  48.993  79.078  1.00  0.00           C  
ATOM   2874  CG1 VAL A 319      64.956  50.162  79.326  1.00  0.00           C  
ATOM   2875  CG2 VAL A 319      62.719  49.180  79.816  1.00  0.00           C  
ATOM   2876  H   VAL A 319      63.075  46.784  77.830  1.00  0.00           H  
ATOM   2877  HA  VAL A 319      63.254  49.646  77.233  1.00  0.00           H  
ATOM   2878  HB  VAL A 319      64.513  48.173  79.373  1.00  0.00           H  
ATOM   2879 HG11 VAL A 319      65.895  49.834  79.446  1.00  0.00           H  
ATOM   2880 HG12 VAL A 319      64.925  50.791  78.547  1.00  0.00           H  
ATOM   2881 HG13 VAL A 319      64.671  50.650  80.153  1.00  0.00           H  
ATOM   2882 HG21 VAL A 319      62.342  50.081  79.600  1.00  0.00           H  
ATOM   2883 HG22 VAL A 319      62.075  48.470  79.531  1.00  0.00           H  
ATOM   2884 HG23 VAL A 319      62.879  49.111  80.801  1.00  0.00           H  
ATOM   2885  N   GLU A 320      65.042  49.252  75.597  1.00  0.00           N  
ATOM   2886  CA  GLU A 320      66.199  49.221  74.721  1.00  0.00           C  
ATOM   2887  C   GLU A 320      67.411  49.871  75.348  1.00  0.00           C  
ATOM   2888  O   GLU A 320      68.486  49.275  75.376  1.00  0.00           O  
ATOM   2889  CB  GLU A 320      65.865  49.887  73.392  1.00  0.00           C  
ATOM   2890  CG  GLU A 320      67.069  50.172  72.541  1.00  0.00           C  
ATOM   2891  CD  GLU A 320      66.689  50.487  71.123  1.00  0.00           C  
ATOM   2892  OE1 GLU A 320      65.721  51.247  70.922  1.00  0.00           O  
ATOM   2893  OE2 GLU A 320      67.368  49.983  70.207  1.00  0.00           O  
ATOM   2894  H   GLU A 320      64.124  49.675  75.316  1.00  0.00           H  
ATOM   2895  HA  GLU A 320      66.416  48.259  74.482  1.00  0.00           H  
ATOM   2896  HB2 GLU A 320      65.276  49.275  72.893  1.00  0.00           H  
ATOM   2897  HB3 GLU A 320      65.422  50.744  73.591  1.00  0.00           H  
ATOM   2898  HG2 GLU A 320      67.533  50.956  72.908  1.00  0.00           H  
ATOM   2899  HG3 GLU A 320      67.640  49.373  72.527  1.00  0.00           H  
ATOM   2900  N   ARG A 321      67.271  51.101  75.822  1.00  0.00           N  
ATOM   2901  CA  ARG A 321      68.408  51.696  76.489  1.00  0.00           C  
ATOM   2902  C   ARG A 321      68.092  52.053  77.937  1.00  0.00           C  
ATOM   2903  O   ARG A 321      67.304  52.953  78.212  1.00  0.00           O  
ATOM   2904  CB  ARG A 321      68.967  52.911  75.743  1.00  0.00           C  
ATOM   2905  CG  ARG A 321      70.346  53.222  76.288  1.00  0.00           C  
ATOM   2906  CD  ARG A 321      70.931  51.852  76.719  1.00  0.00           C  
ATOM   2907  NE  ARG A 321      72.152  51.849  77.519  1.00  0.00           N  
ATOM   2908  CZ  ARG A 321      72.499  50.832  78.308  1.00  0.00           C  
ATOM   2909  NH1 ARG A 321      71.707  49.769  78.399  1.00  0.00           N  
ATOM   2910  NH2 ARG A 321      73.642  50.867  78.986  1.00  0.00           N  
ATOM   2911  H   ARG A 321      66.370  51.543  75.683  1.00  0.00           H  
ATOM   2912  HA  ARG A 321      69.176  51.037  76.484  1.00  0.00           H  
ATOM   2913  HB2 ARG A 321      69.049  52.683  74.800  1.00  0.00           H  
ATOM   2914  HB3 ARG A 321      68.386  53.673  75.915  1.00  0.00           H  
ATOM   2915  HG2 ARG A 321      70.915  53.578  75.589  1.00  0.00           H  
ATOM   2916  HG3 ARG A 321      70.280  53.775  77.081  1.00  0.00           H  
ATOM   2917  HD2 ARG A 321      70.195  51.366  77.230  1.00  0.00           H  
ATOM   2918  HD3 ARG A 321      71.090  51.319  75.864  1.00  0.00           H  
ATOM   2919  HE  ARG A 321      72.754  52.643  77.474  1.00  0.00           H  
ATOM   2920 HH11 ARG A 321      70.865  49.703  77.875  1.00  0.00           H  
ATOM   2921 HH12 ARG A 321      71.966  49.011  79.013  1.00  0.00           H  
ATOM   2922 HH21 ARG A 321      74.249  51.660  78.881  1.00  0.00           H  
ATOM   2923 HH22 ARG A 321      73.894  50.117  79.589  1.00  0.00           H  
ATOM   2924  N   GLN A 322      68.704  51.318  78.860  1.00  0.00           N  
ATOM   2925  CA  GLN A 322      68.481  51.536  80.280  1.00  0.00           C  
ATOM   2926  C   GLN A 322      68.607  52.990  80.680  1.00  0.00           C  
ATOM   2927  O   GLN A 322      69.260  53.778  79.988  1.00  0.00           O  
ATOM   2928  CB  GLN A 322      69.454  50.698  81.104  1.00  0.00           C  
ATOM   2929  CG  GLN A 322      69.185  49.195  81.069  1.00  0.00           C  
ATOM   2930  CD  GLN A 322      67.775  48.876  81.503  1.00  0.00           C  
ATOM   2931  H   GLN A 322      69.342  50.590  78.483  1.00  0.00           H  
ATOM   2932  HA  GLN A 322      67.535  51.235  80.495  1.00  0.00           H  
ATOM   2933  HB2 GLN A 322      70.385  50.851  80.762  1.00  0.00           H  
ATOM   2934  HB3 GLN A 322      69.408  50.996  82.063  1.00  0.00           H  
ATOM   2935  HG2 GLN A 322      69.318  48.872  80.138  1.00  0.00           H  
ATOM   2936  HG3 GLN A 322      69.824  48.745  81.685  1.00  0.00           H  
ATOM   2937  OE1 GLN A 322      67.287  49.401  82.512  1.00  0.00           O  
ATOM   2938  NE2 GLN A 322      67.110  48.010  80.753  1.00  0.00           N  
ATOM   2939 HE21 GLN A 322      66.157  47.733  80.989  1.00  0.00           H  
ATOM   2940 HE22 GLN A 322      67.564  47.619  79.928  1.00  0.00           H  
ATOM   2941  N   PRO A 323      67.983  53.368  81.812  1.00  0.00           N  
ATOM   2942  CA  PRO A 323      67.998  54.736  82.344  1.00  0.00           C  
ATOM   2943  C   PRO A 323      69.434  55.141  82.483  1.00  0.00           C  
ATOM   2944  O   PRO A 323      70.279  54.287  82.607  1.00  0.00           O  
ATOM   2945  CB  PRO A 323      67.310  54.582  83.692  1.00  0.00           C  
ATOM   2946  CG  PRO A 323      66.319  53.504  83.388  1.00  0.00           C  
ATOM   2947  CD  PRO A 323      67.231  52.496  82.724  1.00  0.00           C  
ATOM   2948  HA  PRO A 323      67.496  55.351  81.747  1.00  0.00           H  
ATOM   2949  HB2 PRO A 323      67.951  54.289  84.388  1.00  0.00           H  
ATOM   2950  HB3 PRO A 323      66.854  55.419  83.958  1.00  0.00           H  
ATOM   2951  HG2 PRO A 323      65.932  53.138  84.214  1.00  0.00           H  
ATOM   2952  HG3 PRO A 323      65.633  53.824  82.762  1.00  0.00           H  
ATOM   2953  HD2 PRO A 323      67.833  52.068  83.382  1.00  0.00           H  
ATOM   2954  HD3 PRO A 323      66.713  51.818  82.220  1.00  0.00           H  
ATOM   2955  N   CYS A 324      69.716  56.432  82.441  1.00  0.00           N  
ATOM   2956  CA  CYS A 324      71.084  56.903  82.554  1.00  0.00           C  
ATOM   2957  C   CYS A 324      71.172  58.429  82.473  1.00  0.00           C  
ATOM   2958  O   CYS A 324      70.306  59.086  81.881  1.00  0.00           O  
ATOM   2959  CB  CYS A 324      71.928  56.293  81.438  1.00  0.00           C  
ATOM   2960  SG  CYS A 324      73.688  56.630  81.586  1.00  0.00           S  
ATOM   2961  H   CYS A 324      68.899  57.059  82.324  1.00  0.00           H  
ATOM   2962  HA  CYS A 324      71.447  56.621  83.454  1.00  0.00           H  
ATOM   2963  HB2 CYS A 324      71.792  55.305  81.452  1.00  0.00           H  
ATOM   2964  HB3 CYS A 324      71.606  56.665  80.569  1.00  0.00           H  
ATOM   2965  HG  CYS A 324      73.839  57.619  81.641  1.00  0.00           H  
ATOM   2966  N   MET A 325      72.208  58.989  83.096  1.00  0.00           N  
ATOM   2967  CA  MET A 325      72.435  60.424  83.040  1.00  0.00           C  
ATOM   2968  C   MET A 325      73.367  60.660  81.849  1.00  0.00           C  
ATOM   2969  O   MET A 325      74.395  60.000  81.721  1.00  0.00           O  
ATOM   2970  CB  MET A 325      73.067  60.914  84.338  1.00  0.00           C  
ATOM   2971  CG  MET A 325      72.170  60.670  85.512  1.00  0.00           C  
ATOM   2972  SD  MET A 325      72.735  61.360  87.047  1.00  0.00           S  
ATOM   2973  CE  MET A 325      72.857  63.012  86.606  1.00  0.00           C  
ATOM   2974  H   MET A 325      72.818  58.327  83.608  1.00  0.00           H  
ATOM   2975  HA  MET A 325      71.576  60.874  82.848  1.00  0.00           H  
ATOM   2976  HB2 MET A 325      73.932  60.430  84.480  1.00  0.00           H  
ATOM   2977  HB3 MET A 325      73.246  61.896  84.260  1.00  0.00           H  
ATOM   2978  HG2 MET A 325      71.219  61.025  85.274  1.00  0.00           H  
ATOM   2979  HG3 MET A 325      72.021  59.641  85.600  1.00  0.00           H  
ATOM   2980  HE1 MET A 325      73.030  63.603  87.413  1.00  0.00           H  
ATOM   2981  HE2 MET A 325      73.615  63.169  85.951  1.00  0.00           H  
ATOM   2982  HE3 MET A 325      72.006  63.346  86.166  1.00  0.00           H  
ATOM   2983  N   PRO A 326      72.994  61.579  80.941  1.00  0.00           N  
ATOM   2984  CA  PRO A 326      73.762  61.927  79.743  1.00  0.00           C  
ATOM   2985  C   PRO A 326      75.172  62.387  80.045  1.00  0.00           C  
ATOM   2986  O   PRO A 326      76.029  62.332  79.188  1.00  0.00           O  
ATOM   2987  CB  PRO A 326      72.919  63.025  79.123  1.00  0.00           C  
ATOM   2988  CG  PRO A 326      71.518  62.605  79.532  1.00  0.00           C  
ATOM   2989  CD  PRO A 326      71.765  62.388  80.987  1.00  0.00           C  
ATOM   2990  HA  PRO A 326      73.769  61.145  79.090  1.00  0.00           H  
ATOM   2991  HB2 PRO A 326      73.137  63.912  79.506  1.00  0.00           H  
ATOM   2992  HB3 PRO A 326      73.001  63.035  78.137  1.00  0.00           H  
ATOM   2993  HG2 PRO A 326      70.889  63.336  79.373  1.00  0.00           H  
ATOM   2994  HG3 PRO A 326      71.270  61.777  79.076  1.00  0.00           H  
ATOM   2995  HD2 PRO A 326      71.927  63.241  81.467  1.00  0.00           H  
ATOM   2996  HD3 PRO A 326      71.028  61.879  81.417  1.00  0.00           H  
ATOM   2997  N   THR A 327      75.406  62.835  81.271  1.00  0.00           N  
ATOM   2998  CA  THR A 327      76.726  63.296  81.678  1.00  0.00           C  
ATOM   2999  C   THR A 327      77.545  62.107  82.168  1.00  0.00           C  
ATOM   3000  O   THR A 327      78.727  62.235  82.469  1.00  0.00           O  
ATOM   3001  CB  THR A 327      76.633  64.321  82.850  1.00  0.00           C  
ATOM   3002  OG1 THR A 327      75.784  65.415  82.486  1.00  0.00           O  
ATOM   3003  CG2 THR A 327      78.013  64.872  83.187  1.00  0.00           C  
ATOM   3004  H   THR A 327      74.581  62.829  81.904  1.00  0.00           H  
ATOM   3005  HA  THR A 327      77.188  63.691  80.883  1.00  0.00           H  
ATOM   3006  HB  THR A 327      76.223  63.848  83.657  1.00  0.00           H  
ATOM   3007 HG21 THR A 327      78.057  65.844  82.949  1.00  0.00           H  
ATOM   3008 HG22 THR A 327      78.190  64.765  84.168  1.00  0.00           H  
ATOM   3009 HG23 THR A 327      78.712  64.374  82.670  1.00  0.00           H  
ATOM   3010  HG1 THR A 327      75.379  65.257  81.579  1.00  0.00           H  
ATOM   3011  N   HID A 328      76.904  60.950  82.254  1.00  0.00           N  
ATOM   3012  CA  HID A 328      77.551  59.738  82.746  1.00  0.00           C  
ATOM   3013  C   HID A 328      77.288  58.538  81.857  1.00  0.00           C  
ATOM   3014  O   HID A 328      76.810  57.497  82.318  1.00  0.00           O  
ATOM   3015  CB  HID A 328      77.045  59.441  84.153  1.00  0.00           C  
ATOM   3016  CG  HID A 328      77.405  60.494  85.144  1.00  0.00           C  
ATOM   3017  H   HID A 328      75.909  60.979  81.944  1.00  0.00           H  
ATOM   3018  HA  HID A 328      78.551  59.902  82.773  1.00  0.00           H  
ATOM   3019  HB2 HID A 328      76.043  59.355  84.130  1.00  0.00           H  
ATOM   3020  HB3 HID A 328      77.434  58.567  84.463  1.00  0.00           H  
ATOM   3021  ND1 HID A 328      78.690  60.657  85.614  1.00  0.00           N  
ATOM   3022  CD2 HID A 328      76.671  61.488  85.693  1.00  0.00           C  
ATOM   3023  CE1 HID A 328      78.730  61.709  86.411  1.00  0.00           C  
ATOM   3024  NE2 HID A 328      77.519  62.230  86.475  1.00  0.00           N  
ATOM   3025  HD1 HID A 328      79.466  60.071  85.386  1.00  0.00           H  
ATOM   3026  HD2 HID A 328      75.698  61.651  85.557  1.00  0.00           H  
ATOM   3027  HE1 HID A 328      79.537  62.051  86.885  1.00  0.00           H  
ATOM   3028  N   PRO A 329      77.602  58.660  80.565  1.00  0.00           N  
ATOM   3029  CA  PRO A 329      77.388  57.568  79.617  1.00  0.00           C  
ATOM   3030  C   PRO A 329      77.918  56.208  80.064  1.00  0.00           C  
ATOM   3031  O   PRO A 329      77.415  55.182  79.624  1.00  0.00           O  
ATOM   3032  CB  PRO A 329      78.072  58.096  78.351  1.00  0.00           C  
ATOM   3033  CG  PRO A 329      79.108  59.094  78.912  1.00  0.00           C  
ATOM   3034  CD  PRO A 329      78.206  59.806  79.874  1.00  0.00           C  
ATOM   3035  HA  PRO A 329      76.393  57.498  79.375  1.00  0.00           H  
ATOM   3036  HB2 PRO A 329      78.536  57.371  77.860  1.00  0.00           H  
ATOM   3037  HB3 PRO A 329      77.432  58.571  77.764  1.00  0.00           H  
ATOM   3038  HG2 PRO A 329      79.815  58.607  79.365  1.00  0.00           H  
ATOM   3039  HG3 PRO A 329      79.416  59.677  78.198  1.00  0.00           H  
ATOM   3040  HD2 PRO A 329      78.717  60.369  80.507  1.00  0.00           H  
ATOM   3041  HD3 PRO A 329      77.515  60.338  79.404  1.00  0.00           H  
ATOM   3042  N   GLN A 330      78.927  56.195  80.931  1.00  0.00           N  
ATOM   3043  CA  GLN A 330      79.480  54.928  81.405  1.00  0.00           C  
ATOM   3044  C   GLN A 330      79.039  54.502  82.790  1.00  0.00           C  
ATOM   3045  O   GLN A 330      79.661  53.637  83.390  1.00  0.00           O  
ATOM   3046  CB  GLN A 330      81.014  54.938  81.346  1.00  0.00           C  
ATOM   3047  CG  GLN A 330      81.565  54.740  79.937  1.00  0.00           C  
ATOM   3048  CD  GLN A 330      81.024  55.765  78.973  1.00  0.00           C  
ATOM   3049  H   GLN A 330      79.270  57.119  81.226  1.00  0.00           H  
ATOM   3050  HA  GLN A 330      79.186  54.200  80.746  1.00  0.00           H  
ATOM   3051  HB2 GLN A 330      81.342  55.816  81.687  1.00  0.00           H  
ATOM   3052  HB3 GLN A 330      81.362  54.200  81.922  1.00  0.00           H  
ATOM   3053  HG2 GLN A 330      82.558  54.820  79.972  1.00  0.00           H  
ATOM   3054  HG3 GLN A 330      81.308  53.830  79.622  1.00  0.00           H  
ATOM   3055  OE1 GLN A 330      81.393  56.937  79.019  1.00  0.00           O  
ATOM   3056  NE2 GLN A 330      80.112  55.334  78.109  1.00  0.00           N  
ATOM   3057 HE21 GLN A 330      79.688  55.971  77.433  1.00  0.00           H  
ATOM   3058 HE22 GLN A 330      79.839  54.353  78.128  1.00  0.00           H  
ATOM   3059  N   ARG A 331      77.972  55.118  83.293  1.00  0.00           N  
ATOM   3060  CA  ARG A 331      77.419  54.789  84.601  1.00  0.00           C  
ATOM   3061  C   ARG A 331      75.921  54.986  84.585  1.00  0.00           C  
ATOM   3062  O   ARG A 331      75.379  55.904  85.206  1.00  0.00           O  
ATOM   3063  CB  ARG A 331      78.102  55.602  85.693  1.00  0.00           C  
ATOM   3064  CG  ARG A 331      79.510  55.089  85.827  1.00  0.00           C  
ATOM   3065  CD  ARG A 331      80.226  55.511  87.047  1.00  0.00           C  
ATOM   3066  NE  ARG A 331      81.588  54.991  87.015  1.00  0.00           N  
ATOM   3067  CZ  ARG A 331      82.524  55.307  87.904  1.00  0.00           C  
ATOM   3068  NH1 ARG A 331      82.251  56.142  88.911  1.00  0.00           N  
ATOM   3069  NH2 ARG A 331      83.741  54.794  87.779  1.00  0.00           N  
ATOM   3070  H   ARG A 331      77.568  55.854  82.672  1.00  0.00           H  
ATOM   3071  HA  ARG A 331      77.620  53.827  84.804  1.00  0.00           H  
ATOM   3072  HB2 ARG A 331      78.132  56.532  85.413  1.00  0.00           H  
ATOM   3073  HB3 ARG A 331      77.633  55.452  86.530  1.00  0.00           H  
ATOM   3074  HG2 ARG A 331      79.492  54.070  85.796  1.00  0.00           H  
ATOM   3075  HG3 ARG A 331      80.047  55.391  85.014  1.00  0.00           H  
ATOM   3076  HD2 ARG A 331      80.262  56.501  87.082  1.00  0.00           H  
ATOM   3077  HD3 ARG A 331      79.762  55.145  87.843  1.00  0.00           H  
ATOM   3078  HE  ARG A 331      81.834  54.356  86.276  1.00  0.00           H  
ATOM   3079 HH11 ARG A 331      81.337  56.521  89.018  1.00  0.00           H  
ATOM   3080 HH12 ARG A 331      82.974  56.384  89.561  1.00  0.00           H  
ATOM   3081 HH21 ARG A 331      83.944  54.159  87.032  1.00  0.00           H  
ATOM   3082 HH22 ARG A 331      84.459  55.039  88.432  1.00  0.00           H  
ATOM   3083  N   PRO A 332      75.230  54.096  83.852  1.00  0.00           N  
ATOM   3084  CA  PRO A 332      73.792  54.003  83.611  1.00  0.00           C  
ATOM   3085  C   PRO A 332      72.738  53.727  84.692  1.00  0.00           C  
ATOM   3086  O   PRO A 332      71.589  54.140  84.535  1.00  0.00           O  
ATOM   3087  CB  PRO A 332      73.716  52.970  82.488  1.00  0.00           C  
ATOM   3088  CG  PRO A 332      74.811  52.028  82.868  1.00  0.00           C  
ATOM   3089  CD  PRO A 332      75.921  53.042  83.083  1.00  0.00           C  
ATOM   3090  HA  PRO A 332      73.484  54.866  83.051  1.00  0.00           H  
ATOM   3091  HB2 PRO A 332      72.835  52.513  82.487  1.00  0.00           H  
ATOM   3092  HB3 PRO A 332      73.894  53.390  81.608  1.00  0.00           H  
ATOM   3093  HG2 PRO A 332      74.601  51.560  83.700  1.00  0.00           H  
ATOM   3094  HG3 PRO A 332      75.029  51.425  82.130  1.00  0.00           H  
ATOM   3095  HD2 PRO A 332      76.666  52.653  83.611  1.00  0.00           H  
ATOM   3096  HD3 PRO A 332      76.255  53.399  82.218  1.00  0.00           H  
ATOM   3097  N   LEU A 333      72.991  53.072  85.793  1.00  0.00           N  
ATOM   3098  CA  LEU A 333      71.758  52.940  86.550  1.00  0.00           C  
ATOM   3099  C   LEU A 333      71.662  53.836  87.787  1.00  0.00           C  
ATOM   3100  O   LEU A 333      70.778  53.678  88.639  1.00  0.00           O  
ATOM   3101  CB  LEU A 333      71.507  51.457  86.830  1.00  0.00           C  
ATOM   3102  CG  LEU A 333      71.246  50.659  85.537  1.00  0.00           C  
ATOM   3103  CD1 LEU A 333      71.486  49.193  85.757  1.00  0.00           C  
ATOM   3104  CD2 LEU A 333      69.845  50.879  85.054  1.00  0.00           C  
ATOM   3105  H   LEU A 333      73.867  52.757  86.008  1.00  0.00           H  
ATOM   3106  HA  LEU A 333      70.974  53.170  85.935  1.00  0.00           H  
ATOM   3107  HB2 LEU A 333      72.309  51.082  87.247  1.00  0.00           H  
ATOM   3108  HB3 LEU A 333      70.709  51.379  87.388  1.00  0.00           H  
ATOM   3109  HG  LEU A 333      71.859  51.005  84.825  1.00  0.00           H  
ATOM   3110 HD11 LEU A 333      70.874  48.847  86.473  1.00  0.00           H  
ATOM   3111 HD12 LEU A 333      71.313  48.685  84.909  1.00  0.00           H  
ATOM   3112 HD13 LEU A 333      72.436  49.038  86.040  1.00  0.00           H  
ATOM   3113 HD21 LEU A 333      69.693  51.854  84.863  1.00  0.00           H  
ATOM   3114 HD22 LEU A 333      69.683  50.356  84.212  1.00  0.00           H  
ATOM   3115 HD23 LEU A 333      69.187  50.580  85.752  1.00  0.00           H  
ATOM   3116  N   VAL A 334      72.569  54.813  87.836  1.00  0.00           N  
ATOM   3117  CA  VAL A 334      72.642  55.760  88.927  1.00  0.00           C  
ATOM   3118  C   VAL A 334      72.116  57.134  88.531  1.00  0.00           C  
ATOM   3119  O   VAL A 334      72.802  57.923  87.887  1.00  0.00           O  
ATOM   3120  CB  VAL A 334      74.063  55.877  89.393  1.00  0.00           C  
ATOM   3121  CG1 VAL A 334      74.161  56.827  90.573  1.00  0.00           C  
ATOM   3122  CG2 VAL A 334      74.552  54.505  89.742  1.00  0.00           C  
ATOM   3123  H   VAL A 334      73.219  54.829  87.015  1.00  0.00           H  
ATOM   3124  HA  VAL A 334      72.066  55.417  89.686  1.00  0.00           H  
ATOM   3125  HB  VAL A 334      74.609  56.280  88.658  1.00  0.00           H  
ATOM   3126 HG11 VAL A 334      73.663  57.670  90.368  1.00  0.00           H  
ATOM   3127 HG12 VAL A 334      73.764  56.397  91.385  1.00  0.00           H  
ATOM   3128 HG13 VAL A 334      75.121  57.045  90.750  1.00  0.00           H  
ATOM   3129 HG21 VAL A 334      74.367  53.873  88.985  1.00  0.00           H  
ATOM   3130 HG22 VAL A 334      75.541  54.528  89.914  1.00  0.00           H  
ATOM   3131 HG23 VAL A 334      74.084  54.174  90.566  1.00  0.00           H  
ATOM   3132  N   LEU A 335      70.880  57.395  88.947  1.00  0.00           N  
ATOM   3133  CA  LEU A 335      70.175  58.633  88.672  1.00  0.00           C  
ATOM   3134  C   LEU A 335      70.263  59.636  89.808  1.00  0.00           C  
ATOM   3135  O   LEU A 335      69.981  59.323  90.966  1.00  0.00           O  
ATOM   3136  CB  LEU A 335      68.716  58.316  88.414  1.00  0.00           C  
ATOM   3137  CG  LEU A 335      68.562  57.246  87.348  1.00  0.00           C  
ATOM   3138  CD1 LEU A 335      67.080  57.002  87.087  1.00  0.00           C  
ATOM   3139  CD2 LEU A 335      69.285  57.696  86.075  1.00  0.00           C  
ATOM   3140  H   LEU A 335      70.449  56.608  89.505  1.00  0.00           H  
ATOM   3141  HA  LEU A 335      70.580  59.057  87.841  1.00  0.00           H  
ATOM   3142  HB2 LEU A 335      68.324  57.971  89.242  1.00  0.00           H  
ATOM   3143  HB3 LEU A 335      68.276  59.127  88.090  1.00  0.00           H  
ATOM   3144  HG  LEU A 335      68.983  56.401  87.664  1.00  0.00           H  
ATOM   3145 HD11 LEU A 335      66.653  57.850  86.774  1.00  0.00           H  
ATOM   3146 HD12 LEU A 335      66.977  56.297  86.385  1.00  0.00           H  
ATOM   3147 HD13 LEU A 335      66.639  56.699  87.931  1.00  0.00           H  
ATOM   3148 HD21 LEU A 335      70.254  57.833  86.277  1.00  0.00           H  
ATOM   3149 HD22 LEU A 335      69.184  56.993  85.373  1.00  0.00           H  
ATOM   3150 HD23 LEU A 335      68.884  58.553  85.753  1.00  0.00           H  
ATOM   3151  N   LYS A 336      70.641  60.858  89.475  1.00  0.00           N  
ATOM   3152  CA  LYS A 336      70.742  61.886  90.492  1.00  0.00           C  
ATOM   3153  C   LYS A 336      69.583  62.842  90.413  1.00  0.00           C  
ATOM   3154  O   LYS A 336      69.234  63.349  89.342  1.00  0.00           O  
ATOM   3155  CB  LYS A 336      72.034  62.682  90.358  1.00  0.00           C  
ATOM   3156  CG  LYS A 336      72.036  63.941  91.194  1.00  0.00           C  
ATOM   3157  CD  LYS A 336      73.230  64.799  90.849  1.00  0.00           C  
ATOM   3158  CE  LYS A 336      73.100  66.216  91.388  1.00  0.00           C  
ATOM   3159  NZ  LYS A 336      74.276  67.043  90.967  1.00  0.00           N  
ATOM   3160  H   LYS A 336      70.847  61.006  88.478  1.00  0.00           H  
ATOM   3161  HA  LYS A 336      70.744  61.445  91.402  1.00  0.00           H  
ATOM   3162  HB2 LYS A 336      72.788  62.105  90.653  1.00  0.00           H  
ATOM   3163  HB3 LYS A 336      72.147  62.935  89.402  1.00  0.00           H  
ATOM   3164  HG2 LYS A 336      71.201  64.457  91.013  1.00  0.00           H  
ATOM   3165  HG3 LYS A 336      72.079  63.695  92.160  1.00  0.00           H  
ATOM   3166  HD2 LYS A 336      74.052  64.388  91.241  1.00  0.00           H  
ATOM   3167  HD3 LYS A 336      73.322  64.848  89.855  1.00  0.00           H  
ATOM   3168  HE2 LYS A 336      72.267  66.627  91.028  1.00  0.00           H  
ATOM   3169  HE3 LYS A 336      73.063  66.185  92.383  1.00  0.00           H  
ATOM   3170  HZ1 LYS A 336      75.053  66.830  91.556  1.00  0.00           H  
ATOM   3171  HZ2 LYS A 336      74.502  66.830  90.019  1.00  0.00           H  
ATOM   3172  HZ3 LYS A 336      74.042  68.010  91.051  1.00  0.00           H  
ATOM   3173  N   THR A 337      69.001  63.082  91.576  1.00  0.00           N  
ATOM   3174  CA  THR A 337      67.887  63.994  91.745  1.00  0.00           C  
ATOM   3175  C   THR A 337      68.145  65.339  91.070  1.00  0.00           C  
ATOM   3176  O   THR A 337      69.282  65.802  91.004  1.00  0.00           O  
ATOM   3177  CB  THR A 337      67.648  64.179  93.237  1.00  0.00           C  
ATOM   3178  OG1 THR A 337      66.758  63.160  93.679  1.00  0.00           O  
ATOM   3179  CG2 THR A 337      67.091  65.533  93.554  1.00  0.00           C  
ATOM   3180  H   THR A 337      69.423  62.546  92.381  1.00  0.00           H  
ATOM   3181  HA  THR A 337      67.065  63.584  91.322  1.00  0.00           H  
ATOM   3182  HB  THR A 337      68.531  64.069  93.733  1.00  0.00           H  
ATOM   3183 HG21 THR A 337      66.164  65.451  93.938  1.00  0.00           H  
ATOM   3184 HG22 THR A 337      67.674  66.005  94.225  1.00  0.00           H  
ATOM   3185 HG23 THR A 337      67.042  66.097  92.722  1.00  0.00           H  
ATOM   3186  HG1 THR A 337      67.128  62.248  93.464  1.00  0.00           H  
ATOM   3187  N   GLY A 338      67.091  65.958  90.554  1.00  0.00           N  
ATOM   3188  CA  GLY A 338      67.250  67.249  89.918  1.00  0.00           C  
ATOM   3189  C   GLY A 338      67.725  67.193  88.483  1.00  0.00           C  
ATOM   3190  O   GLY A 338      67.233  67.953  87.648  1.00  0.00           O  
ATOM   3191  H   GLY A 338      66.196  65.459  90.644  1.00  0.00           H  
ATOM   3192  HA2 GLY A 338      66.358  67.754  89.955  1.00  0.00           H  
ATOM   3193  HA3 GLY A 338      67.907  67.814  90.465  1.00  0.00           H  
ATOM   3194  N   VAL A 339      68.686  66.314  88.197  1.00  0.00           N  
ATOM   3195  CA  VAL A 339      69.218  66.144  86.842  1.00  0.00           C  
ATOM   3196  C   VAL A 339      68.226  65.284  86.052  1.00  0.00           C  
ATOM   3197  O   VAL A 339      67.527  64.447  86.631  1.00  0.00           O  
ATOM   3198  CB  VAL A 339      70.568  65.408  86.859  1.00  0.00           C  
ATOM   3199  CG1 VAL A 339      71.170  65.430  85.482  1.00  0.00           C  
ATOM   3200  CG2 VAL A 339      71.513  66.034  87.874  1.00  0.00           C  
ATOM   3201  H   VAL A 339      69.024  65.762  89.014  1.00  0.00           H  
ATOM   3202  HA  VAL A 339      69.262  67.037  86.409  1.00  0.00           H  
ATOM   3203  HB  VAL A 339      70.388  64.459  87.092  1.00  0.00           H  
ATOM   3204 HG11 VAL A 339      71.226  66.374  85.147  1.00  0.00           H  
ATOM   3205 HG12 VAL A 339      72.093  65.037  85.504  1.00  0.00           H  
ATOM   3206 HG13 VAL A 339      70.604  64.894  84.851  1.00  0.00           H  
ATOM   3207 HG21 VAL A 339      71.382  65.594  88.762  1.00  0.00           H  
ATOM   3208 HG22 VAL A 339      72.457  65.904  87.571  1.00  0.00           H  
ATOM   3209 HG23 VAL A 339      71.316  67.011  87.950  1.00  0.00           H  
ATOM   3210  N   GLN A 340      68.160  65.472  84.737  1.00  0.00           N  
ATOM   3211  CA  GLN A 340      67.213  64.690  83.935  1.00  0.00           C  
ATOM   3212  C   GLN A 340      67.848  63.591  83.105  1.00  0.00           C  
ATOM   3213  O   GLN A 340      68.654  63.853  82.219  1.00  0.00           O  
ATOM   3214  CB  GLN A 340      66.362  65.612  83.044  1.00  0.00           C  
ATOM   3215  CG  GLN A 340      67.121  66.580  82.170  1.00  0.00           C  
ATOM   3216  CD  GLN A 340      66.197  67.637  81.548  1.00  0.00           C  
ATOM   3217  OE1 GLN A 340      66.165  67.815  80.327  1.00  0.00           O  
ATOM   3218  NE2 GLN A 340      65.436  68.330  82.389  1.00  0.00           N  
ATOM   3219  H   GLN A 340      68.796  66.175  84.352  1.00  0.00           H  
ATOM   3220  HA  GLN A 340      66.554  64.253  84.581  1.00  0.00           H  
ATOM   3221  HB2 GLN A 340      65.787  65.030  82.449  1.00  0.00           H  
ATOM   3222  HB3 GLN A 340      65.742  66.143  83.643  1.00  0.00           H  
ATOM   3223  HG2 GLN A 340      67.805  67.054  82.718  1.00  0.00           H  
ATOM   3224  HG3 GLN A 340      67.561  66.081  81.429  1.00  0.00           H  
ATOM   3225 HE21 GLN A 340      64.815  69.051  82.049  1.00  0.00           H  
ATOM   3226 HE22 GLN A 340      65.490  68.120  83.385  1.00  0.00           H  
ATOM   3227  N   PHE A 341      67.463  62.353  83.392  1.00  0.00           N  
ATOM   3228  CA  PHE A 341      68.014  61.209  82.691  1.00  0.00           C  
ATOM   3229  C   PHE A 341      67.263  60.883  81.425  1.00  0.00           C  
ATOM   3230  O   PHE A 341      66.226  61.477  81.130  1.00  0.00           O  
ATOM   3231  CB  PHE A 341      68.030  59.994  83.622  1.00  0.00           C  
ATOM   3232  CG  PHE A 341      66.692  59.681  84.216  1.00  0.00           C  
ATOM   3233  CD1 PHE A 341      66.232  60.390  85.318  1.00  0.00           C  
ATOM   3234  CD2 PHE A 341      65.864  58.739  83.636  1.00  0.00           C  
ATOM   3235  CE1 PHE A 341      64.974  60.166  85.824  1.00  0.00           C  
ATOM   3236  CE2 PHE A 341      64.594  58.508  84.140  1.00  0.00           C  
ATOM   3237  CZ  PHE A 341      64.148  59.223  85.234  1.00  0.00           C  
ATOM   3238  H   PHE A 341      66.751  62.281  84.144  1.00  0.00           H  
ATOM   3239  HA  PHE A 341      68.960  61.459  82.419  1.00  0.00           H  
ATOM   3240  HB2 PHE A 341      68.323  59.213  83.093  1.00  0.00           H  
ATOM   3241  HB3 PHE A 341      68.658  60.189  84.359  1.00  0.00           H  
ATOM   3242  HD1 PHE A 341      66.823  61.071  85.746  1.00  0.00           H  
ATOM   3243  HD2 PHE A 341      66.183  58.217  82.843  1.00  0.00           H  
ATOM   3244  HE1 PHE A 341      64.654  60.689  86.627  1.00  0.00           H  
ATOM   3245  HE2 PHE A 341      64.000  57.813  83.702  1.00  0.00           H  
ATOM   3246  HZ  PHE A 341      63.232  59.065  85.603  1.00  0.00           H  
ATOM   3247  N   THR A 342      67.799  59.905  80.701  1.00  0.00           N  
ATOM   3248  CA  THR A 342      67.248  59.448  79.436  1.00  0.00           C  
ATOM   3249  C   THR A 342      67.083  57.940  79.401  1.00  0.00           C  
ATOM   3250  O   THR A 342      68.019  57.196  79.718  1.00  0.00           O  
ATOM   3251  CB  THR A 342      68.178  59.822  78.287  1.00  0.00           C  
ATOM   3252  OG1 THR A 342      68.238  61.247  78.169  1.00  0.00           O  
ATOM   3253  CG2 THR A 342      67.694  59.225  76.999  1.00  0.00           C  
ATOM   3254  H   THR A 342      68.665  59.487  81.128  1.00  0.00           H  
ATOM   3255  HA  THR A 342      66.337  59.871  79.312  1.00  0.00           H  
ATOM   3256  HB  THR A 342      69.119  59.482  78.493  1.00  0.00           H  
ATOM   3257 HG21 THR A 342      66.806  58.771  77.134  1.00  0.00           H  
ATOM   3258 HG22 THR A 342      67.584  59.941  76.300  1.00  0.00           H  
ATOM   3259 HG23 THR A 342      68.352  58.544  76.659  1.00  0.00           H  
ATOM   3260  HG1 THR A 342      67.579  61.679  78.795  1.00  0.00           H  
ATOM   3261  N   VAL A 343      65.901  57.484  79.008  1.00  0.00           N  
ATOM   3262  CA  VAL A 343      65.675  56.058  78.909  1.00  0.00           C  
ATOM   3263  C   VAL A 343      65.123  55.844  77.524  1.00  0.00           C  
ATOM   3264  O   VAL A 343      64.559  56.770  76.952  1.00  0.00           O  
ATOM   3265  CB  VAL A 343      64.634  55.579  79.892  1.00  0.00           C  
ATOM   3266  CG1 VAL A 343      64.733  54.077  80.033  1.00  0.00           C  
ATOM   3267  CG2 VAL A 343      64.807  56.279  81.211  1.00  0.00           C  
ATOM   3268  H   VAL A 343      65.198  58.202  78.792  1.00  0.00           H  
ATOM   3269  HA  VAL A 343      66.546  55.597  78.973  1.00  0.00           H  
ATOM   3270  HB  VAL A 343      63.734  55.775  79.516  1.00  0.00           H  
ATOM   3271 HG11 VAL A 343      64.142  53.767  80.780  1.00  0.00           H  
ATOM   3272 HG12 VAL A 343      64.444  53.637  79.181  1.00  0.00           H  
ATOM   3273 HG13 VAL A 343      65.679  53.817  80.233  1.00  0.00           H  
ATOM   3274 HG21 VAL A 343      65.753  56.600  81.303  1.00  0.00           H  
ATOM   3275 HG22 VAL A 343      64.186  57.065  81.262  1.00  0.00           H  
ATOM   3276 HG23 VAL A 343      64.600  55.646  81.961  1.00  0.00           H  
ATOM   3277  N   LYS A 344      65.291  54.648  76.965  1.00  0.00           N  
ATOM   3278  CA  LYS A 344      64.735  54.393  75.646  1.00  0.00           C  
ATOM   3279  C   LYS A 344      63.934  53.101  75.623  1.00  0.00           C  
ATOM   3280  O   LYS A 344      64.460  52.022  75.928  1.00  0.00           O  
ATOM   3281  CB  LYS A 344      65.814  54.326  74.566  1.00  0.00           C  
ATOM   3282  CG  LYS A 344      65.193  54.357  73.163  1.00  0.00           C  
ATOM   3283  CD  LYS A 344      66.184  54.148  72.046  1.00  0.00           C  
ATOM   3284  CE  LYS A 344      65.461  54.137  70.708  1.00  0.00           C  
ATOM   3285  NZ  LYS A 344      66.288  53.653  69.555  1.00  0.00           N  
ATOM   3286  H   LYS A 344      65.817  53.966  77.518  1.00  0.00           H  
ATOM   3287  HA  LYS A 344      64.124  55.157  75.395  1.00  0.00           H  
ATOM   3288  HB2 LYS A 344      66.403  55.109  74.659  1.00  0.00           H  
ATOM   3289  HB3 LYS A 344      66.308  53.480  74.665  1.00  0.00           H  
ATOM   3290  HG2 LYS A 344      64.483  53.638  73.115  1.00  0.00           H  
ATOM   3291  HG3 LYS A 344      64.735  55.250  73.038  1.00  0.00           H  
ATOM   3292  HD2 LYS A 344      66.837  54.892  72.044  1.00  0.00           H  
ATOM   3293  HD3 LYS A 344      66.635  53.276  72.166  1.00  0.00           H  
ATOM   3294  HE2 LYS A 344      64.638  53.549  70.786  1.00  0.00           H  
ATOM   3295  HE3 LYS A 344      65.138  55.077  70.503  1.00  0.00           H  
ATOM   3296  HZ1 LYS A 344      66.457  54.414  68.932  1.00  0.00           H  
ATOM   3297  HZ2 LYS A 344      67.155  53.300  69.901  1.00  0.00           H  
ATOM   3298  HZ3 LYS A 344      65.792  52.929  69.079  1.00  0.00           H  
ATOM   3299  N   LEU A 345      62.658  53.222  75.260  1.00  0.00           N  
ATOM   3300  CA  LEU A 345      61.766  52.069  75.184  1.00  0.00           C  
ATOM   3301  C   LEU A 345      61.586  51.657  73.737  1.00  0.00           C  
ATOM   3302  O   LEU A 345      61.937  52.400  72.833  1.00  0.00           O  
ATOM   3303  CB  LEU A 345      60.401  52.403  75.786  1.00  0.00           C  
ATOM   3304  CG  LEU A 345      60.416  52.876  77.240  1.00  0.00           C  
ATOM   3305  CD1 LEU A 345      58.986  53.069  77.669  1.00  0.00           C  
ATOM   3306  CD2 LEU A 345      61.118  51.870  78.149  1.00  0.00           C  
ATOM   3307  H   LEU A 345      62.359  54.192  75.040  1.00  0.00           H  
ATOM   3308  HA  LEU A 345      62.185  51.308  75.685  1.00  0.00           H  
ATOM   3309  HB2 LEU A 345      59.996  53.130  75.241  1.00  0.00           H  
ATOM   3310  HB3 LEU A 345      59.840  51.584  75.745  1.00  0.00           H  
ATOM   3311  HG  LEU A 345      60.905  53.734  77.293  1.00  0.00           H  
ATOM   3312 HD11 LEU A 345      58.485  52.203  77.592  1.00  0.00           H  
ATOM   3313 HD12 LEU A 345      58.953  53.381  78.622  1.00  0.00           H  
ATOM   3314 HD13 LEU A 345      58.543  53.755  77.086  1.00  0.00           H  
ATOM   3315 HD21 LEU A 345      62.063  51.751  77.845  1.00  0.00           H  
ATOM   3316 HD22 LEU A 345      61.110  52.210  79.089  1.00  0.00           H  
ATOM   3317 HD23 LEU A 345      60.639  50.993  78.106  1.00  0.00           H  
ATOM   3318  N   ARG A 346      61.028  50.477  73.520  1.00  0.00           N  
ATOM   3319  CA  ARG A 346      60.825  49.996  72.173  1.00  0.00           C  
ATOM   3320  C   ARG A 346      59.923  48.783  72.076  1.00  0.00           C  
ATOM   3321  O   ARG A 346      59.997  47.871  72.891  1.00  0.00           O  
ATOM   3322  CB  ARG A 346      62.168  49.667  71.546  1.00  0.00           C  
ATOM   3323  CG  ARG A 346      62.066  49.013  70.185  1.00  0.00           C  
ATOM   3324  CD  ARG A 346      63.447  48.939  69.601  1.00  0.00           C  
ATOM   3325  NE  ARG A 346      63.474  48.346  68.279  1.00  0.00           N  
ATOM   3326  CZ  ARG A 346      64.597  48.137  67.608  1.00  0.00           C  
ATOM   3327  NH1 ARG A 346      65.760  48.479  68.147  1.00  0.00           N  
ATOM   3328  NH2 ARG A 346      64.566  47.560  66.414  1.00  0.00           N  
ATOM   3329  H   ARG A 346      60.761  49.952  74.371  1.00  0.00           H  
ATOM   3330  HA  ARG A 346      60.414  50.748  71.615  1.00  0.00           H  
ATOM   3331  HB2 ARG A 346      62.684  50.514  71.444  1.00  0.00           H  
ATOM   3332  HB3 ARG A 346      62.655  49.044  72.153  1.00  0.00           H  
ATOM   3333  HG2 ARG A 346      61.713  48.099  70.283  1.00  0.00           H  
ATOM   3334  HG3 ARG A 346      61.502  49.564  69.595  1.00  0.00           H  
ATOM   3335  HD2 ARG A 346      63.819  49.870  69.552  1.00  0.00           H  
ATOM   3336  HD3 ARG A 346      64.021  48.393  70.219  1.00  0.00           H  
ATOM   3337  HE  ARG A 346      62.609  48.083  67.854  1.00  0.00           H  
ATOM   3338 HH11 ARG A 346      65.816  48.874  69.058  1.00  0.00           H  
ATOM   3339 HH12 ARG A 346      66.611  48.335  67.621  1.00  0.00           H  
ATOM   3340 HH21 ARG A 346      63.685  47.265  66.032  1.00  0.00           H  
ATOM   3341 HH22 ARG A 346      65.407  47.418  65.900  1.00  0.00           H  
ATOM   3342  N   LEU A 347      59.070  48.771  71.063  1.00  0.00           N  
ATOM   3343  CA  LEU A 347      58.166  47.654  70.874  1.00  0.00           C  
ATOM   3344  C   LEU A 347      58.726  46.873  69.700  1.00  0.00           C  
ATOM   3345  O   LEU A 347      58.734  47.365  68.567  1.00  0.00           O  
ATOM   3346  CB  LEU A 347      56.755  48.161  70.575  1.00  0.00           C  
ATOM   3347  CG  LEU A 347      55.649  47.123  70.744  1.00  0.00           C  
ATOM   3348  CD1 LEU A 347      55.711  46.533  72.135  1.00  0.00           C  
ATOM   3349  CD2 LEU A 347      54.309  47.774  70.520  1.00  0.00           C  
ATOM   3350  H   LEU A 347      59.106  49.598  70.445  1.00  0.00           H  
ATOM   3351  HA  LEU A 347      58.190  47.079  71.676  1.00  0.00           H  
ATOM   3352  HB2 LEU A 347      56.561  48.908  71.198  1.00  0.00           H  
ATOM   3353  HB3 LEU A 347      56.734  48.470  69.634  1.00  0.00           H  
ATOM   3354  HG  LEU A 347      55.776  46.401  70.067  1.00  0.00           H  
ATOM   3355 HD11 LEU A 347      55.590  47.257  72.816  1.00  0.00           H  
ATOM   3356 HD12 LEU A 347      54.985  45.851  72.247  1.00  0.00           H  
ATOM   3357 HD13 LEU A 347      56.600  46.093  72.278  1.00  0.00           H  
ATOM   3358 HD21 LEU A 347      54.265  48.156  69.593  1.00  0.00           H  
ATOM   3359 HD22 LEU A 347      53.577  47.097  70.630  1.00  0.00           H  
ATOM   3360 HD23 LEU A 347      54.172  48.513  71.184  1.00  0.00           H  
ATOM   3361  N   LEU A 348      59.202  45.662  69.973  1.00  0.00           N  
ATOM   3362  CA  LEU A 348      59.812  44.830  68.942  1.00  0.00           C  
ATOM   3363  C   LEU A 348      58.822  44.253  67.952  1.00  0.00           C  
ATOM   3364  O   LEU A 348      59.183  43.405  67.144  1.00  0.00           O  
ATOM   3365  CB  LEU A 348      60.593  43.693  69.599  1.00  0.00           C  
ATOM   3366  CG  LEU A 348      61.731  44.092  70.539  1.00  0.00           C  
ATOM   3367  CD1 LEU A 348      62.225  42.886  71.283  1.00  0.00           C  
ATOM   3368  CD2 LEU A 348      62.855  44.729  69.751  1.00  0.00           C  
ATOM   3369  H   LEU A 348      59.103  45.367  70.963  1.00  0.00           H  
ATOM   3370  HA  LEU A 348      60.484  45.401  68.430  1.00  0.00           H  
ATOM   3371  HB2 LEU A 348      59.947  43.146  70.131  1.00  0.00           H  
ATOM   3372  HB3 LEU A 348      60.989  43.134  68.873  1.00  0.00           H  
ATOM   3373  HG  LEU A 348      61.389  44.775  71.184  1.00  0.00           H  
ATOM   3374 HD11 LEU A 348      62.563  42.196  70.636  1.00  0.00           H  
ATOM   3375 HD12 LEU A 348      62.972  43.144  71.901  1.00  0.00           H  
ATOM   3376 HD13 LEU A 348      61.480  42.486  71.824  1.00  0.00           H  
ATOM   3377 HD21 LEU A 348      62.518  45.547  69.280  1.00  0.00           H  
ATOM   3378 HD22 LEU A 348      63.598  44.989  70.371  1.00  0.00           H  
ATOM   3379 HD23 LEU A 348      63.204  44.079  69.073  1.00  0.00           H  
ATOM   3380  N   VAL A 349      57.580  44.724  68.004  1.00  0.00           N  
ATOM   3381  CA  VAL A 349      56.539  44.216  67.120  1.00  0.00           C  
ATOM   3382  C   VAL A 349      56.309  44.899  65.771  1.00  0.00           C  
ATOM   3383  O   VAL A 349      55.866  44.243  64.835  1.00  0.00           O  
ATOM   3384  CB  VAL A 349      55.199  44.121  67.871  1.00  0.00           C  
ATOM   3385  CG1 VAL A 349      54.067  43.828  66.914  1.00  0.00           C  
ATOM   3386  CG2 VAL A 349      55.278  42.995  68.889  1.00  0.00           C  
ATOM   3387  H   VAL A 349      57.422  45.465  68.711  1.00  0.00           H  
ATOM   3388  HA  VAL A 349      56.756  43.217  66.925  1.00  0.00           H  
ATOM   3389  HB  VAL A 349      55.019  45.013  68.279  1.00  0.00           H  
ATOM   3390 HG11 VAL A 349      53.194  43.843  67.406  1.00  0.00           H  
ATOM   3391 HG12 VAL A 349      54.048  44.519  66.189  1.00  0.00           H  
ATOM   3392 HG13 VAL A 349      54.196  42.924  66.502  1.00  0.00           H  
ATOM   3393 HG21 VAL A 349      55.886  43.266  69.636  1.00  0.00           H  
ATOM   3394 HG22 VAL A 349      54.364  42.811  69.250  1.00  0.00           H  
ATOM   3395 HG23 VAL A 349      55.636  42.173  68.446  1.00  0.00           H  
ATOM   3396  N   LYS A 350      56.595  46.186  65.635  1.00  0.00           N  
ATOM   3397  CA  LYS A 350      56.385  46.838  64.337  1.00  0.00           C  
ATOM   3398  C   LYS A 350      55.044  46.540  63.670  1.00  0.00           C  
ATOM   3399  O   LYS A 350      54.939  45.631  62.854  1.00  0.00           O  
ATOM   3400  CB  LYS A 350      57.466  46.436  63.332  1.00  0.00           C  
ATOM   3401  CG  LYS A 350      58.796  47.135  63.443  1.00  0.00           C  
ATOM   3402  CD  LYS A 350      59.692  46.614  62.334  1.00  0.00           C  
ATOM   3403  CE  LYS A 350      61.049  47.283  62.319  1.00  0.00           C  
ATOM   3404  NZ  LYS A 350      61.957  46.704  61.277  1.00  0.00           N  
ATOM   3405  H   LYS A 350      56.955  46.661  66.465  1.00  0.00           H  
ATOM   3406  HA  LYS A 350      56.462  47.850  64.470  1.00  0.00           H  
ATOM   3407  HB2 LYS A 350      57.620  45.440  63.428  1.00  0.00           H  
ATOM   3408  HB3 LYS A 350      57.096  46.598  62.403  1.00  0.00           H  
ATOM   3409  HG2 LYS A 350      58.671  48.107  63.324  1.00  0.00           H  
ATOM   3410  HG3 LYS A 350      59.210  46.927  64.315  1.00  0.00           H  
ATOM   3411  HD2 LYS A 350      59.822  45.630  62.462  1.00  0.00           H  
ATOM   3412  HD3 LYS A 350      59.245  46.779  61.454  1.00  0.00           H  
ATOM   3413  HE2 LYS A 350      60.932  48.265  62.136  1.00  0.00           H  
ATOM   3414  HE3 LYS A 350      61.482  47.175  63.220  1.00  0.00           H  
ATOM   3415  HZ1 LYS A 350      62.345  45.851  61.619  1.00  0.00           H  
ATOM   3416  HZ2 LYS A 350      61.431  46.528  60.447  1.00  0.00           H  
ATOM   3417  HZ3 LYS A 350      62.689  47.355  61.083  1.00  0.00           H  
ATOM   3418  N   LEU A 351      54.018  47.298  64.006  1.00  0.00           N  
ATOM   3419  CA  LEU A 351      52.736  47.098  63.367  1.00  0.00           C  
ATOM   3420  C   LEU A 351      52.245  48.460  62.911  1.00  0.00           C  
ATOM   3421  O   LEU A 351      51.863  49.293  63.720  1.00  0.00           O  
ATOM   3422  CB  LEU A 351      51.749  46.428  64.323  1.00  0.00           C  
ATOM   3423  CG  LEU A 351      52.084  44.965  64.631  1.00  0.00           C  
ATOM   3424  CD1 LEU A 351      50.974  44.353  65.459  1.00  0.00           C  
ATOM   3425  CD2 LEU A 351      52.244  44.188  63.336  1.00  0.00           C  
ATOM   3426  H   LEU A 351      54.203  48.008  64.727  1.00  0.00           H  
ATOM   3427  HA  LEU A 351      52.858  46.522  62.567  1.00  0.00           H  
ATOM   3428  HB2 LEU A 351      51.766  46.921  65.177  1.00  0.00           H  
ATOM   3429  HB3 LEU A 351      50.857  46.446  63.906  1.00  0.00           H  
ATOM   3430  HG  LEU A 351      52.940  44.931  65.139  1.00  0.00           H  
ATOM   3431 HD11 LEU A 351      50.111  44.395  64.952  1.00  0.00           H  
ATOM   3432 HD12 LEU A 351      51.191  43.396  65.661  1.00  0.00           H  
ATOM   3433 HD13 LEU A 351      50.876  44.858  66.319  1.00  0.00           H  
ATOM   3434 HD21 LEU A 351      52.984  44.588  62.793  1.00  0.00           H  
ATOM   3435 HD22 LEU A 351      52.463  43.233  63.542  1.00  0.00           H  
ATOM   3436 HD23 LEU A 351      51.391  44.227  62.813  1.00  0.00           H  
ATOM   3437  N   GLN A 352      52.286  48.680  61.602  1.00  0.00           N  
ATOM   3438  CA  GLN A 352      51.880  49.946  61.008  1.00  0.00           C  
ATOM   3439  C   GLN A 352      50.725  50.608  61.761  1.00  0.00           C  
ATOM   3440  O   GLN A 352      50.874  51.703  62.304  1.00  0.00           O  
ATOM   3441  CB  GLN A 352      51.502  49.729  59.535  1.00  0.00           C  
ATOM   3442  CG  GLN A 352      51.284  51.015  58.742  1.00  0.00           C  
ATOM   3443  CD  GLN A 352      52.526  51.890  58.704  1.00  0.00           C  
ATOM   3444  H   GLN A 352      52.633  47.871  61.039  1.00  0.00           H  
ATOM   3445  HA  GLN A 352      52.671  50.578  61.047  1.00  0.00           H  
ATOM   3446  HB2 GLN A 352      52.235  49.210  59.090  1.00  0.00           H  
ATOM   3447  HB3 GLN A 352      50.654  49.194  59.498  1.00  0.00           H  
ATOM   3448  HG2 GLN A 352      51.035  50.774  57.806  1.00  0.00           H  
ATOM   3449  HG3 GLN A 352      50.543  51.530  59.168  1.00  0.00           H  
ATOM   3450  OE1 GLN A 352      53.572  51.485  58.190  1.00  0.00           O  
ATOM   3451  NE2 GLN A 352      52.417  53.094  59.257  1.00  0.00           N  
ATOM   3452 HE21 GLN A 352      53.210  53.729  59.282  1.00  0.00           H  
ATOM   3453 HE22 GLN A 352      51.523  53.372  59.657  1.00  0.00           H  
ATOM   3454  N   GLU A 353      49.578  49.938  61.798  1.00  0.00           N  
ATOM   3455  CA  GLU A 353      48.409  50.474  62.482  1.00  0.00           C  
ATOM   3456  C   GLU A 353      48.561  50.531  63.996  1.00  0.00           C  
ATOM   3457  O   GLU A 353      47.575  50.465  64.732  1.00  0.00           O  
ATOM   3458  CB  GLU A 353      47.159  49.665  62.102  1.00  0.00           C  
ATOM   3459  CG  GLU A 353      47.363  48.151  62.000  1.00  0.00           C  
ATOM   3460  CD  GLU A 353      47.877  47.516  63.282  1.00  0.00           C  
ATOM   3461  OE1 GLU A 353      47.200  47.637  64.327  1.00  0.00           O  
ATOM   3462  OE2 GLU A 353      48.957  46.886  63.238  1.00  0.00           O  
ATOM   3463  H   GLU A 353      49.589  49.024  61.310  1.00  0.00           H  
ATOM   3464  HA  GLU A 353      48.211  51.410  62.130  1.00  0.00           H  
ATOM   3465  HB2 GLU A 353      46.476  49.825  62.798  1.00  0.00           H  
ATOM   3466  HB3 GLU A 353      46.854  49.982  61.218  1.00  0.00           H  
ATOM   3467  HG2 GLU A 353      46.492  47.740  61.791  1.00  0.00           H  
ATOM   3468  HG3 GLU A 353      48.029  47.979  61.294  1.00  0.00           H  
ATOM   3469  N   LEU A 354      49.799  50.680  64.455  1.00  0.00           N  
ATOM   3470  CA  LEU A 354      50.101  50.736  65.886  1.00  0.00           C  
ATOM   3471  C   LEU A 354      50.978  51.950  66.170  1.00  0.00           C  
ATOM   3472  O   LEU A 354      51.461  52.134  67.281  1.00  0.00           O  
ATOM   3473  CB  LEU A 354      50.836  49.458  66.313  1.00  0.00           C  
ATOM   3474  CG  LEU A 354      51.112  49.198  67.788  1.00  0.00           C  
ATOM   3475  CD1 LEU A 354      49.804  49.081  68.527  1.00  0.00           C  
ATOM   3476  CD2 LEU A 354      51.897  47.920  67.937  1.00  0.00           C  
ATOM   3477  H   LEU A 354      50.531  50.753  63.717  1.00  0.00           H  
ATOM   3478  HA  LEU A 354      49.243  50.838  66.389  1.00  0.00           H  
ATOM   3479  HB2 LEU A 354      50.298  48.672  65.966  1.00  0.00           H  
ATOM   3480  HB3 LEU A 354      51.728  49.451  65.835  1.00  0.00           H  
ATOM   3481  HG  LEU A 354      51.641  49.957  68.158  1.00  0.00           H  
ATOM   3482 HD11 LEU A 354      49.266  48.323  68.152  1.00  0.00           H  
ATOM   3483 HD12 LEU A 354      49.975  48.910  69.500  1.00  0.00           H  
ATOM   3484 HD13 LEU A 354      49.281  49.931  68.432  1.00  0.00           H  
ATOM   3485 HD21 LEU A 354      52.769  47.995  67.447  1.00  0.00           H  
ATOM   3486 HD22 LEU A 354      52.082  47.743  68.907  1.00  0.00           H  
ATOM   3487 HD23 LEU A 354      51.374  47.152  67.559  1.00  0.00           H  
ATOM   3488  N   ASN A 355      51.180  52.774  65.151  1.00  0.00           N  
ATOM   3489  CA  ASN A 355      51.993  53.972  65.279  1.00  0.00           C  
ATOM   3490  C   ASN A 355      51.097  55.113  65.785  1.00  0.00           C  
ATOM   3491  O   ASN A 355      49.979  55.302  65.315  1.00  0.00           O  
ATOM   3492  CB  ASN A 355      52.627  54.268  63.915  1.00  0.00           C  
ATOM   3493  CG  ASN A 355      53.597  55.431  63.942  1.00  0.00           C  
ATOM   3494  H   ASN A 355      50.712  52.491  64.264  1.00  0.00           H  
ATOM   3495  HA  ASN A 355      52.670  53.803  65.990  1.00  0.00           H  
ATOM   3496  HB2 ASN A 355      53.116  53.451  63.614  1.00  0.00           H  
ATOM   3497  HB3 ASN A 355      51.894  54.478  63.269  1.00  0.00           H  
ATOM   3498  OD1 ASN A 355      54.389  55.590  64.873  1.00  0.00           O  
ATOM   3499  ND2 ASN A 355      53.568  56.231  62.889  1.00  0.00           N  
ATOM   3500 HD21 ASN A 355      52.931  56.061  62.137  1.00  0.00           H  
ATOM   3501 HD22 ASN A 355      54.189  57.019  62.840  1.00  0.00           H  
ATOM   3502  N   TYR A 356      51.597  55.845  66.774  1.00  0.00           N  
ATOM   3503  CA  TYR A 356      50.881  56.949  67.417  1.00  0.00           C  
ATOM   3504  C   TYR A 356      49.643  56.502  68.194  1.00  0.00           C  
ATOM   3505  O   TYR A 356      48.705  57.279  68.363  1.00  0.00           O  
ATOM   3506  CB  TYR A 356      50.474  58.036  66.411  1.00  0.00           C  
ATOM   3507  CG  TYR A 356      51.635  58.711  65.718  1.00  0.00           C  
ATOM   3508  CD1 TYR A 356      52.304  58.080  64.676  1.00  0.00           C  
ATOM   3509  CD2 TYR A 356      52.082  59.970  66.119  1.00  0.00           C  
ATOM   3510  CE1 TYR A 356      53.388  58.678  64.042  1.00  0.00           C  
ATOM   3511  CE2 TYR A 356      53.172  60.580  65.490  1.00  0.00           C  
ATOM   3512  CZ  TYR A 356      53.817  59.921  64.447  1.00  0.00           C  
ATOM   3513  OH  TYR A 356      54.879  60.496  63.787  1.00  0.00           O  
ATOM   3514  H   TYR A 356      52.569  55.562  67.064  1.00  0.00           H  
ATOM   3515  HA  TYR A 356      51.516  57.397  68.072  1.00  0.00           H  
ATOM   3516  HB2 TYR A 356      49.896  57.613  65.716  1.00  0.00           H  
ATOM   3517  HB3 TYR A 356      49.954  58.733  66.902  1.00  0.00           H  
ATOM   3518  HD1 TYR A 356      52.002  57.172  64.372  1.00  0.00           H  
ATOM   3519  HD2 TYR A 356      51.620  60.444  66.862  1.00  0.00           H  
ATOM   3520  HE1 TYR A 356      53.852  58.200  63.291  1.00  0.00           H  
ATOM   3521  HE2 TYR A 356      53.483  61.478  65.787  1.00  0.00           H  
ATOM   3522  HH  TYR A 356      55.512  60.880  64.457  1.00  0.00           H  
ATOM   3523  N   ASN A 357      49.642  55.259  68.669  1.00  0.00           N  
ATOM   3524  CA  ASN A 357      48.512  54.747  69.440  1.00  0.00           C  
ATOM   3525  C   ASN A 357      48.886  54.396  70.871  1.00  0.00           C  
ATOM   3526  O   ASN A 357      48.108  54.623  71.807  1.00  0.00           O  
ATOM   3527  CB  ASN A 357      47.907  53.519  68.765  1.00  0.00           C  
ATOM   3528  CG  ASN A 357      47.102  53.872  67.546  1.00  0.00           C  
ATOM   3529  H   ASN A 357      50.487  54.704  68.451  1.00  0.00           H  
ATOM   3530  HA  ASN A 357      47.824  55.490  69.486  1.00  0.00           H  
ATOM   3531  HB2 ASN A 357      48.651  52.911  68.497  1.00  0.00           H  
ATOM   3532  HB3 ASN A 357      47.314  53.061  69.423  1.00  0.00           H  
ATOM   3533  OD1 ASN A 357      46.155  54.651  67.625  1.00  0.00           O  
ATOM   3534  ND2 ASN A 357      47.464  53.298  66.409  1.00  0.00           N  
ATOM   3535 HD21 ASN A 357      48.236  52.659  66.394  1.00  0.00           H  
ATOM   3536 HD22 ASN A 357      46.969  53.498  65.563  1.00  0.00           H  
ATOM   3537  N   LEU A 358      50.080  53.838  71.038  1.00  0.00           N  
ATOM   3538  CA  LEU A 358      50.550  53.455  72.358  1.00  0.00           C  
ATOM   3539  C   LEU A 358      51.092  54.647  73.127  1.00  0.00           C  
ATOM   3540  O   LEU A 358      52.091  55.251  72.749  1.00  0.00           O  
ATOM   3541  CB  LEU A 358      51.626  52.387  72.231  1.00  0.00           C  
ATOM   3542  CG  LEU A 358      51.130  51.151  71.495  1.00  0.00           C  
ATOM   3543  CD1 LEU A 358      52.279  50.192  71.276  1.00  0.00           C  
ATOM   3544  CD2 LEU A 358      50.017  50.503  72.295  1.00  0.00           C  
ATOM   3545  H   LEU A 358      50.627  53.705  70.169  1.00  0.00           H  
ATOM   3546  HA  LEU A 358      49.774  53.067  72.877  1.00  0.00           H  
ATOM   3547  HB2 LEU A 358      52.372  52.763  71.715  1.00  0.00           H  
ATOM   3548  HB3 LEU A 358      51.893  52.111  73.134  1.00  0.00           H  
ATOM   3549  HG  LEU A 358      50.751  51.426  70.614  1.00  0.00           H  
ATOM   3550 HD11 LEU A 358      52.664  49.917  72.159  1.00  0.00           H  
ATOM   3551 HD12 LEU A 358      51.953  49.378  70.791  1.00  0.00           H  
ATOM   3552 HD13 LEU A 358      52.992  50.636  70.730  1.00  0.00           H  
ATOM   3553 HD21 LEU A 358      49.261  51.150  72.407  1.00  0.00           H  
ATOM   3554 HD22 LEU A 358      49.687  49.688  71.815  1.00  0.00           H  
ATOM   3555 HD23 LEU A 358      50.361  50.238  73.198  1.00  0.00           H  
ATOM   3556  N   LYS A 359      50.412  54.984  74.210  1.00  0.00           N  
ATOM   3557  CA  LYS A 359      50.818  56.091  75.048  1.00  0.00           C  
ATOM   3558  C   LYS A 359      51.584  55.475  76.220  1.00  0.00           C  
ATOM   3559  O   LYS A 359      51.042  54.640  76.952  1.00  0.00           O  
ATOM   3560  CB  LYS A 359      49.572  56.823  75.533  1.00  0.00           C  
ATOM   3561  CG  LYS A 359      49.818  58.131  76.245  1.00  0.00           C  
ATOM   3562  CD  LYS A 359      48.490  58.801  76.539  1.00  0.00           C  
ATOM   3563  CE  LYS A 359      48.675  60.176  77.140  1.00  0.00           C  
ATOM   3564  NZ  LYS A 359      47.350  60.811  77.386  1.00  0.00           N  
ATOM   3565  H   LYS A 359      49.576  54.393  74.401  1.00  0.00           H  
ATOM   3566  HA  LYS A 359      51.432  56.682  74.546  1.00  0.00           H  
ATOM   3567  HB2 LYS A 359      48.986  57.002  74.734  1.00  0.00           H  
ATOM   3568  HB3 LYS A 359      49.075  56.209  76.159  1.00  0.00           H  
ATOM   3569  HG2 LYS A 359      50.288  57.957  77.103  1.00  0.00           H  
ATOM   3570  HG3 LYS A 359      50.359  58.728  75.664  1.00  0.00           H  
ATOM   3571  HD2 LYS A 359      47.979  58.890  75.687  1.00  0.00           H  
ATOM   3572  HD3 LYS A 359      47.979  58.236  77.183  1.00  0.00           H  
ATOM   3573  HE2 LYS A 359      49.164  60.094  78.005  1.00  0.00           H  
ATOM   3574  HE3 LYS A 359      49.197  60.744  76.508  1.00  0.00           H  
ATOM   3575  HZ1 LYS A 359      47.123  60.737  78.356  1.00  0.00           H  
ATOM   3576  HZ2 LYS A 359      47.391  61.775  77.124  1.00  0.00           H  
ATOM   3577  HZ3 LYS A 359      46.654  60.345  76.842  1.00  0.00           H  
ATOM   3578  N   VAL A 360      52.848  55.860  76.384  1.00  0.00           N  
ATOM   3579  CA  VAL A 360      53.652  55.318  77.465  1.00  0.00           C  
ATOM   3580  C   VAL A 360      53.688  56.260  78.650  1.00  0.00           C  
ATOM   3581  O   VAL A 360      53.816  57.469  78.479  1.00  0.00           O  
ATOM   3582  CB  VAL A 360      55.077  55.067  77.013  1.00  0.00           C  
ATOM   3583  CG1 VAL A 360      55.892  54.488  78.167  1.00  0.00           C  
ATOM   3584  CG2 VAL A 360      55.074  54.129  75.823  1.00  0.00           C  
ATOM   3585  H   VAL A 360      53.189  56.552  75.698  1.00  0.00           H  
ATOM   3586  HA  VAL A 360      53.230  54.451  77.767  1.00  0.00           H  
ATOM   3587  HB  VAL A 360      55.493  55.941  76.783  1.00  0.00           H  
ATOM   3588 HG11 VAL A 360      55.920  53.493  78.086  1.00  0.00           H  
ATOM   3589 HG12 VAL A 360      56.822  54.853  78.132  1.00  0.00           H  
ATOM   3590 HG13 VAL A 360      55.465  54.741  79.034  1.00  0.00           H  
ATOM   3591 HG21 VAL A 360      54.130  53.905  75.578  1.00  0.00           H  
ATOM   3592 HG22 VAL A 360      55.524  54.573  75.047  1.00  0.00           H  
ATOM   3593 HG23 VAL A 360      55.566  53.290  76.059  1.00  0.00           H  
ATOM   3594  N   LYS A 361      53.579  55.696  79.851  1.00  0.00           N  
ATOM   3595  CA  LYS A 361      53.594  56.472  81.087  1.00  0.00           C  
ATOM   3596  C   LYS A 361      54.701  55.891  81.953  1.00  0.00           C  
ATOM   3597  O   LYS A 361      54.753  54.671  82.138  1.00  0.00           O  
ATOM   3598  CB  LYS A 361      52.279  56.293  81.839  1.00  0.00           C  
ATOM   3599  CG  LYS A 361      51.077  56.039  80.959  1.00  0.00           C  
ATOM   3600  CD  LYS A 361      49.942  55.492  81.805  1.00  0.00           C  
ATOM   3601  CE  LYS A 361      48.803  54.954  80.958  1.00  0.00           C  
ATOM   3602  NZ  LYS A 361      47.780  54.296  81.828  1.00  0.00           N  
ATOM   3603  H   LYS A 361      53.482  54.657  79.832  1.00  0.00           H  
ATOM   3604  HA  LYS A 361      53.811  57.416  80.876  1.00  0.00           H  
ATOM   3605  HB2 LYS A 361      52.382  55.518  82.466  1.00  0.00           H  
ATOM   3606  HB3 LYS A 361      52.111  57.125  82.374  1.00  0.00           H  
ATOM   3607  HG2 LYS A 361      50.786  56.892  80.543  1.00  0.00           H  
ATOM   3608  HG3 LYS A 361      51.312  55.372  80.263  1.00  0.00           H  
ATOM   3609  HD2 LYS A 361      50.292  54.750  82.374  1.00  0.00           H  
ATOM   3610  HD3 LYS A 361      49.588  56.224  82.384  1.00  0.00           H  
ATOM   3611  HE2 LYS A 361      48.376  55.707  80.466  1.00  0.00           H  
ATOM   3612  HE3 LYS A 361      49.161  54.284  80.313  1.00  0.00           H  
ATOM   3613  HZ1 LYS A 361      47.728  54.782  82.698  1.00  0.00           H  
ATOM   3614  HZ2 LYS A 361      46.893  54.326  81.371  1.00  0.00           H  
ATOM   3615  HZ3 LYS A 361      48.046  53.347  81.987  1.00  0.00           H  
ATOM   3616  N   VAL A 362      55.565  56.752  82.495  1.00  0.00           N  
ATOM   3617  CA  VAL A 362      56.666  56.308  83.357  1.00  0.00           C  
ATOM   3618  C   VAL A 362      56.223  56.377  84.801  1.00  0.00           C  
ATOM   3619  O   VAL A 362      55.725  57.400  85.236  1.00  0.00           O  
ATOM   3620  CB  VAL A 362      57.888  57.218  83.257  1.00  0.00           C  
ATOM   3621  CG1 VAL A 362      59.035  56.580  83.957  1.00  0.00           C  
ATOM   3622  CG2 VAL A 362      58.247  57.479  81.831  1.00  0.00           C  
ATOM   3623  H   VAL A 362      55.393  57.748  82.258  1.00  0.00           H  
ATOM   3624  HA  VAL A 362      56.867  55.354  83.132  1.00  0.00           H  
ATOM   3625  HB  VAL A 362      57.672  58.063  83.736  1.00  0.00           H  
ATOM   3626 HG11 VAL A 362      59.079  55.600  83.737  1.00  0.00           H  
ATOM   3627 HG12 VAL A 362      59.900  57.009  83.677  1.00  0.00           H  
ATOM   3628 HG13 VAL A 362      58.938  56.679  84.953  1.00  0.00           H  
ATOM   3629 HG21 VAL A 362      57.423  57.446  81.257  1.00  0.00           H  
ATOM   3630 HG22 VAL A 362      58.668  58.387  81.743  1.00  0.00           H  
ATOM   3631 HG23 VAL A 362      58.898  56.785  81.507  1.00  0.00           H  
ATOM   3632  N   LEU A 363      56.398  55.288  85.542  1.00  0.00           N  
ATOM   3633  CA  LEU A 363      56.029  55.247  86.962  1.00  0.00           C  
ATOM   3634  C   LEU A 363      57.235  54.946  87.818  1.00  0.00           C  
ATOM   3635  O   LEU A 363      58.190  54.322  87.350  1.00  0.00           O  
ATOM   3636  CB  LEU A 363      54.977  54.182  87.228  1.00  0.00           C  
ATOM   3637  CG  LEU A 363      53.566  54.551  86.792  1.00  0.00           C  
ATOM   3638  CD1 LEU A 363      53.526  54.839  85.309  1.00  0.00           C  
ATOM   3639  CD2 LEU A 363      52.635  53.414  87.144  1.00  0.00           C  
ATOM   3640  H   LEU A 363      56.812  54.478  85.040  1.00  0.00           H  
ATOM   3641  HA  LEU A 363      55.664  56.149  87.217  1.00  0.00           H  
ATOM   3642  HB2 LEU A 363      55.237  53.362  86.732  1.00  0.00           H  
ATOM   3643  HB3 LEU A 363      54.953  54.010  88.204  1.00  0.00           H  
ATOM   3644  HG  LEU A 363      53.270  55.363  87.299  1.00  0.00           H  
ATOM   3645 HD11 LEU A 363      53.819  54.029  84.798  1.00  0.00           H  
ATOM   3646 HD12 LEU A 363      52.593  55.080  85.035  1.00  0.00           H  
ATOM   3647 HD13 LEU A 363      54.139  55.602  85.095  1.00  0.00           H  
ATOM   3648 HD21 LEU A 363      52.651  53.255  88.134  1.00  0.00           H  
ATOM   3649 HD22 LEU A 363      51.700  53.641  86.863  1.00  0.00           H  
ATOM   3650 HD23 LEU A 363      52.926  52.578  86.673  1.00  0.00           H  
ATOM   3651  N   PHE A 364      57.211  55.393  89.071  1.00  0.00           N  
ATOM   3652  CA  PHE A 364      58.343  55.114  89.940  1.00  0.00           C  
ATOM   3653  C   PHE A 364      57.982  54.152  91.060  1.00  0.00           C  
ATOM   3654  O   PHE A 364      56.925  54.264  91.671  1.00  0.00           O  
ATOM   3655  CB  PHE A 364      58.909  56.388  90.528  1.00  0.00           C  
ATOM   3656  CG  PHE A 364      60.354  56.272  90.888  1.00  0.00           C  
ATOM   3657  CD1 PHE A 364      61.305  56.057  89.895  1.00  0.00           C  
ATOM   3658  CD2 PHE A 364      60.777  56.389  92.202  1.00  0.00           C  
ATOM   3659  CE1 PHE A 364      62.651  55.968  90.206  1.00  0.00           C  
ATOM   3660  CE2 PHE A 364      62.128  56.298  92.521  1.00  0.00           C  
ATOM   3661  CZ  PHE A 364      63.064  56.090  91.522  1.00  0.00           C  
ATOM   3662  H   PHE A 364      56.379  55.915  89.346  1.00  0.00           H  
ATOM   3663  HA  PHE A 364      59.043  54.653  89.374  1.00  0.00           H  
ATOM   3664  HB2 PHE A 364      58.818  57.105  89.855  1.00  0.00           H  
ATOM   3665  HB3 PHE A 364      58.404  56.598  91.351  1.00  0.00           H  
ATOM   3666  HD1 PHE A 364      61.014  55.967  88.945  1.00  0.00           H  
ATOM   3667  HD2 PHE A 364      60.108  56.541  92.929  1.00  0.00           H  
ATOM   3668  HE1 PHE A 364      63.323  55.813  89.472  1.00  0.00           H  
ATOM   3669  HE2 PHE A 364      62.419  56.384  93.488  1.00  0.00           H  
ATOM   3670  HZ  PHE A 364      64.037  56.028  91.747  1.00  0.00           H  
ATOM   3671  N   ASP A 365      58.880  53.207  91.317  1.00  0.00           N  
ATOM   3672  CA  ASP A 365      58.691  52.174  92.335  1.00  0.00           C  
ATOM   3673  C   ASP A 365      57.315  51.493  92.336  1.00  0.00           C  
ATOM   3674  O   ASP A 365      56.742  51.238  93.393  1.00  0.00           O  
ATOM   3675  CB  ASP A 365      59.001  52.711  93.738  1.00  0.00           C  
ATOM   3676  CG  ASP A 365      60.457  53.131  93.900  1.00  0.00           C  
ATOM   3677  OD1 ASP A 365      61.348  52.409  93.396  1.00  0.00           O  
ATOM   3678  OD2 ASP A 365      60.712  54.173  94.554  1.00  0.00           O  
ATOM   3679  H   ASP A 365      59.744  53.264  90.724  1.00  0.00           H  
ATOM   3680  HA  ASP A 365      59.379  51.441  92.149  1.00  0.00           H  
ATOM   3681  HB2 ASP A 365      58.423  53.502  93.899  1.00  0.00           H  
ATOM   3682  HB3 ASP A 365      58.803  51.993  94.393  1.00  0.00           H  
ATOM   3683  N   LYS A 366      56.794  51.188  91.150  1.00  0.00           N  
ATOM   3684  CA  LYS A 366      55.509  50.507  91.037  1.00  0.00           C  
ATOM   3685  C   LYS A 366      55.681  49.094  91.592  1.00  0.00           C  
ATOM   3686  O   LYS A 366      56.609  48.383  91.201  1.00  0.00           O  
ATOM   3687  CB  LYS A 366      55.075  50.415  89.574  1.00  0.00           C  
ATOM   3688  CG  LYS A 366      53.786  49.634  89.365  1.00  0.00           C  
ATOM   3689  CD  LYS A 366      53.534  49.325  87.896  1.00  0.00           C  
ATOM   3690  CE  LYS A 366      52.314  48.429  87.723  1.00  0.00           C  
ATOM   3691  NZ  LYS A 366      52.048  48.122  86.294  1.00  0.00           N  
ATOM   3692  H   LYS A 366      57.368  51.470  90.335  1.00  0.00           H  
ATOM   3693  HA  LYS A 366      54.834  50.987  91.588  1.00  0.00           H  
ATOM   3694  HB2 LYS A 366      54.940  51.340  89.229  1.00  0.00           H  
ATOM   3695  HB3 LYS A 366      55.802  49.964  89.061  1.00  0.00           H  
ATOM   3696  HG2 LYS A 366      53.842  48.770  89.871  1.00  0.00           H  
ATOM   3697  HG3 LYS A 366      53.017  50.171  89.719  1.00  0.00           H  
ATOM   3698  HD2 LYS A 366      53.372  50.177  87.411  1.00  0.00           H  
ATOM   3699  HD3 LYS A 366      54.326  48.856  87.524  1.00  0.00           H  
ATOM   3700  HE2 LYS A 366      52.469  47.572  88.223  1.00  0.00           H  
ATOM   3701  HE3 LYS A 366      51.514  48.892  88.117  1.00  0.00           H  
ATOM   3702  HZ1 LYS A 366      52.272  47.165  86.112  1.00  0.00           H  
ATOM   3703  HZ2 LYS A 366      51.081  48.282  86.093  1.00  0.00           H  
ATOM   3704  HZ3 LYS A 366      52.611  48.713  85.716  1.00  0.00           H  
ATOM   3705  N   ASP A 367      54.792  48.685  92.496  1.00  0.00           N  
ATOM   3706  CA  ASP A 367      54.866  47.352  93.089  1.00  0.00           C  
ATOM   3707  C   ASP A 367      56.220  47.127  93.759  1.00  0.00           C  
ATOM   3708  O   ASP A 367      56.924  46.155  93.471  1.00  0.00           O  
ATOM   3709  CB  ASP A 367      54.656  46.271  92.024  1.00  0.00           C  
ATOM   3710  CG  ASP A 367      53.334  46.411  91.300  1.00  0.00           C  
ATOM   3711  OD1 ASP A 367      52.279  46.489  91.967  1.00  0.00           O  
ATOM   3712  OD2 ASP A 367      53.356  46.426  90.051  1.00  0.00           O  
ATOM   3713  H   ASP A 367      54.061  49.379  92.735  1.00  0.00           H  
ATOM   3714  HA  ASP A 367      54.169  47.309  93.813  1.00  0.00           H  
ATOM   3715  HB2 ASP A 367      55.394  46.346  91.363  1.00  0.00           H  
ATOM   3716  HB3 ASP A 367      54.683  45.387  92.476  1.00  0.00           H  
ATOM   3717  N   VAL A 368      56.590  48.037  94.646  1.00  0.00           N  
ATOM   3718  CA  VAL A 368      57.852  47.922  95.346  1.00  0.00           C  
ATOM   3719  C   VAL A 368      57.556  47.857  96.829  1.00  0.00           C  
ATOM   3720  O   VAL A 368      57.358  48.876  97.486  1.00  0.00           O  
ATOM   3721  CB  VAL A 368      58.770  49.117  95.034  1.00  0.00           C  
ATOM   3722  CG1 VAL A 368      60.007  49.069  95.911  1.00  0.00           C  
ATOM   3723  CG2 VAL A 368      59.177  49.077  93.576  1.00  0.00           C  
ATOM   3724  H   VAL A 368      55.918  48.812  94.789  1.00  0.00           H  
ATOM   3725  HA  VAL A 368      58.286  47.065  95.078  1.00  0.00           H  
ATOM   3726  HB  VAL A 368      58.276  49.947  95.269  1.00  0.00           H  
ATOM   3727 HG11 VAL A 368      60.016  49.861  96.523  1.00  0.00           H  
ATOM   3728 HG12 VAL A 368      60.001  48.230  96.456  1.00  0.00           H  
ATOM   3729 HG13 VAL A 368      60.827  49.085  95.337  1.00  0.00           H  
ATOM   3730 HG21 VAL A 368      59.831  48.333  93.432  1.00  0.00           H  
ATOM   3731 HG22 VAL A 368      58.367  48.924  93.007  1.00  0.00           H  
ATOM   3732 HG23 VAL A 368      59.602  49.948  93.324  1.00  0.00           H  
ATOM   3733  N   ASN A 369      57.516  46.638  97.347  1.00  0.00           N  
ATOM   3734  CA  ASN A 369      57.225  46.415  98.750  1.00  0.00           C  
ATOM   3735  C   ASN A 369      58.253  47.042  99.683  1.00  0.00           C  
ATOM   3736  O   ASN A 369      57.928  47.404 100.813  1.00  0.00           O  
ATOM   3737  CB  ASN A 369      57.103  44.914  99.006  1.00  0.00           C  
ATOM   3738  CG  ASN A 369      55.998  44.282  98.180  1.00  0.00           C  
ATOM   3739  H   ASN A 369      57.708  45.871  96.670  1.00  0.00           H  
ATOM   3740  HA  ASN A 369      56.336  46.864  98.949  1.00  0.00           H  
ATOM   3741  HB2 ASN A 369      57.965  44.481  98.766  1.00  0.00           H  
ATOM   3742  HB3 ASN A 369      56.899  44.774  99.969  1.00  0.00           H  
ATOM   3743  OD1 ASN A 369      54.821  44.620  98.336  1.00  0.00           O  
ATOM   3744  ND2 ASN A 369      56.371  43.373  97.284  1.00  0.00           N  
ATOM   3745 HD21 ASN A 369      57.340  43.137  97.190  1.00  0.00           H  
ATOM   3746 HD22 ASN A 369      55.690  42.927  96.708  1.00  0.00           H  
ATOM   3747  N   GLU A 370      59.488  47.181  99.210  1.00  0.00           N  
ATOM   3748  CA  GLU A 370      60.541  47.774 100.024  1.00  0.00           C  
ATOM   3749  C   GLU A 370      60.089  49.122 100.581  1.00  0.00           C  
ATOM   3750  O   GLU A 370      60.674  49.634 101.534  1.00  0.00           O  
ATOM   3751  CB  GLU A 370      61.820  47.954  99.202  1.00  0.00           C  
ATOM   3752  CG  GLU A 370      62.580  46.667  98.884  1.00  0.00           C  
ATOM   3753  CD  GLU A 370      61.749  45.618  98.154  1.00  0.00           C  
ATOM   3754  OE1 GLU A 370      61.104  45.956  97.140  1.00  0.00           O  
ATOM   3755  OE2 GLU A 370      61.758  44.443  98.584  1.00  0.00           O  
ATOM   3756  H   GLU A 370      59.629  46.841  98.244  1.00  0.00           H  
ATOM   3757  HA  GLU A 370      60.770  47.159 100.785  1.00  0.00           H  
ATOM   3758  HB2 GLU A 370      61.568  48.368  98.340  1.00  0.00           H  
ATOM   3759  HB3 GLU A 370      62.430  48.537  99.717  1.00  0.00           H  
ATOM   3760  HG2 GLU A 370      63.343  46.897  98.303  1.00  0.00           H  
ATOM   3761  HG3 GLU A 370      62.879  46.267  99.735  1.00  0.00           H  
ATOM   3762  N   ARG A 371      59.048  49.689  99.978  1.00  0.00           N  
ATOM   3763  CA  ARG A 371      58.501  50.971 100.418  1.00  0.00           C  
ATOM   3764  C   ARG A 371      58.036  50.863 101.863  1.00  0.00           C  
ATOM   3765  O   ARG A 371      58.336  51.721 102.694  1.00  0.00           O  
ATOM   3766  CB  ARG A 371      57.295  51.370  99.569  1.00  0.00           C  
ATOM   3767  CG  ARG A 371      57.548  51.693  98.112  1.00  0.00           C  
ATOM   3768  CD  ARG A 371      56.209  52.023  97.490  1.00  0.00           C  
ATOM   3769  NE  ARG A 371      56.292  52.495  96.117  1.00  0.00           N  
ATOM   3770  CZ  ARG A 371      55.244  52.932  95.420  1.00  0.00           C  
ATOM   3771  NH1 ARG A 371      54.037  52.952  95.975  1.00  0.00           N  
ATOM   3772  NH2 ARG A 371      55.401  53.359  94.172  1.00  0.00           N  
ATOM   3773  H   ARG A 371      58.662  49.149  99.177  1.00  0.00           H  
ATOM   3774  HA  ARG A 371      59.221  51.666 100.361  1.00  0.00           H  
ATOM   3775  HB2 ARG A 371      56.625  50.614  99.608  1.00  0.00           H  
ATOM   3776  HB3 ARG A 371      56.869  52.180  99.997  1.00  0.00           H  
ATOM   3777  HG2 ARG A 371      58.128  52.480  98.042  1.00  0.00           H  
ATOM   3778  HG3 ARG A 371      57.918  50.907  97.657  1.00  0.00           H  
ATOM   3779  HD2 ARG A 371      55.639  51.194  97.520  1.00  0.00           H  
ATOM   3780  HD3 ARG A 371      55.770  52.731  98.056  1.00  0.00           H  
ATOM   3781  HE  ARG A 371      57.189  52.493  95.666  1.00  0.00           H  
ATOM   3782 HH11 ARG A 371      53.898  52.663  96.917  1.00  0.00           H  
ATOM   3783 HH12 ARG A 371      53.248  53.266  95.433  1.00  0.00           H  
ATOM   3784 HH21 ARG A 371      56.320  53.367  93.767  1.00  0.00           H  
ATOM   3785 HH22 ARG A 371      54.617  53.669  93.643  1.00  0.00           H  
ATOM   3786  N   ASN A 372      57.282  49.805 102.145  1.00  0.00           N  
ATOM   3787  CA  ASN A 372      56.759  49.561 103.483  1.00  0.00           C  
ATOM   3788  C   ASN A 372      57.765  48.733 104.270  1.00  0.00           C  
ATOM   3789  O   ASN A 372      58.301  49.177 105.290  1.00  0.00           O  
ATOM   3790  CB  ASN A 372      55.442  48.792 103.398  1.00  0.00           C  
ATOM   3791  CG  ASN A 372      54.474  49.419 102.429  1.00  0.00           C  
ATOM   3792  H   ASN A 372      57.100  49.174 101.336  1.00  0.00           H  
ATOM   3793  HA  ASN A 372      56.686  50.447 103.941  1.00  0.00           H  
ATOM   3794  HB2 ASN A 372      55.641  47.863 103.099  1.00  0.00           H  
ATOM   3795  HB3 ASN A 372      55.028  48.779 104.304  1.00  0.00           H  
ATOM   3796  OD1 ASN A 372      54.125  50.589 102.566  1.00  0.00           O  
ATOM   3797  ND2 ASN A 372      54.035  48.644 101.436  1.00  0.00           N  
ATOM   3798 HD21 ASN A 372      54.350  47.696 101.374  1.00  0.00           H  
ATOM   3799 HD22 ASN A 372      53.397  49.007 100.762  1.00  0.00           H  
ATOM   3800  N   THR A 373      58.017  47.527 103.774  1.00  0.00           N  
ATOM   3801  CA  THR A 373      58.941  46.601 104.406  1.00  0.00           C  
ATOM   3802  C   THR A 373      60.275  47.190 104.837  1.00  0.00           C  
ATOM   3803  O   THR A 373      60.778  46.852 105.902  1.00  0.00           O  
ATOM   3804  CB  THR A 373      59.198  45.394 103.495  1.00  0.00           C  
ATOM   3805  OG1 THR A 373      57.998  44.613 103.407  1.00  0.00           O  
ATOM   3806  CG2 THR A 373      60.343  44.539 104.033  1.00  0.00           C  
ATOM   3807  H   THR A 373      57.496  47.305 102.896  1.00  0.00           H  
ATOM   3808  HA  THR A 373      58.483  46.212 105.240  1.00  0.00           H  
ATOM   3809  HB  THR A 373      59.428  45.727 102.561  1.00  0.00           H  
ATOM   3810 HG21 THR A 373      60.106  43.569 103.954  1.00  0.00           H  
ATOM   3811 HG22 THR A 373      61.176  44.720 103.506  1.00  0.00           H  
ATOM   3812 HG23 THR A 373      60.507  44.761 104.996  1.00  0.00           H  
ATOM   3813  HG1 THR A 373      57.734  44.486 102.445  1.00  0.00           H  
ATOM   3814  N   VAL A 374      60.859  48.066 104.032  1.00  0.00           N  
ATOM   3815  CA  VAL A 374      62.140  48.634 104.422  1.00  0.00           C  
ATOM   3816  C   VAL A 374      62.021  49.964 105.165  1.00  0.00           C  
ATOM   3817  O   VAL A 374      61.318  50.883 104.739  1.00  0.00           O  
ATOM   3818  CB  VAL A 374      63.079  48.809 103.210  1.00  0.00           C  
ATOM   3819  CG1 VAL A 374      64.449  49.307 103.681  1.00  0.00           C  
ATOM   3820  CG2 VAL A 374      63.220  47.487 102.467  1.00  0.00           C  
ATOM   3821  H   VAL A 374      60.361  48.291 103.170  1.00  0.00           H  
ATOM   3822  HA  VAL A 374      62.602  47.974 105.044  1.00  0.00           H  
ATOM   3823  HB  VAL A 374      62.699  49.519 102.632  1.00  0.00           H  
ATOM   3824 HG11 VAL A 374      64.370  50.257 103.976  1.00  0.00           H  
ATOM   3825 HG12 VAL A 374      64.760  48.742 104.443  1.00  0.00           H  
ATOM   3826 HG13 VAL A 374      65.100  49.242 102.927  1.00  0.00           H  
ATOM   3827 HG21 VAL A 374      62.850  46.750 103.032  1.00  0.00           H  
ATOM   3828 HG22 VAL A 374      62.714  47.537 101.606  1.00  0.00           H  
ATOM   3829 HG23 VAL A 374      64.187  47.315 102.280  1.00  0.00           H  
ATOM   3830  N   LYS A 375      62.728  50.040 106.287  1.00  0.00           N  
ATOM   3831  CA  LYS A 375      62.740  51.216 107.140  1.00  0.00           C  
ATOM   3832  C   LYS A 375      63.612  52.287 106.504  1.00  0.00           C  
ATOM   3833  O   LYS A 375      64.551  51.968 105.786  1.00  0.00           O  
ATOM   3834  CB  LYS A 375      63.281  50.818 108.513  1.00  0.00           C  
ATOM   3835  CG  LYS A 375      63.255  51.892 109.592  1.00  0.00           C  
ATOM   3836  CD  LYS A 375      63.764  51.284 110.892  1.00  0.00           C  
ATOM   3837  CE  LYS A 375      63.795  52.256 112.055  1.00  0.00           C  
ATOM   3838  NZ  LYS A 375      64.338  51.574 113.274  1.00  0.00           N  
ATOM   3839  H   LYS A 375      63.279  49.173 106.504  1.00  0.00           H  
ATOM   3840  HA  LYS A 375      61.807  51.569 107.226  1.00  0.00           H  
ATOM   3841  HB2 LYS A 375      62.744  50.031 108.844  1.00  0.00           H  
ATOM   3842  HB3 LYS A 375      64.237  50.516 108.396  1.00  0.00           H  
ATOM   3843  HG2 LYS A 375      63.851  52.634 109.328  1.00  0.00           H  
ATOM   3844  HG3 LYS A 375      62.327  52.202 109.722  1.00  0.00           H  
ATOM   3845  HD2 LYS A 375      63.170  50.511 111.137  1.00  0.00           H  
ATOM   3846  HD3 LYS A 375      64.696  50.937 110.741  1.00  0.00           H  
ATOM   3847  HE2 LYS A 375      64.382  53.025 111.826  1.00  0.00           H  
ATOM   3848  HE3 LYS A 375      62.871  52.572 112.245  1.00  0.00           H  
ATOM   3849  HZ1 LYS A 375      65.303  51.366 113.129  1.00  0.00           H  
ATOM   3850  HZ2 LYS A 375      64.236  52.180 114.060  1.00  0.00           H  
ATOM   3851  HZ3 LYS A 375      63.829  50.730 113.429  1.00  0.00           H  
ATOM   3852  N   GLY A 376      63.287  53.551 106.760  1.00  0.00           N  
ATOM   3853  CA  GLY A 376      64.047  54.659 106.208  1.00  0.00           C  
ATOM   3854  C   GLY A 376      63.913  54.846 104.704  1.00  0.00           C  
ATOM   3855  O   GLY A 376      64.199  55.921 104.182  1.00  0.00           O  
ATOM   3856  H   GLY A 376      62.459  53.671 107.376  1.00  0.00           H  
ATOM   3857  HA2 GLY A 376      63.764  55.526 106.676  1.00  0.00           H  
ATOM   3858  HA3 GLY A 376      65.038  54.534 106.439  1.00  0.00           H  
ATOM   3859  N   PHE A 377      63.477  53.797 104.015  1.00  0.00           N  
ATOM   3860  CA  PHE A 377      63.298  53.788 102.562  1.00  0.00           C  
ATOM   3861  C   PHE A 377      62.666  55.091 102.046  1.00  0.00           C  
ATOM   3862  O   PHE A 377      61.566  55.454 102.474  1.00  0.00           O  
ATOM   3863  CB  PHE A 377      62.401  52.607 102.202  1.00  0.00           C  
ATOM   3864  CG  PHE A 377      62.509  52.166 100.779  1.00  0.00           C  
ATOM   3865  CD1 PHE A 377      63.661  51.538 100.323  1.00  0.00           C  
ATOM   3866  CD2 PHE A 377      61.449  52.365  99.891  1.00  0.00           C  
ATOM   3867  CE1 PHE A 377      63.756  51.114  99.007  1.00  0.00           C  
ATOM   3868  CE2 PHE A 377      61.534  51.945  98.561  1.00  0.00           C  
ATOM   3869  CZ  PHE A 377      62.689  51.318  98.121  1.00  0.00           C  
ATOM   3870  H   PHE A 377      63.266  52.954 104.612  1.00  0.00           H  
ATOM   3871  HA  PHE A 377      64.218  53.734 102.152  1.00  0.00           H  
ATOM   3872  HB2 PHE A 377      62.658  51.845 102.782  1.00  0.00           H  
ATOM   3873  HB3 PHE A 377      61.462  52.878 102.371  1.00  0.00           H  
ATOM   3874  HD1 PHE A 377      64.424  51.389 100.943  1.00  0.00           H  
ATOM   3875  HD2 PHE A 377      60.616  52.814 100.212  1.00  0.00           H  
ATOM   3876  HE1 PHE A 377      64.595  50.659  98.686  1.00  0.00           H  
ATOM   3877  HE2 PHE A 377      60.759  52.102  97.937  1.00  0.00           H  
ATOM   3878  HZ  PHE A 377      62.771  51.007  97.176  1.00  0.00           H  
ATOM   3879  N   ARG A 378      63.338  55.787 101.124  1.00  0.00           N  
ATOM   3880  CA  ARG A 378      62.803  57.044 100.580  1.00  0.00           C  
ATOM   3881  C   ARG A 378      61.948  56.893  99.321  1.00  0.00           C  
ATOM   3882  O   ARG A 378      62.092  55.926  98.591  1.00  0.00           O  
ATOM   3883  CB  ARG A 378      63.941  58.025 100.331  1.00  0.00           C  
ATOM   3884  CG  ARG A 378      65.182  57.340  99.906  1.00  0.00           C  
ATOM   3885  CD  ARG A 378      66.314  58.272  99.577  1.00  0.00           C  
ATOM   3886  NE  ARG A 378      67.387  57.461  99.024  1.00  0.00           N  
ATOM   3887  CZ  ARG A 378      68.374  57.923  98.275  1.00  0.00           C  
ATOM   3888  NH1 ARG A 378      68.439  59.209  97.978  1.00  0.00           N  
ATOM   3889  NH2 ARG A 378      69.281  57.087  97.793  1.00  0.00           N  
ATOM   3890  H   ARG A 378      64.240  55.377 100.835  1.00  0.00           H  
ATOM   3891  HA  ARG A 378      62.234  57.489 101.304  1.00  0.00           H  
ATOM   3892  HB2 ARG A 378      63.653  58.651  99.617  1.00  0.00           H  
ATOM   3893  HB3 ARG A 378      64.112  58.514 101.177  1.00  0.00           H  
ATOM   3894  HG2 ARG A 378      65.500  56.715 100.638  1.00  0.00           H  
ATOM   3895  HG3 ARG A 378      65.001  56.775  99.084  1.00  0.00           H  
ATOM   3896  HD2 ARG A 378      66.008  58.914  98.904  1.00  0.00           H  
ATOM   3897  HD3 ARG A 378      66.619  58.700 100.404  1.00  0.00           H  
ATOM   3898  HE  ARG A 378      67.377  56.469  99.228  1.00  0.00           H  
ATOM   3899 HH11 ARG A 378      67.765  59.857  98.324  1.00  0.00           H  
ATOM   3900 HH12 ARG A 378      69.186  59.548  97.389  1.00  0.00           H  
ATOM   3901 HH21 ARG A 378      69.228  56.110  98.013  1.00  0.00           H  
ATOM   3902 HH22 ARG A 378      70.020  57.426  97.211  1.00  0.00           H  
ATOM   3903  N   LYS A 379      61.047  57.853  99.100  1.00  0.00           N  
ATOM   3904  CA  LYS A 379      60.121  57.870  97.961  1.00  0.00           C  
ATOM   3905  C   LYS A 379      60.435  59.018  97.019  1.00  0.00           C  
ATOM   3906  O   LYS A 379      60.823  60.092  97.458  1.00  0.00           O  
ATOM   3907  CB  LYS A 379      58.697  58.107  98.430  1.00  0.00           C  
ATOM   3908  CG  LYS A 379      58.156  57.186  99.489  1.00  0.00           C  
ATOM   3909  CD  LYS A 379      56.738  57.676  99.824  1.00  0.00           C  
ATOM   3910  CE  LYS A 379      55.962  56.753 100.767  1.00  0.00           C  
ATOM   3911  NZ  LYS A 379      54.564  57.255 100.971  1.00  0.00           N  
ATOM   3912  H   LYS A 379      61.056  58.616  99.828  1.00  0.00           H  
ATOM   3913  HA  LYS A 379      60.213  57.000  97.460  1.00  0.00           H  
ATOM   3914  HB2 LYS A 379      58.638  59.059  98.778  1.00  0.00           H  
ATOM   3915  HB3 LYS A 379      58.088  58.050  97.618  1.00  0.00           H  
ATOM   3916  HG2 LYS A 379      58.094  56.271  99.140  1.00  0.00           H  
ATOM   3917  HG3 LYS A 379      58.705  57.244 100.300  1.00  0.00           H  
ATOM   3918  HD2 LYS A 379      56.809  58.580 100.253  1.00  0.00           H  
ATOM   3919  HD3 LYS A 379      56.221  57.761  98.968  1.00  0.00           H  
ATOM   3920  HE2 LYS A 379      55.927  55.840 100.369  1.00  0.00           H  
ATOM   3921  HE3 LYS A 379      56.430  56.722 101.647  1.00  0.00           H  
ATOM   3922  HZ1 LYS A 379      54.527  57.781 101.818  1.00  0.00           H  
ATOM   3923  HZ2 LYS A 379      54.310  57.836 100.200  1.00  0.00           H  
ATOM   3924  HZ3 LYS A 379      53.943  56.476 101.027  1.00  0.00           H  
ATOM   3925  N   PHE A 380      60.247  58.818  95.724  1.00  0.00           N  
ATOM   3926  CA  PHE A 380      60.501  59.910  94.790  1.00  0.00           C  
ATOM   3927  C   PHE A 380      59.387  60.019  93.759  1.00  0.00           C  
ATOM   3928  O   PHE A 380      58.580  59.107  93.595  1.00  0.00           O  
ATOM   3929  CB  PHE A 380      61.834  59.731  94.057  1.00  0.00           C  
ATOM   3930  CG  PHE A 380      63.014  59.584  94.961  1.00  0.00           C  
ATOM   3931  CD1 PHE A 380      63.233  58.405  95.657  1.00  0.00           C  
ATOM   3932  CD2 PHE A 380      63.924  60.627  95.108  1.00  0.00           C  
ATOM   3933  CE1 PHE A 380      64.348  58.264  96.487  1.00  0.00           C  
ATOM   3934  CE2 PHE A 380      65.043  60.495  95.936  1.00  0.00           C  
ATOM   3935  CZ  PHE A 380      65.252  59.306  96.626  1.00  0.00           C  
ATOM   3936  H   PHE A 380      59.927  57.886  95.452  1.00  0.00           H  
ATOM   3937  HA  PHE A 380      60.487  60.763  95.325  1.00  0.00           H  
ATOM   3938  HB2 PHE A 380      61.763  58.913  93.503  1.00  0.00           H  
ATOM   3939  HB3 PHE A 380      61.974  60.532  93.491  1.00  0.00           H  
ATOM   3940  HD1 PHE A 380      62.596  57.646  95.570  1.00  0.00           H  
ATOM   3941  HD2 PHE A 380      63.778  61.484  94.615  1.00  0.00           H  
ATOM   3942  HE1 PHE A 380      64.485  57.397  96.983  1.00  0.00           H  
ATOM   3943  HE2 PHE A 380      65.689  61.264  96.027  1.00  0.00           H  
ATOM   3944  HZ  PHE A 380      66.048  59.201  97.218  1.00  0.00           H  
ATOM   3945  N   ASN A 381      59.343  61.146  93.067  1.00  0.00           N  
ATOM   3946  CA  ASN A 381      58.343  61.354  92.042  1.00  0.00           C  
ATOM   3947  C   ASN A 381      59.077  61.670  90.766  1.00  0.00           C  
ATOM   3948  O   ASN A 381      60.089  62.375  90.792  1.00  0.00           O  
ATOM   3949  CB  ASN A 381      57.470  62.550  92.375  1.00  0.00           C  
ATOM   3950  CG  ASN A 381      56.725  62.384  93.655  1.00  0.00           C  
ATOM   3951  OD1 ASN A 381      56.936  63.135  94.609  1.00  0.00           O  
ATOM   3952  ND2 ASN A 381      55.842  61.389  93.697  1.00  0.00           N  
ATOM   3953  H   ASN A 381      60.067  61.844  93.318  1.00  0.00           H  
ATOM   3954  HA  ASN A 381      57.870  60.489  91.907  1.00  0.00           H  
ATOM   3955  HB2 ASN A 381      58.057  63.358  92.441  1.00  0.00           H  
ATOM   3956  HB3 ASN A 381      56.814  62.677  91.629  1.00  0.00           H  
ATOM   3957 HD21 ASN A 381      55.712  60.799  92.901  1.00  0.00           H  
ATOM   3958 HD22 ASN A 381      55.307  61.231  94.528  1.00  0.00           H  
ATOM   3959  N   ILE A 382      58.582  61.151  89.647  1.00  0.00           N  
ATOM   3960  CA  ILE A 382      59.197  61.464  88.371  1.00  0.00           C  
ATOM   3961  C   ILE A 382      58.705  62.889  88.226  1.00  0.00           C  
ATOM   3962  O   ILE A 382      57.838  63.314  88.985  1.00  0.00           O  
ATOM   3963  CB  ILE A 382      58.669  60.578  87.266  1.00  0.00           C  
ATOM   3964  CG1 ILE A 382      58.867  59.118  87.668  1.00  0.00           C  
ATOM   3965  CG2 ILE A 382      59.435  60.845  86.000  1.00  0.00           C  
ATOM   3966  CD1 ILE A 382      58.217  58.131  86.754  1.00  0.00           C  
ATOM   3967  H   ILE A 382      57.765  60.539  89.765  1.00  0.00           H  
ATOM   3968  HA  ILE A 382      60.149  61.516  88.531  1.00  0.00           H  
ATOM   3969  HB  ILE A 382      57.695  60.736  87.169  1.00  0.00           H  
ATOM   3970 HG12 ILE A 382      59.854  58.936  87.707  1.00  0.00           H  
ATOM   3971 HG13 ILE A 382      58.497  59.001  88.595  1.00  0.00           H  
ATOM   3972 HG21 ILE A 382      59.103  60.249  85.266  1.00  0.00           H  
ATOM   3973 HG22 ILE A 382      59.316  61.800  85.722  1.00  0.00           H  
ATOM   3974 HG23 ILE A 382      60.410  60.669  86.146  1.00  0.00           H  
ATOM   3975 HD11 ILE A 382      58.589  58.228  85.828  1.00  0.00           H  
ATOM   3976 HD12 ILE A 382      58.390  57.199  87.080  1.00  0.00           H  
ATOM   3977 HD13 ILE A 382      57.228  58.291  86.728  1.00  0.00           H  
ATOM   3978  N   LEU A 383      59.209  63.649  87.272  1.00  0.00           N  
ATOM   3979  CA  LEU A 383      58.761  65.028  87.254  1.00  0.00           C  
ATOM   3980  C   LEU A 383      58.521  65.622  85.885  1.00  0.00           C  
ATOM   3981  O   LEU A 383      57.413  66.090  85.607  1.00  0.00           O  
ATOM   3982  CB  LEU A 383      59.793  65.858  88.009  1.00  0.00           C  
ATOM   3983  CG  LEU A 383      59.476  67.221  88.578  1.00  0.00           C  
ATOM   3984  CD1 LEU A 383      58.457  67.063  89.671  1.00  0.00           C  
ATOM   3985  CD2 LEU A 383      60.745  67.821  89.143  1.00  0.00           C  
ATOM   3986  H   LEU A 383      59.858  63.230  86.633  1.00  0.00           H  
ATOM   3987  HA  LEU A 383      57.883  65.086  87.787  1.00  0.00           H  
ATOM   3988  HB2 LEU A 383      60.131  65.279  88.788  1.00  0.00           H  
ATOM   3989  HB3 LEU A 383      60.599  65.973  87.385  1.00  0.00           H  
ATOM   3990  HG  LEU A 383      59.108  67.801  87.857  1.00  0.00           H  
ATOM   3991 HD11 LEU A 383      58.820  66.472  90.397  1.00  0.00           H  
ATOM   3992 HD12 LEU A 383      58.232  67.959  90.063  1.00  0.00           H  
ATOM   3993 HD13 LEU A 383      57.620  66.649  89.303  1.00  0.00           H  
ATOM   3994 HD21 LEU A 383      61.430  67.910  88.417  1.00  0.00           H  
ATOM   3995 HD22 LEU A 383      60.551  68.727  89.525  1.00  0.00           H  
ATOM   3996 HD23 LEU A 383      61.107  67.229  89.867  1.00  0.00           H  
ATOM   3997  N   GLY A 384      59.559  65.601  85.046  1.00  0.00           N  
ATOM   3998  CA  GLY A 384      59.487  66.161  83.700  1.00  0.00           C  
ATOM   3999  C   GLY A 384      58.280  65.803  82.848  1.00  0.00           C  
ATOM   4000  O   GLY A 384      57.182  66.335  83.043  1.00  0.00           O  
ATOM   4001  H   GLY A 384      60.417  65.154  85.434  1.00  0.00           H  
ATOM   4002  HA2 GLY A 384      59.550  67.194  83.769  1.00  0.00           H  
ATOM   4003  HA3 GLY A 384      60.347  65.894  83.186  1.00  0.00           H  
ATOM   4004  N   THR A 385      58.478  64.918  81.879  1.00  0.00           N  
ATOM   4005  CA  THR A 385      57.378  64.496  81.018  1.00  0.00           C  
ATOM   4006  C   THR A 385      57.024  63.023  81.298  1.00  0.00           C  
ATOM   4007  O   THR A 385      57.591  62.109  80.704  1.00  0.00           O  
ATOM   4008  CB  THR A 385      57.742  64.708  79.518  1.00  0.00           C  
ATOM   4009  OG1 THR A 385      57.957  66.106  79.265  1.00  0.00           O  
ATOM   4010  CG2 THR A 385      56.621  64.227  78.626  1.00  0.00           C  
ATOM   4011  H   THR A 385      59.444  64.567  81.791  1.00  0.00           H  
ATOM   4012  HA  THR A 385      56.572  65.052  81.227  1.00  0.00           H  
ATOM   4013  HB  THR A 385      58.609  64.210  79.324  1.00  0.00           H  
ATOM   4014 HG21 THR A 385      56.993  63.888  77.757  1.00  0.00           H  
ATOM   4015 HG22 THR A 385      56.117  63.483  79.075  1.00  0.00           H  
ATOM   4016 HG23 THR A 385      55.985  64.980  78.435  1.00  0.00           H  
ATOM   4017  HG1 THR A 385      58.796  66.417  79.722  1.00  0.00           H  
ATOM   4018  N   HIE A 386      56.081  62.807  82.213  1.00  0.00           N  
ATOM   4019  CA  HIE A 386      55.671  61.461  82.603  1.00  0.00           C  
ATOM   4020  C   HIE A 386      55.228  60.592  81.430  1.00  0.00           C  
ATOM   4021  O   HIE A 386      55.257  59.362  81.524  1.00  0.00           O  
ATOM   4022  CB  HIE A 386      54.494  61.510  83.575  1.00  0.00           C  
ATOM   4023  CG  HIE A 386      54.674  62.444  84.726  1.00  0.00           C  
ATOM   4024  ND1 HIE A 386      55.839  63.162  84.919  1.00  0.00           N  
ATOM   4025  CD2 HIE A 386      53.867  62.756  85.769  1.00  0.00           C  
ATOM   4026  CE1 HIE A 386      55.742  63.868  86.027  1.00  0.00           C  
ATOM   4027  NE2 HIE A 386      54.555  63.642  86.565  1.00  0.00           N  
ATOM   4028  H   HIE A 386      55.667  63.671  82.621  1.00  0.00           H  
ATOM   4029  HA  HIE A 386      56.462  61.005  83.052  1.00  0.00           H  
ATOM   4030  HB2 HIE A 386      53.663  61.787  83.069  1.00  0.00           H  
ATOM   4031  HB3 HIE A 386      54.335  60.582  83.943  1.00  0.00           H  
ATOM   4032  HD2 HIE A 386      52.948  62.409  85.931  1.00  0.00           H  
ATOM   4033  HE1 HIE A 386      56.442  64.471  86.400  1.00  0.00           H  
ATOM   4034  HE2 HIE A 386      54.212  64.050  87.412  1.00  0.00           H  
ATOM   4035  N   THR A 387      54.797  61.224  80.339  1.00  0.00           N  
ATOM   4036  CA  THR A 387      54.289  60.483  79.183  1.00  0.00           C  
ATOM   4037  C   THR A 387      54.915  60.861  77.860  1.00  0.00           C  
ATOM   4038  O   THR A 387      55.344  61.992  77.677  1.00  0.00           O  
ATOM   4039  CB  THR A 387      52.773  60.691  79.020  1.00  0.00           C  
ATOM   4040  OG1 THR A 387      52.095  60.250  80.201  1.00  0.00           O  
ATOM   4041  CG2 THR A 387      52.255  59.912  77.829  1.00  0.00           C  
ATOM   4042  H   THR A 387      54.851  62.256  80.379  1.00  0.00           H  
ATOM   4043  HA  THR A 387      54.461  59.487  79.349  1.00  0.00           H  
ATOM   4044  HB  THR A 387      52.589  61.688  78.900  1.00  0.00           H  
ATOM   4045 HG21 THR A 387      52.961  59.280  77.499  1.00  0.00           H  
ATOM   4046 HG22 THR A 387      51.442  59.384  78.091  1.00  0.00           H  
ATOM   4047 HG23 THR A 387      52.009  60.542  77.087  1.00  0.00           H  
ATOM   4048  HG1 THR A 387      52.729  59.756  80.806  1.00  0.00           H  
ATOM   4049  N   LYS A 388      54.942  59.910  76.931  1.00  0.00           N  
ATOM   4050  CA  LYS A 388      55.490  60.149  75.601  1.00  0.00           C  
ATOM   4051  C   LYS A 388      55.019  59.052  74.653  1.00  0.00           C  
ATOM   4052  O   LYS A 388      55.283  57.870  74.875  1.00  0.00           O  
ATOM   4053  CB  LYS A 388      57.015  60.178  75.649  1.00  0.00           C  
ATOM   4054  CG  LYS A 388      57.664  60.854  74.457  1.00  0.00           C  
ATOM   4055  CD  LYS A 388      59.150  61.018  74.706  1.00  0.00           C  
ATOM   4056  CE  LYS A 388      59.769  61.995  73.733  1.00  0.00           C  
ATOM   4057  NZ  LYS A 388      59.583  61.566  72.325  1.00  0.00           N  
ATOM   4058  H   LYS A 388      54.545  58.997  77.231  1.00  0.00           H  
ATOM   4059  HA  LYS A 388      55.157  61.031  75.264  1.00  0.00           H  
ATOM   4060  HB2 LYS A 388      57.292  60.666  76.477  1.00  0.00           H  
ATOM   4061  HB3 LYS A 388      57.344  59.234  75.694  1.00  0.00           H  
ATOM   4062  HG2 LYS A 388      57.531  60.290  73.649  1.00  0.00           H  
ATOM   4063  HG3 LYS A 388      57.256  61.751  74.326  1.00  0.00           H  
ATOM   4064  HD2 LYS A 388      59.286  61.359  75.632  1.00  0.00           H  
ATOM   4065  HD3 LYS A 388      59.595  60.134  74.598  1.00  0.00           H  
ATOM   4066  HE2 LYS A 388      59.346  62.898  73.861  1.00  0.00           H  
ATOM   4067  HE3 LYS A 388      60.753  62.072  73.926  1.00  0.00           H  
ATOM   4068  HZ1 LYS A 388      58.988  62.217  71.853  1.00  0.00           H  
ATOM   4069  HZ2 LYS A 388      60.471  61.534  71.866  1.00  0.00           H  
ATOM   4070  HZ3 LYS A 388      59.165  60.658  72.305  1.00  0.00           H  
ATOM   4071  N   VAL A 389      54.310  59.459  73.603  1.00  0.00           N  
ATOM   4072  CA  VAL A 389      53.771  58.550  72.594  1.00  0.00           C  
ATOM   4073  C   VAL A 389      54.861  57.884  71.753  1.00  0.00           C  
ATOM   4074  O   VAL A 389      55.852  58.514  71.386  1.00  0.00           O  
ATOM   4075  CB  VAL A 389      52.837  59.311  71.646  1.00  0.00           C  
ATOM   4076  CG1 VAL A 389      52.186  58.350  70.678  1.00  0.00           C  
ATOM   4077  CG2 VAL A 389      51.800  60.075  72.450  1.00  0.00           C  
ATOM   4078  H   VAL A 389      54.169  60.499  73.561  1.00  0.00           H  
ATOM   4079  HA  VAL A 389      53.260  57.818  73.073  1.00  0.00           H  
ATOM   4080  HB  VAL A 389      53.394  59.937  71.109  1.00  0.00           H  
ATOM   4081 HG11 VAL A 389      52.033  57.468  71.127  1.00  0.00           H  
ATOM   4082 HG12 VAL A 389      51.307  58.720  70.372  1.00  0.00           H  
ATOM   4083 HG13 VAL A 389      52.780  58.215  69.883  1.00  0.00           H  
ATOM   4084 HG21 VAL A 389      51.168  60.534  71.825  1.00  0.00           H  
ATOM   4085 HG22 VAL A 389      51.294  59.436  73.030  1.00  0.00           H  
ATOM   4086 HG23 VAL A 389      52.259  60.756  73.022  1.00  0.00           H  
ATOM   4087  N   MET A 390      54.679  56.608  71.436  1.00  0.00           N  
ATOM   4088  CA  MET A 390      55.669  55.911  70.636  1.00  0.00           C  
ATOM   4089  C   MET A 390      55.504  56.148  69.147  1.00  0.00           C  
ATOM   4090  O   MET A 390      54.393  56.100  68.631  1.00  0.00           O  
ATOM   4091  CB  MET A 390      55.632  54.416  70.935  1.00  0.00           C  
ATOM   4092  CG  MET A 390      56.259  54.066  72.276  1.00  0.00           C  
ATOM   4093  SD  MET A 390      56.520  52.302  72.548  1.00  0.00           S  
ATOM   4094  CE  MET A 390      54.848  51.749  72.599  1.00  0.00           C  
ATOM   4095  H   MET A 390      53.814  56.181  71.792  1.00  0.00           H  
ATOM   4096  HA  MET A 390      56.588  56.250  70.906  1.00  0.00           H  
ATOM   4097  HB2 MET A 390      54.677  54.105  70.940  1.00  0.00           H  
ATOM   4098  HB3 MET A 390      56.129  53.924  70.214  1.00  0.00           H  
ATOM   4099  HG2 MET A 390      57.152  54.584  72.359  1.00  0.00           H  
ATOM   4100  HG3 MET A 390      55.666  54.466  73.024  1.00  0.00           H  
ATOM   4101  HE1 MET A 390      54.295  52.243  71.920  1.00  0.00           H  
ATOM   4102  HE2 MET A 390      54.798  50.765  72.397  1.00  0.00           H  
ATOM   4103  HE3 MET A 390      54.454  51.909  73.511  1.00  0.00           H  
ATOM   4104  N   ASN A 391      56.619  56.410  68.467  1.00  0.00           N  
ATOM   4105  CA  ASN A 391      56.630  56.663  67.026  1.00  0.00           C  
ATOM   4106  C   ASN A 391      57.558  55.681  66.346  1.00  0.00           C  
ATOM   4107  O   ASN A 391      58.079  54.753  66.957  1.00  0.00           O  
ATOM   4108  CB  ASN A 391      57.211  58.039  66.699  1.00  0.00           C  
ATOM   4109  CG  ASN A 391      56.590  59.153  67.489  1.00  0.00           C  
ATOM   4110  H   ASN A 391      57.486  56.419  69.051  1.00  0.00           H  
ATOM   4111  HA  ASN A 391      55.704  56.482  66.690  1.00  0.00           H  
ATOM   4112  HB2 ASN A 391      58.194  58.014  66.889  1.00  0.00           H  
ATOM   4113  HB3 ASN A 391      57.067  58.213  65.723  1.00  0.00           H  
ATOM   4114  OD1 ASN A 391      55.379  59.382  67.432  1.00  0.00           O  
ATOM   4115  ND2 ASN A 391      57.425  59.877  68.228  1.00  0.00           N  
ATOM   4116 HD21 ASN A 391      58.403  59.673  68.233  1.00  0.00           H  
ATOM   4117 HD22 ASN A 391      57.072  60.633  68.784  1.00  0.00           H  
ATOM   4118  N   MET A 392      57.766  55.928  65.060  1.00  0.00           N  
ATOM   4119  CA  MET A 392      58.689  55.164  64.237  1.00  0.00           C  
ATOM   4120  C   MET A 392      59.563  56.240  63.613  1.00  0.00           C  
ATOM   4121  O   MET A 392      60.567  55.961  62.960  1.00  0.00           O  
ATOM   4122  CB  MET A 392      57.959  54.368  63.151  1.00  0.00           C  
ATOM   4123  CG  MET A 392      57.230  53.149  63.684  1.00  0.00           C  
ATOM   4124  SD  MET A 392      56.598  52.065  62.403  1.00  0.00           S  
ATOM   4125  CE  MET A 392      55.515  53.210  61.556  1.00  0.00           C  
ATOM   4126  H   MET A 392      57.201  56.731  64.683  1.00  0.00           H  
ATOM   4127  HA  MET A 392      59.250  54.615  64.821  1.00  0.00           H  
ATOM   4128  HB2 MET A 392      57.290  54.970  62.701  1.00  0.00           H  
ATOM   4129  HB3 MET A 392      58.629  54.066  62.464  1.00  0.00           H  
ATOM   4130  HG2 MET A 392      57.871  52.639  64.313  1.00  0.00           H  
ATOM   4131  HG3 MET A 392      56.467  53.472  64.301  1.00  0.00           H  
ATOM   4132  HE1 MET A 392      54.750  53.454  62.154  1.00  0.00           H  
ATOM   4133  HE2 MET A 392      56.023  54.038  61.314  1.00  0.00           H  
ATOM   4134  HE3 MET A 392      55.160  52.784  60.722  1.00  0.00           H  
ATOM   4135  N   GLU A 393      59.164  57.485  63.858  1.00  0.00           N  
ATOM   4136  CA  GLU A 393      59.861  58.656  63.349  1.00  0.00           C  
ATOM   4137  C   GLU A 393      61.105  58.957  64.185  1.00  0.00           C  
ATOM   4138  O   GLU A 393      62.183  59.193  63.637  1.00  0.00           O  
ATOM   4139  CB  GLU A 393      58.918  59.866  63.361  1.00  0.00           C  
ATOM   4140  CG  GLU A 393      58.507  60.318  64.756  1.00  0.00           C  
ATOM   4141  CD  GLU A 393      57.511  61.467  64.751  1.00  0.00           C  
ATOM   4142  OE1 GLU A 393      57.777  62.503  64.101  1.00  0.00           O  
ATOM   4143  OE2 GLU A 393      56.461  61.339  65.414  1.00  0.00           O  
ATOM   4144  H   GLU A 393      58.302  57.548  64.451  1.00  0.00           H  
ATOM   4145  HA  GLU A 393      60.133  58.502  62.392  1.00  0.00           H  
ATOM   4146  HB2 GLU A 393      59.389  60.615  62.931  1.00  0.00           H  
ATOM   4147  HB3 GLU A 393      58.101  59.613  62.877  1.00  0.00           H  
ATOM   4148  HG2 GLU A 393      58.080  59.557  65.213  1.00  0.00           H  
ATOM   4149  HG3 GLU A 393      59.313  60.627  65.231  1.00  0.00           H  
ATOM   4150  N   GLU A 394      60.954  58.942  65.509  1.00  0.00           N  
ATOM   4151  CA  GLU A 394      62.067  59.225  66.416  1.00  0.00           C  
ATOM   4152  C   GLU A 394      63.382  58.549  66.037  1.00  0.00           C  
ATOM   4153  O   GLU A 394      64.416  59.209  65.923  1.00  0.00           O  
ATOM   4154  CB  GLU A 394      61.709  58.836  67.858  1.00  0.00           C  
ATOM   4155  CG  GLU A 394      60.713  59.765  68.543  1.00  0.00           C  
ATOM   4156  CD  GLU A 394      60.553  59.459  70.025  1.00  0.00           C  
ATOM   4157  OE1 GLU A 394      60.021  58.381  70.368  1.00  0.00           O  
ATOM   4158  OE2 GLU A 394      60.974  60.297  70.849  1.00  0.00           O  
ATOM   4159  H   GLU A 394      59.995  58.716  65.835  1.00  0.00           H  
ATOM   4160  HA  GLU A 394      62.212  60.236  66.463  1.00  0.00           H  
ATOM   4161  HB2 GLU A 394      61.307  57.935  67.832  1.00  0.00           H  
ATOM   4162  HB3 GLU A 394      62.541  58.850  68.386  1.00  0.00           H  
ATOM   4163  HG2 GLU A 394      61.046  60.684  68.465  1.00  0.00           H  
ATOM   4164  HG3 GLU A 394      59.836  59.644  68.120  1.00  0.00           H  
ATOM   4165  N   SER A 395      63.342  57.233  65.850  1.00  0.00           N  
ATOM   4166  CA  SER A 395      64.541  56.480  65.504  1.00  0.00           C  
ATOM   4167  C   SER A 395      64.689  56.230  64.007  1.00  0.00           C  
ATOM   4168  O   SER A 395      63.831  55.601  63.382  1.00  0.00           O  
ATOM   4169  CB  SER A 395      64.554  55.148  66.262  1.00  0.00           C  
ATOM   4170  OG  SER A 395      64.564  55.367  67.665  1.00  0.00           O  
ATOM   4171  H   SER A 395      62.407  56.802  65.969  1.00  0.00           H  
ATOM   4172  HA  SER A 395      65.347  57.019  65.808  1.00  0.00           H  
ATOM   4173  HB2 SER A 395      63.739  54.634  66.020  1.00  0.00           H  
ATOM   4174  HB3 SER A 395      65.372  54.643  66.007  1.00  0.00           H  
ATOM   4175  HG  SER A 395      63.637  55.269  68.023  1.00  0.00           H  
ATOM   4176  N   THR A 396      65.789  56.732  63.445  1.00  0.00           N  
ATOM   4177  CA  THR A 396      66.090  56.576  62.023  1.00  0.00           C  
ATOM   4178  C   THR A 396      65.885  55.116  61.652  1.00  0.00           C  
ATOM   4179  O   THR A 396      65.397  54.794  60.564  1.00  0.00           O  
ATOM   4180  CB  THR A 396      67.533  57.000  61.736  1.00  0.00           C  
ATOM   4181  OG1 THR A 396      67.684  58.400  62.147  1.00  0.00           O  
ATOM   4182  CG2 THR A 396      67.970  56.807  60.261  1.00  0.00           C  
ATOM   4183  H   THR A 396      66.414  57.244  64.106  1.00  0.00           H  
ATOM   4184  HA  THR A 396      65.448  57.130  61.500  1.00  0.00           H  
ATOM   4185  HB  THR A 396      68.167  56.451  62.301  1.00  0.00           H  
ATOM   4186 HG21 THR A 396      68.870  57.219  60.132  1.00  0.00           H  
ATOM   4187 HG22 THR A 396      68.011  55.831  60.058  1.00  0.00           H  
ATOM   4188 HG23 THR A 396      67.305  57.251  59.664  1.00  0.00           H  
ATOM   4189  HG1 THR A 396      66.854  58.699  62.619  1.00  0.00           H  
ATOM   4190  N   ASN A 397      66.268  54.236  62.570  1.00  0.00           N  
ATOM   4191  CA  ASN A 397      66.095  52.814  62.358  1.00  0.00           C  
ATOM   4192  C   ASN A 397      64.586  52.609  62.255  1.00  0.00           C  
ATOM   4193  O   ASN A 397      63.847  52.963  63.177  1.00  0.00           O  
ATOM   4194  CB  ASN A 397      66.661  52.036  63.541  1.00  0.00           C  
ATOM   4195  CG  ASN A 397      68.143  52.255  63.776  1.00  0.00           C  
ATOM   4196  H   ASN A 397      66.688  54.648  63.423  1.00  0.00           H  
ATOM   4197  HA  ASN A 397      66.475  52.593  61.475  1.00  0.00           H  
ATOM   4198  HB2 ASN A 397      66.165  52.312  64.368  1.00  0.00           H  
ATOM   4199  HB3 ASN A 397      66.507  51.058  63.379  1.00  0.00           H  
ATOM   4200  OD1 ASN A 397      68.790  53.012  63.040  1.00  0.00           O  
ATOM   4201  ND2 ASN A 397      68.681  51.613  64.807  1.00  0.00           N  
ATOM   4202 HD21 ASN A 397      68.110  51.018  65.376  1.00  0.00           H  
ATOM   4203 HD22 ASN A 397      69.651  51.722  65.016  1.00  0.00           H  
ATOM   4204  N   GLY A 398      64.130  52.077  61.122  1.00  0.00           N  
ATOM   4205  CA  GLY A 398      62.706  51.820  60.917  1.00  0.00           C  
ATOM   4206  C   GLY A 398      62.252  50.909  62.048  1.00  0.00           C  
ATOM   4207  O   GLY A 398      62.274  49.685  61.902  1.00  0.00           O  
ATOM   4208  H   GLY A 398      64.858  51.866  60.415  1.00  0.00           H  
ATOM   4209  HA2 GLY A 398      62.203  52.673  60.954  1.00  0.00           H  
ATOM   4210  HA3 GLY A 398      62.570  51.365  60.048  1.00  0.00           H  
ATOM   4211  N   SER A 399      61.855  51.507  63.171  1.00  0.00           N  
ATOM   4212  CA  SER A 399      61.423  50.746  64.342  1.00  0.00           C  
ATOM   4213  C   SER A 399      60.538  51.595  65.252  1.00  0.00           C  
ATOM   4214  O   SER A 399      60.676  52.817  65.313  1.00  0.00           O  
ATOM   4215  CB  SER A 399      62.651  50.246  65.116  1.00  0.00           C  
ATOM   4216  OG  SER A 399      63.463  51.306  65.573  1.00  0.00           O  
ATOM   4217  H   SER A 399      61.879  52.546  63.142  1.00  0.00           H  
ATOM   4218  HA  SER A 399      60.876  49.964  64.022  1.00  0.00           H  
ATOM   4219  HB2 SER A 399      62.336  49.713  65.901  1.00  0.00           H  
ATOM   4220  HB3 SER A 399      63.189  49.659  64.511  1.00  0.00           H  
ATOM   4221  HG  SER A 399      63.679  51.917  64.811  1.00  0.00           H  
ATOM   4222  N   LEU A 400      59.628  50.940  65.962  1.00  0.00           N  
ATOM   4223  CA  LEU A 400      58.729  51.653  66.860  1.00  0.00           C  
ATOM   4224  C   LEU A 400      59.418  51.829  68.216  1.00  0.00           C  
ATOM   4225  O   LEU A 400      59.835  50.848  68.833  1.00  0.00           O  
ATOM   4226  CB  LEU A 400      57.435  50.862  67.029  1.00  0.00           C  
ATOM   4227  CG  LEU A 400      56.315  51.633  67.713  1.00  0.00           C  
ATOM   4228  CD1 LEU A 400      55.780  52.660  66.755  1.00  0.00           C  
ATOM   4229  CD2 LEU A 400      55.206  50.689  68.106  1.00  0.00           C  
ATOM   4230  H   LEU A 400      59.614  49.917  65.826  1.00  0.00           H  
ATOM   4231  HA  LEU A 400      58.545  52.558  66.482  1.00  0.00           H  
ATOM   4232  HB2 LEU A 400      57.115  50.604  66.129  1.00  0.00           H  
ATOM   4233  HB3 LEU A 400      57.633  50.066  67.581  1.00  0.00           H  
ATOM   4234  HG  LEU A 400      56.679  52.082  68.523  1.00  0.00           H  
ATOM   4235 HD11 LEU A 400      55.424  52.210  65.932  1.00  0.00           H  
ATOM   4236 HD12 LEU A 400      55.039  53.180  67.187  1.00  0.00           H  
ATOM   4237 HD13 LEU A 400      56.510  53.295  66.488  1.00  0.00           H  
ATOM   4238 HD21 LEU A 400      55.557  49.994  68.738  1.00  0.00           H  
ATOM   4239 HD22 LEU A 400      54.468  51.198  68.557  1.00  0.00           H  
ATOM   4240 HD23 LEU A 400      54.839  50.235  67.290  1.00  0.00           H  
ATOM   4241  N   ALA A 401      59.539  53.073  68.675  1.00  0.00           N  
ATOM   4242  CA  ALA A 401      60.199  53.359  69.948  1.00  0.00           C  
ATOM   4243  C   ALA A 401      59.658  54.580  70.699  1.00  0.00           C  
ATOM   4244  O   ALA A 401      58.623  55.131  70.357  1.00  0.00           O  
ATOM   4245  CB  ALA A 401      61.698  53.515  69.724  1.00  0.00           C  
ATOM   4246  H   ALA A 401      59.133  53.806  68.064  1.00  0.00           H  
ATOM   4247  HA  ALA A 401      60.098  52.542  70.555  1.00  0.00           H  
ATOM   4248  HB1 ALA A 401      61.978  52.959  68.942  1.00  0.00           H  
ATOM   4249  HB2 ALA A 401      61.910  54.475  69.543  1.00  0.00           H  
ATOM   4250  HB3 ALA A 401      62.190  53.214  70.540  1.00  0.00           H  
ATOM   4251  N   ALA A 402      60.371  54.979  71.743  1.00  0.00           N  
ATOM   4252  CA  ALA A 402      59.999  56.128  72.569  1.00  0.00           C  
ATOM   4253  C   ALA A 402      61.177  56.429  73.491  1.00  0.00           C  
ATOM   4254  O   ALA A 402      61.571  55.607  74.324  1.00  0.00           O  
ATOM   4255  CB  ALA A 402      58.747  55.824  73.390  1.00  0.00           C  
ATOM   4256  H   ALA A 402      61.225  54.403  71.929  1.00  0.00           H  
ATOM   4257  HA  ALA A 402      59.845  56.913  71.980  1.00  0.00           H  
ATOM   4258  HB1 ALA A 402      58.952  55.105  74.053  1.00  0.00           H  
ATOM   4259  HB2 ALA A 402      58.458  56.650  73.871  1.00  0.00           H  
ATOM   4260  HB3 ALA A 402      58.017  55.519  72.780  1.00  0.00           H  
ATOM   4261  N   GLU A 403      61.752  57.608  73.324  1.00  0.00           N  
ATOM   4262  CA  GLU A 403      62.890  57.970  74.131  1.00  0.00           C  
ATOM   4263  C   GLU A 403      62.529  59.124  75.019  1.00  0.00           C  
ATOM   4264  O   GLU A 403      62.013  60.137  74.560  1.00  0.00           O  
ATOM   4265  CB  GLU A 403      64.082  58.357  73.257  1.00  0.00           C  
ATOM   4266  CG  GLU A 403      65.375  58.477  74.038  1.00  0.00           C  
ATOM   4267  CD  GLU A 403      66.549  58.885  73.179  1.00  0.00           C  
ATOM   4268  OE1 GLU A 403      66.772  58.244  72.132  1.00  0.00           O  
ATOM   4269  OE2 GLU A 403      67.261  59.840  73.554  1.00  0.00           O  
ATOM   4270  H   GLU A 403      61.332  58.209  72.602  1.00  0.00           H  
ATOM   4271  HA  GLU A 403      63.176  57.184  74.691  1.00  0.00           H  
ATOM   4272  HB2 GLU A 403      64.201  57.652  72.585  1.00  0.00           H  
ATOM   4273  HB3 GLU A 403      63.890  59.232  72.858  1.00  0.00           H  
ATOM   4274  HG2 GLU A 403      65.256  59.169  74.729  1.00  0.00           H  
ATOM   4275  HG3 GLU A 403      65.584  57.598  74.430  1.00  0.00           H  
ATOM   4276  N   PHE A 404      62.790  58.951  76.306  1.00  0.00           N  
ATOM   4277  CA  PHE A 404      62.516  59.991  77.264  1.00  0.00           C  
ATOM   4278  C   PHE A 404      63.803  60.693  77.591  1.00  0.00           C  
ATOM   4279  O   PHE A 404      64.877  60.089  77.699  1.00  0.00           O  
ATOM   4280  CB  PHE A 404      61.921  59.430  78.555  1.00  0.00           C  
ATOM   4281  CG  PHE A 404      60.633  58.707  78.357  1.00  0.00           C  
ATOM   4282  CD1 PHE A 404      60.612  57.455  77.753  1.00  0.00           C  
ATOM   4283  CD2 PHE A 404      59.432  59.301  78.721  1.00  0.00           C  
ATOM   4284  CE1 PHE A 404      59.399  56.805  77.511  1.00  0.00           C  
ATOM   4285  CE2 PHE A 404      58.228  58.672  78.488  1.00  0.00           C  
ATOM   4286  CZ  PHE A 404      58.203  57.419  77.880  1.00  0.00           C  
ATOM   4287  H   PHE A 404      63.196  58.028  76.549  1.00  0.00           H  
ATOM   4288  HA  PHE A 404      61.922  60.660  76.814  1.00  0.00           H  
ATOM   4289  HB2 PHE A 404      62.578  58.797  78.938  1.00  0.00           H  
ATOM   4290  HB3 PHE A 404      61.760  60.191  79.167  1.00  0.00           H  
ATOM   4291  HD1 PHE A 404      61.461  57.013  77.490  1.00  0.00           H  
ATOM   4292  HD2 PHE A 404      59.445  60.203  79.162  1.00  0.00           H  
ATOM   4293  HE1 PHE A 404      59.397  55.904  77.073  1.00  0.00           H  
ATOM   4294  HE2 PHE A 404      57.360  59.121  78.757  1.00  0.00           H  
ATOM   4295  HZ  PHE A 404      57.335  56.959  77.708  1.00  0.00           H  
ATOM   4296  N   ARG A 405      63.664  61.997  77.725  1.00  0.00           N  
ATOM   4297  CA  ARG A 405      64.740  62.894  78.089  1.00  0.00           C  
ATOM   4298  C   ARG A 405      63.955  63.807  79.008  1.00  0.00           C  
ATOM   4299  O   ARG A 405      62.720  63.804  78.972  1.00  0.00           O  
ATOM   4300  CB  ARG A 405      65.243  63.608  76.847  1.00  0.00           C  
ATOM   4301  CG  ARG A 405      65.820  62.625  75.843  1.00  0.00           C  
ATOM   4302  CD  ARG A 405      66.020  63.257  74.492  1.00  0.00           C  
ATOM   4303  NE  ARG A 405      66.510  62.303  73.502  1.00  0.00           N  
ATOM   4304  CZ  ARG A 405      66.112  62.286  72.229  1.00  0.00           C  
ATOM   4305  NH1 ARG A 405      65.223  63.178  71.800  1.00  0.00           N  
ATOM   4306  NH2 ARG A 405      66.598  61.378  71.382  1.00  0.00           N  
ATOM   4307  H   ARG A 405      62.679  62.340  77.540  1.00  0.00           H  
ATOM   4308  HA  ARG A 405      65.398  62.418  78.606  1.00  0.00           H  
ATOM   4309  HB2 ARG A 405      64.486  64.073  76.421  1.00  0.00           H  
ATOM   4310  HB3 ARG A 405      65.958  64.233  77.109  1.00  0.00           H  
ATOM   4311  HG2 ARG A 405      66.704  62.297  76.174  1.00  0.00           H  
ATOM   4312  HG3 ARG A 405      65.194  61.852  75.742  1.00  0.00           H  
ATOM   4313  HD2 ARG A 405      65.145  63.627  74.183  1.00  0.00           H  
ATOM   4314  HD3 ARG A 405      66.683  63.999  74.586  1.00  0.00           H  
ATOM   4315  HE  ARG A 405      67.184  61.621  73.794  1.00  0.00           H  
ATOM   4316 HH11 ARG A 405      64.859  63.877  72.407  1.00  0.00           H  
ATOM   4317 HH12 ARG A 405      64.913  63.145  70.841  1.00  0.00           H  
ATOM   4318 HH21 ARG A 405      67.281  60.722  71.713  1.00  0.00           H  
ATOM   4319 HH22 ARG A 405      66.288  61.354  70.439  1.00  0.00           H  
ATOM   4320  N   HID A 406      64.632  64.552  79.856  1.00  0.00           N  
ATOM   4321  CA  HID A 406      63.921  65.439  80.763  1.00  0.00           C  
ATOM   4322  C   HID A 406      63.305  64.688  81.956  1.00  0.00           C  
ATOM   4323  O   HID A 406      62.456  65.251  82.654  1.00  0.00           O  
ATOM   4324  CB  HID A 406      62.835  66.224  80.005  1.00  0.00           C  
ATOM   4325  CG  HID A 406      63.249  66.628  78.622  1.00  0.00           C  
ATOM   4326  H   HID A 406      65.655  64.458  79.824  1.00  0.00           H  
ATOM   4327  HA  HID A 406      64.575  66.118  81.131  1.00  0.00           H  
ATOM   4328  HB2 HID A 406      62.012  65.654  79.937  1.00  0.00           H  
ATOM   4329  HB3 HID A 406      62.614  67.053  80.525  1.00  0.00           H  
ATOM   4330  ND1 HID A 406      64.463  67.225  78.355  1.00  0.00           N  
ATOM   4331  CD2 HID A 406      62.648  66.446  77.423  1.00  0.00           C  
ATOM   4332  CE1 HID A 406      64.595  67.388  77.050  1.00  0.00           C  
ATOM   4333  NE2 HID A 406      63.508  66.923  76.463  1.00  0.00           N  
ATOM   4334  HD1 HID A 406      65.137  67.492  79.044  1.00  0.00           H  
ATOM   4335  HD2 HID A 406      61.751  66.043  77.264  1.00  0.00           H  
ATOM   4336  HE1 HID A 406      65.379  67.793  76.589  1.00  0.00           H  
ATOM   4337  N   LEU A 407      63.702  63.433  82.198  1.00  0.00           N  
ATOM   4338  CA  LEU A 407      62.714  62.611  83.062  1.00  0.00           C  
ATOM   4339  C   LEU A 407      63.516  63.114  84.243  1.00  0.00           C  
ATOM   4340  O   LEU A 407      64.705  63.389  84.117  1.00  0.00           O  
ATOM   4341  CB  LEU A 407      62.935  61.117  82.921  1.00  0.00           C  
ATOM   4342  CG  LEU A 407      61.933  60.326  82.102  1.00  0.00           C  
ATOM   4343  CD1 LEU A 407      62.466  58.932  81.912  1.00  0.00           C  
ATOM   4344  CD2 LEU A 407      60.583  60.308  82.806  1.00  0.00           C  
ATOM   4345  H   LEU A 407      64.540  63.100  81.848  1.00  0.00           H  
ATOM   4346  HA  LEU A 407      61.916  63.059  83.024  1.00  0.00           H  
ATOM   4347  HB2 LEU A 407      63.839  60.978  82.501  1.00  0.00           H  
ATOM   4348  HB3 LEU A 407      62.947  60.719  83.844  1.00  0.00           H  
ATOM   4349  HG  LEU A 407      61.815  60.765  81.218  1.00  0.00           H  
ATOM   4350 HD11 LEU A 407      62.598  58.491  82.803  1.00  0.00           H  
ATOM   4351 HD12 LEU A 407      61.819  58.388  81.372  1.00  0.00           H  
ATOM   4352 HD13 LEU A 407      63.346  58.964  81.431  1.00  0.00           H  
ATOM   4353 HD21 LEU A 407      60.251  61.245  82.916  1.00  0.00           H  
ATOM   4354 HD22 LEU A 407      59.928  59.785  82.260  1.00  0.00           H  
ATOM   4355 HD23 LEU A 407      60.681  59.882  83.706  1.00  0.00           H  
ATOM   4356  N   GLN A 408      62.899  63.208  85.405  1.00  0.00           N  
ATOM   4357  CA  GLN A 408      63.636  63.764  86.513  1.00  0.00           C  
ATOM   4358  C   GLN A 408      63.042  63.387  87.866  1.00  0.00           C  
ATOM   4359  O   GLN A 408      61.830  63.395  88.050  1.00  0.00           O  
ATOM   4360  CB  GLN A 408      63.637  65.261  86.281  1.00  0.00           C  
ATOM   4361  CG  GLN A 408      64.374  66.130  87.229  1.00  0.00           C  
ATOM   4362  CD  GLN A 408      64.192  67.566  86.818  1.00  0.00           C  
ATOM   4363  H   GLN A 408      61.939  62.880  85.441  1.00  0.00           H  
ATOM   4364  HA  GLN A 408      64.582  63.395  86.484  1.00  0.00           H  
ATOM   4365  HB2 GLN A 408      64.003  65.434  85.335  1.00  0.00           H  
ATOM   4366  HB3 GLN A 408      62.658  65.576  86.250  1.00  0.00           H  
ATOM   4367  HG2 GLN A 408      64.009  66.016  88.142  1.00  0.00           H  
ATOM   4368  HG3 GLN A 408      65.340  65.914  87.201  1.00  0.00           H  
ATOM   4369  OE1 GLN A 408      64.601  67.961  85.725  1.00  0.00           O  
ATOM   4370  NE2 GLN A 408      63.544  68.350  87.669  1.00  0.00           N  
ATOM   4371 HE21 GLN A 408      63.394  69.338  87.467  1.00  0.00           H  
ATOM   4372 HE22 GLN A 408      63.192  67.949  88.539  1.00  0.00           H  
ATOM   4373  N   LEU A 409      63.901  63.054  88.818  1.00  0.00           N  
ATOM   4374  CA  LEU A 409      63.433  62.657  90.138  1.00  0.00           C  
ATOM   4375  C   LEU A 409      63.631  63.697  91.236  1.00  0.00           C  
ATOM   4376  O   LEU A 409      64.647  64.399  91.280  1.00  0.00           O  
ATOM   4377  CB  LEU A 409      64.122  61.350  90.551  1.00  0.00           C  
ATOM   4378  CG  LEU A 409      63.638  60.013  89.982  1.00  0.00           C  
ATOM   4379  CD1 LEU A 409      63.049  60.176  88.603  1.00  0.00           C  
ATOM   4380  CD2 LEU A 409      64.807  59.039  89.982  1.00  0.00           C  
ATOM   4381  H   LEU A 409      64.898  63.099  88.550  1.00  0.00           H  
ATOM   4382  HA  LEU A 409      62.432  62.450  90.075  1.00  0.00           H  
ATOM   4383  HB2 LEU A 409      65.103  61.436  90.310  1.00  0.00           H  
ATOM   4384  HB3 LEU A 409      64.062  61.282  91.559  1.00  0.00           H  
ATOM   4385  HG  LEU A 409      62.945  59.632  90.603  1.00  0.00           H  
ATOM   4386 HD11 LEU A 409      63.739  60.549  87.979  1.00  0.00           H  
ATOM   4387 HD12 LEU A 409      62.741  59.287  88.256  1.00  0.00           H  
ATOM   4388 HD13 LEU A 409      62.267  60.802  88.638  1.00  0.00           H  
ATOM   4389 HD21 LEU A 409      65.137  58.912  90.918  1.00  0.00           H  
ATOM   4390 HD22 LEU A 409      64.509  58.158  89.613  1.00  0.00           H  
ATOM   4391 HD23 LEU A 409      65.547  59.404  89.415  1.00  0.00           H  
ATOM   4392  N   LYS A 410      62.647  63.784  92.124  1.00  0.00           N  
ATOM   4393  CA  LYS A 410      62.711  64.699  93.260  1.00  0.00           C  
ATOM   4394  C   LYS A 410      62.123  63.961  94.464  1.00  0.00           C  
ATOM   4395  O   LYS A 410      61.199  63.159  94.298  1.00  0.00           O  
ATOM   4396  CB  LYS A 410      61.908  65.972  92.980  1.00  0.00           C  
ATOM   4397  CG  LYS A 410      62.017  66.997  94.088  1.00  0.00           C  
ATOM   4398  CD  LYS A 410      61.243  68.256  93.771  1.00  0.00           C  
ATOM   4399  CE  LYS A 410      61.459  69.339  94.835  1.00  0.00           C  
ATOM   4400  NZ  LYS A 410      62.879  69.815  94.920  1.00  0.00           N  
ATOM   4401  H   LYS A 410      61.840  63.154  91.943  1.00  0.00           H  
ATOM   4402  HA  LYS A 410      63.659  64.917  93.451  1.00  0.00           H  
ATOM   4403  HB2 LYS A 410      62.252  66.376  92.139  1.00  0.00           H  
ATOM   4404  HB3 LYS A 410      60.952  65.717  92.875  1.00  0.00           H  
ATOM   4405  HG2 LYS A 410      61.659  66.600  94.938  1.00  0.00           H  
ATOM   4406  HG3 LYS A 410      62.983  67.233  94.223  1.00  0.00           H  
ATOM   4407  HD2 LYS A 410      61.548  68.618  92.895  1.00  0.00           H  
ATOM   4408  HD3 LYS A 410      60.271  68.046  93.737  1.00  0.00           H  
ATOM   4409  HE2 LYS A 410      60.864  70.123  94.622  1.00  0.00           H  
ATOM   4410  HE3 LYS A 410      61.184  68.970  95.731  1.00  0.00           H  
ATOM   4411  HZ1 LYS A 410      63.269  69.842  94.002  1.00  0.00           H  
ATOM   4412  HZ2 LYS A 410      62.893  70.728  95.322  1.00  0.00           H  
ATOM   4413  HZ3 LYS A 410      63.400  69.185  95.491  1.00  0.00           H  
ATOM   4414  N   GLU A 411      62.663  64.202  95.660  1.00  0.00           N  
ATOM   4415  CA  GLU A 411      62.142  63.540  96.861  1.00  0.00           C  
ATOM   4416  C   GLU A 411      60.750  63.962  97.237  1.00  0.00           C  
ATOM   4417  O   GLU A 411      60.343  65.099  96.993  1.00  0.00           O  
ATOM   4418  CB  GLU A 411      62.984  63.817  98.094  1.00  0.00           C  
ATOM   4419  CG  GLU A 411      64.102  62.878  98.333  1.00  0.00           C  
ATOM   4420  CD  GLU A 411      64.209  62.551  99.790  1.00  0.00           C  
ATOM   4421  OE1 GLU A 411      63.310  61.848 100.306  1.00  0.00           O  
ATOM   4422  OE2 GLU A 411      65.178  63.009 100.421  1.00  0.00           O  
ATOM   4423  H   GLU A 411      63.447  64.868  95.666  1.00  0.00           H  
ATOM   4424  HA  GLU A 411      62.170  62.529  96.716  1.00  0.00           H  
ATOM   4425  HB2 GLU A 411      63.361  64.734  97.992  1.00  0.00           H  
ATOM   4426  HB3 GLU A 411      62.373  63.785  98.881  1.00  0.00           H  
ATOM   4427  HG2 GLU A 411      63.927  62.041  97.854  1.00  0.00           H  
ATOM   4428  HG3 GLU A 411      64.943  63.302  98.063  1.00  0.00           H  
ATOM   4429  N   GLN A 412      60.033  63.042  97.869  1.00  0.00           N  
ATOM   4430  CA  GLN A 412      58.694  63.323  98.338  1.00  0.00           C  
ATOM   4431  C   GLN A 412      58.872  63.558  99.840  1.00  0.00           C  
ATOM   4432  O   GLN A 412      58.340  62.821 100.675  1.00  0.00           O  
ATOM   4433  CB  GLN A 412      57.782  62.129  98.082  1.00  0.00           C  
ATOM   4434  CG  GLN A 412      56.308  62.442  98.255  1.00  0.00           C  
ATOM   4435  CD  GLN A 412      55.424  61.213  98.112  1.00  0.00           C  
ATOM   4436  OE1 GLN A 412      54.645  61.097  97.158  1.00  0.00           O  
ATOM   4437  NE2 GLN A 412      55.537  60.290  99.066  1.00  0.00           N  
ATOM   4438  H   GLN A 412      60.509  62.127  97.992  1.00  0.00           H  
ATOM   4439  HA  GLN A 412      58.390  64.167  97.939  1.00  0.00           H  
ATOM   4440  HB2 GLN A 412      57.925  61.809  97.144  1.00  0.00           H  
ATOM   4441  HB3 GLN A 412      58.022  61.396  98.722  1.00  0.00           H  
ATOM   4442  HG2 GLN A 412      56.164  62.830  99.166  1.00  0.00           H  
ATOM   4443  HG3 GLN A 412      56.036  63.110  97.562  1.00  0.00           H  
ATOM   4444 HE21 GLN A 412      54.968  59.449  99.044  1.00  0.00           H  
ATOM   4445 HE22 GLN A 412      56.205  60.442  99.818  1.00  0.00           H  
ATOM   4446  N   LYS A 413      59.667  64.579 100.162  1.00  0.00           N  
ATOM   4447  CA  LYS A 413      59.968  64.971 101.542  1.00  0.00           C  
ATOM   4448  C   LYS A 413      58.685  64.976 102.361  1.00  0.00           C  
ATOM   4449  O   LYS A 413      57.793  65.782 102.095  1.00  0.00           O  
ATOM   4450  CB  LYS A 413      60.552  66.385 101.564  1.00  0.00           C  
ATOM   4451  CG  LYS A 413      61.811  66.598 100.747  1.00  0.00           C  
ATOM   4452  CD  LYS A 413      62.998  65.897 101.372  1.00  0.00           C  
ATOM   4453  CE  LYS A 413      64.275  66.253 100.643  1.00  0.00           C  
ATOM   4454  NZ  LYS A 413      65.464  65.653 101.286  1.00  0.00           N  
ATOM   4455  H   LYS A 413      60.065  65.086  99.332  1.00  0.00           H  
ATOM   4456  HA  LYS A 413      60.602  64.304 101.936  1.00  0.00           H  
ATOM   4457  HB2 LYS A 413      59.845  67.018 101.225  1.00  0.00           H  
ATOM   4458  HB3 LYS A 413      60.753  66.622 102.523  1.00  0.00           H  
ATOM   4459  HG2 LYS A 413      61.668  66.235  99.825  1.00  0.00           H  
ATOM   4460  HG3 LYS A 413      62.004  67.578 100.692  1.00  0.00           H  
ATOM   4461  HD2 LYS A 413      63.081  66.184 102.319  1.00  0.00           H  
ATOM   4462  HD3 LYS A 413      62.862  64.915 101.315  1.00  0.00           H  
ATOM   4463  HE2 LYS A 413      64.211  65.926  99.694  1.00  0.00           H  
ATOM   4464  HE3 LYS A 413      64.375  67.254 100.629  1.00  0.00           H  
ATOM   4465  HZ1 LYS A 413      65.529  64.686 101.036  1.00  0.00           H  
ATOM   4466  HZ2 LYS A 413      66.289  66.131 100.980  1.00  0.00           H  
ATOM   4467  HZ3 LYS A 413      65.385  65.733 102.281  1.00  0.00           H  
ATOM   4468  N   ASN A 414      58.586  64.105 103.359  1.00  0.00           N  
ATOM   4469  CA  ASN A 414      57.375  64.057 104.174  1.00  0.00           C  
ATOM   4470  C   ASN A 414      57.515  63.449 105.562  1.00  0.00           C  
ATOM   4471  O   ASN A 414      58.604  63.074 106.000  1.00  0.00           O  
ATOM   4472  CB  ASN A 414      56.267  63.305 103.428  1.00  0.00           C  
ATOM   4473  CG  ASN A 414      55.695  64.098 102.269  1.00  0.00           C  
ATOM   4474  H   ASN A 414      59.401  63.495 103.501  1.00  0.00           H  
ATOM   4475  HA  ASN A 414      57.068  65.029 104.305  1.00  0.00           H  
ATOM   4476  HB2 ASN A 414      56.648  62.455 103.075  1.00  0.00           H  
ATOM   4477  HB3 ASN A 414      55.533  63.108 104.073  1.00  0.00           H  
ATOM   4478  OD1 ASN A 414      55.143  65.187 102.458  1.00  0.00           O  
ATOM   4479  ND2 ASN A 414      55.819  63.557 101.061  1.00  0.00           N  
ATOM   4480 HD21 ASN A 414      56.267  62.667 100.958  1.00  0.00           H  
ATOM   4481 HD22 ASN A 414      55.467  64.035 100.258  1.00  0.00           H  
ATOM   4482  N   ALA A 415      56.377  63.361 106.243  1.00  0.00           N  
ATOM   4483  CA  ALA A 415      56.301  62.796 107.579  1.00  0.00           C  
ATOM   4484  C   ALA A 415      55.853  61.340 107.469  1.00  0.00           C  
ATOM   4485  O   ALA A 415      56.150  60.525 108.345  1.00  0.00           O  
ATOM   4486  CB  ALA A 415      55.309  63.592 108.425  1.00  0.00           C  
ATOM   4487  H   ALA A 415      55.542  63.734 105.732  1.00  0.00           H  
ATOM   4488  HA  ALA A 415      57.208  62.818 107.997  1.00  0.00           H  
ATOM   4489  HB1 ALA A 415      54.726  62.961 108.934  1.00  0.00           H  
ATOM   4490  HB2 ALA A 415      55.810  64.173 109.064  1.00  0.00           H  
ATOM   4491  HB3 ALA A 415      54.745  64.160 107.828  1.00  0.00           H  
ATOM   4492  N   GLY A 416      55.142  61.025 106.384  1.00  0.00           N  
ATOM   4493  CA  GLY A 416      54.635  59.670 106.128  1.00  0.00           C  
ATOM   4494  C   GLY A 416      55.755  58.635 106.234  1.00  0.00           C  
ATOM   4495  O   GLY A 416      55.625  57.625 106.933  1.00  0.00           O  
ATOM   4496  H   GLY A 416      54.976  61.823 105.732  1.00  0.00           H  
ATOM   4497  HA2 GLY A 416      53.916  59.452 106.797  1.00  0.00           H  
ATOM   4498  HA3 GLY A 416      54.235  59.634 105.206  1.00  0.00           H  
ATOM   4499  N   THR A 417      56.851  58.896 105.526  1.00  0.00           N  
ATOM   4500  CA  THR A 417      58.012  58.017 105.536  1.00  0.00           C  
ATOM   4501  C   THR A 417      59.199  58.816 106.069  1.00  0.00           C  
ATOM   4502  O   THR A 417      60.183  59.038 105.359  1.00  0.00           O  
ATOM   4503  CB  THR A 417      58.298  57.508 104.124  1.00  0.00           C  
ATOM   4504  OG1 THR A 417      57.111  56.789 103.648  1.00  0.00           O  
ATOM   4505  CG2 THR A 417      59.563  56.616 104.013  1.00  0.00           C  
ATOM   4506  H   THR A 417      56.805  59.777 104.969  1.00  0.00           H  
ATOM   4507  HA  THR A 417      57.838  57.261 106.159  1.00  0.00           H  
ATOM   4508  HB  THR A 417      58.444  58.293 103.501  1.00  0.00           H  
ATOM   4509 HG21 THR A 417      59.289  55.658 104.047  1.00  0.00           H  
ATOM   4510 HG22 THR A 417      60.021  56.808 103.148  1.00  0.00           H  
ATOM   4511 HG23 THR A 417      60.173  56.822 104.775  1.00  0.00           H  
ATOM   4512  HG1 THR A 417      57.066  55.893 104.087  1.00  0.00           H  
ATOM   4513  N   ARG A 418      59.092  59.255 107.322  1.00  0.00           N  
ATOM   4514  CA  ARG A 418      60.142  60.042 107.962  1.00  0.00           C  
ATOM   4515  C   ARG A 418      61.509  59.368 107.837  1.00  0.00           C  
ATOM   4516  O   ARG A 418      61.611  58.141 107.842  1.00  0.00           O  
ATOM   4517  CB  ARG A 418      59.797  60.264 109.434  1.00  0.00           C  
ATOM   4518  CG  ARG A 418      58.503  61.017 109.711  1.00  0.00           C  
ATOM   4519  CD  ARG A 418      58.253  61.183 111.165  1.00  0.00           C  
ATOM   4520  NE  ARG A 418      57.017  61.903 111.433  1.00  0.00           N  
ATOM   4521  CZ  ARG A 418      56.578  62.175 112.657  1.00  0.00           C  
ATOM   4522  NH1 ARG A 418      57.145  61.636 113.731  1.00  0.00           N  
ATOM   4523  NH2 ARG A 418      55.517  62.964 112.809  1.00  0.00           N  
ATOM   4524  H   ARG A 418      58.205  58.991 107.799  1.00  0.00           H  
ATOM   4525  HA  ARG A 418      60.189  60.946 107.515  1.00  0.00           H  
ATOM   4526  HB2 ARG A 418      59.731  59.366 109.878  1.00  0.00           H  
ATOM   4527  HB3 ARG A 418      60.548  60.779 109.857  1.00  0.00           H  
ATOM   4528  HG2 ARG A 418      58.558  61.922 109.282  1.00  0.00           H  
ATOM   4529  HG3 ARG A 418      57.741  60.508 109.305  1.00  0.00           H  
ATOM   4530  HD2 ARG A 418      58.199  60.278 111.591  1.00  0.00           H  
ATOM   4531  HD3 ARG A 418      59.017  61.691 111.569  1.00  0.00           H  
ATOM   4532  HE  ARG A 418      56.466  62.209 110.653  1.00  0.00           H  
ATOM   4533 HH11 ARG A 418      57.930  61.026 113.631  1.00  0.00           H  
ATOM   4534 HH12 ARG A 418      56.785  61.842 114.642  1.00  0.00           H  
ATOM   4535 HH21 ARG A 418      55.070  63.360 112.007  1.00  0.00           H  
ATOM   4536 HH22 ARG A 418      55.168  63.160 113.725  1.00  0.00           H  
ATOM   4537  N   THR A 419      62.558  60.176 107.718  1.00  0.00           N  
ATOM   4538  CA  THR A 419      63.916  59.658 107.601  1.00  0.00           C  
ATOM   4539  C   THR A 419      64.294  58.890 108.861  1.00  0.00           C  
ATOM   4540  O   THR A 419      63.684  59.071 109.916  1.00  0.00           O  
ATOM   4541  CB  THR A 419      64.894  60.803 107.368  1.00  0.00           C  
ATOM   4542  OG1 THR A 419      64.502  61.501 106.138  1.00  0.00           O  
ATOM   4543  CG2 THR A 419      66.383  60.367 107.301  1.00  0.00           C  
ATOM   4544  H   THR A 419      62.329  61.190 107.716  1.00  0.00           H  
ATOM   4545  HA  THR A 419      63.952  59.025 106.822  1.00  0.00           H  
ATOM   4546  HB  THR A 419      64.826  61.472 108.126  1.00  0.00           H  
ATOM   4547 HG21 THR A 419      66.434  59.374 107.379  1.00  0.00           H  
ATOM   4548 HG22 THR A 419      66.768  60.660 106.429  1.00  0.00           H  
ATOM   4549 HG23 THR A 419      66.880  60.793 108.053  1.00  0.00           H  
ATOM   4550  HG1 THR A 419      63.511  61.635 106.134  1.00  0.00           H  
ATOM   4551  N   ASN A 420      65.304  58.035 108.755  1.00  0.00           N  
ATOM   4552  CA  ASN A 420      65.756  57.242 109.893  1.00  0.00           C  
ATOM   4553  C   ASN A 420      67.280  57.262 109.939  1.00  0.00           C  
ATOM   4554  O   ASN A 420      67.879  56.966 110.971  1.00  0.00           O  
ATOM   4555  CB  ASN A 420      65.252  55.806 109.773  1.00  0.00           C  
ATOM   4556  CG  ASN A 420      63.740  55.685 109.739  1.00  0.00           C  
ATOM   4557  OD1 ASN A 420      63.199  54.576 109.644  1.00  0.00           O  
ATOM   4558  ND2 ASN A 420      63.054  56.820 109.835  1.00  0.00           N  
ATOM   4559  H   ASN A 420      65.735  57.981 107.812  1.00  0.00           H  
ATOM   4560  HA  ASN A 420      65.432  57.698 110.721  1.00  0.00           H  
ATOM   4561  HB2 ASN A 420      65.620  55.411 108.929  1.00  0.00           H  
ATOM   4562  HB3 ASN A 420      65.595  55.285 110.557  1.00  0.00           H  
ATOM   4563 HD21 ASN A 420      63.541  57.691 109.918  1.00  0.00           H  
ATOM   4564 HD22 ASN A 420      62.056  56.805 109.825  1.00  0.00           H  
ATOM   4565  N   GLU A 421      67.887  57.608 108.797  1.00  0.00           N  
ATOM   4566  CA  GLU A 421      69.347  57.698 108.621  1.00  0.00           C  
ATOM   4567  C   GLU A 421      70.089  56.511 109.226  1.00  0.00           C  
ATOM   4568  O   GLU A 421      71.189  56.668 109.800  1.00  0.00           O  
ATOM   4569  CB  GLU A 421      69.903  58.958 109.260  1.00  0.00           C  
ATOM   4570  CG  GLU A 421      69.693  59.019 110.763  1.00  0.00           C  
ATOM   4571  CD  GLU A 421      70.321  60.239 111.357  1.00  0.00           C  
ATOM   4572  OE1 GLU A 421      71.544  60.428 111.183  1.00  0.00           O  
ATOM   4573  OE2 GLU A 421      69.584  61.014 111.980  1.00  0.00           O  
ATOM   4574  H   GLU A 421      67.215  57.817 108.011  1.00  0.00           H  
ATOM   4575  HA  GLU A 421      69.558  57.760 107.632  1.00  0.00           H  
ATOM   4576  HB2 GLU A 421      70.872  58.980 109.095  1.00  0.00           H  
ATOM   4577  HB3 GLU A 421      69.440  59.730 108.865  1.00  0.00           H  
ATOM   4578  HG2 GLU A 421      68.728  59.057 110.933  1.00  0.00           H  
ATOM   4579  HG3 GLU A 421      70.118  58.231 111.162  1.00  0.00           H  
ATOM   4580  N   GLY A 422      69.476  55.346 109.140  1.00  0.00           N  
ATOM   4581  CA  GLY A 422      69.939  54.514 110.523  1.00  0.00           C  
ATOM   4582  C   GLY A 422      69.086  53.326 110.163  1.00  0.00           C  
ATOM   4583  O   GLY A 422      69.177  52.285 110.831  1.00  0.00           O  
ATOM   4584  H   GLY A 422      68.934  55.022 108.521  1.00  0.00           H  
ATOM   4585  HA2 GLY A 422      70.839  54.366 110.393  1.00  0.00           H  
ATOM   4586  HA3 GLY A 422      69.584  55.020 111.206  1.00  0.00           H  
ATOM   4587  N   PRO A 423      68.206  53.471 109.142  1.00  0.00           N  
ATOM   4588  CA  PRO A 423      67.387  52.319 108.780  1.00  0.00           C  
ATOM   4589  C   PRO A 423      68.225  51.202 108.180  1.00  0.00           C  
ATOM   4590  O   PRO A 423      69.440  51.311 107.989  1.00  0.00           O  
ATOM   4591  CB  PRO A 423      66.407  52.906 107.774  1.00  0.00           C  
ATOM   4592  CG  PRO A 423      67.219  53.954 107.079  1.00  0.00           C  
ATOM   4593  CD  PRO A 423      67.823  54.632 108.307  1.00  0.00           C  
ATOM   4594  HA  PRO A 423      66.865  51.985 109.579  1.00  0.00           H  
ATOM   4595  HB2 PRO A 423      66.097  52.210 107.128  1.00  0.00           H  
ATOM   4596  HB3 PRO A 423      65.621  53.312 108.235  1.00  0.00           H  
ATOM   4597  HG2 PRO A 423      67.918  53.552 106.529  1.00  0.00           H  
ATOM   4598  HG3 PRO A 423      66.647  54.575 106.589  1.00  0.00           H  
ATOM   4599  HD2 PRO A 423      68.620  55.168 108.062  1.00  0.00           H  
ATOM   4600  HD3 PRO A 423      67.150  55.194 108.772  1.00  0.00           H  
ATOM   4601  N   LEU A 424      67.525  50.134 107.854  1.00  0.00           N  
ATOM   4602  CA  LEU A 424      68.103  48.928 107.300  1.00  0.00           C  
ATOM   4603  C   LEU A 424      69.279  49.053 106.317  1.00  0.00           C  
ATOM   4604  O   LEU A 424      70.154  48.189 106.299  1.00  0.00           O  
ATOM   4605  CB  LEU A 424      66.971  48.116 106.670  1.00  0.00           C  
ATOM   4606  CG  LEU A 424      65.753  48.073 107.613  1.00  0.00           C  
ATOM   4607  CD1 LEU A 424      64.595  47.321 106.963  1.00  0.00           C  
ATOM   4608  CD2 LEU A 424      66.142  47.424 108.944  1.00  0.00           C  
ATOM   4609  H   LEU A 424      66.488  50.234 108.034  1.00  0.00           H  
ATOM   4610  HA  LEU A 424      68.424  48.330 108.088  1.00  0.00           H  
ATOM   4611  HB2 LEU A 424      66.691  48.561 105.853  1.00  0.00           H  
ATOM   4612  HB3 LEU A 424      67.277  47.204 106.547  1.00  0.00           H  
ATOM   4613  HG  LEU A 424      65.471  49.009 107.815  1.00  0.00           H  
ATOM   4614 HD11 LEU A 424      64.880  46.385 106.759  1.00  0.00           H  
ATOM   4615 HD12 LEU A 424      63.816  47.304 107.590  1.00  0.00           H  
ATOM   4616 HD13 LEU A 424      64.333  47.783 106.116  1.00  0.00           H  
ATOM   4617 HD21 LEU A 424      66.871  47.958 109.371  1.00  0.00           H  
ATOM   4618 HD22 LEU A 424      65.345  47.402 109.546  1.00  0.00           H  
ATOM   4619 HD23 LEU A 424      66.462  46.492 108.776  1.00  0.00           H  
ATOM   4620  N   ILE A 425      69.330  50.119 105.523  1.00  0.00           N  
ATOM   4621  CA  ILE A 425      70.412  50.244 104.542  1.00  0.00           C  
ATOM   4622  C   ILE A 425      70.824  51.663 104.129  1.00  0.00           C  
ATOM   4623  O   ILE A 425      70.013  52.581 104.138  1.00  0.00           O  
ATOM   4624  CB  ILE A 425      70.045  49.465 103.243  1.00  0.00           C  
ATOM   4625  CG1 ILE A 425      68.636  49.857 102.785  1.00  0.00           C  
ATOM   4626  CG2 ILE A 425      70.129  47.960 103.469  1.00  0.00           C  
ATOM   4627  CD1 ILE A 425      68.132  49.053 101.609  1.00  0.00           C  
ATOM   4628  H   ILE A 425      68.585  50.809 105.650  1.00  0.00           H  
ATOM   4629  HA  ILE A 425      71.239  49.822 104.980  1.00  0.00           H  
ATOM   4630  HB  ILE A 425      70.687  49.736 102.541  1.00  0.00           H  
ATOM   4631 HG12 ILE A 425      68.011  49.737 103.554  1.00  0.00           H  
ATOM   4632 HG13 ILE A 425      68.650  50.824 102.532  1.00  0.00           H  
ATOM   4633 HG21 ILE A 425      69.919  47.484 102.617  1.00  0.00           H  
ATOM   4634 HG22 ILE A 425      71.051  47.719 103.767  1.00  0.00           H  
ATOM   4635 HG23 ILE A 425      69.472  47.692 104.171  1.00  0.00           H  
ATOM   4636 HD11 ILE A 425      68.106  48.085 101.855  1.00  0.00           H  
ATOM   4637 HD12 ILE A 425      67.213  49.361 101.366  1.00  0.00           H  
ATOM   4638 HD13 ILE A 425      68.745  49.183 100.830  1.00  0.00           H  
ATOM   4639  N   VAL A 426      72.095  51.818 103.766  1.00  0.00           N  
ATOM   4640  CA  VAL A 426      72.658  53.087 103.299  1.00  0.00           C  
ATOM   4641  C   VAL A 426      71.787  53.517 102.112  1.00  0.00           C  
ATOM   4642  O   VAL A 426      71.054  52.680 101.577  1.00  0.00           O  
ATOM   4643  CB  VAL A 426      74.129  52.875 102.836  1.00  0.00           C  
ATOM   4644  CG1 VAL A 426      74.654  54.094 102.113  1.00  0.00           C  
ATOM   4645  CG2 VAL A 426      74.996  52.581 104.026  1.00  0.00           C  
ATOM   4646  H   VAL A 426      72.670  50.941 103.843  1.00  0.00           H  
ATOM   4647  HA  VAL A 426      72.551  53.758 104.013  1.00  0.00           H  
ATOM   4648  HB  VAL A 426      74.126  52.119 102.186  1.00  0.00           H  
ATOM   4649 HG11 VAL A 426      73.896  54.711 101.894  1.00  0.00           H  
ATOM   4650 HG12 VAL A 426      75.312  54.576 102.694  1.00  0.00           H  
ATOM   4651 HG13 VAL A 426      75.107  53.816 101.264  1.00  0.00           H  
ATOM   4652 HG21 VAL A 426      74.891  51.620 104.295  1.00  0.00           H  
ATOM   4653 HG22 VAL A 426      75.957  52.755 103.798  1.00  0.00           H  
ATOM   4654 HG23 VAL A 426      74.729  53.168 104.795  1.00  0.00           H  
ATOM   4655  N   THR A 427      71.854  54.783 101.682  1.00  0.00           N  
ATOM   4656  CA  THR A 427      71.005  55.215 100.574  1.00  0.00           C  
ATOM   4657  C   THR A 427      71.196  54.453  99.265  1.00  0.00           C  
ATOM   4658  O   THR A 427      70.658  54.864  98.229  1.00  0.00           O  
ATOM   4659  CB  THR A 427      71.087  56.744 100.288  1.00  0.00           C  
ATOM   4660  OG1 THR A 427      72.435  57.116 100.015  1.00  0.00           O  
ATOM   4661  CG2 THR A 427      70.575  57.539 101.447  1.00  0.00           C  
ATOM   4662  H   THR A 427      72.518  55.384 102.174  1.00  0.00           H  
ATOM   4663  HA  THR A 427      70.027  55.107 100.862  1.00  0.00           H  
ATOM   4664  HB  THR A 427      70.520  56.945  99.464  1.00  0.00           H  
ATOM   4665 HG21 THR A 427      69.618  57.296 101.647  1.00  0.00           H  
ATOM   4666 HG22 THR A 427      71.127  57.359 102.270  1.00  0.00           H  
ATOM   4667 HG23 THR A 427      70.617  58.525 101.245  1.00  0.00           H  
ATOM   4668  HG1 THR A 427      72.842  56.497  99.333  1.00  0.00           H  
ATOM   4669  N   GLU A 428      71.971  53.361  99.299  1.00  0.00           N  
ATOM   4670  CA  GLU A 428      72.129  52.491  98.118  1.00  0.00           C  
ATOM   4671  C   GLU A 428      71.199  51.270  98.264  1.00  0.00           C  
ATOM   4672  O   GLU A 428      71.590  50.145  98.569  1.00  0.00           O  
ATOM   4673  CB  GLU A 428      73.571  52.061  97.896  1.00  0.00           C  
ATOM   4674  CG  GLU A 428      74.399  53.108  97.169  1.00  0.00           C  
ATOM   4675  CD  GLU A 428      74.437  54.445  97.883  1.00  0.00           C  
ATOM   4676  OE1 GLU A 428      73.370  55.074  98.012  1.00  0.00           O  
ATOM   4677  OE2 GLU A 428      75.534  54.862  98.318  1.00  0.00           O  
ATOM   4678  H   GLU A 428      72.438  53.184 100.203  1.00  0.00           H  
ATOM   4679  HA  GLU A 428      71.886  52.995  97.295  1.00  0.00           H  
ATOM   4680  HB2 GLU A 428      73.983  51.916  98.775  1.00  0.00           H  
ATOM   4681  HB3 GLU A 428      73.565  51.251  97.343  1.00  0.00           H  
ATOM   4682  HG2 GLU A 428      75.325  52.779  97.105  1.00  0.00           H  
ATOM   4683  HG3 GLU A 428      74.000  53.257  96.281  1.00  0.00           H  
ATOM   4684  N   GLU A 429      69.935  51.598  98.053  1.00  0.00           N  
ATOM   4685  CA  GLU A 429      68.769  50.754  98.078  1.00  0.00           C  
ATOM   4686  C   GLU A 429      68.411  50.792  96.604  1.00  0.00           C  
ATOM   4687  O   GLU A 429      68.774  51.739  95.910  1.00  0.00           O  
ATOM   4688  CB  GLU A 429      67.712  51.484  98.884  1.00  0.00           C  
ATOM   4689  CG  GLU A 429      67.788  52.974  98.586  1.00  0.00           C  
ATOM   4690  CD  GLU A 429      66.854  53.820  99.409  1.00  0.00           C  
ATOM   4691  OE1 GLU A 429      66.829  53.659 100.646  1.00  0.00           O  
ATOM   4692  OE2 GLU A 429      66.162  54.669  98.811  1.00  0.00           O  
ATOM   4693  H   GLU A 429      69.839  52.665  97.837  1.00  0.00           H  
ATOM   4694  HA  GLU A 429      69.000  49.854  98.336  1.00  0.00           H  
ATOM   4695  HB2 GLU A 429      66.842  51.172  98.599  1.00  0.00           H  
ATOM   4696  HB3 GLU A 429      67.906  51.362  99.823  1.00  0.00           H  
ATOM   4697  HG2 GLU A 429      68.713  53.275  98.772  1.00  0.00           H  
ATOM   4698  HG3 GLU A 429      67.556  53.108  97.632  1.00  0.00           H  
ATOM   4699  N   LEU A 430      67.681  49.807  96.116  1.00  0.00           N  
ATOM   4700  CA  LEU A 430      67.370  49.795  94.703  1.00  0.00           C  
ATOM   4701  C   LEU A 430      65.920  50.133  94.410  1.00  0.00           C  
ATOM   4702  O   LEU A 430      65.010  49.681  95.102  1.00  0.00           O  
ATOM   4703  CB  LEU A 430      67.717  48.429  94.143  1.00  0.00           C  
ATOM   4704  CG  LEU A 430      69.150  48.019  94.485  1.00  0.00           C  
ATOM   4705  CD1 LEU A 430      69.308  46.536  94.235  1.00  0.00           C  
ATOM   4706  CD2 LEU A 430      70.162  48.849  93.695  1.00  0.00           C  
ATOM   4707  H   LEU A 430      67.374  49.097  96.787  1.00  0.00           H  
ATOM   4708  HA  LEU A 430      67.957  50.482  94.236  1.00  0.00           H  
ATOM   4709  HB2 LEU A 430      67.118  47.766  94.546  1.00  0.00           H  
ATOM   4710  HB3 LEU A 430      67.646  48.465  93.167  1.00  0.00           H  
ATOM   4711  HG  LEU A 430      69.323  48.219  95.443  1.00  0.00           H  
ATOM   4712 HD11 LEU A 430      69.121  46.333  93.272  1.00  0.00           H  
ATOM   4713 HD12 LEU A 430      70.244  46.253  94.455  1.00  0.00           H  
ATOM   4714 HD13 LEU A 430      68.666  46.025  94.810  1.00  0.00           H  
ATOM   4715 HD21 LEU A 430      70.043  49.816  93.918  1.00  0.00           H  
ATOM   4716 HD22 LEU A 430      71.088  48.561  93.937  1.00  0.00           H  
ATOM   4717 HD23 LEU A 430      70.013  48.709  92.717  1.00  0.00           H  
ATOM   4718  N   HIP A 431      65.729  50.941  93.372  1.00  0.00           N  
ATOM   4719  CA  HIP A 431      64.417  51.364  92.922  1.00  0.00           C  
ATOM   4720  C   HIP A 431      64.194  50.839  91.510  1.00  0.00           C  
ATOM   4721  O   HIP A 431      65.081  50.213  90.936  1.00  0.00           O  
ATOM   4722  CB  HIP A 431      64.357  52.878  92.922  1.00  0.00           C  
ATOM   4723  CG  HIP A 431      64.408  53.474  94.288  1.00  0.00           C  
ATOM   4724  ND1 HIP A 431      65.528  54.106  94.779  1.00  0.00           N  
ATOM   4725  CD2 HIP A 431      63.462  53.581  95.251  1.00  0.00           C  
ATOM   4726  CE1 HIP A 431      65.272  54.576  95.986  1.00  0.00           C  
ATOM   4727  NE2 HIP A 431      64.025  54.272  96.295  1.00  0.00           N  
ATOM   4728  H   HIP A 431      66.619  51.248  92.904  1.00  0.00           H  
ATOM   4729  HA  HIP A 431      63.725  50.960  93.519  1.00  0.00           H  
ATOM   4730  HB2 HIP A 431      65.131  53.241  92.390  1.00  0.00           H  
ATOM   4731  HB3 HIP A 431      63.502  53.176  92.480  1.00  0.00           H  
ATOM   4732  HD1 HIP A 431      66.399  54.195  94.295  1.00  0.00           H  
ATOM   4733  HD2 HIP A 431      62.533  53.225  95.210  1.00  0.00           H  
ATOM   4734  HE1 HIP A 431      65.910  55.074  96.566  1.00  0.00           H  
ATOM   4735  HE2 HIP A 431      63.563  54.508  97.153  1.00  0.00           H  
ATOM   4736  N   SER A 432      63.005  51.078  90.957  1.00  0.00           N  
ATOM   4737  CA  SER A 432      62.710  50.636  89.601  1.00  0.00           C  
ATOM   4738  C   SER A 432      61.891  51.693  88.879  1.00  0.00           C  
ATOM   4739  O   SER A 432      61.162  52.463  89.506  1.00  0.00           O  
ATOM   4740  CB  SER A 432      61.922  49.319  89.599  1.00  0.00           C  
ATOM   4741  OG  SER A 432      60.559  49.526  89.943  1.00  0.00           O  
ATOM   4742  H   SER A 432      62.337  51.587  91.557  1.00  0.00           H  
ATOM   4743  HA  SER A 432      63.579  50.529  89.111  1.00  0.00           H  
ATOM   4744  HB2 SER A 432      61.969  48.920  88.687  1.00  0.00           H  
ATOM   4745  HB3 SER A 432      62.333  48.700  90.264  1.00  0.00           H  
ATOM   4746  HG  SER A 432      60.006  49.539  89.112  1.00  0.00           H  
ATOM   4747  N   LEU A 433      62.043  51.730  87.559  1.00  0.00           N  
ATOM   4748  CA  LEU A 433      61.300  52.636  86.691  1.00  0.00           C  
ATOM   4749  C   LEU A 433      60.443  51.708  85.857  1.00  0.00           C  
ATOM   4750  O   LEU A 433      60.967  50.911  85.088  1.00  0.00           O  
ATOM   4751  CB  LEU A 433      62.240  53.379  85.757  1.00  0.00           C  
ATOM   4752  CG  LEU A 433      63.122  54.489  86.298  1.00  0.00           C  
ATOM   4753  CD1 LEU A 433      64.296  54.633  85.369  1.00  0.00           C  
ATOM   4754  CD2 LEU A 433      62.330  55.801  86.430  1.00  0.00           C  
ATOM   4755  H   LEU A 433      62.750  51.045  87.192  1.00  0.00           H  
ATOM   4756  HA  LEU A 433      60.717  53.198  87.243  1.00  0.00           H  
ATOM   4757  HB2 LEU A 433      62.854  52.691  85.332  1.00  0.00           H  
ATOM   4758  HB3 LEU A 433      61.679  53.780  85.014  1.00  0.00           H  
ATOM   4759  HG  LEU A 433      63.438  54.242  87.204  1.00  0.00           H  
ATOM   4760 HD11 LEU A 433      63.977  54.864  84.446  1.00  0.00           H  
ATOM   4761 HD12 LEU A 433      64.905  55.361  85.695  1.00  0.00           H  
ATOM   4762 HD13 LEU A 433      64.810  53.772  85.329  1.00  0.00           H  
ATOM   4763 HD21 LEU A 433      61.566  55.659  87.056  1.00  0.00           H  
ATOM   4764 HD22 LEU A 433      62.933  56.512  86.787  1.00  0.00           H  
ATOM   4765 HD23 LEU A 433      61.987  56.067  85.531  1.00  0.00           H  
ATOM   4766  N   SER A 434      59.133  51.786  86.010  1.00  0.00           N  
ATOM   4767  CA  SER A 434      58.258  50.918  85.239  1.00  0.00           C  
ATOM   4768  C   SER A 434      57.652  51.755  84.127  1.00  0.00           C  
ATOM   4769  O   SER A 434      57.433  52.958  84.281  1.00  0.00           O  
ATOM   4770  CB  SER A 434      57.156  50.353  86.134  1.00  0.00           C  
ATOM   4771  OG  SER A 434      57.692  49.840  87.347  1.00  0.00           O  
ATOM   4772  H   SER A 434      58.802  52.483  86.691  1.00  0.00           H  
ATOM   4773  HA  SER A 434      58.812  50.205  84.822  1.00  0.00           H  
ATOM   4774  HB2 SER A 434      56.510  51.080  86.349  1.00  0.00           H  
ATOM   4775  HB3 SER A 434      56.694  49.616  85.650  1.00  0.00           H  
ATOM   4776  HG  SER A 434      57.200  50.237  88.120  1.00  0.00           H  
ATOM   4777  N   PHE A 435      57.396  51.114  82.998  1.00  0.00           N  
ATOM   4778  CA  PHE A 435      56.813  51.776  81.837  1.00  0.00           C  
ATOM   4779  C   PHE A 435      55.571  51.003  81.528  1.00  0.00           C  
ATOM   4780  O   PHE A 435      55.596  49.785  81.389  1.00  0.00           O  
ATOM   4781  CB  PHE A 435      57.811  51.747  80.693  1.00  0.00           C  
ATOM   4782  CG  PHE A 435      59.088  52.437  81.038  1.00  0.00           C  
ATOM   4783  CD1 PHE A 435      59.180  53.820  80.973  1.00  0.00           C  
ATOM   4784  CD2 PHE A 435      60.153  51.722  81.558  1.00  0.00           C  
ATOM   4785  CE1 PHE A 435      60.311  54.481  81.424  1.00  0.00           C  
ATOM   4786  CE2 PHE A 435      61.282  52.366  82.013  1.00  0.00           C  
ATOM   4787  CZ  PHE A 435      61.365  53.754  81.947  1.00  0.00           C  
ATOM   4788  H   PHE A 435      57.645  50.099  83.008  1.00  0.00           H  
ATOM   4789  HA  PHE A 435      56.538  52.679  82.132  1.00  0.00           H  
ATOM   4790  HB2 PHE A 435      58.015  50.805  80.490  1.00  0.00           H  
ATOM   4791  HB3 PHE A 435      57.407  52.212  79.924  1.00  0.00           H  
ATOM   4792  HD1 PHE A 435      58.422  54.350  80.598  1.00  0.00           H  
ATOM   4793  HD2 PHE A 435      60.099  50.721  81.604  1.00  0.00           H  
ATOM   4794  HE1 PHE A 435      60.358  55.484  81.367  1.00  0.00           H  
ATOM   4795  HE2 PHE A 435      62.054  51.830  82.395  1.00  0.00           H  
ATOM   4796  HZ  PHE A 435      62.183  54.223  82.277  1.00  0.00           H  
ATOM   4797  N   GLU A 436      54.474  51.731  81.445  1.00  0.00           N  
ATOM   4798  CA  GLU A 436      53.182  51.129  81.218  1.00  0.00           C  
ATOM   4799  C   GLU A 436      52.465  51.752  80.042  1.00  0.00           C  
ATOM   4800  O   GLU A 436      52.488  52.964  79.862  1.00  0.00           O  
ATOM   4801  CB  GLU A 436      52.364  51.319  82.485  1.00  0.00           C  
ATOM   4802  CG  GLU A 436      51.125  50.505  82.602  1.00  0.00           C  
ATOM   4803  CD  GLU A 436      50.556  50.619  83.992  1.00  0.00           C  
ATOM   4804  OE1 GLU A 436      50.147  51.740  84.362  1.00  0.00           O  
ATOM   4805  OE2 GLU A 436      50.540  49.601  84.719  1.00  0.00           O  
ATOM   4806  H   GLU A 436      54.621  52.757  81.556  1.00  0.00           H  
ATOM   4807  HA  GLU A 436      53.292  50.133  81.056  1.00  0.00           H  
ATOM   4808  HB2 GLU A 436      52.958  51.093  83.256  1.00  0.00           H  
ATOM   4809  HB3 GLU A 436      52.108  52.283  82.529  1.00  0.00           H  
ATOM   4810  HG2 GLU A 436      50.455  50.851  81.981  1.00  0.00           H  
ATOM   4811  HG3 GLU A 436      51.342  49.564  82.451  1.00  0.00           H  
ATOM   4812  N   THR A 437      51.848  50.916  79.224  1.00  0.00           N  
ATOM   4813  CA  THR A 437      51.078  51.416  78.094  1.00  0.00           C  
ATOM   4814  C   THR A 437      49.980  50.419  77.802  1.00  0.00           C  
ATOM   4815  O   THR A 437      49.935  49.339  78.397  1.00  0.00           O  
ATOM   4816  CB  THR A 437      51.938  51.626  76.827  1.00  0.00           C  
ATOM   4817  OG1 THR A 437      51.115  52.151  75.778  1.00  0.00           O  
ATOM   4818  CG2 THR A 437      52.571  50.313  76.376  1.00  0.00           C  
ATOM   4819  H   THR A 437      51.956  49.914  79.448  1.00  0.00           H  
ATOM   4820  HA  THR A 437      50.662  52.285  78.351  1.00  0.00           H  
ATOM   4821  HB  THR A 437      52.665  52.309  77.035  1.00  0.00           H  
ATOM   4822 HG21 THR A 437      51.947  49.553  76.569  1.00  0.00           H  
ATOM   4823 HG22 THR A 437      52.754  50.347  75.392  1.00  0.00           H  
ATOM   4824 HG23 THR A 437      53.432  50.167  76.867  1.00  0.00           H  
ATOM   4825  HG1 THR A 437      50.875  53.109  75.968  1.00  0.00           H  
ATOM   4826  N   GLN A 438      49.091  50.771  76.889  1.00  0.00           N  
ATOM   4827  CA  GLN A 438      47.994  49.876  76.581  1.00  0.00           C  
ATOM   4828  C   GLN A 438      47.499  49.909  75.139  1.00  0.00           C  
ATOM   4829  O   GLN A 438      47.115  50.952  74.606  1.00  0.00           O  
ATOM   4830  CB  GLN A 438      46.845  50.147  77.555  1.00  0.00           C  
ATOM   4831  CG  GLN A 438      45.534  49.548  77.140  1.00  0.00           C  
ATOM   4832  CD  GLN A 438      44.453  49.733  78.184  1.00  0.00           C  
ATOM   4833  H   GLN A 438      49.241  51.683  76.445  1.00  0.00           H  
ATOM   4834  HA  GLN A 438      48.307  48.918  76.774  1.00  0.00           H  
ATOM   4835  HB2 GLN A 438      47.098  49.775  78.453  1.00  0.00           H  
ATOM   4836  HB3 GLN A 438      46.731  51.142  77.639  1.00  0.00           H  
ATOM   4837  HG2 GLN A 438      45.228  49.982  76.290  1.00  0.00           H  
ATOM   4838  HG3 GLN A 438      45.656  48.566  76.983  1.00  0.00           H  
ATOM   4839  OE1 GLN A 438      44.273  50.827  78.740  1.00  0.00           O  
ATOM   4840  NE2 GLN A 438      43.706  48.666  78.443  1.00  0.00           N  
ATOM   4841 HE21 GLN A 438      42.965  48.707  79.145  1.00  0.00           H  
ATOM   4842 HE22 GLN A 438      43.881  47.805  77.932  1.00  0.00           H  
ATOM   4843  N   LEU A 439      47.526  48.740  74.514  1.00  0.00           N  
ATOM   4844  CA  LEU A 439      47.065  48.583  73.147  1.00  0.00           C  
ATOM   4845  C   LEU A 439      45.542  48.505  73.157  1.00  0.00           C  
ATOM   4846  O   LEU A 439      44.956  47.484  73.523  1.00  0.00           O  
ATOM   4847  CB  LEU A 439      47.656  47.308  72.545  1.00  0.00           C  
ATOM   4848  CG  LEU A 439      47.091  46.937  71.184  1.00  0.00           C  
ATOM   4849  CD1 LEU A 439      47.178  48.129  70.277  1.00  0.00           C  
ATOM   4850  CD2 LEU A 439      47.830  45.756  70.617  1.00  0.00           C  
ATOM   4851  H   LEU A 439      47.904  47.952  75.086  1.00  0.00           H  
ATOM   4852  HA  LEU A 439      47.335  49.385  72.619  1.00  0.00           H  
ATOM   4853  HB2 LEU A 439      48.631  47.446  72.439  1.00  0.00           H  
ATOM   4854  HB3 LEU A 439      47.465  46.562  73.165  1.00  0.00           H  
ATOM   4855  HG  LEU A 439      46.139  46.662  71.292  1.00  0.00           H  
ATOM   4856 HD11 LEU A 439      48.135  48.415  70.174  1.00  0.00           H  
ATOM   4857 HD12 LEU A 439      46.808  47.901  69.372  1.00  0.00           H  
ATOM   4858 HD13 LEU A 439      46.651  48.893  70.660  1.00  0.00           H  
ATOM   4859 HD21 LEU A 439      47.739  44.967  71.231  1.00  0.00           H  
ATOM   4860 HD22 LEU A 439      47.454  45.515  69.718  1.00  0.00           H  
ATOM   4861 HD23 LEU A 439      48.803  45.977  70.513  1.00  0.00           H  
ATOM   4862  N   CYS A 440      44.894  49.592  72.765  1.00  0.00           N  
ATOM   4863  CA  CYS A 440      43.445  49.602  72.754  1.00  0.00           C  
ATOM   4864  C   CYS A 440      42.901  49.524  71.348  1.00  0.00           C  
ATOM   4865  O   CYS A 440      43.156  50.402  70.530  1.00  0.00           O  
ATOM   4866  CB  CYS A 440      42.900  50.855  73.434  1.00  0.00           C  
ATOM   4867  SG  CYS A 440      41.087  50.878  73.513  1.00  0.00           S  
ATOM   4868  H   CYS A 440      45.484  50.386  72.484  1.00  0.00           H  
ATOM   4869  HA  CYS A 440      43.119  48.793  73.265  1.00  0.00           H  
ATOM   4870  HB2 CYS A 440      43.249  50.887  74.360  1.00  0.00           H  
ATOM   4871  HB3 CYS A 440      43.196  51.647  72.916  1.00  0.00           H  
ATOM   4872  HG  CYS A 440      40.736  49.973  73.280  1.00  0.00           H  
ATOM   4873  N   GLN A 441      42.144  48.463  71.090  1.00  0.00           N  
ATOM   4874  CA  GLN A 441      41.522  48.219  69.794  1.00  0.00           C  
ATOM   4875  C   GLN A 441      40.164  47.529  69.947  1.00  0.00           C  
ATOM   4876  O   GLN A 441      39.865  46.955  70.995  1.00  0.00           O  
ATOM   4877  CB  GLN A 441      42.454  47.372  68.918  1.00  0.00           C  
ATOM   4878  CG  GLN A 441      43.386  48.195  68.037  1.00  0.00           C  
ATOM   4879  CD  GLN A 441      44.453  47.359  67.355  1.00  0.00           C  
ATOM   4880  H   GLN A 441      42.031  47.810  71.905  1.00  0.00           H  
ATOM   4881  HA  GLN A 441      41.362  49.110  69.351  1.00  0.00           H  
ATOM   4882  HB2 GLN A 441      43.016  46.796  69.512  1.00  0.00           H  
ATOM   4883  HB3 GLN A 441      41.895  46.792  68.323  1.00  0.00           H  
ATOM   4884  HG2 GLN A 441      42.840  48.651  67.333  1.00  0.00           H  
ATOM   4885  HG3 GLN A 441      43.836  48.886  68.606  1.00  0.00           H  
ATOM   4886  OE1 GLN A 441      44.213  46.216  66.959  1.00  0.00           O  
ATOM   4887  NE2 GLN A 441      45.634  47.938  67.188  1.00  0.00           N  
ATOM   4888 HE21 GLN A 441      46.405  47.435  66.751  1.00  0.00           H  
ATOM   4889 HE22 GLN A 441      45.762  48.898  67.504  1.00  0.00           H  
ATOM   4890  N   PRO A 442      39.309  47.606  68.908  1.00  0.00           N  
ATOM   4891  CA  PRO A 442      37.981  46.981  68.938  1.00  0.00           C  
ATOM   4892  C   PRO A 442      38.114  45.455  68.972  1.00  0.00           C  
ATOM   4893  O   PRO A 442      38.599  44.842  68.015  1.00  0.00           O  
ATOM   4894  CB  PRO A 442      37.357  47.481  67.642  1.00  0.00           C  
ATOM   4895  CG  PRO A 442      38.566  47.523  66.718  1.00  0.00           C  
ATOM   4896  CD  PRO A 442      39.497  48.305  67.624  1.00  0.00           C  
ATOM   4897  HA  PRO A 442      37.449  47.308  69.722  1.00  0.00           H  
ATOM   4898  HB2 PRO A 442      36.683  46.845  67.296  1.00  0.00           H  
ATOM   4899  HB3 PRO A 442      36.975  48.386  67.749  1.00  0.00           H  
ATOM   4900  HG2 PRO A 442      38.901  46.625  66.557  1.00  0.00           H  
ATOM   4901  HG3 PRO A 442      38.357  48.022  65.910  1.00  0.00           H  
ATOM   4902  HD2 PRO A 442      40.437  48.236  67.319  1.00  0.00           H  
ATOM   4903  HD3 PRO A 442      39.218  49.254  67.694  1.00  0.00           H  
ATOM   4904  N   GLY A 443      37.692  44.846  70.076  1.00  0.00           N  
ATOM   4905  CA  GLY A 443      37.798  43.403  70.193  1.00  0.00           C  
ATOM   4906  C   GLY A 443      39.146  42.991  70.756  1.00  0.00           C  
ATOM   4907  O   GLY A 443      39.381  41.812  71.023  1.00  0.00           O  
ATOM   4908  H   GLY A 443      37.304  45.462  70.801  1.00  0.00           H  
ATOM   4909  HA2 GLY A 443      37.065  43.059  70.797  1.00  0.00           H  
ATOM   4910  HA3 GLY A 443      37.673  42.981  69.284  1.00  0.00           H  
ATOM   4911  N   LEU A 444      40.035  43.970  70.916  1.00  0.00           N  
ATOM   4912  CA  LEU A 444      41.368  43.748  71.474  1.00  0.00           C  
ATOM   4913  C   LEU A 444      41.685  44.778  72.526  1.00  0.00           C  
ATOM   4914  O   LEU A 444      41.287  45.927  72.424  1.00  0.00           O  
ATOM   4915  CB  LEU A 444      42.467  43.850  70.417  1.00  0.00           C  
ATOM   4916  CG  LEU A 444      43.070  42.604  69.782  1.00  0.00           C  
ATOM   4917  CD1 LEU A 444      44.221  43.055  68.911  1.00  0.00           C  
ATOM   4918  CD2 LEU A 444      43.577  41.641  70.831  1.00  0.00           C  
ATOM   4919  H   LEU A 444      39.698  44.911  70.608  1.00  0.00           H  
ATOM   4920  HA  LEU A 444      41.385  42.834  71.897  1.00  0.00           H  
ATOM   4921  HB2 LEU A 444      42.102  44.423  69.656  1.00  0.00           H  
ATOM   4922  HB3 LEU A 444      43.236  44.375  70.831  1.00  0.00           H  
ATOM   4923  HG  LEU A 444      42.385  42.158  69.227  1.00  0.00           H  
ATOM   4924 HD11 LEU A 444      44.905  43.528  69.470  1.00  0.00           H  
ATOM   4925 HD12 LEU A 444      44.647  42.261  68.473  1.00  0.00           H  
ATOM   4926 HD13 LEU A 444      43.886  43.680  68.203  1.00  0.00           H  
ATOM   4927 HD21 LEU A 444      42.821  41.358  71.426  1.00  0.00           H  
ATOM   4928 HD22 LEU A 444      43.968  40.831  70.388  1.00  0.00           H  
ATOM   4929 HD23 LEU A 444      44.283  42.085  71.387  1.00  0.00           H  
ATOM   4930  N   VAL A 445      42.419  44.356  73.538  1.00  0.00           N  
ATOM   4931  CA  VAL A 445      42.834  45.243  74.606  1.00  0.00           C  
ATOM   4932  C   VAL A 445      43.966  44.511  75.287  1.00  0.00           C  
ATOM   4933  O   VAL A 445      43.806  43.365  75.722  1.00  0.00           O  
ATOM   4934  CB  VAL A 445      41.742  45.476  75.669  1.00  0.00           C  
ATOM   4935  CG1 VAL A 445      42.133  46.647  76.533  1.00  0.00           C  
ATOM   4936  CG2 VAL A 445      40.407  45.708  75.029  1.00  0.00           C  
ATOM   4937  H   VAL A 445      42.671  43.344  73.503  1.00  0.00           H
[truncated: 960,427 more chars]
