# Supplementary material for: Computational identification of host genomic biomarkers highlighting their functions, pathways and regulators that influence SARS-CoV-2 infections and drug repurposing
Source: Sci Rep. 2022 Mar 11;12:4279. doi: 10.1038/s41598-022-08073-8 (PMC8915158; doi:10.1038/s41598-022-08073-8)
Supplement: Supplementary file 4 — Supplementary Information 4. [file 41598_2022_8073_MOESM4_ESM.zip › Supplementary File_S4/TLR2_Ph_7.pdb]

COMPND    C:\Users\NHM-LAB\Downloads\TLR2_Ph_7.pqr 
AUTHOR    GENERATED BY OPEN BABEL 3.1.1
ATOM      1  N   SER A 636     -23.305  92.312  23.034  1.00  0.00           N  
ATOM      2  CA  SER A 636     -23.962  92.533  21.712  1.00  0.00           C  
ATOM      3  C   SER A 636     -24.913  91.386  21.383  1.00  0.00           C  
ATOM      4  O   SER A 636     -25.092  90.472  22.190  1.00  0.00           O  
ATOM      5  CB  SER A 636     -22.903  92.656  20.608  1.00  0.00           C  
ATOM      6  OG  SER A 636     -22.123  91.475  20.500  1.00  0.00           O  
ATOM      7  H1  SER A 636     -24.007  92.189  23.730  1.00  0.00           H  
ATOM      8  HA  SER A 636     -24.497  93.377  21.783  1.00  0.00           H  
ATOM      9  HB2 SER A 636     -23.364  92.821  19.740  1.00  0.00           H  
ATOM     10  HB3 SER A 636     -22.303  93.422  20.826  1.00  0.00           H  
ATOM     11  H2  SER A 636     -22.734  91.497  22.982  1.00  0.00           H  
ATOM     12  H3  SER A 636     -22.744  93.105  23.256  1.00  0.00           H  
ATOM     13  HG  SER A 636     -21.159  91.700  20.632  1.00  0.00           H  
ATOM     14  N   ARG A 637     -25.524  91.446  20.200  1.00  0.00           N  
ATOM     15  CA  ARG A 637     -26.447  90.404  19.748  1.00  0.00           C  
ATOM     16  C   ARG A 637     -25.723  89.058  19.781  1.00  0.00           C  
ATOM     17  O   ARG A 637     -26.048  88.174  20.579  1.00  0.00           O  
ATOM     18  CB  ARG A 637     -26.921  90.705  18.320  1.00  0.00           C  
ATOM     19  CG  ARG A 637     -27.801  89.625  17.703  1.00  0.00           C  
ATOM     20  CD  ARG A 637     -28.188  89.975  16.275  1.00  0.00           C  
ATOM     21  NE  ARG A 637     -29.025  88.947  15.664  1.00  0.00           N  
ATOM     22  CZ  ARG A 637     -29.499  89.009  14.423  1.00  0.00           C  
ATOM     23  NH1 ARG A 637     -29.219  90.053  13.655  1.00  0.00           N  
ATOM     24  NH2 ARG A 637     -30.253  88.026  13.950  1.00  0.00           N  
ATOM     25  H   ARG A 637     -25.291  92.286  19.633  1.00  0.00           H  
ATOM     26  HA  ARG A 637     -27.223  90.365  20.373  1.00  0.00           H  
ATOM     27  HB2 ARG A 637     -27.442  91.555  18.339  1.00  0.00           H  
ATOM     28  HB3 ARG A 637     -26.116  90.814  17.742  1.00  0.00           H  
ATOM     29  HG2 ARG A 637     -27.305  88.762  17.689  1.00  0.00           H  
ATOM     30  HG3 ARG A 637     -28.636  89.533  18.238  1.00  0.00           H  
ATOM     31  HD2 ARG A 637     -28.686  90.839  16.292  1.00  0.00           H  
ATOM     32  HD3 ARG A 637     -27.350  90.076  15.744  1.00  0.00           H  
ATOM     33  HE  ARG A 637     -29.259  88.139  16.217  1.00  0.00           H  
ATOM     34 HH11 ARG A 637     -28.638  90.794  13.981  1.00  0.00           H  
ATOM     35 HH12 ARG A 637     -29.599  90.100  12.722  1.00  0.00           H  
ATOM     36 HH21 ARG A 637     -30.446  87.228  14.527  1.00  0.00           H  
ATOM     37 HH22 ARG A 637     -30.626  88.076  13.026  1.00  0.00           H  
ATOM     38  N   ASN A 638     -24.737  88.924  18.901  1.00  0.00           N  
ATOM     39  CA  ASN A 638     -23.918  87.723  18.789  1.00  0.00           C  
ATOM     40  C   ASN A 638     -22.758  88.151  17.903  1.00  0.00           C  
ATOM     41  O   ASN A 638     -22.237  87.376  17.100  1.00  0.00           O  
ATOM     42  CB  ASN A 638     -24.706  86.587  18.127  1.00  0.00           C  
ATOM     43  CG  ASN A 638     -24.048  85.226  18.317  1.00  0.00           C  
ATOM     44  H   ASN A 638     -24.596  89.765  18.287  1.00  0.00           H  
ATOM     45  HA  ASN A 638     -23.549  87.534  19.679  1.00  0.00           H  
ATOM     46  HB2 ASN A 638     -25.615  86.557  18.531  1.00  0.00           H  
ATOM     47  HB3 ASN A 638     -24.768  86.774  17.151  1.00  0.00           H  
ATOM     48  OD1 ASN A 638     -22.922  84.996  17.873  1.00  0.00           O  
ATOM     49  ND2 ASN A 638     -24.755  84.316  18.982  1.00  0.00           N  
ATOM     50 HD21 ASN A 638     -25.669  84.545  19.320  1.00  0.00           H  
ATOM     51 HD22 ASN A 638     -24.376  83.407  19.144  1.00  0.00           H  
ATOM     52  N   ILE A 639     -22.373  89.414  18.063  1.00  0.00           N  
ATOM     53  CA  ILE A 639     -21.289  90.012  17.297  1.00  0.00           C  
ATOM     54  C   ILE A 639     -19.950  89.781  17.994  1.00  0.00           C  
ATOM     55  O   ILE A 639     -19.157  90.708  18.168  1.00  0.00           O  
ATOM     56  CB  ILE A 639     -21.520  91.529  17.125  1.00  0.00           C  
ATOM     57  CG1 ILE A 639     -22.979  91.785  16.727  1.00  0.00           C  
ATOM     58  CG2 ILE A 639     -20.588  92.080  16.052  1.00  0.00           C  
ATOM     59  CD1 ILE A 639     -23.379  93.249  16.721  1.00  0.00           C  
ATOM     60  H   ILE A 639     -22.917  89.940  18.787  1.00  0.00           H  
ATOM     61  HA  ILE A 639     -21.247  89.514  16.427  1.00  0.00           H  
ATOM     62  HB  ILE A 639     -21.359  91.964  18.000  1.00  0.00           H  
ATOM     63 HG12 ILE A 639     -23.128  91.405  15.814  1.00  0.00           H  
ATOM     64 HG13 ILE A 639     -23.568  91.295  17.372  1.00  0.00           H  
ATOM     65 HG21 ILE A 639     -20.736  93.062  15.955  1.00  0.00           H  
ATOM     66 HG22 ILE A 639     -19.640  91.911  16.316  1.00  0.00           H  
ATOM     67 HG23 ILE A 639     -20.778  91.627  15.183  1.00  0.00           H  
ATOM     68 HD11 ILE A 639     -22.806  93.744  16.070  1.00  0.00           H  
ATOM     69 HD12 ILE A 639     -24.337  93.327  16.453  1.00  0.00           H  
ATOM     70 HD13 ILE A 639     -23.254  93.628  17.636  1.00  0.00           H  
ATOM     71  N   TYR A 641     -16.350  87.644  18.022  1.00  0.00           N  
ATOM     72  CA  TYR A 641     -15.452  86.883  17.170  1.00  0.00           C  
ATOM     73  C   TYR A 641     -14.493  86.087  18.034  1.00  0.00           C  
ATOM     74  O   TYR A 641     -14.299  86.400  19.211  1.00  0.00           O  
ATOM     75  CB  TYR A 641     -14.632  87.805  16.280  1.00  0.00           C  
ATOM     76  CG  TYR A 641     -15.433  88.751  15.429  1.00  0.00           C  
ATOM     77  CD1 TYR A 641     -16.106  89.825  15.998  1.00  0.00           C  
ATOM     78  CD2 TYR A 641     -15.465  88.610  14.044  1.00  0.00           C  
ATOM     79  CE1 TYR A 641     -16.785  90.743  15.210  1.00  0.00           C  
ATOM     80  CE2 TYR A 641     -16.141  89.521  13.249  1.00  0.00           C  
ATOM     81  CZ  TYR A 641     -16.795  90.587  13.838  1.00  0.00           C  
ATOM     82  OH  TYR A 641     -17.441  91.510  13.056  1.00  0.00           O  
ATOM     83  H   TYR A 641     -16.349  87.653  19.024  1.00  0.00           H  
ATOM     84  HA  TYR A 641     -15.997  86.239  16.629  1.00  0.00           H  
ATOM     85  HB2 TYR A 641     -14.024  88.348  16.866  1.00  0.00           H  
ATOM     86  HB3 TYR A 641     -14.071  87.236  15.672  1.00  0.00           H  
ATOM     87  HD1 TYR A 641     -16.103  89.940  16.993  1.00  0.00           H  
ATOM     88  HD2 TYR A 641     -14.992  87.840  13.619  1.00  0.00           H  
ATOM     89  HE1 TYR A 641     -17.263  91.514  15.635  1.00  0.00           H  
ATOM     90  HE2 TYR A 641     -16.156  89.408  12.255  1.00  0.00           H  
ATOM     91  HH  TYR A 641     -17.074  91.471  12.128  1.00  0.00           H  
ATOM     92  N   ASP A 642     -13.889  85.058  17.449  1.00  0.00           N  
ATOM     93  CA  ASP A 642     -12.933  84.246  18.183  1.00  0.00           C  
ATOM     94  C   ASP A 642     -11.628  85.010  18.247  1.00  0.00           C  
ATOM     95  O   ASP A 642     -10.938  85.011  19.263  1.00  0.00           O  
ATOM     96  CB  ASP A 642     -12.720  82.914  17.489  1.00  0.00           C  
ATOM     97  CG  ASP A 642     -13.990  82.118  17.381  1.00  0.00           C  
ATOM     98  OD1 ASP A 642     -14.747  82.352  16.416  1.00  0.00           O  
ATOM     99  OD2 ASP A 642     -14.237  81.273  18.271  1.00  0.00           O  
ATOM    100  H   ASP A 642     -14.151  84.895  16.464  1.00  0.00           H  
ATOM    101  HA  ASP A 642     -13.271  84.159  19.117  1.00  0.00           H  
ATOM    102  HB2 ASP A 642     -12.373  83.094  16.574  1.00  0.00           H  
ATOM    103  HB3 ASP A 642     -12.056  82.393  18.015  1.00  0.00           H  
ATOM    104  N   ALA A 643     -11.295  85.675  17.153  1.00  0.00           N  
ATOM    105  CA  ALA A 643     -10.079  86.453  17.114  1.00  0.00           C  
ATOM    106  C   ALA A 643     -10.158  87.573  16.099  1.00  0.00           C  
ATOM    107  O   ALA A 643     -10.856  87.481  15.092  1.00  0.00           O  
ATOM    108  CB  ALA A 643      -8.891  85.551  16.787  1.00  0.00           C  
ATOM    109  H   ALA A 643     -11.957  85.589  16.365  1.00  0.00           H  
ATOM    110  HA  ALA A 643      -9.919  86.859  18.029  1.00  0.00           H  
ATOM    111  HB1 ALA A 643      -8.783  84.870  17.509  1.00  0.00           H  
ATOM    112  HB2 ALA A 643      -9.054  85.091  15.915  1.00  0.00           H  
ATOM    113  HB3 ALA A 643      -8.062  86.104  16.723  1.00  0.00           H  
ATOM    114  N   PHE A 644      -9.451  88.649  16.399  1.00  0.00           N  
ATOM    115  CA  PHE A 644      -9.348  89.781  15.504  1.00  0.00           C  
ATOM    116  C   PHE A 644      -7.927  89.548  14.994  1.00  0.00           C  
ATOM    117  O   PHE A 644      -7.009  89.290  15.781  1.00  0.00           O  
ATOM    118  CB  PHE A 644      -9.442  91.101  16.276  1.00  0.00           C  
ATOM    119  CG  PHE A 644      -8.702  92.228  15.624  1.00  0.00           C  
ATOM    120  CD1 PHE A 644      -9.067  92.679  14.361  1.00  0.00           C  
ATOM    121  CD2 PHE A 644      -7.605  92.803  16.250  1.00  0.00           C  
ATOM    122  CE1 PHE A 644      -8.350  93.683  13.723  1.00  0.00           C  
ATOM    123  CE2 PHE A 644      -6.878  93.811  15.616  1.00  0.00           C  
ATOM    124  CZ  PHE A 644      -7.254  94.250  14.347  1.00  0.00           C  
ATOM    125  H   PHE A 644      -8.978  88.610  17.331  1.00  0.00           H  
ATOM    126  HA  PHE A 644      -9.938  89.615  14.756  1.00  0.00           H  
ATOM    127  HB2 PHE A 644     -10.396  91.349  16.332  1.00  0.00           H  
ATOM    128  HB3 PHE A 644      -9.053  90.953  17.172  1.00  0.00           H  
ATOM    129  HD1 PHE A 644      -9.857  92.278  13.902  1.00  0.00           H  
ATOM    130  HD2 PHE A 644      -7.332  92.497  17.159  1.00  0.00           H  
ATOM    131  HE1 PHE A 644      -8.635  93.990  12.807  1.00  0.00           H  
ATOM    132  HE2 PHE A 644      -6.078  94.219  16.081  1.00  0.00           H  
ATOM    133  HZ  PHE A 644      -6.734  94.970  13.893  1.00  0.00           H  
ATOM    134  N   VAL A 645      -7.737  89.623  13.689  1.00  0.00           N  
ATOM    135  CA  VAL A 645      -6.423  89.358  13.145  1.00  0.00           C  
ATOM    136  C   VAL A 645      -5.787  90.544  12.464  1.00  0.00           C  
ATOM    137  O   VAL A 645      -6.138  90.863  11.337  1.00  0.00           O  
ATOM    138  CB  VAL A 645      -6.487  88.208  12.121  1.00  0.00           C  
ATOM    139  CG1 VAL A 645      -5.117  87.946  11.545  1.00  0.00           C  
ATOM    140  CG2 VAL A 645      -7.057  86.967  12.773  1.00  0.00           C  
ATOM    141  H   VAL A 645      -8.560  89.872  13.129  1.00  0.00           H  
ATOM    142  HA  VAL A 645      -5.815  89.075  13.916  1.00  0.00           H  
ATOM    143  HB  VAL A 645      -7.072  88.506  11.373  1.00  0.00           H  
ATOM    144 HG11 VAL A 645      -4.936  86.960  11.532  1.00  0.00           H  
ATOM    145 HG12 VAL A 645      -5.068  88.301  10.609  1.00  0.00           H  
ATOM    146 HG13 VAL A 645      -4.420  88.400  12.104  1.00  0.00           H  
ATOM    147 HG21 VAL A 645      -6.474  86.695  13.540  1.00  0.00           H  
ATOM    148 HG22 VAL A 645      -7.980  87.160  13.108  1.00  0.00           H  
ATOM    149 HG23 VAL A 645      -7.094  86.224  12.103  1.00  0.00           H  
ATOM    150  N   SER A 646      -4.846  91.194  13.132  1.00  0.00           N  
ATOM    151  CA  SER A 646      -4.162  92.312  12.508  1.00  0.00           C  
ATOM    152  C   SER A 646      -3.035  91.735  11.662  1.00  0.00           C  
ATOM    153  O   SER A 646      -2.392  90.759  12.054  1.00  0.00           O  
ATOM    154  CB  SER A 646      -3.587  93.269  13.554  1.00  0.00           C  
ATOM    155  OG  SER A 646      -2.922  94.358  12.929  1.00  0.00           O  
ATOM    156  H   SER A 646      -4.655  90.853  14.081  1.00  0.00           H  
ATOM    157  HA  SER A 646      -4.798  92.771  11.899  1.00  0.00           H  
ATOM    158  HB2 SER A 646      -4.331  93.621  14.111  1.00  0.00           H  
ATOM    159  HB3 SER A 646      -2.935  92.774  14.118  1.00  0.00           H  
ATOM    160  HG  SER A 646      -3.071  95.188  13.464  1.00  0.00           H  
ATOM    161  N   TYR A 647      -2.806  92.345  10.504  1.00  0.00           N  
ATOM    162  CA  TYR A 647      -1.769  91.904   9.582  1.00  0.00           C  
ATOM    163  C   TYR A 647      -1.584  92.930   8.449  1.00  0.00           C  
ATOM    164  O   TYR A 647      -2.393  93.831   8.283  1.00  0.00           O  
ATOM    165  CB  TYR A 647      -2.161  90.543   9.013  1.00  0.00           C  
ATOM    166  CG  TYR A 647      -3.410  90.592   8.180  1.00  0.00           C  
ATOM    167  CD1 TYR A 647      -3.339  90.731   6.798  1.00  0.00           C  
ATOM    168  CD2 TYR A 647      -4.665  90.519   8.771  1.00  0.00           C  
ATOM    169  CE1 TYR A 647      -4.481  90.794   6.024  1.00  0.00           C  
ATOM    170  CE2 TYR A 647      -5.827  90.585   8.000  1.00  0.00           C  
ATOM    171  CZ  TYR A 647      -5.724  90.723   6.624  1.00  0.00           C  
ATOM    172  OH  TYR A 647      -6.859  90.814   5.847  1.00  0.00           O  
ATOM    173  H   TYR A 647      -3.429  93.161  10.315  1.00  0.00           H  
ATOM    174  HA  TYR A 647      -0.900  91.841  10.081  1.00  0.00           H  
ATOM    175  HB2 TYR A 647      -1.414  90.216   8.444  1.00  0.00           H  
ATOM    176  HB3 TYR A 647      -2.314  89.920   9.773  1.00  0.00           H  
ATOM    177  HD1 TYR A 647      -2.439  90.787   6.355  1.00  0.00           H  
ATOM    178  HD2 TYR A 647      -4.742  90.417   9.759  1.00  0.00           H  
ATOM    179  HE1 TYR A 647      -4.410  90.890   5.026  1.00  0.00           H  
ATOM    180  HE2 TYR A 647      -6.721  90.534   8.437  1.00  0.00           H  
ATOM    181  HH  TYR A 647      -7.661  90.659   6.421  1.00  0.00           H  
ATOM    182  N   SER A 648      -0.514  92.802   7.679  1.00  0.00           N  
ATOM    183  CA  SER A 648      -0.274  93.736   6.590  1.00  0.00           C  
ATOM    184  C   SER A 648      -0.899  93.244   5.281  1.00  0.00           C  
ATOM    185  O   SER A 648      -1.204  92.061   5.127  1.00  0.00           O  
ATOM    186  CB  SER A 648       1.229  93.928   6.381  1.00  0.00           C  
ATOM    187  OG  SER A 648       1.768  92.885   5.579  1.00  0.00           O  
ATOM    188  H   SER A 648       0.109  92.013   7.911  1.00  0.00           H  
ATOM    189  HA  SER A 648      -0.710  94.614   6.825  1.00  0.00           H  
ATOM    190  HB2 SER A 648       1.382  94.798   5.924  1.00  0.00           H  
ATOM    191  HB3 SER A 648       1.681  93.919   7.267  1.00  0.00           H  
ATOM    192  HG  SER A 648       2.064  92.135   6.167  1.00  0.00           H  
ATOM    193  N   GLU A 649      -1.076  94.153   4.328  1.00  0.00           N  
ATOM    194  CA  GLU A 649      -1.657  93.775   3.048  1.00  0.00           C  
ATOM    195  C   GLU A 649      -0.650  92.949   2.250  1.00  0.00           C  
ATOM    196  O   GLU A 649      -1.019  92.252   1.311  1.00  0.00           O  
ATOM    197  CB  GLU A 649      -2.079  95.016   2.242  1.00  0.00           C  
ATOM    198  CG  GLU A 649      -3.217  95.817   2.844  1.00  0.00           C  
ATOM    199  CD  GLU A 649      -3.596  97.018   1.998  1.00  0.00           C  
ATOM    200  OE1 GLU A 649      -3.946  96.826   0.814  1.00  0.00           O  
ATOM    201  OE2 GLU A 649      -3.545  98.153   2.516  1.00  0.00           O  
ATOM    202  H   GLU A 649      -0.777  95.109   4.567  1.00  0.00           H  
ATOM    203  HA  GLU A 649      -2.488  93.235   3.196  1.00  0.00           H  
ATOM    204  HB2 GLU A 649      -1.291  95.609   2.181  1.00  0.00           H  
ATOM    205  HB3 GLU A 649      -2.367  94.705   1.350  1.00  0.00           H  
ATOM    206  HG2 GLU A 649      -4.007  95.236   2.904  1.00  0.00           H  
ATOM    207  HG3 GLU A 649      -2.932  96.152   3.722  1.00  0.00           H  
ATOM    208  N   ARG A 650       0.619  93.013   2.621  1.00  0.00           N  
ATOM    209  CA  ARG A 650       1.616  92.241   1.893  1.00  0.00           C  
ATOM    210  C   ARG A 650       1.518  90.763   2.258  1.00  0.00           C  
ATOM    211  O   ARG A 650       1.892  89.895   1.465  1.00  0.00           O  
ATOM    212  CB  ARG A 650       3.024  92.750   2.194  1.00  0.00           C  
ATOM    213  CG  ARG A 650       3.844  93.047   0.973  1.00  0.00           C  
ATOM    214  CD  ARG A 650       5.315  92.893   1.272  1.00  0.00           C  
ATOM    215  NE  ARG A 650       6.085  92.597   0.062  1.00  0.00           N  
ATOM    216  CZ  ARG A 650       6.433  93.495  -0.862  1.00  0.00           C  
ATOM    217  NH1 ARG A 650       6.094  94.777  -0.741  1.00  0.00           N  
ATOM    218  NH2 ARG A 650       7.125  93.105  -1.920  1.00  0.00           N  
ATOM    219  H   ARG A 650       0.825  93.619   3.420  1.00  0.00           H  
ATOM    220  HA  ARG A 650       1.449  92.339   0.906  1.00  0.00           H  
ATOM    221  HB2 ARG A 650       2.940  93.587   2.731  1.00  0.00           H  
ATOM    222  HB3 ARG A 650       3.495  92.052   2.730  1.00  0.00           H  
ATOM    223  HG2 ARG A 650       3.606  92.413   0.243  1.00  0.00           H  
ATOM    224  HG3 ARG A 650       3.684  93.985   0.678  1.00  0.00           H  
ATOM    225  HD2 ARG A 650       5.647  93.744   1.669  1.00  0.00           H  
ATOM    226  HD3 ARG A 650       5.428  92.145   1.920  1.00  0.00           H  
ATOM    227  HE  ARG A 650       6.375  91.640  -0.086  1.00  0.00           H  
ATOM    228 HH11 ARG A 650       5.587  95.087   0.062  1.00  0.00           H  
ATOM    229 HH12 ARG A 650       6.349  95.430  -1.455  1.00  0.00           H  
ATOM    230 HH21 ARG A 650       7.402  92.147  -2.016  1.00  0.00           H  
ATOM    231 HH22 ARG A 650       7.376  93.766  -2.629  1.00  0.00           H  
ATOM    232  N   ASP A 651       1.026  90.474   3.460  1.00  0.00           N  
ATOM    233  CA  ASP A 651       0.877  89.087   3.889  1.00  0.00           C  
ATOM    234  C   ASP A 651      -0.587  88.707   3.721  1.00  0.00           C  
ATOM    235  O   ASP A 651      -1.025  87.617   4.112  1.00  0.00           O  
ATOM    236  CB  ASP A 651       1.267  88.916   5.359  1.00  0.00           C  
ATOM    237  CG  ASP A 651       2.717  89.258   5.632  1.00  0.00           C  
ATOM    238  OD1 ASP A 651       3.581  88.949   4.780  1.00  0.00           O  
ATOM    239  OD2 ASP A 651       2.993  89.820   6.715  1.00  0.00           O  
ATOM    240  H   ASP A 651       0.769  91.287   4.039  1.00  0.00           H  
ATOM    241  HA  ASP A 651       1.401  88.523   3.259  1.00  0.00           H  
ATOM    242  HB2 ASP A 651       0.688  89.517   5.901  1.00  0.00           H  
ATOM    243  HB3 ASP A 651       1.108  87.967   5.610  1.00  0.00           H  
ATOM    244  N   ALA A 652      -1.341  89.622   3.129  1.00  0.00           N  
ATOM    245  CA  ALA A 652      -2.765  89.427   2.930  1.00  0.00           C  
ATOM    246  C   ALA A 652      -3.170  88.064   2.363  1.00  0.00           C  
ATOM    247  O   ALA A 652      -4.167  87.479   2.794  1.00  0.00           O  
ATOM    248  CB  ALA A 652      -3.310  90.544   2.054  1.00  0.00           C  
ATOM    249  H   ALA A 652      -0.830  90.477   2.825  1.00  0.00           H  
ATOM    250  HA  ALA A 652      -3.241  89.548   3.831  1.00  0.00           H  
ATOM    251  HB1 ALA A 652      -4.145  90.235   1.599  1.00  0.00           H  
ATOM    252  HB2 ALA A 652      -3.516  91.343   2.619  1.00  0.00           H  
ATOM    253  HB3 ALA A 652      -2.629  90.792   1.365  1.00  0.00           H  
ATOM    254  N   TYR A 653      -2.410  87.544   1.408  1.00  0.00           N  
ATOM    255  CA  TYR A 653      -2.794  86.272   0.824  1.00  0.00           C  
ATOM    256  C   TYR A 653      -2.797  85.147   1.842  1.00  0.00           C  
ATOM    257  O   TYR A 653      -3.797  84.467   2.031  1.00  0.00           O  
ATOM    258  CB  TYR A 653      -1.865  85.908  -0.320  1.00  0.00           C  
ATOM    259  CG  TYR A 653      -2.261  84.636  -1.016  1.00  0.00           C  
ATOM    260  CD1 TYR A 653      -3.019  84.669  -2.178  1.00  0.00           C  
ATOM    261  CD2 TYR A 653      -1.902  83.398  -0.500  1.00  0.00           C  
ATOM    262  CE1 TYR A 653      -3.409  83.508  -2.809  1.00  0.00           C  
ATOM    263  CE2 TYR A 653      -2.288  82.226  -1.125  1.00  0.00           C  
ATOM    264  CZ  TYR A 653      -3.040  82.292  -2.281  1.00  0.00           C  
ATOM    265  OH  TYR A 653      -3.422  81.139  -2.922  1.00  0.00           O  
ATOM    266  H   TYR A 653      -1.587  88.085   1.141  1.00  0.00           H  
ATOM    267  HA  TYR A 653      -3.733  86.363   0.453  1.00  0.00           H  
ATOM    268  HB2 TYR A 653      -1.879  86.648  -0.986  1.00  0.00           H  
ATOM    269  HB3 TYR A 653      -0.946  85.791   0.045  1.00  0.00           H  
ATOM    270  HD1 TYR A 653      -3.288  85.556  -2.565  1.00  0.00           H  
ATOM    271  HD2 TYR A 653      -1.355  83.354   0.335  1.00  0.00           H  
ATOM    272  HE1 TYR A 653      -3.958  83.549  -3.649  1.00  0.00           H  
ATOM    273  HE2 TYR A 653      -2.026  81.340  -0.744  1.00  0.00           H  
ATOM    274  HH  TYR A 653      -3.978  80.587  -2.303  1.00  0.00           H  
ATOM    275  N   TRP A 654      -1.663  84.942   2.493  1.00  0.00           N  
ATOM    276  CA  TRP A 654      -1.540  83.891   3.493  1.00  0.00           C  
ATOM    277  C   TRP A 654      -2.707  83.928   4.482  1.00  0.00           C  
ATOM    278  O   TRP A 654      -3.338  82.899   4.758  1.00  0.00           O  
ATOM    279  CB  TRP A 654      -0.222  84.051   4.245  1.00  0.00           C  
ATOM    280  CG  TRP A 654       0.032  82.988   5.238  1.00  0.00           C  
ATOM    281  CD1 TRP A 654       0.625  81.790   5.011  1.00  0.00           C  
ATOM    282  CD2 TRP A 654      -0.298  83.021   6.631  1.00  0.00           C  
ATOM    283  NE1 TRP A 654       0.693  81.066   6.179  1.00  0.00           N  
ATOM    284  CE2 TRP A 654       0.130  81.801   7.190  1.00  0.00           C  
ATOM    285  CE3 TRP A 654      -0.917  83.963   7.460  1.00  0.00           C  
ATOM    286  CZ2 TRP A 654      -0.038  81.493   8.543  1.00  0.00           C  
ATOM    287  CZ3 TRP A 654      -1.086  83.659   8.807  1.00  0.00           C  
ATOM    288  CH2 TRP A 654      -0.646  82.433   9.334  1.00  0.00           C  
ATOM    289  H   TRP A 654      -0.886  85.581   2.235  1.00  0.00           H  
ATOM    290  HA  TRP A 654      -1.578  83.004   3.017  1.00  0.00           H  
ATOM    291  HB2 TRP A 654       0.525  84.036   3.585  1.00  0.00           H  
ATOM    292  HB3 TRP A 654      -0.235  84.923   4.728  1.00  0.00           H  
ATOM    293  HD1 TRP A 654       0.966  81.471   4.127  1.00  0.00           H  
ATOM    294  HE1 TRP A 654       1.088  80.154   6.276  1.00  0.00           H  
ATOM    295  HE3 TRP A 654      -1.232  84.836   7.101  1.00  0.00           H  
ATOM    296  HZ2 TRP A 654       0.279  80.613   8.904  1.00  0.00           H  
ATOM    297  HZ3 TRP A 654      -1.526  84.322   9.401  1.00  0.00           H  
ATOM    298  HH2 TRP A 654      -0.784  82.253  10.308  1.00  0.00           H  
ATOM    299  N   VAL A 655      -3.000  85.116   5.005  1.00  0.00           N  
ATOM    300  CA  VAL A 655      -4.083  85.249   5.968  1.00  0.00           C  
ATOM    301  C   VAL A 655      -5.473  85.006   5.391  1.00  0.00           C  
ATOM    302  O   VAL A 655      -6.284  84.279   5.971  1.00  0.00           O  
ATOM    303  CB  VAL A 655      -4.103  86.641   6.601  1.00  0.00           C  
ATOM    304  CG1 VAL A 655      -5.158  86.699   7.679  1.00  0.00           C  
ATOM    305  CG2 VAL A 655      -2.747  86.965   7.164  1.00  0.00           C  
ATOM    306  H   VAL A 655      -2.415  85.898   4.680  1.00  0.00           H  
ATOM    307  HA  VAL A 655      -3.931  84.563   6.709  1.00  0.00           H  
ATOM    308  HB  VAL A 655      -4.366  87.292   5.896  1.00  0.00           H  
ATOM    309 HG11 VAL A 655      -6.061  86.830   7.265  1.00  0.00           H  
ATOM    310 HG12 VAL A 655      -5.158  85.844   8.201  1.00  0.00           H  
ATOM    311 HG13 VAL A 655      -4.968  87.462   8.300  1.00  0.00           H  
ATOM    312 HG21 VAL A 655      -2.625  86.501   8.045  1.00  0.00           H  
ATOM    313 HG22 VAL A 655      -2.034  86.659   6.529  1.00  0.00           H  
ATOM    314 HG23 VAL A 655      -2.664  87.955   7.300  1.00  0.00           H  
ATOM    315  N   GLU A 656      -5.739  85.618   4.244  1.00  0.00           N  
ATOM    316  CA  GLU A 656      -7.045  85.529   3.621  1.00  0.00           C  
ATOM    317  C   GLU A 656      -7.330  84.277   2.823  1.00  0.00           C  
ATOM    318  O   GLU A 656      -8.425  84.097   2.317  1.00  0.00           O  
ATOM    319  CB  GLU A 656      -7.279  86.790   2.788  1.00  0.00           C  
ATOM    320  CG  GLU A 656      -7.312  88.052   3.662  1.00  0.00           C  
ATOM    321  CD  GLU A 656      -7.593  89.331   2.893  1.00  0.00           C  
ATOM    322  OE1 GLU A 656      -7.458  90.421   3.489  1.00  0.00           O  
ATOM    323  OE2 GLU A 656      -7.951  89.251   1.702  1.00  0.00           O  
ATOM    324  H   GLU A 656      -4.944  86.155   3.842  1.00  0.00           H  
ATOM    325  HA  GLU A 656      -7.772  85.637   4.349  1.00  0.00           H  
ATOM    326  HB2 GLU A 656      -6.535  86.885   2.167  1.00  0.00           H  
ATOM    327  HB3 GLU A 656      -8.147  86.712   2.356  1.00  0.00           H  
ATOM    328  HG2 GLU A 656      -8.030  87.939   4.329  1.00  0.00           H  
ATOM    329  HG3 GLU A 656      -6.428  88.148   4.090  1.00  0.00           H  
ATOM    330  N   ASN A 657      -6.345  83.402   2.720  1.00  0.00           N  
ATOM    331  CA  ASN A 657      -6.522  82.145   2.017  1.00  0.00           C  
ATOM    332  C   ASN A 657      -6.129  81.041   2.964  1.00  0.00           C  
ATOM    333  O   ASN A 657      -6.989  80.380   3.554  1.00  0.00           O  
ATOM    334  CB  ASN A 657      -5.657  82.107   0.781  1.00  0.00           C  
ATOM    335  CG  ASN A 657      -6.222  82.948  -0.319  1.00  0.00           C  
ATOM    336  H   ASN A 657      -5.455  83.686   3.175  1.00  0.00           H  
ATOM    337  HA  ASN A 657      -7.495  82.045   1.829  1.00  0.00           H  
ATOM    338  HB2 ASN A 657      -4.750  82.449   1.016  1.00  0.00           H  
ATOM    339  HB3 ASN A 657      -5.594  81.163   0.466  1.00  0.00           H  
ATOM    340  OD1 ASN A 657      -6.916  82.446  -1.204  1.00  0.00           O  
ATOM    341  ND2 ASN A 657      -5.961  84.247  -0.262  1.00  0.00           N  
ATOM    342 HD21 ASN A 657      -5.407  84.616   0.486  1.00  0.00           H  
ATOM    343 HD22 ASN A 657      -6.317  84.862  -0.967  1.00  0.00           H  
ATOM    344  N   LEU A 658      -4.826  80.865   3.134  1.00  0.00           N  
ATOM    345  CA  LEU A 658      -4.306  79.845   4.025  1.00  0.00           C  
ATOM    346  C   LEU A 658      -4.989  79.801   5.412  1.00  0.00           C  
ATOM    347  O   LEU A 658      -5.519  78.765   5.818  1.00  0.00           O  
ATOM    348  CB  LEU A 658      -2.801  80.052   4.201  1.00  0.00           C  
ATOM    349  CG  LEU A 658      -1.747  79.625   3.168  1.00  0.00           C  
ATOM    350  CD1 LEU A 658      -1.555  78.154   3.262  1.00  0.00           C  
ATOM    351  CD2 LEU A 658      -2.133  80.034   1.779  1.00  0.00           C  
ATOM    352  H   LEU A 658      -4.224  81.510   2.583  1.00  0.00           H  
ATOM    353  HA  LEU A 658      -4.436  78.932   3.591  1.00  0.00           H  
ATOM    354  HB2 LEU A 658      -2.652  81.060   4.365  1.00  0.00           H  
ATOM    355  HB3 LEU A 658      -2.535  79.600   5.089  1.00  0.00           H  
ATOM    356  HG  LEU A 658      -0.898  80.102   3.372  1.00  0.00           H  
ATOM    357 HD11 LEU A 658      -2.419  77.673   3.075  1.00  0.00           H  
ATOM    358 HD12 LEU A 658      -0.868  77.845   2.595  1.00  0.00           H  
ATOM    359 HD13 LEU A 658      -1.242  77.898   4.183  1.00  0.00           H  
ATOM    360 HD21 LEU A 658      -2.231  81.033   1.727  1.00  0.00           H  
ATOM    361 HD22 LEU A 658      -1.429  79.744   1.124  1.00  0.00           H  
ATOM    362 HD23 LEU A 658      -3.007  79.609   1.523  1.00  0.00           H  
ATOM    363  N   VAL A 660      -7.751  81.390   6.566  1.00  0.00           N  
ATOM    364  CA  VAL A 660      -9.190  81.320   6.539  1.00  0.00           C  
ATOM    365  C   VAL A 660      -9.640  79.882   6.305  1.00  0.00           C  
ATOM    366  O   VAL A 660     -10.521  79.389   6.998  1.00  0.00           O  
ATOM    367  CB  VAL A 660      -9.732  82.249   5.449  1.00  0.00           C  
ATOM    368  CG1 VAL A 660     -11.183  81.954   5.173  1.00  0.00           C  
ATOM    369  CG2 VAL A 660      -9.578  83.668   5.901  1.00  0.00           C  
ATOM    370  H   VAL A 660      -7.118  80.614   6.449  1.00  0.00           H  
ATOM    371  HA  VAL A 660      -9.544  81.609   7.435  1.00  0.00           H  
ATOM    372  HB  VAL A 660      -9.226  82.059   4.610  1.00  0.00           H  
ATOM    373 HG11 VAL A 660     -11.263  81.335   4.389  1.00  0.00           H  
ATOM    374 HG12 VAL A 660     -11.602  81.522   5.974  1.00  0.00           H  
ATOM    375 HG13 VAL A 660     -11.672  82.805   4.968  1.00  0.00           H  
ATOM    376 HG21 VAL A 660      -9.379  84.258   5.114  1.00  0.00           H  
ATOM    377 HG22 VAL A 660     -10.425  83.982   6.339  1.00  0.00           H  
ATOM    378 HG23 VAL A 660      -8.824  83.737   6.560  1.00  0.00           H  
ATOM    379  N   GLN A 661      -9.021  79.205   5.342  1.00  0.00           N  
ATOM    380  CA  GLN A 661      -9.385  77.827   5.033  1.00  0.00           C  
ATOM    381  C   GLN A 661      -9.230  76.877   6.219  1.00  0.00           C  
ATOM    382  O   GLN A 661      -9.997  75.932   6.368  1.00  0.00           O  
ATOM    383  CB  GLN A 661      -8.555  77.312   3.860  1.00  0.00           C  
ATOM    384  CG  GLN A 661      -8.942  75.920   3.391  1.00  0.00           C  
ATOM    385  CD  GLN A 661      -8.149  75.473   2.180  1.00  0.00           C  
ATOM    386  H   GLN A 661      -8.279  79.728   4.845  1.00  0.00           H  
ATOM    387  HA  GLN A 661     -10.363  77.817   4.759  1.00  0.00           H  
ATOM    388  HB2 GLN A 661      -8.663  77.942   3.088  1.00  0.00           H  
ATOM    389  HB3 GLN A 661      -7.589  77.291   4.133  1.00  0.00           H  
ATOM    390  HG2 GLN A 661      -8.778  75.273   4.136  1.00  0.00           H  
ATOM    391  HG3 GLN A 661      -9.914  75.919   3.155  1.00  0.00           H  
ATOM    392  OE1 GLN A 661      -6.923  75.372   2.230  1.00  0.00           O  
ATOM    393  NE2 GLN A 661      -8.846  75.204   1.082  1.00  0.00           N  
ATOM    394 HE21 GLN A 661      -8.381  74.912   0.226  1.00  0.00           H  
ATOM    395 HE22 GLN A 661      -9.861  75.294   1.110  1.00  0.00           H  
ATOM    396  N   GLU A 662      -8.238  77.128   7.062  1.00  0.00           N  
ATOM    397  CA  GLU A 662      -7.998  76.280   8.220  1.00  0.00           C  
ATOM    398  C   GLU A 662      -8.861  76.632   9.423  1.00  0.00           C  
ATOM    399  O   GLU A 662      -8.902  75.866  10.384  1.00  0.00           O  
ATOM    400  CB  GLU A 662      -6.529  76.357   8.649  1.00  0.00           C  
ATOM    401  CG  GLU A 662      -5.518  75.890   7.622  1.00  0.00           C  
ATOM    402  CD  GLU A 662      -5.558  74.394   7.381  1.00  0.00           C  
ATOM    403  OE1 GLU A 662      -5.890  73.643   8.325  1.00  0.00           O  
ATOM    404  OE2 GLU A 662      -5.239  73.972   6.246  1.00  0.00           O  
ATOM    405  H   GLU A 662      -7.664  77.959   6.830  1.00  0.00           H  
ATOM    406  HA  GLU A 662      -8.160  75.306   7.966  1.00  0.00           H  
ATOM    407  HB2 GLU A 662      -6.330  77.306   8.858  1.00  0.00           H  
ATOM    408  HB3 GLU A 662      -6.424  75.789   9.455  1.00  0.00           H  
ATOM    409  HG2 GLU A 662      -5.718  76.334   6.765  1.00  0.00           H  
ATOM    410  HG3 GLU A 662      -4.615  76.113   7.949  1.00  0.00           H  
ATOM    411  N   LEU A 663      -9.538  77.778   9.389  1.00  0.00           N  
ATOM    412  CA  LEU A 663     -10.365  78.175  10.526  1.00  0.00           C  
ATOM    413  C   LEU A 663     -11.819  78.473  10.175  1.00  0.00           C  
ATOM    414  O   LEU A 663     -12.727  77.862  10.731  1.00  0.00           O  
ATOM    415  CB  LEU A 663      -9.750  79.386  11.226  1.00  0.00           C  
ATOM    416  CG  LEU A 663      -8.271  79.332  11.617  1.00  0.00           C  
ATOM    417  CD1 LEU A 663      -7.907  80.613  12.335  1.00  0.00           C  
ATOM    418  CD2 LEU A 663      -7.999  78.146  12.513  1.00  0.00           C  
ATOM    419  H   LEU A 663      -9.431  78.332   8.531  1.00  0.00           H  
ATOM    420  HA  LEU A 663     -10.352  77.418  11.210  1.00  0.00           H  
ATOM    421  HB2 LEU A 663      -9.866  80.181  10.619  1.00  0.00           H  
ATOM    422  HB3 LEU A 663     -10.273  79.550  12.069  1.00  0.00           H  
ATOM    423  HG  LEU A 663      -7.723  79.241  10.793  1.00  0.00           H  
ATOM    424 HD11 LEU A 663      -8.469  80.711  13.158  1.00  0.00           H  
ATOM    425 HD12 LEU A 663      -6.940  80.592  12.597  1.00  0.00           H  
ATOM    426 HD13 LEU A 663      -8.067  81.397  11.732  1.00  0.00           H  
ATOM    427 HD21 LEU A 663      -8.236  77.297  12.035  1.00  0.00           H  
ATOM    428 HD22 LEU A 663      -7.028  78.123  12.761  1.00  0.00           H  
ATOM    429 HD23 LEU A 663      -8.549  78.217  13.348  1.00  0.00           H  
ATOM    430  N   GLU A 664     -12.048  79.423   9.272  1.00  0.00           N  
ATOM    431  CA  GLU A 664     -13.413  79.754   8.867  1.00  0.00           C  
ATOM    432  C   GLU A 664     -14.002  78.564   8.121  1.00  0.00           C  
ATOM    433  O   GLU A 664     -15.215  78.393   8.070  1.00  0.00           O  
ATOM    434  CB  GLU A 664     -13.450  80.994   7.960  1.00  0.00           C  
ATOM    435  CG  GLU A 664     -13.115  82.311   8.657  1.00  0.00           C  
ATOM    436  CD  GLU A 664     -13.412  83.549   7.795  1.00  0.00           C  
ATOM    437  OE1 GLU A 664     -13.252  83.478   6.555  1.00  0.00           O  
ATOM    438  OE2 GLU A 664     -13.787  84.602   8.365  1.00  0.00           O  
ATOM    439  H   GLU A 664     -11.208  79.888   8.897  1.00  0.00           H  
ATOM    440  HA  GLU A 664     -13.966  79.952   9.673  1.00  0.00           H  
ATOM    441  HB2 GLU A 664     -12.785  80.859   7.244  1.00  0.00           H  
ATOM    442  HB3 GLU A 664     -14.364  81.073   7.599  1.00  0.00           H  
ATOM    443  HG2 GLU A 664     -13.666  82.383   9.467  1.00  0.00           H  
ATOM    444  HG3 GLU A 664     -12.153  82.322   8.857  1.00  0.00           H  
ATOM    445  N   ASN A 665     -13.138  77.743   7.541  1.00  0.00           N  
ATOM    446  CA  ASN A 665     -13.599  76.571   6.820  1.00  0.00           C  
ATOM    447  C   ASN A 665     -13.476  75.342   7.694  1.00  0.00           C  
ATOM    448  O   ASN A 665     -13.768  74.228   7.267  1.00  0.00           O  
ATOM    449  CB  ASN A 665     -12.792  76.382   5.546  1.00  0.00           C  
ATOM    450  CG  ASN A 665     -13.051  77.473   4.547  1.00  0.00           C  
ATOM    451  OD1 ASN A 665     -12.595  77.392   3.404  1.00  0.00           O  
ATOM    452  ND2 ASN A 665     -13.789  78.503   4.961  1.00  0.00           N  
ATOM    453  H   ASN A 665     -12.143  78.004   7.645  1.00  0.00           H  
ATOM    454  HA  ASN A 665     -14.577  76.703   6.629  1.00  0.00           H  
ATOM    455  HB2 ASN A 665     -11.824  76.384   5.782  1.00  0.00           H  
ATOM    456  HB3 ASN A 665     -13.043  75.507   5.141  1.00  0.00           H  
ATOM    457 HD21 ASN A 665     -14.132  78.517   5.902  1.00  0.00           H  
ATOM    458 HD22 ASN A 665     -13.997  79.253   4.339  1.00  0.00           H  
ATOM    459  N   PHE A 666     -13.037  75.548   8.925  1.00  0.00           N  
ATOM    460  CA  PHE A 666     -12.896  74.443   9.851  1.00  0.00           C  
ATOM    461  C   PHE A 666     -14.305  73.991  10.234  1.00  0.00           C  
ATOM    462  O   PHE A 666     -15.284  74.645   9.876  1.00  0.00           O  
ATOM    463  CB  PHE A 666     -12.139  74.911  11.086  1.00  0.00           C  
ATOM    464  CG  PHE A 666     -11.601  73.798  11.918  1.00  0.00           C  
ATOM    465  CD1 PHE A 666     -10.597  72.973  11.427  1.00  0.00           C  
ATOM    466  CD2 PHE A 666     -12.076  73.584  13.205  1.00  0.00           C  
ATOM    467  CE1 PHE A 666     -10.073  71.959  12.204  1.00  0.00           C  
ATOM    468  CE2 PHE A 666     -11.556  72.571  13.987  1.00  0.00           C  
ATOM    469  CZ  PHE A 666     -10.553  71.759  13.486  1.00  0.00           C  
ATOM    470  H   PHE A 666     -12.813  76.530   9.156  1.00  0.00           H  
ATOM    471  HA  PHE A 666     -12.482  73.689   9.355  1.00  0.00           H  
ATOM    472  HB2 PHE A 666     -11.378  75.467  10.782  1.00  0.00           H  
ATOM    473  HB3 PHE A 666     -12.765  75.439  11.643  1.00  0.00           H  
ATOM    474  HD1 PHE A 666     -10.249  73.115  10.503  1.00  0.00           H  
ATOM    475  HD2 PHE A 666     -12.801  74.171  13.567  1.00  0.00           H  
ATOM    476  HE1 PHE A 666      -9.345  71.369  11.833  1.00  0.00           H  
ATOM    477  HE2 PHE A 666     -11.912  72.425  14.925  1.00  0.00           H  
ATOM    478  HZ  PHE A 666     -10.171  71.024  14.051  1.00  0.00           H  
ATOM    479  N   ASN A 667     -14.415  72.879  10.956  1.00  0.00           N  
ATOM    480  CA  ASN A 667     -15.726  72.378  11.371  1.00  0.00           C  
ATOM    481  C   ASN A 667     -15.734  71.771  12.766  1.00  0.00           C  
ATOM    482  O   ASN A 667     -15.156  70.712  12.997  1.00  0.00           O  
ATOM    483  CB  ASN A 667     -16.251  71.336  10.381  1.00  0.00           C  
ATOM    484  CG  ASN A 667     -17.478  70.615  10.903  1.00  0.00           C  
ATOM    485  H   ASN A 667     -13.523  72.415  11.191  1.00  0.00           H  
ATOM    486  HA  ASN A 667     -16.354  73.177  11.390  1.00  0.00           H  
ATOM    487  HB2 ASN A 667     -16.490  71.799   9.534  1.00  0.00           H  
ATOM    488  HB3 ASN A 667     -15.533  70.667  10.219  1.00  0.00           H  
ATOM    489  OD1 ASN A 667     -18.423  71.246  11.380  1.00  0.00           O  
ATOM    490  ND2 ASN A 667     -17.470  69.288  10.817  1.00  0.00           N  
ATOM    491 HD21 ASN A 667     -16.674  68.821  10.427  1.00  0.00           H  
ATOM    492 HD22 ASN A 667     -18.252  68.759  11.140  1.00  0.00           H  
ATOM    493  N   PRO A 668     -16.381  72.450  13.721  1.00  0.00           N  
ATOM    494  CA  PRO A 668     -17.071  73.724  13.500  1.00  0.00           C  
ATOM    495  C   PRO A 668     -16.074  74.801  13.073  1.00  0.00           C  
ATOM    496  O   PRO A 668     -14.861  74.599  13.160  1.00  0.00           O  
ATOM    497  CB  PRO A 668     -17.691  74.014  14.862  1.00  0.00           C  
ATOM    498  CG  PRO A 668     -16.687  73.429  15.807  1.00  0.00           C  
ATOM    499  CD  PRO A 668     -16.363  72.102  15.152  1.00  0.00           C  
ATOM    500  HA  PRO A 668     -17.800  73.623  12.818  1.00  0.00           H  
ATOM    501  HB2 PRO A 668     -17.788  74.994  15.008  1.00  0.00           H  
ATOM    502  HB3 PRO A 668     -18.573  73.563  14.956  1.00  0.00           H  
ATOM    503  HG2 PRO A 668     -15.880  74.001  15.862  1.00  0.00           H  
ATOM    504  HG3 PRO A 668     -17.086  73.292  16.704  1.00  0.00           H  
ATOM    505  HD2 PRO A 668     -15.465  71.775  15.425  1.00  0.00           H  
ATOM    506  HD3 PRO A 668     -17.057  71.418  15.358  1.00  0.00           H  
ATOM    507  N   PRO A 669     -16.570  75.952  12.592  1.00  0.00           N  
ATOM    508  CA  PRO A 669     -15.681  77.035  12.161  1.00  0.00           C  
ATOM    509  C   PRO A 669     -15.453  78.124  13.203  1.00  0.00           C  
ATOM    510  O   PRO A 669     -16.194  78.230  14.175  1.00  0.00           O  
ATOM    511  CB  PRO A 669     -16.394  77.574  10.933  1.00  0.00           C  
ATOM    512  CG  PRO A 669     -17.818  77.498  11.366  1.00  0.00           C  
ATOM    513  CD  PRO A 669     -17.910  76.124  12.004  1.00  0.00           C  
ATOM    514  HA  PRO A 669     -14.786  76.652  11.844  1.00  0.00           H  
ATOM    515  HB2 PRO A 669     -16.127  78.511  10.748  1.00  0.00           H  
ATOM    516  HB3 PRO A 669     -16.229  76.999  10.143  1.00  0.00           H  
ATOM    517  HG2 PRO A 669     -18.027  78.208  12.031  1.00  0.00           H  
ATOM    518  HG3 PRO A 669     -18.432  77.564  10.586  1.00  0.00           H  
ATOM    519  HD2 PRO A 669     -18.611  76.101  12.710  1.00  0.00           H  
ATOM    520  HD3 PRO A 669     -18.090  75.421  11.321  1.00  0.00           H  
ATOM    521  N   PHE A 670     -14.414  78.924  12.988  1.00  0.00           N  
ATOM    522  CA  PHE A 670     -14.093  80.035  13.876  1.00  0.00           C  
ATOM    523  C   PHE A 670     -14.696  81.260  13.212  1.00  0.00           C  
ATOM    524  O   PHE A 670     -14.919  81.260  11.999  1.00  0.00           O  
ATOM    525  CB  PHE A 670     -12.575  80.245  13.982  1.00  0.00           C  
ATOM    526  CG  PHE A 670     -11.856  79.172  14.741  1.00  0.00           C  
ATOM    527  CD1 PHE A 670     -11.874  77.853  14.301  1.00  0.00           C  
ATOM    528  CD2 PHE A 670     -11.180  79.478  15.915  1.00  0.00           C  
ATOM    529  CE1 PHE A 670     -11.234  76.853  15.025  1.00  0.00           C  
ATOM    530  CE2 PHE A 670     -10.534  78.482  16.648  1.00  0.00           C  
ATOM    531  CZ  PHE A 670     -10.564  77.169  16.202  1.00  0.00           C  
ATOM    532  H   PHE A 670     -13.855  78.691  12.140  1.00  0.00           H  
ATOM    533  HA  PHE A 670     -14.590  79.889  14.716  1.00  0.00           H  
ATOM    534  HB2 PHE A 670     -12.212  80.269  13.061  1.00  0.00           H  
ATOM    535  HB3 PHE A 670     -12.425  81.107  14.446  1.00  0.00           H  
ATOM    536  HD1 PHE A 670     -12.348  77.617  13.458  1.00  0.00           H  
ATOM    537  HD2 PHE A 670     -11.154  80.423  16.241  1.00  0.00           H  
ATOM    538  HE1 PHE A 670     -11.261  75.904  14.693  1.00  0.00           H  
ATOM    539  HE2 PHE A 670     -10.050  78.726  17.501  1.00  0.00           H  
ATOM    540  HZ  PHE A 670     -10.107  76.448  16.721  1.00  0.00           H  
ATOM    541  N   LYS A 671     -14.964  82.295  14.001  1.00  0.00           N  
ATOM    542  CA  LYS A 671     -15.513  83.544  13.480  1.00  0.00           C  
ATOM    543  C   LYS A 671     -14.355  84.534  13.558  1.00  0.00           C  
ATOM    544  O   LYS A 671     -13.837  84.802  14.643  1.00  0.00           O  
ATOM    545  CB  LYS A 671     -16.688  84.009  14.345  1.00  0.00           C  
ATOM    546  CG  LYS A 671     -17.839  83.019  14.402  1.00  0.00           C  
ATOM    547  CD  LYS A 671     -18.972  83.533  15.273  1.00  0.00           C  
ATOM    548  CE  LYS A 671     -20.117  82.534  15.330  1.00  0.00           C  
ATOM    549  NZ  LYS A 671     -21.236  83.016  16.185  1.00  0.00           N  
ATOM    550  H   LYS A 671     -14.752  82.141  15.008  1.00  0.00           H  
ATOM    551  HA  LYS A 671     -15.765  83.421  12.539  1.00  0.00           H  
ATOM    552  HB2 LYS A 671     -16.352  84.155  15.273  1.00  0.00           H  
ATOM    553  HB3 LYS A 671     -17.029  84.868  13.969  1.00  0.00           H  
ATOM    554  HG2 LYS A 671     -18.186  82.868  13.476  1.00  0.00           H  
ATOM    555  HG3 LYS A 671     -17.508  82.153  14.778  1.00  0.00           H  
ATOM    556  HD2 LYS A 671     -18.631  83.677  16.195  1.00  0.00           H  
ATOM    557  HD3 LYS A 671     -19.313  84.384  14.891  1.00  0.00           H  
ATOM    558  HE2 LYS A 671     -20.458  82.377  14.398  1.00  0.00           H  
ATOM    559  HE3 LYS A 671     -19.773  81.665  15.698  1.00  0.00           H  
ATOM    560  HZ1 LYS A 671     -20.863  83.463  16.998  1.00  0.00           H  
ATOM    561  HZ2 LYS A 671     -21.790  83.668  15.669  1.00  0.00           H  
ATOM    562  HZ3 LYS A 671     -21.802  82.239  16.460  1.00  0.00           H  
ATOM    563  N   LEU A 672     -13.940  85.076  12.418  1.00  0.00           N  
ATOM    564  CA  LEU A 672     -12.799  85.983  12.410  1.00  0.00           C  
ATOM    565  C   LEU A 672     -13.022  87.403  11.919  1.00  0.00           C  
ATOM    566  O   LEU A 672     -13.694  87.626  10.919  1.00  0.00           O  
ATOM    567  CB  LEU A 672     -11.674  85.373  11.573  1.00  0.00           C  
ATOM    568  CG  LEU A 672     -11.147  84.010  12.013  1.00  0.00           C  
ATOM    569  CD1 LEU A 672     -10.159  83.503  10.988  1.00  0.00           C  
ATOM    570  CD2 LEU A 672     -10.504  84.125  13.390  1.00  0.00           C  
ATOM    571  H   LEU A 672     -14.473  84.810  11.580  1.00  0.00           H  
ATOM    572  HA  LEU A 672     -12.429  86.035  13.377  1.00  0.00           H  
ATOM    573  HB2 LEU A 672     -12.010  85.274  10.636  1.00  0.00           H  
ATOM    574  HB3 LEU A 672     -10.904  86.010  11.587  1.00  0.00           H  
ATOM    575  HG  LEU A 672     -11.911  83.376  12.086  1.00  0.00           H  
ATOM    576 HD11 LEU A 672      -9.394  84.145  10.907  1.00  0.00           H  
ATOM    577 HD12 LEU A 672      -9.807  82.608  11.269  1.00  0.00           H  
ATOM    578 HD13 LEU A 672     -10.609  83.414  10.097  1.00  0.00           H  
ATOM    579 HD21 LEU A 672     -11.184  84.445  14.050  1.00  0.00           H  
ATOM    580 HD22 LEU A 672     -10.160  83.229  13.673  1.00  0.00           H  
ATOM    581 HD23 LEU A 672      -9.745  84.776  13.350  1.00  0.00           H  
ATOM    582  N   LEU A 674     -11.133  89.891  10.227  1.00  0.00           N  
ATOM    583  CA  LEU A 674      -9.917  90.126   9.458  1.00  0.00           C  
ATOM    584  C   LEU A 674      -9.602  91.601   9.265  1.00  0.00           C  
ATOM    585  O   LEU A 674     -10.217  92.281   8.448  1.00  0.00           O  
ATOM    586  CB  LEU A 674     -10.012  89.435   8.092  1.00  0.00           C  
ATOM    587  CG  LEU A 674      -9.455  88.020   8.067  1.00  0.00           C  
ATOM    588  CD1 LEU A 674      -8.020  88.105   8.491  1.00  0.00           C  
ATOM    589  CD2 LEU A 674     -10.199  87.118   9.026  1.00  0.00           C  
ATOM    590  H   LEU A 674     -11.701  90.652  10.590  1.00  0.00           H  
ATOM    591  HA  LEU A 674      -9.139  89.695   9.950  1.00  0.00           H  
ATOM    592  HB2 LEU A 674     -10.968  89.388   7.844  1.00  0.00           H  
ATOM    593  HB3 LEU A 674      -9.497  89.975   7.444  1.00  0.00           H  
ATOM    594  HG  LEU A 674      -9.517  87.665   7.146  1.00  0.00           H  
ATOM    595 HD11 LEU A 674      -7.955  88.490   9.416  1.00  0.00           H  
ATOM    596 HD12 LEU A 674      -7.605  87.191   8.491  1.00  0.00           H  
ATOM    597 HD13 LEU A 674      -7.507  88.693   7.859  1.00  0.00           H  
ATOM    598 HD21 LEU A 674     -11.168  87.080   8.774  1.00  0.00           H  
ATOM    599 HD22 LEU A 674      -9.814  86.193   8.991  1.00  0.00           H  
ATOM    600 HD23 LEU A 674     -10.116  87.473   9.960  1.00  0.00           H  
ATOM    601  N   HIE A 675      -8.626  92.079  10.025  1.00  0.00           N  
ATOM    602  CA  HIE A 675      -8.184  93.471   9.986  1.00  0.00           C  
ATOM    603  C   HIE A 675      -8.294  94.144   8.613  1.00  0.00           C  
ATOM    604  O   HIE A 675      -8.902  95.202   8.490  1.00  0.00           O  
ATOM    605  CB  HIE A 675      -6.741  93.536  10.505  1.00  0.00           C  
ATOM    606  CG  HIE A 675      -6.104  94.885  10.407  1.00  0.00           C  
ATOM    607  ND1 HIE A 675      -4.890  95.095   9.792  1.00  0.00           N  
ATOM    608  CD2 HIE A 675      -6.538  96.103  10.809  1.00  0.00           C  
ATOM    609  CE1 HIE A 675      -4.603  96.385   9.820  1.00  0.00           C  
ATOM    610  NE2 HIE A 675      -5.587  97.018  10.431  1.00  0.00           N  
ATOM    611  H   HIE A 675      -8.192  91.367  10.664  1.00  0.00           H  
ATOM    612  HA  HIE A 675      -8.756  94.006  10.642  1.00  0.00           H  
ATOM    613  HB2 HIE A 675      -6.731  93.249  11.473  1.00  0.00           H  
ATOM    614  HB3 HIE A 675      -6.179  92.881   9.981  1.00  0.00           H  
ATOM    615  HD2 HIE A 675      -7.388  96.299  11.290  1.00  0.00           H  
ATOM    616  HE1 HIE A 675      -3.783  96.808   9.445  1.00  0.00           H  
ATOM    617  HE2 HIE A 675      -5.633  98.006  10.592  1.00  0.00           H  
ATOM    618  N   LYS A 676      -7.727  93.534   7.578  1.00  0.00           N  
ATOM    619  CA  LYS A 676      -7.776  94.142   6.252  1.00  0.00           C  
ATOM    620  C   LYS A 676      -8.735  93.492   5.275  1.00  0.00           C  
ATOM    621  O   LYS A 676      -8.419  93.355   4.103  1.00  0.00           O  
ATOM    622  CB  LYS A 676      -6.376  94.179   5.648  1.00  0.00           C  
ATOM    623  CG  LYS A 676      -5.387  94.862   6.565  1.00  0.00           C  
ATOM    624  CD  LYS A 676      -4.120  95.281   5.849  1.00  0.00           C  
ATOM    625  CE  LYS A 676      -3.816  96.749   6.128  1.00  0.00           C  
ATOM    626  NZ  LYS A 676      -3.976  97.053   7.580  1.00  0.00           N  
ATOM    627  H   LYS A 676      -7.271  92.636   7.785  1.00  0.00           H  
ATOM    628  HA  LYS A 676      -8.039  95.128   6.360  1.00  0.00           H  
ATOM    629  HB2 LYS A 676      -6.077  93.247   5.497  1.00  0.00           H  
ATOM    630  HB3 LYS A 676      -6.418  94.682   4.795  1.00  0.00           H  
ATOM    631  HG2 LYS A 676      -5.819  95.680   6.964  1.00  0.00           H  
ATOM    632  HG3 LYS A 676      -5.144  94.234   7.314  1.00  0.00           H  
ATOM    633  HD2 LYS A 676      -3.363  94.735   6.180  1.00  0.00           H  
ATOM    634  HD3 LYS A 676      -4.243  95.166   4.874  1.00  0.00           H  
ATOM    635  HE2 LYS A 676      -2.877  96.943   5.853  1.00  0.00           H  
ATOM    636  HE3 LYS A 676      -4.446  97.316   5.602  1.00  0.00           H  
ATOM    637  HZ1 LYS A 676      -4.229  96.218   8.066  1.00  0.00           H  
ATOM    638  HZ2 LYS A 676      -3.113  97.404   7.941  1.00  0.00           H  
ATOM    639  HZ3 LYS A 676      -4.692  97.739   7.696  1.00  0.00           H  
ATOM    640  N   ARG A 677      -9.909  93.102   5.759  1.00  0.00           N  
ATOM    641  CA  ARG A 677     -10.925  92.476   4.917  1.00  0.00           C  
ATOM    642  C   ARG A 677     -12.312  92.765   5.463  1.00  0.00           C  
ATOM    643  O   ARG A 677     -13.295  92.739   4.725  1.00  0.00           O  
ATOM    644  CB  ARG A 677     -10.742  90.961   4.859  1.00  0.00           C  
ATOM    645  CG  ARG A 677     -11.754  90.261   3.964  1.00  0.00           C  
ATOM    646  CD  ARG A 677     -12.027  88.825   4.401  1.00  0.00           C  
ATOM    647  NE  ARG A 677     -12.466  88.746   5.792  1.00  0.00           N  
ATOM    648  CZ  ARG A 677     -12.829  87.618   6.402  1.00  0.00           C  
ATOM    649  NH1 ARG A 677     -12.813  86.462   5.747  1.00  0.00           N  
ATOM    650  NH2 ARG A 677     -13.195  87.638   7.680  1.00  0.00           N  
ATOM    651  H   ARG A 677     -10.041  93.278   6.776  1.00  0.00           H  
ATOM    652  HA  ARG A 677     -10.856  92.857   3.990  1.00  0.00           H  
ATOM    653  HB2 ARG A 677      -9.833  90.769   4.506  1.00  0.00           H  
ATOM    654  HB3 ARG A 677     -10.842  90.598   5.778  1.00  0.00           H  
ATOM    655  HG2 ARG A 677     -12.620  90.761   3.986  1.00  0.00           H  
ATOM    656  HG3 ARG A 677     -11.408  90.237   3.026  1.00  0.00           H  
ATOM    657  HD2 ARG A 677     -12.737  88.453   3.809  1.00  0.00           H  
ATOM    658  HD3 ARG A 677     -11.183  88.306   4.290  1.00  0.00           H  
ATOM    659  HE  ARG A 677     -12.497  89.599   6.326  1.00  0.00           H  
ATOM    660 HH11 ARG A 677     -12.511  86.417   4.798  1.00  0.00           H  
ATOM    661 HH12 ARG A 677     -13.108  85.622   6.214  1.00  0.00           H  
ATOM    662 HH21 ARG A 677     -13.176  88.506   8.183  1.00  0.00           H  
ATOM    663 HH22 ARG A 677     -13.484  86.801   8.134  1.00  0.00           H  
ATOM    664  N   ASP A 678     -12.397  93.045   6.755  1.00  0.00           N  
ATOM    665  CA  ASP A 678     -13.690  93.311   7.347  1.00  0.00           C  
ATOM    666  C   ASP A 678     -13.838  94.698   7.946  1.00  0.00           C  
ATOM    667  O   ASP A 678     -14.859  94.991   8.560  1.00  0.00           O  
ATOM    668  CB  ASP A 678     -13.997  92.257   8.402  1.00  0.00           C  
ATOM    669  CG  ASP A 678     -13.682  90.866   7.922  1.00  0.00           C  
ATOM    670  OD1 ASP A 678     -13.919  90.591   6.731  1.00  0.00           O  
ATOM    671  OD2 ASP A 678     -13.205  90.046   8.731  1.00  0.00           O  
ATOM    672  H   ASP A 678     -11.507  93.055   7.268  1.00  0.00           H  
ATOM    673  HA  ASP A 678     -14.385  93.236   6.601  1.00  0.00           H  
ATOM    674  HB2 ASP A 678     -13.445  92.455   9.204  1.00  0.00           H  
ATOM    675  HB3 ASP A 678     -14.963  92.313   8.621  1.00  0.00           H  
ATOM    676  N   PHE A 679     -12.836  95.556   7.785  1.00  0.00           N  
ATOM    677  CA  PHE A 679     -12.957  96.900   8.330  1.00  0.00           C  
ATOM    678  C   PHE A 679     -13.904  97.698   7.464  1.00  0.00           C  
ATOM    679  O   PHE A 679     -13.873  97.588   6.234  1.00  0.00           O  
ATOM    680  CB  PHE A 679     -11.606  97.608   8.380  1.00  0.00           C  
ATOM    681  CG  PHE A 679     -10.868  97.417   9.673  1.00  0.00           C  
ATOM    682  CD1 PHE A 679      -9.657  98.065   9.893  1.00  0.00           C  
ATOM    683  CD2 PHE A 679     -11.373  96.579  10.668  1.00  0.00           C  
ATOM    684  CE1 PHE A 679      -8.959  97.882  11.079  1.00  0.00           C  
ATOM    685  CE2 PHE A 679     -10.679  96.388  11.861  1.00  0.00           C  
ATOM    686  CZ  PHE A 679      -9.470  97.041  12.066  1.00  0.00           C  
ATOM    687  H   PHE A 679     -12.023  95.206   7.274  1.00  0.00           H  
ATOM    688  HA  PHE A 679     -13.385  96.813   9.230  1.00  0.00           H  
ATOM    689  HB2 PHE A 679     -11.045  97.244   7.651  1.00  0.00           H  
ATOM    690  HB3 PHE A 679     -11.766  98.577   8.259  1.00  0.00           H  
ATOM    691  HD1 PHE A 679      -9.284  98.669   9.194  1.00  0.00           H  
ATOM    692  HD2 PHE A 679     -12.244  96.111  10.523  1.00  0.00           H  
ATOM    693  HE1 PHE A 679      -8.084  98.358  11.221  1.00  0.00           H  
ATOM    694  HE2 PHE A 679     -11.059  95.775  12.568  1.00  0.00           H  
ATOM    695  HZ  PHE A 679      -8.964  96.912  12.917  1.00  0.00           H  
ATOM    696  N   ILE A 680     -14.754  98.491   8.115  1.00  0.00           N  
ATOM    697  CA  ILE A 680     -15.718  99.327   7.410  1.00  0.00           C  
ATOM    698  C   ILE A 680     -14.990 100.545   6.864  1.00  0.00           C  
ATOM    699  O   ILE A 680     -14.311 101.259   7.607  1.00  0.00           O  
ATOM    700  CB  ILE A 680     -16.841  99.800   8.342  1.00  0.00           C  
ATOM    701  CG1 ILE A 680     -17.629  98.593   8.866  1.00  0.00           C  
ATOM    702  CG2 ILE A 680     -17.749 100.763   7.599  1.00  0.00           C  
ATOM    703  CD1 ILE A 680     -18.304  97.766   7.782  1.00  0.00           C  
ATOM    704  H   ILE A 680     -14.670  98.461   9.150  1.00  0.00           H  
ATOM    705  HA  ILE A 680     -16.025  98.799   6.622  1.00  0.00           H  
ATOM    706  HB  ILE A 680     -16.427 100.255   9.120  1.00  0.00           H  
ATOM    707 HG12 ILE A 680     -17.003  98.005   9.377  1.00  0.00           H  
ATOM    708 HG13 ILE A 680     -18.332  98.928   9.494  1.00  0.00           H  
ATOM    709 HG21 ILE A 680     -18.464 101.092   8.214  1.00  0.00           H  
ATOM    710 HG22 ILE A 680     -17.215 101.540   7.267  1.00  0.00           H  
ATOM    711 HG23 ILE A 680     -18.170 100.296   6.822  1.00  0.00           H  
ATOM    712 HD11 ILE A 680     -17.609  97.416   7.158  1.00  0.00           H  
ATOM    713 HD12 ILE A 680     -18.791  97.006   8.206  1.00  0.00           H  
ATOM    714 HD13 ILE A 680     -18.947  98.343   7.283  1.00  0.00           H  
ATOM    715  N   PRO A 681     -15.129 100.799   5.553  1.00  0.00           N  
ATOM    716  CA  PRO A 681     -14.475 101.937   4.897  1.00  0.00           C  
ATOM    717  C   PRO A 681     -14.782 103.269   5.586  1.00  0.00           C  
ATOM    718  O   PRO A 681     -13.869 104.002   5.993  1.00  0.00           O  
ATOM    719  CB  PRO A 681     -15.024 101.868   3.476  1.00  0.00           C  
ATOM    720  CG  PRO A 681     -16.401 101.290   3.682  1.00  0.00           C  
ATOM    721  CD  PRO A 681     -16.130 100.183   4.663  1.00  0.00           C  
ATOM    722  HA  PRO A 681     -13.474 101.789   4.841  1.00  0.00           H  
ATOM    723  HB2 PRO A 681     -15.081 102.774   3.069  1.00  0.00           H  
ATOM    724  HB3 PRO A 681     -14.473 101.268   2.907  1.00  0.00           H  
ATOM    725  HG2 PRO A 681     -17.008 101.971   4.067  1.00  0.00           H  
ATOM    726  HG3 PRO A 681     -16.757 100.936   2.829  1.00  0.00           H  
ATOM    727  HD2 PRO A 681     -16.948  99.938   5.173  1.00  0.00           H  
ATOM    728  HD3 PRO A 681     -15.751  99.379   4.213  1.00  0.00           H  
ATOM    729  N   GLY A 682     -16.072 103.565   5.719  1.00  0.00           N  
ATOM    730  CA  GLY A 682     -16.484 104.797   6.356  1.00  0.00           C  
ATOM    731  C   GLY A 682     -15.838 105.004   7.711  1.00  0.00           C  
ATOM    732  O   GLY A 682     -14.971 105.870   7.868  1.00  0.00           O  
ATOM    733  H   GLY A 682     -16.725 102.860   5.339  1.00  0.00           H  
ATOM    734  HA2 GLY A 682     -16.253 105.583   5.753  1.00  0.00           H  
ATOM    735  HA3 GLY A 682     -17.495 104.800   6.465  1.00  0.00           H  
ATOM    736  N   LYS A 683     -16.258 104.202   8.686  1.00  0.00           N  
ATOM    737  CA  LYS A 683     -15.741 104.287  10.051  1.00  0.00           C  
ATOM    738  C   LYS A 683     -14.276 104.721  10.082  1.00  0.00           C  
ATOM    739  O   LYS A 683     -13.514 104.435   9.164  1.00  0.00           O  
ATOM    740  CB  LYS A 683     -15.918 102.937  10.758  1.00  0.00           C  
ATOM    741  CG  LYS A 683     -15.747 102.979  12.266  1.00  0.00           C  
ATOM    742  CD  LYS A 683     -16.122 101.638  12.880  1.00  0.00           C  
ATOM    743  CE  LYS A 683     -16.101 101.688  14.398  1.00  0.00           C  
ATOM    744  NZ  LYS A 683     -16.514 100.389  14.998  1.00  0.00           N  
ATOM    745  H   LYS A 683     -16.984 103.511   8.395  1.00  0.00           H  
ATOM    746  HA  LYS A 683     -16.288 104.964  10.565  1.00  0.00           H  
ATOM    747  HB2 LYS A 683     -16.838 102.600  10.554  1.00  0.00           H  
ATOM    748  HB3 LYS A 683     -15.243 102.300  10.380  1.00  0.00           H  
ATOM    749  HG2 LYS A 683     -14.795 103.178  12.483  1.00  0.00           H  
ATOM    750  HG3 LYS A 683     -16.339 103.684  12.644  1.00  0.00           H  
ATOM    751  HD2 LYS A 683     -17.041 101.394  12.582  1.00  0.00           H  
ATOM    752  HD3 LYS A 683     -15.469 100.951  12.575  1.00  0.00           H  
ATOM    753  HE2 LYS A 683     -15.172 101.911  14.704  1.00  0.00           H  
ATOM    754  HE3 LYS A 683     -16.727 102.408  14.709  1.00  0.00           H  
ATOM    755  HZ1 LYS A 683     -16.606 100.496  15.987  1.00  0.00           H  
ATOM    756  HZ2 LYS A 683     -17.390 100.108  14.608  1.00  0.00           H  
ATOM    757  HZ3 LYS A 683     -15.821  99.697  14.799  1.00  0.00           H  
ATOM    758  N   TRP A 684     -13.902 105.436  11.135  1.00  0.00           N  
ATOM    759  CA  TRP A 684     -12.538 105.919  11.300  1.00  0.00           C  
ATOM    760  C   TRP A 684     -11.568 104.809  11.651  1.00  0.00           C  
ATOM    761  O   TRP A 684     -11.949 103.650  11.814  1.00  0.00           O  
ATOM    762  CB  TRP A 684     -12.474 106.973  12.399  1.00  0.00           C  
ATOM    763  CG  TRP A 684     -12.785 108.342  11.945  1.00  0.00           C  
ATOM    764  CD1 TRP A 684     -13.927 108.765  11.340  1.00  0.00           C  
ATOM    765  CD2 TRP A 684     -11.947 109.487  12.074  1.00  0.00           C  
ATOM    766  NE1 TRP A 684     -13.853 110.109  11.082  1.00  0.00           N  
ATOM    767  CE2 TRP A 684     -12.647 110.577  11.525  1.00  0.00           C  
ATOM    768  CE3 TRP A 684     -10.670 109.699  12.606  1.00  0.00           C  
ATOM    769  CZ2 TRP A 684     -12.115 111.865  11.490  1.00  0.00           C  
ATOM    770  CZ3 TRP A 684     -10.138 110.985  12.572  1.00  0.00           C  
ATOM    771  CH2 TRP A 684     -10.863 112.050  12.018  1.00  0.00           C  
ATOM    772  H   TRP A 684     -14.661 105.620  11.826  1.00  0.00           H  
ATOM    773  HA  TRP A 684     -12.244 106.315  10.414  1.00  0.00           H  
ATOM    774  HB2 TRP A 684     -13.131 106.732  13.111  1.00  0.00           H  
ATOM    775  HB3 TRP A 684     -11.551 106.981  12.780  1.00  0.00           H  
ATOM    776  HD1 TRP A 684     -14.709 108.184  11.114  1.00  0.00           H  
ATOM    777  HE1 TRP A 684     -14.563 110.659  10.643  1.00  0.00           H  
ATOM    778  HE3 TRP A 684     -10.147 108.952  13.003  1.00  0.00           H  
ATOM    779  HZ2 TRP A 684     -12.642 112.620  11.088  1.00  0.00           H  
ATOM    780  HZ3 TRP A 684      -9.232 111.143  12.946  1.00  0.00           H  
ATOM    781  HH2 TRP A 684     -10.449 112.961  12.013  1.00  0.00           H  
ATOM    782  N   ILE A 685     -10.307 105.190  11.804  1.00  0.00           N  
ATOM    783  CA  ILE A 685      -9.247 104.247  12.123  1.00  0.00           C  
ATOM    784  C   ILE A 685      -9.374 103.601  13.502  1.00  0.00           C  
ATOM    785  O   ILE A 685      -9.841 102.468  13.616  1.00  0.00           O  
ATOM    786  CB  ILE A 685      -7.864 104.935  11.993  1.00  0.00           C  
ATOM    787  CG1 ILE A 685      -6.751 103.955  12.373  1.00  0.00           C  
ATOM    788  CG2 ILE A 685      -7.830 106.219  12.838  1.00  0.00           C  
ATOM    789  CD1 ILE A 685      -5.364 104.462  12.039  1.00  0.00           C  
ATOM    790  H   ILE A 685     -10.144 106.212  11.677  1.00  0.00           H  
ATOM    791  HA  ILE A 685      -9.323 103.492  11.446  1.00  0.00           H  
ATOM    792  HB  ILE A 685      -7.742 105.190  11.043  1.00  0.00           H  
ATOM    793 HG12 ILE A 685      -6.806 103.780  13.353  1.00  0.00           H  
ATOM    794 HG13 ILE A 685      -6.907 103.100  11.882  1.00  0.00           H  
ATOM    795 HG21 ILE A 685      -6.955 106.675  12.702  1.00  0.00           H  
ATOM    796 HG22 ILE A 685      -8.572 106.818  12.550  1.00  0.00           H  
ATOM    797 HG23 ILE A 685      -7.941 105.980  13.798  1.00  0.00           H  
ATOM    798 HD11 ILE A 685      -5.196 105.314  12.532  1.00  0.00           H  
ATOM    799 HD12 ILE A 685      -4.688 103.779  12.311  1.00  0.00           H  
ATOM    800 HD13 ILE A 685      -5.299 104.625  11.056  1.00  0.00           H  
ATOM    801  N   ILE A 686      -8.967 104.323  14.545  1.00  0.00           N  
ATOM    802  CA  ILE A 686      -9.010 103.796  15.905  1.00  0.00           C  
ATOM    803  C   ILE A 686     -10.332 103.124  16.205  1.00  0.00           C  
ATOM    804  O   ILE A 686     -10.394 102.189  17.002  1.00  0.00           O  
ATOM    805  CB  ILE A 686      -8.775 104.894  16.956  1.00  0.00           C  
ATOM    806  CG1 ILE A 686      -9.970 105.835  17.004  1.00  0.00           C  
ATOM    807  CG2 ILE A 686      -7.530 105.676  16.609  1.00  0.00           C  
ATOM    808  CD1 ILE A 686      -9.778 106.973  17.953  1.00  0.00           C  
ATOM    809  H   ILE A 686      -8.624 105.274  14.309  1.00  0.00           H  
ATOM    810  HA  ILE A 686      -8.301 103.080  15.950  1.00  0.00           H  
ATOM    811  HB  ILE A 686      -8.689 104.454  17.843  1.00  0.00           H  
ATOM    812 HG12 ILE A 686     -10.127 106.192  16.085  1.00  0.00           H  
ATOM    813 HG13 ILE A 686     -10.771 105.307  17.284  1.00  0.00           H  
ATOM    814 HG21 ILE A 686      -7.368 106.380  17.301  1.00  0.00           H  
ATOM    815 HG22 ILE A 686      -6.741 105.061  16.576  1.00  0.00           H  
ATOM    816 HG23 ILE A 686      -7.642 106.113  15.716  1.00  0.00           H  
ATOM    817 HD11 ILE A 686      -8.980 107.514  17.679  1.00  0.00           H  
ATOM    818 HD12 ILE A 686     -10.589 107.561  17.948  1.00  0.00           H  
ATOM    819 HD13 ILE A 686      -9.634 106.622  18.881  1.00  0.00           H  
ATOM    820  N   ASP A 687     -11.391 103.600  15.565  1.00  0.00           N  
ATOM    821  CA  ASP A 687     -12.700 103.020  15.791  1.00  0.00           C  
ATOM    822  C   ASP A 687     -12.760 101.616  15.211  1.00  0.00           C  
ATOM    823  O   ASP A 687     -13.482 100.754  15.720  1.00  0.00           O  
ATOM    824  CB  ASP A 687     -13.779 103.916  15.191  1.00  0.00           C  
ATOM    825  CG  ASP A 687     -14.148 105.059  16.110  1.00  0.00           C  
ATOM    826  OD1 ASP A 687     -13.230 105.715  16.644  1.00  0.00           O  
ATOM    827  OD2 ASP A 687     -15.356 105.298  16.302  1.00  0.00           O  
ATOM    828  H   ASP A 687     -11.206 104.383  14.922  1.00  0.00           H  
ATOM    829  HA  ASP A 687     -12.824 102.933  16.785  1.00  0.00           H  
ATOM    830  HB2 ASP A 687     -13.432 104.289  14.340  1.00  0.00           H  
ATOM    831  HB3 ASP A 687     -14.585 103.362  15.029  1.00  0.00           H  
ATOM    832  N   ASN A 688     -11.991 101.383  14.150  1.00  0.00           N  
ATOM    833  CA  ASN A 688     -11.948 100.062  13.533  1.00  0.00           C  
ATOM    834  C   ASN A 688     -11.178  99.138  14.457  1.00  0.00           C  
ATOM    835  O   ASN A 688     -11.708  98.138  14.941  1.00  0.00           O  
ATOM    836  CB  ASN A 688     -11.250 100.110  12.174  1.00  0.00           C  
ATOM    837  CG  ASN A 688     -12.218 100.308  11.029  1.00  0.00           C  
ATOM    838  H   ASN A 688     -11.446 102.193  13.815  1.00  0.00           H  
ATOM    839  HA  ASN A 688     -12.885  99.725  13.491  1.00  0.00           H  
ATOM    840  HB2 ASN A 688     -10.603 100.868  12.180  1.00  0.00           H  
ATOM    841  HB3 ASN A 688     -10.767  99.249  12.039  1.00  0.00           H  
ATOM    842  OD1 ASN A 688     -13.300  99.714  11.000  1.00  0.00           O  
ATOM    843  ND2 ASN A 688     -11.828 101.129  10.065  1.00  0.00           N  
ATOM    844 HD21 ASN A 688     -10.933 101.575  10.116  1.00  0.00           H  
ATOM    845 HD22 ASN A 688     -12.426 101.306   9.282  1.00  0.00           H  
ATOM    846  N   ILE A 689      -9.921  99.489  14.703  1.00  0.00           N  
ATOM    847  CA  ILE A 689      -9.071  98.693  15.570  1.00  0.00           C  
ATOM    848  C   ILE A 689      -9.725  98.429  16.921  1.00  0.00           C  
ATOM    849  O   ILE A 689     -10.257  97.345  17.156  1.00  0.00           O  
ATOM    850  CB  ILE A 689      -7.718  99.377  15.785  1.00  0.00           C  
ATOM    851  CG1 ILE A 689      -6.898  99.306  14.493  1.00  0.00           C  
ATOM    852  CG2 ILE A 689      -6.990  98.732  16.946  1.00  0.00           C  
ATOM    853  CD1 ILE A 689      -5.496  99.909  14.615  1.00  0.00           C  
ATOM    854  H   ILE A 689      -9.610 100.360  14.232  1.00  0.00           H  
ATOM    855  HA  ILE A 689      -8.967  97.795  15.122  1.00  0.00           H  
ATOM    856  HB  ILE A 689      -7.882 100.333  15.990  1.00  0.00           H  
ATOM    857 HG12 ILE A 689      -6.810  98.351  14.223  1.00  0.00           H  
ATOM    858 HG13 ILE A 689      -7.390  99.800  13.779  1.00  0.00           H  
ATOM    859 HG21 ILE A 689      -6.121  99.201  17.101  1.00  0.00           H  
ATOM    860 HG22 ILE A 689      -7.550  98.795  17.772  1.00  0.00           H  
ATOM    861 HG23 ILE A 689      -6.813  97.770  16.740  1.00  0.00           H  
ATOM    862 HD11 ILE A 689      -4.993  99.415  15.318  1.00  0.00           H  
ATOM    863 HD12 ILE A 689      -5.031  99.824  13.738  1.00  0.00           H  
ATOM    864 HD13 ILE A 689      -5.579 100.869  14.866  1.00  0.00           H  
ATOM    865  N   ILE A 690      -9.697  99.421  17.803  1.00  0.00           N  
ATOM    866  CA  ILE A 690     -10.282  99.271  19.132  1.00  0.00           C  
ATOM    867  C   ILE A 690     -11.609  98.516  19.135  1.00  0.00           C  
ATOM    868  O   ILE A 690     -11.764  97.557  19.882  1.00  0.00           O  
ATOM    869  CB  ILE A 690     -10.488 100.650  19.835  1.00  0.00           C  
ATOM    870  CG1 ILE A 690      -9.137 101.237  20.255  1.00  0.00           C  
ATOM    871  CG2 ILE A 690     -11.382 100.496  21.058  1.00  0.00           C  
ATOM    872  CD1 ILE A 690      -8.255 101.649  19.099  1.00  0.00           C  
ATOM    873  H   ILE A 690      -9.236 100.288  17.475  1.00  0.00           H  
ATOM    874  HA  ILE A 690      -9.630  98.708  19.666  1.00  0.00           H  
ATOM    875  HB  ILE A 690     -10.903 101.261  19.175  1.00  0.00           H  
ATOM    876 HG12 ILE A 690      -9.307 102.034  20.835  1.00  0.00           H  
ATOM    877 HG13 ILE A 690      -8.654 100.548  20.799  1.00  0.00           H  
ATOM    878 HG21 ILE A 690     -11.526 101.389  21.480  1.00  0.00           H  
ATOM    879 HG22 ILE A 690     -12.262 100.113  20.782  1.00  0.00           H  
ATOM    880 HG23 ILE A 690     -10.945  99.884  21.715  1.00  0.00           H  
ATOM    881 HD11 ILE A 690      -8.722 102.346  18.557  1.00  0.00           H  
ATOM    882 HD12 ILE A 690      -7.397 102.020  19.452  1.00  0.00           H  
ATOM    883 HD13 ILE A 690      -8.064 100.852  18.526  1.00  0.00           H  
ATOM    884  N   ASP A 691     -12.563  98.927  18.304  1.00  0.00           N  
ATOM    885  CA  ASP A 691     -13.852  98.248  18.290  1.00  0.00           C  
ATOM    886  C   ASP A 691     -13.767  96.757  17.990  1.00  0.00           C  
ATOM    887  O   ASP A 691     -14.487  95.961  18.592  1.00  0.00           O  
ATOM    888  CB  ASP A 691     -14.808  98.917  17.301  1.00  0.00           C  
ATOM    889  CG  ASP A 691     -15.764  99.877  17.981  1.00  0.00           C  
ATOM    890  OD1 ASP A 691     -16.513  99.431  18.881  1.00  0.00           O  
ATOM    891  OD2 ASP A 691     -15.768 101.076  17.621  1.00  0.00           O  
ATOM    892  H   ASP A 691     -12.320  99.724  17.706  1.00  0.00           H  
ATOM    893  HA  ASP A 691     -14.248  98.340  19.224  1.00  0.00           H  
ATOM    894  HB2 ASP A 691     -14.264  99.421  16.641  1.00  0.00           H  
ATOM    895  HB3 ASP A 691     -15.334  98.206  16.852  1.00  0.00           H  
ATOM    896  N   SER A 692     -12.900  96.374  17.060  1.00  0.00           N  
ATOM    897  CA  SER A 692     -12.749  94.961  16.723  1.00  0.00           C  
ATOM    898  C   SER A 692     -12.134  94.200  17.897  1.00  0.00           C  
ATOM    899  O   SER A 692     -12.695  93.210  18.374  1.00  0.00           O  
ATOM    900  CB  SER A 692     -11.883  94.798  15.471  1.00  0.00           C  
ATOM    901  OG  SER A 692     -12.648  95.036  14.301  1.00  0.00           O  
ATOM    902  H   SER A 692     -12.364  97.132  16.614  1.00  0.00           H  
ATOM    903  HA  SER A 692     -13.662  94.580  16.554  1.00  0.00           H  
ATOM    904  HB2 SER A 692     -11.137  95.453  15.510  1.00  0.00           H  
ATOM    905  HB3 SER A 692     -11.531  93.869  15.445  1.00  0.00           H  
ATOM    906  HG  SER A 692     -12.035  95.157  13.522  1.00  0.00           H  
ATOM    907  N   ILE A 693     -10.980  94.674  18.358  1.00  0.00           N  
ATOM    908  CA  ILE A 693     -10.289  94.065  19.489  1.00  0.00           C  
ATOM    909  C   ILE A 693     -11.241  93.822  20.654  1.00  0.00           C  
ATOM    910  O   ILE A 693     -11.093  92.849  21.386  1.00  0.00           O  
ATOM    911  CB  ILE A 693      -9.135  94.957  19.989  1.00  0.00           C  
ATOM    912  CG1 ILE A 693      -7.991  94.938  18.980  1.00  0.00           C  
ATOM    913  CG2 ILE A 693      -8.647  94.481  21.337  1.00  0.00           C  
ATOM    914  CD1 ILE A 693      -6.790  95.742  19.417  1.00  0.00           C  
ATOM    915  H   ILE A 693     -10.618  95.506  17.848  1.00  0.00           H  
ATOM    916  HA  ILE A 693      -9.980  93.160  19.177  1.00  0.00           H  
ATOM    917  HB  ILE A 693      -9.475  95.887  20.055  1.00  0.00           H  
ATOM    918 HG12 ILE A 693      -7.713  93.991  18.834  1.00  0.00           H  
ATOM    919 HG13 ILE A 693      -8.329  95.309  18.116  1.00  0.00           H  
ATOM    920 HG21 ILE A 693      -7.915  95.080  21.664  1.00  0.00           H  
ATOM    921 HG22 ILE A 693      -9.401  94.495  21.995  1.00  0.00           H  
ATOM    922 HG23 ILE A 693      -8.296  93.547  21.260  1.00  0.00           H  
ATOM    923 HD11 ILE A 693      -6.438  95.373  20.277  1.00  0.00           H  
ATOM    924 HD12 ILE A 693      -6.080  95.688  18.715  1.00  0.00           H  
ATOM    925 HD13 ILE A 693      -7.058  96.696  19.548  1.00  0.00           H  
ATOM    926  N   GLU A 694     -12.222  94.697  20.823  1.00  0.00           N  
ATOM    927  CA  GLU A 694     -13.164  94.546  21.920  1.00  0.00           C  
ATOM    928  C   GLU A 694     -14.325  93.602  21.624  1.00  0.00           C  
ATOM    929  O   GLU A 694     -15.022  93.167  22.539  1.00  0.00           O  
ATOM    930  CB  GLU A 694     -13.720  95.911  22.333  1.00  0.00           C  
ATOM    931  CG  GLU A 694     -12.661  96.926  22.744  1.00  0.00           C  
ATOM    932  CD  GLU A 694     -13.271  98.221  23.263  1.00  0.00           C  
ATOM    933  OE1 GLU A 694     -14.334  98.629  22.734  1.00  0.00           O  
ATOM    934  OE2 GLU A 694     -12.681  98.830  24.187  1.00  0.00           O  
ATOM    935  H   GLU A 694     -12.256  95.464  20.134  1.00  0.00           H  
ATOM    936  HA  GLU A 694     -12.668  94.214  22.750  1.00  0.00           H  
ATOM    937  HB2 GLU A 694     -14.205  96.284  21.560  1.00  0.00           H  
ATOM    938  HB3 GLU A 694     -14.314  95.772  23.106  1.00  0.00           H  
ATOM    939  HG2 GLU A 694     -12.128  96.539  23.470  1.00  0.00           H  
ATOM    940  HG3 GLU A 694     -12.123  97.149  21.956  1.00  0.00           H  
ATOM    941  N   LYS A 695     -14.543  93.281  20.356  1.00  0.00           N  
ATOM    942  CA  LYS A 695     -15.648  92.394  20.009  1.00  0.00           C  
ATOM    943  C   LYS A 695     -15.171  90.966  19.737  1.00  0.00           C  
ATOM    944  O   LYS A 695     -15.960  90.098  19.342  1.00  0.00           O  
ATOM    945  CB  LYS A 695     -16.407  92.948  18.792  1.00  0.00           C  
ATOM    946  CG  LYS A 695     -17.038  94.313  19.019  1.00  0.00           C  
ATOM    947  CD  LYS A 695     -17.773  94.796  17.779  1.00  0.00           C  
ATOM    948  CE  LYS A 695     -18.402  96.161  18.004  1.00  0.00           C  
ATOM    949  NZ  LYS A 695     -19.122  96.647  16.794  1.00  0.00           N  
ATOM    950  H   LYS A 695     -13.896  93.692  19.673  1.00  0.00           H  
ATOM    951  HA  LYS A 695     -16.304  92.371  20.778  1.00  0.00           H  
ATOM    952  HB2 LYS A 695     -15.763  93.020  18.034  1.00  0.00           H  
ATOM    953  HB3 LYS A 695     -17.130  92.300  18.559  1.00  0.00           H  
ATOM    954  HG2 LYS A 695     -17.688  94.250  19.776  1.00  0.00           H  
ATOM    955  HG3 LYS A 695     -16.321  94.971  19.247  1.00  0.00           H  
ATOM    956  HD2 LYS A 695     -17.125  94.865  17.027  1.00  0.00           H  
ATOM    957  HD3 LYS A 695     -18.493  94.147  17.558  1.00  0.00           H  
ATOM    958  HE2 LYS A 695     -19.049  96.099  18.769  1.00  0.00           H  
ATOM    959  HE3 LYS A 695     -17.680  96.817  18.243  1.00  0.00           H  
ATOM    960  HZ1 LYS A 695     -18.656  96.314  15.975  1.00  0.00           H  
ATOM    961  HZ2 LYS A 695     -20.061  96.305  16.808  1.00  0.00           H  
ATOM    962  HZ3 LYS A 695     -19.129  97.646  16.792  1.00  0.00           H  
ATOM    963  N   SER A 696     -13.884  90.719  19.966  1.00  0.00           N  
ATOM    964  CA  SER A 696     -13.323  89.395  19.734  1.00  0.00           C  
ATOM    965  C   SER A 696     -12.523  88.898  20.931  1.00  0.00           C  
ATOM    966  O   SER A 696     -11.783  89.664  21.545  1.00  0.00           O  
ATOM    967  CB  SER A 696     -12.439  89.424  18.492  1.00  0.00           C  
ATOM    968  OG  SER A 696     -11.437  90.411  18.620  1.00  0.00           O  
ATOM    969  H   SER A 696     -13.337  91.525  20.312  1.00  0.00           H  
ATOM    970  HA  SER A 696     -14.089  88.752  19.585  1.00  0.00           H  
ATOM    971  HB2 SER A 696     -12.008  88.535  18.383  1.00  0.00           H  
ATOM    972  HB3 SER A 696     -13.004  89.634  17.701  1.00  0.00           H  
ATOM    973  HG  SER A 696     -11.852  91.319  18.571  1.00  0.00           H  
ATOM    974  N   HID A 697     -12.680  87.611  21.251  1.00  0.00           N  
ATOM    975  CA  HID A 697     -11.994  86.980  22.382  1.00  0.00           C  
ATOM    976  C   HID A 697     -10.474  87.098  22.359  1.00  0.00           C  
ATOM    977  O   HID A 697      -9.851  87.216  23.411  1.00  0.00           O  
ATOM    978  CB  HID A 697     -12.362  85.495  22.477  1.00  0.00           C  
ATOM    979  CG  HID A 697     -13.688  85.232  23.125  1.00  0.00           C  
ATOM    980  H   HID A 697     -13.336  87.091  20.624  1.00  0.00           H  
ATOM    981  HA  HID A 697     -12.333  87.420  23.240  1.00  0.00           H  
ATOM    982  HB2 HID A 697     -12.381  85.103  21.549  1.00  0.00           H  
ATOM    983  HB3 HID A 697     -11.651  85.017  23.007  1.00  0.00           H  
ATOM    984  ND1 HID A 697     -13.966  85.593  24.427  1.00  0.00           N  
ATOM    985  CD2 HID A 697     -14.800  84.612  22.660  1.00  0.00           C  
ATOM    986  CE1 HID A 697     -15.192  85.205  24.736  1.00  0.00           C  
ATOM    987  NE2 HID A 697     -15.720  84.607  23.682  1.00  0.00           N  
ATOM    988  HD1 HID A 697     -13.338  86.073  25.038  1.00  0.00           H  
ATOM    989  HD2 HID A 697     -14.928  84.230  21.749  1.00  0.00           H  
ATOM    990  HE1 HID A 697     -15.642  85.339  25.614  1.00  0.00           H  
ATOM    991  N   LYS A 698      -9.870  87.052  21.175  1.00  0.00           N  
ATOM    992  CA  LYS A 698      -8.416  87.149  21.079  1.00  0.00           C  
ATOM    993  C   LYS A 698      -7.919  87.974  19.906  1.00  0.00           C  
ATOM    994  O   LYS A 698      -8.643  88.224  18.948  1.00  0.00           O  
ATOM    995  CB  LYS A 698      -7.797  85.750  21.026  1.00  0.00           C  
ATOM    996  CG  LYS A 698      -7.620  85.120  22.397  1.00  0.00           C  
ATOM    997  CD  LYS A 698      -7.919  83.632  22.376  1.00  0.00           C  
ATOM    998  CE  LYS A 698      -7.556  82.989  23.697  1.00  0.00           C  
ATOM    999  NZ  LYS A 698      -6.117  83.227  23.993  1.00  0.00           N  
ATOM   1000  H   LYS A 698     -10.495  86.946  20.363  1.00  0.00           H  
ATOM   1001  HA  LYS A 698      -8.063  87.566  21.943  1.00  0.00           H  
ATOM   1002  HB2 LYS A 698      -8.394  85.166  20.486  1.00  0.00           H  
ATOM   1003  HB3 LYS A 698      -6.903  85.822  20.594  1.00  0.00           H  
ATOM   1004  HG2 LYS A 698      -6.674  85.256  22.699  1.00  0.00           H  
ATOM   1005  HG3 LYS A 698      -8.240  85.566  23.045  1.00  0.00           H  
ATOM   1006  HD2 LYS A 698      -8.890  83.502  22.213  1.00  0.00           H  
ATOM   1007  HD3 LYS A 698      -7.384  83.206  21.655  1.00  0.00           H  
ATOM   1008  HE2 LYS A 698      -8.110  83.390  24.420  1.00  0.00           H  
ATOM   1009  HE3 LYS A 698      -7.722  82.009  23.642  1.00  0.00           H  
ATOM   1010  HZ1 LYS A 698      -5.556  82.701  23.355  1.00  0.00           H  
ATOM   1011  HZ2 LYS A 698      -5.914  84.201  23.893  1.00  0.00           H  
ATOM   1012  HZ3 LYS A 698      -5.919  82.938  24.929  1.00  0.00           H  
ATOM   1013  N   THR A 699      -6.669  88.396  19.996  1.00  0.00           N  
ATOM   1014  CA  THR A 699      -6.067  89.196  18.955  1.00  0.00           C  
ATOM   1015  C   THR A 699      -4.815  88.510  18.452  1.00  0.00           C  
ATOM   1016  O   THR A 699      -3.887  88.259  19.209  1.00  0.00           O  
ATOM   1017  CB  THR A 699      -5.719  90.580  19.488  1.00  0.00           C  
ATOM   1018  OG1 THR A 699      -6.934  91.264  19.810  1.00  0.00           O  
ATOM   1019  CG2 THR A 699      -4.936  91.381  18.461  1.00  0.00           C  
ATOM   1020  H   THR A 699      -6.172  88.106  20.863  1.00  0.00           H  
ATOM   1021  HA  THR A 699      -6.714  89.275  18.192  1.00  0.00           H  
ATOM   1022  HB  THR A 699      -5.175  90.483  20.344  1.00  0.00           H  
ATOM   1023 HG21 THR A 699      -5.177  92.352  18.530  1.00  0.00           H  
ATOM   1024 HG22 THR A 699      -3.952  91.275  18.624  1.00  0.00           H  
ATOM   1025 HG23 THR A 699      -5.152  91.055  17.538  1.00  0.00           H  
ATOM   1026  HG1 THR A 699      -7.492  90.711  20.438  1.00  0.00           H  
ATOM   1027  N   VAL A 700      -4.800  88.223  17.157  1.00  0.00           N  
ATOM   1028  CA  VAL A 700      -3.688  87.545  16.530  1.00  0.00           C  
ATOM   1029  C   VAL A 700      -2.891  88.463  15.633  1.00  0.00           C  
ATOM   1030  O   VAL A 700      -3.431  89.055  14.705  1.00  0.00           O  
ATOM   1031  CB  VAL A 700      -4.183  86.405  15.666  1.00  0.00           C  
ATOM   1032  CG1 VAL A 700      -3.012  85.683  15.065  1.00  0.00           C  
ATOM   1033  CG2 VAL A 700      -5.061  85.478  16.484  1.00  0.00           C  
ATOM   1034  H   VAL A 700      -5.655  88.528  16.639  1.00  0.00           H  
ATOM   1035  HA  VAL A 700      -3.070  87.208  17.261  1.00  0.00           H  
ATOM   1036  HB  VAL A 700      -4.708  86.793  14.913  1.00  0.00           H  
ATOM   1037 HG11 VAL A 700      -3.253  84.725  14.886  1.00  0.00           H  
ATOM   1038 HG12 VAL A 700      -2.746  86.117  14.200  1.00  0.00           H  
ATOM   1039 HG13 VAL A 700      -2.231  85.709  15.695  1.00  0.00           H  
ATOM   1040 HG21 VAL A 700      -5.896  85.272  15.972  1.00  0.00           H  
ATOM   1041 HG22 VAL A 700      -4.565  84.629  16.671  1.00  0.00           H  
ATOM   1042 HG23 VAL A 700      -5.300  85.922  17.348  1.00  0.00           H  
ATOM   1043  N   PHE A 701      -1.599  88.572  15.900  1.00  0.00           N  
ATOM   1044  CA  PHE A 701      -0.752  89.399  15.066  1.00  0.00           C  
ATOM   1045  C   PHE A 701       0.076  88.507  14.144  1.00  0.00           C  
ATOM   1046  O   PHE A 701       0.702  87.550  14.592  1.00  0.00           O  
ATOM   1047  CB  PHE A 701       0.177  90.251  15.928  1.00  0.00           C  
ATOM   1048  CG  PHE A 701      -0.544  91.151  16.886  1.00  0.00           C  
ATOM   1049  CD1 PHE A 701      -0.979  90.677  18.115  1.00  0.00           C  
ATOM   1050  CD2 PHE A 701      -0.808  92.471  16.550  1.00  0.00           C  
ATOM   1051  CE1 PHE A 701      -1.668  91.506  18.996  1.00  0.00           C  
ATOM   1052  CE2 PHE A 701      -1.495  93.298  17.423  1.00  0.00           C  
ATOM   1053  CZ  PHE A 701      -1.927  92.814  18.650  1.00  0.00           C  
ATOM   1054  H   PHE A 701      -1.268  88.039  16.717  1.00  0.00           H  
ATOM   1055  HA  PHE A 701      -1.352  89.942  14.476  1.00  0.00           H  
ATOM   1056  HB2 PHE A 701       0.749  89.639  16.453  1.00  0.00           H  
ATOM   1057  HB3 PHE A 701       0.717  90.817  15.323  1.00  0.00           H  
ATOM   1058  HD1 PHE A 701      -0.798  89.733  18.377  1.00  0.00           H  
ATOM   1059  HD2 PHE A 701      -0.498  92.828  15.669  1.00  0.00           H  
ATOM   1060  HE1 PHE A 701      -1.973  91.136  19.883  1.00  0.00           H  
ATOM   1061  HE2 PHE A 701      -1.682  94.260  17.160  1.00  0.00           H  
ATOM   1062  HZ  PHE A 701      -2.423  93.412  19.279  1.00  0.00           H  
ATOM   1063  N   VAL A 702       0.070  88.805  12.851  1.00  0.00           N  
ATOM   1064  CA  VAL A 702       0.850  88.005  11.921  1.00  0.00           C  
ATOM   1065  C   VAL A 702       2.144  88.761  11.647  1.00  0.00           C  
ATOM   1066  O   VAL A 702       2.252  89.491  10.673  1.00  0.00           O  
ATOM   1067  CB  VAL A 702       0.068  87.747  10.595  1.00  0.00           C  
ATOM   1068  CG1 VAL A 702       0.912  86.916   9.634  1.00  0.00           C  
ATOM   1069  CG2 VAL A 702      -1.240  87.025  10.891  1.00  0.00           C  
ATOM   1070  H   VAL A 702      -0.506  89.611  12.582  1.00  0.00           H  
ATOM   1071  HA  VAL A 702       1.083  87.146  12.362  1.00  0.00           H  
ATOM   1072  HB  VAL A 702      -0.084  88.629  10.167  1.00  0.00           H  
ATOM   1073 HG11 VAL A 702       1.291  87.510   8.926  1.00  0.00           H  
ATOM   1074 HG12 VAL A 702       1.657  86.480  10.138  1.00  0.00           H  
ATOM   1075 HG13 VAL A 702       0.340  86.215   9.210  1.00  0.00           H  
ATOM   1076 HG21 VAL A 702      -1.888  87.200  10.150  1.00  0.00           H  
ATOM   1077 HG22 VAL A 702      -1.066  86.043  10.962  1.00  0.00           H  
ATOM   1078 HG23 VAL A 702      -1.615  87.364  11.753  1.00  0.00           H  
ATOM   1079  N   LEU A 703       3.122  88.576  12.526  1.00  0.00           N  
ATOM   1080  CA  LEU A 703       4.416  89.247  12.426  1.00  0.00           C  
ATOM   1081  C   LEU A 703       5.234  88.844  11.215  1.00  0.00           C  
ATOM   1082  O   LEU A 703       5.348  87.665  10.887  1.00  0.00           O  
ATOM   1083  CB  LEU A 703       5.246  88.969  13.682  1.00  0.00           C  
ATOM   1084  CG  LEU A 703       4.543  89.241  15.007  1.00  0.00           C  
ATOM   1085  CD1 LEU A 703       5.341  88.683  16.161  1.00  0.00           C  
ATOM   1086  CD2 LEU A 703       4.340  90.724  15.149  1.00  0.00           C  
ATOM   1087  H   LEU A 703       2.888  87.908  13.297  1.00  0.00           H  
ATOM   1088  HA  LEU A 703       4.249  90.253  12.381  1.00  0.00           H  
ATOM   1089  HB2 LEU A 703       5.502  88.008  13.670  1.00  0.00           H  
ATOM   1090  HB3 LEU A 703       6.054  89.546  13.647  1.00  0.00           H  
ATOM   1091  HG  LEU A 703       3.637  88.813  14.987  1.00  0.00           H  
ATOM   1092 HD11 LEU A 703       6.247  89.110  16.186  1.00  0.00           H  
ATOM   1093 HD12 LEU A 703       4.867  88.869  17.024  1.00  0.00           H  
ATOM   1094 HD13 LEU A 703       5.448  87.692  16.053  1.00  0.00           H  
ATOM   1095 HD21 LEU A 703       3.777  91.068  14.392  1.00  0.00           H  
ATOM   1096 HD22 LEU A 703       3.878  90.926  16.017  1.00  0.00           H  
ATOM   1097 HD23 LEU A 703       5.226  91.195  15.135  1.00  0.00           H  
ATOM   1098  N   SER A 704       5.834  89.838  10.577  1.00  0.00           N  
ATOM   1099  CA  SER A 704       6.678  89.633   9.401  1.00  0.00           C  
ATOM   1100  C   SER A 704       7.535  90.883   9.298  1.00  0.00           C  
ATOM   1101  O   SER A 704       7.262  91.870   9.980  1.00  0.00           O  
ATOM   1102  CB  SER A 704       5.819  89.498   8.135  1.00  0.00           C  
ATOM   1103  OG  SER A 704       5.084  90.688   7.875  1.00  0.00           O  
ATOM   1104  H   SER A 704       5.654  90.785  10.985  1.00  0.00           H  
ATOM   1105  HA  SER A 704       7.271  88.865   9.576  1.00  0.00           H  
ATOM   1106  HB2 SER A 704       6.417  89.312   7.361  1.00  0.00           H  
ATOM   1107  HB3 SER A 704       5.180  88.745   8.262  1.00  0.00           H  
ATOM   1108  HG  SER A 704       4.236  90.456   7.402  1.00  0.00           H  
ATOM   1109  N   GLU A 705       8.563  90.860   8.458  1.00  0.00           N  
ATOM   1110  CA  GLU A 705       9.384  92.051   8.316  1.00  0.00           C  
ATOM   1111  C   GLU A 705       8.410  93.198   8.068  1.00  0.00           C  
ATOM   1112  O   GLU A 705       8.268  94.099   8.903  1.00  0.00           O  
ATOM   1113  CB  GLU A 705      10.360  91.910   7.143  1.00  0.00           C  
ATOM   1114  CG  GLU A 705      11.445  90.847   7.349  1.00  0.00           C  
ATOM   1115  CD  GLU A 705      12.438  91.205   8.456  1.00  0.00           C  
ATOM   1116  OE1 GLU A 705      12.082  92.006   9.348  1.00  0.00           O  
ATOM   1117  OE2 GLU A 705      13.572  90.672   8.443  1.00  0.00           O  
ATOM   1118  H   GLU A 705       8.713  89.985   7.954  1.00  0.00           H  
ATOM   1119  HA  GLU A 705       9.890  92.219   9.146  1.00  0.00           H  
ATOM   1120  HB2 GLU A 705       9.841  91.649   6.349  1.00  0.00           H  
ATOM   1121  HB3 GLU A 705      10.814  92.774   7.023  1.00  0.00           H  
ATOM   1122  HG2 GLU A 705      11.006  90.008   7.607  1.00  0.00           H  
ATOM   1123  HG3 GLU A 705      11.954  90.762   6.513  1.00  0.00           H  
ATOM   1124  N   ASN A 706       7.703  93.130   6.946  1.00  0.00           N  
ATOM   1125  CA  ASN A 706       6.735  94.162   6.586  1.00  0.00           C  
ATOM   1126  C   ASN A 706       5.769  94.586   7.705  1.00  0.00           C  
ATOM   1127  O   ASN A 706       5.660  95.774   8.008  1.00  0.00           O  
ATOM   1128  CB  ASN A 706       5.928  93.722   5.360  1.00  0.00           C  
ATOM   1129  CG  ASN A 706       6.333  92.350   4.858  1.00  0.00           C  
ATOM   1130  H   ASN A 706       7.894  92.296   6.358  1.00  0.00           H  
ATOM   1131  HA  ASN A 706       7.267  94.997   6.331  1.00  0.00           H  
ATOM   1132  HB2 ASN A 706       4.965  93.698   5.611  1.00  0.00           H  
ATOM   1133  HB3 ASN A 706       6.078  94.385   4.632  1.00  0.00           H  
ATOM   1134  OD1 ASN A 706       7.519  92.077   4.666  1.00  0.00           O  
ATOM   1135  ND2 ASN A 706       5.349  91.480   4.634  1.00  0.00           N  
ATOM   1136 HD21 ASN A 706       4.400  91.757   4.795  1.00  0.00           H  
ATOM   1137 HD22 ASN A 706       5.556  90.562   4.308  1.00  0.00           H  
ATOM   1138  N   PHE A 707       5.073  93.635   8.324  1.00  0.00           N  
ATOM   1139  CA  PHE A 707       4.122  93.996   9.371  1.00  0.00           C  
ATOM   1140  C   PHE A 707       4.722  94.929  10.406  1.00  0.00           C  
ATOM   1141  O   PHE A 707       4.105  95.925  10.796  1.00  0.00           O  
ATOM   1142  CB  PHE A 707       3.601  92.762  10.093  1.00  0.00           C  
ATOM   1143  CG  PHE A 707       2.524  93.065  11.104  1.00  0.00           C  
ATOM   1144  CD1 PHE A 707       1.294  93.568  10.702  1.00  0.00           C  
ATOM   1145  CD2 PHE A 707       2.731  92.833  12.452  1.00  0.00           C  
ATOM   1146  CE1 PHE A 707       0.281  93.834  11.634  1.00  0.00           C  
ATOM   1147  CE2 PHE A 707       1.728  93.094  13.389  1.00  0.00           C  
ATOM   1148  CZ  PHE A 707       0.500  93.596  12.973  1.00  0.00           C  
ATOM   1149  H   PHE A 707       5.256  92.675   8.014  1.00  0.00           H  
ATOM   1150  HA  PHE A 707       3.369  94.502   8.920  1.00  0.00           H  
ATOM   1151  HB2 PHE A 707       3.218  92.150   9.419  1.00  0.00           H  
ATOM   1152  HB3 PHE A 707       4.357  92.345  10.573  1.00  0.00           H  
ATOM   1153  HD1 PHE A 707       1.118  93.745   9.738  1.00  0.00           H  
ATOM   1154  HD2 PHE A 707       3.610  92.472  12.767  1.00  0.00           H  
ATOM   1155  HE1 PHE A 707      -0.598  94.199  11.308  1.00  0.00           H  
ATOM   1156  HE2 PHE A 707       1.904  92.916  14.369  1.00  0.00           H  
ATOM   1157  HZ  PHE A 707      -0.218  93.782  13.642  1.00  0.00           H  
ATOM   1158  N   VAL A 708       5.926  94.589  10.854  1.00  0.00           N  
ATOM   1159  CA  VAL A 708       6.624  95.373  11.861  1.00  0.00           C  
ATOM   1160  C   VAL A 708       6.723  96.840  11.459  1.00  0.00           C  
ATOM   1161  O   VAL A 708       6.205  97.712  12.160  1.00  0.00           O  
ATOM   1162  CB  VAL A 708       8.039  94.812  12.115  1.00  0.00           C  
ATOM   1163  CG1 VAL A 708       8.795  95.712  13.069  1.00  0.00           C  
ATOM   1164  CG2 VAL A 708       7.942  93.435  12.715  1.00  0.00           C  
ATOM   1165  H   VAL A 708       6.319  93.724  10.426  1.00  0.00           H  
ATOM   1166  HA  VAL A 708       6.097  95.323  12.721  1.00  0.00           H  
ATOM   1167  HB  VAL A 708       8.526  94.825  11.248  1.00  0.00           H  
ATOM   1168 HG11 VAL A 708       8.447  96.648  12.998  1.00  0.00           H  
ATOM   1169 HG12 VAL A 708       8.675  95.386  14.008  1.00  0.00           H  
ATOM   1170 HG13 VAL A 708       9.770  95.705  12.840  1.00  0.00           H  
ATOM   1171 HG21 VAL A 708       7.022  93.292  13.087  1.00  0.00           H  
ATOM   1172 HG22 VAL A 708       8.124  92.745  12.011  1.00  0.00           H  
ATOM   1173 HG23 VAL A 708       8.614  93.339  13.453  1.00  0.00           H  
ATOM   1174  N   LYS A 709       7.376  97.108  10.332  1.00  0.00           N  
ATOM   1175  CA  LYS A 709       7.537  98.479   9.851  1.00  0.00           C  
ATOM   1176  C   LYS A 709       6.204  99.234   9.670  1.00  0.00           C  
ATOM   1177  O   LYS A 709       5.981 100.294  10.271  1.00  0.00           O  
ATOM   1178  CB  LYS A 709       8.295  98.471   8.524  1.00  0.00           C  
ATOM   1179  CG  LYS A 709       9.534  97.589   8.533  1.00  0.00           C  
ATOM   1180  CD  LYS A 709      10.287  97.668   7.213  1.00  0.00           C  
ATOM   1181  CE  LYS A 709      10.839  99.064   6.969  1.00  0.00           C  
ATOM   1182  NZ  LYS A 709      11.800  99.473   8.031  1.00  0.00           N  
ATOM   1183  H   LYS A 709       7.752  96.280   9.836  1.00  0.00           H  
ATOM   1184  HA  LYS A 709       8.104  98.996  10.518  1.00  0.00           H  
ATOM   1185  HB2 LYS A 709       7.679  98.139   7.814  1.00  0.00           H  
ATOM   1186  HB3 LYS A 709       8.576  99.406   8.320  1.00  0.00           H  
ATOM   1187  HG2 LYS A 709      10.142  97.887   9.270  1.00  0.00           H  
ATOM   1188  HG3 LYS A 709       9.260  96.640   8.692  1.00  0.00           H  
ATOM   1189  HD2 LYS A 709      11.047  97.026   7.237  1.00  0.00           H  
ATOM   1190  HD3 LYS A 709       9.664  97.439   6.472  1.00  0.00           H  
ATOM   1191  HE2 LYS A 709      11.305  99.079   6.080  1.00  0.00           H  
ATOM   1192  HE3 LYS A 709      10.077  99.716   6.947  1.00  0.00           H  
ATOM   1193  HZ1 LYS A 709      11.982  98.694   8.630  1.00  0.00           H  
ATOM   1194  HZ2 LYS A 709      12.653  99.776   7.607  1.00  0.00           H  
ATOM   1195  HZ3 LYS A 709      11.406 100.221   8.564  1.00  0.00           H  
ATOM   1196  N   SER A 710       5.314  98.667   8.859  1.00  0.00           N  
ATOM   1197  CA  SER A 710       4.025  99.279   8.555  1.00  0.00           C  
ATOM   1198  C   SER A 710       2.899  99.247   9.577  1.00  0.00           C  
ATOM   1199  O   SER A 710       2.121 100.194   9.643  1.00  0.00           O  
ATOM   1200  CB  SER A 710       3.484  98.704   7.249  1.00  0.00           C  
ATOM   1201  OG  SER A 710       3.268  97.312   7.363  1.00  0.00           O  
ATOM   1202  H   SER A 710       5.617  97.750   8.461  1.00  0.00           H  
ATOM   1203  HA  SER A 710       4.209 100.284   8.330  1.00  0.00           H  
ATOM   1204  HB2 SER A 710       2.621  99.151   7.034  1.00  0.00           H  
ATOM   1205  HB3 SER A 710       4.147  98.872   6.525  1.00  0.00           H  
ATOM   1206  HG  SER A 710       4.132  96.855   7.574  1.00  0.00           H  
ATOM   1207  N   GLU A 711       2.782  98.201  10.383  1.00  0.00           N  
ATOM   1208  CA  GLU A 711       1.652  98.177  11.307  1.00  0.00           C  
ATOM   1209  C   GLU A 711       1.925  97.953  12.784  1.00  0.00           C  
ATOM   1210  O   GLU A 711       0.994  98.015  13.591  1.00  0.00           O  
ATOM   1211  CB  GLU A 711       0.650  97.112  10.866  1.00  0.00           C  
ATOM   1212  CG  GLU A 711       0.526  96.895   9.360  1.00  0.00           C  
ATOM   1213  CD  GLU A 711      -0.573  97.725   8.717  1.00  0.00           C  
ATOM   1214  OE1 GLU A 711      -1.526  98.128   9.435  1.00  0.00           O  
ATOM   1215  OE2 GLU A 711      -0.484  97.949   7.485  1.00  0.00           O  
ATOM   1216  H   GLU A 711       3.488  97.481  10.306  1.00  0.00           H  
ATOM   1217  HA  GLU A 711       1.116  99.063  11.197  1.00  0.00           H  
ATOM   1218  HB2 GLU A 711       0.931  96.249  11.266  1.00  0.00           H  
ATOM   1219  HB3 GLU A 711      -0.244  97.381  11.200  1.00  0.00           H  
ATOM   1220  HG2 GLU A 711       1.379  97.155   8.942  1.00  0.00           H  
ATOM   1221  HG3 GLU A 711       0.313  95.947   9.202  1.00  0.00           H  
ATOM   1222  N   TRP A 712       3.172  97.704  13.165  1.00  0.00           N  
ATOM   1223  CA  TRP A 712       3.429  97.425  14.572  1.00  0.00           C  
ATOM   1224  C   TRP A 712       3.291  98.567  15.583  1.00  0.00           C  
ATOM   1225  O   TRP A 712       2.591  98.404  16.596  1.00  0.00           O  
ATOM   1226  CB  TRP A 712       4.793  96.735  14.744  1.00  0.00           C  
ATOM   1227  CG  TRP A 712       5.059  96.357  16.183  1.00  0.00           C  
ATOM   1228  CD1 TRP A 712       6.027  96.870  16.993  1.00  0.00           C  
ATOM   1229  CD2 TRP A 712       4.254  95.504  17.015  1.00  0.00           C  
ATOM   1230  NE1 TRP A 712       5.867  96.408  18.275  1.00  0.00           N  
ATOM   1231  CE2 TRP A 712       4.785  95.568  18.319  1.00  0.00           C  
ATOM   1232  CE3 TRP A 712       3.128  94.701  16.785  1.00  0.00           C  
ATOM   1233  CZ2 TRP A 712       4.235  94.864  19.395  1.00  0.00           C  
ATOM   1234  CZ3 TRP A 712       2.576  93.998  17.858  1.00  0.00           C  
ATOM   1235  CH2 TRP A 712       3.132  94.088  19.147  1.00  0.00           C  
ATOM   1236  H   TRP A 712       3.882  97.724  12.436  1.00  0.00           H  
ATOM   1237  HA  TRP A 712       2.765  96.685  14.864  1.00  0.00           H  
ATOM   1238  HB2 TRP A 712       4.801  95.904  14.217  1.00  0.00           H  
ATOM   1239  HB3 TRP A 712       5.504  97.357  14.469  1.00  0.00           H  
ATOM   1240  HD1 TRP A 712       6.752  97.494  16.699  1.00  0.00           H  
ATOM   1241  HE1 TRP A 712       6.447  96.645  19.056  1.00  0.00           H  
ATOM   1242  HE3 TRP A 712       2.723  94.628  15.880  1.00  0.00           H  
ATOM   1243  HZ2 TRP A 712       4.646  94.935  20.308  1.00  0.00           H  
ATOM   1244  HZ3 TRP A 712       1.779  93.427  17.702  1.00  0.00           H  
ATOM   1245  HH2 TRP A 712       2.706  93.572  19.889  1.00  0.00           H  
ATOM   1246  N   LYS A 714       1.501 101.173  16.263  1.00  0.00           N  
ATOM   1247  CA  LYS A 714       0.218 101.409  16.904  1.00  0.00           C  
ATOM   1248  C   LYS A 714       0.072 100.511  18.130  1.00  0.00           C  
ATOM   1249  O   LYS A 714      -0.529 100.898  19.133  1.00  0.00           O  
ATOM   1250  CB  LYS A 714      -0.914 101.113  15.919  1.00  0.00           C  
ATOM   1251  CG  LYS A 714      -0.692 101.720  14.549  1.00  0.00           C  
ATOM   1252  CD  LYS A 714      -0.742 100.666  13.451  1.00  0.00           C  
ATOM   1253  CE  LYS A 714      -2.130 100.044  13.310  1.00  0.00           C  
ATOM   1254  NZ  LYS A 714      -2.183  99.130  12.125  1.00  0.00           N  
ATOM   1255  H   LYS A 714       2.196 100.517  16.574  1.00  0.00           H  
ATOM   1256  HA  LYS A 714       0.169 102.367  17.201  1.00  0.00           H  
ATOM   1257  HB2 LYS A 714      -0.988 100.125  15.819  1.00  0.00           H  
ATOM   1258  HB3 LYS A 714      -1.758 101.483  16.297  1.00  0.00           H  
ATOM   1259  HG2 LYS A 714      -1.404 102.402  14.371  1.00  0.00           H  
ATOM   1260  HG3 LYS A 714       0.205 102.165  14.526  1.00  0.00           H  
ATOM   1261  HD2 LYS A 714      -0.499 101.092  12.583  1.00  0.00           H  
ATOM   1262  HD3 LYS A 714      -0.093  99.941  13.669  1.00  0.00           H  
ATOM   1263  HE2 LYS A 714      -2.337  99.523  14.135  1.00  0.00           H  
ATOM   1264  HE3 LYS A 714      -2.801 100.772  13.192  1.00  0.00           H  
ATOM   1265  HZ1 LYS A 714      -2.867  99.468  11.482  1.00  0.00           H  
ATOM   1266  HZ2 LYS A 714      -1.287  99.111  11.686  1.00  0.00           H  
ATOM   1267  HZ3 LYS A 714      -2.430  98.212  12.431  1.00  0.00           H  
ATOM   1268  N   TYR A 715       0.642  99.312  18.048  1.00  0.00           N  
ATOM   1269  CA  TYR A 715       0.528  98.355  19.136  1.00  0.00           C  
ATOM   1270  C   TYR A 715       1.566  98.515  20.239  1.00  0.00           C  
ATOM   1271  O   TYR A 715       1.384  97.993  21.343  1.00  0.00           O  
ATOM   1272  CB  TYR A 715       0.520  96.934  18.569  1.00  0.00           C  
ATOM   1273  CG  TYR A 715      -0.628  96.693  17.608  1.00  0.00           C  
ATOM   1274  CD1 TYR A 715      -0.437  96.768  16.223  1.00  0.00           C  
ATOM   1275  CD2 TYR A 715      -1.911  96.409  18.084  1.00  0.00           C  
ATOM   1276  CE1 TYR A 715      -1.498  96.560  15.336  1.00  0.00           C  
ATOM   1277  CE2 TYR A 715      -2.980  96.203  17.211  1.00  0.00           C  
ATOM   1278  CZ  TYR A 715      -2.767  96.277  15.841  1.00  0.00           C  
ATOM   1279  OH  TYR A 715      -3.822  96.051  14.986  1.00  0.00           O  
ATOM   1280  H   TYR A 715       1.156  99.130  17.169  1.00  0.00           H  
ATOM   1281  HA  TYR A 715      -0.397  98.465  19.559  1.00  0.00           H  
ATOM   1282  HB2 TYR A 715       1.370  96.787  18.081  1.00  0.00           H  
ATOM   1283  HB3 TYR A 715       0.431  96.296  19.323  1.00  0.00           H  
ATOM   1284  HD1 TYR A 715       0.470  96.974  15.860  1.00  0.00           H  
ATOM   1285  HD2 TYR A 715      -2.066  96.351  19.068  1.00  0.00           H  
ATOM   1286  HE1 TYR A 715      -1.348  96.612  14.352  1.00  0.00           H  
ATOM   1287  HE2 TYR A 715      -3.889  96.005  17.569  1.00  0.00           H  
ATOM   1288  HH  TYR A 715      -4.240  96.925  14.744  1.00  0.00           H  
ATOM   1289  N   GLU A 716       2.649  99.232  19.952  1.00  0.00           N  
ATOM   1290  CA  GLU A 716       3.643  99.477  20.983  1.00  0.00           C  
ATOM   1291  C   GLU A 716       3.008 100.475  21.950  1.00  0.00           C  
ATOM   1292  O   GLU A 716       2.582 100.096  23.047  1.00  0.00           O  
ATOM   1293  CB  GLU A 716       4.939 100.039  20.383  1.00  0.00           C  
ATOM   1294  CG  GLU A 716       6.001  98.973  20.132  1.00  0.00           C  
ATOM   1295  CD  GLU A 716       6.517  98.303  21.414  1.00  0.00           C  
ATOM   1296  OE1 GLU A 716       6.054  98.650  22.526  1.00  0.00           O  
ATOM   1297  OE2 GLU A 716       7.396  97.421  21.305  1.00  0.00           O  
ATOM   1298  H   GLU A 716       2.713  99.576  18.988  1.00  0.00           H  
ATOM   1299  HA  GLU A 716       3.854  98.640  21.462  1.00  0.00           H  
ATOM   1300  HB2 GLU A 716       4.716 100.446  19.519  1.00  0.00           H  
ATOM   1301  HB3 GLU A 716       5.309 100.683  21.022  1.00  0.00           H  
ATOM   1302  HG2 GLU A 716       5.605  98.266  19.574  1.00  0.00           H  
ATOM   1303  HG3 GLU A 716       6.774  99.399  19.697  1.00  0.00           H  
ATOM   1304  N   LEU A 717       2.933 101.739  21.538  1.00  0.00           N  
ATOM   1305  CA  LEU A 717       2.317 102.783  22.356  1.00  0.00           C  
ATOM   1306  C   LEU A 717       0.822 102.546  22.354  1.00  0.00           C  
ATOM   1307  O   LEU A 717       0.216 102.480  21.292  1.00  0.00           O  
ATOM   1308  CB  LEU A 717       2.594 104.156  21.757  1.00  0.00           C  
ATOM   1309  CG  LEU A 717       3.216 104.190  20.361  1.00  0.00           C  
ATOM   1310  CD1 LEU A 717       2.271 104.878  19.391  1.00  0.00           C  
ATOM   1311  CD2 LEU A 717       4.554 104.921  20.445  1.00  0.00           C  
ATOM   1312  H   LEU A 717       3.343 101.916  20.600  1.00  0.00           H  
ATOM   1313  HA  LEU A 717       2.655 102.697  23.287  1.00  0.00           H  
ATOM   1314  HB2 LEU A 717       1.725 104.650  21.705  1.00  0.00           H  
ATOM   1315  HB3 LEU A 717       3.217 104.640  22.371  1.00  0.00           H  
ATOM   1316  HG  LEU A 717       3.383 103.255  20.057  1.00  0.00           H  
ATOM   1317 HD11 LEU A 717       2.099 105.815  19.698  1.00  0.00           H  
ATOM   1318 HD12 LEU A 717       2.682 104.898  18.479  1.00  0.00           H  
ATOM   1319 HD13 LEU A 717       1.405 104.377  19.353  1.00  0.00           H  
ATOM   1320 HD21 LEU A 717       5.158 104.436  21.077  1.00  0.00           H  
ATOM   1321 HD22 LEU A 717       4.973 104.951  19.538  1.00  0.00           H  
ATOM   1322 HD23 LEU A 717       4.403 105.853  20.775  1.00  0.00           H  
ATOM   1323  N   ASP A 718       0.226 102.405  23.531  1.00  0.00           N  
ATOM   1324  CA  ASP A 718      -1.218 102.165  23.633  1.00  0.00           C  
ATOM   1325  C   ASP A 718      -1.829 103.161  24.602  1.00  0.00           C  
ATOM   1326  O   ASP A 718      -1.104 103.768  25.382  1.00  0.00           O  
ATOM   1327  CB  ASP A 718      -1.483 100.732  24.115  1.00  0.00           C  
ATOM   1328  CG  ASP A 718      -2.914 100.518  24.573  1.00  0.00           C  
ATOM   1329  OD1 ASP A 718      -3.309 101.067  25.629  1.00  0.00           O  
ATOM   1330  OD2 ASP A 718      -3.662  99.794  23.882  1.00  0.00           O  
ATOM   1331  H   ASP A 718       0.850 102.477  24.354  1.00  0.00           H  
ATOM   1332  HA  ASP A 718      -1.610 102.348  22.730  1.00  0.00           H  
ATOM   1333  HB2 ASP A 718      -1.293 100.116  23.359  1.00  0.00           H  
ATOM   1334  HB3 ASP A 718      -0.872 100.548  24.876  1.00  0.00           H  
ATOM   1335  N   PHE A 719      -3.150 103.335  24.556  1.00  0.00           N  
ATOM   1336  CA  PHE A 719      -3.820 104.275  25.458  1.00  0.00           C  
ATOM   1337  C   PHE A 719      -5.002 103.743  26.278  1.00  0.00           C  
ATOM   1338  O   PHE A 719      -6.088 103.500  25.740  1.00  0.00           O  
ATOM   1339  CB  PHE A 719      -4.263 105.534  24.702  1.00  0.00           C  
ATOM   1340  CG  PHE A 719      -5.028 106.505  25.560  1.00  0.00           C  
ATOM   1341  CD1 PHE A 719      -4.529 106.897  26.805  1.00  0.00           C  
ATOM   1342  CD2 PHE A 719      -6.270 106.983  25.154  1.00  0.00           C  
ATOM   1343  CE1 PHE A 719      -5.263 107.745  27.633  1.00  0.00           C  
ATOM   1344  CE2 PHE A 719      -7.012 107.831  25.974  1.00  0.00           C  
ATOM   1345  CZ  PHE A 719      -6.510 108.212  27.218  1.00  0.00           C  
ATOM   1346  H   PHE A 719      -3.644 102.766  23.850  1.00  0.00           H  
ATOM   1347  HA  PHE A 719      -3.112 104.583  26.138  1.00  0.00           H  
ATOM   1348  HB2 PHE A 719      -3.453 105.989  24.373  1.00  0.00           H  
ATOM   1349  HB3 PHE A 719      -4.850 105.250  23.963  1.00  0.00           H  
ATOM   1350  HD1 PHE A 719      -3.640 106.570  27.106  1.00  0.00           H  
ATOM   1351  HD2 PHE A 719      -6.635 106.716  24.263  1.00  0.00           H  
ATOM   1352  HE1 PHE A 719      -4.890 108.014  28.525  1.00  0.00           H  
ATOM   1353  HE2 PHE A 719      -7.914 108.166  25.663  1.00  0.00           H  
ATOM   1354  HZ  PHE A 719      -7.037 108.815  27.810  1.00  0.00           H  
ATOM   1355  N   SER A 720      -4.758 103.615  27.586  1.00  0.00           N  
ATOM   1356  CA  SER A 720      -5.704 103.120  28.595  1.00  0.00           C  
ATOM   1357  C   SER A 720      -7.116 102.772  28.139  1.00  0.00           C  
ATOM   1358  O   SER A 720      -8.061 103.507  28.423  1.00  0.00           O  
ATOM   1359  CB  SER A 720      -5.796 104.122  29.749  1.00  0.00           C  
ATOM   1360  OG  SER A 720      -6.201 105.399  29.262  1.00  0.00           O  
ATOM   1361  H   SER A 720      -3.771 103.917  27.852  1.00  0.00           H  
ATOM   1362  HA  SER A 720      -5.291 102.267  29.008  1.00  0.00           H  
ATOM   1363  HB2 SER A 720      -6.467 103.800  30.403  1.00  0.00           H  
ATOM   1364  HB3 SER A 720      -4.904 104.208  30.172  1.00  0.00           H  
ATOM   1365  HG  SER A 720      -6.696 105.282  28.404  1.00  0.00           H  
ATOM   1366  N   HID A 721      -7.247 101.642  27.452  1.00  0.00           N  
ATOM   1367  CA  HID A 721      -8.533 101.176  26.953  1.00  0.00           C  
ATOM   1368  C   HID A 721      -8.767  99.741  27.439  1.00  0.00           C  
ATOM   1369  O   HID A 721      -9.627  99.009  26.938  1.00  0.00           O  
ATOM   1370  CB  HID A 721      -8.543 101.241  25.423  1.00  0.00           C  
ATOM   1371  CG  HID A 721      -8.759 102.616  24.868  1.00  0.00           C  
ATOM   1372  H   HID A 721      -6.354 101.122  27.303  1.00  0.00           H  
ATOM   1373  HA  HID A 721      -9.254 101.753  27.332  1.00  0.00           H  
ATOM   1374  HB2 HID A 721      -7.663 100.895  25.075  1.00  0.00           H  
ATOM   1375  HB3 HID A 721      -9.276 100.642  25.076  1.00  0.00           H  
ATOM   1376  ND1 HID A 721      -8.272 103.003  23.637  1.00  0.00           N  
ATOM   1377  CD2 HID A 721      -9.489 103.660  25.328  1.00  0.00           C  
ATOM   1378  CE1 HID A 721      -8.697 104.223  23.361  1.00  0.00           C  
ATOM   1379  NE2 HID A 721      -9.438 104.644  24.370  1.00  0.00           N  
ATOM   1380  HD1 HID A 721      -7.689 102.444  23.047  1.00  0.00           H  
ATOM   1381  HD2 HID A 721      -9.972 103.708  26.198  1.00  0.00           H  
ATOM   1382  HE1 HID A 721      -8.493 104.739  22.534  1.00  0.00           H  
ATOM   1383  N   PHE A 722      -7.960  99.355  28.420  1.00  0.00           N  
ATOM   1384  CA  PHE A 722      -8.012  98.034  29.037  1.00  0.00           C  
ATOM   1385  C   PHE A 722      -7.777  98.270  30.524  1.00  0.00           C  
ATOM   1386  O   PHE A 722      -6.634  98.396  30.977  1.00  0.00           O  
ATOM   1387  CB  PHE A 722      -6.915  97.120  28.464  1.00  0.00           C  
ATOM   1388  CG  PHE A 722      -7.021  96.893  26.973  1.00  0.00           C  
ATOM   1389  CD1 PHE A 722      -6.741  97.922  26.072  1.00  0.00           C  
ATOM   1390  CD2 PHE A 722      -7.411  95.657  26.468  1.00  0.00           C  
ATOM   1391  CE1 PHE A 722      -6.845  97.720  24.693  1.00  0.00           C  
ATOM   1392  CE2 PHE A 722      -7.518  95.448  25.089  1.00  0.00           C  
ATOM   1393  CZ  PHE A 722      -7.234  96.485  24.203  1.00  0.00           C  
ATOM   1394  H   PHE A 722      -7.270 100.092  28.719  1.00  0.00           H  
ATOM   1395  HA  PHE A 722      -8.937  97.704  28.942  1.00  0.00           H  
ATOM   1396  HB2 PHE A 722      -6.043  97.546  28.646  1.00  0.00           H  
ATOM   1397  HB3 PHE A 722      -6.990  96.243  28.911  1.00  0.00           H  
ATOM   1398  HD1 PHE A 722      -6.461  98.815  26.412  1.00  0.00           H  
ATOM   1399  HD2 PHE A 722      -7.617  94.907  27.094  1.00  0.00           H  
ATOM   1400  HE1 PHE A 722      -6.636  98.480  24.068  1.00  0.00           H  
ATOM   1401  HE2 PHE A 722      -7.803  94.542  24.743  1.00  0.00           H  
ATOM   1402  HZ  PHE A 722      -7.310  96.338  23.219  1.00  0.00           H  
ATOM   1403  N   ARG A 723      -8.874  98.357  31.269  1.00  0.00           N  
ATOM   1404  CA  ARG A 723      -8.830  98.606  32.704  1.00  0.00           C  
ATOM   1405  C   ARG A 723      -7.788  97.750  33.406  1.00  0.00           C  
ATOM   1406  O   ARG A 723      -7.328  98.090  34.494  1.00  0.00           O  
ATOM   1407  CB  ARG A 723     -10.205  98.351  33.327  1.00  0.00           C  
ATOM   1408  CG  ARG A 723     -11.308  99.265  32.818  1.00  0.00           C  
ATOM   1409  CD  ARG A 723     -12.632  98.932  33.483  1.00  0.00           C  
ATOM   1410  NE  ARG A 723     -13.706  99.811  33.035  1.00  0.00           N  
ATOM   1411  CZ  ARG A 723     -14.964  99.728  33.457  1.00  0.00           C  
ATOM   1412  NH1 ARG A 723     -15.311  98.803  34.341  1.00  0.00           N  
ATOM   1413  NH2 ARG A 723     -15.875 100.572  32.993  1.00  0.00           N  
ATOM   1414  H   ARG A 723      -9.766  98.232  30.739  1.00  0.00           H  
ATOM   1415  HA  ARG A 723      -8.603  99.581  32.857  1.00  0.00           H  
ATOM   1416  HB2 ARG A 723     -10.467  97.409  33.128  1.00  0.00           H  
ATOM   1417  HB3 ARG A 723     -10.128  98.479  34.313  1.00  0.00           H  
ATOM   1418  HG2 ARG A 723     -11.081 100.209  33.030  1.00  0.00           H  
ATOM   1419  HG3 ARG A 723     -11.413  99.144  31.837  1.00  0.00           H  
ATOM   1420  HD2 ARG A 723     -12.863  97.988  33.259  1.00  0.00           H  
ATOM   1421  HD3 ARG A 723     -12.516  99.029  34.469  1.00  0.00           H  
ATOM   1422  HE  ARG A 723     -13.481 100.526  32.363  1.00  0.00           H  
ATOM   1423 HH11 ARG A 723     -14.639  98.171  34.718  1.00  0.00           H  
ATOM   1424 HH12 ARG A 723     -16.272  98.736  34.640  1.00  0.00           H  
ATOM   1425 HH21 ARG A 723     -15.606 101.283  32.339  1.00  0.00           H  
ATOM   1426 HH22 ARG A 723     -16.825 100.503  33.292  1.00  0.00           H  
ATOM   1427  N   LEU A 724      -7.415  96.640  32.778  1.00  0.00           N  
ATOM   1428  CA  LEU A 724      -6.428  95.737  33.350  1.00  0.00           C  
ATOM   1429  C   LEU A 724      -5.189  95.641  32.463  1.00  0.00           C  
ATOM   1430  O   LEU A 724      -4.247  94.912  32.773  1.00  0.00           O  
ATOM   1431  CB  LEU A 724      -7.047  94.351  33.542  1.00  0.00           C  
ATOM   1432  CG  LEU A 724      -8.265  94.260  34.465  1.00  0.00           C  
ATOM   1433  CD1 LEU A 724      -8.805  92.838  34.465  1.00  0.00           C  
ATOM   1434  CD2 LEU A 724      -7.877  94.686  35.873  1.00  0.00           C  
ATOM   1435  H   LEU A 724      -7.880  96.479  31.864  1.00  0.00           H  
ATOM   1436  HA  LEU A 724      -6.146  96.094  34.249  1.00  0.00           H  
ATOM   1437  HB2 LEU A 724      -7.330  94.016  32.644  1.00  0.00           H  
ATOM   1438  HB3 LEU A 724      -6.344  93.751  33.919  1.00  0.00           H  
ATOM   1439  HG  LEU A 724      -8.969  94.883  34.135  1.00  0.00           H  
ATOM   1440 HD11 LEU A 724      -8.096  92.211  34.790  1.00  0.00           H  
ATOM   1441 HD12 LEU A 724      -9.601  92.782  35.069  1.00  0.00           H  
ATOM   1442 HD13 LEU A 724      -9.074  92.582  33.536  1.00  0.00           H  
ATOM   1443 HD21 LEU A 724      -7.544  95.630  35.858  1.00  0.00           H  
ATOM   1444 HD22 LEU A 724      -8.676  94.625  36.473  1.00  0.00           H  
ATOM   1445 HD23 LEU A 724      -7.155  94.084  36.218  1.00  0.00           H  
ATOM   1446  N   PHE A 725      -5.202  96.385  31.361  1.00  0.00           N  
ATOM   1447  CA  PHE A 725      -4.091  96.412  30.415  1.00  0.00           C  
ATOM   1448  C   PHE A 725      -3.919  95.089  29.676  1.00  0.00           C  
ATOM   1449  O   PHE A 725      -4.016  94.015  30.270  1.00  0.00           O  
ATOM   1450  CB  PHE A 725      -2.787  96.775  31.134  1.00  0.00           C  
ATOM   1451  CG  PHE A 725      -2.755  98.182  31.664  1.00  0.00           C  
ATOM   1452  CD1 PHE A 725      -3.661  98.600  32.635  1.00  0.00           C  
ATOM   1453  CD2 PHE A 725      -1.814  99.092  31.193  1.00  0.00           C  
ATOM   1454  CE1 PHE A 725      -3.630  99.903  33.128  1.00  0.00           C  
ATOM   1455  CE2 PHE A 725      -1.775 100.397  31.678  1.00  0.00           C  
ATOM   1456  CZ  PHE A 725      -2.684 100.803  32.648  1.00  0.00           C  
ATOM   1457  H   PHE A 725      -6.074  96.947  31.231  1.00  0.00           H  
ATOM   1458  HA  PHE A 725      -4.317  97.108  29.716  1.00  0.00           H  
ATOM   1459  HB2 PHE A 725      -2.682  96.157  31.898  1.00  0.00           H  
ATOM   1460  HB3 PHE A 725      -2.047  96.675  30.486  1.00  0.00           H  
ATOM   1461  HD1 PHE A 725      -4.341  97.963  32.986  1.00  0.00           H  
ATOM   1462  HD2 PHE A 725      -1.155  98.806  30.497  1.00  0.00           H  
ATOM   1463  HE1 PHE A 725      -4.294 100.185  33.828  1.00  0.00           H  
ATOM   1464  HE2 PHE A 725      -1.085 101.043  31.320  1.00  0.00           H  
ATOM   1465  HZ  PHE A 725      -2.661 101.736  33.002  1.00  0.00           H  
ATOM   1466  N   ASP A 726      -3.659  95.182  28.374  1.00  0.00           N  
ATOM   1467  CA  ASP A 726      -3.464  94.008  27.525  1.00  0.00           C  
ATOM   1468  C   ASP A 726      -2.461  92.998  28.079  1.00  0.00           C  
ATOM   1469  O   ASP A 726      -2.335  91.889  27.554  1.00  0.00           O  
ATOM   1470  CB  ASP A 726      -3.015  94.441  26.127  1.00  0.00           C  
ATOM   1471  CG  ASP A 726      -4.160  94.942  25.276  1.00  0.00           C  
ATOM   1472  OD1 ASP A 726      -5.050  94.129  24.951  1.00  0.00           O  
ATOM   1473  OD2 ASP A 726      -4.172  96.143  24.934  1.00  0.00           O  
ATOM   1474  H   ASP A 726      -3.607  96.160  28.013  1.00  0.00           H  
ATOM   1475  HA  ASP A 726      -4.361  93.531  27.466  1.00  0.00           H  
ATOM   1476  HB2 ASP A 726      -2.349  95.171  26.233  1.00  0.00           H  
ATOM   1477  HB3 ASP A 726      -2.602  93.655  25.681  1.00  0.00           H  
ATOM   1478  N   GLU A 727      -1.744  93.382  29.131  1.00  0.00           N  
ATOM   1479  CA  GLU A 727      -0.756  92.499  29.742  1.00  0.00           C  
ATOM   1480  C   GLU A 727      -1.428  91.349  30.487  1.00  0.00           C  
ATOM   1481  O   GLU A 727      -1.039  90.189  30.335  1.00  0.00           O  
ATOM   1482  CB  GLU A 727       0.147  93.287  30.701  1.00  0.00           C  
ATOM   1483  CG  GLU A 727      -0.583  94.006  31.828  1.00  0.00           C  
ATOM   1484  CD  GLU A 727       0.366  94.747  32.755  1.00  0.00           C  
ATOM   1485  OE1 GLU A 727       1.063  95.674  32.286  1.00  0.00           O  
ATOM   1486  OE2 GLU A 727       0.416  94.399  33.954  1.00  0.00           O  
ATOM   1487  H   GLU A 727      -1.944  94.341  29.471  1.00  0.00           H  
ATOM   1488  HA  GLU A 727      -0.148  92.126  29.029  1.00  0.00           H  
ATOM   1489  HB2 GLU A 727       0.775  92.646  31.113  1.00  0.00           H  
ATOM   1490  HB3 GLU A 727       0.622  93.970  30.170  1.00  0.00           H  
ATOM   1491  HG2 GLU A 727      -1.187  94.669  31.430  1.00  0.00           H  
ATOM   1492  HG3 GLU A 727      -1.059  93.337  32.365  1.00  0.00           H  
ATOM   1493  N   ASN A 728      -2.437  91.677  31.290  1.00  0.00           N  
ATOM   1494  CA  ASN A 728      -3.167  90.667  32.047  1.00  0.00           C  
ATOM   1495  C   ASN A 728      -4.612  90.560  31.554  1.00  0.00           C  
ATOM   1496  O   ASN A 728      -5.554  90.466  32.346  1.00  0.00           O  
ATOM   1497  CB  ASN A 728      -3.131  90.994  33.546  1.00  0.00           C  
ATOM   1498  CG  ASN A 728      -3.718  92.351  33.862  1.00  0.00           C  
ATOM   1499  H   ASN A 728      -2.653  92.691  31.329  1.00  0.00           H  
ATOM   1500  HA  ASN A 728      -2.730  89.781  31.863  1.00  0.00           H  
ATOM   1501  HB2 ASN A 728      -3.654  90.297  34.029  1.00  0.00           H  
ATOM   1502  HB3 ASN A 728      -2.180  90.977  33.845  1.00  0.00           H  
ATOM   1503  OD1 ASN A 728      -4.899  92.594  33.632  1.00  0.00           O  
ATOM   1504  ND2 ASN A 728      -2.892  93.244  34.396  1.00  0.00           N  
ATOM   1505 HD21 ASN A 728      -1.935  93.001  34.562  1.00  0.00           H  
ATOM   1506 HD22 ASN A 728      -3.223  94.157  34.632  1.00  0.00           H  
ATOM   1507  N   ASN A 729      -4.767  90.577  30.232  1.00  0.00           N  
ATOM   1508  CA  ASN A 729      -6.072  90.472  29.584  1.00  0.00           C  
ATOM   1509  C   ASN A 729      -6.027  89.340  28.552  1.00  0.00           C  
ATOM   1510  O   ASN A 729      -6.239  89.575  27.360  1.00  0.00           O  
ATOM   1511  CB  ASN A 729      -6.428  91.790  28.877  1.00  0.00           C  
ATOM   1512  CG  ASN A 729      -6.562  92.965  29.837  1.00  0.00           C  
ATOM   1513  H   ASN A 729      -3.873  90.672  29.696  1.00  0.00           H  
ATOM   1514  HA  ASN A 729      -6.731  90.201  30.283  1.00  0.00           H  
ATOM   1515  HB2 ASN A 729      -5.707  91.998  28.221  1.00  0.00           H  
ATOM   1516  HB3 ASN A 729      -7.296  91.666  28.404  1.00  0.00           H  
ATOM   1517  OD1 ASN A 729      -6.742  94.109  29.413  1.00  0.00           O  
ATOM   1518  ND2 ASN A 729      -6.478  92.687  31.135  1.00  0.00           N  
ATOM   1519 HD21 ASN A 729      -6.327  91.741  31.429  1.00  0.00           H  
ATOM   1520 HD22 ASN A 729      -6.564  93.414  31.811  1.00  0.00           H  
ATOM   1521  N   ASP A 730      -5.746  88.121  29.016  1.00  0.00           N  
ATOM   1522  CA  ASP A 730      -5.658  86.937  28.151  1.00  0.00           C  
ATOM   1523  C   ASP A 730      -4.421  86.936  27.258  1.00  0.00           C  
ATOM   1524  O   ASP A 730      -3.920  85.876  26.878  1.00  0.00           O  
ATOM   1525  CB  ASP A 730      -6.905  86.808  27.265  1.00  0.00           C  
ATOM   1526  CG  ASP A 730      -8.102  86.260  28.014  1.00  0.00           C  
ATOM   1527  OD1 ASP A 730      -9.159  86.058  27.376  1.00  0.00           O  
ATOM   1528  OD2 ASP A 730      -7.985  86.029  29.236  1.00  0.00           O  
ATOM   1529  H   ASP A 730      -5.593  88.079  30.049  1.00  0.00           H  
ATOM   1530  HA  ASP A 730      -5.584  86.131  28.762  1.00  0.00           H  
ATOM   1531  HB2 ASP A 730      -7.128  87.713  26.920  1.00  0.00           H  
ATOM   1532  HB3 ASP A 730      -6.685  86.194  26.516  1.00  0.00           H  
ATOM   1533  N   ALA A 731      -3.943  88.131  26.921  1.00  0.00           N  
ATOM   1534  CA  ALA A 731      -2.774  88.303  26.068  1.00  0.00           C  
ATOM   1535  C   ALA A 731      -3.081  88.070  24.584  1.00  0.00           C  
ATOM   1536  O   ALA A 731      -4.166  87.616  24.203  1.00  0.00           O  
ATOM   1537  CB  ALA A 731      -1.640  87.381  26.525  1.00  0.00           C  
ATOM   1538  H   ALA A 731      -4.479  88.936  27.322  1.00  0.00           H  
ATOM   1539  HA  ALA A 731      -2.428  89.250  26.175  1.00  0.00           H  
ATOM   1540  HB1 ALA A 731      -1.533  87.455  27.515  1.00  0.00           H  
ATOM   1541  HB2 ALA A 731      -1.863  86.439  26.281  1.00  0.00           H  
ATOM   1542  HB3 ALA A 731      -0.792  87.653  26.074  1.00  0.00           H  
ATOM   1543  N   ALA A 732      -2.102  88.395  23.753  1.00  0.00           N  
ATOM   1544  CA  ALA A 732      -2.231  88.251  22.319  1.00  0.00           C  
ATOM   1545  C   ALA A 732      -1.612  86.947  21.841  1.00  0.00           C  
ATOM   1546  O   ALA A 732      -0.818  86.334  22.545  1.00  0.00           O  
ATOM   1547  CB  ALA A 732      -1.553  89.420  21.640  1.00  0.00           C  
ATOM   1548  H   ALA A 732      -1.242  88.759  24.219  1.00  0.00           H  
ATOM   1549  HA  ALA A 732      -3.211  88.248  22.075  1.00  0.00           H  
ATOM   1550  HB1 ALA A 732      -2.232  89.965  21.146  1.00  0.00           H  
ATOM   1551  HB2 ALA A 732      -1.104  89.996  22.325  1.00  0.00           H  
ATOM   1552  HB3 ALA A 732      -0.867  89.085  20.993  1.00  0.00           H  
ATOM   1553  N   ILE A 733      -1.991  86.538  20.637  1.00  0.00           N  
ATOM   1554  CA  ILE A 733      -1.480  85.339  19.997  1.00  0.00           C  
ATOM   1555  C   ILE A 733      -0.574  85.816  18.860  1.00  0.00           C  
ATOM   1556  O   ILE A 733      -1.039  86.400  17.893  1.00  0.00           O  
ATOM   1557  CB  ILE A 733      -2.630  84.504  19.407  1.00  0.00           C  
ATOM   1558  CG1 ILE A 733      -3.563  84.028  20.525  1.00  0.00           C  
ATOM   1559  CG2 ILE A 733      -2.072  83.342  18.610  1.00  0.00           C  
ATOM   1560  CD1 ILE A 733      -4.703  83.102  20.059  1.00  0.00           C  
ATOM   1561  H   ILE A 733      -2.703  87.166  20.180  1.00  0.00           H  
ATOM   1562  HA  ILE A 733      -0.891  84.894  20.655  1.00  0.00           H  
ATOM   1563  HB  ILE A 733      -3.153  85.088  18.798  1.00  0.00           H  
ATOM   1564 HG12 ILE A 733      -3.023  83.539  21.209  1.00  0.00           H  
ATOM   1565 HG13 ILE A 733      -3.974  84.830  20.959  1.00  0.00           H  
ATOM   1566 HG21 ILE A 733      -2.822  82.828  18.194  1.00  0.00           H  
ATOM   1567 HG22 ILE A 733      -1.469  83.686  17.891  1.00  0.00           H  
ATOM   1568 HG23 ILE A 733      -1.553  82.738  19.214  1.00  0.00           H  
ATOM   1569 HD11 ILE A 733      -4.304  82.292  19.642  1.00  0.00           H  
ATOM   1570 HD12 ILE A 733      -5.250  82.849  20.850  1.00  0.00           H  
ATOM   1571 HD13 ILE A 733      -5.260  83.593  19.397  1.00  0.00           H  
ATOM   1572  N   LEU A 734       0.720  85.571  18.961  1.00  0.00           N  
ATOM   1573  CA  LEU A 734       1.619  86.026  17.915  1.00  0.00           C  
ATOM   1574  C   LEU A 734       2.077  84.931  16.968  1.00  0.00           C  
ATOM   1575  O   LEU A 734       2.573  83.901  17.388  1.00  0.00           O  
ATOM   1576  CB  LEU A 734       2.828  86.722  18.536  1.00  0.00           C  
ATOM   1577  CG  LEU A 734       2.434  87.994  19.302  1.00  0.00           C  
ATOM   1578  CD1 LEU A 734       1.585  87.639  20.529  1.00  0.00           C  
ATOM   1579  CD2 LEU A 734       3.670  88.750  19.730  1.00  0.00           C  
ATOM   1580  H   LEU A 734       1.017  85.059  19.799  1.00  0.00           H  
ATOM   1581  HA  LEU A 734       1.139  86.741  17.367  1.00  0.00           H  
ATOM   1582  HB2 LEU A 734       3.240  86.109  19.179  1.00  0.00           H  
ATOM   1583  HB3 LEU A 734       3.434  86.988  17.816  1.00  0.00           H  
ATOM   1584  HG  LEU A 734       1.906  88.586  18.698  1.00  0.00           H  
ATOM   1585 HD11 LEU A 734       2.113  87.044  21.133  1.00  0.00           H  
ATOM   1586 HD12 LEU A 734       1.340  88.477  21.012  1.00  0.00           H  
ATOM   1587 HD13 LEU A 734       0.757  87.167  20.230  1.00  0.00           H  
ATOM   1588 HD21 LEU A 734       4.206  89.009  18.924  1.00  0.00           H  
ATOM   1589 HD22 LEU A 734       3.406  89.579  20.229  1.00  0.00           H  
ATOM   1590 HD23 LEU A 734       4.232  88.173  20.326  1.00  0.00           H  
ATOM   1591  N   ILE A 735       1.884  85.159  15.680  1.00  0.00           N  
ATOM   1592  CA  ILE A 735       2.299  84.212  14.667  1.00  0.00           C  
ATOM   1593  C   ILE A 735       3.518  84.825  14.013  1.00  0.00           C  
ATOM   1594  O   ILE A 735       3.512  86.013  13.689  1.00  0.00           O  
ATOM   1595  CB  ILE A 735       1.245  84.052  13.577  1.00  0.00           C  
ATOM   1596  CG1 ILE A 735      -0.039  83.494  14.164  1.00  0.00           C  
ATOM   1597  CG2 ILE A 735       1.768  83.152  12.488  1.00  0.00           C  
ATOM   1598  CD1 ILE A 735      -1.131  83.313  13.129  1.00  0.00           C  
ATOM   1599  H   ILE A 735       1.415  86.064  15.463  1.00  0.00           H  
ATOM   1600  HA  ILE A 735       2.608  83.404  15.145  1.00  0.00           H  
ATOM   1601  HB  ILE A 735       1.048  84.953  13.201  1.00  0.00           H  
ATOM   1602 HG12 ILE A 735       0.155  82.612  14.583  1.00  0.00           H  
ATOM   1603 HG13 ILE A 735      -0.368  84.122  14.865  1.00  0.00           H  
ATOM   1604 HG21 ILE A 735       1.090  83.073  11.756  1.00  0.00           H  
ATOM   1605 HG22 ILE A 735       2.614  83.530  12.109  1.00  0.00           H  
ATOM   1606 HG23 ILE A 735       1.956  82.241  12.859  1.00  0.00           H  
ATOM   1607 HD11 ILE A 735      -0.816  82.679  12.425  1.00  0.00           H  
ATOM   1608 HD12 ILE A 735      -1.947  82.945  13.571  1.00  0.00           H  
ATOM   1609 HD13 ILE A 735      -1.343  84.197  12.715  1.00  0.00           H  
ATOM   1610  N   LEU A 736       4.563  84.030  13.824  1.00  0.00           N  
ATOM   1611  CA  LEU A 736       5.765  84.526  13.175  1.00  0.00           C  
ATOM   1612  C   LEU A 736       5.758  83.947  11.776  1.00  0.00           C  
ATOM   1613  O   LEU A 736       6.115  82.793  11.572  1.00  0.00           O  
ATOM   1614  CB  LEU A 736       6.999  84.062  13.931  1.00  0.00           C  
ATOM   1615  CG  LEU A 736       8.337  84.583  13.417  1.00  0.00           C  
ATOM   1616  CD1 LEU A 736       8.301  86.105  13.324  1.00  0.00           C  
ATOM   1617  CD2 LEU A 736       9.437  84.110  14.358  1.00  0.00           C  
ATOM   1618  H   LEU A 736       4.449  83.062  14.167  1.00  0.00           H  
ATOM   1619  HA  LEU A 736       5.713  85.512  13.112  1.00  0.00           H  
ATOM   1620  HB2 LEU A 736       6.910  84.359  14.879  1.00  0.00           H  
ATOM   1621  HB3 LEU A 736       7.032  83.067  13.888  1.00  0.00           H  
ATOM   1622  HG  LEU A 736       8.511  84.202  12.512  1.00  0.00           H  
ATOM   1623 HD11 LEU A 736       8.123  86.489  14.230  1.00  0.00           H  
ATOM   1624 HD12 LEU A 736       9.181  86.439  12.987  1.00  0.00           H  
ATOM   1625 HD13 LEU A 736       7.575  86.383  12.695  1.00  0.00           H  
ATOM   1626 HD21 LEU A 736       9.448  83.110  14.383  1.00  0.00           H  
ATOM   1627 HD22 LEU A 736      10.322  84.445  14.033  1.00  0.00           H  
ATOM   1628 HD23 LEU A 736       9.265  84.464  15.278  1.00  0.00           H  
ATOM   1629  N   LEU A 737       5.347  84.757  10.813  1.00  0.00           N  
ATOM   1630  CA  LEU A 737       5.231  84.315   9.425  1.00  0.00           C  
ATOM   1631  C   LEU A 737       6.565  84.056   8.739  1.00  0.00           C  
ATOM   1632  O   LEU A 737       6.684  83.170   7.900  1.00  0.00           O  
ATOM   1633  CB  LEU A 737       4.423  85.346   8.649  1.00  0.00           C  
ATOM   1634  CG  LEU A 737       3.808  84.895   7.338  1.00  0.00           C  
ATOM   1635  CD1 LEU A 737       3.095  83.544   7.492  1.00  0.00           C  
ATOM   1636  CD2 LEU A 737       2.844  85.985   6.902  1.00  0.00           C  
ATOM   1637  H   LEU A 737       5.116  85.724  11.123  1.00  0.00           H  
ATOM   1638  HA  LEU A 737       4.691  83.450   9.410  1.00  0.00           H  
ATOM   1639  HB2 LEU A 737       3.676  85.656   9.241  1.00  0.00           H  
ATOM   1640  HB3 LEU A 737       5.027  86.119   8.448  1.00  0.00           H  
ATOM   1641  HG  LEU A 737       4.527  84.803   6.646  1.00  0.00           H  
ATOM   1642 HD11 LEU A 737       2.370  83.632   8.172  1.00  0.00           H  
ATOM   1643 HD12 LEU A 737       2.703  83.278   6.613  1.00  0.00           H  
ATOM   1644 HD13 LEU A 737       3.755  82.857   7.789  1.00  0.00           H  
ATOM   1645 HD21 LEU A 737       3.342  86.845   6.781  1.00  0.00           H  
ATOM   1646 HD22 LEU A 737       2.414  85.726   6.036  1.00  0.00           H  
ATOM   1647 HD23 LEU A 737       2.137  86.107   7.600  1.00  0.00           H  
ATOM   1648  N   GLU A 738       7.564  84.848   9.097  1.00  0.00           N  
ATOM   1649  CA  GLU A 738       8.905  84.705   8.552  1.00  0.00           C  
ATOM   1650  C   GLU A 738       9.857  85.169   9.625  1.00  0.00           C  
ATOM   1651  O   GLU A 738       9.452  85.802  10.598  1.00  0.00           O  
ATOM   1652  CB  GLU A 738       9.093  85.588   7.329  1.00  0.00           C  
ATOM   1653  CG  GLU A 738       8.724  87.046   7.563  1.00  0.00           C  
ATOM   1654  CD  GLU A 738       9.275  87.961   6.485  1.00  0.00           C  
ATOM   1655  OE1 GLU A 738       8.762  89.100   6.344  1.00  0.00           O  
ATOM   1656  OE2 GLU A 738      10.229  87.538   5.789  1.00  0.00           O  
ATOM   1657  H   GLU A 738       7.308  85.578   9.799  1.00  0.00           H  
ATOM   1658  HA  GLU A 738       9.080  83.755   8.329  1.00  0.00           H  
ATOM   1659  HB2 GLU A 738      10.044  85.561   7.078  1.00  0.00           H  
ATOM   1660  HB3 GLU A 738       8.510  85.247   6.614  1.00  0.00           H  
ATOM   1661  HG2 GLU A 738       7.746  87.122   7.547  1.00  0.00           H  
ATOM   1662  HG3 GLU A 738       9.111  87.329   8.419  1.00  0.00           H  
ATOM   1663  N   PRO A 739      11.140  84.854   9.478  1.00  0.00           N  
ATOM   1664  CA  PRO A 739      12.064  85.314  10.511  1.00  0.00           C  
ATOM   1665  C   PRO A 739      12.127  86.842  10.491  1.00  0.00           C  
ATOM   1666  O   PRO A 739      11.728  87.482   9.515  1.00  0.00           O  
ATOM   1667  CB  PRO A 739      13.376  84.666  10.099  1.00  0.00           C  
ATOM   1668  CG  PRO A 739      13.251  84.603   8.610  1.00  0.00           C  
ATOM   1669  CD  PRO A 739      11.848  84.103   8.434  1.00  0.00           C  
ATOM   1670  HA  PRO A 739      11.791  84.982  11.414  1.00  0.00           H  
ATOM   1671  HB2 PRO A 739      14.153  85.229  10.367  1.00  0.00           H  
ATOM   1672  HB3 PRO A 739      13.463  83.754  10.488  1.00  0.00           H  
ATOM   1673  HG2 PRO A 739      13.364  85.504   8.211  1.00  0.00           H  
ATOM   1674  HG3 PRO A 739      13.910  83.966   8.231  1.00  0.00           H  
ATOM   1675  HD2 PRO A 739      11.489  84.327   7.535  1.00  0.00           H  
ATOM   1676  HD3 PRO A 739      11.784  83.124   8.599  1.00  0.00           H  
ATOM   1677  N   ILE A 740      12.613  87.422  11.578  1.00  0.00           N  
ATOM   1678  CA  ILE A 740      12.729  88.869  11.670  1.00  0.00           C  
ATOM   1679  C   ILE A 740      14.051  89.255  12.325  1.00  0.00           C  
ATOM   1680  O   ILE A 740      14.297  88.930  13.483  1.00  0.00           O  
ATOM   1681  CB  ILE A 740      11.570  89.468  12.488  1.00  0.00           C  
ATOM   1682  CG1 ILE A 740      10.246  89.202  11.781  1.00  0.00           C  
ATOM   1683  CG2 ILE A 740      11.759  90.956  12.659  1.00  0.00           C  
ATOM   1684  CD1 ILE A 740       9.042  89.736  12.535  1.00  0.00           C  
ATOM   1685  H   ILE A 740      12.895  86.773  12.335  1.00  0.00           H  
ATOM   1686  HA  ILE A 740      12.766  89.212  10.728  1.00  0.00           H  
ATOM   1687  HB  ILE A 740      11.549  89.011  13.368  1.00  0.00           H  
ATOM   1688 HG12 ILE A 740      10.275  89.626  10.879  1.00  0.00           H  
ATOM   1689 HG13 ILE A 740      10.139  88.216  11.671  1.00  0.00           H  
ATOM   1690 HG21 ILE A 740      11.011  91.333  13.206  1.00  0.00           H  
ATOM   1691 HG22 ILE A 740      12.627  91.137  13.123  1.00  0.00           H  
ATOM   1692 HG23 ILE A 740      11.767  91.403  11.764  1.00  0.00           H  
ATOM   1693 HD11 ILE A 740       9.133  90.724  12.643  1.00  0.00           H  
ATOM   1694 HD12 ILE A 740       8.213  89.529  12.019  1.00  0.00           H  
ATOM   1695 HD13 ILE A 740       8.997  89.302  13.433  1.00  0.00           H  
ATOM   1696  N   GLU A 741      14.902  89.935  11.564  1.00  0.00           N  
ATOM   1697  CA  GLU A 741      16.195  90.399  12.059  1.00  0.00           C  
ATOM   1698  C   GLU A 741      15.913  91.386  13.185  1.00  0.00           C  
ATOM   1699  O   GLU A 741      15.592  92.538  12.929  1.00  0.00           O  
ATOM   1700  CB  GLU A 741      16.940  91.118  10.936  1.00  0.00           C  
ATOM   1701  CG  GLU A 741      18.282  91.696  11.327  1.00  0.00           C  
ATOM   1702  CD  GLU A 741      19.424  90.775  10.970  1.00  0.00           C  
ATOM   1703  OE1 GLU A 741      19.558  90.450   9.769  1.00  0.00           O  
ATOM   1704  OE2 GLU A 741      20.182  90.379  11.883  1.00  0.00           O  
ATOM   1705  H   GLU A 741      14.570  90.108  10.590  1.00  0.00           H  
ATOM   1706  HA  GLU A 741      16.719  89.634  12.408  1.00  0.00           H  
ATOM   1707  HB2 GLU A 741      17.094  90.462  10.212  1.00  0.00           H  
ATOM   1708  HB3 GLU A 741      16.369  91.864  10.628  1.00  0.00           H  
ATOM   1709  HG2 GLU A 741      18.412  92.537  10.837  1.00  0.00           H  
ATOM   1710  HG3 GLU A 741      18.295  91.823  12.300  1.00  0.00           H  
ATOM   1711  N   LYS A 742      16.017  90.943  14.428  1.00  0.00           N  
ATOM   1712  CA  LYS A 742      15.742  91.843  15.536  1.00  0.00           C  
ATOM   1713  C   LYS A 742      16.901  92.793  15.792  1.00  0.00           C  
ATOM   1714  O   LYS A 742      16.742  93.804  16.477  1.00  0.00           O  
ATOM   1715  CB  LYS A 742      15.397  91.050  16.799  1.00  0.00           C  
ATOM   1716  CG  LYS A 742      16.195  89.779  16.996  1.00  0.00           C  
ATOM   1717  CD  LYS A 742      15.821  89.124  18.312  1.00  0.00           C  
ATOM   1718  CE  LYS A 742      16.666  87.893  18.583  1.00  0.00           C  
ATOM   1719  NZ  LYS A 742      16.378  87.303  19.922  1.00  0.00           N  
ATOM   1720  H   LYS A 742      16.294  89.961  14.533  1.00  0.00           H  
ATOM   1721  HA  LYS A 742      14.919  92.389  15.318  1.00  0.00           H  
ATOM   1722  HB2 LYS A 742      15.551  91.647  17.590  1.00  0.00           H  
ATOM   1723  HB3 LYS A 742      14.423  90.810  16.757  1.00  0.00           H  
ATOM   1724  HG2 LYS A 742      15.995  89.147  16.252  1.00  0.00           H  
ATOM   1725  HG3 LYS A 742      17.166  89.998  17.008  1.00  0.00           H  
ATOM   1726  HD2 LYS A 742      15.965  89.777  19.050  1.00  0.00           H  
ATOM   1727  HD3 LYS A 742      14.864  88.851  18.277  1.00  0.00           H  
ATOM   1728  HE2 LYS A 742      16.479  87.206  17.875  1.00  0.00           H  
ATOM   1729  HE3 LYS A 742      17.637  88.146  18.539  1.00  0.00           H  
ATOM   1730  HZ1 LYS A 742      16.292  86.311  19.834  1.00  0.00           H  
ATOM   1731  HZ2 LYS A 742      17.126  87.522  20.547  1.00  0.00           H  
ATOM   1732  HZ3 LYS A 742      15.524  87.684  20.274  1.00  0.00           H  
ATOM   1733  N   LYS A 743      18.066  92.472  15.235  1.00  0.00           N  
ATOM   1734  CA  LYS A 743      19.233  93.329  15.402  1.00  0.00           C  
ATOM   1735  C   LYS A 743      18.851  94.650  14.770  1.00  0.00           C  
ATOM   1736  O   LYS A 743      19.393  95.702  15.113  1.00  0.00           O  
ATOM   1737  CB  LYS A 743      20.448  92.747  14.675  1.00  0.00           C  
ATOM   1738  CG  LYS A 743      20.870  91.375  15.171  1.00  0.00           C  
ATOM   1739  CD  LYS A 743      22.092  90.870  14.422  1.00  0.00           C  
ATOM   1740  CE  LYS A 743      22.522  89.504  14.930  1.00  0.00           C  
ATOM   1741  NZ  LYS A 743      23.726  88.997  14.215  1.00  0.00           N  
ATOM   1742  H   LYS A 743      18.068  91.593  14.694  1.00  0.00           H  
ATOM   1743  HA  LYS A 743      19.400  93.466  16.365  1.00  0.00           H  
ATOM   1744  HB2 LYS A 743      20.225  92.676  13.704  1.00  0.00           H  
ATOM   1745  HB3 LYS A 743      21.214  93.377  14.798  1.00  0.00           H  
ATOM   1746  HG2 LYS A 743      21.089  91.432  16.145  1.00  0.00           H  
ATOM   1747  HG3 LYS A 743      20.118  90.731  15.035  1.00  0.00           H  
ATOM   1748  HD2 LYS A 743      21.869  90.794  13.456  1.00  0.00           H  
ATOM   1749  HD3 LYS A 743      22.841  91.509  14.557  1.00  0.00           H  
ATOM   1750  HE2 LYS A 743      22.726  89.571  15.911  1.00  0.00           H  
ATOM   1751  HE3 LYS A 743      21.766  88.855  14.801  1.00  0.00           H  
ATOM   1752  HZ1 LYS A 743      23.880  89.547  13.395  1.00  0.00           H  
ATOM   1753  HZ2 LYS A 743      24.521  89.063  14.817  1.00  0.00           H  
ATOM   1754  HZ3 LYS A 743      23.580  88.043  13.956  1.00  0.00           H  
ATOM   1755  N   ALA A 744      17.896  94.580  13.847  1.00  0.00           N  
ATOM   1756  CA  ALA A 744      17.419  95.759  13.143  1.00  0.00           C  
ATOM   1757  C   ALA A 744      16.110  96.297  13.705  1.00  0.00           C  
ATOM   1758  O   ALA A 744      15.660  97.364  13.301  1.00  0.00           O  
ATOM   1759  CB  ALA A 744      17.269  95.455  11.655  1.00  0.00           C  
ATOM   1760  H   ALA A 744      17.527  93.621  13.677  1.00  0.00           H  
ATOM   1761  HA  ALA A 744      18.123  96.489  13.215  1.00  0.00           H  
ATOM   1762  HB1 ALA A 744      16.981  94.506  11.537  1.00  0.00           H  
ATOM   1763  HB2 ALA A 744      16.582  96.063  11.259  1.00  0.00           H  
ATOM   1764  HB3 ALA A 744      18.145  95.598  11.197  1.00  0.00           H  
ATOM   1765  N   ILE A 745      15.489  95.569  14.626  1.00  0.00           N  
ATOM   1766  CA  ILE A 745      14.243  96.057  15.200  1.00  0.00           C  
ATOM   1767  C   ILE A 745      14.575  97.208  16.128  1.00  0.00           C  
ATOM   1768  O   ILE A 745      15.229  97.016  17.149  1.00  0.00           O  
ATOM   1769  CB  ILE A 745      13.495  94.976  16.009  1.00  0.00           C  
ATOM   1770  CG1 ILE A 745      12.858  93.968  15.054  1.00  0.00           C  
ATOM   1771  CG2 ILE A 745      12.415  95.621  16.877  1.00  0.00           C  
ATOM   1772  CD1 ILE A 745      11.889  93.006  15.721  1.00  0.00           C  
ATOM   1773  H   ILE A 745      15.940  94.687  14.880  1.00  0.00           H  
ATOM   1774  HA  ILE A 745      13.717  96.438  14.446  1.00  0.00           H  
ATOM   1775  HB  ILE A 745      14.161  94.498  16.566  1.00  0.00           H  
ATOM   1776 HG12 ILE A 745      12.372  94.470  14.339  1.00  0.00           H  
ATOM   1777 HG13 ILE A 745      13.589  93.436  14.625  1.00  0.00           H  
ATOM   1778 HG21 ILE A 745      11.949  94.914  17.405  1.00  0.00           H  
ATOM   1779 HG22 ILE A 745      12.838  96.277  17.497  1.00  0.00           H  
ATOM   1780 HG23 ILE A 745      11.757  96.090  16.292  1.00  0.00           H  
ATOM   1781 HD11 ILE A 745      11.147  93.526  16.140  1.00  0.00           H  
ATOM   1782 HD12 ILE A 745      11.519  92.384  15.034  1.00  0.00           H  
ATOM   1783 HD13 ILE A 745      12.374  92.485  16.421  1.00  0.00           H  
ATOM   1784  N   PRO A 746      14.108  98.419  15.791  1.00  0.00           N  
ATOM   1785  CA  PRO A 746      14.356  99.612  16.590  1.00  0.00           C  
ATOM   1786  C   PRO A 746      15.053  99.393  17.926  1.00  0.00           C  
ATOM   1787  O   PRO A 746      16.255  99.110  17.971  1.00  0.00           O  
ATOM   1788  CB  PRO A 746      12.965 100.192  16.731  1.00  0.00           C  
ATOM   1789  CG  PRO A 746      12.471 100.045  15.337  1.00  0.00           C  
ATOM   1790  CD  PRO A 746      12.945  98.644  14.914  1.00  0.00           C  
ATOM   1791  HA  PRO A 746      14.872 100.311  16.033  1.00  0.00           H  
ATOM   1792  HB2 PRO A 746      12.418  99.661  17.362  1.00  0.00           H  
ATOM   1793  HB3 PRO A 746      12.999 101.143  17.001  1.00  0.00           H  
ATOM   1794  HG2 PRO A 746      11.476 100.094  15.297  1.00  0.00           H  
ATOM   1795  HG3 PRO A 746      12.869 100.735  14.736  1.00  0.00           H  
ATOM   1796  HD2 PRO A 746      12.236  97.969  15.081  1.00  0.00           H  
ATOM   1797  HD3 PRO A 746      13.212  98.639  13.956  1.00  0.00           H  
ATOM   1798  N   GLN A 747      14.296  99.524  19.007  1.00  0.00           N  
ATOM   1799  CA  GLN A 747      14.832  99.374  20.353  1.00  0.00           C  
ATOM   1800  C   GLN A 747      13.777 100.016  21.221  1.00  0.00           C  
ATOM   1801  O   GLN A 747      13.614  99.673  22.390  1.00  0.00           O  
ATOM   1802  CB  GLN A 747      16.152 100.138  20.499  1.00  0.00           C  
ATOM   1803  CG  GLN A 747      16.931  99.832  21.772  1.00  0.00           C  
ATOM   1804  CD  GLN A 747      17.467  98.404  21.814  1.00  0.00           C  
ATOM   1805  H   GLN A 747      13.295  99.741  18.812  1.00  0.00           H  
ATOM   1806  HA  GLN A 747      14.865  98.417  20.565  1.00  0.00           H  
ATOM   1807  HB2 GLN A 747      16.739  99.916  19.715  1.00  0.00           H  
ATOM   1808  HB3 GLN A 747      15.955 101.124  20.485  1.00  0.00           H  
ATOM   1809  HG2 GLN A 747      17.706 100.461  21.834  1.00  0.00           H  
ATOM   1810  HG3 GLN A 747      16.328  99.966  22.558  1.00  0.00           H  
ATOM   1811  OE1 GLN A 747      18.255  97.992  20.952  1.00  0.00           O  
ATOM   1812  NE2 GLN A 747      17.042  97.643  22.821  1.00  0.00           N  
ATOM   1813 HE21 GLN A 747      17.345  96.679  22.905  1.00  0.00           H  
ATOM   1814 HE22 GLN A 747      16.407  98.047  23.506  1.00  0.00           H  
ATOM   1815  N   ARG A 748      13.065 100.967  20.623  1.00  0.00           N  
ATOM   1816  CA  ARG A 748      11.991 101.662  21.308  1.00  0.00           C  
ATOM   1817  C   ARG A 748      10.776 100.739  21.305  1.00  0.00           C  
ATOM   1818  O   ARG A 748       9.788 100.993  21.993  1.00  0.00           O  
ATOM   1819  CB  ARG A 748      11.667 102.982  20.605  1.00  0.00           C  
ATOM   1820  CG  ARG A 748      12.736 104.051  20.743  1.00  0.00           C  
ATOM   1821  CD  ARG A 748      12.264 105.369  20.146  1.00  0.00           C  
ATOM   1822  NE  ARG A 748      13.248 106.435  20.305  1.00  0.00           N  
ATOM   1823  CZ  ARG A 748      14.462 106.420  19.764  1.00  0.00           C  
ATOM   1824  NH1 ARG A 748      14.850 105.390  19.024  1.00  0.00           N  
ATOM   1825  NH2 ARG A 748      15.291 107.436  19.963  1.00  0.00           N  
ATOM   1826  H   ARG A 748      13.343 101.163  19.640  1.00  0.00           H  
ATOM   1827  HA  ARG A 748      12.258 101.833  22.250  1.00  0.00           H  
ATOM   1828  HB2 ARG A 748      11.541 102.793  19.633  1.00  0.00           H  
ATOM   1829  HB3 ARG A 748      10.819 103.340  20.991  1.00  0.00           H  
ATOM   1830  HG2 ARG A 748      12.937 104.201  21.705  1.00  0.00           H  
ATOM   1831  HG3 ARG A 748      13.556 103.768  20.257  1.00  0.00           H  
ATOM   1832  HD2 ARG A 748      12.090 105.223  19.174  1.00  0.00           H  
ATOM   1833  HD3 ARG A 748      11.417 105.630  20.606  1.00  0.00           H  
ATOM   1834  HE  ARG A 748      12.991 107.234  20.861  1.00  0.00           H  
ATOM   1835 HH11 ARG A 748      14.238 104.624  18.844  1.00  0.00           H  
ATOM   1836 HH12 ARG A 748      15.780 105.380  18.635  1.00  0.00           H  
ATOM   1837 HH21 ARG A 748      14.988 108.223  20.507  1.00  0.00           H  
ATOM   1838 HH22 ARG A 748      16.209 107.421  19.574  1.00  0.00           H  
ATOM   1839  N   PHE A 749      10.867  99.667  20.518  1.00  0.00           N  
ATOM   1840  CA  PHE A 749       9.813  98.659  20.433  1.00  0.00           C  
ATOM   1841  C   PHE A 749       9.991  97.663  21.580  1.00  0.00           C  
ATOM   1842  O   PHE A 749      10.308  96.496  21.351  1.00  0.00           O  
ATOM   1843  CB  PHE A 749       9.905  97.902  19.109  1.00  0.00           C  
ATOM   1844  CG  PHE A 749       9.318  98.634  17.947  1.00  0.00           C  
ATOM   1845  CD1 PHE A 749       9.780  98.390  16.656  1.00  0.00           C  
ATOM   1846  CD2 PHE A 749       8.294  99.551  18.129  1.00  0.00           C  
ATOM   1847  CE1 PHE A 749       9.231  99.054  15.561  1.00  0.00           C  
ATOM   1848  CE2 PHE A 749       7.737 100.221  17.042  1.00  0.00           C  
ATOM   1849  CZ  PHE A 749       8.209  99.970  15.754  1.00  0.00           C  
ATOM   1850  H   PHE A 749      11.754  99.611  19.969  1.00  0.00           H  
ATOM   1851  HA  PHE A 749       8.946  99.127  20.591  1.00  0.00           H  
ATOM   1852  HB2 PHE A 749      10.864  97.740  18.921  1.00  0.00           H  
ATOM   1853  HB3 PHE A 749       9.415  97.047  19.216  1.00  0.00           H  
ATOM   1854  HD1 PHE A 749      10.512  97.731  16.508  1.00  0.00           H  
ATOM   1855  HD2 PHE A 749       7.949  99.735  19.049  1.00  0.00           H  
ATOM   1856  HE1 PHE A 749       9.583  98.863  14.639  1.00  0.00           H  
ATOM   1857  HE2 PHE A 749       6.993 100.888  17.192  1.00  0.00           H  
ATOM   1858  HZ  PHE A 749       7.811 100.448  14.973  1.00  0.00           H  
ATOM   1859  N   LYS A 751       7.811  96.156  23.804  1.00  0.00           N  
ATOM   1860  CA  LYS A 751       6.925  95.010  23.690  1.00  0.00           C  
ATOM   1861  C   LYS A 751       7.382  93.989  22.665  1.00  0.00           C  
ATOM   1862  O   LYS A 751       7.577  92.820  22.991  1.00  0.00           O  
ATOM   1863  CB  LYS A 751       5.507  95.472  23.366  1.00  0.00           C  
ATOM   1864  CG  LYS A 751       4.946  96.364  24.431  1.00  0.00           C  
ATOM   1865  CD  LYS A 751       3.441  96.357  24.439  1.00  0.00           C  
ATOM   1866  CE  LYS A 751       2.950  96.900  25.765  1.00  0.00           C  
ATOM   1867  NZ  LYS A 751       3.584  96.169  26.914  1.00  0.00           N  
ATOM   1868  H   LYS A 751       8.654  96.249  23.242  1.00  0.00           H  
ATOM   1869  HA  LYS A 751       6.865  94.552  24.599  1.00  0.00           H  
ATOM   1870  HB2 LYS A 751       5.534  95.971  22.508  1.00  0.00           H  
ATOM   1871  HB3 LYS A 751       4.932  94.666  23.283  1.00  0.00           H  
ATOM   1872  HG2 LYS A 751       5.277  96.057  25.331  1.00  0.00           H  
ATOM   1873  HG3 LYS A 751       5.266  97.306  24.280  1.00  0.00           H  
ATOM   1874  HD2 LYS A 751       3.107  96.940  23.716  1.00  0.00           H  
ATOM   1875  HD3 LYS A 751       3.116  95.430  24.338  1.00  0.00           H  
ATOM   1876  HE2 LYS A 751       3.183  97.869  25.832  1.00  0.00           H  
ATOM   1877  HE3 LYS A 751       1.958  96.790  25.822  1.00  0.00           H  
ATOM   1878  HZ1 LYS A 751       4.255  96.766  27.348  1.00  0.00           H  
ATOM   1879  HZ2 LYS A 751       2.876  95.919  27.570  1.00  0.00           H  
ATOM   1880  HZ3 LYS A 751       4.032  95.348  26.569  1.00  0.00           H  
ATOM   1881  N   LEU A 752       7.570  94.435  21.431  1.00  0.00           N  
ATOM   1882  CA  LEU A 752       7.976  93.529  20.380  1.00  0.00           C  
ATOM   1883  C   LEU A 752       9.247  92.792  20.744  1.00  0.00           C  
ATOM   1884  O   LEU A 752       9.284  91.566  20.714  1.00  0.00           O  
ATOM   1885  CB  LEU A 752       8.181  94.276  19.060  1.00  0.00           C  
ATOM   1886  CG  LEU A 752       8.289  93.326  17.863  1.00  0.00           C  
ATOM   1887  CD1 LEU A 752       6.942  92.661  17.645  1.00  0.00           C  
ATOM   1888  CD2 LEU A 752       8.720  94.070  16.631  1.00  0.00           C  
ATOM   1889  H   LEU A 752       7.406  95.445  21.297  1.00  0.00           H  
ATOM   1890  HA  LEU A 752       7.242  92.848  20.237  1.00  0.00           H  
ATOM   1891  HB2 LEU A 752       7.402  94.853  18.911  1.00  0.00           H  
ATOM   1892  HB3 LEU A 752       9.021  94.776  19.119  1.00  0.00           H  
ATOM   1893  HG  LEU A 752       8.974  92.636  18.059  1.00  0.00           H  
ATOM   1894 HD11 LEU A 752       6.248  93.359  17.462  1.00  0.00           H  
ATOM   1895 HD12 LEU A 752       6.998  92.036  16.865  1.00  0.00           H  
ATOM   1896 HD13 LEU A 752       6.685  92.146  18.464  1.00  0.00           H  
ATOM   1897 HD21 LEU A 752       9.616  94.496  16.782  1.00  0.00           H  
ATOM   1898 HD22 LEU A 752       8.788  93.439  15.853  1.00  0.00           H  
ATOM   1899 HD23 LEU A 752       8.052  94.787  16.410  1.00  0.00           H  
ATOM   1900  N   ARG A 753      10.293  93.542  21.075  1.00  0.00           N  
ATOM   1901  CA  ARG A 753      11.564  92.934  21.443  1.00  0.00           C  
ATOM   1902  C   ARG A 753      11.386  91.859  22.500  1.00  0.00           C  
ATOM   1903  O   ARG A 753      12.002  90.797  22.405  1.00  0.00           O  
ATOM   1904  CB  ARG A 753      12.540  93.988  21.947  1.00  0.00           C  
ATOM   1905  CG  ARG A 753      13.277  94.723  20.849  1.00  0.00           C  
ATOM   1906  CD  ARG A 753      14.421  95.520  21.446  1.00  0.00           C  
ATOM   1907  NE  ARG A 753      15.334  96.019  20.430  1.00  0.00           N  
ATOM   1908  CZ  ARG A 753      16.006  95.244  19.589  1.00  0.00           C  
ATOM   1909  NH1 ARG A 753      15.862  93.928  19.638  1.00  0.00           N  
ATOM   1910  NH2 ARG A 753      16.834  95.785  18.706  1.00  0.00           N  
ATOM   1911  H   ARG A 753      10.129  94.562  21.049  1.00  0.00           H  
ATOM   1912  HA  ARG A 753      11.973  92.514  20.620  1.00  0.00           H  
ATOM   1913  HB2 ARG A 753      12.029  94.658  22.481  1.00  0.00           H  
ATOM   1914  HB3 ARG A 753      13.215  93.538  22.526  1.00  0.00           H  
ATOM   1915  HG2 ARG A 753      13.654  94.072  20.205  1.00  0.00           H  
ATOM   1916  HG3 ARG A 753      12.662  95.354  20.398  1.00  0.00           H  
ATOM   1917  HD2 ARG A 753      14.033  96.290  21.949  1.00  0.00           H  
ATOM   1918  HD3 ARG A 753      14.918  94.923  22.074  1.00  0.00           H  
ATOM   1919  HE  ARG A 753      15.465  97.015  20.360  1.00  0.00           H  
ATOM   1920 HH11 ARG A 753      15.239  93.499  20.286  1.00  0.00           H  
ATOM   1921 HH12 ARG A 753      16.392  93.346  19.007  1.00  0.00           H  
ATOM   1922 HH21 ARG A 753      16.934  96.783  18.665  1.00  0.00           H  
ATOM   1923 HH22 ARG A 753      17.356  95.206  18.083  1.00  0.00           H  
ATOM   1924  N   LYS A 754      10.552  92.131  23.505  1.00  0.00           N  
ATOM   1925  CA  LYS A 754      10.295  91.139  24.548  1.00  0.00           C  
ATOM   1926  C   LYS A 754       9.867  89.869  23.820  1.00  0.00           C  
ATOM   1927  O   LYS A 754      10.505  88.825  23.930  1.00  0.00           O  
ATOM   1928  CB  LYS A 754       9.177  91.608  25.485  1.00  0.00           C  
ATOM   1929  CG  LYS A 754       8.898  90.663  26.652  1.00  0.00           C  
ATOM   1930  CD  LYS A 754       7.783  91.186  27.546  1.00  0.00           C  
ATOM   1931  CE  LYS A 754       6.456  91.260  26.804  1.00  0.00           C  
ATOM   1932  NZ  LYS A 754       5.361  91.759  27.681  1.00  0.00           N  
ATOM   1933  H   LYS A 754      10.122  93.066  23.481  1.00  0.00           H  
ATOM   1934  HA  LYS A 754      11.132  90.960  25.040  1.00  0.00           H  
ATOM   1935  HB2 LYS A 754       9.435  92.497  25.859  1.00  0.00           H  
ATOM   1936  HB3 LYS A 754       8.339  91.699  24.950  1.00  0.00           H  
ATOM   1937  HG2 LYS A 754       8.630  89.770  26.289  1.00  0.00           H  
ATOM   1938  HG3 LYS A 754       9.731  90.564  27.196  1.00  0.00           H  
ATOM   1939  HD2 LYS A 754       7.678  90.572  28.322  1.00  0.00           H  
ATOM   1940  HD3 LYS A 754       8.022  92.100  27.859  1.00  0.00           H  
ATOM   1941  HE2 LYS A 754       6.557  91.877  26.020  1.00  0.00           H  
ATOM   1942  HE3 LYS A 754       6.219  90.344  26.470  1.00  0.00           H  
ATOM   1943  HZ1 LYS A 754       5.028  92.633  27.330  1.00  0.00           H  
ATOM   1944  HZ2 LYS A 754       4.614  91.095  27.689  1.00  0.00           H  
ATOM   1945  HZ3 LYS A 754       5.710  91.882  28.609  1.00  0.00           H  
ATOM   1946  N   ILE A 755       8.791  89.985  23.051  1.00  0.00           N  
ATOM   1947  CA  ILE A 755       8.260  88.876  22.268  1.00  0.00           C  
ATOM   1948  C   ILE A 755       9.381  88.076  21.615  1.00  0.00           C  
ATOM   1949  O   ILE A 755       9.465  86.864  21.764  1.00  0.00           O  
ATOM   1950  CB  ILE A 755       7.369  89.381  21.131  1.00  0.00           C  
ATOM   1951  CG1 ILE A 755       6.437  90.496  21.631  1.00  0.00           C  
ATOM   1952  CG2 ILE A 755       6.640  88.214  20.516  1.00  0.00           C  
ATOM   1953  CD1 ILE A 755       5.756  90.228  22.964  1.00  0.00           C  
ATOM   1954  H   ILE A 755       8.358  90.937  23.055  1.00  0.00           H  
ATOM   1955  HA  ILE A 755       7.810  88.258  22.921  1.00  0.00           H  
ATOM   1956  HB  ILE A 755       7.953  89.768  20.425  1.00  0.00           H  
ATOM   1957 HG12 ILE A 755       6.972  91.342  21.706  1.00  0.00           H  
ATOM   1958 HG13 ILE A 755       5.727  90.643  20.935  1.00  0.00           H  
ATOM   1959 HG21 ILE A 755       6.103  88.523  19.730  1.00  0.00           H  
ATOM   1960 HG22 ILE A 755       7.298  87.524  20.211  1.00  0.00           H  
ATOM   1961 HG23 ILE A 755       6.025  87.803  21.190  1.00  0.00           H  
ATOM   1962 HD11 ILE A 755       6.452  90.101  23.668  1.00  0.00           H  
ATOM   1963 HD12 ILE A 755       5.177  91.006  23.198  1.00  0.00           H  
ATOM   1964 HD13 ILE A 755       5.199  89.404  22.887  1.00  0.00           H  
ATOM   1965  N   ASN A 757      12.513  87.833  22.320  1.00  0.00           N  
ATOM   1966  CA  ASN A 757      13.405  87.134  23.237  1.00  0.00           C  
ATOM   1967  C   ASN A 757      12.627  85.980  23.843  1.00  0.00           C  
ATOM   1968  O   ASN A 757      13.078  84.837  23.833  1.00  0.00           O  
ATOM   1969  CB  ASN A 757      13.888  88.060  24.351  1.00  0.00           C  
ATOM   1970  CG  ASN A 757      14.762  89.179  23.835  1.00  0.00           C  
ATOM   1971  H   ASN A 757      11.565  87.617  22.110  1.00  0.00           H  
ATOM   1972  HA  ASN A 757      14.140  86.741  22.693  1.00  0.00           H  
ATOM   1973  HB2 ASN A 757      13.091  88.457  24.798  1.00  0.00           H  
ATOM   1974  HB3 ASN A 757      14.412  87.519  25.004  1.00  0.00           H  
ATOM   1975  OD1 ASN A 757      15.677  88.950  23.041  1.00  0.00           O  
ATOM   1976  ND2 ASN A 757      14.495  90.401  24.293  1.00  0.00           N  
ATOM   1977 HD21 ASN A 757      13.751  90.533  24.949  1.00  0.00           H  
ATOM   1978 HD22 ASN A 757      15.035  91.181  23.984  1.00  0.00           H  
ATOM   1979  N   THR A 758      11.448  86.293  24.365  1.00  0.00           N  
ATOM   1980  CA  THR A 758      10.571  85.303  24.965  1.00  0.00           C  
ATOM   1981  C   THR A 758      10.338  84.146  23.997  1.00  0.00           C  
ATOM   1982  O   THR A 758       9.837  83.087  24.380  1.00  0.00           O  
ATOM   1983  CB  THR A 758       9.216  85.923  25.285  1.00  0.00           C  
ATOM   1984  OG1 THR A 758       9.414  87.093  26.079  1.00  0.00           O  
ATOM   1985  CG2 THR A 758       8.350  84.953  26.047  1.00  0.00           C  
ATOM   1986  H   THR A 758      11.207  87.309  24.307  1.00  0.00           H  
ATOM   1987  HA  THR A 758      11.012  84.937  25.790  1.00  0.00           H  
ATOM   1988  HB  THR A 758       8.762  86.203  24.415  1.00  0.00           H  
ATOM   1989 HG21 THR A 758       7.395  85.266  26.047  1.00  0.00           H  
ATOM   1990 HG22 THR A 758       8.391  84.043  25.622  1.00  0.00           H  
ATOM   1991 HG23 THR A 758       8.665  84.879  26.998  1.00  0.00           H  
ATOM   1992  HG1 THR A 758       9.776  87.844  25.515  1.00  0.00           H  
ATOM   1993  N   LYS A 759      10.712  84.356  22.741  1.00  0.00           N  
ATOM   1994  CA  LYS A 759      10.519  83.347  21.713  1.00  0.00           C  
ATOM   1995  C   LYS A 759       9.213  82.608  21.996  1.00  0.00           C  
ATOM   1996  O   LYS A 759       9.171  81.389  22.173  1.00  0.00           O  
ATOM   1997  CB  LYS A 759      11.710  82.389  21.669  1.00  0.00           C  
ATOM   1998  CG  LYS A 759      12.370  82.321  20.295  1.00  0.00           C  
ATOM   1999  CD  LYS A 759      13.786  81.766  20.386  1.00  0.00           C  
ATOM   2000  CE  LYS A 759      14.487  81.782  19.028  1.00  0.00           C  
ATOM   2001  NZ  LYS A 759      15.929  81.381  19.108  1.00  0.00           N  
ATOM   2002  H   LYS A 759      11.144  85.283  22.563  1.00  0.00           H  
ATOM   2003  HA  LYS A 759      10.447  83.793  20.823  1.00  0.00           H  
ATOM   2004  HB2 LYS A 759      12.387  82.701  22.325  1.00  0.00           H  
ATOM   2005  HB3 LYS A 759      11.389  81.479  21.906  1.00  0.00           H  
ATOM   2006  HG2 LYS A 759      11.827  81.727  19.703  1.00  0.00           H  
ATOM   2007  HG3 LYS A 759      12.407  83.240  19.906  1.00  0.00           H  
ATOM   2008  HD2 LYS A 759      14.312  82.326  21.018  1.00  0.00           H  
ATOM   2009  HD3 LYS A 759      13.745  80.826  20.707  1.00  0.00           H  
ATOM   2010  HE2 LYS A 759      14.007  81.151  18.408  1.00  0.00           H  
ATOM   2011  HE3 LYS A 759      14.428  82.711  18.643  1.00  0.00           H  
ATOM   2012  HZ1 LYS A 759      16.500  82.176  18.913  1.00  0.00           H  
ATOM   2013  HZ2 LYS A 759      16.123  81.041  20.026  1.00  0.00           H  
ATOM   2014  HZ3 LYS A 759      16.106  80.664  18.437  1.00  0.00           H  
ATOM   2015  N   THR A 760       8.150  83.398  22.077  1.00  0.00           N  
ATOM   2016  CA  THR A 760       6.805  82.896  22.306  1.00  0.00           C  
ATOM   2017  C   THR A 760       6.012  83.294  21.080  1.00  0.00           C  
ATOM   2018  O   THR A 760       5.798  84.485  20.840  1.00  0.00           O  
ATOM   2019  CB  THR A 760       6.145  83.564  23.513  1.00  0.00           C  
ATOM   2020  OG1 THR A 760       6.665  84.896  23.655  1.00  0.00           O  
ATOM   2021  CG2 THR A 760       6.375  82.741  24.772  1.00  0.00           C  
ATOM   2022  H   THR A 760       8.365  84.418  21.961  1.00  0.00           H  
ATOM   2023  HA  THR A 760       6.836  81.910  22.358  1.00  0.00           H  
ATOM   2024  HB  THR A 760       5.142  83.634  23.349  1.00  0.00           H  
ATOM   2025 HG21 THR A 760       5.518  82.658  25.285  1.00  0.00           H  
ATOM   2026 HG22 THR A 760       6.700  81.825  24.525  1.00  0.00           H  
ATOM   2027 HG23 THR A 760       7.062  83.188  25.350  1.00  0.00           H  
ATOM   2028  HG1 THR A 760       7.667  84.872  23.728  1.00  0.00           H  
ATOM   2029  N   TYR A 761       5.591  82.303  20.304  1.00  0.00           N  
ATOM   2030  CA  TYR A 761       4.819  82.559  19.106  1.00  0.00           C  
ATOM   2031  C   TYR A 761       4.807  81.341  18.241  1.00  0.00           C  
ATOM   2032  O   TYR A 761       5.702  80.518  18.307  1.00  0.00           O  
ATOM   2033  CB  TYR A 761       5.405  83.722  18.310  1.00  0.00           C  
ATOM   2034  CG  TYR A 761       6.895  83.654  18.118  1.00  0.00           C  
ATOM   2035  CD1 TYR A 761       7.493  82.571  17.493  1.00  0.00           C  
ATOM   2036  CD2 TYR A 761       7.709  84.684  18.553  1.00  0.00           C  
ATOM   2037  CE1 TYR A 761       8.870  82.520  17.308  1.00  0.00           C  
ATOM   2038  CE2 TYR A 761       9.086  84.642  18.373  1.00  0.00           C  
ATOM   2039  CZ  TYR A 761       9.659  83.560  17.756  1.00  0.00           C  
ATOM   2040  OH  TYR A 761      11.023  83.506  17.616  1.00  0.00           O  
ATOM   2041  H   TYR A 761       5.859  81.353  20.627  1.00  0.00           H  
ATOM   2042  HA  TYR A 761       3.874  82.771  19.380  1.00  0.00           H  
ATOM   2043  HB2 TYR A 761       4.971  83.733  17.409  1.00  0.00           H  
ATOM   2044  HB3 TYR A 761       5.189  84.571  18.793  1.00  0.00           H  
ATOM   2045  HD1 TYR A 761       6.928  81.810  17.168  1.00  0.00           H  
ATOM   2046  HD2 TYR A 761       7.302  85.478  19.006  1.00  0.00           H  
ATOM   2047  HE1 TYR A 761       9.284  81.731  16.850  1.00  0.00           H  
ATOM   2048  HE2 TYR A 761       9.653  85.403  18.696  1.00  0.00           H  
ATOM   2049  HH  TYR A 761      11.452  83.672  18.503  1.00  0.00           H  
ATOM   2050  N   LEU A 762       3.783  81.228  17.422  1.00  0.00           N  
ATOM   2051  CA  LEU A 762       3.679  80.106  16.535  1.00  0.00           C  
ATOM   2052  C   LEU A 762       4.540  80.462  15.334  1.00  0.00           C  
ATOM   2053  O   LEU A 762       4.341  81.491  14.693  1.00  0.00           O  
ATOM   2054  CB  LEU A 762       2.212  79.902  16.161  1.00  0.00           C  
ATOM   2055  CG  LEU A 762       1.283  79.890  17.389  1.00  0.00           C  
ATOM   2056  CD1 LEU A 762      -0.115  79.406  17.010  1.00  0.00           C  
ATOM   2057  CD2 LEU A 762       1.857  78.976  18.435  1.00  0.00           C  
ATOM   2058  H   LEU A 762       3.087  81.995  17.477  1.00  0.00           H  
ATOM   2059  HA  LEU A 762       4.064  79.305  16.967  1.00  0.00           H  
ATOM   2060  HB2 LEU A 762       1.932  80.649  15.590  1.00  0.00           H  
ATOM   2061  HB3 LEU A 762       2.124  79.032  15.719  1.00  0.00           H  
ATOM   2062  HG  LEU A 762       1.225  80.817  17.757  1.00  0.00           H  
ATOM   2063 HD11 LEU A 762      -0.056  78.479  16.641  1.00  0.00           H  
ATOM   2064 HD12 LEU A 762      -0.698  79.407  17.822  1.00  0.00           H  
ATOM   2065 HD13 LEU A 762      -0.502  80.017  16.320  1.00  0.00           H  
ATOM   2066 HD21 LEU A 762       2.767  79.297  18.711  1.00  0.00           H  
ATOM   2067 HD22 LEU A 762       1.260  78.959  19.242  1.00  0.00           H  
ATOM   2068 HD23 LEU A 762       1.938  78.044  18.071  1.00  0.00           H  
ATOM   2069  N   GLU A 763       5.525  79.625  15.043  1.00  0.00           N  
ATOM   2070  CA  GLU A 763       6.416  79.893  13.927  1.00  0.00           C  
ATOM   2071  C   GLU A 763       6.028  79.158  12.659  1.00  0.00           C  
ATOM   2072  O   GLU A 763       6.131  77.935  12.593  1.00  0.00           O  
ATOM   2073  CB  GLU A 763       7.840  79.514  14.300  1.00  0.00           C  
ATOM   2074  CG  GLU A 763       8.791  79.619  13.145  1.00  0.00           C  
ATOM   2075  CD  GLU A 763      10.203  79.298  13.548  1.00  0.00           C  
ATOM   2076  OE1 GLU A 763      11.108  79.430  12.690  1.00  0.00           O  
ATOM   2077  OE2 GLU A 763      10.400  78.918  14.727  1.00  0.00           O  
ATOM   2078  H   GLU A 763       5.600  78.798  15.656  1.00  0.00           H  
ATOM   2079  HA  GLU A 763       6.436  80.895  13.743  1.00  0.00           H  
ATOM   2080  HB2 GLU A 763       8.140  80.134  15.000  1.00  0.00           H  
ATOM   2081  HB3 GLU A 763       7.831  78.581  14.604  1.00  0.00           H  
ATOM   2082  HG2 GLU A 763       8.522  78.970  12.457  1.00  0.00           H  
ATOM   2083  HG3 GLU A 763       8.780  80.543  12.810  1.00  0.00           H  
ATOM   2084  N   TRP A 764       5.595  79.909  11.651  1.00  0.00           N  
ATOM   2085  CA  TRP A 764       5.197  79.323  10.376  1.00  0.00           C  
ATOM   2086  C   TRP A 764       6.317  78.453   9.797  1.00  0.00           C  
ATOM   2087  O   TRP A 764       7.313  78.958   9.285  1.00  0.00           O  
ATOM   2088  CB  TRP A 764       4.827  80.425   9.384  1.00  0.00           C  
ATOM   2089  CG  TRP A 764       4.477  79.905   8.027  1.00  0.00           C  
ATOM   2090  CD1 TRP A 764       5.149  80.141   6.865  1.00  0.00           C  
ATOM   2091  CD2 TRP A 764       3.364  79.069   7.685  1.00  0.00           C  
ATOM   2092  NE1 TRP A 764       4.524  79.508   5.819  1.00  0.00           N  
ATOM   2093  CE2 TRP A 764       3.424  78.842   6.294  1.00  0.00           C  
ATOM   2094  CE3 TRP A 764       2.322  78.490   8.419  1.00  0.00           C  
ATOM   2095  CZ2 TRP A 764       2.484  78.063   5.619  1.00  0.00           C  
ATOM   2096  CZ3 TRP A 764       1.386  77.711   7.743  1.00  0.00           C  
ATOM   2097  CH2 TRP A 764       1.477  77.508   6.356  1.00  0.00           C  
ATOM   2098  H   TRP A 764       5.566  80.928  11.847  1.00  0.00           H  
ATOM   2099  HA  TRP A 764       4.408  78.723  10.545  1.00  0.00           H  
ATOM   2100  HB2 TRP A 764       4.036  80.915   9.728  1.00  0.00           H  
ATOM   2101  HB3 TRP A 764       5.601  81.036   9.278  1.00  0.00           H  
ATOM   2102  HD1 TRP A 764       5.977  80.695   6.782  1.00  0.00           H  
ATOM   2103  HE1 TRP A 764       4.821  79.528   4.865  1.00  0.00           H  
ATOM   2104  HE3 TRP A 764       2.245  78.626   9.400  1.00  0.00           H  
ATOM   2105  HZ2 TRP A 764       2.561  77.927   4.626  1.00  0.00           H  
ATOM   2106  HZ3 TRP A 764       0.643  77.295   8.256  1.00  0.00           H  
ATOM   2107  HH2 TRP A 764       0.782  76.942   5.910  1.00  0.00           H  
ATOM   2108  N   PRO A 765       6.147  77.123   9.854  1.00  0.00           N  
ATOM   2109  CA  PRO A 765       7.142  76.181   9.345  1.00  0.00           C  
ATOM   2110  C   PRO A 765       7.461  76.257   7.853  1.00  0.00           C  
ATOM   2111  O   PRO A 765       6.566  76.317   7.007  1.00  0.00           O  
ATOM   2112  CB  PRO A 765       6.556  74.827   9.740  1.00  0.00           C  
ATOM   2113  CG  PRO A 765       5.082  75.064   9.656  1.00  0.00           C  
ATOM   2114  CD  PRO A 765       4.937  76.410  10.314  1.00  0.00           C  
ATOM   2115  HA  PRO A 765       8.014  76.256   9.895  1.00  0.00           H  
ATOM   2116  HB2 PRO A 765       6.841  74.117   9.101  1.00  0.00           H  
ATOM   2117  HB3 PRO A 765       6.826  74.579  10.666  1.00  0.00           H  
ATOM   2118  HG2 PRO A 765       4.784  75.095   8.710  1.00  0.00           H  
ATOM   2119  HG3 PRO A 765       4.585  74.366  10.157  1.00  0.00           H  
ATOM   2120  HD2 PRO A 765       4.116  76.882  10.006  1.00  0.00           H  
ATOM   2121  HD3 PRO A 765       4.933  76.334  11.308  1.00  0.00           H  
ATOM   2122  N   ASP A 767       8.996  73.880   6.328  1.00  0.00           N  
ATOM   2123  CA  ASP A 767       8.761  72.515   5.869  1.00  0.00           C  
ATOM   2124  C   ASP A 767       7.264  72.246   5.807  1.00  0.00           C  
ATOM   2125  O   ASP A 767       6.612  72.109   6.842  1.00  0.00           O  
ATOM   2126  CB  ASP A 767       9.437  71.529   6.822  1.00  0.00           C  
ATOM   2127  CG  ASP A 767       8.939  70.120   6.641  1.00  0.00           C  
ATOM   2128  OD1 ASP A 767       8.732  69.700   5.483  1.00  0.00           O  
ATOM   2129  OD2 ASP A 767       8.760  69.432   7.663  1.00  0.00           O  
ATOM   2130  H   ASP A 767       8.286  74.546   6.568  1.00  0.00           H  
ATOM   2131  HA  ASP A 767       9.111  72.452   4.932  1.00  0.00           H  
ATOM   2132  HB2 ASP A 767      10.414  71.553   6.643  1.00  0.00           H  
ATOM   2133  HB3 ASP A 767       9.247  71.824   7.751  1.00  0.00           H  
ATOM   2134  N   GLU A 768       6.727  72.163   4.592  1.00  0.00           N  
ATOM   2135  CA  GLU A 768       5.295  71.950   4.394  1.00  0.00           C  
ATOM   2136  C   GLU A 768       4.732  70.749   5.115  1.00  0.00           C  
ATOM   2137  O   GLU A 768       3.529  70.671   5.359  1.00  0.00           O  
ATOM   2138  CB  GLU A 768       4.970  71.865   2.900  1.00  0.00           C  
ATOM   2139  CG  GLU A 768       5.278  73.173   2.168  1.00  0.00           C  
ATOM   2140  CD  GLU A 768       4.814  73.188   0.721  1.00  0.00           C  
ATOM   2141  OE1 GLU A 768       3.612  72.925   0.477  1.00  0.00           O  
ATOM   2142  OE2 GLU A 768       5.649  73.478  -0.170  1.00  0.00           O  
ATOM   2143  H   GLU A 768       7.404  72.261   3.809  1.00  0.00           H  
ATOM   2144  HA  GLU A 768       4.791  72.792   4.688  1.00  0.00           H  
ATOM   2145  HB2 GLU A 768       5.532  71.170   2.509  1.00  0.00           H  
ATOM   2146  HB3 GLU A 768       4.015  71.695   2.809  1.00  0.00           H  
ATOM   2147  HG2 GLU A 768       4.812  73.902   2.639  1.00  0.00           H  
ATOM   2148  HG3 GLU A 768       6.255  73.302   2.169  1.00  0.00           H  
ATOM   2149  N   ALA A 769       5.602  69.819   5.481  1.00  0.00           N  
ATOM   2150  CA  ALA A 769       5.167  68.618   6.179  1.00  0.00           C  
ATOM   2151  C   ALA A 769       4.842  68.892   7.637  1.00  0.00           C  
ATOM   2152  O   ALA A 769       4.288  68.041   8.321  1.00  0.00           O  
ATOM   2153  CB  ALA A 769       6.236  67.562   6.086  1.00  0.00           C  
ATOM   2154  H   ALA A 769       6.588  70.016   5.235  1.00  0.00           H  
ATOM   2155  HA  ALA A 769       4.335  68.262   5.724  1.00  0.00           H  
ATOM   2156  HB1 ALA A 769       6.832  67.746   5.302  1.00  0.00           H  
ATOM   2157  HB2 ALA A 769       6.789  67.560   6.922  1.00  0.00           H  
ATOM   2158  HB3 ALA A 769       5.816  66.659   5.971  1.00  0.00           H  
ATOM   2159  N   GLN A 770       5.179  70.082   8.118  1.00  0.00           N  
ATOM   2160  CA  GLN A 770       4.926  70.419   9.510  1.00  0.00           C  
ATOM   2161  C   GLN A 770       3.856  71.492   9.749  1.00  0.00           C  
ATOM   2162  O   GLN A 770       3.635  71.926  10.878  1.00  0.00           O  
ATOM   2163  CB  GLN A 770       6.245  70.825  10.152  1.00  0.00           C  
ATOM   2164  CG  GLN A 770       7.270  69.725  10.067  1.00  0.00           C  
ATOM   2165  CD  GLN A 770       8.532  70.028  10.844  1.00  0.00           C  
ATOM   2166  H   GLN A 770       5.621  70.723   7.440  1.00  0.00           H  
ATOM   2167  HA  GLN A 770       4.612  69.568   9.987  1.00  0.00           H  
ATOM   2168  HB2 GLN A 770       6.599  71.625   9.679  1.00  0.00           H  
ATOM   2169  HB3 GLN A 770       6.084  71.034  11.112  1.00  0.00           H  
ATOM   2170  HG2 GLN A 770       6.871  68.878  10.429  1.00  0.00           H  
ATOM   2171  HG3 GLN A 770       7.516  69.582   9.105  1.00  0.00           H  
ATOM   2172  OE1 GLN A 770       8.495  70.297  12.053  1.00  0.00           O  
ATOM   2173  NE2 GLN A 770       9.663  69.978  10.158  1.00  0.00           N  
ATOM   2174 HE21 GLN A 770      10.558  70.184  10.608  1.00  0.00           H  
ATOM   2175 HE22 GLN A 770       9.634  69.730   9.171  1.00  0.00           H  
ATOM   2176  N   ARG A 771       3.170  71.895   8.688  1.00  0.00           N  
ATOM   2177  CA  ARG A 771       2.149  72.912   8.802  1.00  0.00           C  
ATOM   2178  C   ARG A 771       0.892  72.409   9.492  1.00  0.00           C  
ATOM   2179  O   ARG A 771       0.209  73.159  10.187  1.00  0.00           O  
ATOM   2180  CB  ARG A 771       1.847  73.458   7.417  1.00  0.00           C  
ATOM   2181  CG  ARG A 771       3.095  74.007   6.781  1.00  0.00           C  
ATOM   2182  CD  ARG A 771       2.907  74.621   5.419  1.00  0.00           C  
ATOM   2183  NE  ARG A 771       4.124  75.359   5.085  1.00  0.00           N  
ATOM   2184  CZ  ARG A 771       4.384  75.911   3.907  1.00  0.00           C  
ATOM   2185  NH1 ARG A 771       3.511  75.817   2.913  1.00  0.00           N  
ATOM   2186  NH2 ARG A 771       5.521  76.561   3.731  1.00  0.00           N  
ATOM   2187  H   ARG A 771       3.426  71.428   7.798  1.00  0.00           H  
ATOM   2188  HA  ARG A 771       2.519  73.692   9.339  1.00  0.00           H  
ATOM   2189  HB2 ARG A 771       1.508  72.722   6.859  1.00  0.00           H  
ATOM   2190  HB3 ARG A 771       1.193  74.188   7.505  1.00  0.00           H  
ATOM   2191  HG2 ARG A 771       3.499  74.714   7.389  1.00  0.00           H  
ATOM   2192  HG3 ARG A 771       3.782  73.264   6.695  1.00  0.00           H  
ATOM   2193  HD2 ARG A 771       2.772  73.902   4.764  1.00  0.00           H  
ATOM   2194  HD3 ARG A 771       2.148  75.244   5.456  1.00  0.00           H  
ATOM   2195  HE  ARG A 771       4.824  75.456   5.812  1.00  0.00           H  
ATOM   2196 HH11 ARG A 771       2.639  75.350   3.038  1.00  0.00           H  
ATOM   2197 HH12 ARG A 771       3.730  76.224   2.019  1.00  0.00           H  
ATOM   2198 HH21 ARG A 771       6.173  76.654   4.487  1.00  0.00           H  
ATOM   2199 HH22 ARG A 771       5.737  76.966   2.840  1.00  0.00           H  
ATOM   2200  N   GLU A 772       0.585  71.134   9.322  1.00  0.00           N  
ATOM   2201  CA  GLU A 772      -0.592  70.583   9.967  1.00  0.00           C  
ATOM   2202  C   GLU A 772      -0.508  70.926  11.452  1.00  0.00           C  
ATOM   2203  O   GLU A 772      -1.394  71.571  12.008  1.00  0.00           O  
ATOM   2204  CB  GLU A 772      -0.627  69.067   9.784  1.00  0.00           C  
ATOM   2205  CG  GLU A 772      -1.932  68.387  10.173  1.00  0.00           C  
ATOM   2206  CD  GLU A 772      -1.847  66.862  10.063  1.00  0.00           C  
ATOM   2207  OE1 GLU A 772      -1.223  66.356   9.097  1.00  0.00           O  
ATOM   2208  OE2 GLU A 772      -2.415  66.165  10.936  1.00  0.00           O  
ATOM   2209  H   GLU A 772       1.223  70.596   8.722  1.00  0.00           H  
ATOM   2210  HA  GLU A 772      -1.415  70.984   9.580  1.00  0.00           H  
ATOM   2211  HB2 GLU A 772      -0.467  68.876   8.825  1.00  0.00           H  
ATOM   2212  HB3 GLU A 772       0.089  68.679  10.347  1.00  0.00           H  
ATOM   2213  HG2 GLU A 772      -2.127  68.601  11.108  1.00  0.00           H  
ATOM   2214  HG3 GLU A 772      -2.634  68.684   9.559  1.00  0.00           H  
ATOM   2215  N   GLY A 773       0.577  70.504  12.084  1.00  0.00           N  
ATOM   2216  CA  GLY A 773       0.747  70.765  13.499  1.00  0.00           C  
ATOM   2217  C   GLY A 773       0.571  72.226  13.830  1.00  0.00           C  
ATOM   2218  O   GLY A 773       0.027  72.570  14.876  1.00  0.00           O  
ATOM   2219  H   GLY A 773       1.259  69.995  11.502  1.00  0.00           H  
ATOM   2220  HA2 GLY A 773       0.075  70.217  14.025  1.00  0.00           H  
ATOM   2221  HA3 GLY A 773       1.671  70.463  13.788  1.00  0.00           H  
ATOM   2222  N   PHE A 774       1.036  73.085  12.931  1.00  0.00           N  
ATOM   2223  CA  PHE A 774       0.933  74.522  13.123  1.00  0.00           C  
ATOM   2224  C   PHE A 774      -0.511  74.949  13.302  1.00  0.00           C  
ATOM   2225  O   PHE A 774      -0.850  75.582  14.304  1.00  0.00           O  
ATOM   2226  CB  PHE A 774       1.523  75.264  11.934  1.00  0.00           C  
ATOM   2227  CG  PHE A 774       1.299  76.743  11.982  1.00  0.00           C  
ATOM   2228  CD1 PHE A 774       2.198  77.574  12.632  1.00  0.00           C  
ATOM   2229  CD2 PHE A 774       0.156  77.304  11.407  1.00  0.00           C  
ATOM   2230  CE1 PHE A 774       1.963  78.941  12.712  1.00  0.00           C  
ATOM   2231  CE2 PHE A 774      -0.088  78.668  11.483  1.00  0.00           C  
ATOM   2232  CZ  PHE A 774       0.814  79.488  12.135  1.00  0.00           C  
ATOM   2233  H   PHE A 774       1.471  72.647  12.095  1.00  0.00           H  
ATOM   2234  HA  PHE A 774       1.411  74.739  13.984  1.00  0.00           H  
ATOM   2235  HB2 PHE A 774       2.498  75.102  11.926  1.00  0.00           H  
ATOM   2236  HB3 PHE A 774       1.094  74.915  11.114  1.00  0.00           H  
ATOM   2237  HD1 PHE A 774       3.019  77.195  13.045  1.00  0.00           H  
ATOM   2238  HD2 PHE A 774      -0.495  76.709  10.933  1.00  0.00           H  
ATOM   2239  HE1 PHE A 774       2.622  79.534  13.187  1.00  0.00           H  
ATOM   2240  HE2 PHE A 774      -0.924  79.052  11.063  1.00  0.00           H  
ATOM   2241  HZ  PHE A 774       0.654  80.472  12.199  1.00  0.00           H  
ATOM   2242  N   TRP A 775      -1.357  74.616  12.328  1.00  0.00           N  
ATOM   2243  CA  TRP A 775      -2.773  74.979  12.401  1.00  0.00           C  
ATOM   2244  C   TRP A 775      -3.401  74.428  13.681  1.00  0.00           C  
ATOM   2245  O   TRP A 775      -4.201  75.102  14.337  1.00  0.00           O  
ATOM   2246  CB  TRP A 775      -3.530  74.454  11.179  1.00  0.00           C  
ATOM   2247  CG  TRP A 775      -3.036  75.035   9.897  1.00  0.00           C  
ATOM   2248  CD1 TRP A 775      -2.534  74.352   8.834  1.00  0.00           C  
ATOM   2249  CD2 TRP A 775      -2.933  76.425   9.565  1.00  0.00           C  
ATOM   2250  NE1 TRP A 775      -2.115  75.226   7.863  1.00  0.00           N  
ATOM   2251  CE2 TRP A 775      -2.347  76.506   8.286  1.00  0.00           C  
ATOM   2252  CE3 TRP A 775      -3.278  77.610  10.226  1.00  0.00           C  
ATOM   2253  CZ2 TRP A 775      -2.094  77.727   7.650  1.00  0.00           C  
ATOM   2254  CZ3 TRP A 775      -3.030  78.825   9.593  1.00  0.00           C  
ATOM   2255  CH2 TRP A 775      -2.443  78.872   8.318  1.00  0.00           C  
ATOM   2256  H   TRP A 775      -0.938  74.095  11.541  1.00  0.00           H  
ATOM   2257  HA  TRP A 775      -2.830  75.980  12.443  1.00  0.00           H  
ATOM   2258  HB2 TRP A 775      -3.412  73.472  11.127  1.00  0.00           H  
ATOM   2259  HB3 TRP A 775      -4.487  74.694  11.268  1.00  0.00           H  
ATOM   2260  HD1 TRP A 775      -2.476  73.355   8.765  1.00  0.00           H  
ATOM   2261  HE1 TRP A 775      -1.706  74.970   6.987  1.00  0.00           H  
ATOM   2262  HE3 TRP A 775      -3.694  77.593  11.130  1.00  0.00           H  
ATOM   2263  HZ2 TRP A 775      -1.672  77.744   6.740  1.00  0.00           H  
ATOM   2264  HZ3 TRP A 775      -3.274  79.670  10.056  1.00  0.00           H  
ATOM   2265  HH2 TRP A 775      -2.281  79.765   7.898  1.00  0.00           H  
ATOM   2266  N   VAL A 776      -3.033  73.200  14.031  1.00  0.00           N  
ATOM   2267  CA  VAL A 776      -3.543  72.581  15.239  1.00  0.00           C  
ATOM   2268  C   VAL A 776      -3.196  73.519  16.397  1.00  0.00           C  
ATOM   2269  O   VAL A 776      -4.069  73.904  17.178  1.00  0.00           O  
ATOM   2270  CB  VAL A 776      -2.909  71.178  15.445  1.00  0.00           C  
ATOM   2271  CG1 VAL A 776      -3.240  70.631  16.813  1.00  0.00           C  
ATOM   2272  CG2 VAL A 776      -3.412  70.237  14.391  1.00  0.00           C  
ATOM   2273  H   VAL A 776      -2.369  72.741  13.381  1.00  0.00           H  
ATOM   2274  HA  VAL A 776      -4.531  72.528  15.177  1.00  0.00           H  
ATOM   2275  HB  VAL A 776      -1.920  71.292  15.399  1.00  0.00           H  
ATOM   2276 HG11 VAL A 776      -2.543  69.968  17.092  1.00  0.00           H  
ATOM   2277 HG12 VAL A 776      -3.267  71.378  17.480  1.00  0.00           H  
ATOM   2278 HG13 VAL A 776      -4.133  70.178  16.791  1.00  0.00           H  
ATOM   2279 HG21 VAL A 776      -3.397  69.296  14.739  1.00  0.00           H  
ATOM   2280 HG22 VAL A 776      -4.353  70.478  14.139  1.00  0.00           H  
ATOM   2281 HG23 VAL A 776      -2.829  70.295  13.576  1.00  0.00           H  
ATOM   2282  N   ASN A 777      -1.932  73.914  16.496  1.00  0.00           N  
ATOM   2283  CA  ASN A 777      -1.545  74.815  17.565  1.00  0.00           C  
ATOM   2284  C   ASN A 777      -2.356  76.097  17.501  1.00  0.00           C  
ATOM   2285  O   ASN A 777      -2.973  76.480  18.493  1.00  0.00           O  
ATOM   2286  CB  ASN A 777      -0.066  75.178  17.492  1.00  0.00           C  
ATOM   2287  CG  ASN A 777       0.843  74.001  17.756  1.00  0.00           C  
ATOM   2288  H   ASN A 777      -1.292  73.543  15.786  1.00  0.00           H  
ATOM   2289  HA  ASN A 777      -1.774  74.364  18.435  1.00  0.00           H  
ATOM   2290  HB2 ASN A 777       0.127  75.532  16.579  1.00  0.00           H  
ATOM   2291  HB3 ASN A 777       0.119  75.884  18.174  1.00  0.00           H  
ATOM   2292  OD1 ASN A 777       0.582  73.175  18.631  1.00  0.00           O  
ATOM   2293  ND2 ASN A 777       1.940  73.935  17.008  1.00  0.00           N  
ATOM   2294 HD21 ASN A 777       2.129  74.639  16.325  1.00  0.00           H  
ATOM   2295 HD22 ASN A 777       2.583  73.175  17.130  1.00  0.00           H  
ATOM   2296  N   LEU A 778      -2.356  76.760  16.342  1.00  0.00           N  
ATOM   2297  CA  LEU A 778      -3.099  78.013  16.193  1.00  0.00           C  
ATOM   2298  C   LEU A 778      -4.502  77.936  16.774  1.00  0.00           C  
ATOM   2299  O   LEU A 778      -4.847  78.723  17.651  1.00  0.00           O  
ATOM   2300  CB  LEU A 778      -3.212  78.434  14.735  1.00  0.00           C  
ATOM   2301  CG  LEU A 778      -3.887  79.809  14.590  1.00  0.00           C  
ATOM   2302  CD1 LEU A 778      -2.960  80.899  15.161  1.00  0.00           C  
ATOM   2303  CD2 LEU A 778      -4.198  80.098  13.124  1.00  0.00           C  
ATOM   2304  H   LEU A 778      -1.805  76.326  15.587  1.00  0.00           H  
ATOM   2305  HA  LEU A 778      -2.591  78.743  16.678  1.00  0.00           H  
ATOM   2306  HB2 LEU A 778      -2.311  78.512  14.363  1.00  0.00           H  
ATOM   2307  HB3 LEU A 778      -3.770  77.784  14.266  1.00  0.00           H  
ATOM   2308  HG  LEU A 778      -4.739  79.808  15.098  1.00  0.00           H  
ATOM   2309 HD11 LEU A 778      -2.100  80.892  14.656  1.00  0.00           H  
ATOM   2310 HD12 LEU A 778      -3.404  81.787  15.064  1.00  0.00           H  
ATOM   2311 HD13 LEU A 778      -2.789  80.708  16.125  1.00  0.00           H  
ATOM   2312 HD21 LEU A 778      -4.813  79.394  12.770  1.00  0.00           H  
ATOM   2313 HD22 LEU A 778      -4.636  80.994  13.047  1.00  0.00           H  
ATOM   2314 HD23 LEU A 778      -3.348  80.095  12.597  1.00  0.00           H  
ATOM   2315  N   ARG A 779      -5.312  76.993  16.294  1.00  0.00           N  
ATOM   2316  CA  ARG A 779      -6.683  76.854  16.789  1.00  0.00           C  
ATOM   2317  C   ARG A 779      -6.666  76.733  18.296  1.00  0.00           C  
ATOM   2318  O   ARG A 779      -7.379  77.453  18.997  1.00  0.00           O  
ATOM   2319  CB  ARG A 779      -7.356  75.618  16.214  1.00  0.00           C  
ATOM   2320  CG  ARG A 779      -7.332  75.522  14.725  1.00  0.00           C  
ATOM   2321  CD  ARG A 779      -8.279  74.448  14.236  1.00  0.00           C  
ATOM   2322  NE  ARG A 779      -7.913  74.071  12.879  1.00  0.00           N  
ATOM   2323  CZ  ARG A 779      -7.057  73.101  12.583  1.00  0.00           C  
ATOM   2324  NH1 ARG A 779      -6.495  72.394  13.554  1.00  0.00           N  
ATOM   2325  NH2 ARG A 779      -6.731  72.870  11.318  1.00  0.00           N  
ATOM   2326  H   ARG A 779      -4.901  76.388  15.566  1.00  0.00           H  
ATOM   2327  HA  ARG A 779      -7.201  77.672  16.531  1.00  0.00           H  
ATOM   2328  HB2 ARG A 779      -6.895  74.811  16.593  1.00  0.00           H  
ATOM   2329  HB3 ARG A 779      -8.312  75.618  16.518  1.00  0.00           H  
ATOM   2330  HG2 ARG A 779      -7.615  76.389  14.320  1.00  0.00           H  
ATOM   2331  HG3 ARG A 779      -6.414  75.287  14.411  1.00  0.00           H  
ATOM   2332  HD2 ARG A 779      -8.196  73.665  14.830  1.00  0.00           H  
ATOM   2333  HD3 ARG A 779      -9.195  74.816  14.241  1.00  0.00           H  
ATOM   2334  HE  ARG A 779      -8.334  74.576  12.117  1.00  0.00           H  
ATOM   2335 HH11 ARG A 779      -6.715  72.560  14.511  1.00  0.00           H  
ATOM   2336 HH12 ARG A 779      -5.830  71.671  13.320  1.00  0.00           H  
ATOM   2337 HH21 ARG A 779      -7.149  73.418  10.589  1.00  0.00           H  
ATOM   2338 HH22 ARG A 779      -6.074  72.154  11.090  1.00  0.00           H  
ATOM   2339  N   ALA A 780      -5.850  75.810  18.789  1.00  0.00           N  
ATOM   2340  CA  ALA A 780      -5.736  75.602  20.221  1.00  0.00           C  
ATOM   2341  C   ALA A 780      -5.528  76.948  20.899  1.00  0.00           C  
ATOM   2342  O   ALA A 780      -6.214  77.291  21.850  1.00  0.00           O  
ATOM   2343  CB  ALA A 780      -4.563  74.682  20.522  1.00  0.00           C  
ATOM   2344  H   ALA A 780      -5.320  75.270  18.083  1.00  0.00           H  
ATOM   2345  HA  ALA A 780      -6.586  75.200  20.562  1.00  0.00           H  
ATOM   2346  HB1 ALA A 780      -4.846  73.730  20.405  1.00  0.00           H  
ATOM   2347  HB2 ALA A 780      -3.810  74.884  19.896  1.00  0.00           H  
ATOM   2348  HB3 ALA A 780      -4.259  74.825  21.464  1.00  0.00           H  
ATOM   2349  N   ALA A 781      -4.572  77.711  20.400  1.00  0.00           N  
ATOM   2350  CA  ALA A 781      -4.282  79.010  20.959  1.00  0.00           C  
ATOM   2351  C   ALA A 781      -5.511  79.921  20.926  1.00  0.00           C  
ATOM   2352  O   ALA A 781      -5.897  80.488  21.942  1.00  0.00           O  
ATOM   2353  CB  ALA A 781      -3.142  79.638  20.194  1.00  0.00           C  
ATOM   2354  H   ALA A 781      -4.062  77.302  19.591  1.00  0.00           H  
ATOM   2355  HA  ALA A 781      -3.997  78.902  21.922  1.00  0.00           H  
ATOM   2356  HB1 ALA A 781      -2.299  79.580  20.731  1.00  0.00           H  
ATOM   2357  HB2 ALA A 781      -3.010  79.158  19.325  1.00  0.00           H  
ATOM   2358  HB3 ALA A 781      -3.346  80.601  20.009  1.00  0.00           H  
ATOM   2359  N   ILE A 782      -6.127  80.066  19.759  1.00  0.00           N  
ATOM   2360  CA  ILE A 782      -7.296  80.922  19.631  1.00  0.00           C  
ATOM   2361  C   ILE A 782      -8.426  80.467  20.542  1.00  0.00           C  
ATOM   2362  O   ILE A 782      -9.311  81.250  20.871  1.00  0.00           O  
ATOM   2363  CB  ILE A 782      -7.793  80.966  18.173  1.00  0.00           C  
ATOM   2364  CG1 ILE A 782      -6.790  81.738  17.319  1.00  0.00           C  
ATOM   2365  CG2 ILE A 782      -9.159  81.629  18.087  1.00  0.00           C  
ATOM   2366  CD1 ILE A 782      -7.110  81.695  15.835  1.00  0.00           C  
ATOM   2367  H   ILE A 782      -5.714  79.533  18.974  1.00  0.00           H  
ATOM   2368  HA  ILE A 782      -7.016  81.835  19.954  1.00  0.00           H  
ATOM   2369  HB  ILE A 782      -7.835  80.036  17.837  1.00  0.00           H  
ATOM   2370 HG12 ILE A 782      -6.781  82.687  17.619  1.00  0.00           H  
ATOM   2371 HG13 ILE A 782      -5.886  81.343  17.460  1.00  0.00           H  
ATOM   2372 HG21 ILE A 782      -9.469  81.634  17.138  1.00  0.00           H  
ATOM   2373 HG22 ILE A 782      -9.812  81.122  18.647  1.00  0.00           H  
ATOM   2374 HG23 ILE A 782      -9.096  82.568  18.420  1.00  0.00           H  
ATOM   2375 HD11 ILE A 782      -8.011  82.095  15.682  1.00  0.00           H  
ATOM   2376 HD12 ILE A 782      -6.421  82.216  15.335  1.00  0.00           H  
ATOM   2377 HD13 ILE A 782      -7.106  80.746  15.525  1.00  0.00           H  
ATOM   2378  N   LYS A 783      -8.400  79.206  20.956  1.00  0.00           N  
ATOM   2379  CA  LYS A 783      -9.439  78.692  21.847  1.00  0.00           C  
ATOM   2380  C   LYS A 783      -8.929  78.414  23.267  1.00  0.00           C  
ATOM   2381  O   LYS A 783      -9.619  77.787  24.068  1.00  0.00           O  
ATOM   2382  CB  LYS A 783     -10.053  77.417  21.263  1.00  0.00           C  
ATOM   2383  CG  LYS A 783     -11.090  77.660  20.175  1.00  0.00           C  
ATOM   2384  CD  LYS A 783     -12.324  78.352  20.730  1.00  0.00           C  
ATOM   2385  CE  LYS A 783     -13.383  78.535  19.656  1.00  0.00           C  
ATOM   2386  NZ  LYS A 783     -14.606  79.194  20.191  1.00  0.00           N  
ATOM   2387  H   LYS A 783      -7.612  78.640  20.607  1.00  0.00           H  
ATOM   2388  HA  LYS A 783     -10.187  79.375  21.905  1.00  0.00           H  
ATOM   2389  HB2 LYS A 783      -9.316  76.865  20.875  1.00  0.00           H  
ATOM   2390  HB3 LYS A 783     -10.491  76.913  22.007  1.00  0.00           H  
ATOM   2391  HG2 LYS A 783     -10.687  78.237  19.464  1.00  0.00           H  
ATOM   2392  HG3 LYS A 783     -11.360  76.783  19.780  1.00  0.00           H  
ATOM   2393  HD2 LYS A 783     -12.705  77.795  21.460  1.00  0.00           H  
ATOM   2394  HD3 LYS A 783     -12.064  79.247  21.075  1.00  0.00           H  
ATOM   2395  HE2 LYS A 783     -13.003  79.097  18.916  1.00  0.00           H  
ATOM   2396  HE3 LYS A 783     -13.630  77.635  19.285  1.00  0.00           H  
ATOM   2397  HZ1 LYS A 783     -14.762  78.890  21.130  1.00  0.00           H  
ATOM   2398  HZ2 LYS A 783     -14.482  80.186  20.176  1.00  0.00           H  
ATOM   2399  HZ3 LYS A 783     -15.391  78.946  19.624  1.00  0.00           H  
ATOM   2400  N   SER A 784      -7.729  78.890  23.581  1.00  0.00           N  
ATOM   2401  CA  SER A 784      -7.154  78.666  24.901  1.00  0.00           C  
ATOM   2402  C   SER A 784      -7.871  79.515  25.936  1.00  0.00           C  
ATOM   2403  O   SER A 784      -8.780  80.268  25.534  1.00  0.00           O  
ATOM   2404  CB  SER A 784      -5.666  79.017  24.904  1.00  0.00           C  
ATOM   2405  OG  SER A 784      -5.471  80.421  24.849  1.00  0.00           O  
ATOM   2406  OXT SER A 784      -7.514  79.420  27.130  1.00  0.00           O  
ATOM   2407  H   SER A 784      -7.254  79.417  22.829  1.00  0.00           H  
ATOM   2408  HA  SER A 784      -7.291  77.701  25.142  1.00  0.00           H  
ATOM   2409  HB2 SER A 784      -5.254  78.666  25.740  1.00  0.00           H  
ATOM   2410  HB3 SER A 784      -5.236  78.600  24.108  1.00  0.00           H  
ATOM   2411  HG  SER A 784      -5.537  80.729  23.901  1.00  0.00           H  
CONECT    1    2   11   12    7                                       
CONECT    2    5    3    8    1                                       
CONECT    3   14    2    4    4                                       
CONECT    4    3    3                                                 
CONECT    5    9    6   10    2                                       
CONECT    6    5   13                                                 
CONECT    7    1                                                      
CONECT    8    2                                                      
CONECT    9    5                                                      
CONECT   10    5                                                      
CONECT   11    1                                                      
CONECT   12    1                                                      
CONECT   13    6                                                      
CONECT   14   25   15    3                                            
CONECT   15   18   16   14   26                                       
CONECT   16   38   15   17   17                                       
CONECT   17   16   16                                                 
CONECT   18   19   28   27   15                                       
CONECT   19   20   29   30   18                                       
CONECT   20   21   32   31   19                                       
CONECT   21   22   33   20                                            
CONECT   22   23   23   24   21                                       
CONECT   23   35   34   22   22                                       
CONECT   24   37   22   36                                            
CONECT   25   14                                                      
CONECT   26   15                                                      
CONECT   27   18                                                      
CONECT   28   18                                                      
CONECT   29   19                                                      
CONECT   30   19                                                      
CONECT   31   20                                                      
CONECT   32   20                                                      
CONECT   33   21                                                      
CONECT   34   23                                                      
CONECT   35   23                                                      
CONECT   36   24                                                      
CONECT   37   24                                                      
CONECT   38   44   39   16                                            
CONECT   39   40   42   38   45                                       
CONECT   40   41   41   52   39                                       
CONECT   41   40   40                                                 
CONECT   42   47   43   46   39                                       
CONECT   43   48   48   42   49                                       
CONECT   44   38                                                      
CONECT   45   39                                                      
CONECT   46   42                                                      
CONECT   47   42                                                      
CONECT   48   43   43                                                 
CONECT   49   43   51   50                                            
CONECT   50   49                                                      
CONECT   51   49                                                      
CONECT   52   53   40   60                                            
CONECT   53   61   56   54   52                                       
CONECT   54   53   55   55                                            
CONECT   55   54   54                                                 
CONECT   56   58   57   53   62                                       
CONECT   57   63   59   56   64                                       
CONECT   58   67   65   66   56                                       
CONECT   59   68   69   57   70                                       
CONECT   60   52                                                      
CONECT   61   53                                                      
CONECT   62   56                                                      
CONECT   63   57                                                      
CONECT   64   57                                                      
CONECT   65   58                                                      
CONECT   66   58                                                      
CONECT   67   58                                                      
CONECT   68   59                                                      
CONECT   69   59                                                      
CONECT   70   59                                                      
CONECT   71   72   83                                                 
CONECT   72   75   84   71   73                                       
CONECT   73   72   92   74   74                                       
CONECT   74   73   73                                                 
CONECT   75   76   86   85   72                                       
CONECT   76   78   78   77   75                                       
CONECT   77   79   79   76   87                                       
CONECT   78   80   88   76   76                                       
CONECT   79   81   89   77   77                                       
CONECT   80   90   81   81   78                                       
CONECT   81   82   80   80   79                                       
CONECT   82   91   81                                                 
CONECT   83   71                                                      
CONECT   84   72                                                      
CONECT   85   75                                                      
CONECT   86   75                                                      
CONECT   87   77                                                      
CONECT   88   78                                                      
CONECT   89   79                                                      
CONECT   90   80                                                      
CONECT   91   82                                                      
CONECT   92  100   73   93                                            
CONECT   93   92   96   94  101                                       
CONECT   94  104   93   95   95                                       
CONECT   95   94   94                                                 
CONECT   96  102   97  103   93                                       
CONECT   97   98   98   96   99                                       
CONECT   98   97   97                                                 
CONECT   99   97                                                      
CONECT  100   92                                                      
CONECT  101   93                                                      
CONECT  102   96                                                      
CONECT  103   96                                                      
CONECT  104  109  105   94                                            
CONECT  105  106  108  104  110                                       
CONECT  106  107  107  114  105                                       
CONECT  107  106  106                                                 
CONECT  108  112  113  105  111                                       
CONECT  109  104                                                      
CONECT  110  105                                                      
CONECT  111  108                                                      
CONECT  112  108                                                      
CONECT  113  108                                                      
CONECT  114  115  106  125                                            
CONECT  115  126  116  118  114                                       
CONECT  116  134  115  117  117                                       
CONECT  117  116  116                                                 
CONECT  118  115  119  127  128                                       
CONECT  119  120  120  121  118                                       
CONECT  120  122  129  119  119                                       
CONECT  121  123  123  119  130                                       
CONECT  122  131  124  124  120                                       
CONECT  123  124  132  121  121                                       
CONECT  124  122  122  133  123                                       
CONECT  125  114                                                      
CONECT  126  115                                                      
CONECT  127  118                                                      
CONECT  128  118                                                      
CONECT  129  120                                                      
CONECT  130  121                                                      
CONECT  131  122                                                      
CONECT  132  123                                                      
CONECT  133  124                                                      
CONECT  134  141  135  116                                            
CONECT  135  138  136  134  142                                       
CONECT  136  137  137  150  135                                       
CONECT  137  136  136                                                 
CONECT  138  143  139  140  135                                       
CONECT  139  145  144  146  138                                       
CONECT  140  149  138  148  147                                       
CONECT  141  134                                                      
CONECT  142  135                                                      
CONECT  143  138                                                      
CONECT  144  139                                                      
CONECT  145  139                                                      
CONECT  146  139                                                      
CONECT  147  140                                                      
CONECT  148  140                                                      
CONECT  149  140                                                      
CONECT  150  136  151  156                                            
CONECT  151  152  157  150  154                                       
CONECT  152  161  153  153  151                                       
CONECT  153  152  152                                                 
CONECT  154  151  155  158  159                                       
CONECT  155  160  154                                                 
CONECT  156  150                                                      
CONECT  157  151                                                      
CONECT  158  154                                                      
CONECT  159  154                                                      
CONECT  160  155                                                      
CONECT  161  162  173  152                                            
CONECT  162  163  165  174  161                                       
CONECT  163  182  164  164  162                                       
CONECT  164  163  163                                                 
CONECT  165  166  175  162  176                                       
CONECT  166  167  167  168  165                                       
CONECT  167  169  177  166  166                                       
CONECT  168  170  170  166  178                                       
CONECT  169  179  171  171  167                                       
CONECT  170  171  180  168  168                                       
CONECT  171  172  169  169  170                                       
CONECT  172  181  171                                                 
CONECT  173  161                                                      
CONECT  174  162                                                      
CONECT  175  165                                                      
CONECT  176  165                                                      
CONECT  177  167                                                      
CONECT  178  168                                                      
CONECT  179  169                                                      
CONECT  180  170                                                      
CONECT  181  172                                                      
CONECT  182  183  188  163                                            
CONECT  183  184  186  189  182                                       
CONECT  184  193  185  185  183                                       
CONECT  185  184  184                                                 
CONECT  186  187  190  183  191                                       
CONECT  187  192  186                                                 
CONECT  188  182                                                      
CONECT  189  183                                                      
CONECT  190  186                                                      
CONECT  191  186                                                      
CONECT  192  187                                                      
CONECT  193  194  202  184                                            
CONECT  194  197  195  203  193                                       
CONECT  195  196  196  208  194                                       
CONECT  196  195  195                                                 
CONECT  197  205  204  198  194                                       
CONECT  198  199  197  206  207                                       
CONECT  199  200  200  201  198                                       
CONECT  200  199  199                                                 
CONECT  201  199                                                      
CONECT  202  193                                                      
CONECT  203  194                                                      
CONECT  204  197                                                      
CONECT  205  197                                                      
CONECT  206  198                                                      
CONECT  207  198                                                      
CONECT  208  209  195  219                                            
CONECT  209  220  212  210  208                                       
CONECT  210  211  211  209  232                                       
CONECT  211  210  210                                                 
CONECT  212  213  209  222  221                                       
CONECT  213  223  224  214  212                                       
CONECT  214  215  213  225  226                                       
CONECT  215  216  227  214                                            
CONECT  216  218  218  217  215                                       
CONECT  217  229  216  228                                            
CONECT  218  231  230  216  216                                       
CONECT  219  208                                                      
CONECT  220  209                                                      
CONECT  221  212                                                      
CONECT  222  212                                                      
CONECT  223  213                                                      
CONECT  224  213                                                      
CONECT  225  214                                                      
CONECT  226  214                                                      
CONECT  227  215                                                      
CONECT  228  217                                                      
CONECT  229  217                                                      
CONECT  230  218                                                      
CONECT  231  218                                                      
CONECT  232  210  233  240                                            
CONECT  233  241  232  234  236                                       
CONECT  234  244  233  235  235                                       
CONECT  235  234  234                                                 
CONECT  236  233  243  237  242                                       
CONECT  237  238  238  236  239                                       
CONECT  238  237  237                                                 
CONECT  239  237                                                      
CONECT  240  232                                                      
CONECT  241  233                                                      
CONECT  242  236                                                      
CONECT  243  236                                                      
CONECT  244  249  245  234                                            
CONECT  245  248  246  244  250                                       
CONECT  246  254  247  247  245                                       
CONECT  247  246  246                                                 
CONECT  248  253  251  252  245                                       
CONECT  249  244                                                      
CONECT  250  245                                                      
CONECT  251  248                                                      
CONECT  252  248                                                      
CONECT  253  248                                                      
CONECT  254  255  266  246                                            
CONECT  255  258  267  254  256                                       
CONECT  256  255  257  257  275                                       
CONECT  257  256  256                                                 
CONECT  258  259  268  269  255                                       
CONECT  259  260  260  261  258                                       
CONECT  260  262  270  259  259                                       
CONECT  261  263  263  259  271                                       
CONECT  262  272  264  264  260                                       
CONECT  263  264  273  261  261                                       
CONECT  264  265  262  262  263                                       
CONECT  265  274  264                                                 
CONECT  266  254                                                      
CONECT  267  255                                                      
CONECT  268  258                                                      
CONECT  269  258                                                      
CONECT  270  260                                                      
CONECT  271  261                                                      
CONECT  272  262                                                      
CONECT  273  263                                                      
CONECT  274  265                                                      
CONECT  275  256  289  276                                            
CONECT  276  275  290  279  277                                       
CONECT  277  276  278  278  299                                       
CONECT  278  277  277                                                 
CONECT  279  276  291  292  280                                       
CONECT  280  279  281  281  282                                       
CONECT  281  293  280  280  283                                       
CONECT  282  280  284  284  285                                       
CONECT  283  281  294  284                                            
CONECT  284  283  282  282  286                                       
CONECT  285  282  295  287  287                                       
CONECT  286  284  296  288  288                                       
CONECT  287  285  285  288  297                                       
CONECT  288  286  286  287  298                                       
CONECT  289  275                                                      
CONECT  290  276                                                      
CONECT  291  279                                                      
CONECT  292  279                                                      
CONECT  293  281                                                      
CONECT  294  283                                                      
CONECT  295  285                                                      
CONECT  296  286                                                      
CONECT  297  287                                                      
CONECT  298  288                                                      
CONECT  299  277  306  300                                            
CONECT  300  299  301  303  307                                       
CONECT  301  315  300  302  302                                       
CONECT  302  301  301                                                 
CONECT  303  308  300  305  304                                       
CONECT  304  303  309  310  311                                       
CONECT  305  313  303  314  312                                       
CONECT  306  299                                                      
CONECT  307  300                                                      
CONECT  308  303                                                      
CONECT  309  304                                                      
CONECT  310  304                                                      
CONECT  311  304                                                      
CONECT  312  305                                                      
CONECT  313  305                                                      
CONECT  314  305                                                      
CONECT  315  316  324  301                                            
CONECT  316  319  317  315  325                                       
CONECT  317  318  318  330  316                                       
CONECT  318  317  317                                                 
CONECT  319  326  327  316  320                                       
CONECT  320  319  321  329  328                                       
CONECT  321  323  323  322  320                                       
CONECT  322  321                                                      
CONECT  323  321  321                                                 
CONECT  324  315                                                      
CONECT  325  316                                                      
CONECT  326  319                                                      
CONECT  327  319                                                      
CONECT  328  320                                                      
CONECT  329  320                                                      
CONECT  330  331  317  336                                            
CONECT  331  334  337  330  332                                       
CONECT  332  331  344  333  333                                       
CONECT  333  332  332                                                 
CONECT  334  335  339  338  331                                       
CONECT  335  340  340  341  334                                       
CONECT  336  330                                                      
CONECT  337  331                                                      
CONECT  338  334                                                      
CONECT  339  334                                                      
CONECT  340  335  335                                                 
CONECT  341  343  335  342                                            
CONECT  342  341                                                      
CONECT  343  341                                                      
CONECT  344  352  332  345                                            
CONECT  345  344  353  348  346                                       
CONECT  346  345  347  347                                            
CONECT  347  346  346                                                 
CONECT  348  349  345  354  355                                       
CONECT  349  351  350  356  348                                       
CONECT  350  358  357  349  359                                       
CONECT  351  361  362  360  349                                       
CONECT  352  344                                                      
CONECT  353  345                                                      
CONECT  354  348                                                      
CONECT  355  348                                                      
CONECT  356  349                                                      
CONECT  357  350                                                      
CONECT  358  350                                                      
CONECT  359  350                                                      
CONECT  360  351                                                      
CONECT  361  351                                                      
CONECT  362  351                                                      
CONECT  363  370  364                                                 
CONECT  364  367  365  363  371                                       
CONECT  365  379  364  366  366                                       
CONECT  366  365  365                                                 
CONECT  367  372  368  369  364                                       
CONECT  368  373  375  367  374                                       
CONECT  369  376  367  377  378                                       
CONECT  370  363                                                      
CONECT  371  364                                                      
CONECT  372  367                                                      
CONECT  373  368                                                      
CONECT  374  368                                                      
CONECT  375  368                                                      
CONECT  376  369                                                      
CONECT  377  369                                                      
CONECT  378  369                                                      
CONECT  379  386  380  365                                            
CONECT  380  383  387  379  381                                       
CONECT  381  380  382  382  396                                       
CONECT  382  381  381                                                 
CONECT  383  388  384  389  380                                       
CONECT  384  385  391  383  390                                       
CONECT  385  393  392  392  384                                       
CONECT  386  379                                                      
CONECT  387  380                                                      
CONECT  388  383                                                      
CONECT  389  383                                                      
CONECT  390  384                                                      
CONECT  391  384                                                      
CONECT  392  385  385                                                 
CONECT  393  394  395  385                                            
CONECT  394  393                                                      
CONECT  395  393                                                      
CONECT  396  381  405  397                                            
CONECT  397  396  406  400  398                                       
CONECT  398  397  411  399  399                                       
CONECT  399  398  398                                                 
CONECT  400  401  397  407  408                                       
CONECT  401  409  402  410  400                                       
CONECT  402  404  404  401  403                                       
CONECT  403  402                                                      
CONECT  404  402  402                                                 
CONECT  405  396                                                      
CONECT  406  397                                                      
CONECT  407  400                                                      
CONECT  408  400                                                      
CONECT  409  401                                                      
CONECT  410  401                                                      
CONECT  411  419  398  412                                            
CONECT  412  411  413  420  415                                       
CONECT  413  430  412  414  414                                       
CONECT  414  413  413                                                 
CONECT  415  412  421  416  422                                       
CONECT  416  423  415  417  418                                       
CONECT  417  416  426  425  424                                       
CONECT  418  416  427  428  429                                       
CONECT  419  411                                                      
CONECT  420  412                                                      
CONECT  421  415                                                      
CONECT  422  415                                                      
CONECT  423  416                                                      
CONECT  424  417                                                      
CONECT  425  417                                                      
CONECT  426  417                                                      
CONECT  427  418                                                      
CONECT  428  418                                                      
CONECT  429  418                                                      
CONECT  430  431  439  413                                            
CONECT  431  434  432  430  440                                       
CONECT  432  445  433  433  431                                       
CONECT  433  432  432                                                 
CONECT  434  441  442  435  431                                       
CONECT  435  436  434  444  443                                       
CONECT  436  437  437  438  435                                       
CONECT  437  436  436                                                 
CONECT  438  436                                                      
CONECT  439  430                                                      
CONECT  440  431                                                      
CONECT  441  434                                                      
CONECT  442  434                                                      
CONECT  443  435                                                      
CONECT  444  435                                                      
CONECT  445  446  453  432                                            
CONECT  446  449  454  445  447                                       
CONECT  447  446  448  448  459                                       
CONECT  448  447  447                                                 
CONECT  449  450  456  455  446                                       
CONECT  450  451  451  452  449                                       
CONECT  451  450  450                                                 
CONECT  452  458  450  457                                            
CONECT  453  445                                                      
CONECT  454  446                                                      
CONECT  455  449                                                      
CONECT  456  449                                                      
CONECT  457  452                                                      
CONECT  458  452                                                      
CONECT  459  447  470  460                                            
CONECT  460  459  471  461  463                                       
CONECT  461  460  462  462  479                                       
CONECT  462  461  461                                                 
CONECT  463  460  472  473  464                                       
CONECT  464  463  465  465  466                                       
CONECT  465  474  464  464  467                                       
CONECT  466  464  475  468  468                                       
CONECT  467  465  476  469  469                                       
CONECT  468  466  466  469  477                                       
CONECT  469  467  467  468  478                                       
CONECT  470  459                                                      
CONECT  471  460                                                      
CONECT  472  463                                                      
CONECT  473  463                                                      
CONECT  474  465                                                      
CONECT  475  466                                                      
CONECT  476  467                                                      
CONECT  477  468                                                      
CONECT  478  469                                                      
CONECT  479  461  485  480                                            
CONECT  480  483  479  486  481                                       
CONECT  481  480  482  482  493                                       
CONECT  482  481  481                                                 
CONECT  483  487  488  484  480                                       
CONECT  484  483  490  489  489                                       
CONECT  485  479                                                      
CONECT  486  480                                                      
CONECT  487  483                                                      
CONECT  488  483                                                      
CONECT  489  484  484                                                 
CONECT  490  491  484  492                                            
CONECT  491  490                                                      
CONECT  492  490                                                      
CONECT  493  481  494  499                                            
CONECT  494  500  495  493  497                                       
CONECT  495  507  496  496  494                                       
CONECT  496  495  495                                                 
CONECT  497  494  502  501  498                                       
CONECT  498  497  499  503  504                                       
CONECT  499  493  506  505  498                                       
CONECT  500  494                                                      
CONECT  501  497                                                      
CONECT  502  497                                                      
CONECT  503  498                                                      
CONECT  504  498                                                      
CONECT  505  499                                                      
CONECT  506  499                                                      
CONECT  507  513  508  495                                            
CONECT  508  511  514  507  509                                       
CONECT  509  508  521  510  510                                       
CONECT  510  509  509                                                 
CONECT  511  516  515  512  508                                       
CONECT  512  518  511  513  517                                       
CONECT  513  520  512  507  519                                       
CONECT  514  508                                                      
CONECT  515  511                                                      
CONECT  516  511                                                      
CONECT  517  512                                                      
CONECT  518  512                                                      
CONECT  519  513                                                      
CONECT  520  513                                                      
CONECT  521  532  509  522                                            
CONECT  522  521  523  525  533                                       
CONECT  523  524  524  522  541                                       
CONECT  524  523  523                                                 
CONECT  525  534  522  535  526                                       
CONECT  526  525  527  527  528                                       
CONECT  527  536  526  526  529                                       
CONECT  528  526  537  530  530                                       
CONECT  529  527  538  531  531                                       
CONECT  530  528  528  531  539                                       
CONECT  531  529  529  530  540                                       
CONECT  532  521                                                      
CONECT  533  522                                                      
CONECT  534  525                                                      
CONECT  535  525                                                      
CONECT  536  527                                                      
CONECT  537  528                                                      
CONECT  538  529                                                      
CONECT  539  530                                                      
CONECT  540  531                                                      
CONECT  541  523  542  550                                            
CONECT  542  551  543  541  545                                       
CONECT  543  563  542  544  544                                       
CONECT  544  543  543                                                 
CONECT  545  542  553  546  552                                       
CONECT  546  554  545  555  547                                       
CONECT  547  546  557  548  556                                       
CONECT  548  558  547  559  549                                       
CONECT  549  548  561  562  560                                       
CONECT  550  541                                                      
CONECT  551  542                                                      
CONECT  552  545                                                      
CONECT  553  545                                                      
CONECT  554  546                                                      
CONECT  555  546                                                      
CONECT  556  547                                                      
CONECT  557  547                                                      
CONECT  558  548                                                      
CONECT  559  548                                                      
CONECT  560  549                                                      
CONECT  561  549                                                      
CONECT  562  549                                                      
CONECT  563  571  564  543                                            
CONECT  564  567  565  563  572                                       
CONECT  565  566  566  564                                            
CONECT  566  565  565                                                 
CONECT  567  573  574  568  564                                       
CONECT  568  569  567  575  570                                       
CONECT  569  578  576  577  568                                       
CONECT  570  568  581  580  579                                       
CONECT  571  563                                                      
CONECT  572  564                                                      
CONECT  573  567                                                      
CONECT  574  567                                                      
CONECT  575  568                                                      
CONECT  576  569                                                      
CONECT  577  569                                                      
CONECT  578  569                                                      
CONECT  579  570                                                      
CONECT  580  570                                                      
CONECT  581  570                                                      
CONECT  582  583  590                                                 
CONECT  583  586  584  591  582                                       
CONECT  584  585  585  583  601                                       
CONECT  585  584  584                                                 
CONECT  586  593  592  587  583                                       
CONECT  587  594  586  588  589                                       
CONECT  588  597  587  596  595                                       
CONECT  589  587  598  599  600                                       
CONECT  590  582                                                      
CONECT  591  583                                                      
CONECT  592  586                                                      
CONECT  593  586                                                      
CONECT  594  587                                                      
CONECT  595  588                                                      
CONECT  596  588                                                      
CONECT  597  588                                                      
CONECT  598  589                                                      
CONECT  599  589                                                      
CONECT  600  589                                                      
CONECT  601  584  602  611                                            
CONECT  602  603  601  605  612                                       
CONECT  603  618  604  604  602                                       
CONECT  604  603  603                                                 
CONECT  605  614  602  606  613                                       
CONECT  606  607  607  605  608                                       
CONECT  607  609  609  606  606                                       
CONECT  608  606  610  615                                            
CONECT  609  616  607  607  610                                       
CONECT  610  609  617  608                                            
CONECT  611  601                                                      
CONECT  612  602                                                      
CONECT  613  605                                                      
CONECT  614  605                                                      
CONECT  615  608                                                      
CONECT  616  609                                                      
CONECT  617  610                                                      
CONECT  618  619  627  603                                            
CONECT  619  620  622  628  618                                       
CONECT  620  621  621  640  619                                       
CONECT  621  620  620                                                 
CONECT  622  630  629  619  623                                       
CONECT  623  622  624  631  632                                       
CONECT  624  634  625  633  623                                       
CONECT  625  636  624  635  626                                       
CONECT  626  625  639  638  637                                       
CONECT  627  618                                                      
CONECT  628  619                                                      
CONECT  629  622                                                      
CONECT  630  622                                                      
CONECT  631  623                                                      
CONECT  632  623                                                      
CONECT  633  624                                                      
CONECT  634  624                                                      
CONECT  635  625                                                      
CONECT  636  625                                                      
CONECT  637  626                                                      
CONECT  638  626                                                      
CONECT  639  626                                                      
CONECT  640  641  620  651                                            
CONECT  641  652  644  642  640                                       
CONECT  642  643  643  641  664                                       
CONECT  643  642  642                                                 
CONECT  644  645  653  641  654                                       
CONECT  645  656  655  646  644                                       
CONECT  646  657  645  658  647                                       
CONECT  647  646  659  648                                            
CONECT  648  649  649  647  650                                       
CONECT  649  660  661  648  648                                       
CONECT  650  648  663  662                                            
CONECT  651  640                                                      
CONECT  652  641                                                      
CONECT  653  644                                                      
CONECT  654  644                                                      
CONECT  655  645                                                      
CONECT  656  645                                                      
CONECT  657  646                                                      
CONECT  658  646                                                      
CONECT  659  647                                                      
CONECT  660  649                                                      
CONECT  661  649                                                      
CONECT  662  650                                                      
CONECT  663  650                                                      
CONECT  664  642  672  665                                            
CONECT  665  673  664  666  668                                       
CONECT  666  665  676  667  667                                       
CONECT  667  666  666                                                 
CONECT  668  665  669  675  674                                       
CONECT  669  670  670  668  671                                       
CONECT  670  669  669                                                 
CONECT  671  669                                                      
CONECT  672  664                                                      
CONECT  673  665                                                      
CONECT  674  668                                                      
CONECT  675  668                                                      
CONECT  676  687  666  677                                            
CONECT  677  678  676  680  688                                       
CONECT  678  679  679  696  677                                       
CONECT  679  678  678                                                 
CONECT  680  689  690  677  681                                       
CONECT  681  680  682  682  683                                       
CONECT  682  691  681  681  684                                       
CONECT  683  681  692  685  685                                       
CONECT  684  682  693  686  686                                       
CONECT  685  683  683  686  694                                       
CONECT  686  684  684  685  695                                       
CONECT  687  676                                                      
CONECT  688  677                                                      
CONECT  689  680                                                      
CONECT  690  680                                                      
CONECT  691  682                                                      
CONECT  692  683                                                      
CONECT  693  684                                                      
CONECT  694  685                                                      
CONECT  695  686                                                      
CONECT  696  697  678  704                                            
CONECT  697  705  698  696  700                                       
CONECT  698  715  697  699  699                                       
CONECT  699  698  698                                                 
CONECT  700  697  702  701  706                                       
CONECT  701  703  700  707  708                                       
CONECT  702  711  710  709  700                                       
CONECT  703  712  714  713  701                                       
CONECT  704  696                                                      
CONECT  705  697                                                      
CONECT  706  700                                                      
CONECT  707  701                                                      
CONECT  708  701                                                      
CONECT  709  702                                                      
CONECT  710  702                                                      
CONECT  711  702                                                      
CONECT  712  703                                                      
CONECT  713  703                                                      
CONECT  714  703                                                      
CONECT  715  721  716  698                                            
CONECT  716  719  722  715  717                                       
CONECT  717  716  729  718  718                                       
CONECT  718  717  717                                                 
CONECT  719  724  723  720  716                                       
CONECT  720  726  719  725  721                                       
CONECT  721  720  728  727  715                                       
CONECT  722  716                                                      
CONECT  723  719                                                      
CONECT  724  719                                                      
CONECT  725  720                                                      
CONECT  726  720                                                      
CONECT  727  721                                                      
CONECT  728  721                                                      
CONECT  729  733  717  730                                            
CONECT  730  729  734  735  731                                       
CONECT  731  730  732  732  736                                       
CONECT  732  731  731                                                 
CONECT  733  729                                                      
CONECT  734  730                                                      
CONECT  735  730                                                      
CONECT  736  731  745  737                                            
CONECT  737  736  738  746  740                                       
CONECT  738  739  739  737  758                                       
CONECT  739  738  738                                                 
CONECT  740  737  748  747  741                                       
CONECT  741  740  749  750  742                                       
CONECT  742  741  752  751  743                                       
CONECT  743  742  753  754  744                                       
CONECT  744  743  756  757  755                                       
CONECT  745  736                                                      
CONECT  746  737                                                      
CONECT  747  740                                                      
CONECT  748  740                                                      
CONECT  749  741                                                      
CONECT  750  741                                                      
CONECT  751  742                                                      
CONECT  752  742                                                      
CONECT  753  743                                                      
CONECT  754  743                                                      
CONECT  755  744                                                      
CONECT  756  744                                                      
CONECT  757  744                                                      
CONECT  758  738  759  772                                            
CONECT  759  773  758  760  762                                       
CONECT  760  759  782  761  761                                       
CONECT  761  760  760                                                 
CONECT  762  759  763  775  774                                       
CONECT  763  764  764  765  762                                       
CONECT  764  766  776  763  763                                       
CONECT  765  767  767  763  768                                       
CONECT  766  777  764  767                                            
CONECT  767  766  769  765  765                                       
CONECT  768  765  770  770  778                                       
CONECT  769  779  767  771  771                                       
CONECT  770  771  768  768  780                                       
CONECT  771  769  769  781  770                                       
CONECT  772  758                                                      
CONECT  773  759                                                      
CONECT  774  762                                                      
CONECT  775  762                                                      
CONECT  776  764                                                      
CONECT  777  766                                                      
CONECT  778  768                                                      
CONECT  779  769                                                      
CONECT  780  770                                                      
CONECT  781  771                                                      
CONECT  782  760  790  783                                            
CONECT  783  791  782  786  784                                       
CONECT  784  783  785  785  801                                       
CONECT  785  784  784                                                 
CONECT  786  792  783  787  788                                       
CONECT  787  794  786  789  793                                       
CONECT  788  786  796  795  797                                       
CONECT  789  800  799  787  798                                       
CONECT  790  782                                                      
CONECT  791  783                                                      
CONECT  792  786                                                      
CONECT  793  787                                                      
CONECT  794  787                                                      
CONECT  795  788                                                      
CONECT  796  788                                                      
CONECT  797  788                                                      
CONECT  798  789                                                      
CONECT  799  789                                                      
CONECT  800  789                                                      
CONECT  801  784  809  802                                            
CONECT  802  801  810  803  805                                       
CONECT  803  820  802  804  804                                       
CONECT  804  803  803                                                 
CONECT  805  802  807  806  811                                       
CONECT  806  812  805  813  808                                       
CONECT  807  816  815  805  814                                       
CONECT  808  806  817  818  819                                       
CONECT  809  801                                                      
CONECT  810  802                                                      
CONECT  811  805                                                      
CONECT  812  806                                                      
CONECT  813  806                                                      
CONECT  814  807                                                      
CONECT  815  807                                                      
CONECT  816  807                                                      
CONECT  817  808                                                      
CONECT  818  808                                                      
CONECT  819  808                                                      
CONECT  820  828  821  803                                            
CONECT  821  824  822  820  829                                       
CONECT  822  832  823  823  821                                       
CONECT  823  822  822                                                 
CONECT  824  830  831  821  825                                       
CONECT  825  824  827  827  826                                       
CONECT  826  825                                                      
CONECT  827  825  825                                                 
CONECT  828  820                                                      
CONECT  829  821                                                      
CONECT  830  824                                                      
CONECT  831  824                                                      
CONECT  832  833  838  822                                            
CONECT  833  836  839  832  834                                       
CONECT  834  833  846  835  835                                       
CONECT  835  834  834                                                 
CONECT  836  837  841  840  833                                       
CONECT  837  843  842  842  836                                       
CONECT  838  832                                                      
CONECT  839  833                                                      
CONECT  840  836                                                      
CONECT  841  836                                                      
CONECT  842  837  837                                                 
CONECT  843  845  844  837                                            
CONECT  844  843                                                      
CONECT  845  843                                                      
CONECT  846  854  834  847                                            
CONECT  847  846  855  850  848                                       
CONECT  848  847  849  849  865                                       
CONECT  849  848  848                                                 
CONECT  850  851  847  856  852                                       
CONECT  851  858  857  853  850                                       
CONECT  852  850  861  859  860                                       
CONECT  853  863  851  864  862                                       
CONECT  854  846                                                      
CONECT  855  847                                                      
CONECT  856  850                                                      
CONECT  857  851                                                      
CONECT  858  851                                                      
CONECT  859  852                                                      
CONECT  860  852                                                      
CONECT  861  852                                                      
CONECT  862  853                                                      
CONECT  863  853                                                      
CONECT  864  853                                                      
CONECT  865  848  873  866                                            
CONECT  866  865  867  874  869                                       
CONECT  867  884  866  868  868                                       
CONECT  868  867  867                                                 
CONECT  869  866  875  870  871                                       
CONECT  870  872  869  877  876                                       
CONECT  871  869  879  878  880                                       
CONECT  872  883  881  882  870                                       
CONECT  873  865                                                      
CONECT  874  866                                                      
CONECT  875  869                                                      
CONECT  876  870                                                      
CONECT  877  870                                                      
CONECT  878  871                                                      
CONECT  879  871                                                      
CONECT  880  871                                                      
CONECT  881  872                                                      
CONECT  882  872                                                      
CONECT  883  872                                                      
CONECT  884  892  885  867                                            
CONECT  885  888  886  884  893                                       
CONECT  886  896  885  887  887                                       
CONECT  887  886  886                                                 
CONECT  888  894  895  889  885                                       
CONECT  889  888  891  891  890                                       
CONECT  890  889                                                      
CONECT  891  889  889                                                 
CONECT  892  884                                                      
CONECT  893  885                                                      
CONECT  894  888                                                      
CONECT  895  888                                                      
CONECT  896  902  897  886                                            
CONECT  897  900  903  896  898                                       
CONECT  898  897  907  899  899                                       
CONECT  899  898  898                                                 
CONECT  900  901  905  904  897                                       
CONECT  901  906  900                                                 
CONECT  902  896                                                      
CONECT  903  897                                                      
CONECT  904  900                                                      
CONECT  905  900                                                      
CONECT  906  901                                                      
CONECT  907  915  898  908                                            
CONECT  908  907  916  911  909                                       
CONECT  909  908  926  910  910                                       
CONECT  910  909  909                                                 
CONECT  911  912  908  917  913                                       
CONECT  912  919  918  914  911                                       
CONECT  913  911  922  920  921                                       
CONECT  914  924  912  925  923                                       
CONECT  915  907                                                      
CONECT  916  908                                                      
CONECT  917  911                                                      
CONECT  918  912                                                      
CONECT  919  912                                                      
CONECT  920  913                                                      
CONECT  921  913                                                      
CONECT  922  913                                                      
CONECT  923  914                                                      
CONECT  924  914                                                      
CONECT  925  914                                                      
CONECT  926  935  909  927                                            
CONECT  927  926  928  930  936                                       
CONECT  928  941  927  929  929                                       
CONECT  929  928  928                                                 
CONECT  930  937  927  931  938                                       
CONECT  931  940  930  932  939                                       
CONECT  932  933  933  931  934                                       
CONECT  933  932  932                                                 
CONECT  934  932                                                      
CONECT  935  926                                                      
CONECT  936  927                                                      
CONECT  937  930                                                      
CONECT  938  930                                                      
CONECT  939  931                                                      
CONECT  940  931                                                      
CONECT  941  950  942  928                                            
CONECT  942  945  943  941  951                                       
CONECT  943  944  944  963  942                                       
CONECT  944  943  943                                                 
CONECT  945  952  953  946  942                                       
CONECT  946  947  945  955  954                                       
CONECT  947  956  957  948  946                                       
CONECT  948  949  947  959  958                                       
CONECT  949  960  962  961  948                                       
CONECT  950  941                                                      
CONECT  951  942                                                      
CONECT  952  945                                                      
CONECT  953  945                                                      
CONECT  954  946                                                      
CONECT  955  946                                                      
CONECT  956  947                                                      
CONECT  957  947                                                      
CONECT  958  948                                                      
CONECT  959  948                                                      
CONECT  960  949                                                      
CONECT  961  949                                                      
CONECT  962  949                                                      
CONECT  963  964  943  969                                            
CONECT  964  967  970  963  965                                       
CONECT  965  964  974  966  966                                       
CONECT  966  965  965                                                 
CONECT  967  972  971  968  964                                       
CONECT  968  967  973                                                 
CONECT  969  963                                                      
CONECT  970  964                                                      
CONECT  971  967                                                      
CONECT  972  967                                                      
CONECT  973  968                                                      
CONECT  974  980  965  975                                            
CONECT  975  974  976  978  981                                       
CONECT  976  991  975  977  977                                       
CONECT  977  976  976                                                 
CONECT  978  982  975  983  979                                       
CONECT  979  978  985  984                                            
CONECT  980  974                                                      
CONECT  981  975                                                      
CONECT  982  978                                                      
CONECT  983  978                                                      
CONECT  984  979  986  988                                            
CONECT  985  989  979  987  987                                       
CONECT  986  987  987  984  990                                       
CONECT  987  985  985  986  986                                       
CONECT  988  984                                                      
CONECT  989  985                                                      
CONECT  990  986                                                      
CONECT  991 1000  992  976                                            
CONECT  992  993  995  991 1001                                       
CONECT  993  994  994 1013  992                                       
CONECT  994  993  993                                                 
CONECT  995 1002 1003  992  996                                       
CONECT  996  995  997 1004 1005                                       
CONECT  997 1007 1006  996  998                                       
CONECT  998  997 1009  999 1008                                       
CONECT  999 1010  998 1011 1012                                       
CONECT 1000  991                                                      
CONECT 1001  992                                                      
CONECT 1002  995                                                      
CONECT 1003  995                                                      
CONECT 1004  996                                                      
CONECT 1005  996                                                      
CONECT 1006  997                                                      
CONECT 1007  997                                                      
CONECT 1008  998                                                      
CONECT 1009  998                                                      
CONECT 1010  999                                                      
CONECT 1011  999                                                      
CONECT 1012  999                                                      
CONECT 1013 1014  993 1020                                            
CONECT 1014 1021 1015 1017 1013                                       
CONECT 1015 1027 1014 1016 1016                                       
CONECT 1016 1015 1015                                                 
CONECT 1017 1019 1014 1018 1022                                       
CONECT 1018 1017 1026                                                 
CONECT 1019 1025 1023 1024 1017                                       
CONECT 1020 1013                                                      
CONECT 1021 1014                                                      
CONECT 1022 1017                                                      
CONECT 1023 1019                                                      
CONECT 1024 1019                                                      
CONECT 1025 1019                                                      
CONECT 1026 1018                                                      
CONECT 1027 1028 1034 1015                                            
CONECT 1028 1029 1031 1027 1035                                       
CONECT 1029 1030 1030 1043 1028                                       
CONECT 1030 1029 1029                                                 
CONECT 1031 1036 1032 1033 1028                                       
CONECT 1032 1038 1037 1031 1039                                       
CONECT 1033 1031 1040 1041 1042                                       
CONECT 1034 1027                                                      
CONECT 1035 1028                                                      
CONECT 1036 1031                                                      
CONECT 1037 1032                                                      
CONECT 1038 1032                                                      
CONECT 1039 1032                                                      
CONECT 1040 1033                                                      
CONECT 1041 1033                                                      
CONECT 1042 1033                                                      
CONECT 1043 1044 1029 1054                                            
CONECT 1044 1045 1055 1043 1047                                       
CONECT 1045 1063 1046 1046 1044                                       
CONECT 1046 1045 1045                                                 
CONECT 1047 1044 1057 1056 1048                                       
CONECT 1048 1047 1050 1050 1049                                       
CONECT 1049 1048 1058 1051 1051                                       
CONECT 1050 1059 1048 1048 1052                                       
CONECT 1051 1049 1049 1053 1060                                       
CONECT 1052 1050 1061 1053 1053                                       
CONECT 1053 1052 1052 1051 1062                                       
CONECT 1054 1043                                                      
CONECT 1055 1044                                                      
CONECT 1056 1047                                                      
CONECT 1057 1047                                                      
CONECT 1058 1049                                                      
CONECT 1059 1050                                                      
CONECT 1060 1051                                                      
CONECT 1061 1052                                                      
CONECT 1062 1053                                                      
CONECT 1063 1064 1070 1045                                            
CONECT 1064 1067 1065 1071 1063                                       
CONECT 1065 1066 1066 1064 1079                                       
CONECT 1066 1065 1065                                                 
CONECT 1067 1068 1072 1069 1064                                       
CONECT 1068 1073 1075 1074 1067                                       
CONECT 1069 1076 1067 1077 1078                                       
CONECT 1070 1063                                                      
CONECT 1071 1064                                                      
CONECT 1072 1067                                                      
CONECT 1073 1068                                                      
CONECT 1074 1068                                                      
CONECT 1075 1068                                                      
CONECT 1076 1069                                                      
CONECT 1077 1069                                                      
CONECT 1078 1069                                                      
CONECT 1079 1065 1080 1087                                            
CONECT 1080 1081 1088 1079 1083                                       
CONECT 1081 1098 1082 1082 1080                                       
CONECT 1082 1081 1081                                                 
CONECT 1083 1080 1090 1089 1084                                       
CONECT 1084 1083 1091 1086 1085                                       
CONECT 1085 1084 1094 1092 1093                                       
CONECT 1086 1095 1084 1097 1096                                       
CONECT 1087 1079                                                      
CONECT 1088 1080                                                      
CONECT 1089 1083                                                      
CONECT 1090 1083                                                      
CONECT 1091 1084                                                      
CONECT 1092 1085                                                      
CONECT 1093 1085                                                      
CONECT 1094 1085                                                      
CONECT 1095 1086                                                      
CONECT 1096 1086                                                      
CONECT 1097 1086                                                      
CONECT 1098 1099 1104 1081                                            
CONECT 1099 1102 1100 1105 1098                                       
CONECT 1100 1109 1099 1101 1101                                       
CONECT 1101 1100 1100                                                 
CONECT 1102 1106 1103 1107 1099                                       
CONECT 1103 1108 1102                                                 
CONECT 1104 1098                                                      
CONECT 1105 1099                                                      
CONECT 1106 1102                                                      
CONECT 1107 1102                                                      
CONECT 1108 1103                                                      
CONECT 1109 1118 1110 1100                                            
CONECT 1110 1113 1111 1109 1119                                       
CONECT 1111 1124 1110 1112 1112                                       
CONECT 1112 1111 1111                                                 
CONECT 1113 1120 1121 1114 1110                                       
CONECT 1114 1123 1113 1122 1115                                       
CONECT 1115 1114 1117 1117 1116                                       
CONECT 1116 1115                                                      
CONECT 1117 1115 1115                                                 
CONECT 1118 1109                                                      
CONECT 1119 1110                                                      
CONECT 1120 1113                                                      
CONECT 1121 1113                                                      
CONECT 1122 1114                                                      
CONECT 1123 1114                                                      
CONECT 1124 1130 1125 1111                                            
CONECT 1125 1128 1131 1124 1126                                       
CONECT 1126 1125 1127 1127 1138                                       
CONECT 1127 1126 1126                                                 
CONECT 1128 1133 1129 1132 1125                                       
CONECT 1129 1135 1134 1134 1128                                       
CONECT 1130 1124                                                      
CONECT 1131 1125                                                      
CONECT 1132 1128                                                      
CONECT 1133 1128                                                      
CONECT 1134 1129 1129                                                 
CONECT 1135 1137 1136 1129                                            
CONECT 1136 1135                                                      
CONECT 1137 1135                                                      
CONECT 1138 1126 1149 1139                                            
CONECT 1139 1138 1150 1142 1140                                       
CONECT 1140 1139 1141 1141 1158                                       
CONECT 1141 1140 1140                                                 
CONECT 1142 1139 1151 1152 1143                                       
CONECT 1143 1142 1144 1144 1145                                       
CONECT 1144 1153 1143 1143 1146                                       
CONECT 1145 1143 1154 1147 1147                                       
CONECT 1146 1144 1155 1148 1148                                       
CONECT 1147 1145 1145 1148 1156                                       
CONECT 1148 1146 1146 1147 1157                                       
CONECT 1149 1138                                                      
CONECT 1150 1139                                                      
CONECT 1151 1142                                                      
CONECT 1152 1142                                                      
CONECT 1153 1144                                                      
CONECT 1154 1145                                                      
CONECT 1155 1146                                                      
CONECT 1156 1147                                                      
CONECT 1157 1148                                                      
CONECT 1158 1140 1165 1159                                            
CONECT 1159 1158 1160 1162 1166                                       
CONECT 1160 1174 1159 1161 1161                                       
CONECT 1161 1160 1160                                                 
CONECT 1162 1167 1159 1164 1163                                       
CONECT 1163 1162 1170 1168 1169                                       
CONECT 1164 1172 1162 1171 1173                                       
CONECT 1165 1158                                                      
CONECT 1166 1159                                                      
CONECT 1167 1162                                                      
CONECT 1168 1163                                                      
CONECT 1169 1163                                                      
CONECT 1170 1163                                                      
CONECT 1171 1164                                                      
CONECT 1172 1164                                                      
CONECT 1173 1164                                                      
CONECT 1174 1183 1175 1160                                            
CONECT 1175 1178 1176 1174 1184                                       
CONECT 1176 1196 1175 1177 1177                                       
CONECT 1177 1176 1176                                                 
CONECT 1178 1185 1186 1179 1175                                       
CONECT 1179 1180 1178 1188 1187                                       
CONECT 1180 1190 1181 1189 1179                                       
CONECT 1181 1191 1192 1180 1182                                       
CONECT 1182 1181 1194 1195 1193                                       
CONECT 1183 1174                                                      
CONECT 1184 1175                                                      
CONECT 1185 1178                                                      
CONECT 1186 1178                                                      
CONECT 1187 1179                                                      
CONECT 1188 1179                                                      
CONECT 1189 1180                                                      
CONECT 1190 1180                                                      
CONECT 1191 1181                                                      
CONECT 1192 1181                                                      
CONECT 1193 1182                                                      
CONECT 1194 1182                                                      
CONECT 1195 1182                                                      
CONECT 1196 1202 1197 1176                                            
CONECT 1197 1200 1203 1196 1198                                       
CONECT 1198 1197 1199 1199 1207                                       
CONECT 1199 1198 1198                                                 
CONECT 1200 1205 1204 1201 1197                                       
CONECT 1201 1200 1206                                                 
CONECT 1202 1196                                                      
CONECT 1203 1197                                                      
CONECT 1204 1200                                                      
CONECT 1205 1200                                                      
CONECT 1206 1201                                                      
CONECT 1207 1198 1216 1208                                            
CONECT 1208 1207 1211 1217 1209                                       
CONECT 1209 1208 1222 1210 1210                                       
CONECT 1210 1209 1209                                                 
CONECT 1211 1212 1219 1218 1208                                       
CONECT 1212 1213 1220 1221 1211                                       
CONECT 1213 1215 1215 1212 1214                                       
CONECT 1214 1213                                                      
CONECT 1215 1213 1213                                                 
CONECT 1216 1207                                                      
CONECT 1217 1208                                                      
CONECT 1218 1211                                                      
CONECT 1219 1211                                                      
CONECT 1220 1212                                                      
CONECT 1221 1212                                                      
CONECT 1222 1236 1209 1223                                            
CONECT 1223 1222 1226 1237 1224                                       
CONECT 1224 1223 1225 1225                                            
CONECT 1225 1224 1224                                                 
CONECT 1226 1238 1239 1223 1227                                       
CONECT 1227 1226 1228 1228 1229                                       
CONECT 1228 1227 1227 1240 1230                                       
CONECT 1229 1227 1232 1232 1231                                       
CONECT 1230 1228 1231 1241                                            
CONECT 1231 1229 1230 1233 1233                                       
CONECT 1232 1242 1229 1229 1234                                       
CONECT 1233 1231 1231 1235 1243                                       
CONECT 1234 1232 1244 1235 1235                                       
CONECT 1235 1234 1234 1233 1245                                       
CONECT 1236 1222                                                      
CONECT 1237 1223                                                      
CONECT 1238 1226                                                      
CONECT 1239 1226                                                      
CONECT 1240 1228                                                      
CONECT 1241 1230                                                      
CONECT 1242 1232                                                      
CONECT 1243 1233                                                      
CONECT 1244 1234                                                      
CONECT 1245 1235                                                      
CONECT 1246 1255 1247                                                 
CONECT 1247 1250 1246 1256 1248                                       
CONECT 1248 1247 1268 1249 1249                                       
CONECT 1249 1248 1248                                                 
CONECT 1250 1251 1257 1258 1247                                       
CONECT 1251 1252 1259 1260 1250                                       
CONECT 1252 1261 1253 1262 1251                                       
CONECT 1253 1254 1264 1252 1263                                       
CONECT 1254 1265 1266 1267 1253                                       
CONECT 1255 1246                                                      
CONECT 1256 1247                                                      
CONECT 1257 1250                                                      
CONECT 1258 1250                                                      
CONECT 1259 1251                                                      
CONECT 1260 1251                                                      
CONECT 1261 1252                                                      
CONECT 1262 1252                                                      
CONECT 1263 1253                                                      
CONECT 1264 1253                                                      
CONECT 1265 1254                                                      
CONECT 1266 1254                                                      
CONECT 1267 1254                                                      
CONECT 1268 1280 1248 1269                                            
CONECT 1269 1268 1272 1281 1270                                       
CONECT 1270 1269 1289 1271 1271                                       
CONECT 1271 1270 1270                                                 
CONECT 1272 1273 1282 1269 1283                                       
CONECT 1273 1274 1274 1275 1272                                       
CONECT 1274 1276 1284 1273 1273                                       
CONECT 1275 1277 1277 1273 1285                                       
CONECT 1276 1286 1278 1278 1274                                       
CONECT 1277 1278 1287 1275 1275                                       
CONECT 1278 1279 1276 1276 1277                                       
CONECT 1279 1288 1278                                                 
CONECT 1280 1268                                                      
CONECT 1281 1269                                                      
CONECT 1282 1272                                                      
CONECT 1283 1272                                                      
CONECT 1284 1274                                                      
CONECT 1285 1275                                                      
CONECT 1286 1276                                                      
CONECT 1287 1277                                                      
CONECT 1288 1279                                                      
CONECT 1289 1298 1270 1290                                            
CONECT 1290 1289 1293 1299 1291                                       
CONECT 1291 1290 1304 1292 1292                                       
CONECT 1292 1291 1291                                                 
CONECT 1293 1300 1294 1290 1301                                       
CONECT 1294 1302 1303 1293 1295                                       
CONECT 1295 1294 1297 1297 1296                                       
CONECT 1296 1295                                                      
CONECT 1297 1295 1295                                                 
CONECT 1298 1289                                                      
CONECT 1299 1290                                                      
CONECT 1300 1293                                                      
CONECT 1301 1293                                                      
CONECT 1302 1294                                                      
CONECT 1303 1294                                                      
CONECT 1304 1312 1291 1305                                            
CONECT 1305 1304 1308 1306 1313                                       
CONECT 1306 1307 1307 1305 1323                                       
CONECT 1307 1306 1306                                                 
CONECT 1308 1309 1314 1305 1315                                       
CONECT 1309 1310 1316 1311 1308                                       
CONECT 1310 1318 1319 1317 1309                                       
CONECT 1311 1321 1309 1322 1320                                       
CONECT 1312 1304                                                      
CONECT 1313 1305                                                      
CONECT 1314 1308                                                      
CONECT 1315 1308                                                      
CONECT 1316 1309                                                      
CONECT 1317 1310                                                      
CONECT 1318 1310                                                      
CONECT 1319 1310                                                      
CONECT 1320 1311                                                      
CONECT 1321 1311                                                      
CONECT 1322 1311                                                      
CONECT 1323 1306 1324 1331                                            
CONECT 1324 1332 1323 1327 1325                                       
CONECT 1325 1324 1335 1326 1326                                       
CONECT 1326 1325 1325                                                 
CONECT 1327 1333 1324 1328 1334                                       
CONECT 1328 1330 1330 1327 1329                                       
CONECT 1329 1328                                                      
CONECT 1330 1328 1328                                                 
CONECT 1331 1323                                                      
CONECT 1332 1324                                                      
CONECT 1333 1327                                                      
CONECT 1334 1327                                                      
CONECT 1335 1346 1325 1336                                            
CONECT 1336 1335 1339 1347 1337                                       
CONECT 1337 1336 1338 1338 1355                                       
CONECT 1338 1337 1337                                                 
CONECT 1339 1349 1348 1336 1340                                       
CONECT 1340 1339 1342 1342 1341                                       
CONECT 1341 1340 1350 1343 1343                                       
CONECT 1342 1351 1340 1340 1344                                       
CONECT 1343 1341 1341 1345 1352                                       
CONECT 1344 1342 1353 1345 1345                                       
CONECT 1345 1344 1344 1343 1354                                       
CONECT 1346 1335                                                      
CONECT 1347 1336                                                      
CONECT 1348 1339                                                      
CONECT 1349 1339                                                      
CONECT 1350 1341                                                      
CONECT 1351 1342                                                      
CONECT 1352 1343                                                      
CONECT 1353 1344                                                      
CONECT 1354 1345                                                      
CONECT 1355 1337 1361 1356                                            
CONECT 1356 1355 1357 1362 1359                                       
CONECT 1357 1366 1358 1358 1356                                       
CONECT 1358 1357 1357                                                 
CONECT 1359 1356 1360 1364 1363                                       
CONECT 1360 1365 1359                                                 
CONECT 1361 1355                                                      
CONECT 1362 1356                                                      
CONECT 1363 1359                                                      
CONECT 1364 1359                                                      
CONECT 1365 1360                                                      
CONECT 1366 1367 1372 1357                                            
CONECT 1367 1370 1373 1368 1366                                       
CONECT 1368 1369 1369 1367 1383                                       
CONECT 1369 1368 1368                                                 
CONECT 1370 1371 1374 1375 1367                                       
CONECT 1371 1376 1377 1370                                            
CONECT 1372 1366                                                      
CONECT 1373 1367                                                      
CONECT 1374 1370                                                      
CONECT 1375 1370                                                      
CONECT 1376 1380 1378 1371                                            
CONECT 1377 1379 1379 1371 1381                                       
CONECT 1378 1382 1376 1379 1379                                       
CONECT 1379 1378 1378 1377 1377                                       
CONECT 1380 1376                                                      
CONECT 1381 1377                                                      
CONECT 1382 1378                                                      
CONECT 1383 1368 1394 1384                                            
CONECT 1384 1383 1387 1395 1385                                       
CONECT 1385 1384 1386 1386 1403                                       
CONECT 1386 1385 1385                                                 
CONECT 1387 1388 1396 1397 1384                                       
CONECT 1388 1389 1389 1390 1387                                       
CONECT 1389 1391 1398 1388 1388                                       
CONECT 1390 1392 1392 1388 1399                                       
CONECT 1391 1400 1393 1393 1389                                       
CONECT 1392 1393 1401 1390 1390                                       
CONECT 1393 1402 1391 1391 1392                                       
CONECT 1394 1383                                                      
CONECT 1395 1384                                                      
CONECT 1396 1387                                                      
CONECT 1397 1387                                                      
CONECT 1398 1389                                                      
CONECT 1399 1390                                                      
CONECT 1400 1391                                                      
CONECT 1401 1392                                                      
CONECT 1402 1393                                                      
CONECT 1403 1385 1414 1404                                            
CONECT 1404 1403 1415 1407 1405                                       
CONECT 1405 1404 1427 1406 1406                                       
CONECT 1406 1405 1405                                                 
CONECT 1407 1404 1408 1416 1417                                       
CONECT 1408 1419 1418 1407 1409                                       
CONECT 1409 1408 1410 1420 1421                                       
CONECT 1410 1422 1411 1409                                            
CONECT 1411 1413 1413 1410 1412                                       
CONECT 1412 1411 1424 1423                                            
CONECT 1413 1425 1426 1411 1411                                       
CONECT 1414 1403                                                      
CONECT 1415 1404                                                      
CONECT 1416 1407                                                      
CONECT 1417 1407                                                      
CONECT 1418 1408                                                      
CONECT 1419 1408                                                      
CONECT 1420 1409                                                      
CONECT 1421 1409                                                      
CONECT 1422 1410                                                      
CONECT 1423 1412                                                      
CONECT 1424 1412                                                      
CONECT 1425 1413                                                      
CONECT 1426 1413                                                      
CONECT 1427 1435 1428 1405                                            
CONECT 1428 1429 1427 1431 1436                                       
CONECT 1429 1446 1430 1430 1428                                       
CONECT 1430 1429 1429                                                 
CONECT 1431 1437 1428 1438 1432                                       
CONECT 1432 1431 1439 1433 1434                                       
CONECT 1433 1442 1432 1440 1441                                       
CONECT 1434 1432 1443 1445 1444                                       
CONECT 1435 1427                                                      
CONECT 1436 1428                                                      
CONECT 1437 1431                                                      
CONECT 1438 1431                                                      
CONECT 1439 1432                                                      
CONECT 1440 1433                                                      
CONECT 1441 1433                                                      
CONECT 1442 1433                                                      
CONECT 1443 1434                                                      
CONECT 1444 1434                                                      
CONECT 1445 1434                                                      
CONECT 1446 1447 1457 1429                                            
CONECT 1447 1448 1458 1450 1446                                       
CONECT 1448 1466 1449 1449 1447                                       
CONECT 1449 1448 1448                                                 
CONECT 1450 1447 1460 1451 1459                                       
CONECT 1451 1450 1453 1453 1452                                       
CONECT 1452 1451 1461 1454 1454                                       
CONECT 1453 1462 1451 1451 1455                                       
CONECT 1454 1452 1452 1456 1463                                       
CONECT 1455 1453 1464 1456 1456                                       
CONECT 1456 1455 1455 1465 1454                                       
CONECT 1457 1446                                                      
CONECT 1458 1447                                                      
CONECT 1459 1450                                                      
CONECT 1460 1450                                                      
CONECT 1461 1452                                                      
CONECT 1462 1453                                                      
CONECT 1463 1454                                                      
CONECT 1464 1455                                                      
CONECT 1465 1456                                                      
CONECT 1466 1467 1474 1448                                            
CONECT 1467 1470 1475 1468 1466                                       
CONECT 1468 1467 1469 1469 1478                                       
CONECT 1469 1468 1468                                                 
CONECT 1470 1471 1477 1476 1467                                       
CONECT 1471 1473 1473 1472 1470                                       
CONECT 1472 1471                                                      
CONECT 1473 1471 1471                                                 
CONECT 1474 1466                                                      
CONECT 1475 1467                                                      
CONECT 1476 1470                                                      
CONECT 1477 1470                                                      
CONECT 1478 1468 1487 1479                                            
CONECT 1479 1488 1478 1480 1482                                       
CONECT 1480 1479 1481 1481 1493                                       
CONECT 1481 1480 1480                                                 
CONECT 1482 1479 1490 1489 1483                                       
CONECT 1483 1482 1491 1492 1484                                       
CONECT 1484 1483 1485 1485 1486                                       
CONECT 1485 1484 1484                                                 
CONECT 1486 1484                                                      
CONECT 1487 1478                                                      
CONECT 1488 1479                                                      
CONECT 1489 1482                                                      
CONECT 1490 1482                                                      
CONECT 1491 1483                                                      
CONECT 1492 1483                                                      
CONECT 1493 1480 1499 1494                                            
CONECT 1494 1493 1495 1500 1497                                       
CONECT 1495 1507 1494 1496 1496                                       
CONECT 1496 1495 1495                                                 
CONECT 1497 1494 1502 1498 1501                                       
CONECT 1498 1497 1503 1503 1504                                       
CONECT 1499 1493                                                      
CONECT 1500 1494                                                      
CONECT 1501 1497                                                      
CONECT 1502 1497                                                      
CONECT 1503 1498 1498                                                 
CONECT 1504 1498 1505 1506                                            
CONECT 1505 1504                                                      
CONECT 1506 1504                                                      
CONECT 1507 1508 1513 1495                                            
CONECT 1508 1509 1511 1507 1514                                       
CONECT 1509 1510 1510 1521 1508                                       
CONECT 1510 1509 1509                                                 
CONECT 1511 1515 1516 1508 1512                                       
CONECT 1512 1511 1517 1517 1518                                       
CONECT 1513 1507                                                      
CONECT 1514 1508                                                      
CONECT 1515 1511                                                      
CONECT 1516 1511                                                      
CONECT 1517 1512 1512                                                 
CONECT 1518 1512 1519 1520                                            
CONECT 1519 1518                                                      
CONECT 1520 1518                                                      
CONECT 1521 1522 1509 1529                                            
CONECT 1522 1523 1525 1530 1521                                       
CONECT 1523 1524 1524 1533 1522                                       
CONECT 1524 1523 1523                                                 
CONECT 1525 1532 1531 1526 1522                                       
CONECT 1526 1525 1527 1527 1528                                       
CONECT 1527 1526 1526                                                 
CONECT 1528 1526                                                      
CONECT 1529 1521                                                      
CONECT 1530 1522                                                      
CONECT 1531 1525                                                      
CONECT 1532 1525                                                      
CONECT 1533 1534 1523 1538                                            
CONECT 1534 1535 1539 1537 1533                                       
CONECT 1535 1543 1536 1536 1534                                       
CONECT 1536 1535 1535                                                 
CONECT 1537 1534 1542 1541 1540                                       
CONECT 1538 1533                                                      
CONECT 1539 1534                                                      
CONECT 1540 1537                                                      
CONECT 1541 1537                                                      
CONECT 1542 1537                                                      
CONECT 1543 1544 1548 1535                                            
CONECT 1544 1547 1545 1549 1543                                       
CONECT 1545 1553 1544 1546 1546                                       
CONECT 1546 1545 1545                                                 
CONECT 1547 1552 1550 1544 1551                                       
CONECT 1548 1543                                                      
CONECT 1549 1544                                                      
CONECT 1550 1547                                                      
CONECT 1551 1547                                                      
CONECT 1552 1547                                                      
CONECT 1553 1554 1561 1545                                            
CONECT 1554 1555 1557 1553 1562                                       
CONECT 1555 1556 1556 1572 1554                                       
CONECT 1556 1555 1555                                                 
CONECT 1557 1559 1563 1554 1558                                       
CONECT 1558 1557 1560 1565 1564                                       
CONECT 1559 1567 1566 1568 1557                                       
CONECT 1560 1571 1569 1558 1570                                       
CONECT 1561 1553                                                      
CONECT 1562 1554                                                      
CONECT 1563 1557                                                      
CONECT 1564 1558                                                      
CONECT 1565 1558                                                      
CONECT 1566 1559                                                      
CONECT 1567 1559                                                      
CONECT 1568 1559                                                      
CONECT 1569 1560                                                      
CONECT 1570 1560                                                      
CONECT 1571 1560                                                      
CONECT 1572 1573 1555 1580                                            
CONECT 1573 1574 1581 1576 1572                                       
CONECT 1574 1591 1575 1575 1573                                       
CONECT 1575 1574 1574                                                 
CONECT 1576 1583 1573 1582 1577                                       
CONECT 1577 1576 1584 1579 1578                                       
CONECT 1578 1577 1587 1586 1585                                       
CONECT 1579 1588 1577 1589 1590                                       
CONECT 1580 1572                                                      
CONECT 1581 1573                                                      
CONECT 1582 1576                                                      
CONECT 1583 1576                                                      
CONECT 1584 1577                                                      
CONECT 1585 1578                                                      
CONECT 1586 1578                                                      
CONECT 1587 1578                                                      
CONECT 1588 1579                                                      
CONECT 1589 1579                                                      
CONECT 1590 1579                                                      
CONECT 1591 1592 1599 1574                                            
CONECT 1592 1595 1593 1600 1591                                       
CONECT 1593 1594 1594 1610 1592                                       
CONECT 1594 1593 1593                                                 
CONECT 1595 1597 1601 1596 1592                                       
CONECT 1596 1598 1595 1602 1603                                       
CONECT 1597 1604 1605 1606 1595                                       
CONECT 1598 1607 1609 1608 1596                                       
CONECT 1599 1591                                                      
CONECT 1600 1592                                                      
CONECT 1601 1595                                                      
CONECT 1602 1596                                                      
CONECT 1603 1596                                                      
CONECT 1604 1597                                                      
CONECT 1605 1597                                                      
CONECT 1606 1597                                                      
CONECT 1607 1598                                                      
CONECT 1608 1598                                                      
CONECT 1609 1598                                                      
CONECT 1610 1611 1593 1618                                            
CONECT 1611 1612 1619 1610 1614                                       
CONECT 1612 1629 1613 1613 1611                                       
CONECT 1613 1612 1612                                                 
CONECT 1614 1611 1615 1621 1620                                       
CONECT 1615 1622 1616 1614 1617                                       
CONECT 1616 1625 1624 1615 1623                                       
CONECT 1617 1615 1627 1626 1628                                       
CONECT 1618 1610                                                      
CONECT 1619 1611                                                      
CONECT 1620 1614                                                      
CONECT 1621 1614                                                      
CONECT 1622 1615                                                      
CONECT 1623 1616                                                      
CONECT 1624 1616                                                      
CONECT 1625 1616                                                      
CONECT 1626 1617                                                      
CONECT 1627 1617                                                      
CONECT 1628 1617                                                      
CONECT 1629 1630 1637 1612                                            
CONECT 1630 1633 1631 1638 1629                                       
CONECT 1631 1632 1632 1648 1630                                       
CONECT 1632 1631 1631                                                 
CONECT 1633 1634 1640 1639 1630                                       
CONECT 1634 1641 1636 1635 1633                                       
CONECT 1635 1643 1634 1644 1642                                       
CONECT 1636 1646 1645 1634 1647                                       
CONECT 1637 1629                                                      
CONECT 1638 1630                                                      
CONECT 1639 1633                                                      
CONECT 1640 1633                                                      
CONECT 1641 1634                                                      
CONECT 1642 1635                                                      
CONECT 1643 1635                                                      
CONECT 1644 1635                                                      
CONECT 1645 1636                                                      
CONECT 1646 1636                                                      
CONECT 1647 1636                                                      
CONECT 1648 1649 1631 1657                                            
CONECT 1649 1652 1658 1648 1650                                       
CONECT 1650 1649 1663 1651 1651                                       
CONECT 1651 1650 1650                                                 
CONECT 1652 1660 1659 1653 1649                                       
CONECT 1653 1654 1652 1661 1662                                       
CONECT 1654 1656 1656 1655 1653                                       
CONECT 1655 1654                                                      
CONECT 1656 1654 1654                                                 
CONECT 1657 1648                                                      
CONECT 1658 1649                                                      
CONECT 1659 1652                                                      
CONECT 1660 1652                                                      
CONECT 1661 1653                                                      
CONECT 1662 1653                                                      
CONECT 1663 1669 1650 1664                                            
CONECT 1664 1663 1667 1665 1670                                       
CONECT 1665 1666 1666 1664 1677                                       
CONECT 1666 1665 1665                                                 
CONECT 1667 1668 1671 1672 1664                                       
CONECT 1668 1673 1674 1669 1667                                       
CONECT 1669 1675 1676 1668 1663                                       
CONECT 1670 1664                                                      
CONECT 1671 1667                                                      
CONECT 1672 1667                                                      
CONECT 1673 1668                                                      
CONECT 1674 1668                                                      
CONECT 1675 1669                                                      
CONECT 1676 1669                                                      
CONECT 1677 1665 1678 1685                                            
CONECT 1678 1686 1677 1679 1681                                       
CONECT 1679 1696 1678 1680 1680                                       
CONECT 1680 1679 1679                                                 
CONECT 1681 1678 1682 1683 1687                                       
CONECT 1682 1688 1689 1681 1684                                       
CONECT 1683 1692 1681 1691 1690                                       
CONECT 1684 1682 1694 1693 1695                                       
CONECT 1685 1677                                                      
CONECT 1686 1678                                                      
CONECT 1687 1681                                                      
CONECT 1688 1682                                                      
CONECT 1689 1682                                                      
CONECT 1690 1683                                                      
CONECT 1691 1683                                                      
CONECT 1692 1683                                                      
CONECT 1693 1684                                                      
CONECT 1694 1684                                                      
CONECT 1695 1684                                                      
CONECT 1696 1705 1697 1679                                            
CONECT 1697 1700 1696 1706 1698                                       
CONECT 1698 1697 1699 1699 1711                                       
CONECT 1699 1698 1698                                                 
CONECT 1700 1707 1708 1701 1697                                       
CONECT 1701 1709 1700 1702 1710                                       
CONECT 1702 1703 1703 1701 1704                                       
CONECT 1703 1702 1702                                                 
CONECT 1704 1702                                                      
CONECT 1705 1696                                                      
CONECT 1706 1697                                                      
CONECT 1707 1700                                                      
CONECT 1708 1700                                                      
CONECT 1709 1701                                                      
CONECT 1710 1701                                                      
CONECT 1711 1698 1720 1712                                            
CONECT 1712 1711 1721 1713 1715                                       
CONECT 1713 1733 1712 1714 1714                                       
CONECT 1714 1713 1713                                                 
CONECT 1715 1712 1723 1716 1722                                       
CONECT 1716 1724 1715 1725 1717                                       
CONECT 1717 1716 1727 1718 1726                                       
CONECT 1718 1728 1717 1729 1719                                       
CONECT 1719 1718 1730 1732 1731                                       
CONECT 1720 1711                                                      
CONECT 1721 1712                                                      
CONECT 1722 1715                                                      
CONECT 1723 1715                                                      
CONECT 1724 1716                                                      
CONECT 1725 1716                                                      
CONECT 1726 1717                                                      
CONECT 1727 1717                                                      
CONECT 1728 1718                                                      
CONECT 1729 1718                                                      
CONECT 1730 1719                                                      
CONECT 1731 1719                                                      
CONECT 1732 1719                                                      
CONECT 1733 1742 1734 1713                                            
CONECT 1734 1737 1735 1733 1743                                       
CONECT 1735 1755 1736 1736 1734                                       
CONECT 1736 1735 1735                                                 
CONECT 1737 1744 1745 1738 1734                                       
CONECT 1738 1739 1737 1747 1746                                       
CONECT 1739 1748 1749 1740 1738                                       
CONECT 1740 1741 1739 1751 1750                                       
CONECT 1741 1752 1754 1753 1740                                       
CONECT 1742 1733                                                      
CONECT 1743 1734                                                      
CONECT 1744 1737                                                      
CONECT 1745 1737                                                      
CONECT 1746 1738                                                      
CONECT 1747 1738                                                      
CONECT 1748 1739                                                      
CONECT 1749 1739                                                      
CONECT 1750 1740                                                      
CONECT 1751 1740                                                      
CONECT 1752 1741                                                      
CONECT 1753 1741                                                      
CONECT 1754 1741                                                      
CONECT 1755 1756 1760 1735                                            
CONECT 1756 1759 1761 1757 1755                                       
CONECT 1757 1756 1758 1758 1765                                       
CONECT 1758 1757 1757                                                 
CONECT 1759 1764 1763 1762 1756                                       
CONECT 1760 1755                                                      
CONECT 1761 1756                                                      
CONECT 1762 1759                                                      
CONECT 1763 1759                                                      
CONECT 1764 1759                                                      
CONECT 1765 1757 1773 1766                                            
CONECT 1766 1774 1765 1769 1767                                       
CONECT 1767 1766 1784 1768 1768                                       
CONECT 1768 1767 1767                                                 
CONECT 1769 1770 1766 1775 1771                                       
CONECT 1770 1776 1777 1772 1769                                       
CONECT 1771 1769 1780 1778 1779                                       
CONECT 1772 1782 1770 1781 1783                                       
CONECT 1773 1765                                                      
CONECT 1774 1766                                                      
CONECT 1775 1769                                                      
CONECT 1776 1770                                                      
CONECT 1777 1770                                                      
CONECT 1778 1771                                                      
CONECT 1779 1771                                                      
CONECT 1780 1771                                                      
CONECT 1781 1772                                                      
CONECT 1782 1772                                                      
CONECT 1783 1772                                                      
CONECT 1784 1790 1767 1785                                            
CONECT 1785 1784 1791 1788 1786                                       
CONECT 1786 1785 1787 1787 1798                                       
CONECT 1787 1786 1786                                                 
CONECT 1788 1789 1785 1793 1792                                       
CONECT 1789 1795 1790 1794 1788                                       
CONECT 1790 1797 1796 1789 1784                                       
CONECT 1791 1785                                                      
CONECT 1792 1788                                                      
CONECT 1793 1788                                                      
CONECT 1794 1789                                                      
CONECT 1795 1789                                                      
CONECT 1796 1790                                                      
CONECT 1797 1790                                                      
CONECT 1798 1786 1805 1799                                            
CONECT 1799 1798 1802 1806 1800                                       
CONECT 1800 1799 1815 1801 1801                                       
CONECT 1801 1800 1800                                                 
CONECT 1802 1807 1799 1808 1803                                       
CONECT 1803 1802 1804 1809 1810                                       
CONECT 1804 1811 1811 1803 1812                                       
CONECT 1805 1798                                                      
CONECT 1806 1799                                                      
CONECT 1807 1802                                                      
CONECT 1808 1802                                                      
CONECT 1809 1803                                                      
CONECT 1810 1803                                                      
CONECT 1811 1804 1804                                                 
CONECT 1812 1804 1813 1814                                            
CONECT 1813 1812                                                      
CONECT 1814 1812                                                      
CONECT 1815 1826 1800 1816                                            
CONECT 1816 1819 1815 1817 1827                                       
CONECT 1817 1839 1816 1818 1818                                       
CONECT 1818 1817 1817                                                 
CONECT 1819 1828 1820 1829 1816                                       
CONECT 1820 1821 1831 1819 1830                                       
CONECT 1821 1832 1822 1833 1820                                       
CONECT 1822 1823 1821 1834                                            
CONECT 1823 1824 1824 1825 1822                                       
CONECT 1824 1836 1835 1823 1823                                       
CONECT 1825 1838 1823 1837                                            
CONECT 1826 1815                                                      
CONECT 1827 1816                                                      
CONECT 1828 1819                                                      
CONECT 1829 1819                                                      
CONECT 1830 1820                                                      
CONECT 1831 1820                                                      
CONECT 1832 1821                                                      
CONECT 1833 1821                                                      
CONECT 1834 1822                                                      
CONECT 1835 1824                                                      
CONECT 1836 1824                                                      
CONECT 1837 1825                                                      
CONECT 1838 1825                                                      
CONECT 1839 1850 1840 1817                                            
CONECT 1840 1843 1839 1851 1841                                       
CONECT 1841 1840 1842 1842                                            
CONECT 1842 1841 1841                                                 
CONECT 1843 1844 1852 1853 1840                                       
CONECT 1844 1845 1845 1846 1843                                       
CONECT 1845 1847 1854 1844 1844                                       
CONECT 1846 1848 1848 1844 1855                                       
CONECT 1847 1856 1849 1849 1845                                       
CONECT 1848 1849 1857 1846 1846                                       
CONECT 1849 1858 1847 1847 1848                                       
CONECT 1850 1839                                                      
CONECT 1851 1840                                                      
CONECT 1852 1843                                                      
CONECT 1853 1843                                                      
CONECT 1854 1845                                                      
CONECT 1855 1846                                                      
CONECT 1856 1847                                                      
CONECT 1857 1848                                                      
CONECT 1858 1849                                                      
CONECT 1859 1868 1860                                                 
CONECT 1860 1861 1863 1859 1869                                       
CONECT 1861 1881 1862 1862 1860                                       
CONECT 1862 1861 1861                                                 
CONECT 1863 1870 1871 1860 1864                                       
CONECT 1864 1863 1873 1865 1872                                       
CONECT 1865 1874 1875 1864 1866                                       
CONECT 1866 1865 1877 1876 1867                                       
CONECT 1867 1866 1880 1878 1879                                       
CONECT 1868 1859                                                      
CONECT 1869 1860                                                      
CONECT 1870 1863                                                      
CONECT 1871 1863                                                      
CONECT 1872 1864                                                      
CONECT 1873 1864                                                      
CONECT 1874 1865                                                      
CONECT 1875 1865                                                      
CONECT 1876 1866                                                      
CONECT 1877 1866                                                      
CONECT 1878 1867                                                      
CONECT 1879 1867                                                      
CONECT 1880 1867                                                      
CONECT 1881 1882 1889 1861                                            
CONECT 1882 1885 1890 1883 1881                                       
CONECT 1883 1882 1884 1884 1900                                       
CONECT 1884 1883 1883                                                 
CONECT 1885 1886 1891 1892 1882                                       
CONECT 1886 1888 1887 1893 1885                                       
CONECT 1887 1895 1894 1886 1896                                       
CONECT 1888 1898 1899 1897 1886                                       
CONECT 1889 1881                                                      
CONECT 1890 1882                                                      
CONECT 1891 1885                                                      
CONECT 1892 1885                                                      
CONECT 1893 1886                                                      
CONECT 1894 1887                                                      
CONECT 1895 1887                                                      
CONECT 1896 1887                                                      
CONECT 1897 1888                                                      
CONECT 1898 1888                                                      
CONECT 1899 1888                                                      
CONECT 1900 1883 1911 1901                                            
CONECT 1901 1912 1900 1904 1902                                       
CONECT 1902 1901 1903 1903 1924                                       
CONECT 1903 1902 1902                                                 
CONECT 1904 1905 1901 1913 1914                                       
CONECT 1905 1915 1916 1906 1904                                       
CONECT 1906 1907 1905 1917 1918                                       
CONECT 1907 1908 1919 1906                                            
CONECT 1908 1910 1910 1909 1907                                       
CONECT 1909 1921 1908 1920                                            
CONECT 1910 1923 1922 1908 1908                                       
CONECT 1911 1900                                                      
CONECT 1912 1901                                                      
CONECT 1913 1904                                                      
CONECT 1914 1904                                                      
CONECT 1915 1905                                                      
CONECT 1916 1905                                                      
CONECT 1917 1906                                                      
CONECT 1918 1906                                                      
CONECT 1919 1907                                                      
CONECT 1920 1909                                                      
CONECT 1921 1909                                                      
CONECT 1922 1910                                                      
CONECT 1923 1910                                                      
CONECT 1924 1902 1933 1925                                            
CONECT 1925 1924 1926 1934 1928                                       
CONECT 1926 1946 1927 1927 1925                                       
CONECT 1927 1926 1926                                                 
CONECT 1928 1925 1936 1935 1929                                       
CONECT 1929 1928 1937 1938 1930                                       
CONECT 1930 1929 1931 1940 1939                                       
CONECT 1931 1941 1942 1930 1932                                       
CONECT 1932 1931 1943 1944 1945                                       
CONECT 1933 1924                                                      
CONECT 1934 1925                                                      
CONECT 1935 1928                                                      
CONECT 1936 1928                                                      
CONECT 1937 1929                                                      
CONECT 1938 1929                                                      
CONECT 1939 1930                                                      
CONECT 1940 1930                                                      
CONECT 1941 1931                                                      
CONECT 1942 1931                                                      
CONECT 1943 1932                                                      
CONECT 1944 1932                                                      
CONECT 1945 1932                                                      
CONECT 1946 1947 1954 1926                                            
CONECT 1947 1950 1948 1955 1946                                       
CONECT 1948 1949 1949 1947                                            
CONECT 1949 1948 1948                                                 
CONECT 1950 1956 1952 1951 1947                                       
CONECT 1951 1958 1950 1957 1953                                       
CONECT 1952 1959 1960 1950 1961                                       
CONECT 1953 1951 1964 1963 1962                                       
CONECT 1954 1946                                                      
CONECT 1955 1947                                                      
CONECT 1956 1950                                                      
CONECT 1957 1951                                                      
CONECT 1958 1951                                                      
CONECT 1959 1952                                                      
CONECT 1960 1952                                                      
CONECT 1961 1952                                                      
CONECT 1962 1953                                                      
CONECT 1963 1953                                                      
CONECT 1964 1953                                                      
CONECT 1965 1971 1966                                                 
CONECT 1966 1965 1972 1967 1969                                       
CONECT 1967 1966 1968 1968 1979                                       
CONECT 1968 1967 1967                                                 
CONECT 1969 1966 1970 1973 1974                                       
CONECT 1970 1975 1975 1976 1969                                       
CONECT 1971 1965                                                      
CONECT 1972 1966                                                      
CONECT 1973 1969                                                      
CONECT 1974 1969                                                      
CONECT 1975 1970 1970                                                 
CONECT 1976 1970 1978 1977                                            
CONECT 1977 1976                                                      
CONECT 1978 1976                                                      
CONECT 1979 1967 1986 1980                                            
CONECT 1980 1981 1979 1983 1987                                       
CONECT 1981 1993 1982 1982 1980                                       
CONECT 1982 1981 1981                                                 
CONECT 1983 1988 1980 1985 1984                                       
CONECT 1984 1983 1992                                                 
CONECT 1985 1983 1990 1989 1991                                       
CONECT 1986 1979                                                      
CONECT 1987 1980                                                      
CONECT 1988 1983                                                      
CONECT 1989 1985                                                      
CONECT 1990 1985                                                      
CONECT 1991 1985                                                      
CONECT 1992 1984                                                      
CONECT 1993 1994 2002 1981                                            
CONECT 1994 2003 1997 1995 1993                                       
CONECT 1995 1994 2015 1996 1996                                       
CONECT 1996 1995 1995                                                 
CONECT 1997 1998 1994 2005 2004                                       
CONECT 1998 2006 2007 1999 1997                                       
CONECT 1999 2000 1998 2009 2008                                       
CONECT 2000 2010 2011 2001 1999                                       
CONECT 2001 2014 2012 2000 2013                                       
CONECT 2002 1993                                                      
CONECT 2003 1994                                                      
CONECT 2004 1997                                                      
CONECT 2005 1997                                                      
CONECT 2006 1998                                                      
CONECT 2007 1998                                                      
CONECT 2008 1999                                                      
CONECT 2009 1999                                                      
CONECT 2010 2000                                                      
CONECT 2011 2000                                                      
CONECT 2012 2001                                                      
CONECT 2013 2001                                                      
CONECT 2014 2001                                                      
CONECT 2015 2022 1995 2016                                            
CONECT 2016 2017 2015 2023 2019                                       
CONECT 2017 2029 2018 2018 2016                                       
CONECT 2018 2017 2017                                                 
CONECT 2019 2016 2024 2020 2021                                       
CONECT 2020 2019 2028                                                 
CONECT 2021 2019 2026 2025 2027                                       
CONECT 2022 2015                                                      
CONECT 2023 2016                                                      
CONECT 2024 2019                                                      
CONECT 2025 2021                                                      
CONECT 2026 2021                                                      
CONECT 2027 2021                                                      
CONECT 2028 2020                                                      
CONECT 2029 2030 2041 2017                                            
CONECT 2030 2031 2033 2042 2029                                       
CONECT 2031 2050 2032 2032 2030                                       
CONECT 2032 2031 2031                                                 
CONECT 2033 2043 2034 2044 2030                                       
CONECT 2034 2035 2035 2033 2036                                       
CONECT 2035 2045 2037 2034 2034                                       
CONECT 2036 2034 2038 2038 2046                                       
CONECT 2037 2047 2035 2039 2039                                       
CONECT 2038 2039 2036 2036 2048                                       
CONECT 2039 2037 2037 2040 2038                                       
CONECT 2040 2039 2049                                                 
CONECT 2041 2029                                                      
CONECT 2042 2030                                                      
CONECT 2043 2033                                                      
CONECT 2044 2033                                                      
CONECT 2045 2035                                                      
CONECT 2046 2036                                                      
CONECT 2047 2037                                                      
CONECT 2048 2038                                                      
CONECT 2049 2040                                                      
CONECT 2050 2051 2058 2031                                            
CONECT 2051 2052 2054 2059 2050                                       
CONECT 2052 2053 2053 2069 2051                                       
CONECT 2053 2052 2052                                                 
CONECT 2054 2060 2061 2051 2055                                       
CONECT 2055 2054 2056 2062 2057                                       
CONECT 2056 2065 2063 2055 2064                                       
CONECT 2057 2055 2068 2066 2067                                       
CONECT 2058 2050                                                      
CONECT 2059 2051                                                      
CONECT 2060 2054                                                      
CONECT 2061 2054                                                      
CONECT 2062 2055                                                      
CONECT 2063 2056                                                      
CONECT 2064 2056                                                      
CONECT 2065 2056                                                      
CONECT 2066 2057                                                      
CONECT 2067 2057                                                      
CONECT 2068 2057                                                      
CONECT 2069 2070 2052 2078                                            
CONECT 2070 2071 2079 2073 2069                                       
CONECT 2071 2084 2072 2072 2070                                       
CONECT 2072 2071 2071                                                 
CONECT 2073 2074 2070 2081 2080                                       
CONECT 2074 2082 2083 2075 2073                                       
CONECT 2075 2076 2076 2074 2077                                       
CONECT 2076 2075 2075                                                 
CONECT 2077 2075                                                      
CONECT 2078 2069                                                      
CONECT 2079 2070                                                      
CONECT 2080 2073                                                      
CONECT 2081 2073                                                      
CONECT 2082 2074                                                      
CONECT 2083 2074                                                      
CONECT 2084 2085 2098 2071                                            
CONECT 2085 2088 2086 2099 2084                                       
CONECT 2086 2087 2087 2108 2085                                       
CONECT 2087 2086 2086                                                 
CONECT 2088 2089 2101 2100 2085                                       
CONECT 2089 2090 2090 2091 2088                                       
CONECT 2090 2092 2102 2089 2089                                       
CONECT 2091 2093 2093 2089 2094                                       
CONECT 2092 2103 2093 2090                                            
CONECT 2093 2095 2092 2091 2091                                       
CONECT 2094 2091 2096 2096 2104                                       
CONECT 2095 2105 2093 2097 2097                                       
CONECT 2096 2097 2106 2094 2094                                       
CONECT 2097 2095 2095 2107 2096                                       
CONECT 2098 2084                                                      
CONECT 2099 2085                                                      
CONECT 2100 2088                                                      
CONECT 2101 2088                                                      
CONECT 2102 2090                                                      
CONECT 2103 2092                                                      
CONECT 2104 2094                                                      
CONECT 2105 2095                                                      
CONECT 2106 2096                                                      
CONECT 2107 2097                                                      
CONECT 2108 2109 2086 2114                                            
CONECT 2109 2110 2112 2108 2115                                       
CONECT 2110 2111 2111 2109                                            
CONECT 2111 2110 2110                                                 
CONECT 2112 2116 2109 2113 2117                                       
CONECT 2113 2118 2112 2119 2114                                       
CONECT 2114 2113 2108 2120 2121                                       
CONECT 2115 2109                                                      
CONECT 2116 2112                                                      
CONECT 2117 2112                                                      
CONECT 2118 2113                                                      
CONECT 2119 2113                                                      
CONECT 2120 2114                                                      
CONECT 2121 2114                                                      
CONECT 2122 2123 2130                                                 
CONECT 2123 2131 2124 2122 2126                                       
CONECT 2124 2134 2123 2125 2125                                       
CONECT 2125 2124 2124                                                 
CONECT 2126 2123 2127 2132 2133                                       
CONECT 2127 2128 2128 2126 2129                                       
CONECT 2128 2127 2127                                                 
CONECT 2129 2127                                                      
CONECT 2130 2122                                                      
CONECT 2131 2123                                                      
CONECT 2132 2126                                                      
CONECT 2133 2126                                                      
CONECT 2134 2143 2135 2124                                            
CONECT 2135 2138 2134 2144 2136                                       
CONECT 2136 2135 2137 2137 2149                                       
CONECT 2137 2136 2136                                                 
CONECT 2138 2139 2145 2146 2135                                       
CONECT 2139 2140 2148 2147 2138                                       
CONECT 2140 2142 2142 2141 2139                                       
CONECT 2141 2140                                                      
CONECT 2142 2140 2140                                                 
CONECT 2143 2134                                                      
CONECT 2144 2135                                                      
CONECT 2145 2138                                                      
CONECT 2146 2138                                                      
CONECT 2147 2139                                                      
CONECT 2148 2139                                                      
CONECT 2149 2136 2154 2150                                            
CONECT 2150 2149 2155 2153 2151                                       
CONECT 2151 2150 2159 2152 2152                                       
CONECT 2152 2151 2151                                                 
CONECT 2153 2156 2158 2150 2157                                       
CONECT 2154 2149                                                      
CONECT 2155 2150                                                      
CONECT 2156 2153                                                      
CONECT 2157 2153                                                      
CONECT 2158 2153                                                      
CONECT 2159 2166 2151 2160                                            
CONECT 2160 2159 2161 2167 2163                                       
CONECT 2161 2176 2160 2162 2162                                       
CONECT 2162 2161 2161                                                 
CONECT 2163 2160 2168 2164 2169                                       
CONECT 2164 2171 2163 2170 2165                                       
CONECT 2165 2164 2173 2172 2172                                       
CONECT 2166 2159                                                      
CONECT 2167 2160                                                      
CONECT 2168 2163                                                      
CONECT 2169 2163                                                      
CONECT 2170 2164                                                      
CONECT 2171 2164                                                      
CONECT 2172 2165 2165                                                 
CONECT 2173 2175 2174 2165                                            
CONECT 2174 2173                                                      
CONECT 2175 2173                                                      
CONECT 2176 2187 2177 2161                                            
CONECT 2177 2180 2176 2188 2178                                       
CONECT 2178 2177 2200 2179 2179                                       
CONECT 2179 2178 2178                                                 
CONECT 2180 2181 2189 2190 2177                                       
CONECT 2181 2182 2192 2191 2180                                       
CONECT 2182 2193 2183 2194 2181                                       
CONECT 2183 2184 2182 2195                                            
CONECT 2184 2185 2185 2186 2183                                       
CONECT 2185 2197 2196 2184 2184                                       
CONECT 2186 2199 2184 2198                                            
CONECT 2187 2176                                                      
CONECT 2188 2177                                                      
CONECT 2189 2180                                                      
CONECT 2190 2180                                                      
CONECT 2191 2181                                                      
CONECT 2192 2181                                                      
CONECT 2193 2182                                                      
CONECT 2194 2182                                                      
CONECT 2195 2183                                                      
CONECT 2196 2185                                                      
CONECT 2197 2185                                                      
CONECT 2198 2186                                                      
CONECT 2199 2186                                                      
CONECT 2200 2209 2178 2201                                            
CONECT 2201 2200 2210 2204 2202                                       
CONECT 2202 2201 2203 2203 2215                                       
CONECT 2203 2202 2202                                                 
CONECT 2204 2211 2201 2205 2212                                       
CONECT 2205 2214 2204 2206 2213                                       
CONECT 2206 2207 2207 2205 2208                                       
CONECT 2207 2206 2206                                                 
CONECT 2208 2206                                                      
CONECT 2209 2200                                                      
CONECT 2210 2201                                                      
CONECT 2211 2204                                                      
CONECT 2212 2204                                                      
CONECT 2213 2205                                                      
CONECT 2214 2205                                                      
CONECT 2215 2202 2219 2216                                            
CONECT 2216 2215 2221 2217 2220                                       
CONECT 2217 2222 2216 2218 2218                                       
CONECT 2218 2217 2217                                                 
CONECT 2219 2215                                                      
CONECT 2220 2216                                                      
CONECT 2221 2216                                                      
CONECT 2222 2233 2223 2217                                            
CONECT 2223 2226 2222 2224 2234                                       
CONECT 2224 2242 2223 2225 2225                                       
CONECT 2225 2224 2224                                                 
CONECT 2226 2236 2235 2227 2223                                       
CONECT 2227 2229 2229 2226 2228                                       
CONECT 2228 2227 2230 2230 2237                                       
CONECT 2229 2238 2231 2227 2227                                       
CONECT 2230 2232 2228 2228 2239                                       
CONECT 2231 2240 2229 2232 2232                                       
CONECT 2232 2231 2231 2241 2230                                       
CONECT 2233 2222                                                      
CONECT 2234 2223                                                      
CONECT 2235 2226                                                      
CONECT 2236 2226                                                      
CONECT 2237 2228                                                      
CONECT 2238 2229                                                      
CONECT 2239 2230                                                      
CONECT 2240 2231                                                      
CONECT 2241 2232                                                      
CONECT 2242 2256 2243 2224                                            
CONECT 2243 2246 2242 2257 2244                                       
CONECT 2244 2243 2266 2245 2245                                       
CONECT 2245 2244 2244                                                 
CONECT 2246 2247 2258 2259 2243                                       
CONECT 2247 2248 2248 2249 2246                                       
CONECT 2248 2250 2260 2247 2247                                       
CONECT 2249 2251 2251 2247 2252                                       
CONECT 2250 2261 2251 2248                                            
CONECT 2251 2253 2250 2249 2249                                       
CONECT 2252 2249 2254 2254 2262                                       
CONECT 2253 2263 2251 2255 2255                                       
CONECT 2254 2255 2264 2252 2252                                       
CONECT 2255 2253 2253 2265 2254                                       
CONECT 2256 2242                                                      
CONECT 2257 2243                                                      
CONECT 2258 2246                                                      
CONECT 2259 2246                                                      
CONECT 2260 2248                                                      
CONECT 2261 2250                                                      
CONECT 2262 2252                                                      
CONECT 2263 2253                                                      
CONECT 2264 2254                                                      
CONECT 2265 2255                                                      
CONECT 2266 2273 2244 2267                                            
CONECT 2267 2266 2274 2270 2268                                       
CONECT 2268 2267 2282 2269 2269                                       
CONECT 2269 2268 2268                                                 
CONECT 2270 2272 2267 2275 2271                                       
CONECT 2271 2270 2278 2276 2277                                       
CONECT 2272 2281 2280 2279 2270                                       
CONECT 2273 2266                                                      
CONECT 2274 2267                                                      
CONECT 2275 2270                                                      
CONECT 2276 2271                                                      
CONECT 2277 2271                                                      
CONECT 2278 2271                                                      
CONECT 2279 2272                                                      
CONECT 2280 2272                                                      
CONECT 2281 2272                                                      
CONECT 2282 2288 2268 2283                                            
CONECT 2283 2282 2286 2284 2289                                       
CONECT 2284 2296 2283 2285 2285                                       
CONECT 2285 2284 2284                                                 
CONECT 2286 2290 2283 2287 2291                                       
CONECT 2287 2293 2286 2292 2292                                       
CONECT 2288 2282                                                      
CONECT 2289 2283                                                      
CONECT 2290 2286                                                      
CONECT 2291 2286                                                      
CONECT 2292 2287 2287                                                 
CONECT 2293 2294 2295 2287                                            
CONECT 2294 2293                                                      
CONECT 2295 2293                                                      
CONECT 2296 2304 2297 2284                                            
CONECT 2297 2300 2296 2305 2298                                       
CONECT 2298 2297 2315 2299 2299                                       
CONECT 2299 2298 2298                                                 
CONECT 2300 2307 2306 2301 2297                                       
CONECT 2301 2303 2300 2308 2302                                       
CONECT 2302 2301 2309 2310 2311                                       
CONECT 2303 2314 2312 2313 2301                                       
CONECT 2304 2296                                                      
CONECT 2305 2297                                                      
CONECT 2306 2300                                                      
CONECT 2307 2300                                                      
CONECT 2308 2301                                                      
CONECT 2309 2302                                                      
CONECT 2310 2302                                                      
CONECT 2311 2302                                                      
CONECT 2312 2303                                                      
CONECT 2313 2303                                                      
CONECT 2314 2303                                                      
CONECT 2315 2326 2298 2316                                            
CONECT 2316 2319 2315 2327 2317                                       
CONECT 2317 2316 2339 2318 2318                                       
CONECT 2318 2317 2317                                                 
CONECT 2319 2320 2329 2328 2316                                       
CONECT 2320 2321 2330 2331 2319                                       
CONECT 2321 2322 2333 2320 2332                                       
CONECT 2322 2334 2323 2321                                            
CONECT 2323 2325 2325 2322 2324                                       
CONECT 2324 2323 2336 2335                                            
CONECT 2325 2337 2338 2323 2323                                       
CONECT 2326 2315                                                      
CONECT 2327 2316                                                      
CONECT 2328 2319                                                      
CONECT 2329 2319                                                      
CONECT 2330 2320                                                      
CONECT 2331 2320                                                      
CONECT 2332 2321                                                      
CONECT 2333 2321                                                      
CONECT 2334 2322                                                      
CONECT 2335 2324                                                      
CONECT 2336 2324                                                      
CONECT 2337 2325                                                      
CONECT 2338 2325                                                      
CONECT 2339 2344 2317 2340                                            
CONECT 2340 2339 2343 2345 2341                                       
CONECT 2341 2340 2349 2342 2342                                       
CONECT 2342 2341 2341                                                 
CONECT 2343 2347 2340 2346 2348                                       
CONECT 2344 2339                                                      
CONECT 2345 2340                                                      
CONECT 2346 2343                                                      
CONECT 2347 2343                                                      
CONECT 2348 2343                                                      
CONECT 2349 2354 2341 2350                                            
CONECT 2350 2353 2349 2351 2355                                       
CONECT 2351 2359 2350 2352 2352                                       
CONECT 2352 2351 2351                                                 
CONECT 2353 2357 2358 2356 2350                                       
CONECT 2354 2349                                                      
CONECT 2355 2350                                                      
CONECT 2356 2353                                                      
CONECT 2357 2353                                                      
CONECT 2358 2353                                                      
CONECT 2359 2367 2360 2351                                            
CONECT 2360 2363 2359 2368 2361                                       
CONECT 2361 2360 2362 2362 2378                                       
CONECT 2362 2361 2361                                                 
CONECT 2363 2364 2369 2365 2360                                       
CONECT 2364 2366 2371 2370 2363                                       
CONECT 2365 2372 2363 2374 2373                                       
CONECT 2366 2376 2377 2375 2364                                       
CONECT 2367 2359                                                      
CONECT 2368 2360                                                      
CONECT 2369 2363                                                      
CONECT 2370 2364                                                      
CONECT 2371 2364                                                      
CONECT 2372 2365                                                      
CONECT 2373 2365                                                      
CONECT 2374 2365                                                      
CONECT 2375 2366                                                      
CONECT 2376 2366                                                      
CONECT 2377 2366                                                      
CONECT 2378 2361 2387 2379                                            
CONECT 2379 2378 2382 2388 2380                                       
CONECT 2380 2379 2400 2381 2381                                       
CONECT 2381 2380 2380                                                 
CONECT 2382 2383 2389 2379 2390                                       
CONECT 2383 2391 2392 2384 2382                                       
CONECT 2384 2385 2383 2394 2393                                       
CONECT 2385 2395 2396 2386 2384                                       
CONECT 2386 2399 2385 2398 2397                                       
CONECT 2387 2378                                                      
CONECT 2388 2379                                                      
CONECT 2389 2382                                                      
CONECT 2390 2382                                                      
CONECT 2391 2383                                                      
CONECT 2392 2383                                                      
CONECT 2393 2384                                                      
CONECT 2394 2384                                                      
CONECT 2395 2385                                                      
CONECT 2396 2385                                                      
CONECT 2397 2386                                                      
CONECT 2398 2386                                                      
CONECT 2399 2386                                                      
CONECT 2400 2407 2380 2401                                            
CONECT 2401 2400 2404 2408 2402                                       
CONECT 2402 2401 2403 2403 2406                                       
CONECT 2403 2402 2402                                                 
CONECT 2404 2410 2405 2401 2409                                       
CONECT 2405 2411 2404                                                 
CONECT 2406 2402                                                      
CONECT 2407 2400                                                      
CONECT 2408 2401                                                      
CONECT 2409 2404                                                      
CONECT 2410 2404                                                      
CONECT 2411 2405                                                      
MASTER        0    0    0    0    0    0    0    0 2411    0 2411    0
END
