# Supplementary material for: Computational identification of host genomic biomarkers highlighting their functions, pathways and regulators that influence SARS-CoV-2 infections and drug repurposing
Source: Sci Rep. 2022 Mar 11;12:4279. doi: 10.1038/s41598-022-08073-8 (PMC8915158; doi:10.1038/s41598-022-08073-8)
Supplement: Supplementary file 4 — Supplementary Information 4. [file 41598_2022_8073_MOESM4_ESM.zip › Supplementary File_S4/TNF_pH_7.pdb]

COMPND    C:\Users\NHM-LAB\Downloads\TNF\1f24zp07wm.pqr 
AUTHOR    GENERATED BY OPEN BABEL 3.1.1
ATOM      1  N   ARG A   6      29.842  48.919  61.586  1.00  0.00           N  
ATOM      2  CA  ARG A   6      31.034  48.617  62.363  1.00  0.00           C  
ATOM      3  C   ARG A   6      31.777  47.668  61.426  1.00  0.00           C  
ATOM      4  O   ARG A   6      31.635  47.872  60.214  1.00  0.00           O  
ATOM      5  CB  ARG A   6      30.699  47.888  63.665  1.00  0.00           C  
ATOM      6  CG  ARG A   6      29.780  48.650  64.615  1.00  0.00           C  
ATOM      7  CD  ARG A   6      29.504  47.871  65.856  1.00  0.00           C  
ATOM      8  NE  ARG A   6      28.627  48.594  66.767  1.00  0.00           N  
ATOM      9  CZ  ARG A   6      28.237  48.107  67.940  1.00  0.00           C  
ATOM     10  NH1 ARG A   6      28.463  46.843  68.279  1.00  0.00           N  
ATOM     11  NH2 ARG A   6      27.558  48.891  68.776  1.00  0.00           N  
ATOM     12  H1  ARG A   6      29.028  48.871  62.170  1.00  0.00           H  
ATOM     13  HA  ARG A   6      31.563  49.425  62.476  1.00  0.00           H  
ATOM     14  HB2 ARG A   6      30.253  47.024  63.434  1.00  0.00           H  
ATOM     15  HB3 ARG A   6      31.554  47.703  64.149  1.00  0.00           H  
ATOM     16  HG2 ARG A   6      30.217  49.514  64.863  1.00  0.00           H  
ATOM     17  HG3 ARG A   6      28.916  48.835  64.148  1.00  0.00           H  
ATOM     18  HD2 ARG A   6      29.069  47.007  65.604  1.00  0.00           H  
ATOM     19  HD3 ARG A   6      30.371  47.686  66.318  1.00  0.00           H  
ATOM     20  HE  ARG A   6      28.303  49.500  66.497  1.00  0.00           H  
ATOM     21 HH11 ARG A   6      28.955  46.238  67.652  1.00  0.00           H  
ATOM     22 HH12 ARG A   6      28.143  46.496  69.160  1.00  0.00           H  
ATOM     23 HH21 ARG A   6      27.364  49.839  68.526  1.00  0.00           H  
ATOM     24 HH22 ARG A   6      27.243  48.530  69.653  1.00  0.00           H  
ATOM     25  H2  ARG A   6      29.908  49.841  61.198  1.00  0.00           H  
ATOM     26  H3  ARG A   6      29.742  48.259  60.837  1.00  0.00           H  
ATOM     27  N   THR A   7      32.515  46.661  61.862  1.00  0.00           N  
ATOM     28  CA  THR A   7      33.238  45.820  60.939  1.00  0.00           C  
ATOM     29  C   THR A   7      32.639  44.461  61.249  1.00  0.00           C  
ATOM     30  O   THR A   7      32.844  43.996  62.368  1.00  0.00           O  
ATOM     31  CB  THR A   7      34.737  45.950  61.317  1.00  0.00           C  
ATOM     32  OG1 THR A   7      35.001  47.356  61.436  1.00  0.00           O  
ATOM     33  CG2 THR A   7      35.673  45.269  60.320  1.00  0.00           C  
ATOM     34  H   THR A   7      32.525  46.537  62.891  1.00  0.00           H  
ATOM     35  HA  THR A   7      33.001  46.062  60.027  1.00  0.00           H  
ATOM     36  HB  THR A   7      34.881  45.520  62.215  1.00  0.00           H  
ATOM     37 HG21 THR A   7      35.316  44.362  60.088  1.00  0.00           H  
ATOM     38 HG22 THR A   7      35.738  45.822  59.487  1.00  0.00           H  
ATOM     39 HG23 THR A   7      36.584  45.172  60.725  1.00  0.00           H  
ATOM     40  HG1 THR A   7      35.485  47.690  60.621  1.00  0.00           H  
ATOM     41  N   PRO A   8      31.831  43.760  60.486  1.00  0.00           N  
ATOM     42  CA  PRO A   8      32.242  42.447  59.976  1.00  0.00           C  
ATOM     43  C   PRO A   8      33.203  42.383  58.808  1.00  0.00           C  
ATOM     44  O   PRO A   8      33.427  43.309  58.045  1.00  0.00           O  
ATOM     45  CB  PRO A   8      30.965  41.696  59.644  1.00  0.00           C  
ATOM     46  CG  PRO A   8      29.963  42.810  59.619  1.00  0.00           C  
ATOM     47  CD  PRO A   8      30.407  43.716  60.737  1.00  0.00           C  
ATOM     48  HA  PRO A   8      32.603  41.868  60.768  1.00  0.00           H  
ATOM     49  HB2 PRO A   8      31.027  41.257  58.757  1.00  0.00           H  
ATOM     50  HB3 PRO A   8      30.742  41.036  60.349  1.00  0.00           H  
ATOM     51  HG2 PRO A   8      29.989  43.285  58.742  1.00  0.00           H  
ATOM     52  HG3 PRO A   8      29.044  42.458  59.787  1.00  0.00           H  
ATOM     53  HD2 PRO A   8      29.996  44.614  60.655  1.00  0.00           H  
ATOM     54  HD3 PRO A   8      30.206  43.317  61.624  1.00  0.00           H  
ATOM     55  N   SER A   9      33.724  41.170  58.786  1.00  0.00           N  
ATOM     56  CA  SER A   9      34.629  40.613  57.806  1.00  0.00           C  
ATOM     57  C   SER A   9      35.975  41.307  57.557  1.00  0.00           C  
ATOM     58  O   SER A   9      36.183  42.491  57.855  1.00  0.00           O  
ATOM     59  CB  SER A   9      33.763  40.490  56.548  1.00  0.00           C  
ATOM     60  OG  SER A   9      32.557  39.807  56.872  1.00  0.00           O  
ATOM     61  H   SER A   9      33.391  40.576  59.631  1.00  0.00           H  
ATOM     62  HA  SER A   9      34.844  39.636  58.092  1.00  0.00           H  
ATOM     63  HB2 SER A   9      33.543  41.395  56.220  1.00  0.00           H  
ATOM     64  HB3 SER A   9      34.256  39.969  55.869  1.00  0.00           H  
ATOM     65  HG  SER A   9      31.887  39.958  56.147  1.00  0.00           H  
ATOM     66  N   ASP A  10      36.973  40.551  57.075  1.00  0.00           N  
ATOM     67  CA  ASP A  10      38.221  41.169  56.676  1.00  0.00           C  
ATOM     68  C   ASP A  10      38.068  41.514  55.187  1.00  0.00           C  
ATOM     69  O   ASP A  10      38.846  41.130  54.320  1.00  0.00           O  
ATOM     70  CB  ASP A  10      39.394  40.192  56.895  1.00  0.00           C  
ATOM     71  CG  ASP A  10      40.825  40.799  56.893  1.00  0.00           C  
ATOM     72  OD1 ASP A  10      41.790  40.011  56.996  1.00  0.00           O  
ATOM     73  OD2 ASP A  10      40.986  42.031  56.856  1.00  0.00           O  
ATOM     74  H   ASP A  10      36.772  39.546  57.021  1.00  0.00           H  
ATOM     75  HA  ASP A  10      38.303  42.028  57.159  1.00  0.00           H  
ATOM     76  HB2 ASP A  10      39.257  39.737  57.782  1.00  0.00           H  
ATOM     77  HB3 ASP A  10      39.357  39.495  56.171  1.00  0.00           H  
ATOM     78  N   LYS A  11      37.045  42.270  54.837  1.00  0.00           N  
ATOM     79  CA  LYS A  11      36.819  42.605  53.450  1.00  0.00           C  
ATOM     80  C   LYS A  11      37.190  44.064  53.420  1.00  0.00           C  
ATOM     81  O   LYS A  11      36.903  44.729  54.406  1.00  0.00           O  
ATOM     82  CB  LYS A  11      35.348  42.466  53.056  1.00  0.00           C  
ATOM     83  CG  LYS A  11      34.705  41.181  53.484  1.00  0.00           C  
ATOM     84  CD  LYS A  11      35.441  39.921  53.091  1.00  0.00           C  
ATOM     85  CE  LYS A  11      34.910  39.417  51.762  1.00  0.00           C  
ATOM     86  NZ  LYS A  11      35.333  38.042  51.556  1.00  0.00           N  
ATOM     87  H   LYS A  11      36.443  42.589  55.616  1.00  0.00           H  
ATOM     88  HA  LYS A  11      37.438  42.102  52.887  1.00  0.00           H  
ATOM     89  HB2 LYS A  11      34.847  43.231  53.468  1.00  0.00           H  
ATOM     90  HB3 LYS A  11      35.291  42.540  52.057  1.00  0.00           H  
ATOM     91  HG2 LYS A  11      34.597  41.186  54.500  1.00  0.00           H  
ATOM     92  HG3 LYS A  11      33.761  41.136  53.097  1.00  0.00           H  
ATOM     93  HD2 LYS A  11      36.403  40.124  52.991  1.00  0.00           H  
ATOM     94  HD3 LYS A  11      35.288  39.226  53.777  1.00  0.00           H  
ATOM     95  HE2 LYS A  11      33.913  39.473  51.776  1.00  0.00           H  
ATOM     96  HE3 LYS A  11      35.268  40.001  51.034  1.00  0.00           H  
ATOM     97  HZ1 LYS A  11      36.009  37.777  52.252  1.00  0.00           H  
ATOM     98  HZ2 LYS A  11      34.545  37.421  51.621  1.00  0.00           H  
ATOM     99  HZ3 LYS A  11      35.750  37.937  50.647  1.00  0.00           H  
ATOM    100  N   PRO A  12      37.815  44.675  52.420  1.00  0.00           N  
ATOM    101  CA  PRO A  12      37.670  46.106  52.186  1.00  0.00           C  
ATOM    102  C   PRO A  12      36.211  46.432  51.808  1.00  0.00           C  
ATOM    103  O   PRO A  12      35.604  45.729  50.988  1.00  0.00           O  
ATOM    104  CB  PRO A  12      38.721  46.369  51.085  1.00  0.00           C  
ATOM    105  CG  PRO A  12      39.744  45.260  51.206  1.00  0.00           C  
ATOM    106  CD  PRO A  12      38.820  44.081  51.540  1.00  0.00           C  
ATOM    107  HA  PRO A  12      37.949  46.637  52.987  1.00  0.00           H  
ATOM    108  HB2 PRO A  12      38.290  46.354  50.176  1.00  0.00           H  
ATOM    109  HB3 PRO A  12      39.155  47.266  51.219  1.00  0.00           H  
ATOM    110  HG2 PRO A  12      40.198  45.111  50.353  1.00  0.00           H  
ATOM    111  HG3 PRO A  12      40.360  45.436  51.945  1.00  0.00           H  
ATOM    112  HD2 PRO A  12      38.404  43.716  50.709  1.00  0.00           H  
ATOM    113  HD3 PRO A  12      39.329  43.358  52.006  1.00  0.00           H  
ATOM    114  N   VAL A  13      35.608  47.418  52.454  1.00  0.00           N  
ATOM    115  CA  VAL A  13      34.317  47.986  52.094  1.00  0.00           C  
ATOM    116  C   VAL A  13      34.551  49.465  52.182  1.00  0.00           C  
ATOM    117  O   VAL A  13      35.603  49.853  52.699  1.00  0.00           O  
ATOM    118  CB  VAL A  13      33.097  47.799  53.037  1.00  0.00           C  
ATOM    119  CG1 VAL A  13      32.385  46.553  52.627  1.00  0.00           C  
ATOM    120  CG2 VAL A  13      33.485  47.662  54.476  1.00  0.00           C  
ATOM    121  H   VAL A  13      36.164  47.774  53.288  1.00  0.00           H  
ATOM    122  HA  VAL A  13      34.127  47.751  51.160  1.00  0.00           H  
ATOM    123  HB  VAL A  13      32.492  48.563  52.881  1.00  0.00           H  
ATOM    124 HG11 VAL A  13      33.045  45.853  52.337  1.00  0.00           H  
ATOM    125 HG12 VAL A  13      31.848  46.189  53.395  1.00  0.00           H  
ATOM    126 HG13 VAL A  13      31.762  46.743  51.862  1.00  0.00           H  
ATOM    127 HG21 VAL A  13      33.793  48.548  54.834  1.00  0.00           H  
ATOM    128 HG22 VAL A  13      32.698  47.348  55.015  1.00  0.00           H  
ATOM    129 HG23 VAL A  13      34.230  46.996  54.568  1.00  0.00           H  
ATOM    130  N   ALA A  14      33.562  50.234  51.717  1.00  0.00           N  
ATOM    131  CA  ALA A  14      33.465  51.686  51.784  1.00  0.00           C  
ATOM    132  C   ALA A  14      32.011  52.060  51.464  1.00  0.00           C  
ATOM    133  O   ALA A  14      31.342  51.341  50.711  1.00  0.00           O  
ATOM    134  CB  ALA A  14      34.347  52.384  50.744  1.00  0.00           C  
ATOM    135  H   ALA A  14      32.785  49.647  51.254  1.00  0.00           H  
ATOM    136  HA  ALA A  14      33.671  51.986  52.707  1.00  0.00           H  
ATOM    137  HB1 ALA A  14      35.168  52.735  51.191  1.00  0.00           H  
ATOM    138  HB2 ALA A  14      34.603  51.728  50.036  1.00  0.00           H  
ATOM    139  HB3 ALA A  14      33.839  53.139  50.334  1.00  0.00           H  
ATOM    140  N   HID A  15      31.390  53.058  52.063  1.00  0.00           N  
ATOM    141  CA  HID A  15      30.091  53.564  51.611  1.00  0.00           C  
ATOM    142  C   HID A  15      30.183  55.008  52.047  1.00  0.00           C  
ATOM    143  O   HID A  15      29.982  55.260  53.226  1.00  0.00           O  
ATOM    144  CB  HID A  15      28.908  52.900  52.306  1.00  0.00           C  
ATOM    145  CG  HID A  15      27.530  53.393  51.817  1.00  0.00           C  
ATOM    146  H   HID A  15      31.896  53.460  52.884  1.00  0.00           H  
ATOM    147  HA  HID A  15      30.065  53.528  50.642  1.00  0.00           H  
ATOM    148  HB2 HID A  15      28.936  51.908  52.154  1.00  0.00           H  
ATOM    149  HB3 HID A  15      28.950  53.078  53.293  1.00  0.00           H  
ATOM    150  ND1 HID A  15      26.521  52.618  51.405  1.00  0.00           N  
ATOM    151  CD2 HID A  15      27.070  54.692  51.787  1.00  0.00           C  
ATOM    152  CE1 HID A  15      25.500  53.371  51.139  1.00  0.00           C  
ATOM    153  NE2 HID A  15      25.844  54.616  51.376  1.00  0.00           N  
ATOM    154  HD1 HID A  15      26.545  51.614  51.315  1.00  0.00           H  
ATOM    155  HD2 HID A  15      27.616  55.488  52.040  1.00  0.00           H  
ATOM    156  HE1 HID A  15      24.606  53.069  50.810  1.00  0.00           H  
ATOM    157  N   VAL A  16      30.565  55.883  51.126  1.00  0.00           N  
ATOM    158  CA  VAL A  16      30.718  57.314  51.377  1.00  0.00           C  
ATOM    159  C   VAL A  16      29.544  58.085  50.806  1.00  0.00           C  
ATOM    160  O   VAL A  16      28.855  57.534  49.934  1.00  0.00           O  
ATOM    161  CB  VAL A  16      32.065  57.854  50.763  1.00  0.00           C  
ATOM    162  CG1 VAL A  16      33.180  56.932  51.211  1.00  0.00           C  
ATOM    163  CG2 VAL A  16      32.058  57.898  49.242  1.00  0.00           C  
ATOM    164  H   VAL A  16      30.752  55.454  50.182  1.00  0.00           H  
ATOM    165  HA  VAL A  16      30.732  57.455  52.373  1.00  0.00           H  
ATOM    166  HB  VAL A  16      32.225  58.737  51.163  1.00  0.00           H  
ATOM    167 HG11 VAL A  16      33.108  56.768  52.196  1.00  0.00           H  
ATOM    168 HG12 VAL A  16      33.112  56.059  50.726  1.00  0.00           H  
ATOM    169 HG13 VAL A  16      34.066  57.352  51.011  1.00  0.00           H  
ATOM    170 HG21 VAL A  16      32.977  58.117  48.914  1.00  0.00           H  
ATOM    171 HG22 VAL A  16      31.778  57.006  48.887  1.00  0.00           H  
ATOM    172 HG23 VAL A  16      31.415  58.600  48.935  1.00  0.00           H  
ATOM    173  N   VAL A  17      29.300  59.302  51.283  1.00  0.00           N  
ATOM    174  CA  VAL A  17      28.147  60.136  50.898  1.00  0.00           C  
ATOM    175  C   VAL A  17      28.491  61.561  50.493  1.00  0.00           C  
ATOM    176  O   VAL A  17      29.534  62.099  50.856  1.00  0.00           O  
ATOM    177  CB  VAL A  17      27.079  60.326  52.005  1.00  0.00           C  
ATOM    178  CG1 VAL A  17      25.948  59.331  51.760  1.00  0.00           C  
ATOM    179  CG2 VAL A  17      27.716  60.222  53.387  1.00  0.00           C  
ATOM    180  H   VAL A  17      30.019  59.636  51.981  1.00  0.00           H  
ATOM    181  HA  VAL A  17      27.695  59.682  50.102  1.00  0.00           H  
ATOM    182  HB  VAL A  17      26.699  61.230  51.900  1.00  0.00           H  
ATOM    183 HG11 VAL A  17      26.328  58.476  51.410  1.00  0.00           H  
ATOM    184 HG12 VAL A  17      25.468  59.156  52.619  1.00  0.00           H  
ATOM    185 HG13 VAL A  17      25.310  59.712  51.092  1.00  0.00           H  
ATOM    186 HG21 VAL A  17      27.565  59.303  53.750  1.00  0.00           H  
ATOM    187 HG22 VAL A  17      28.697  60.398  53.311  1.00  0.00           H  
ATOM    188 HG23 VAL A  17      27.298  60.897  53.993  1.00  0.00           H  
ATOM    189  N   ALA A  18      27.582  62.192  49.758  1.00  0.00           N  
ATOM    190  CA  ALA A  18      27.783  63.518  49.242  1.00  0.00           C  
ATOM    191  C   ALA A  18      27.703  64.557  50.338  1.00  0.00           C  
ATOM    192  O   ALA A  18      26.717  64.629  51.069  1.00  0.00           O  
ATOM    193  CB  ALA A  18      26.733  63.834  48.240  1.00  0.00           C  
ATOM    194  H   ALA A  18      26.709  61.633  49.592  1.00  0.00           H  
ATOM    195  HA  ALA A  18      28.700  63.572  48.815  1.00  0.00           H  
ATOM    196  HB1 ALA A  18      26.079  64.501  48.613  1.00  0.00           H  
ATOM    197  HB2 ALA A  18      27.145  64.224  47.409  1.00  0.00           H  
ATOM    198  HB3 ALA A  18      26.228  63.002  47.984  1.00  0.00           H  
ATOM    199  N   ASN A  19      28.736  65.369  50.511  1.00  0.00           N  
ATOM    200  CA  ASN A  19      28.697  66.444  51.475  1.00  0.00           C  
ATOM    201  C   ASN A  19      27.568  67.410  51.167  1.00  0.00           C  
ATOM    202  O   ASN A  19      27.675  68.119  50.166  1.00  0.00           O  
ATOM    203  CB  ASN A  19      29.968  67.225  51.440  1.00  0.00           C  
ATOM    204  CG  ASN A  19      30.223  67.991  52.713  1.00  0.00           C  
ATOM    205  H   ASN A  19      29.556  65.165  49.904  1.00  0.00           H  
ATOM    206  HA  ASN A  19      28.497  66.036  52.376  1.00  0.00           H  
ATOM    207  HB2 ASN A  19      30.736  66.598  51.293  1.00  0.00           H  
ATOM    208  HB3 ASN A  19      29.931  67.881  50.682  1.00  0.00           H  
ATOM    209  OD1 ASN A  19      31.337  67.987  53.217  1.00  0.00           O  
ATOM    210  ND2 ASN A  19      29.272  68.607  53.378  1.00  0.00           N  
ATOM    211 HD21 ASN A  19      28.331  68.522  52.965  1.00  0.00           H  
ATOM    212 HD22 ASN A  19      29.428  69.104  54.193  1.00  0.00           H  
ATOM    213  N   PRO A  20      26.507  67.558  51.978  1.00  0.00           N  
ATOM    214  CA  PRO A  20      25.362  68.355  51.594  1.00  0.00           C  
ATOM    215  C   PRO A  20      25.647  69.855  51.615  1.00  0.00           C  
ATOM    216  O   PRO A  20      24.921  70.657  51.032  1.00  0.00           O  
ATOM    217  CB  PRO A  20      24.290  67.863  52.544  1.00  0.00           C  
ATOM    218  CG  PRO A  20      25.072  67.583  53.794  1.00  0.00           C  
ATOM    219  CD  PRO A  20      26.309  66.899  53.266  1.00  0.00           C  
ATOM    220  HA  PRO A  20      25.015  68.077  50.679  1.00  0.00           H  
ATOM    221  HB2 PRO A  20      23.603  68.565  52.709  1.00  0.00           H  
ATOM    222  HB3 PRO A  20      23.859  67.033  52.205  1.00  0.00           H  
ATOM    223  HG2 PRO A  20      25.304  68.430  54.259  1.00  0.00           H  
ATOM    224  HG3 PRO A  20      24.562  66.981  54.398  1.00  0.00           H  
ATOM    225  HD2 PRO A  20      27.090  67.049  53.868  1.00  0.00           H  
ATOM    226  HD3 PRO A  20      26.157  65.919  53.148  1.00  0.00           H  
ATOM    227  N   GLN A  21      26.714  70.256  52.307  1.00  0.00           N  
ATOM    228  CA  GLN A  21      27.136  71.638  52.348  1.00  0.00           C  
ATOM    229  C   GLN A  21      28.384  71.574  51.498  1.00  0.00           C  
ATOM    230  O   GLN A  21      29.438  71.299  52.071  1.00  0.00           O  
ATOM    231  CB  GLN A  21      27.506  72.086  53.769  1.00  0.00           C  
ATOM    232  CG  GLN A  21      28.033  73.543  53.770  1.00  0.00           C  
ATOM    233  CD  GLN A  21      28.870  74.022  54.972  1.00  0.00           C  
ATOM    234  H   GLN A  21      27.210  69.486  52.810  1.00  0.00           H  
ATOM    235  HA  GLN A  21      26.477  72.178  51.878  1.00  0.00           H  
ATOM    236  HB2 GLN A  21      26.703  72.057  54.339  1.00  0.00           H  
ATOM    237  HB3 GLN A  21      28.225  71.507  54.116  1.00  0.00           H  
ATOM    238  HG2 GLN A  21      28.593  73.673  52.927  1.00  0.00           H  
ATOM    239  HG3 GLN A  21      27.230  74.165  53.679  1.00  0.00           H  
ATOM    240  OE1 GLN A  21      29.225  75.204  55.083  1.00  0.00           O  
ATOM    241  NE2 GLN A  21      29.243  73.173  55.929  1.00  0.00           N  
ATOM    242 HE21 GLN A  21      29.784  73.437  56.696  1.00  0.00           H  
ATOM    243 HE22 GLN A  21      28.928  72.188  55.828  1.00  0.00           H  
ATOM    244  N   ALA A  22      28.237  71.643  50.172  1.00  0.00           N  
ATOM    245  CA  ALA A  22      29.323  71.741  49.182  1.00  0.00           C  
ATOM    246  C   ALA A  22      28.656  72.151  47.861  1.00  0.00           C  
ATOM    247  O   ALA A  22      27.941  71.509  47.091  1.00  0.00           O  
ATOM    248  CB  ALA A  22      30.080  70.420  48.947  1.00  0.00           C  
ATOM    249  H   ALA A  22      27.214  71.620  49.869  1.00  0.00           H  
ATOM    250  HA  ALA A  22      29.945  72.454  49.458  1.00  0.00           H  
ATOM    251  HB1 ALA A  22      29.811  69.763  49.646  1.00  0.00           H  
ATOM    252  HB2 ALA A  22      29.848  70.069  48.044  1.00  0.00           H  
ATOM    253  HB3 ALA A  22      31.060  70.593  49.002  1.00  0.00           H  
ATOM    254  N   GLU A  23      28.807  73.448  47.743  1.00  0.00           N  
ATOM    255  CA  GLU A  23      28.242  74.207  46.670  1.00  0.00           C  
ATOM    256  C   GLU A  23      28.951  73.833  45.386  1.00  0.00           C  
ATOM    257  O   GLU A  23      30.183  73.943  45.298  1.00  0.00           O  
ATOM    258  CB  GLU A  23      28.396  75.695  47.033  1.00  0.00           C  
ATOM    259  CG  GLU A  23      29.806  76.259  47.176  1.00  0.00           C  
ATOM    260  CD  GLU A  23      30.332  76.976  45.922  1.00  0.00           C  
ATOM    261  OE1 GLU A  23      31.532  77.244  45.898  1.00  0.00           O  
ATOM    262  OE2 GLU A  23      29.590  77.302  44.978  1.00  0.00           O  
ATOM    263  H   GLU A  23      29.385  73.883  48.513  1.00  0.00           H  
ATOM    264  HA  GLU A  23      27.263  74.011  46.579  1.00  0.00           H  
ATOM    265  HB2 GLU A  23      27.935  76.223  46.319  1.00  0.00           H  
ATOM    266  HB3 GLU A  23      27.928  75.837  47.905  1.00  0.00           H  
ATOM    267  HG2 GLU A  23      29.804  76.921  47.908  1.00  0.00           H  
ATOM    268  HG3 GLU A  23      30.424  75.513  47.362  1.00  0.00           H  
ATOM    269  N   GLY A  24      28.132  73.200  44.531  1.00  0.00           N  
ATOM    270  CA  GLY A  24      28.479  72.887  43.135  1.00  0.00           C  
ATOM    271  C   GLY A  24      29.616  71.909  42.870  1.00  0.00           C  
ATOM    272  O   GLY A  24      30.474  72.144  42.021  1.00  0.00           O  
ATOM    273  H   GLY A  24      27.204  72.942  44.951  1.00  0.00           H  
ATOM    274  HA2 GLY A  24      27.623  72.540  42.659  1.00  0.00           H  
ATOM    275  HA3 GLY A  24      28.686  73.779  42.645  1.00  0.00           H  
ATOM    276  N   GLN A  25      29.627  70.755  43.516  1.00  0.00           N  
ATOM    277  CA  GLN A  25      30.721  69.819  43.327  1.00  0.00           C  
ATOM    278  C   GLN A  25      30.283  68.482  43.939  1.00  0.00           C  
ATOM    279  O   GLN A  25      29.529  68.502  44.906  1.00  0.00           O  
ATOM    280  CB  GLN A  25      32.012  70.437  44.015  1.00  0.00           C  
ATOM    281  CG  GLN A  25      33.164  69.436  44.295  1.00  0.00           C  
ATOM    282  CD  GLN A  25      34.315  69.819  45.247  1.00  0.00           C  
ATOM    283  H   GLN A  25      28.823  70.586  44.140  1.00  0.00           H  
ATOM    284  HA  GLN A  25      30.849  69.675  42.354  1.00  0.00           H  
ATOM    285  HB2 GLN A  25      32.361  71.155  43.414  1.00  0.00           H  
ATOM    286  HB3 GLN A  25      31.729  70.838  44.886  1.00  0.00           H  
ATOM    287  HG2 GLN A  25      32.741  68.568  44.651  1.00  0.00           H  
ATOM    288  HG3 GLN A  25      33.580  69.180  43.390  1.00  0.00           H  
ATOM    289  OE1 GLN A  25      35.300  69.080  45.390  1.00  0.00           O  
ATOM    290  NE2 GLN A  25      34.290  70.949  45.932  1.00  0.00           N  
ATOM    291 HE21 GLN A  25      34.994  71.219  46.555  1.00  0.00           H  
ATOM    292 HE22 GLN A  25      33.467  71.572  45.785  1.00  0.00           H  
ATOM    293  N   LEU A  26      30.589  67.288  43.423  1.00  0.00           N  
ATOM    294  CA  LEU A  26      30.251  66.086  44.168  1.00  0.00           C  
ATOM    295  C   LEU A  26      31.556  65.846  44.895  1.00  0.00           C  
ATOM    296  O   LEU A  26      32.664  65.876  44.347  1.00  0.00           O  
ATOM    297  CB  LEU A  26      29.915  64.900  43.273  1.00  0.00           C  
ATOM    298  CG  LEU A  26      29.431  63.548  43.858  1.00  0.00           C  
ATOM    299  CD1 LEU A  26      28.380  63.670  44.971  1.00  0.00           C  
ATOM    300  CD2 LEU A  26      28.878  62.770  42.661  1.00  0.00           C  
ATOM    301  H   LEU A  26      31.053  67.302  42.514  1.00  0.00           H  
ATOM    302  HA  LEU A  26      29.564  66.297  44.817  1.00  0.00           H  
ATOM    303  HB2 LEU A  26      29.192  65.199  42.618  1.00  0.00           H  
ATOM    304  HB3 LEU A  26      30.740  64.688  42.714  1.00  0.00           H  
ATOM    305  HG  LEU A  26      30.237  63.050  44.218  1.00  0.00           H  
ATOM    306 HD11 LEU A  26      27.575  64.137  44.611  1.00  0.00           H  
ATOM    307 HD12 LEU A  26      28.129  62.757  45.286  1.00  0.00           H  
ATOM    308 HD13 LEU A  26      28.764  64.194  45.728  1.00  0.00           H  
ATOM    309 HD21 LEU A  26      29.604  62.642  41.987  1.00  0.00           H  
ATOM    310 HD22 LEU A  26      28.546  61.880  42.971  1.00  0.00           H  
ATOM    311 HD23 LEU A  26      28.126  63.285  42.251  1.00  0.00           H  
ATOM    312  N   GLN A  27      31.342  65.831  46.187  1.00  0.00           N  
ATOM    313  CA  GLN A  27      32.400  65.702  47.149  1.00  0.00           C  
ATOM    314  C   GLN A  27      31.932  64.645  48.120  1.00  0.00           C  
ATOM    315  O   GLN A  27      30.808  64.729  48.659  1.00  0.00           O  
ATOM    316  CB  GLN A  27      32.569  67.005  47.845  1.00  0.00           C  
ATOM    317  CG  GLN A  27      33.972  67.205  48.322  1.00  0.00           C  
ATOM    318  CD  GLN A  27      33.913  68.364  49.287  1.00  0.00           C  
ATOM    319  H   GLN A  27      30.328  65.922  46.458  1.00  0.00           H  
ATOM    320  HA  GLN A  27      33.207  65.359  46.689  1.00  0.00           H  
ATOM    321  HB2 GLN A  27      32.342  67.751  47.218  1.00  0.00           H  
ATOM    322  HB3 GLN A  27      31.961  67.042  48.639  1.00  0.00           H  
ATOM    323  HG2 GLN A  27      34.273  66.411  48.802  1.00  0.00           H  
ATOM    324  HG3 GLN A  27      34.544  67.449  47.570  1.00  0.00           H  
ATOM    325  OE1 GLN A  27      33.748  69.526  48.885  1.00  0.00           O  
ATOM    326  NE2 GLN A  27      33.956  68.061  50.590  1.00  0.00           N  
ATOM    327 HE21 GLN A  27      33.935  68.789  51.294  1.00  0.00           H  
ATOM    328 HE22 GLN A  27      34.010  67.081  50.859  1.00  0.00           H  
ATOM    329  N   TRP A  28      32.770  63.625  48.272  1.00  0.00           N  
ATOM    330  CA  TRP A  28      32.399  62.536  49.156  1.00  0.00           C  
ATOM    331  C   TRP A  28      32.691  62.806  50.614  1.00  0.00           C  
ATOM    332  O   TRP A  28      33.332  63.806  50.947  1.00  0.00           O  
ATOM    333  CB  TRP A  28      33.092  61.284  48.710  1.00  0.00           C  
ATOM    334  CG  TRP A  28      32.548  60.914  47.348  1.00  0.00           C  
ATOM    335  CD1 TRP A  28      33.401  60.826  46.286  1.00  0.00           C  
ATOM    336  CD2 TRP A  28      31.232  60.696  47.024  1.00  0.00           C  
ATOM    337  NE1 TRP A  28      32.636  60.575  45.273  1.00  0.00           N  
ATOM    338  CE2 TRP A  28      31.341  60.479  45.651  1.00  0.00           C  
ATOM    339  CE3 TRP A  28      30.003  60.652  47.651  1.00  0.00           C  
ATOM    340  CZ2 TRP A  28      30.219  60.209  44.879  1.00  0.00           C  
ATOM    341  CZ3 TRP A  28      28.883  60.391  46.896  1.00  0.00           C  
ATOM    342  CH2 TRP A  28      28.996  60.174  45.520  1.00  0.00           C  
ATOM    343  H   TRP A  28      33.642  63.678  47.743  1.00  0.00           H  
ATOM    344  HA  TRP A  28      31.393  62.395  49.065  1.00  0.00           H  
ATOM    345  HB2 TRP A  28      34.043  61.447  48.599  1.00  0.00           H  
ATOM    346  HB3 TRP A  28      32.878  60.549  49.308  1.00  0.00           H  
ATOM    347  HD1 TRP A  28      34.374  60.936  46.328  1.00  0.00           H  
ATOM    348  HE1 TRP A  28      32.940  60.457  44.293  1.00  0.00           H  
ATOM    349  HE3 TRP A  28      29.918  60.805  48.638  1.00  0.00           H  
ATOM    350  HZ2 TRP A  28      30.302  60.047  43.892  1.00  0.00           H  
ATOM    351  HZ3 TRP A  28      27.992  60.358  47.331  1.00  0.00           H  
ATOM    352  HH2 TRP A  28      28.168  59.988  44.989  1.00  0.00           H  
ATOM    353  N   LEU A  29      32.196  61.912  51.470  1.00  0.00           N  
ATOM    354  CA  LEU A  29      32.212  62.064  52.927  1.00  0.00           C  
ATOM    355  C   LEU A  29      32.065  60.695  53.570  1.00  0.00           C  
ATOM    356  O   LEU A  29      31.418  59.843  52.964  1.00  0.00           O  
ATOM    357  CB  LEU A  29      31.013  62.880  53.396  1.00  0.00           C  
ATOM    358  CG  LEU A  29      31.134  64.073  54.241  1.00  0.00           C  
ATOM    359  CD1 LEU A  29      31.936  65.099  53.513  1.00  0.00           C  
ATOM    360  CD2 LEU A  29      29.753  64.572  54.559  1.00  0.00           C  
ATOM    361  H   LEU A  29      31.781  61.063  50.999  1.00  0.00           H  
ATOM    362  HA  LEU A  29      33.092  62.452  53.196  1.00  0.00           H  
ATOM    363  HB2 LEU A  29      30.497  63.148  52.539  1.00  0.00           H  
ATOM    364  HB3 LEU A  29      30.383  62.214  53.874  1.00  0.00           H  
ATOM    365  HG  LEU A  29      31.594  63.843  55.102  1.00  0.00           H  
ATOM    366 HD11 LEU A  29      31.485  65.346  52.649  1.00  0.00           H  
ATOM    367 HD12 LEU A  29      32.033  65.928  54.073  1.00  0.00           H  
ATOM    368 HD13 LEU A  29      32.853  64.743  53.305  1.00  0.00           H  
ATOM    369 HD21 LEU A  29      29.235  63.863  55.046  1.00  0.00           H  
ATOM    370 HD22 LEU A  29      29.807  65.390  55.138  1.00  0.00           H  
ATOM    371 HD23 LEU A  29      29.268  64.805  53.712  1.00  0.00           H  
ATOM    372  N   ASN A  30      32.590  60.375  54.751  1.00  0.00           N  
ATOM    373  CA  ASN A  30      32.221  59.107  55.386  1.00  0.00           C  
ATOM    374  C   ASN A  30      31.769  59.513  56.790  1.00  0.00           C  
ATOM    375  O   ASN A  30      30.983  60.454  56.797  1.00  0.00           O  
ATOM    376  CB  ASN A  30      33.406  58.116  55.401  1.00  0.00           C  
ATOM    377  CG  ASN A  30      34.702  58.743  55.844  1.00  0.00           C  
ATOM    378  H   ASN A  30      33.238  61.055  55.154  1.00  0.00           H  
ATOM    379  HA  ASN A  30      31.431  58.764  54.917  1.00  0.00           H  
ATOM    380  HB2 ASN A  30      33.174  57.372  56.025  1.00  0.00           H  
ATOM    381  HB3 ASN A  30      33.516  57.758  54.475  1.00  0.00           H  
ATOM    382  OD1 ASN A  30      34.807  59.265  56.948  1.00  0.00           O  
ATOM    383  ND2 ASN A  30      35.709  58.760  54.985  1.00  0.00           N  
ATOM    384 HD21 ASN A  30      35.572  58.361  54.069  1.00  0.00           H  
ATOM    385 HD22 ASN A  30      36.584  59.157  55.233  1.00  0.00           H  
ATOM    386  N   ARG A  31      32.080  58.976  57.965  1.00  0.00           N  
ATOM    387  CA  ARG A  31      31.572  59.383  59.302  1.00  0.00           C  
ATOM    388  C   ARG A  31      30.061  59.315  59.569  1.00  0.00           C  
ATOM    389  O   ARG A  31      29.680  59.080  60.720  1.00  0.00           O  
ATOM    390  CB  ARG A  31      31.996  60.833  59.708  1.00  0.00           C  
ATOM    391  CG  ARG A  31      31.132  62.024  59.242  1.00  0.00           C  
ATOM    392  CD  ARG A  31      31.993  63.238  58.967  1.00  0.00           C  
ATOM    393  NE  ARG A  31      33.081  62.895  58.063  1.00  0.00           N  
ATOM    394  CZ  ARG A  31      34.031  63.784  57.744  1.00  0.00           C  
ATOM    395  NH1 ARG A  31      35.026  63.396  56.931  1.00  0.00           N  
ATOM    396  NH2 ARG A  31      33.980  65.058  58.194  1.00  0.00           N  
ATOM    397  H   ARG A  31      32.777  58.165  57.877  1.00  0.00           H  
ATOM    398  HA  ARG A  31      32.050  58.795  60.008  1.00  0.00           H  
ATOM    399  HB2 ARG A  31      32.038  60.862  60.719  1.00  0.00           H  
ATOM    400  HB3 ARG A  31      32.934  60.981  59.359  1.00  0.00           H  
ATOM    401  HG2 ARG A  31      30.660  61.770  58.407  1.00  0.00           H  
ATOM    402  HG3 ARG A  31      30.484  62.249  59.958  1.00  0.00           H  
ATOM    403  HD2 ARG A  31      31.425  63.935  58.550  1.00  0.00           H  
ATOM    404  HD3 ARG A  31      32.367  63.555  59.829  1.00  0.00           H  
ATOM    405  HE  ARG A  31      33.124  61.990  57.674  1.00  0.00           H  
ATOM    406 HH11 ARG A  31      35.062  62.485  56.550  1.00  0.00           H  
ATOM    407 HH12 ARG A  31      35.754  64.060  56.706  1.00  0.00           H  
ATOM    408 HH21 ARG A  31      33.193  65.317  58.760  1.00  0.00           H  
ATOM    409 HH22 ARG A  31      34.691  65.694  57.967  1.00  0.00           H  
ATOM    410  N   ARG A  32      29.213  59.561  58.549  1.00  0.00           N  
ATOM    411  CA  ARG A  32      27.765  59.548  58.600  1.00  0.00           C  
ATOM    412  C   ARG A  32      27.159  58.179  58.897  1.00  0.00           C  
ATOM    413  O   ARG A  32      27.846  57.237  59.294  1.00  0.00           O  
ATOM    414  CB  ARG A  32      27.256  60.066  57.268  1.00  0.00           C  
ATOM    415  CG  ARG A  32      26.076  60.945  57.576  1.00  0.00           C  
ATOM    416  CD  ARG A  32      25.000  60.945  56.521  1.00  0.00           C  
ATOM    417  NE  ARG A  32      25.355  61.857  55.472  1.00  0.00           N  
ATOM    418  CZ  ARG A  32      24.652  62.909  55.083  1.00  0.00           C  
ATOM    419  NH1 ARG A  32      25.132  63.611  54.060  1.00  0.00           N  
ATOM    420  NH2 ARG A  32      23.523  63.286  55.654  1.00  0.00           N  
ATOM    421  H   ARG A  32      29.744  59.781  57.641  1.00  0.00           H  
ATOM    422  HA  ARG A  32      27.456  60.197  59.326  1.00  0.00           H  
ATOM    423  HB2 ARG A  32      27.949  60.605  56.859  1.00  0.00           H  
ATOM    424  HB3 ARG A  32      26.955  59.315  56.736  1.00  0.00           H  
ATOM    425  HG2 ARG A  32      25.656  60.651  58.450  1.00  0.00           H  
ATOM    426  HG3 ARG A  32      26.391  61.900  57.699  1.00  0.00           H  
ATOM    427  HD2 ARG A  32      24.922  60.026  56.159  1.00  0.00           H  
ATOM    428  HD3 ARG A  32      24.151  61.232  56.946  1.00  0.00           H  
ATOM    429  HE  ARG A  32      26.233  61.685  54.972  1.00  0.00           H  
ATOM    430 HH11 ARG A  32      25.958  63.378  53.575  1.00  0.00           H  
ATOM    431 HH12 ARG A  32      24.613  64.441  53.758  1.00  0.00           H  
ATOM    432 HH21 ARG A  32      23.181  62.713  56.421  1.00  0.00           H  
ATOM    433 HH22 ARG A  32      23.031  64.080  55.356  1.00  0.00           H  
ATOM    434  N   ALA A  33      25.867  58.046  58.624  1.00  0.00           N  
ATOM    435  CA  ALA A  33      25.138  56.843  58.887  1.00  0.00           C  
ATOM    436  C   ALA A  33      25.797  55.495  58.631  1.00  0.00           C  
ATOM    437  O   ALA A  33      26.086  54.706  59.542  1.00  0.00           O  
ATOM    438  CB  ALA A  33      23.838  56.887  58.106  1.00  0.00           C  
ATOM    439  H   ALA A  33      25.435  58.906  58.198  1.00  0.00           H  
ATOM    440  HA  ALA A  33      24.832  56.855  59.888  1.00  0.00           H  
ATOM    441  HB1 ALA A  33      23.190  57.496  58.565  1.00  0.00           H  
ATOM    442  HB2 ALA A  33      24.012  57.226  57.181  1.00  0.00           H  
ATOM    443  HB3 ALA A  33      23.446  55.968  58.053  1.00  0.00           H  
ATOM    444  N   ASN A  34      26.019  55.227  57.354  1.00  0.00           N  
ATOM    445  CA  ASN A  34      26.636  53.976  56.964  1.00  0.00           C  
ATOM    446  C   ASN A  34      27.679  54.519  56.055  1.00  0.00           C  
ATOM    447  O   ASN A  34      27.590  54.480  54.819  1.00  0.00           O  
ATOM    448  CB  ASN A  34      25.674  53.106  56.195  1.00  0.00           C  
ATOM    449  CG  ASN A  34      24.841  52.294  57.152  1.00  0.00           C  
ATOM    450  OD1 ASN A  34      23.703  52.656  57.461  1.00  0.00           O  
ATOM    451  ND2 ASN A  34      25.425  51.202  57.653  1.00  0.00           N  
ATOM    452  H   ASN A  34      25.725  55.960  56.690  1.00  0.00           H  
ATOM    453  HA  ASN A  34      27.081  53.619  57.748  1.00  0.00           H  
ATOM    454  HB2 ASN A  34      25.074  53.682  55.662  1.00  0.00           H  
ATOM    455  HB3 ASN A  34      26.188  52.489  55.619  1.00  0.00           H  
ATOM    456 HD21 ASN A  34      26.360  50.970  57.393  1.00  0.00           H  
ATOM    457 HD22 ASN A  34      24.923  50.617  58.290  1.00  0.00           H  
ATOM    458  N   ALA A  35      28.577  55.201  56.727  1.00  0.00           N  
ATOM    459  CA  ALA A  35      29.590  55.831  55.951  1.00  0.00           C  
ATOM    460  C   ALA A  35      30.916  55.194  56.338  1.00  0.00           C  
ATOM    461  O   ALA A  35      31.735  55.677  57.147  1.00  0.00           O  
ATOM    462  CB  ALA A  35      29.473  57.308  56.231  1.00  0.00           C  
ATOM    463  H   ALA A  35      28.483  55.228  57.731  1.00  0.00           H  
ATOM    464  HA  ALA A  35      29.432  55.660  54.981  1.00  0.00           H  
ATOM    465  HB1 ALA A  35      28.648  57.674  55.795  1.00  0.00           H  
ATOM    466  HB2 ALA A  35      29.417  57.465  57.219  1.00  0.00           H  
ATOM    467  HB3 ALA A  35      30.274  57.789  55.869  1.00  0.00           H  
ATOM    468  N   LEU A  36      31.021  54.007  55.718  1.00  0.00           N  
ATOM    469  CA  LEU A  36      32.108  53.095  56.010  1.00  0.00           C  
ATOM    470  C   LEU A  36      33.367  53.392  55.253  1.00  0.00           C  
ATOM    471  O   LEU A  36      33.309  53.772  54.082  1.00  0.00           O  
ATOM    472  CB  LEU A  36      31.766  51.643  55.680  1.00  0.00           C  
ATOM    473  CG  LEU A  36      30.817  50.887  56.592  1.00  0.00           C  
ATOM    474  CD1 LEU A  36      29.365  50.997  56.113  1.00  0.00           C  
ATOM    475  CD2 LEU A  36      31.304  49.443  56.648  1.00  0.00           C  
ATOM    476  H   LEU A  36      30.269  53.816  55.031  1.00  0.00           H  
ATOM    477  HA  LEU A  36      32.308  53.148  57.011  1.00  0.00           H  
ATOM    478  HB2 LEU A  36      31.366  51.630  54.753  1.00  0.00           H  
ATOM    479  HB3 LEU A  36      32.632  51.127  55.653  1.00  0.00           H  
ATOM    480  HG  LEU A  36      30.881  51.261  57.522  1.00  0.00           H  
ATOM    481 HD11 LEU A  36      29.292  50.615  55.193  1.00  0.00           H  
ATOM    482 HD12 LEU A  36      28.774  50.489  56.737  1.00  0.00           H  
ATOM    483 HD13 LEU A  36      29.095  51.958  56.101  1.00  0.00           H  
ATOM    484 HD21 LEU A  36      32.236  49.420  57.011  1.00  0.00           H  
ATOM    485 HD22 LEU A  36      30.701  48.911  57.242  1.00  0.00           H  
ATOM    486 HD23 LEU A  36      31.295  49.052  55.727  1.00  0.00           H  
ATOM    487  N   LEU A  37      34.488  53.242  55.931  1.00  0.00           N  
ATOM    488  CA  LEU A  37      35.792  53.212  55.268  1.00  0.00           C  
ATOM    489  C   LEU A  37      36.322  52.186  56.211  1.00  0.00           C  
ATOM    490  O   LEU A  37      36.319  52.417  57.425  1.00  0.00           O  
ATOM    491  CB  LEU A  37      36.687  54.431  55.434  1.00  0.00           C  
ATOM    492  CG  LEU A  37      37.258  55.078  54.188  1.00  0.00           C  
ATOM    493  CD1 LEU A  37      36.170  55.805  53.403  1.00  0.00           C  
ATOM    494  CD2 LEU A  37      38.280  56.113  54.596  1.00  0.00           C  
ATOM    495  H   LEU A  37      34.373  53.148  56.960  1.00  0.00           H  
ATOM    496  HA  LEU A  37      35.685  52.828  54.410  1.00  0.00           H  
ATOM    497  HB2 LEU A  37      36.155  55.136  55.921  1.00  0.00           H  
ATOM    498  HB3 LEU A  37      37.463  54.162  56.016  1.00  0.00           H  
ATOM    499  HG  LEU A  37      37.666  54.373  53.605  1.00  0.00           H  
ATOM    500 HD11 LEU A  37      35.765  56.516  53.977  1.00  0.00           H  
ATOM    501 HD12 LEU A  37      36.571  56.222  52.588  1.00  0.00           H  
ATOM    502 HD13 LEU A  37      35.464  55.152  53.131  1.00  0.00           H  
ATOM    503 HD21 LEU A  37      39.018  55.676  55.115  1.00  0.00           H  
ATOM    504 HD22 LEU A  37      38.666  56.550  53.780  1.00  0.00           H  
ATOM    505 HD23 LEU A  37      37.846  56.813  55.168  1.00  0.00           H  
ATOM    506  N   ALA A  38      36.611  51.022  55.649  1.00  0.00           N  
ATOM    507  CA  ALA A  38      37.101  49.900  56.398  1.00  0.00           C  
ATOM    508  C   ALA A  38      38.504  49.440  56.013  1.00  0.00           C  
ATOM    509  O   ALA A  38      39.414  50.265  55.850  1.00  0.00           O  
ATOM    510  CB  ALA A  38      36.068  48.763  56.265  1.00  0.00           C  
ATOM    511  H   ALA A  38      36.449  50.998  54.611  1.00  0.00           H  
ATOM    512  HA  ALA A  38      37.112  50.143  57.394  1.00  0.00           H  
ATOM    513  HB1 ALA A  38      36.432  48.064  55.656  1.00  0.00           H  
ATOM    514  HB2 ALA A  38      35.897  48.373  57.166  1.00  0.00           H  
ATOM    515  HB3 ALA A  38      35.223  49.135  55.889  1.00  0.00           H  
ATOM    516  N   ASN A  39      38.705  48.152  55.788  1.00  0.00           N  
ATOM    517  CA  ASN A  39      40.013  47.531  55.755  1.00  0.00           C  
ATOM    518  C   ASN A  39      40.925  47.976  54.618  1.00  0.00           C  
ATOM    519  O   ASN A  39      41.083  47.294  53.585  1.00  0.00           O  
ATOM    520  CB  ASN A  39      39.825  45.977  55.730  1.00  0.00           C  
ATOM    521  CG  ASN A  39      38.707  45.373  56.615  1.00  0.00           C  
ATOM    522  H   ASN A  39      37.813  47.606  55.632  1.00  0.00           H  
ATOM    523  HA  ASN A  39      40.489  47.783  56.628  1.00  0.00           H  
ATOM    524  HB2 ASN A  39      39.645  45.706  54.772  1.00  0.00           H  
ATOM    525  HB3 ASN A  39      40.703  45.559  56.008  1.00  0.00           H  
ATOM    526  OD1 ASN A  39      37.711  46.033  56.896  1.00  0.00           O  
ATOM    527  ND2 ASN A  39      38.707  44.139  57.075  1.00  0.00           N  
ATOM    528 HD21 ASN A  39      39.548  43.599  56.787  1.00  0.00           H  
ATOM    529 HD22 ASN A  39      38.015  43.767  57.617  1.00  0.00           H  
ATOM    530  N   GLY A  40      41.511  49.163  54.753  1.00  0.00           N  
ATOM    531  CA  GLY A  40      42.540  49.564  53.804  1.00  0.00           C  
ATOM    532  C   GLY A  40      42.092  50.446  52.656  1.00  0.00           C  
ATOM    533  O   GLY A  40      42.889  50.864  51.807  1.00  0.00           O  
ATOM    534  H   GLY A  40      41.190  49.733  55.539  1.00  0.00           H  
ATOM    535  HA2 GLY A  40      43.296  50.043  54.318  1.00  0.00           H  
ATOM    536  HA3 GLY A  40      42.985  48.716  53.420  1.00  0.00           H  
ATOM    537  N   VAL A  41      40.788  50.674  52.616  1.00  0.00           N  
ATOM    538  CA  VAL A  41      40.220  51.553  51.637  1.00  0.00           C  
ATOM    539  C   VAL A  41      40.477  52.891  52.282  1.00  0.00           C  
ATOM    540  O   VAL A  41      40.219  53.108  53.456  1.00  0.00           O  
ATOM    541  CB  VAL A  41      38.754  51.248  51.489  1.00  0.00           C  
ATOM    542  CG1 VAL A  41      38.056  52.213  50.555  1.00  0.00           C  
ATOM    543  CG2 VAL A  41      38.650  49.881  50.879  1.00  0.00           C  
ATOM    544  H   VAL A  41      40.237  50.170  53.340  1.00  0.00           H  
ATOM    545  HA  VAL A  41      40.747  51.502  50.819  1.00  0.00           H  
ATOM    546  HB  VAL A  41      38.316  51.352  52.389  1.00  0.00           H  
ATOM    547 HG11 VAL A  41      37.074  52.018  50.539  1.00  0.00           H  
ATOM    548 HG12 VAL A  41      38.200  53.153  50.870  1.00  0.00           H  
ATOM    549 HG13 VAL A  41      38.426  52.115  49.630  1.00  0.00           H  
ATOM    550 HG21 VAL A  41      38.987  49.903  49.934  1.00  0.00           H  
ATOM    551 HG22 VAL A  41      39.199  49.229  51.408  1.00  0.00           H  
ATOM    552 HG23 VAL A  41      37.693  49.580  50.879  1.00  0.00           H  
ATOM    553  N   GLU A  42      41.066  53.739  51.469  1.00  0.00           N  
ATOM    554  CA  GLU A  42      41.473  55.084  51.810  1.00  0.00           C  
ATOM    555  C   GLU A  42      40.745  55.952  50.788  1.00  0.00           C  
ATOM    556  O   GLU A  42      40.790  55.670  49.587  1.00  0.00           O  
ATOM    557  CB  GLU A  42      42.958  55.179  51.612  1.00  0.00           C  
ATOM    558  CG  GLU A  42      43.670  56.455  51.967  1.00  0.00           C  
ATOM    559  CD  GLU A  42      44.211  56.527  53.408  1.00  0.00           C  
ATOM    560  OE1 GLU A  42      44.209  57.652  53.967  1.00  0.00           O  
ATOM    561  OE2 GLU A  42      44.637  55.477  53.940  1.00  0.00           O  
ATOM    562  H   GLU A  42      41.227  53.336  50.491  1.00  0.00           H  
ATOM    563  HA  GLU A  42      41.173  55.317  52.713  1.00  0.00           H  
ATOM    564  HB2 GLU A  42      43.387  54.440  52.154  1.00  0.00           H  
ATOM    565  HB3 GLU A  42      43.150  54.994  50.636  1.00  0.00           H  
ATOM    566  HG2 GLU A  42      44.452  56.565  51.366  1.00  0.00           H  
ATOM    567  HG3 GLU A  42      43.041  57.216  51.864  1.00  0.00           H  
ATOM    568  N   LEU A  43      40.025  56.954  51.258  1.00  0.00           N  
ATOM    569  CA  LEU A  43      39.368  57.938  50.419  1.00  0.00           C  
ATOM    570  C   LEU A  43      40.381  59.054  50.275  1.00  0.00           C  
ATOM    571  O   LEU A  43      41.060  59.365  51.230  1.00  0.00           O  
ATOM    572  CB  LEU A  43      38.132  58.315  51.171  1.00  0.00           C  
ATOM    573  CG  LEU A  43      37.023  59.256  50.789  1.00  0.00           C  
ATOM    574  CD1 LEU A  43      37.101  60.309  51.878  1.00  0.00           C  
ATOM    575  CD2 LEU A  43      37.098  59.808  49.370  1.00  0.00           C  
ATOM    576  H   LEU A  43      39.967  56.979  52.312  1.00  0.00           H  
ATOM    577  HA  LEU A  43      39.201  57.545  49.532  1.00  0.00           H  
ATOM    578  HB2 LEU A  43      37.649  57.400  51.430  1.00  0.00           H  
ATOM    579  HB3 LEU A  43      38.455  58.634  52.135  1.00  0.00           H  
ATOM    580  HG  LEU A  43      36.168  58.800  50.838  1.00  0.00           H  
ATOM    581 HD11 LEU A  43      38.002  60.744  51.862  1.00  0.00           H  
ATOM    582 HD12 LEU A  43      36.396  61.003  51.726  1.00  0.00           H  
ATOM    583 HD13 LEU A  43      36.957  59.881  52.771  1.00  0.00           H  
ATOM    584 HD21 LEU A  43      37.067  59.052  48.716  1.00  0.00           H  
ATOM    585 HD22 LEU A  43      36.323  60.420  49.209  1.00  0.00           H  
ATOM    586 HD23 LEU A  43      37.953  60.314  49.254  1.00  0.00           H  
ATOM    587  N   ARG A  44      40.625  59.628  49.120  1.00  0.00           N  
ATOM    588  CA  ARG A  44      41.651  60.638  49.049  1.00  0.00           C  
ATOM    589  C   ARG A  44      41.126  61.955  48.469  1.00  0.00           C  
ATOM    590  O   ARG A  44      40.326  62.657  49.112  1.00  0.00           O  
ATOM    591  CB  ARG A  44      42.797  59.937  48.262  1.00  0.00           C  
ATOM    592  CG  ARG A  44      44.260  60.227  48.631  1.00  0.00           C  
ATOM    593  CD  ARG A  44      44.855  59.822  50.002  1.00  0.00           C  
ATOM    594  NE  ARG A  44      46.157  60.497  50.097  1.00  0.00           N  
ATOM    595  CZ  ARG A  44      46.607  61.210  51.154  1.00  0.00           C  
ATOM    596  NH1 ARG A  44      47.724  61.927  50.968  1.00  0.00           N  
ATOM    597  NH2 ARG A  44      46.069  61.163  52.393  1.00  0.00           N  
ATOM    598  H   ARG A  44      40.058  59.314  48.327  1.00  0.00           H  
ATOM    599  HA  ARG A  44      42.003  60.824  49.981  1.00  0.00           H  
ATOM    600  HB2 ARG A  44      42.652  58.935  48.347  1.00  0.00           H  
ATOM    601  HB3 ARG A  44      42.676  60.171  47.281  1.00  0.00           H  
ATOM    602  HG2 ARG A  44      44.872  59.803  47.906  1.00  0.00           H  
ATOM    603  HG3 ARG A  44      44.429  61.247  48.526  1.00  0.00           H  
ATOM    604  HD2 ARG A  44      44.260  60.151  50.693  1.00  0.00           H  
ATOM    605  HD3 ARG A  44      44.980  58.860  49.998  1.00  0.00           H  
ATOM    606  HE  ARG A  44      46.780  60.425  49.299  1.00  0.00           H  
ATOM    607 HH11 ARG A  44      48.202  61.969  50.111  1.00  0.00           H  
ATOM    608 HH12 ARG A  44      48.091  62.456  51.760  1.00  0.00           H  
ATOM    609 HH21 ARG A  44      45.263  60.551  52.484  1.00  0.00           H  
ATOM    610 HH22 ARG A  44      46.431  61.676  53.124  1.00  0.00           H  
ATOM    611  N   ASP A  45      41.489  62.323  47.238  1.00  0.00           N  
ATOM    612  CA  ASP A  45      41.152  63.601  46.605  1.00  0.00           C  
ATOM    613  C   ASP A  45      39.832  63.450  45.887  1.00  0.00           C  
ATOM    614  O   ASP A  45      39.772  63.464  44.649  1.00  0.00           O  
ATOM    615  CB  ASP A  45      42.217  63.923  45.605  1.00  0.00           C  
ATOM    616  CG  ASP A  45      43.612  63.945  46.161  1.00  0.00           C  
ATOM    617  OD1 ASP A  45      44.132  62.907  46.570  1.00  0.00           O  
ATOM    618  OD2 ASP A  45      44.191  65.026  46.155  1.00  0.00           O  
ATOM    619  H   ASP A  45      42.064  61.585  46.736  1.00  0.00           H  
ATOM    620  HA  ASP A  45      41.021  64.265  47.340  1.00  0.00           H  
ATOM    621  HB2 ASP A  45      42.180  63.238  44.868  1.00  0.00           H  
ATOM    622  HB3 ASP A  45      42.019  64.826  45.208  1.00  0.00           H  
ATOM    623  N   ASN A  46      38.792  63.221  46.662  1.00  0.00           N  
ATOM    624  CA  ASN A  46      37.447  62.890  46.206  1.00  0.00           C  
ATOM    625  C   ASN A  46      37.329  61.463  45.597  1.00  0.00           C  
ATOM    626  O   ASN A  46      36.331  61.161  44.912  1.00  0.00           O  
ATOM    627  CB  ASN A  46      36.991  63.902  45.179  1.00  0.00           C  
ATOM    628  CG  ASN A  46      35.599  64.415  45.400  1.00  0.00           C  
ATOM    629  H   ASN A  46      39.020  63.300  47.703  1.00  0.00           H  
ATOM    630  HA  ASN A  46      36.838  62.901  47.016  1.00  0.00           H  
ATOM    631  HB2 ASN A  46      37.627  64.682  45.196  1.00  0.00           H  
ATOM    632  HB3 ASN A  46      37.035  63.474  44.270  1.00  0.00           H  
ATOM    633  OD1 ASN A  46      34.721  63.769  45.953  1.00  0.00           O  
ATOM    634  ND2 ASN A  46      35.344  65.664  45.066  1.00  0.00           N  
ATOM    635 HD21 ASN A  46      36.081  66.228  44.672  1.00  0.00           H  
ATOM    636 HD22 ASN A  46      34.437  66.054  45.198  1.00  0.00           H  
ATOM    637  N   GLN A  47      38.314  60.530  45.861  1.00  0.00           N  
ATOM    638  CA  GLN A  47      38.394  59.223  45.192  1.00  0.00           C  
ATOM    639  C   GLN A  47      38.698  58.021  46.047  1.00  0.00           C  
ATOM    640  O   GLN A  47      39.264  58.239  47.093  1.00  0.00           O  
ATOM    641  CB  GLN A  47      39.450  59.242  44.137  1.00  0.00           C  
ATOM    642  CG  GLN A  47      39.272  60.321  43.106  1.00  0.00           C  
ATOM    643  CD  GLN A  47      40.369  60.254  42.067  1.00  0.00           C  
ATOM    644  H   GLN A  47      38.993  60.852  46.584  1.00  0.00           H  
ATOM    645  HA  GLN A  47      37.480  59.065  44.735  1.00  0.00           H  
ATOM    646  HB2 GLN A  47      40.351  59.373  44.570  1.00  0.00           H  
ATOM    647  HB3 GLN A  47      39.459  58.354  43.658  1.00  0.00           H  
ATOM    648  HG2 GLN A  47      38.397  60.198  42.650  1.00  0.00           H  
ATOM    649  HG3 GLN A  47      39.310  61.209  43.551  1.00  0.00           H  
ATOM    650  OE1 GLN A  47      40.758  59.166  41.660  1.00  0.00           O  
ATOM    651  NE2 GLN A  47      40.935  61.354  41.591  1.00  0.00           N  
ATOM    652 HE21 GLN A  47      41.659  61.354  40.927  1.00  0.00           H  
ATOM    653 HE22 GLN A  47      40.577  62.263  41.954  1.00  0.00           H  
ATOM    654  N   LEU A  48      38.430  56.779  45.700  1.00  0.00           N  
ATOM    655  CA  LEU A  48      38.734  55.639  46.560  1.00  0.00           C  
ATOM    656  C   LEU A  48      39.976  54.853  46.150  1.00  0.00           C  
ATOM    657  O   LEU A  48      40.046  54.390  45.020  1.00  0.00           O  
ATOM    658  CB  LEU A  48      37.518  54.700  46.592  1.00  0.00           C  
ATOM    659  CG  LEU A  48      36.401  54.895  47.647  1.00  0.00           C  
ATOM    660  CD1 LEU A  48      36.673  56.180  48.430  1.00  0.00           C  
ATOM    661  CD2 LEU A  48      35.027  54.930  47.004  1.00  0.00           C  
ATOM    662  H   LEU A  48      37.982  56.674  44.760  1.00  0.00           H  
ATOM    663  HA  LEU A  48      38.876  55.984  47.510  1.00  0.00           H  
ATOM    664  HB2 LEU A  48      37.069  54.750  45.685  1.00  0.00           H  
ATOM    665  HB3 LEU A  48      37.864  53.756  46.708  1.00  0.00           H  
ATOM    666  HG  LEU A  48      36.409  54.121  48.265  1.00  0.00           H  
ATOM    667 HD11 LEU A  48      36.682  56.955  47.800  1.00  0.00           H  
ATOM    668 HD12 LEU A  48      35.955  56.310  49.112  1.00  0.00           H  
ATOM    669 HD13 LEU A  48      37.559  56.108  48.886  1.00  0.00           H  
ATOM    670 HD21 LEU A  48      34.858  54.068  46.523  1.00  0.00           H  
ATOM    671 HD22 LEU A  48      34.328  55.057  47.710  1.00  0.00           H  
ATOM    672 HD23 LEU A  48      34.980  55.688  46.352  1.00  0.00           H  
ATOM    673  N   VAL A  49      41.023  54.741  46.946  1.00  0.00           N  
ATOM    674  CA  VAL A  49      42.199  53.968  46.570  1.00  0.00           C  
ATOM    675  C   VAL A  49      41.959  52.547  47.066  1.00  0.00           C  
ATOM    676  O   VAL A  49      41.651  52.293  48.239  1.00  0.00           O  
ATOM    677  CB  VAL A  49      43.557  54.482  47.215  1.00  0.00           C  
ATOM    678  CG1 VAL A  49      44.689  53.447  46.959  1.00  0.00           C  
ATOM    679  CG2 VAL A  49      43.945  55.847  46.624  1.00  0.00           C  
ATOM    680  H   VAL A  49      40.939  55.245  47.854  1.00  0.00           H  
ATOM    681  HA  VAL A  49      42.256  53.943  45.582  1.00  0.00           H  
ATOM    682  HB  VAL A  49      43.417  54.520  48.189  1.00  0.00           H  
ATOM    683 HG11 VAL A  49      44.341  52.539  47.166  1.00  0.00           H  
ATOM    684 HG12 VAL A  49      44.961  53.504  46.004  1.00  0.00           H  
ATOM    685 HG13 VAL A  49      45.458  53.665  47.550  1.00  0.00           H  
ATOM    686 HG21 VAL A  49      44.584  55.703  45.872  1.00  0.00           H  
ATOM    687 HG22 VAL A  49      43.121  56.300  46.292  1.00  0.00           H  
ATOM    688 HG23 VAL A  49      44.374  56.397  47.337  1.00  0.00           H  
ATOM    689  N   VAL A  50      42.079  51.663  46.073  1.00  0.00           N  
ATOM    690  CA  VAL A  50      41.972  50.234  46.312  1.00  0.00           C  
ATOM    691  C   VAL A  50      43.174  49.609  47.066  1.00  0.00           C  
ATOM    692  O   VAL A  50      44.346  49.747  46.699  1.00  0.00           O  
ATOM    693  CB  VAL A  50      41.737  49.596  44.927  1.00  0.00           C  
ATOM    694  CG1 VAL A  50      41.709  48.072  45.011  1.00  0.00           C  
ATOM    695  CG2 VAL A  50      40.405  50.123  44.410  1.00  0.00           C  
ATOM    696  H   VAL A  50      42.251  52.081  45.139  1.00  0.00           H  
ATOM    697  HA  VAL A  50      41.143  50.064  46.882  1.00  0.00           H  
ATOM    698  HB  VAL A  50      42.510  49.840  44.346  1.00  0.00           H  
ATOM    699 HG11 VAL A  50      42.370  47.692  44.365  1.00  0.00           H  
ATOM    700 HG12 VAL A  50      41.946  47.787  45.939  1.00  0.00           H  
ATOM    701 HG13 VAL A  50      40.793  47.744  44.784  1.00  0.00           H  
ATOM    702 HG21 VAL A  50      39.702  49.980  45.106  1.00  0.00           H  
ATOM    703 HG22 VAL A  50      40.491  51.099  44.214  1.00  0.00           H  
ATOM    704 HG23 VAL A  50      40.158  49.632  43.575  1.00  0.00           H  
ATOM    705  N   PRO A  51      42.906  48.890  48.159  1.00  0.00           N  
ATOM    706  CA  PRO A  51      43.892  48.042  48.845  1.00  0.00           C  
ATOM    707  C   PRO A  51      44.293  46.681  48.274  1.00  0.00           C  
ATOM    708  O   PRO A  51      45.477  46.360  48.280  1.00  0.00           O  
ATOM    709  CB  PRO A  51      43.318  47.930  50.230  1.00  0.00           C  
ATOM    710  CG  PRO A  51      41.836  47.894  49.955  1.00  0.00           C  
ATOM    711  CD  PRO A  51      41.676  49.024  48.962  1.00  0.00           C  
ATOM    712  HA  PRO A  51      44.759  48.609  49.036  1.00  0.00           H  
ATOM    713  HB2 PRO A  51      43.607  47.091  50.682  1.00  0.00           H  
ATOM    714  HB3 PRO A  51      43.547  48.719  50.789  1.00  0.00           H  
ATOM    715  HG2 PRO A  51      41.578  47.028  49.553  1.00  0.00           H  
ATOM    716  HG3 PRO A  51      41.326  48.073  50.783  1.00  0.00           H  
ATOM    717  HD2 PRO A  51      40.871  48.897  48.396  1.00  0.00           H  
ATOM    718  HD3 PRO A  51      41.648  49.906  49.418  1.00  0.00           H  
ATOM    719  N   SER A  52      43.365  45.883  47.735  1.00  0.00           N  
ATOM    720  CA  SER A  52      43.637  44.474  47.422  1.00  0.00           C  
ATOM    721  C   SER A  52      43.231  43.993  46.020  1.00  0.00           C  
ATOM    722  O   SER A  52      42.378  44.567  45.338  1.00  0.00           O  
ATOM    723  CB  SER A  52      42.947  43.604  48.480  1.00  0.00           C  
ATOM    724  OG  SER A  52      42.864  44.295  49.733  1.00  0.00           O  
ATOM    725  H   SER A  52      42.449  46.339  47.560  1.00  0.00           H  
ATOM    726  HA  SER A  52      44.649  44.326  47.515  1.00  0.00           H  
ATOM    727  HB2 SER A  52      42.028  43.390  48.173  1.00  0.00           H  
ATOM    728  HB3 SER A  52      43.476  42.774  48.609  1.00  0.00           H  
ATOM    729  HG  SER A  52      42.336  43.744  50.374  1.00  0.00           H  
ATOM    730  N   GLU A  53      43.927  42.959  45.530  1.00  0.00           N  
ATOM    731  CA  GLU A  53      43.614  42.468  44.216  1.00  0.00           C  
ATOM    732  C   GLU A  53      42.422  41.598  44.559  1.00  0.00           C  
ATOM    733  O   GLU A  53      42.456  40.876  45.565  1.00  0.00           O  
ATOM    734  CB  GLU A  53      44.775  41.644  43.594  1.00  0.00           C  
ATOM    735  CG  GLU A  53      44.898  42.040  42.088  1.00  0.00           C  
ATOM    736  CD  GLU A  53      45.825  41.286  41.106  1.00  0.00           C  
ATOM    737  OE1 GLU A  53      45.303  40.537  40.291  1.00  0.00           O  
ATOM    738  OE2 GLU A  53      47.049  41.465  41.091  1.00  0.00           O  
ATOM    739  H   GLU A  53      44.651  42.585  46.147  1.00  0.00           H  
ATOM    740  HA  GLU A  53      43.339  43.188  43.634  1.00  0.00           H  
ATOM    741  HB2 GLU A  53      45.586  41.906  44.022  1.00  0.00           H  
ATOM    742  HB3 GLU A  53      44.534  40.722  43.625  1.00  0.00           H  
ATOM    743  HG2 GLU A  53      43.960  41.997  41.694  1.00  0.00           H  
ATOM    744  HG3 GLU A  53      45.180  43.018  42.061  1.00  0.00           H  
ATOM    745  N   GLY A  54      41.326  41.809  43.840  1.00  0.00           N  
ATOM    746  CA  GLY A  54      40.138  40.996  44.029  1.00  0.00           C  
ATOM    747  C   GLY A  54      38.957  41.580  43.279  1.00  0.00           C  
ATOM    748  O   GLY A  54      39.094  42.591  42.562  1.00  0.00           O  
ATOM    749  H   GLY A  54      41.394  42.582  43.154  1.00  0.00           H  
ATOM    750  HA2 GLY A  54      40.314  40.060  43.699  1.00  0.00           H  
ATOM    751  HA3 GLY A  54      39.918  40.944  45.011  1.00  0.00           H  
ATOM    752  N   LEU A  55      37.814  40.900  43.378  1.00  0.00           N  
ATOM    753  CA  LEU A  55      36.605  41.414  42.791  1.00  0.00           C  
ATOM    754  C   LEU A  55      36.044  42.394  43.799  1.00  0.00           C  
ATOM    755  O   LEU A  55      36.220  42.200  45.008  1.00  0.00           O  
ATOM    756  CB  LEU A  55      35.630  40.302  42.558  1.00  0.00           C  
ATOM    757  CG  LEU A  55      35.713  39.531  41.248  1.00  0.00           C  
ATOM    758  CD1 LEU A  55      37.055  39.769  40.551  1.00  0.00           C  
ATOM    759  CD2 LEU A  55      35.426  38.049  41.564  1.00  0.00           C  
ATOM    760  H   LEU A  55      37.883  40.008  43.895  1.00  0.00           H  
ATOM    761  HA  LEU A  55      36.827  41.907  41.962  1.00  0.00           H  
ATOM    762  HB2 LEU A  55      35.737  39.625  43.301  1.00  0.00           H  
ATOM    763  HB3 LEU A  55      34.697  40.681  42.614  1.00  0.00           H  
ATOM    764  HG  LEU A  55      34.973  39.829  40.642  1.00  0.00           H  
ATOM    765 HD11 LEU A  55      37.796  39.466  41.149  1.00  0.00           H  
ATOM    766 HD12 LEU A  55      37.079  39.252  39.697  1.00  0.00           H  
ATOM    767 HD13 LEU A  55      37.158  40.743  40.357  1.00  0.00           H  
ATOM    768 HD21 LEU A  55      34.514  37.973  41.961  1.00  0.00           H  
ATOM    769 HD22 LEU A  55      35.475  37.522  40.719  1.00  0.00           H  
ATOM    770 HD23 LEU A  55      36.108  37.717  42.212  1.00  0.00           H  
ATOM    771  N   TYR A  56      35.458  43.488  43.337  1.00  0.00           N  
ATOM    772  CA  TYR A  56      34.814  44.419  44.224  1.00  0.00           C  
ATOM    773  C   TYR A  56      33.446  44.602  43.600  1.00  0.00           C  
ATOM    774  O   TYR A  56      33.239  44.313  42.435  1.00  0.00           O  
ATOM    775  CB  TYR A  56      35.551  45.803  44.308  1.00  0.00           C  
ATOM    776  CG  TYR A  56      36.854  45.786  45.097  1.00  0.00           C  
ATOM    777  CD1 TYR A  56      37.981  45.183  44.561  1.00  0.00           C  
ATOM    778  CD2 TYR A  56      36.921  46.316  46.361  1.00  0.00           C  
ATOM    779  CE1 TYR A  56      39.159  45.096  45.270  1.00  0.00           C  
ATOM    780  CE2 TYR A  56      38.105  46.237  47.078  1.00  0.00           C  
ATOM    781  CZ  TYR A  56      39.216  45.624  46.534  1.00  0.00           C  
ATOM    782  OH  TYR A  56      40.391  45.504  47.264  1.00  0.00           O  
ATOM    783  H   TYR A  56      35.507  43.605  42.305  1.00  0.00           H  
ATOM    784  HA  TYR A  56      34.698  43.999  45.104  1.00  0.00           H  
ATOM    785  HB2 TYR A  56      35.748  46.092  43.376  1.00  0.00           H  
ATOM    786  HB3 TYR A  56      34.927  46.446  44.742  1.00  0.00           H  
ATOM    787  HD1 TYR A  56      37.937  44.798  43.631  1.00  0.00           H  
ATOM    788  HD2 TYR A  56      36.130  46.757  46.767  1.00  0.00           H  
ATOM    789  HE1 TYR A  56      39.962  44.654  44.866  1.00  0.00           H  
ATOM    790  HE2 TYR A  56      38.154  46.630  48.004  1.00  0.00           H  
ATOM    791  HH  TYR A  56      41.114  45.181  46.659  1.00  0.00           H  
ATOM    792  N   LEU A  57      32.470  45.002  44.395  1.00  0.00           N  
ATOM    793  CA  LEU A  57      31.148  45.328  43.942  1.00  0.00           C  
ATOM    794  C   LEU A  57      31.218  46.846  44.100  1.00  0.00           C  
ATOM    795  O   LEU A  57      31.537  47.334  45.191  1.00  0.00           O  
ATOM    796  CB  LEU A  57      30.141  44.721  44.874  1.00  0.00           C  
ATOM    797  CG  LEU A  57      28.999  44.024  44.268  1.00  0.00           C  
ATOM    798  CD1 LEU A  57      28.168  43.305  45.331  1.00  0.00           C  
ATOM    799  CD2 LEU A  57      28.140  45.058  43.597  1.00  0.00           C  
ATOM    800  H   LEU A  57      32.757  45.061  45.414  1.00  0.00           H  
ATOM    801  HA  LEU A  57      31.063  45.126  43.003  1.00  0.00           H  
ATOM    802  HB2 LEU A  57      30.633  44.066  45.466  1.00  0.00           H  
ATOM    803  HB3 LEU A  57      29.785  45.462  45.459  1.00  0.00           H  
ATOM    804  HG  LEU A  57      29.316  43.339  43.600  1.00  0.00           H  
ATOM    805 HD11 LEU A  57      27.824  43.973  45.990  1.00  0.00           H  
ATOM    806 HD12 LEU A  57      27.400  42.841  44.892  1.00  0.00           H  
ATOM    807 HD13 LEU A  57      28.741  42.635  45.801  1.00  0.00           H  
ATOM    808 HD21 LEU A  57      28.667  45.537  42.890  1.00  0.00           H  
ATOM    809 HD22 LEU A  57      27.345  44.620  43.169  1.00  0.00           H  
ATOM    810 HD23 LEU A  57      27.817  45.728  44.272  1.00  0.00           H  
ATOM    811  N   ILE A  58      30.996  47.588  43.013  1.00  0.00           N  
ATOM    812  CA  ILE A  58      31.100  49.034  43.011  1.00  0.00           C  
ATOM    813  C   ILE A  58      29.676  49.441  42.703  1.00  0.00           C  
ATOM    814  O   ILE A  58      29.155  49.010  41.673  1.00  0.00           O  
ATOM    815  CB  ILE A  58      32.059  49.537  41.893  1.00  0.00           C  
ATOM    816  CG1 ILE A  58      33.372  48.708  41.847  1.00  0.00           C  
ATOM    817  CG2 ILE A  58      32.385  50.993  42.182  1.00  0.00           C  
ATOM    818  CD1 ILE A  58      34.396  48.966  40.705  1.00  0.00           C  
ATOM    819  H   ILE A  58      30.740  47.030  42.164  1.00  0.00           H  
ATOM    820  HA  ILE A  58      31.275  49.302  43.933  1.00  0.00           H  
ATOM    821  HB  ILE A  58      31.597  49.420  41.019  1.00  0.00           H  
ATOM    822 HG12 ILE A  58      33.856  48.837  42.732  1.00  0.00           H  
ATOM    823 HG13 ILE A  58      33.117  47.724  41.812  1.00  0.00           H  
ATOM    824 HG21 ILE A  58      32.978  51.352  41.463  1.00  0.00           H  
ATOM    825 HG22 ILE A  58      31.540  51.526  42.211  1.00  0.00           H  
ATOM    826 HG23 ILE A  58      32.852  51.063  43.062  1.00  0.00           H  
ATOM    827 HD11 ILE A  58      34.689  49.912  40.759  1.00  0.00           H  
ATOM    828 HD12 ILE A  58      35.165  48.353  40.834  1.00  0.00           H  
ATOM    829 HD13 ILE A  58      33.946  48.787  39.839  1.00  0.00           H  
ATOM    830  N   TYR A  59      29.015  50.174  43.590  1.00  0.00           N  
ATOM    831  CA  TYR A  59      27.627  50.596  43.383  1.00  0.00           C  
ATOM    832  C   TYR A  59      27.581  52.081  43.563  1.00  0.00           C  
ATOM    833  O   TYR A  59      28.535  52.561  44.173  1.00  0.00           O  
ATOM    834  CB  TYR A  59      26.624  50.002  44.390  1.00  0.00           C  
ATOM    835  CG  TYR A  59      26.997  50.138  45.850  1.00  0.00           C  
ATOM    836  CD1 TYR A  59      26.601  51.261  46.587  1.00  0.00           C  
ATOM    837  CD2 TYR A  59      27.689  49.102  46.454  1.00  0.00           C  
ATOM    838  CE1 TYR A  59      26.884  51.352  47.943  1.00  0.00           C  
ATOM    839  CE2 TYR A  59      27.976  49.195  47.802  1.00  0.00           C  
ATOM    840  CZ  TYR A  59      27.569  50.307  48.543  1.00  0.00           C  
ATOM    841  OH  TYR A  59      27.782  50.340  49.920  1.00  0.00           O  
ATOM    842  H   TYR A  59      29.562  50.424  44.442  1.00  0.00           H  
ATOM    843  HA  TYR A  59      27.375  50.374  42.446  1.00  0.00           H  
ATOM    844  HB2 TYR A  59      25.740  50.456  44.248  1.00  0.00           H  
ATOM    845  HB3 TYR A  59      26.522  49.025  44.183  1.00  0.00           H  
ATOM    846  HD1 TYR A  59      26.112  52.001  46.132  1.00  0.00           H  
ATOM    847  HD2 TYR A  59      27.970  48.316  45.934  1.00  0.00           H  
ATOM    848  HE1 TYR A  59      26.602  52.144  48.470  1.00  0.00           H  
ATOM    849  HE2 TYR A  59      28.484  48.458  48.263  1.00  0.00           H  
ATOM    850  HH  TYR A  59      28.721  50.624  50.091  1.00  0.00           H  
ATOM    851  N   SER A  60      26.559  52.809  43.140  1.00  0.00           N  
ATOM    852  CA  SER A  60      26.482  54.233  43.474  1.00  0.00           C  
ATOM    853  C   SER A  60      25.092  54.768  43.149  1.00  0.00           C  
ATOM    854  O   SER A  60      24.489  54.357  42.143  1.00  0.00           O  
ATOM    855  CB  SER A  60      27.590  54.997  42.688  1.00  0.00           C  
ATOM    856  OG  SER A  60      27.639  56.411  42.729  1.00  0.00           O  
ATOM    857  H   SER A  60      25.854  52.312  42.581  1.00  0.00           H  
ATOM    858  HA  SER A  60      26.628  54.328  44.461  1.00  0.00           H  
ATOM    859  HB2 SER A  60      28.499  54.631  43.008  1.00  0.00           H  
ATOM    860  HB3 SER A  60      27.522  54.704  41.702  1.00  0.00           H  
ATOM    861  HG  SER A  60      27.466  56.724  43.662  1.00  0.00           H  
ATOM    862  N   GLN A  61      24.521  55.639  43.961  1.00  0.00           N  
ATOM    863  CA  GLN A  61      23.271  56.220  43.512  1.00  0.00           C  
ATOM    864  C   GLN A  61      23.359  57.736  43.584  1.00  0.00           C  
ATOM    865  O   GLN A  61      24.125  58.226  44.417  1.00  0.00           O  
ATOM    866  CB  GLN A  61      22.145  55.754  44.375  1.00  0.00           C  
ATOM    867  CG  GLN A  61      20.782  56.209  43.812  1.00  0.00           C  
ATOM    868  CD  GLN A  61      19.622  56.328  44.794  1.00  0.00           C  
ATOM    869  H   GLN A  61      24.987  55.840  44.829  1.00  0.00           H  
ATOM    870  HA  GLN A  61      23.134  55.966  42.552  1.00  0.00           H  
ATOM    871  HB2 GLN A  61      22.129  54.763  44.413  1.00  0.00           H  
ATOM    872  HB3 GLN A  61      22.228  56.140  45.286  1.00  0.00           H  
ATOM    873  HG2 GLN A  61      20.916  57.113  43.366  1.00  0.00           H  
ATOM    874  HG3 GLN A  61      20.515  55.556  43.079  1.00  0.00           H  
ATOM    875  OE1 GLN A  61      19.016  55.353  45.248  1.00  0.00           O  
ATOM    876  NE2 GLN A  61      19.380  57.595  45.070  1.00  0.00           N  
ATOM    877 HE21 GLN A  61      18.578  57.810  45.738  1.00  0.00           H  
ATOM    878 HE22 GLN A  61      19.919  58.329  44.676  1.00  0.00           H  
ATOM    879  N   VAL A  62      22.715  58.527  42.727  1.00  0.00           N  
ATOM    880  CA  VAL A  62      22.628  59.986  42.905  1.00  0.00           C  
ATOM    881  C   VAL A  62      21.198  60.318  42.572  1.00  0.00           C  
ATOM    882  O   VAL A  62      20.440  59.532  41.979  1.00  0.00           O  
ATOM    883  CB  VAL A  62      23.454  60.903  41.983  1.00  0.00           C  
ATOM    884  CG1 VAL A  62      24.898  60.621  42.220  1.00  0.00           C  
ATOM    885  CG2 VAL A  62      23.169  60.666  40.532  1.00  0.00           C  
ATOM    886  H   VAL A  62      22.278  58.030  41.922  1.00  0.00           H  
ATOM    887  HA  VAL A  62      22.788  60.184  43.854  1.00  0.00           H  
ATOM    888  HB  VAL A  62      23.276  61.836  42.260  1.00  0.00           H  
ATOM    889 HG11 VAL A  62      25.032  59.652  42.453  1.00  0.00           H  
ATOM    890 HG12 VAL A  62      25.435  60.829  41.396  1.00  0.00           H  
ATOM    891 HG13 VAL A  62      25.244  61.183  42.978  1.00  0.00           H  
ATOM    892 HG21 VAL A  62      23.468  61.457  39.991  1.00  0.00           H  
ATOM    893 HG22 VAL A  62      23.660  59.849  40.216  1.00  0.00           H  
ATOM    894 HG23 VAL A  62      22.184  60.529  40.395  1.00  0.00           H  
ATOM    895  N   LEU A  63      20.790  61.493  42.964  1.00  0.00           N  
ATOM    896  CA  LEU A  63      19.415  61.871  42.788  1.00  0.00           C  
ATOM    897  C   LEU A  63      19.516  63.198  42.116  1.00  0.00           C  
ATOM    898  O   LEU A  63      20.505  63.904  42.312  1.00  0.00           O  
ATOM    899  CB  LEU A  63      18.728  62.049  44.114  1.00  0.00           C  
ATOM    900  CG  LEU A  63      18.338  60.885  44.993  1.00  0.00           C  
ATOM    901  CD1 LEU A  63      17.260  61.360  45.923  1.00  0.00           C  
ATOM    902  CD2 LEU A  63      17.625  59.820  44.239  1.00  0.00           C  
ATOM    903  H   LEU A  63      21.509  62.101  43.393  1.00  0.00           H  
ATOM    904  HA  LEU A  63      18.980  61.233  42.181  1.00  0.00           H  
ATOM    905  HB2 LEU A  63      19.322  62.665  44.688  1.00  0.00           H  
ATOM    906  HB3 LEU A  63      17.870  62.592  43.945  1.00  0.00           H  
ATOM    907  HG  LEU A  63      19.127  60.589  45.516  1.00  0.00           H  
ATOM    908 HD11 LEU A  63      16.466  61.677  45.397  1.00  0.00           H  
ATOM    909 HD12 LEU A  63      16.972  60.612  46.527  1.00  0.00           H  
ATOM    910 HD13 LEU A  63      17.600  62.119  46.486  1.00  0.00           H  
ATOM    911 HD21 LEU A  63      18.208  59.460  43.502  1.00  0.00           H  
ATOM    912 HD22 LEU A  63      17.379  59.060  44.851  1.00  0.00           H  
ATOM    913 HD23 LEU A  63      16.781  60.184  43.828  1.00  0.00           H  
ATOM    914  N   PHE A  64      18.549  63.608  41.330  1.00  0.00           N  
ATOM    915  CA  PHE A  64      18.622  64.933  40.759  1.00  0.00           C  
ATOM    916  C   PHE A  64      17.244  65.534  40.933  1.00  0.00           C  
ATOM    917  O   PHE A  64      16.227  64.817  40.866  1.00  0.00           O  
ATOM    918  CB  PHE A  64      18.996  64.847  39.303  1.00  0.00           C  
ATOM    919  CG  PHE A  64      20.438  64.479  39.019  1.00  0.00           C  
ATOM    920  CD1 PHE A  64      20.772  63.193  38.612  1.00  0.00           C  
ATOM    921  CD2 PHE A  64      21.402  65.447  39.072  1.00  0.00           C  
ATOM    922  CE1 PHE A  64      22.074  62.897  38.243  1.00  0.00           C  
ATOM    923  CE2 PHE A  64      22.692  65.144  38.705  1.00  0.00           C  
ATOM    924  CZ  PHE A  64      23.031  63.877  38.288  1.00  0.00           C  
ATOM    925  H   PHE A  64      17.784  62.945  41.167  1.00  0.00           H  
ATOM    926  HA  PHE A  64      19.241  65.464  41.321  1.00  0.00           H  
ATOM    927  HB2 PHE A  64      18.425  64.154  38.870  1.00  0.00           H  
ATOM    928  HB3 PHE A  64      18.831  65.735  38.881  1.00  0.00           H  
ATOM    929  HD1 PHE A  64      20.079  62.484  38.584  1.00  0.00           H  
ATOM    930  HD2 PHE A  64      21.174  66.371  39.375  1.00  0.00           H  
ATOM    931  HE1 PHE A  64      22.303  61.961  37.946  1.00  0.00           H  
ATOM    932  HE2 PHE A  64      23.408  65.875  38.746  1.00  0.00           H  
ATOM    933  HZ  PHE A  64      23.975  63.671  38.017  1.00  0.00           H  
ATOM    934  N   LYS A  65      17.178  66.820  41.231  1.00  0.00           N  
ATOM    935  CA  LYS A  65      15.910  67.483  41.417  1.00  0.00           C  
ATOM    936  C   LYS A  65      16.097  68.740  40.607  1.00  0.00           C  
ATOM    937  O   LYS A  65      17.202  69.179  40.285  1.00  0.00           O  
ATOM    938  CB  LYS A  65      15.673  67.814  42.904  1.00  0.00           C  
ATOM    939  CG  LYS A  65      15.964  69.208  43.446  1.00  0.00           C  
ATOM    940  CD  LYS A  65      17.462  69.634  43.405  1.00  0.00           C  
ATOM    941  CE  LYS A  65      17.711  71.155  43.622  1.00  0.00           C  
ATOM    942  NZ  LYS A  65      18.351  71.362  44.916  1.00  0.00           N  
ATOM    943  H   LYS A  65      18.098  67.297  41.317  1.00  0.00           H  
ATOM    944  HA  LYS A  65      15.197  66.947  41.020  1.00  0.00           H  
ATOM    945  HB2 LYS A  65      14.691  67.597  43.111  1.00  0.00           H  
ATOM    946  HB3 LYS A  65      16.221  67.143  43.455  1.00  0.00           H  
ATOM    947  HG2 LYS A  65      15.437  69.889  42.915  1.00  0.00           H  
ATOM    948  HG3 LYS A  65      15.655  69.264  44.408  1.00  0.00           H  
ATOM    949  HD2 LYS A  65      17.950  69.135  44.122  1.00  0.00           H  
ATOM    950  HD3 LYS A  65      17.836  69.383  42.512  1.00  0.00           H  
ATOM    951  HE2 LYS A  65      18.296  71.473  42.885  1.00  0.00           H  
ATOM    952  HE3 LYS A  65      16.830  71.613  43.588  1.00  0.00           H  
ATOM    953  HZ1 LYS A  65      19.348  71.272  44.828  1.00  0.00           H  
ATOM    954  HZ2 LYS A  65      18.139  72.280  45.264  1.00  0.00           H  
ATOM    955  HZ3 LYS A  65      18.022  70.682  45.578  1.00  0.00           H  
ATOM    956  N   GLY A  66      15.000  69.359  40.318  1.00  0.00           N  
ATOM    957  CA  GLY A  66      14.927  70.613  39.609  1.00  0.00           C  
ATOM    958  C   GLY A  66      13.456  70.968  39.743  1.00  0.00           C  
ATOM    959  O   GLY A  66      12.640  70.176  40.268  1.00  0.00           O  
ATOM    960  H   GLY A  66      14.120  68.857  40.654  1.00  0.00           H  
ATOM    961  HA2 GLY A  66      15.469  71.290  40.054  1.00  0.00           H  
ATOM    962  HA3 GLY A  66      15.149  70.488  38.669  1.00  0.00           H  
ATOM    963  N   GLN A  67      13.087  72.166  39.326  1.00  0.00           N  
ATOM    964  CA  GLN A  67      11.708  72.597  39.468  1.00  0.00           C  
ATOM    965  C   GLN A  67      11.482  73.261  38.136  1.00  0.00           C  
ATOM    966  O   GLN A  67      12.094  74.310  37.913  1.00  0.00           O  
ATOM    967  CB  GLN A  67      11.629  73.567  40.603  1.00  0.00           C  
ATOM    968  CG  GLN A  67      10.291  73.535  41.247  1.00  0.00           C  
ATOM    969  CD  GLN A  67      10.094  74.816  42.030  1.00  0.00           C  
ATOM    970  H   GLN A  67      13.833  72.743  38.909  1.00  0.00           H  
ATOM    971  HA  GLN A  67      11.143  71.806  39.516  1.00  0.00           H  
ATOM    972  HB2 GLN A  67      12.318  73.331  41.285  1.00  0.00           H  
ATOM    973  HB3 GLN A  67      11.796  74.489  40.259  1.00  0.00           H  
ATOM    974  HG2 GLN A  67       9.587  73.482  40.556  1.00  0.00           H  
ATOM    975  HG3 GLN A  67      10.239  72.774  41.876  1.00  0.00           H  
ATOM    976  OE1 GLN A  67      11.011  75.610  42.205  1.00  0.00           O  
ATOM    977  NE2 GLN A  67       8.892  75.128  42.488  1.00  0.00           N  
ATOM    978 HE21 GLN A  67       8.712  75.949  43.019  1.00  0.00           H  
ATOM    979 HE22 GLN A  67       8.115  74.478  42.275  1.00  0.00           H  
ATOM    980  N   GLY A  68      10.715  72.657  37.228  1.00  0.00           N  
ATOM    981  CA  GLY A  68      10.610  73.243  35.917  1.00  0.00           C  
ATOM    982  C   GLY A  68      11.881  72.990  35.081  1.00  0.00           C  
ATOM    983  O   GLY A  68      13.055  72.797  35.454  1.00  0.00           O  
ATOM    984  H   GLY A  68      10.248  71.805  37.536  1.00  0.00           H  
ATOM    985  HA2 GLY A  68       9.820  72.854  35.423  1.00  0.00           H  
ATOM    986  HA3 GLY A  68      10.469  74.240  35.991  1.00  0.00           H  
ATOM    987  N   CYX A  69      11.505  72.986  33.832  1.00  0.00           N  
ATOM    988  CA  CYX A  69      12.430  72.603  32.811  1.00  0.00           C  
ATOM    989  C   CYX A  69      12.744  73.807  31.993  1.00  0.00           C  
ATOM    990  O   CYX A  69      11.815  74.449  31.490  1.00  0.00           O  
ATOM    991  CB  CYX A  69      11.760  71.512  32.054  1.00  0.00           C  
ATOM    992  SG  CYX A  69      12.139  70.139  33.164  1.00  0.00           S  
ATOM    993  H   CYX A  69      10.526  73.271  33.656  1.00  0.00           H  
ATOM    994  HA  CYX A  69      13.274  72.282  33.246  1.00  0.00           H  
ATOM    995  HB2 CYX A  69      10.828  71.630  32.065  1.00  0.00           H  
ATOM    996  HB3 CYX A  69      12.212  71.349  31.246  1.00  0.00           H  
ATOM    997  N   PRO A  70      14.047  74.140  31.989  1.00  0.00           N  
ATOM    998  CA  PRO A  70      14.571  75.455  31.590  1.00  0.00           C  
ATOM    999  C   PRO A  70      14.790  75.429  30.078  1.00  0.00           C  
ATOM   1000  O   PRO A  70      13.928  74.975  29.303  1.00  0.00           O  
ATOM   1001  CB  PRO A  70      15.819  75.532  32.458  1.00  0.00           C  
ATOM   1002  CG  PRO A  70      16.408  74.125  32.321  1.00  0.00           C  
ATOM   1003  CD  PRO A  70      15.145  73.224  32.381  1.00  0.00           C  
ATOM   1004  HA  PRO A  70      13.947  76.181  31.848  1.00  0.00           H  
ATOM   1005  HB2 PRO A  70      16.462  76.204  32.113  1.00  0.00           H  
ATOM   1006  HB3 PRO A  70      15.594  75.715  33.406  1.00  0.00           H  
ATOM   1007  HG2 PRO A  70      16.860  74.024  31.453  1.00  0.00           H  
ATOM   1008  HG3 PRO A  70      17.006  73.927  33.077  1.00  0.00           H  
ATOM   1009  HD2 PRO A  70      15.227  72.470  31.739  1.00  0.00           H  
ATOM   1010  HD3 PRO A  70      15.009  72.879  33.304  1.00  0.00           H  
ATOM   1011  N   SER A  71      15.996  75.772  29.624  1.00  0.00           N  
ATOM   1012  CA  SER A  71      16.206  75.709  28.199  1.00  0.00           C  
ATOM   1013  C   SER A  71      16.465  74.276  27.747  1.00  0.00           C  
ATOM   1014  O   SER A  71      17.447  73.595  28.071  1.00  0.00           O  
ATOM   1015  CB  SER A  71      17.388  76.532  27.738  1.00  0.00           C  
ATOM   1016  OG  SER A  71      17.110  77.288  26.563  1.00  0.00           O  
ATOM   1017  H   SER A  71      16.677  76.052  30.315  1.00  0.00           H  
ATOM   1018  HA  SER A  71      15.368  76.027  27.737  1.00  0.00           H  
ATOM   1019  HB2 SER A  71      17.653  77.168  28.468  1.00  0.00           H  
ATOM   1020  HB3 SER A  71      18.161  75.921  27.544  1.00  0.00           H  
ATOM   1021  HG  SER A  71      16.355  76.863  26.069  1.00  0.00           H  
ATOM   1022  N   THR A  72      15.414  73.890  27.029  1.00  0.00           N  
ATOM   1023  CA  THR A  72      15.349  72.720  26.196  1.00  0.00           C  
ATOM   1024  C   THR A  72      16.168  71.477  26.587  1.00  0.00           C  
ATOM   1025  O   THR A  72      15.488  70.476  26.844  1.00  0.00           O  
ATOM   1026  CB  THR A  72      15.618  73.350  24.690  1.00  0.00           C  
ATOM   1027  OG1 THR A  72      15.422  72.273  23.772  1.00  0.00           O  
ATOM   1028  CG2 THR A  72      17.003  74.012  24.449  1.00  0.00           C  
ATOM   1029  H   THR A  72      14.584  74.560  27.133  1.00  0.00           H  
ATOM   1030  HA  THR A  72      14.354  72.418  26.131  1.00  0.00           H  
ATOM   1031  HB  THR A  72      14.920  74.049  24.557  1.00  0.00           H  
ATOM   1032 HG21 THR A  72      17.395  74.271  25.328  1.00  0.00           H  
ATOM   1033 HG22 THR A  72      17.599  73.358  23.990  1.00  0.00           H  
ATOM   1034 HG23 THR A  72      16.881  74.821  23.878  1.00  0.00           H  
ATOM   1035  HG1 THR A  72      15.926  71.457  24.075  1.00  0.00           H  
ATOM   1036  N   HIE A  73      17.511  71.377  26.719  1.00  0.00           N  
ATOM   1037  CA  HIE A  73      18.124  70.071  26.874  1.00  0.00           C  
ATOM   1038  C   HIE A  73      19.279  69.790  27.782  1.00  0.00           C  
ATOM   1039  O   HIE A  73      20.433  69.819  27.378  1.00  0.00           O  
ATOM   1040  CB  HIE A  73      18.483  69.562  25.495  1.00  0.00           C  
ATOM   1041  CG  HIE A  73      17.651  68.295  25.458  1.00  0.00           C  
ATOM   1042  H   HIE A  73      18.015  72.267  26.699  1.00  0.00           H  
ATOM   1043  HA  HIE A  73      17.339  69.398  27.139  1.00  0.00           H  
ATOM   1044  HB2 HIE A  73      18.155  70.156  24.827  1.00  0.00           H  
ATOM   1045  HB3 HIE A  73      19.403  69.317  25.463  1.00  0.00           H  
ATOM   1046  ND1 HIE A  73      16.322  68.197  25.615  1.00  0.00           N  
ATOM   1047  CD2 HIE A  73      18.165  67.025  25.385  1.00  0.00           C  
ATOM   1048  CE1 HIE A  73      16.009  66.926  25.658  1.00  0.00           C  
ATOM   1049  NE2 HIE A  73      17.125  66.247  25.520  1.00  0.00           N  
ATOM   1050  HD2 HIE A  73      19.120  66.800  25.258  1.00  0.00           H  
ATOM   1051  HE1 HIE A  73      15.101  66.544  25.774  1.00  0.00           H  
ATOM   1052  HE2 HIE A  73      17.144  65.210  25.521  1.00  0.00           H  
ATOM   1053  N   VAL A  74      18.849  69.290  28.951  1.00  0.00           N  
ATOM   1054  CA  VAL A  74      19.764  69.137  30.077  1.00  0.00           C  
ATOM   1055  C   VAL A  74      20.801  68.019  30.123  1.00  0.00           C  
ATOM   1056  O   VAL A  74      21.986  68.361  30.220  1.00  0.00           O  
ATOM   1057  CB  VAL A  74      18.980  69.044  31.424  1.00  0.00           C  
ATOM   1058  CG1 VAL A  74      19.947  69.310  32.574  1.00  0.00           C  
ATOM   1059  CG2 VAL A  74      17.973  70.162  31.593  1.00  0.00           C  
ATOM   1060  H   VAL A  74      17.852  69.035  28.975  1.00  0.00           H  
ATOM   1061  HA  VAL A  74      20.288  70.045  30.172  1.00  0.00           H  
ATOM   1062  HB  VAL A  74      18.664  68.115  31.515  1.00  0.00           H  
ATOM   1063 HG11 VAL A  74      20.591  68.550  32.649  1.00  0.00           H  
ATOM   1064 HG12 VAL A  74      20.448  70.156  32.397  1.00  0.00           H  
ATOM   1065 HG13 VAL A  74      19.433  69.398  33.426  1.00  0.00           H  
ATOM   1066 HG21 VAL A  74      18.009  70.767  30.796  1.00  0.00           H  
ATOM   1067 HG22 VAL A  74      17.054  69.774  31.675  1.00  0.00           H  
ATOM   1068 HG23 VAL A  74      18.190  70.684  32.419  1.00  0.00           H  
ATOM   1069  N   LEU A  75      20.462  66.725  30.042  1.00  0.00           N  
ATOM   1070  CA  LEU A  75      21.457  65.647  30.270  1.00  0.00           C  
ATOM   1071  C   LEU A  75      22.214  65.694  31.623  1.00  0.00           C  
ATOM   1072  O   LEU A  75      23.077  66.524  31.933  1.00  0.00           O  
ATOM   1073  CB  LEU A  75      22.573  65.558  29.154  1.00  0.00           C  
ATOM   1074  CG  LEU A  75      22.273  65.420  27.647  1.00  0.00           C  
ATOM   1075  CD1 LEU A  75      20.975  64.642  27.389  1.00  0.00           C  
ATOM   1076  CD2 LEU A  75      22.146  66.825  27.051  1.00  0.00           C  
ATOM   1077  H   LEU A  75      19.474  66.542  29.813  1.00  0.00           H  
ATOM   1078  HA  LEU A  75      20.967  64.751  30.218  1.00  0.00           H  
ATOM   1079  HB2 LEU A  75      23.154  66.395  29.269  1.00  0.00           H  
ATOM   1080  HB3 LEU A  75      23.171  64.768  29.415  1.00  0.00           H  
ATOM   1081  HG  LEU A  75      23.037  64.940  27.209  1.00  0.00           H  
ATOM   1082 HD11 LEU A  75      20.213  65.123  27.819  1.00  0.00           H  
ATOM   1083 HD12 LEU A  75      20.822  64.578  26.405  1.00  0.00           H  
ATOM   1084 HD13 LEU A  75      21.059  63.727  27.778  1.00  0.00           H  
ATOM   1085 HD21 LEU A  75      23.003  67.320  27.187  1.00  0.00           H  
ATOM   1086 HD22 LEU A  75      21.951  66.752  26.074  1.00  0.00           H  
ATOM   1087 HD23 LEU A  75      21.401  67.311  27.507  1.00  0.00           H  
ATOM   1088  N   LEU A  76      21.730  64.788  32.468  1.00  0.00           N  
ATOM   1089  CA  LEU A  76      22.352  64.467  33.744  1.00  0.00           C  
ATOM   1090  C   LEU A  76      23.190  63.229  33.431  1.00  0.00           C  
ATOM   1091  O   LEU A  76      22.774  62.354  32.667  1.00  0.00           O  
ATOM   1092  CB  LEU A  76      21.311  64.121  34.836  1.00  0.00           C  
ATOM   1093  CG  LEU A  76      20.247  65.061  35.525  1.00  0.00           C  
ATOM   1094  CD1 LEU A  76      20.550  66.497  35.277  1.00  0.00           C  
ATOM   1095  CD2 LEU A  76      18.863  64.834  34.987  1.00  0.00           C  
ATOM   1096  H   LEU A  76      20.851  64.320  32.131  1.00  0.00           H  
ATOM   1097  HA  LEU A  76      22.955  65.194  34.001  1.00  0.00           H  
ATOM   1098  HB2 LEU A  76      20.755  63.307  34.473  1.00  0.00           H  
ATOM   1099  HB3 LEU A  76      21.843  63.688  35.631  1.00  0.00           H  
ATOM   1100  HG  LEU A  76      20.263  64.855  36.506  1.00  0.00           H  
ATOM   1101 HD11 LEU A  76      20.544  66.692  34.290  1.00  0.00           H  
ATOM   1102 HD12 LEU A  76      19.864  67.083  35.722  1.00  0.00           H  
ATOM   1103 HD13 LEU A  76      21.457  66.733  35.643  1.00  0.00           H  
ATOM   1104 HD21 LEU A  76      18.583  63.883  35.147  1.00  0.00           H  
ATOM   1105 HD22 LEU A  76      18.211  65.446  35.444  1.00  0.00           H  
ATOM   1106 HD23 LEU A  76      18.843  65.017  34.000  1.00  0.00           H  
ATOM   1107  N   THR A  77      24.412  63.118  33.920  1.00  0.00           N  
ATOM   1108  CA  THR A  77      25.239  61.976  33.642  1.00  0.00           C  
ATOM   1109  C   THR A  77      25.719  61.496  34.973  1.00  0.00           C  
ATOM   1110  O   THR A  77      25.963  62.300  35.896  1.00  0.00           O  
ATOM   1111  CB  THR A  77      26.496  62.309  32.753  1.00  0.00           C  
ATOM   1112  OG1 THR A  77      27.451  63.169  33.411  1.00  0.00           O  
ATOM   1113  CG2 THR A  77      25.972  62.904  31.454  1.00  0.00           C  
ATOM   1114  H   THR A  77      24.715  63.921  34.515  1.00  0.00           H  
ATOM   1115  HA  THR A  77      24.683  61.268  33.225  1.00  0.00           H  
ATOM   1116  HB  THR A  77      26.968  61.421  32.526  1.00  0.00           H  
ATOM   1117 HG21 THR A  77      24.980  62.774  31.397  1.00  0.00           H  
ATOM   1118 HG22 THR A  77      26.177  63.885  31.422  1.00  0.00           H  
ATOM   1119 HG23 THR A  77      26.408  62.452  30.673  1.00  0.00           H  
ATOM   1120  HG1 THR A  77      26.980  63.950  33.829  1.00  0.00           H  
ATOM   1121  N   HID A  78      25.848  60.177  35.068  1.00  0.00           N  
ATOM   1122  CA  HID A  78      26.484  59.624  36.241  1.00  0.00           C  
ATOM   1123  C   HID A  78      27.573  58.591  35.942  1.00  0.00           C  
ATOM   1124  O   HID A  78      27.186  57.451  35.678  1.00  0.00           O  
ATOM   1125  CB  HID A  78      25.402  59.041  37.109  1.00  0.00           C  
ATOM   1126  CG  HID A  78      26.022  58.645  38.431  1.00  0.00           C  
ATOM   1127  H   HID A  78      25.480  59.633  34.286  1.00  0.00           H  
ATOM   1128  HA  HID A  78      26.917  60.386  36.767  1.00  0.00           H  
ATOM   1129  HB2 HID A  78      24.708  59.715  37.289  1.00  0.00           H  
ATOM   1130  HB3 HID A  78      25.032  58.230  36.693  1.00  0.00           H  
ATOM   1131  ND1 HID A  78      25.722  57.562  39.138  1.00  0.00           N  
ATOM   1132  CD2 HID A  78      27.052  59.340  39.062  1.00  0.00           C  
ATOM   1133  CE1 HID A  78      26.538  57.592  40.172  1.00  0.00           C  
ATOM   1134  NE2 HID A  78      27.335  58.653  40.121  1.00  0.00           N  
ATOM   1135  HD1 HID A  78      25.044  56.874  38.950  1.00  0.00           H  
ATOM   1136  HD2 HID A  78      27.443  60.187  38.715  1.00  0.00           H  
ATOM   1137  HE1 HID A  78      26.559  56.901  40.912  1.00  0.00           H  
ATOM   1138  N   THR A  79      28.888  58.864  36.071  1.00  0.00           N  
ATOM   1139  CA  THR A  79      29.915  57.936  35.603  1.00  0.00           C  
ATOM   1140  C   THR A  79      30.829  57.479  36.718  1.00  0.00           C  
ATOM   1141  O   THR A  79      31.297  58.373  37.419  1.00  0.00           O  
ATOM   1142  CB  THR A  79      30.817  58.608  34.483  1.00  0.00           C  
ATOM   1143  OG1 THR A  79      29.985  59.063  33.423  1.00  0.00           O  
ATOM   1144  CG2 THR A  79      31.760  57.664  33.805  1.00  0.00           C  
ATOM   1145  H   THR A  79      29.093  59.773  36.523  1.00  0.00           H  
ATOM   1146  HA  THR A  79      29.452  57.123  35.212  1.00  0.00           H  
ATOM   1147  HB  THR A  79      31.285  59.404  34.905  1.00  0.00           H  
ATOM   1148 HG21 THR A  79      31.703  56.749  34.221  1.00  0.00           H  
ATOM   1149 HG22 THR A  79      31.535  57.583  32.827  1.00  0.00           H  
ATOM   1150 HG23 THR A  79      32.708  57.993  33.888  1.00  0.00           H  
ATOM   1151  HG1 THR A  79      29.544  58.285  32.959  1.00  0.00           H  
ATOM   1152  N   ILE A  80      31.074  56.170  36.945  1.00  0.00           N  
ATOM   1153  CA  ILE A  80      32.130  55.708  37.849  1.00  0.00           C  
ATOM   1154  C   ILE A  80      33.293  55.324  36.906  1.00  0.00           C  
ATOM   1155  O   ILE A  80      33.093  54.584  35.939  1.00  0.00           O  
ATOM   1156  CB  ILE A  80      31.694  54.468  38.709  1.00  0.00           C  
ATOM   1157  CG1 ILE A  80      30.437  54.726  39.557  1.00  0.00           C  
ATOM   1158  CG2 ILE A  80      32.842  54.188  39.682  1.00  0.00           C  
ATOM   1159  CD1 ILE A  80      30.000  53.581  40.515  1.00  0.00           C  
ATOM   1160  H   ILE A  80      30.446  55.526  36.421  1.00  0.00           H  
ATOM   1161  HA  ILE A  80      32.434  56.493  38.350  1.00  0.00           H  
ATOM   1162  HB  ILE A  80      31.493  53.722  38.071  1.00  0.00           H  
ATOM   1163 HG12 ILE A  80      30.587  55.551  40.112  1.00  0.00           H  
ATOM   1164 HG13 ILE A  80      29.667  54.913  38.937  1.00  0.00           H  
ATOM   1165 HG21 ILE A  80      32.618  53.389  40.234  1.00  0.00           H  
ATOM   1166 HG22 ILE A  80      33.677  54.015  39.165  1.00  0.00           H  
ATOM   1167 HG23 ILE A  80      32.972  54.979  40.275  1.00  0.00           H  
ATOM   1168 HD11 ILE A  80      30.741  53.410  41.152  1.00  0.00           H  
ATOM   1169 HD12 ILE A  80      29.184  53.875  40.997  1.00  0.00           H  
ATOM   1170 HD13 ILE A  80      29.813  52.774  39.969  1.00  0.00           H  
ATOM   1171  N   SER A  81      34.510  55.768  37.133  1.00  0.00           N  
ATOM   1172  CA  SER A  81      35.691  55.615  36.282  1.00  0.00           C  
ATOM   1173  C   SER A  81      36.817  55.005  37.119  1.00  0.00           C  
ATOM   1174  O   SER A  81      36.818  55.064  38.369  1.00  0.00           O  
ATOM   1175  CB  SER A  81      36.310  56.934  35.780  1.00  0.00           C  
ATOM   1176  OG  SER A  81      35.591  57.972  35.094  1.00  0.00           O  
ATOM   1177  H   SER A  81      34.583  56.299  38.073  1.00  0.00           H  
ATOM   1178  HA  SER A  81      35.469  54.973  35.553  1.00  0.00           H  
ATOM   1179  HB2 SER A  81      36.788  57.390  36.601  1.00  0.00           H  
ATOM   1180  HB3 SER A  81      37.132  56.683  35.170  1.00  0.00           H  
ATOM   1181  HG  SER A  81      34.650  57.677  34.957  1.00  0.00           H  
ATOM   1182  N   ARG A  82      37.821  54.486  36.426  1.00  0.00           N  
ATOM   1183  CA  ARG A  82      38.947  53.896  37.088  1.00  0.00           C  
ATOM   1184  C   ARG A  82      40.208  54.528  36.604  1.00  0.00           C  
ATOM   1185  O   ARG A  82      40.491  54.420  35.411  1.00  0.00           O  
ATOM   1186  CB  ARG A  82      38.994  52.392  36.807  1.00  0.00           C  
ATOM   1187  CG  ARG A  82      40.332  51.788  37.102  1.00  0.00           C  
ATOM   1188  CD  ARG A  82      40.047  50.654  37.961  1.00  0.00           C  
ATOM   1189  NE  ARG A  82      39.796  49.539  37.124  1.00  0.00           N  
ATOM   1190  CZ  ARG A  82      40.735  48.624  36.866  1.00  0.00           C  
ATOM   1191  NH1 ARG A  82      40.383  47.633  36.046  1.00  0.00           N  
ATOM   1192  NH2 ARG A  82      41.956  48.625  37.412  1.00  0.00           N  
ATOM   1193  H   ARG A  82      37.714  54.547  35.395  1.00  0.00           H  
ATOM   1194  HA  ARG A  82      38.862  54.048  38.082  1.00  0.00           H  
ATOM   1195  HB2 ARG A  82      38.312  51.953  37.379  1.00  0.00           H  
ATOM   1196  HB3 ARG A  82      38.786  52.254  35.846  1.00  0.00           H  
ATOM   1197  HG2 ARG A  82      40.742  51.483  36.266  1.00  0.00           H  
ATOM   1198  HG3 ARG A  82      40.885  52.442  37.580  1.00  0.00           H  
ATOM   1199  HD2 ARG A  82      40.832  50.469  38.536  1.00  0.00           H  
ATOM   1200  HD3 ARG A  82      39.244  50.848  38.508  1.00  0.00           H  
ATOM   1201  HE  ARG A  82      38.900  49.416  36.706  1.00  0.00           H  
ATOM   1202 HH11 ARG A  82      39.502  47.556  35.619  1.00  0.00           H  
ATOM   1203 HH12 ARG A  82      41.079  46.905  35.848  1.00  0.00           H  
ATOM   1204 HH21 ARG A  82      42.155  49.395  38.045  1.00  0.00           H  
ATOM   1205 HH22 ARG A  82      42.608  47.933  37.213  1.00  0.00           H  
ATOM   1206  N   ILE A  83      40.977  55.198  37.436  1.00  0.00           N  
ATOM   1207  CA  ILE A  83      42.256  55.609  36.931  1.00  0.00           C  
ATOM   1208  C   ILE A  83      43.244  54.603  37.558  1.00  0.00           C  
ATOM   1209  O   ILE A  83      43.632  54.648  38.722  1.00  0.00           O  
ATOM   1210  CB  ILE A  83      42.399  57.176  37.233  1.00  0.00           C  
ATOM   1211  CG1 ILE A  83      43.912  57.439  37.177  1.00  0.00           C  
ATOM   1212  CG2 ILE A  83      41.622  57.664  38.435  1.00  0.00           C  
ATOM   1213  CD1 ILE A  83      44.432  58.707  36.422  1.00  0.00           C  
ATOM   1214  H   ILE A  83      40.617  55.374  38.361  1.00  0.00           H  
ATOM   1215  HA  ILE A  83      42.264  55.425  35.967  1.00  0.00           H  
ATOM   1216  HB  ILE A  83      41.972  57.637  36.502  1.00  0.00           H  
ATOM   1217 HG12 ILE A  83      44.268  57.487  38.127  1.00  0.00           H  
ATOM   1218 HG13 ILE A  83      44.362  56.633  36.750  1.00  0.00           H  
ATOM   1219 HG21 ILE A  83      41.707  58.658  38.512  1.00  0.00           H  
ATOM   1220 HG22 ILE A  83      40.656  57.424  38.334  1.00  0.00           H  
ATOM   1221 HG23 ILE A  83      41.981  57.238  39.266  1.00  0.00           H  
ATOM   1222 HD11 ILE A  83      44.041  59.505  36.860  1.00  0.00           H  
ATOM   1223 HD12 ILE A  83      45.421  58.717  36.487  1.00  0.00           H  
ATOM   1224 HD13 ILE A  83      44.139  58.642  35.478  1.00  0.00           H  
ATOM   1225  N   ALA A  84      43.456  53.542  36.732  1.00  0.00           N  
ATOM   1226  CA  ALA A  84      44.187  52.293  37.071  1.00  0.00           C  
ATOM   1227  C   ALA A  84      45.715  52.271  37.182  1.00  0.00           C  
ATOM   1228  O   ALA A  84      46.462  52.965  36.482  1.00  0.00           O  
ATOM   1229  CB  ALA A  84      43.888  51.149  36.093  1.00  0.00           C  
ATOM   1230  H   ALA A  84      43.031  53.690  35.769  1.00  0.00           H  
ATOM   1231  HA  ALA A  84      43.794  51.945  37.979  1.00  0.00           H  
ATOM   1232  HB1 ALA A  84      43.429  51.518  35.288  1.00  0.00           H  
ATOM   1233  HB2 ALA A  84      44.745  50.716  35.823  1.00  0.00           H  
ATOM   1234  HB3 ALA A  84      43.299  50.480  36.541  1.00  0.00           H  
ATOM   1235  N   VAL A  85      46.218  51.398  38.035  1.00  0.00           N  
ATOM   1236  CA  VAL A  85      47.641  51.376  38.255  1.00  0.00           C  
ATOM   1237  C   VAL A  85      48.527  50.872  37.120  1.00  0.00           C  
ATOM   1238  O   VAL A  85      49.741  50.907  37.261  1.00  0.00           O  
ATOM   1239  CB  VAL A  85      47.807  50.617  39.514  1.00  0.00           C  
ATOM   1240  CG1 VAL A  85      48.237  49.146  39.352  1.00  0.00           C  
ATOM   1241  CG2 VAL A  85      48.660  51.574  40.271  1.00  0.00           C  
ATOM   1242  H   VAL A  85      45.543  50.779  38.495  1.00  0.00           H  
ATOM   1243  HA  VAL A  85      47.945  52.343  38.472  1.00  0.00           H  
ATOM   1244  HB  VAL A  85      46.914  50.582  40.005  1.00  0.00           H  
ATOM   1245 HG11 VAL A  85      47.450  48.558  39.520  1.00  0.00           H  
ATOM   1246 HG12 VAL A  85      48.574  49.007  38.424  1.00  0.00           H  
ATOM   1247 HG13 VAL A  85      48.959  48.945  40.009  1.00  0.00           H  
ATOM   1248 HG21 VAL A  85      49.212  52.124  39.636  1.00  0.00           H  
ATOM   1249 HG22 VAL A  85      48.086  52.192  40.819  1.00  0.00           H  
ATOM   1250 HG23 VAL A  85      49.278  51.075  40.887  1.00  0.00           H  
ATOM   1251  N   SER A  86      48.012  50.414  35.988  1.00  0.00           N  
ATOM   1252  CA  SER A  86      48.814  50.004  34.851  1.00  0.00           C  
ATOM   1253  C   SER A  86      48.309  50.862  33.720  1.00  0.00           C  
ATOM   1254  O   SER A  86      49.083  51.659  33.210  1.00  0.00           O  
ATOM   1255  CB  SER A  86      48.579  48.538  34.624  1.00  0.00           C  
ATOM   1256  OG  SER A  86      47.173  48.314  34.678  1.00  0.00           O  
ATOM   1257  H   SER A  86      46.959  50.373  35.986  1.00  0.00           H  
ATOM   1258  HA  SER A  86      49.751  50.244  35.029  1.00  0.00           H  
ATOM   1259  HB2 SER A  86      48.905  48.281  33.732  1.00  0.00           H  
ATOM   1260  HB3 SER A  86      49.009  48.017  35.340  1.00  0.00           H  
ATOM   1261  HG  SER A  86      46.732  49.095  35.115  1.00  0.00           H  
ATOM   1262  N   TYR A  87      47.043  50.832  33.292  1.00  0.00           N  
ATOM   1263  CA  TYR A  87      46.585  51.775  32.272  1.00  0.00           C  
ATOM   1264  C   TYR A  87      46.276  53.032  33.097  1.00  0.00           C  
ATOM   1265  O   TYR A  87      45.147  53.352  33.463  1.00  0.00           O  
ATOM   1266  CB  TYR A  87      45.275  51.340  31.433  1.00  0.00           C  
ATOM   1267  CG  TYR A  87      44.368  50.096  31.709  1.00  0.00           C  
ATOM   1268  CD1 TYR A  87      43.406  49.648  30.767  1.00  0.00           C  
ATOM   1269  CD2 TYR A  87      44.515  49.352  32.876  1.00  0.00           C  
ATOM   1270  CE1 TYR A  87      42.640  48.506  31.000  1.00  0.00           C  
ATOM   1271  CE2 TYR A  87      43.767  48.225  33.106  1.00  0.00           C  
ATOM   1272  CZ  TYR A  87      42.839  47.795  32.193  1.00  0.00           C  
ATOM   1273  OH  TYR A  87      42.199  46.596  32.529  1.00  0.00           O  
ATOM   1274  H   TYR A  87      46.447  50.117  33.726  1.00  0.00           H  
ATOM   1275  HA  TYR A  87      47.328  51.979  31.676  1.00  0.00           H  
ATOM   1276  HB2 TYR A  87      44.652  52.175  31.431  1.00  0.00           H  
ATOM   1277  HB3 TYR A  87      45.586  51.273  30.441  1.00  0.00           H  
ATOM   1278  HD1 TYR A  87      43.280  50.166  29.923  1.00  0.00           H  
ATOM   1279  HD2 TYR A  87      45.186  49.652  33.560  1.00  0.00           H  
ATOM   1280  HE1 TYR A  87      41.969  48.199  30.340  1.00  0.00           H  
ATOM   1281  HE2 TYR A  87      43.901  47.702  33.964  1.00  0.00           H  
ATOM   1282  HH  TYR A  87      41.334  46.553  32.041  1.00  0.00           H  
ATOM   1283  N   GLN A  88      47.312  53.782  33.458  1.00  0.00           N  
ATOM   1284  CA  GLN A  88      47.144  54.955  34.310  1.00  0.00           C  
ATOM   1285  C   GLN A  88      46.557  56.143  33.560  1.00  0.00           C  
ATOM   1286  O   GLN A  88      47.226  56.968  32.908  1.00  0.00           O  
ATOM   1287  CB  GLN A  88      48.492  55.275  34.896  1.00  0.00           C  
ATOM   1288  CG  GLN A  88      48.250  55.897  36.256  1.00  0.00           C  
ATOM   1289  CD  GLN A  88      49.451  56.619  36.864  1.00  0.00           C  
ATOM   1290  H   GLN A  88      48.229  53.468  33.090  1.00  0.00           H  
ATOM   1291  HA  GLN A  88      46.499  54.710  35.052  1.00  0.00           H  
ATOM   1292  HB2 GLN A  88      49.002  54.451  35.021  1.00  0.00           H  
ATOM   1293  HB3 GLN A  88      48.949  55.932  34.334  1.00  0.00           H  
ATOM   1294  HG2 GLN A  88      47.493  56.562  36.180  1.00  0.00           H  
ATOM   1295  HG3 GLN A  88      47.963  55.172  36.899  1.00  0.00           H  
ATOM   1296  OE1 GLN A  88      49.311  57.290  37.877  1.00  0.00           O  
ATOM   1297  NE2 GLN A  88      50.649  56.575  36.316  1.00  0.00           N  
ATOM   1298 HE21 GLN A  88      51.434  57.035  36.669  1.00  0.00           H  
ATOM   1299 HE22 GLN A  88      50.746  56.003  35.444  1.00  0.00           H  
ATOM   1300  N   THR A  89      45.241  56.084  33.631  1.00  0.00           N  
ATOM   1301  CA  THR A  89      44.385  57.019  32.968  1.00  0.00           C  
ATOM   1302  C   THR A  89      42.952  56.694  33.410  1.00  0.00           C  
ATOM   1303  O   THR A  89      42.663  55.561  33.821  1.00  0.00           O  
ATOM   1304  CB  THR A  89      44.571  56.844  31.448  1.00  0.00           C  
ATOM   1305  OG1 THR A  89      43.986  58.010  30.907  1.00  0.00           O  
ATOM   1306  CG2 THR A  89      43.935  55.611  30.816  1.00  0.00           C  
ATOM   1307  H   THR A  89      44.882  55.287  34.219  1.00  0.00           H  
ATOM   1308  HA  THR A  89      44.595  57.940  33.272  1.00  0.00           H  
ATOM   1309  HB  THR A  89      45.550  56.843  31.244  1.00  0.00           H  
ATOM   1310 HG21 THR A  89      43.810  54.900  31.511  1.00  0.00           H  
ATOM   1311 HG22 THR A  89      43.043  55.852  30.427  1.00  0.00           H  
ATOM   1312 HG23 THR A  89      44.528  55.260  30.088  1.00  0.00           H  
ATOM   1313  HG1 THR A  89      43.230  58.337  31.490  1.00  0.00           H  
ATOM   1314  N   LYS A  90      42.039  57.655  33.250  1.00  0.00           N  
ATOM   1315  CA  LYS A  90      40.681  57.466  33.722  1.00  0.00           C  
ATOM   1316  C   LYS A  90      39.834  56.597  32.784  1.00  0.00           C  
ATOM   1317  O   LYS A  90      39.169  57.126  31.916  1.00  0.00           O  
ATOM   1318  CB  LYS A  90      40.104  58.922  33.970  1.00  0.00           C  
ATOM   1319  CG  LYS A  90      38.822  59.009  34.817  1.00  0.00           C  
ATOM   1320  CD  LYS A  90      38.743  60.005  35.980  1.00  0.00           C  
ATOM   1321  CE  LYS A  90      38.534  61.526  35.657  1.00  0.00           C  
ATOM   1322  NZ  LYS A  90      37.219  61.933  35.158  1.00  0.00           N  
ATOM   1323  H   LYS A  90      42.379  58.507  32.779  1.00  0.00           H  
ATOM   1324  HA  LYS A  90      40.706  57.016  34.633  1.00  0.00           H  
ATOM   1325  HB2 LYS A  90      40.823  59.447  34.425  1.00  0.00           H  
ATOM   1326  HB3 LYS A  90      39.921  59.319  33.070  1.00  0.00           H  
ATOM   1327  HG2 LYS A  90      38.032  59.202  34.178  1.00  0.00           H  
ATOM   1328  HG3 LYS A  90      38.623  58.066  35.191  1.00  0.00           H  
ATOM   1329  HD2 LYS A  90      37.980  59.726  36.598  1.00  0.00           H  
ATOM   1330  HD3 LYS A  90      39.599  59.934  36.531  1.00  0.00           H  
ATOM   1331  HE2 LYS A  90      38.758  62.043  36.514  1.00  0.00           H  
ATOM   1332  HE3 LYS A  90      39.260  61.787  34.981  1.00  0.00           H  
ATOM   1333  HZ1 LYS A  90      36.512  61.717  35.837  1.00  0.00           H  
ATOM   1334  HZ2 LYS A  90      37.209  62.921  34.981  1.00  0.00           H  
ATOM   1335  HZ3 LYS A  90      37.010  61.447  34.305  1.00  0.00           H  
ATOM   1336  N   VAL A  91      39.805  55.266  32.849  1.00  0.00           N  
ATOM   1337  CA  VAL A  91      38.949  54.538  31.933  1.00  0.00           C  
ATOM   1338  C   VAL A  91      37.549  54.537  32.503  1.00  0.00           C  
ATOM   1339  O   VAL A  91      37.389  54.999  33.622  1.00  0.00           O  
ATOM   1340  CB  VAL A  91      39.567  53.154  31.735  1.00  0.00           C  
ATOM   1341  CG1 VAL A  91      38.815  52.178  30.884  1.00  0.00           C  
ATOM   1342  CG2 VAL A  91      40.820  53.442  30.962  1.00  0.00           C  
ATOM   1343  H   VAL A  91      40.403  54.840  33.558  1.00  0.00           H  
ATOM   1344  HA  VAL A  91      38.932  55.026  31.063  1.00  0.00           H  
ATOM   1345  HB  VAL A  91      39.662  52.729  32.665  1.00  0.00           H  
ATOM   1346 HG11 VAL A  91      37.846  52.163  31.148  1.00  0.00           H  
ATOM   1347 HG12 VAL A  91      38.882  52.438  29.917  1.00  0.00           H  
ATOM   1348 HG13 VAL A  91      39.195  51.255  30.997  1.00  0.00           H  
ATOM   1349 HG21 VAL A  91      41.339  52.594  30.827  1.00  0.00           H  
ATOM   1350 HG22 VAL A  91      40.587  53.830  30.067  1.00  0.00           H  
ATOM   1351 HG23 VAL A  91      41.388  54.098  31.466  1.00  0.00           H  
ATOM   1352  N   ASN A  92      36.498  54.016  31.897  1.00  0.00           N  
ATOM   1353  CA  ASN A  92      35.137  54.312  32.331  1.00  0.00           C  
ATOM   1354  C   ASN A  92      34.364  53.055  32.732  1.00  0.00           C  
ATOM   1355  O   ASN A  92      34.160  52.142  31.953  1.00  0.00           O  
ATOM   1356  CB  ASN A  92      34.561  55.080  31.132  1.00  0.00           C  
ATOM   1357  CG  ASN A  92      33.358  55.953  31.374  1.00  0.00           C  
ATOM   1358  OD1 ASN A  92      32.236  55.454  31.410  1.00  0.00           O  
ATOM   1359  ND2 ASN A  92      33.471  57.269  31.543  1.00  0.00           N  
ATOM   1360  H   ASN A  92      36.717  53.387  31.098  1.00  0.00           H  
ATOM   1361  HA  ASN A  92      35.206  54.890  33.159  1.00  0.00           H  
ATOM   1362  HB2 ASN A  92      35.307  55.658  30.750  1.00  0.00           H  
ATOM   1363  HB3 ASN A  92      34.325  54.397  30.414  1.00  0.00           H  
ATOM   1364 HD21 ASN A  92      34.426  57.633  31.489  1.00  0.00           H  
ATOM   1365 HD22 ASN A  92      32.707  57.841  31.704  1.00  0.00           H  
ATOM   1366  N   LEU A  93      33.889  52.943  33.940  1.00  0.00           N  
ATOM   1367  CA  LEU A  93      33.291  51.695  34.413  1.00  0.00           C  
ATOM   1368  C   LEU A  93      31.784  51.445  34.360  1.00  0.00           C  
ATOM   1369  O   LEU A  93      31.321  50.363  33.992  1.00  0.00           O  
ATOM   1370  CB  LEU A  93      33.826  51.470  35.844  1.00  0.00           C  
ATOM   1371  CG  LEU A  93      35.313  51.076  35.777  1.00  0.00           C  
ATOM   1372  CD1 LEU A  93      35.915  50.851  37.138  1.00  0.00           C  
ATOM   1373  CD2 LEU A  93      35.413  49.799  34.976  1.00  0.00           C  
ATOM   1374  H   LEU A  93      33.964  53.792  34.536  1.00  0.00           H  
ATOM   1375  HA  LEU A  93      33.757  50.908  33.889  1.00  0.00           H  
ATOM   1376  HB2 LEU A  93      33.764  52.307  36.323  1.00  0.00           H  
ATOM   1377  HB3 LEU A  93      33.342  50.732  36.233  1.00  0.00           H  
ATOM   1378  HG  LEU A  93      35.813  51.811  35.299  1.00  0.00           H  
ATOM   1379 HD11 LEU A  93      35.427  50.113  37.611  1.00  0.00           H  
ATOM   1380 HD12 LEU A  93      36.881  50.597  37.048  1.00  0.00           H  
ATOM   1381 HD13 LEU A  93      35.848  51.689  37.685  1.00  0.00           H  
ATOM   1382 HD21 LEU A  93      35.052  49.948  34.052  1.00  0.00           H  
ATOM   1383 HD22 LEU A  93      36.371  49.512  34.912  1.00  0.00           H  
ATOM   1384 HD23 LEU A  93      34.883  49.075  35.423  1.00  0.00           H  
ATOM   1385  N   LEU A  94      31.006  52.455  34.726  1.00  0.00           N  
ATOM   1386  CA  LEU A  94      29.572  52.385  34.714  1.00  0.00           C  
ATOM   1387  C   LEU A  94      29.237  53.831  34.365  1.00  0.00           C  
ATOM   1388  O   LEU A  94      30.020  54.755  34.668  1.00  0.00           O  
ATOM   1389  CB  LEU A  94      29.104  51.916  36.115  1.00  0.00           C  
ATOM   1390  CG  LEU A  94      29.555  50.543  36.690  1.00  0.00           C  
ATOM   1391  CD1 LEU A  94      29.572  50.532  38.220  1.00  0.00           C  
ATOM   1392  CD2 LEU A  94      28.658  49.489  36.199  1.00  0.00           C  
ATOM   1393  H   LEU A  94      31.540  53.312  35.026  1.00  0.00           H  
ATOM   1394  HA  LEU A  94      29.276  51.819  33.985  1.00  0.00           H  
ATOM   1395  HB2 LEU A  94      29.399  52.619  36.782  1.00  0.00           H  
ATOM   1396  HB3 LEU A  94      28.092  51.908  36.108  1.00  0.00           H  
ATOM   1397  HG  LEU A  94      30.475  50.343  36.344  1.00  0.00           H  
ATOM   1398 HD11 LEU A  94      28.654  50.726  38.562  1.00  0.00           H  
ATOM   1399 HD12 LEU A  94      29.867  49.633  38.540  1.00  0.00           H  
ATOM   1400 HD13 LEU A  94      30.207  51.230  38.548  1.00  0.00           H  
ATOM   1401 HD21 LEU A  94      28.676  49.440  35.190  1.00  0.00           H  
ATOM   1402 HD22 LEU A  94      28.931  48.586  36.559  1.00  0.00           H  
ATOM   1403 HD23 LEU A  94      27.705  49.663  36.485  1.00  0.00           H  
ATOM   1404  N   SER A  95      28.118  54.072  33.703  1.00  0.00           N  
ATOM   1405  CA  SER A  95      27.744  55.399  33.269  1.00  0.00           C  
ATOM   1406  C   SER A  95      26.267  55.355  32.894  1.00  0.00           C  
ATOM   1407  O   SER A  95      25.714  54.325  32.508  1.00  0.00           O  
ATOM   1408  CB  SER A  95      28.603  55.794  32.069  1.00  0.00           C  
ATOM   1409  OG  SER A  95      28.521  57.153  31.705  1.00  0.00           O  
ATOM   1410  H   SER A  95      27.532  53.223  33.523  1.00  0.00           H  
ATOM   1411  HA  SER A  95      27.845  56.025  34.035  1.00  0.00           H  
ATOM   1412  HB2 SER A  95      29.568  55.571  32.279  1.00  0.00           H  
ATOM   1413  HB3 SER A  95      28.325  55.228  31.277  1.00  0.00           H  
ATOM   1414  HG  SER A  95      27.562  57.438  31.681  1.00  0.00           H  
ATOM   1415  N   ALA A  96      25.565  56.457  33.080  1.00  0.00           N  
ATOM   1416  CA  ALA A  96      24.163  56.506  32.664  1.00  0.00           C  
ATOM   1417  C   ALA A  96      23.888  57.946  32.311  1.00  0.00           C  
ATOM   1418  O   ALA A  96      24.537  58.849  32.879  1.00  0.00           O  
ATOM   1419  CB  ALA A  96      23.229  56.092  33.794  1.00  0.00           C  
ATOM   1420  H   ALA A  96      26.060  57.240  33.520  1.00  0.00           H  
ATOM   1421  HA  ALA A  96      24.050  55.944  31.858  1.00  0.00           H  
ATOM   1422  HB1 ALA A  96      22.282  56.140  33.479  1.00  0.00           H  
ATOM   1423  HB2 ALA A  96      23.439  55.156  34.074  1.00  0.00           H  
ATOM   1424  HB3 ALA A  96      23.353  56.708  34.571  1.00  0.00           H  
ATOM   1425  N   ILE A  97      23.080  58.195  31.286  1.00  0.00           N  
ATOM   1426  CA  ILE A  97      22.695  59.572  31.032  1.00  0.00           C  
ATOM   1427  C   ILE A  97      21.183  59.568  31.243  1.00  0.00           C  
ATOM   1428  O   ILE A  97      20.505  58.529  31.141  1.00  0.00           O  
ATOM   1429  CB  ILE A  97      23.105  60.069  29.590  1.00  0.00           C  
ATOM   1430  CG1 ILE A  97      24.481  59.560  29.145  1.00  0.00           C  
ATOM   1431  CG2 ILE A  97      23.204  61.618  29.664  1.00  0.00           C  
ATOM   1432  CD1 ILE A  97      25.180  60.368  28.048  1.00  0.00           C  
ATOM   1433  H   ILE A  97      22.781  57.392  30.740  1.00  0.00           H  
ATOM   1434  HA  ILE A  97      23.075  60.110  31.759  1.00  0.00           H  
ATOM   1435  HB  ILE A  97      22.416  59.717  28.955  1.00  0.00           H  
ATOM   1436 HG12 ILE A  97      25.085  59.531  29.950  1.00  0.00           H  
ATOM   1437 HG13 ILE A  97      24.375  58.613  28.816  1.00  0.00           H  
ATOM   1438 HG21 ILE A  97      23.441  61.964  28.764  1.00  0.00           H  
ATOM   1439 HG22 ILE A  97      22.324  61.979  29.951  1.00  0.00           H  
ATOM   1440 HG23 ILE A  97      23.907  61.860  30.323  1.00  0.00           H  
ATOM   1441 HD11 ILE A  97      25.317  61.300  28.372  1.00  0.00           H  
ATOM   1442 HD12 ILE A  97      26.058  59.944  27.845  1.00  0.00           H  
ATOM   1443 HD13 ILE A  97      24.606  60.371  27.234  1.00  0.00           H  
ATOM   1444  N   LYS A  98      20.651  60.693  31.653  1.00  0.00           N  
ATOM   1445  CA  LYS A  98      19.251  60.715  32.009  1.00  0.00           C  
ATOM   1446  C   LYS A  98      18.671  62.009  31.484  1.00  0.00           C  
ATOM   1447  O   LYS A  98      19.250  63.086  31.666  1.00  0.00           O  
ATOM   1448  CB  LYS A  98      19.091  60.643  33.537  1.00  0.00           C  
ATOM   1449  CG  LYS A  98      17.692  60.297  33.963  1.00  0.00           C  
ATOM   1450  CD  LYS A  98      17.428  58.787  33.964  1.00  0.00           C  
ATOM   1451  CE  LYS A  98      16.194  58.311  34.806  1.00  0.00           C  
ATOM   1452  NZ  LYS A  98      16.314  58.354  36.264  1.00  0.00           N  
ATOM   1453  H   LYS A  98      21.275  61.504  31.696  1.00  0.00           H  
ATOM   1454  HA  LYS A  98      18.786  59.950  31.570  1.00  0.00           H  
ATOM   1455  HB2 LYS A  98      19.714  59.946  33.875  1.00  0.00           H  
ATOM   1456  HB3 LYS A  98      19.333  61.533  33.909  1.00  0.00           H  
ATOM   1457  HG2 LYS A  98      17.527  60.644  34.893  1.00  0.00           H  
ATOM   1458  HG3 LYS A  98      17.032  60.730  33.340  1.00  0.00           H  
ATOM   1459  HD2 LYS A  98      17.279  58.480  33.016  1.00  0.00           H  
ATOM   1460  HD3 LYS A  98      18.238  58.312  34.328  1.00  0.00           H  
ATOM   1461  HE2 LYS A  98      15.394  58.878  34.504  1.00  0.00           H  
ATOM   1462  HE3 LYS A  98      15.979  57.354  34.501  1.00  0.00           H  
ATOM   1463  HZ1 LYS A  98      17.280  58.304  36.531  1.00  0.00           H  
ATOM   1464  HZ2 LYS A  98      15.923  59.209  36.616  1.00  0.00           H  
ATOM   1465  HZ3 LYS A  98      15.823  57.580  36.673  1.00  0.00           H  
ATOM   1466  N   SER A  99      17.557  61.932  30.769  1.00  0.00           N  
ATOM   1467  CA  SER A  99      16.989  63.174  30.274  1.00  0.00           C  
ATOM   1468  C   SER A  99      15.958  63.432  31.338  1.00  0.00           C  
ATOM   1469  O   SER A  99      15.141  62.527  31.589  1.00  0.00           O  
ATOM   1470  CB  SER A  99      16.275  63.065  28.892  1.00  0.00           C  
ATOM   1471  OG  SER A  99      15.005  62.394  28.740  1.00  0.00           O  
ATOM   1472  H   SER A  99      17.174  61.009  30.615  1.00  0.00           H  
ATOM   1473  HA  SER A  99      17.668  63.865  30.328  1.00  0.00           H  
ATOM   1474  HB2 SER A  99      16.163  64.027  28.522  1.00  0.00           H  
ATOM   1475  HB3 SER A  99      16.940  62.621  28.232  1.00  0.00           H  
ATOM   1476  HG  SER A  99      14.404  62.967  28.192  1.00  0.00           H  
ATOM   1477  N   PRO A 100      16.001  64.593  32.001  1.00  0.00           N  
ATOM   1478  CA  PRO A 100      14.959  64.992  32.938  1.00  0.00           C  
ATOM   1479  C   PRO A 100      13.695  65.275  32.138  1.00  0.00           C  
ATOM   1480  O   PRO A 100      13.125  64.362  31.543  1.00  0.00           O  
ATOM   1481  CB  PRO A 100      15.569  66.178  33.654  1.00  0.00           C  
ATOM   1482  CG  PRO A 100      16.450  66.774  32.600  1.00  0.00           C  
ATOM   1483  CD  PRO A 100      17.047  65.584  31.872  1.00  0.00           C  
ATOM   1484  HA  PRO A 100      14.798  64.288  33.622  1.00  0.00           H  
ATOM   1485  HB2 PRO A 100      14.869  66.828  33.938  1.00  0.00           H  
ATOM   1486  HB3 PRO A 100      16.106  65.889  34.441  1.00  0.00           H  
ATOM   1487  HG2 PRO A 100      15.916  67.340  31.971  1.00  0.00           H  
ATOM   1488  HG3 PRO A 100      17.171  67.331  33.015  1.00  0.00           H  
ATOM   1489  HD2 PRO A 100      17.225  65.806  30.917  1.00  0.00           H  
ATOM   1490  HD3 PRO A 100      17.891  65.286  32.313  1.00  0.00           H  
ATOM   1491  N   CYX A 101      13.245  66.502  32.026  1.00  0.00           N  
ATOM   1492  CA  CYX A 101      12.076  66.782  31.234  1.00  0.00           C  
ATOM   1493  C   CYX A 101      12.346  66.843  29.726  1.00  0.00           C  
ATOM   1494  O   CYX A 101      13.351  67.345  29.206  1.00  0.00           O  
ATOM   1495  CB  CYX A 101      11.555  68.061  31.691  1.00  0.00           C  
ATOM   1496  SG  CYX A 101      13.037  69.110  31.716  1.00  0.00           S  
ATOM   1497  H   CYX A 101      13.785  67.223  32.538  1.00  0.00           H  
ATOM   1498  HA  CYX A 101      11.391  66.043  31.390  1.00  0.00           H  
ATOM   1499  HB2 CYX A 101      10.957  68.444  31.048  1.00  0.00           H  
ATOM   1500  HB3 CYX A 101      11.242  68.006  32.595  1.00  0.00           H  
ATOM   1501  N   GLN A 102      11.407  66.268  29.018  1.00  0.00           N  
ATOM   1502  CA  GLN A 102      11.365  66.265  27.581  1.00  0.00           C  
ATOM   1503  C   GLN A 102      10.285  67.334  27.557  1.00  0.00           C  
ATOM   1504  O   GLN A 102       9.124  66.999  27.787  1.00  0.00           O  
ATOM   1505  CB  GLN A 102      10.891  64.881  27.173  1.00  0.00           C  
ATOM   1506  CG  GLN A 102      10.423  64.548  25.756  1.00  0.00           C  
ATOM   1507  CD  GLN A 102      11.501  64.103  24.772  1.00  0.00           C  
ATOM   1508  OE1 GLN A 102      12.397  63.331  25.113  1.00  0.00           O  
ATOM   1509  NE2 GLN A 102      11.485  64.521  23.510  1.00  0.00           N  
ATOM   1510  H   GLN A 102      10.661  65.793  29.608  1.00  0.00           H  
ATOM   1511  HA  GLN A 102      12.161  66.658  27.251  1.00  0.00           H  
ATOM   1512  HB2 GLN A 102      11.646  64.200  27.405  1.00  0.00           H  
ATOM   1513  HB3 GLN A 102      10.117  64.602  27.815  1.00  0.00           H  
ATOM   1514  HG2 GLN A 102       9.727  63.812  25.815  1.00  0.00           H  
ATOM   1515  HG3 GLN A 102       9.963  65.366  25.372  1.00  0.00           H  
ATOM   1516 HE21 GLN A 102      12.167  64.269  22.850  1.00  0.00           H  
ATOM   1517 HE22 GLN A 102      10.702  65.144  23.231  1.00  0.00           H  
ATOM   1518  N   ARG A 103      10.714  68.600  27.465  1.00  0.00           N  
ATOM   1519  CA  ARG A 103       9.886  69.824  27.429  1.00  0.00           C  
ATOM   1520  C   ARG A 103       8.947  70.132  28.602  1.00  0.00           C  
ATOM   1521  O   ARG A 103       8.905  69.462  29.641  1.00  0.00           O  
ATOM   1522  CB  ARG A 103       9.060  69.846  26.115  1.00  0.00           C  
ATOM   1523  CG  ARG A 103       9.745  70.574  24.934  1.00  0.00           C  
ATOM   1524  CD  ARG A 103       8.982  70.462  23.599  1.00  0.00           C  
ATOM   1525  NE  ARG A 103       9.756  71.035  22.491  1.00  0.00           N  
ATOM   1526  CZ  ARG A 103       9.599  70.739  21.176  1.00  0.00           C  
ATOM   1527  NH1 ARG A 103      10.392  71.369  20.301  1.00  0.00           N  
ATOM   1528  NH2 ARG A 103       8.702  69.846  20.710  1.00  0.00           N  
ATOM   1529  H   ARG A 103      11.784  68.662  27.416  1.00  0.00           H  
ATOM   1530  HA  ARG A 103      10.529  70.634  27.313  1.00  0.00           H  
ATOM   1531  HB2 ARG A 103       8.897  68.906  25.838  1.00  0.00           H  
ATOM   1532  HB3 ARG A 103       8.201  70.309  26.298  1.00  0.00           H  
ATOM   1533  HG2 ARG A 103       9.832  71.547  25.158  1.00  0.00           H  
ATOM   1534  HG3 ARG A 103      10.659  70.186  24.798  1.00  0.00           H  
ATOM   1535  HD2 ARG A 103       8.817  69.501  23.425  1.00  0.00           H  
ATOM   1536  HD3 ARG A 103       8.129  70.957  23.698  1.00  0.00           H  
ATOM   1537  HE  ARG A 103      10.473  71.712  22.719  1.00  0.00           H  
ATOM   1538 HH11 ARG A 103      11.086  72.012  20.577  1.00  0.00           H  
ATOM   1539 HH12 ARG A 103      10.271  71.171  19.311  1.00  0.00           H  
ATOM   1540 HH21 ARG A 103       8.147  69.379  21.418  1.00  0.00           H  
ATOM   1541 HH22 ARG A 103       8.605  69.671  19.763  1.00  0.00           H  
ATOM   1542  N   GLU A 104       8.411  71.347  28.458  1.00  0.00           N  
ATOM   1543  CA  GLU A 104       7.350  72.032  29.240  1.00  0.00           C  
ATOM   1544  C   GLU A 104       7.869  73.467  29.225  1.00  0.00           C  
ATOM   1545  O   GLU A 104       7.146  74.302  28.687  1.00  0.00           O  
ATOM   1546  CB  GLU A 104       7.158  71.610  30.766  1.00  0.00           C  
ATOM   1547  CG  GLU A 104       5.881  72.091  31.542  1.00  0.00           C  
ATOM   1548  CD  GLU A 104       4.548  71.288  31.542  1.00  0.00           C  
ATOM   1549  OE1 GLU A 104       3.475  71.883  31.711  1.00  0.00           O  
ATOM   1550  OE2 GLU A 104       4.560  70.066  31.403  1.00  0.00           O  
ATOM   1551  H   GLU A 104       8.867  71.875  27.612  1.00  0.00           H  
ATOM   1552  HA  GLU A 104       6.511  71.974  28.770  1.00  0.00           H  
ATOM   1553  HB2 GLU A 104       7.155  70.614  30.786  1.00  0.00           H  
ATOM   1554  HB3 GLU A 104       7.949  71.960  31.259  1.00  0.00           H  
ATOM   1555  HG2 GLU A 104       6.153  72.200  32.516  1.00  0.00           H  
ATOM   1556  HG3 GLU A 104       5.657  73.021  31.195  1.00  0.00           H  
ATOM   1557  N   THR A 105       9.084  73.802  29.713  1.00  0.00           N  
ATOM   1558  CA  THR A 105       9.663  75.155  29.611  1.00  0.00           C  
ATOM   1559  C   THR A 105       8.826  76.341  30.167  1.00  0.00           C  
ATOM   1560  O   THR A 105       8.664  77.426  29.586  1.00  0.00           O  
ATOM   1561  CB  THR A 105      10.018  75.438  28.118  1.00  0.00           C  
ATOM   1562  OG1 THR A 105      10.019  74.198  27.383  1.00  0.00           O  
ATOM   1563  CG2 THR A 105      11.358  76.176  28.026  1.00  0.00           C  
ATOM   1564  H   THR A 105       9.584  73.007  30.175  1.00  0.00           H  
ATOM   1565  HA  THR A 105      10.563  75.153  30.112  1.00  0.00           H  
ATOM   1566  HB  THR A 105       9.300  76.041  27.726  1.00  0.00           H  
ATOM   1567 HG21 THR A 105      12.108  75.516  28.082  1.00  0.00           H  
ATOM   1568 HG22 THR A 105      11.411  76.667  27.155  1.00  0.00           H  
ATOM   1569 HG23 THR A 105      11.433  76.829  28.781  1.00  0.00           H  
ATOM   1570  HG1 THR A 105      10.490  73.485  27.910  1.00  0.00           H  
ATOM   1571  N   PRO A 106       8.260  76.207  31.363  1.00  0.00           N  
ATOM   1572  CA  PRO A 106       6.844  75.860  31.572  1.00  0.00           C  
ATOM   1573  C   PRO A 106       5.756  76.957  31.533  1.00  0.00           C  
ATOM   1574  O   PRO A 106       4.550  76.675  31.474  1.00  0.00           O  
ATOM   1575  CB  PRO A 106       6.920  75.120  32.887  1.00  0.00           C  
ATOM   1576  CG  PRO A 106       8.407  74.870  33.118  1.00  0.00           C  
ATOM   1577  CD  PRO A 106       9.016  76.150  32.595  1.00  0.00           C  
ATOM   1578  HA  PRO A 106       6.575  75.087  30.917  1.00  0.00           H  
ATOM   1579  HB2 PRO A 106       6.546  75.667  33.642  1.00  0.00           H  
ATOM   1580  HB3 PRO A 106       6.430  74.245  32.849  1.00  0.00           H  
ATOM   1581  HG2 PRO A 106       8.585  74.754  34.081  1.00  0.00           H  
ATOM   1582  HG3 PRO A 106       8.703  74.090  32.594  1.00  0.00           H  
ATOM   1583  HD2 PRO A 106       8.810  76.905  33.182  1.00  0.00           H  
ATOM   1584  HD3 PRO A 106       9.975  76.043  32.428  1.00  0.00           H  
ATOM   1585  N   GLU A 107       6.230  78.212  31.605  1.00  0.00           N  
ATOM   1586  CA  GLU A 107       5.506  79.486  31.578  1.00  0.00           C  
ATOM   1587  C   GLU A 107       4.003  79.669  31.860  1.00  0.00           C  
ATOM   1588  O   GLU A 107       3.652  80.756  32.324  1.00  0.00           O  
ATOM   1589  CB  GLU A 107       5.840  80.146  30.218  1.00  0.00           C  
ATOM   1590  CG  GLU A 107       5.600  81.663  30.238  1.00  0.00           C  
ATOM   1591  CD  GLU A 107       6.166  82.500  29.084  1.00  0.00           C  
ATOM   1592  OE1 GLU A 107       7.185  82.130  28.481  1.00  0.00           O  
ATOM   1593  OE2 GLU A 107       5.589  83.555  28.798  1.00  0.00           O  
ATOM   1594  H   GLU A 107       7.318  78.207  31.695  1.00  0.00           H  
ATOM   1595  HA  GLU A 107       6.034  80.170  32.213  1.00  0.00           H  
ATOM   1596  HB2 GLU A 107       6.786  79.999  30.044  1.00  0.00           H  
ATOM   1597  HB3 GLU A 107       5.247  79.762  29.550  1.00  0.00           H  
ATOM   1598  HG2 GLU A 107       4.609  81.815  30.251  1.00  0.00           H  
ATOM   1599  HG3 GLU A 107       5.998  82.025  31.084  1.00  0.00           H  
ATOM   1600  N   GLY A 108       3.043  78.774  31.596  1.00  0.00           N  
ATOM   1601  CA  GLY A 108       1.646  78.976  32.005  1.00  0.00           C  
ATOM   1602  C   GLY A 108       1.553  78.916  33.532  1.00  0.00           C  
ATOM   1603  O   GLY A 108       0.889  79.724  34.186  1.00  0.00           O  
ATOM   1604  H   GLY A 108       3.368  77.931  31.081  1.00  0.00           H  
ATOM   1605  HA2 GLY A 108       1.332  79.869  31.689  1.00  0.00           H  
ATOM   1606  HA3 GLY A 108       1.076  78.259  31.610  1.00  0.00           H  
ATOM   1607  N   ALA A 109       2.238  77.895  34.064  1.00  0.00           N  
ATOM   1608  CA  ALA A 109       2.420  77.660  35.489  1.00  0.00           C  
ATOM   1609  C   ALA A 109       3.810  77.049  35.445  1.00  0.00           C  
ATOM   1610  O   ALA A 109       4.014  75.917  35.004  1.00  0.00           O  
ATOM   1611  CB  ALA A 109       1.411  76.637  36.027  1.00  0.00           C  
ATOM   1612  H   ALA A 109       2.651  77.250  33.328  1.00  0.00           H  
ATOM   1613  HA  ALA A 109       2.463  78.504  35.950  1.00  0.00           H  
ATOM   1614  HB1 ALA A 109       1.749  75.716  35.846  1.00  0.00           H  
ATOM   1615  HB2 ALA A 109       1.302  76.769  37.010  1.00  0.00           H  
ATOM   1616  HB3 ALA A 109       0.534  76.770  35.570  1.00  0.00           H  
ATOM   1617  N   GLU A 110       4.785  77.858  35.830  1.00  0.00           N  
ATOM   1618  CA  GLU A 110       6.197  77.478  35.662  1.00  0.00           C  
ATOM   1619  C   GLU A 110       6.839  76.321  36.463  1.00  0.00           C  
ATOM   1620  O   GLU A 110       6.828  75.169  36.037  1.00  0.00           O  
ATOM   1621  CB  GLU A 110       7.013  78.798  35.838  1.00  0.00           C  
ATOM   1622  CG  GLU A 110       8.555  78.878  35.815  1.00  0.00           C  
ATOM   1623  CD  GLU A 110       9.080  80.059  36.679  1.00  0.00           C  
ATOM   1624  OE1 GLU A 110       8.730  81.223  36.414  1.00  0.00           O  
ATOM   1625  OE2 GLU A 110       9.823  79.819  37.638  1.00  0.00           O  
ATOM   1626  H   GLU A 110       4.484  78.753  36.247  1.00  0.00           H  
ATOM   1627  HA  GLU A 110       6.367  77.294  34.638  1.00  0.00           H  
ATOM   1628  HB2 GLU A 110       6.677  79.442  35.114  1.00  0.00           H  
ATOM   1629  HB3 GLU A 110       6.714  79.205  36.729  1.00  0.00           H  
ATOM   1630  HG2 GLU A 110       8.910  78.061  36.202  1.00  0.00           H  
ATOM   1631  HG3 GLU A 110       8.841  79.044  34.901  1.00  0.00           H  
ATOM   1632  N   ALA A 111       7.370  76.521  37.661  1.00  0.00           N  
ATOM   1633  CA  ALA A 111       8.248  75.508  38.196  1.00  0.00           C  
ATOM   1634  C   ALA A 111       7.611  74.412  39.040  1.00  0.00           C  
ATOM   1635  O   ALA A 111       7.563  74.462  40.268  1.00  0.00           O  
ATOM   1636  CB  ALA A 111       9.352  76.237  38.968  1.00  0.00           C  
ATOM   1637  H   ALA A 111       7.118  77.389  38.128  1.00  0.00           H  
ATOM   1638  HA  ALA A 111       8.742  75.054  37.408  1.00  0.00           H  
ATOM   1639  HB1 ALA A 111      10.020  75.571  39.295  1.00  0.00           H  
ATOM   1640  HB2 ALA A 111       9.800  76.892  38.363  1.00  0.00           H  
ATOM   1641  HB3 ALA A 111       8.949  76.718  39.744  1.00  0.00           H  
ATOM   1642  N   LYS A 112       7.025  73.412  38.374  1.00  0.00           N  
ATOM   1643  CA  LYS A 112       6.628  72.220  39.093  1.00  0.00           C  
ATOM   1644  C   LYS A 112       7.869  71.301  39.182  1.00  0.00           C  
ATOM   1645  O   LYS A 112       8.749  71.304  38.302  1.00  0.00           O  
ATOM   1646  CB  LYS A 112       5.450  71.552  38.365  1.00  0.00           C  
ATOM   1647  CG  LYS A 112       5.586  71.207  36.903  1.00  0.00           C  
ATOM   1648  CD  LYS A 112       4.372  70.386  36.507  1.00  0.00           C  
ATOM   1649  CE  LYS A 112       4.646  68.967  36.958  1.00  0.00           C  
ATOM   1650  NZ  LYS A 112       3.422  68.190  36.993  1.00  0.00           N  
ATOM   1651  H   LYS A 112       6.895  73.565  37.371  1.00  0.00           H  
ATOM   1652  HA  LYS A 112       6.354  72.459  40.016  1.00  0.00           H  
ATOM   1653  HB2 LYS A 112       5.225  70.696  38.875  1.00  0.00           H  
ATOM   1654  HB3 LYS A 112       4.640  72.166  38.474  1.00  0.00           H  
ATOM   1655  HG2 LYS A 112       5.602  72.036  36.367  1.00  0.00           H  
ATOM   1656  HG3 LYS A 112       6.399  70.666  36.764  1.00  0.00           H  
ATOM   1657  HD2 LYS A 112       3.588  70.725  36.980  1.00  0.00           H  
ATOM   1658  HD3 LYS A 112       4.279  70.399  35.536  1.00  0.00           H  
ATOM   1659  HE2 LYS A 112       5.301  68.551  36.320  1.00  0.00           H  
ATOM   1660  HE3 LYS A 112       5.062  68.998  37.872  1.00  0.00           H  
ATOM   1661  HZ1 LYS A 112       3.372  67.579  36.195  1.00  0.00           H  
ATOM   1662  HZ2 LYS A 112       3.386  67.630  37.828  1.00  0.00           H  
ATOM   1663  HZ3 LYS A 112       2.620  68.798  36.981  1.00  0.00           H  
ATOM   1664  N   PRO A 113       8.051  70.539  40.267  1.00  0.00           N  
ATOM   1665  CA  PRO A 113       9.349  69.936  40.605  1.00  0.00           C  
ATOM   1666  C   PRO A 113       9.634  68.662  39.811  1.00  0.00           C  
ATOM   1667  O   PRO A 113       8.651  67.987  39.451  1.00  0.00           O  
ATOM   1668  CB  PRO A 113       9.211  69.744  42.108  1.00  0.00           C  
ATOM   1669  CG  PRO A 113       7.733  69.419  42.352  1.00  0.00           C  
ATOM   1670  CD  PRO A 113       7.006  70.186  41.250  1.00  0.00           C  
ATOM   1671  HA  PRO A 113      10.096  70.610  40.478  1.00  0.00           H  
ATOM   1672  HB2 PRO A 113       9.783  68.986  42.435  1.00  0.00           H  
ATOM   1673  HB3 PRO A 113       9.463  70.577  42.609  1.00  0.00           H  
ATOM   1674  HG2 PRO A 113       7.582  68.443  42.265  1.00  0.00           H  
ATOM   1675  HG3 PRO A 113       7.459  69.741  43.249  1.00  0.00           H  
ATOM   1676  HD2 PRO A 113       6.298  69.615  40.824  1.00  0.00           H  
ATOM   1677  HD3 PRO A 113       6.571  71.015  41.618  1.00  0.00           H  
ATOM   1678  N   TRP A 114      10.859  68.285  39.470  1.00  0.00           N  
ATOM   1679  CA  TRP A 114      11.119  66.989  38.871  1.00  0.00           C  
ATOM   1680  C   TRP A 114      12.229  66.352  39.725  1.00  0.00           C  
ATOM   1681  O   TRP A 114      13.029  67.066  40.345  1.00  0.00           O  
ATOM   1682  CB  TRP A 114      11.546  67.110  37.337  1.00  0.00           C  
ATOM   1683  CG  TRP A 114      12.687  68.007  36.858  1.00  0.00           C  
ATOM   1684  CD1 TRP A 114      12.405  69.226  36.285  1.00  0.00           C  
ATOM   1685  CD2 TRP A 114      14.041  67.787  36.993  1.00  0.00           C  
ATOM   1686  NE1 TRP A 114      13.571  69.781  36.082  1.00  0.00           N  
ATOM   1687  CE2 TRP A 114      14.562  68.953  36.490  1.00  0.00           C  
ATOM   1688  CE3 TRP A 114      14.883  66.803  37.455  1.00  0.00           C  
ATOM   1689  CZ2 TRP A 114      15.925  69.134  36.456  1.00  0.00           C  
ATOM   1690  CZ3 TRP A 114      16.235  66.975  37.424  1.00  0.00           C  
ATOM   1691  CH2 TRP A 114      16.748  68.140  36.928  1.00  0.00           C  
ATOM   1692  H   TRP A 114      11.601  68.987  39.666  1.00  0.00           H  
ATOM   1693  HA  TRP A 114      10.314  66.430  38.975  1.00  0.00           H  
ATOM   1694  HB2 TRP A 114      11.762  66.162  37.012  1.00  0.00           H  
ATOM   1695  HB3 TRP A 114      10.710  67.395  36.816  1.00  0.00           H  
ATOM   1696  HD1 TRP A 114      11.509  69.565  36.089  1.00  0.00           H  
ATOM   1697  HE1 TRP A 114      13.741  70.705  35.676  1.00  0.00           H  
ATOM   1698  HE3 TRP A 114      14.499  65.936  37.826  1.00  0.00           H  
ATOM   1699  HZ2 TRP A 114      16.316  69.998  36.083  1.00  0.00           H  
ATOM   1700  HZ3 TRP A 114      16.831  66.256  37.759  1.00  0.00           H  
ATOM   1701  HH2 TRP A 114      17.742  68.279  36.905  1.00  0.00           H  
ATOM   1702  N   TYR A 115      12.282  65.015  39.781  1.00  0.00           N  
ATOM   1703  CA  TYR A 115      13.290  64.287  40.554  1.00  0.00           C  
ATOM   1704  C   TYR A 115      13.780  63.141  39.700  1.00  0.00           C  
ATOM   1705  O   TYR A 115      12.907  62.341  39.362  1.00  0.00           O  
ATOM   1706  CB  TYR A 115      12.727  63.662  41.855  1.00  0.00           C  
ATOM   1707  CG  TYR A 115      12.141  64.653  42.858  1.00  0.00           C  
ATOM   1708  CD1 TYR A 115      10.774  64.866  42.959  1.00  0.00           C  
ATOM   1709  CD2 TYR A 115      13.011  65.358  43.664  1.00  0.00           C  
ATOM   1710  CE1 TYR A 115      10.307  65.795  43.877  1.00  0.00           C  
ATOM   1711  CE2 TYR A 115      12.559  66.282  44.579  1.00  0.00           C  
ATOM   1712  CZ  TYR A 115      11.208  66.491  44.677  1.00  0.00           C  
ATOM   1713  OH  TYR A 115      10.775  67.422  45.589  1.00  0.00           O  
ATOM   1714  H   TYR A 115      11.538  64.536  39.223  1.00  0.00           H  
ATOM   1715  HA  TYR A 115      14.052  64.902  40.729  1.00  0.00           H  
ATOM   1716  HB2 TYR A 115      12.007  63.017  41.599  1.00  0.00           H  
ATOM   1717  HB3 TYR A 115      13.471  63.169  42.306  1.00  0.00           H  
ATOM   1718  HD1 TYR A 115      10.142  64.367  42.388  1.00  0.00           H  
ATOM   1719  HD2 TYR A 115      14.000  65.192  43.582  1.00  0.00           H  
ATOM   1720  HE1 TYR A 115       9.324  65.966  43.967  1.00  0.00           H  
ATOM   1721  HE2 TYR A 115      13.197  66.784  45.153  1.00  0.00           H  
ATOM   1722  HH  TYR A 115      10.339  68.179  45.105  1.00  0.00           H  
ATOM   1723  N   GLU A 116      15.044  63.034  39.282  1.00  0.00           N  
ATOM   1724  CA  GLU A 116      15.521  61.857  38.567  1.00  0.00           C  
ATOM   1725  C   GLU A 116      16.547  61.012  39.352  1.00  0.00           C  
ATOM   1726  O   GLU A 116      17.627  61.518  39.703  1.00  0.00           O  
ATOM   1727  CB  GLU A 116      16.151  62.263  37.223  1.00  0.00           C  
ATOM   1728  CG  GLU A 116      15.181  62.580  36.075  1.00  0.00           C  
ATOM   1729  CD  GLU A 116      14.386  61.394  35.504  1.00  0.00           C  
ATOM   1730  OE1 GLU A 116      14.451  61.181  34.296  1.00  0.00           O  
ATOM   1731  OE2 GLU A 116      13.692  60.673  36.239  1.00  0.00           O  
ATOM   1732  H   GLU A 116      15.645  63.851  39.509  1.00  0.00           H  
ATOM   1733  HA  GLU A 116      14.731  61.263  38.320  1.00  0.00           H  
ATOM   1734  HB2 GLU A 116      16.694  63.079  37.382  1.00  0.00           H  
ATOM   1735  HB3 GLU A 116      16.726  61.512  36.922  1.00  0.00           H  
ATOM   1736  HG2 GLU A 116      14.518  63.242  36.408  1.00  0.00           H  
ATOM   1737  HG3 GLU A 116      15.707  62.966  35.324  1.00  0.00           H  
ATOM   1738  N   PRO A 117      16.309  59.740  39.690  1.00  0.00           N  
ATOM   1739  CA  PRO A 117      17.297  58.907  40.331  1.00  0.00           C  
ATOM   1740  C   PRO A 117      18.228  58.102  39.414  1.00  0.00           C  
ATOM   1741  O   PRO A 117      17.790  57.271  38.617  1.00  0.00           O  
ATOM   1742  CB  PRO A 117      16.439  58.085  41.261  1.00  0.00           C  
ATOM   1743  CG  PRO A 117      15.247  57.797  40.426  1.00  0.00           C  
ATOM   1744  CD  PRO A 117      15.003  59.123  39.770  1.00  0.00           C  
ATOM   1745  HA  PRO A 117      17.866  59.463  40.995  1.00  0.00           H  
ATOM   1746  HB2 PRO A 117      16.902  57.241  41.528  1.00  0.00           H  
ATOM   1747  HB3 PRO A 117      16.190  58.604  42.076  1.00  0.00           H  
ATOM   1748  HG2 PRO A 117      15.446  57.096  39.751  1.00  0.00           H  
ATOM   1749  HG3 PRO A 117      14.475  57.530  40.990  1.00  0.00           H  
ATOM   1750  HD2 PRO A 117      14.601  59.006  38.852  1.00  0.00           H  
ATOM   1751  HD3 PRO A 117      14.368  59.688  40.317  1.00  0.00           H  
ATOM   1752  N   ILE A 118      19.528  58.275  39.450  1.00  0.00           N  
ATOM   1753  CA  ILE A 118      20.354  57.368  38.685  1.00  0.00           C  
ATOM   1754  C   ILE A 118      21.029  56.427  39.681  1.00  0.00           C  
ATOM   1755  O   ILE A 118      21.568  56.900  40.695  1.00  0.00           O  
ATOM   1756  CB  ILE A 118      21.407  58.143  37.861  1.00  0.00           C  
ATOM   1757  CG1 ILE A 118      20.768  59.067  36.862  1.00  0.00           C  
ATOM   1758  CG2 ILE A 118      22.258  57.131  37.134  1.00  0.00           C  
ATOM   1759  CD1 ILE A 118      21.820  59.662  35.931  1.00  0.00           C  
ATOM   1760  H   ILE A 118      19.875  59.044  40.019  1.00  0.00           H  
ATOM   1761  HA  ILE A 118      19.740  56.808  38.143  1.00  0.00           H  
ATOM   1762  HB  ILE A 118      21.947  58.689  38.505  1.00  0.00           H  
ATOM   1763 HG12 ILE A 118      20.116  58.566  36.317  1.00  0.00           H  
ATOM   1764 HG13 ILE A 118      20.324  59.809  37.340  1.00  0.00           H  
ATOM   1765 HG21 ILE A 118      22.972  57.599  36.612  1.00  0.00           H  
ATOM   1766 HG22 ILE A 118      22.687  56.512  37.793  1.00  0.00           H  
ATOM   1767 HG23 ILE A 118      21.690  56.598  36.506  1.00  0.00           H  
ATOM   1768 HD11 ILE A 118      22.279  58.923  35.445  1.00  0.00           H  
ATOM   1769 HD12 ILE A 118      21.372  60.269  35.280  1.00  0.00           H  
ATOM   1770 HD13 ILE A 118      22.481  60.174  36.473  1.00  0.00           H  
ATOM   1771  N   TYR A 119      21.009  55.121  39.418  1.00  0.00           N  
ATOM   1772  CA  TYR A 119      21.733  54.177  40.233  1.00  0.00           C  
ATOM   1773  C   TYR A 119      22.700  53.395  39.316  1.00  0.00           C  
ATOM   1774  O   TYR A 119      22.388  53.188  38.143  1.00  0.00           O  
ATOM   1775  CB  TYR A 119      20.717  53.287  40.917  1.00  0.00           C  
ATOM   1776  CG  TYR A 119      21.415  52.175  41.688  1.00  0.00           C  
ATOM   1777  CD1 TYR A 119      22.150  52.501  42.804  1.00  0.00           C  
ATOM   1778  CD2 TYR A 119      21.324  50.847  41.309  1.00  0.00           C  
ATOM   1779  CE1 TYR A 119      22.797  51.540  43.556  1.00  0.00           C  
ATOM   1780  CE2 TYR A 119      21.974  49.882  42.056  1.00  0.00           C  
ATOM   1781  CZ  TYR A 119      22.699  50.232  43.184  1.00  0.00           C  
ATOM   1782  OH  TYR A 119      23.300  49.280  43.980  1.00  0.00           O  
ATOM   1783  H   TYR A 119      20.436  54.857  38.591  1.00  0.00           H  
ATOM   1784  HA  TYR A 119      22.286  54.672  40.897  1.00  0.00           H  
ATOM   1785  HB2 TYR A 119      20.200  53.823  41.559  1.00  0.00           H  
ATOM   1786  HB3 TYR A 119      20.144  52.869  40.235  1.00  0.00           H  
ATOM   1787  HD1 TYR A 119      22.223  53.469  43.086  1.00  0.00           H  
ATOM   1788  HD2 TYR A 119      20.798  50.590  40.512  1.00  0.00           H  
ATOM   1789  HE1 TYR A 119      23.328  51.807  44.363  1.00  0.00           H  
ATOM   1790  HE2 TYR A 119      21.922  48.915  41.780  1.00  0.00           H  
ATOM   1791  HH  TYR A 119      23.080  49.467  44.935  1.00  0.00           H  
ATOM   1792  N   LEU A 120      23.869  52.913  39.751  1.00  0.00           N  
ATOM   1793  CA  LEU A 120      24.890  52.246  38.922  1.00  0.00           C  
ATOM   1794  C   LEU A 120      25.547  51.126  39.722  1.00  0.00           C  
ATOM   1795  O   LEU A 120      25.580  51.271  40.952  1.00  0.00           O  
ATOM   1796  CB  LEU A 120      26.007  53.227  38.536  1.00  0.00           C  
ATOM   1797  CG  LEU A 120      26.129  53.719  37.094  1.00  0.00           C  
ATOM   1798  CD1 LEU A 120      24.809  54.216  36.524  1.00  0.00           C  
ATOM   1799  CD2 LEU A 120      27.149  54.836  37.097  1.00  0.00           C  
ATOM   1800  H   LEU A 120      24.012  53.056  40.796  1.00  0.00           H  
ATOM   1801  HA  LEU A 120      24.437  51.848  38.125  1.00  0.00           H  
ATOM   1802  HB2 LEU A 120      25.903  54.047  39.122  1.00  0.00           H  
ATOM   1803  HB3 LEU A 120      26.888  52.791  38.777  1.00  0.00           H  
ATOM   1804  HG  LEU A 120      26.474  52.963  36.521  1.00  0.00           H  
ATOM   1805 HD11 LEU A 120      24.471  54.978  37.077  1.00  0.00           H  
ATOM   1806 HD12 LEU A 120      24.946  54.525  35.582  1.00  0.00           H  
ATOM   1807 HD13 LEU A 120      24.139  53.474  36.536  1.00  0.00           H  
ATOM   1808 HD21 LEU A 120      28.030  54.490  37.428  1.00  0.00           H  
ATOM   1809 HD22 LEU A 120      27.264  55.193  36.168  1.00  0.00           H  
ATOM   1810 HD23 LEU A 120      26.840  55.576  37.698  1.00  0.00           H  
ATOM   1811  N   GLY A 121      26.115  50.048  39.171  1.00  0.00           N  
ATOM   1812  CA  GLY A 121      26.787  49.081  40.031  1.00  0.00           C  
ATOM   1813  C   GLY A 121      27.153  47.761  39.357  1.00  0.00           C  
ATOM   1814  O   GLY A 121      26.300  47.204  38.641  1.00  0.00           O  
ATOM   1815  H   GLY A 121      26.038  49.972  38.157  1.00  0.00           H  
ATOM   1816  HA2 GLY A 121      27.639  49.505  40.410  1.00  0.00           H  
ATOM   1817  HA3 GLY A 121      26.192  48.884  40.841  1.00  0.00           H  
ATOM   1818  N   GLY A 122      28.379  47.237  39.555  1.00  0.00           N  
ATOM   1819  CA  GLY A 122      28.760  45.996  38.889  1.00  0.00           C  
ATOM   1820  C   GLY A 122      30.037  45.353  39.402  1.00  0.00           C  
ATOM   1821  O   GLY A 122      30.776  46.018  40.132  1.00  0.00           O  
ATOM   1822  H   GLY A 122      28.984  47.770  40.187  1.00  0.00           H  
ATOM   1823  HA2 GLY A 122      27.990  45.324  38.974  1.00  0.00           H  
ATOM   1824  HA3 GLY A 122      28.857  46.175  37.884  1.00  0.00           H  
ATOM   1825  N   VAL A 123      30.330  44.096  39.075  1.00  0.00           N  
ATOM   1826  CA  VAL A 123      31.518  43.483  39.615  1.00  0.00           C  
ATOM   1827  C   VAL A 123      32.697  43.626  38.663  1.00  0.00           C  
ATOM   1828  O   VAL A 123      32.649  43.320  37.468  1.00  0.00           O  
ATOM   1829  CB  VAL A 123      31.287  41.954  39.952  1.00  0.00           C  
ATOM   1830  CG1 VAL A 123      32.446  41.463  40.819  1.00  0.00           C  
ATOM   1831  CG2 VAL A 123      30.010  41.736  40.745  1.00  0.00           C  
ATOM   1832  H   VAL A 123      29.667  43.638  38.441  1.00  0.00           H  
ATOM   1833  HA  VAL A 123      31.759  43.954  40.476  1.00  0.00           H  
ATOM   1834  HB  VAL A 123      31.326  41.466  39.099  1.00  0.00           H  
ATOM   1835 HG11 VAL A 123      32.364  40.477  40.953  1.00  0.00           H  
ATOM   1836 HG12 VAL A 123      33.311  41.669  40.363  1.00  0.00           H  
ATOM   1837 HG13 VAL A 123      32.416  41.925  41.704  1.00  0.00           H  
ATOM   1838 HG21 VAL A 123      29.276  42.288  40.349  1.00  0.00           H  
ATOM   1839 HG22 VAL A 123      29.759  40.768  40.710  1.00  0.00           H  
ATOM   1840 HG23 VAL A 123      30.159  42.009  41.696  1.00  0.00           H  
ATOM   1841  N   PHE A 124      33.776  44.115  39.226  1.00  0.00           N  
ATOM   1842  CA  PHE A 124      35.026  44.331  38.530  1.00  0.00           C  
ATOM   1843  C   PHE A 124      36.197  43.730  39.317  1.00  0.00           C  
ATOM   1844  O   PHE A 124      36.131  43.511  40.524  1.00  0.00           O  
ATOM   1845  CB  PHE A 124      35.229  45.857  38.317  1.00  0.00           C  
ATOM   1846  CG  PHE A 124      34.166  46.515  37.453  1.00  0.00           C  
ATOM   1847  CD1 PHE A 124      33.072  47.089  38.058  1.00  0.00           C  
ATOM   1848  CD2 PHE A 124      34.265  46.449  36.076  1.00  0.00           C  
ATOM   1849  CE1 PHE A 124      32.052  47.585  37.283  1.00  0.00           C  
ATOM   1850  CE2 PHE A 124      33.241  46.959  35.302  1.00  0.00           C  
ATOM   1851  CZ  PHE A 124      32.130  47.517  35.916  1.00  0.00           C  
ATOM   1852  H   PHE A 124      33.656  44.344  40.254  1.00  0.00           H  
ATOM   1853  HA  PHE A 124      34.979  43.825  37.662  1.00  0.00           H  
ATOM   1854  HB2 PHE A 124      35.208  46.285  39.205  1.00  0.00           H  
ATOM   1855  HB3 PHE A 124      36.101  45.980  37.873  1.00  0.00           H  
ATOM   1856  HD1 PHE A 124      33.017  47.147  39.047  1.00  0.00           H  
ATOM   1857  HD2 PHE A 124      35.062  46.041  35.649  1.00  0.00           H  
ATOM   1858  HE1 PHE A 124      31.243  48.000  37.731  1.00  0.00           H  
ATOM   1859  HE2 PHE A 124      33.304  46.923  34.293  1.00  0.00           H  
ATOM   1860  HZ  PHE A 124      31.377  47.874  35.351  1.00  0.00           H  
ATOM   1861  N   GLN A 125      37.322  43.417  38.694  1.00  0.00           N  
ATOM   1862  CA  GLN A 125      38.492  42.844  39.348  1.00  0.00           C  
ATOM   1863  C   GLN A 125      39.455  44.000  39.510  1.00  0.00           C  
ATOM   1864  O   GLN A 125      40.181  44.286  38.560  1.00  0.00           O  
ATOM   1865  CB  GLN A 125      39.073  41.784  38.460  1.00  0.00           C  
ATOM   1866  CG  GLN A 125      40.423  41.309  38.900  1.00  0.00           C  
ATOM   1867  CD  GLN A 125      41.525  41.371  37.831  1.00  0.00           C  
ATOM   1868  H   GLN A 125      37.303  43.622  37.656  1.00  0.00           H  
ATOM   1869  HA  GLN A 125      38.224  42.538  40.246  1.00  0.00           H  
ATOM   1870  HB2 GLN A 125      38.452  40.994  38.442  1.00  0.00           H  
ATOM   1871  HB3 GLN A 125      39.157  42.147  37.525  1.00  0.00           H  
ATOM   1872  HG2 GLN A 125      40.734  41.864  39.688  1.00  0.00           H  
ATOM   1873  HG3 GLN A 125      40.356  40.348  39.211  1.00  0.00           H  
ATOM   1874  OE1 GLN A 125      41.457  40.696  36.801  1.00  0.00           O  
ATOM   1875  NE2 GLN A 125      42.613  42.129  37.981  1.00  0.00           N  
ATOM   1876 HE21 GLN A 125      43.329  42.178  37.332  1.00  0.00           H  
ATOM   1877 HE22 GLN A 125      42.666  42.691  38.859  1.00  0.00           H  
ATOM   1878  N   LEU A 126      39.504  44.699  40.639  1.00  0.00           N  
ATOM   1879  CA  LEU A 126      40.454  45.809  40.754  1.00  0.00           C  
ATOM   1880  C   LEU A 126      41.854  45.361  41.193  1.00  0.00           C  
ATOM   1881  O   LEU A 126      42.072  44.159  41.339  1.00  0.00           O  
ATOM   1882  CB  LEU A 126      39.867  46.851  41.728  1.00  0.00           C  
ATOM   1883  CG  LEU A 126      38.594  47.438  41.172  1.00  0.00           C  
ATOM   1884  CD1 LEU A 126      37.694  48.056  42.194  1.00  0.00           C  
ATOM   1885  CD2 LEU A 126      39.040  48.435  40.149  1.00  0.00           C  
ATOM   1886  H   LEU A 126      38.860  44.412  41.376  1.00  0.00           H  
ATOM   1887  HA  LEU A 126      40.536  46.255  39.848  1.00  0.00           H  
ATOM   1888  HB2 LEU A 126      39.658  46.390  42.560  1.00  0.00           H  
ATOM   1889  HB3 LEU A 126      40.522  47.565  41.825  1.00  0.00           H  
ATOM   1890  HG  LEU A 126      38.086  46.704  40.674  1.00  0.00           H  
ATOM   1891 HD11 LEU A 126      38.168  48.805  42.668  1.00  0.00           H  
ATOM   1892 HD12 LEU A 126      36.870  48.425  41.754  1.00  0.00           H  
ATOM   1893 HD13 LEU A 126      37.417  47.370  42.873  1.00  0.00           H  
ATOM   1894 HD21 LEU A 126      39.576  47.980  39.431  1.00  0.00           H  
ATOM   1895 HD22 LEU A 126      38.243  48.877  39.725  1.00  0.00           H  
ATOM   1896 HD23 LEU A 126      39.611  49.142  40.579  1.00  0.00           H  
ATOM   1897  N   GLU A 127      42.850  46.248  41.317  1.00  0.00           N  
ATOM   1898  CA  GLU A 127      44.176  45.889  41.824  1.00  0.00           C  
ATOM   1899  C   GLU A 127      44.571  46.826  42.937  1.00  0.00           C  
ATOM   1900  O   GLU A 127      43.913  47.839  43.145  1.00  0.00           O  
ATOM   1901  CB  GLU A 127      45.304  46.037  40.859  1.00  0.00           C  
ATOM   1902  CG  GLU A 127      45.068  45.513  39.469  1.00  0.00           C  
ATOM   1903  CD  GLU A 127      46.379  45.133  38.804  1.00  0.00           C  
ATOM   1904  OE1 GLU A 127      46.484  43.979  38.342  1.00  0.00           O  
ATOM   1905  OE2 GLU A 127      47.275  45.993  38.803  1.00  0.00           O  
ATOM   1906  H   GLU A 127      42.597  47.217  41.020  1.00  0.00           H  
ATOM   1907  HA  GLU A 127      44.159  44.943  42.161  1.00  0.00           H  
ATOM   1908  HB2 GLU A 127      45.517  47.010  40.775  1.00  0.00           H  
ATOM   1909  HB3 GLU A 127      46.096  45.552  41.227  1.00  0.00           H  
ATOM   1910  HG2 GLU A 127      44.523  44.704  39.525  1.00  0.00           H  
ATOM   1911  HG3 GLU A 127      44.661  46.218  38.929  1.00  0.00           H  
ATOM   1912  N   LYS A 128      45.651  46.587  43.661  1.00  0.00           N  
ATOM   1913  CA  LYS A 128      46.075  47.588  44.633  1.00  0.00           C  
ATOM   1914  C   LYS A 128      46.608  48.901  44.016  1.00  0.00           C  
ATOM   1915  O   LYS A 128      47.372  48.921  43.053  1.00  0.00           O  
ATOM   1916  CB  LYS A 128      47.151  46.987  45.580  1.00  0.00           C  
ATOM   1917  CG  LYS A 128      47.897  47.933  46.564  1.00  0.00           C  
ATOM   1918  CD  LYS A 128      48.722  46.937  47.307  1.00  0.00           C  
ATOM   1919  CE  LYS A 128      49.949  47.520  47.934  1.00  0.00           C  
ATOM   1920  NZ  LYS A 128      50.682  46.398  48.495  1.00  0.00           N  
ATOM   1921  H   LYS A 128      46.128  45.704  43.492  1.00  0.00           H  
ATOM   1922  HA  LYS A 128      45.283  47.823  45.232  1.00  0.00           H  
ATOM   1923  HB2 LYS A 128      46.706  46.264  46.133  1.00  0.00           H  
ATOM   1924  HB3 LYS A 128      47.852  46.536  45.003  1.00  0.00           H  
ATOM   1925  HG2 LYS A 128      48.453  48.518  46.051  1.00  0.00           H  
ATOM   1926  HG3 LYS A 128      47.250  48.335  47.140  1.00  0.00           H  
ATOM   1927  HD2 LYS A 128      48.158  46.520  48.034  1.00  0.00           H  
ATOM   1928  HD3 LYS A 128      49.004  46.204  46.673  1.00  0.00           H  
ATOM   1929  HE2 LYS A 128      50.490  47.967  47.240  1.00  0.00           H  
ATOM   1930  HE3 LYS A 128      49.685  48.146  48.650  1.00  0.00           H  
ATOM   1931  HZ1 LYS A 128      51.358  46.722  49.165  1.00  0.00           H  
ATOM   1932  HZ2 LYS A 128      50.052  45.765  48.956  1.00  0.00           H  
ATOM   1933  HZ3 LYS A 128      51.165  45.898  47.768  1.00  0.00           H  
ATOM   1934  N   GLY A 129      46.166  50.007  44.594  1.00  0.00           N  
ATOM   1935  CA  GLY A 129      46.663  51.287  44.254  1.00  0.00           C  
ATOM   1936  C   GLY A 129      45.793  51.954  43.230  1.00  0.00           C  
ATOM   1937  O   GLY A 129      45.953  53.170  43.167  1.00  0.00           O  
ATOM   1938  H   GLY A 129      45.422  49.836  45.317  1.00  0.00           H  
ATOM   1939  HA2 GLY A 129      46.713  51.875  45.081  1.00  0.00           H  
ATOM   1940  HA3 GLY A 129      47.607  51.210  43.888  1.00  0.00           H  
ATOM   1941  N   ASP A 130      44.864  51.362  42.447  1.00  0.00           N  
ATOM   1942  CA  ASP A 130      44.151  52.182  41.445  1.00  0.00           C  
ATOM   1943  C   ASP A 130      42.972  52.952  41.977  1.00  0.00           C  
ATOM   1944  O   ASP A 130      42.228  52.374  42.762  1.00  0.00           O  
ATOM   1945  CB  ASP A 130      43.640  51.348  40.235  1.00  0.00           C  
ATOM   1946  CG  ASP A 130      42.742  50.142  40.474  1.00  0.00           C  
ATOM   1947  OD1 ASP A 130      41.668  50.293  41.070  1.00  0.00           O  
ATOM   1948  OD2 ASP A 130      43.117  49.053  40.036  1.00  0.00           O  
ATOM   1949  H   ASP A 130      44.713  50.374  42.601  1.00  0.00           H  
ATOM   1950  HA  ASP A 130      44.831  52.861  41.096  1.00  0.00           H  
ATOM   1951  HB2 ASP A 130      43.149  51.996  39.617  1.00  0.00           H  
ATOM   1952  HB3 ASP A 130      44.466  51.037  39.722  1.00  0.00           H  
ATOM   1953  N   ARG A 131      42.808  54.231  41.611  1.00  0.00           N  
ATOM   1954  CA  ARG A 131      41.683  54.991  42.139  1.00  0.00           C  
ATOM   1955  C   ARG A 131      40.345  54.652  41.481  1.00  0.00           C  
ATOM   1956  O   ARG A 131      40.310  54.116  40.365  1.00  0.00           O  
ATOM   1957  CB  ARG A 131      41.823  56.477  41.953  1.00  0.00           C  
ATOM   1958  CG  ARG A 131      43.148  57.240  41.890  1.00  0.00           C  
ATOM   1959  CD  ARG A 131      43.819  57.619  43.205  1.00  0.00           C  
ATOM   1960  NE  ARG A 131      44.944  56.739  43.524  1.00  0.00           N  
ATOM   1961  CZ  ARG A 131      46.059  57.226  44.095  1.00  0.00           C  
ATOM   1962  NH1 ARG A 131      47.070  56.393  44.360  1.00  0.00           N  
ATOM   1963  NH2 ARG A 131      46.174  58.528  44.404  1.00  0.00           N  
ATOM   1964  H   ARG A 131      43.509  54.598  40.963  1.00  0.00           H  
ATOM   1965  HA  ARG A 131      41.603  54.805  43.137  1.00  0.00           H  
ATOM   1966  HB2 ARG A 131      41.298  56.738  41.083  1.00  0.00           H  
ATOM   1967  HB3 ARG A 131      41.256  56.945  42.702  1.00  0.00           H  
ATOM   1968  HG2 ARG A 131      43.819  56.688  41.349  1.00  0.00           H  
ATOM   1969  HG3 ARG A 131      43.004  58.103  41.358  1.00  0.00           H  
ATOM   1970  HD2 ARG A 131      44.147  58.556  43.125  1.00  0.00           H  
ATOM   1971  HD3 ARG A 131      43.136  57.556  43.928  1.00  0.00           H  
ATOM   1972  HE  ARG A 131      44.886  55.783  43.320  1.00  0.00           H  
ATOM   1973 HH11 ARG A 131      47.025  55.431  44.128  1.00  0.00           H  
ATOM   1974 HH12 ARG A 131      47.899  56.757  44.807  1.00  0.00           H  
ATOM   1975 HH21 ARG A 131      45.404  59.132  44.176  1.00  0.00           H  
ATOM   1976 HH22 ARG A 131      46.988  58.871  44.838  1.00  0.00           H  
ATOM   1977  N   LEU A 132      39.214  54.891  42.163  1.00  0.00           N  
ATOM   1978  CA  LEU A 132      37.848  54.829  41.551  1.00  0.00           C  
ATOM   1979  C   LEU A 132      37.199  56.204  41.675  1.00  0.00           C  
ATOM   1980  O   LEU A 132      37.242  56.731  42.796  1.00  0.00           O  
ATOM   1981  CB  LEU A 132      36.924  53.839  42.244  1.00  0.00           C  
ATOM   1982  CG  LEU A 132      37.021  52.382  41.936  1.00  0.00           C  
ATOM   1983  CD1 LEU A 132      36.510  52.140  40.541  1.00  0.00           C  
ATOM   1984  CD2 LEU A 132      38.442  51.907  42.043  1.00  0.00           C  
ATOM   1985  H   LEU A 132      39.358  55.127  43.169  1.00  0.00           H  
ATOM   1986  HA  LEU A 132      37.956  54.606  40.590  1.00  0.00           H  
ATOM   1987  HB2 LEU A 132      37.064  53.953  43.247  1.00  0.00           H  
ATOM   1988  HB3 LEU A 132      35.970  54.134  42.048  1.00  0.00           H  
ATOM   1989  HG  LEU A 132      36.468  51.862  42.586  1.00  0.00           H  
ATOM   1990 HD11 LEU A 132      37.059  52.658  39.880  1.00  0.00           H  
ATOM   1991 HD12 LEU A 132      36.569  51.163  40.319  1.00  0.00           H  
ATOM   1992 HD13 LEU A 132      35.553  52.433  40.471  1.00  0.00           H  
ATOM   1993 HD21 LEU A 132      38.787  52.059  42.974  1.00  0.00           H  
ATOM   1994 HD22 LEU A 132      38.494  50.926  41.834  1.00  0.00           H  
ATOM   1995 HD23 LEU A 132      39.023  52.409  41.395  1.00  0.00           H  
ATOM   1996  N   SER A 133      36.655  56.870  40.657  1.00  0.00           N  
ATOM   1997  CA  SER A 133      36.025  58.206  40.867  1.00  0.00           C  
ATOM   1998  C   SER A 133      34.503  58.162  40.699  1.00  0.00           C  
ATOM   1999  O   SER A 133      34.067  57.285  39.955  1.00  0.00           O  
ATOM   2000  CB  SER A 133      36.541  59.254  39.872  1.00  0.00           C  
ATOM   2001  OG  SER A 133      37.933  59.308  40.078  1.00  0.00           O  
ATOM   2002  H   SER A 133      36.700  56.409  39.742  1.00  0.00           H  
ATOM   2003  HA  SER A 133      36.228  58.488  41.813  1.00  0.00           H  
ATOM   2004  HB2 SER A 133      36.352  58.948  38.967  1.00  0.00           H  
ATOM   2005  HB3 SER A 133      36.141  60.115  40.089  1.00  0.00           H  
ATOM   2006  HG  SER A 133      38.194  58.656  40.790  1.00  0.00           H  
ATOM   2007  N   ALA A 134      33.594  58.928  41.298  1.00  0.00           N  
ATOM   2008  CA  ALA A 134      32.216  58.834  40.858  1.00  0.00           C  
ATOM   2009  C   ALA A 134      31.547  60.173  40.533  1.00  0.00           C  
ATOM   2010  O   ALA A 134      30.726  60.642  41.325  1.00  0.00           O  
ATOM   2011  CB  ALA A 134      31.478  58.108  41.944  1.00  0.00           C  
ATOM   2012  H   ALA A 134      33.935  59.538  42.037  1.00  0.00           H  
ATOM   2013  HA  ALA A 134      32.179  58.251  40.016  1.00  0.00           H  
ATOM   2014  HB1 ALA A 134      32.122  57.786  42.643  1.00  0.00           H  
ATOM   2015  HB2 ALA A 134      30.810  58.720  42.376  1.00  0.00           H  
ATOM   2016  HB3 ALA A 134      30.993  57.317  41.562  1.00  0.00           H  
ATOM   2017  N   GLU A 135      31.818  60.881  39.428  1.00  0.00           N  
ATOM   2018  CA  GLU A 135      31.164  62.206  39.263  1.00  0.00           C  
ATOM   2019  C   GLU A 135      29.869  62.270  38.486  1.00  0.00           C  
ATOM   2020  O   GLU A 135      29.505  61.378  37.712  1.00  0.00           O  
ATOM   2021  CB  GLU A 135      31.974  63.287  38.554  1.00  0.00           C  
ATOM   2022  CG  GLU A 135      33.470  63.323  38.762  1.00  0.00           C  
ATOM   2023  CD  GLU A 135      34.247  62.454  37.779  1.00  0.00           C  
ATOM   2024  OE1 GLU A 135      35.369  62.853  37.458  1.00  0.00           O  
ATOM   2025  OE2 GLU A 135      33.745  61.406  37.348  1.00  0.00           O  
ATOM   2026  H   GLU A 135      32.456  60.470  38.766  1.00  0.00           H  
ATOM   2027  HA  GLU A 135      31.019  62.608  40.208  1.00  0.00           H  
ATOM   2028  HB2 GLU A 135      31.810  63.183  37.568  1.00  0.00           H  
ATOM   2029  HB3 GLU A 135      31.608  64.175  38.848  1.00  0.00           H  
ATOM   2030  HG2 GLU A 135      33.782  64.251  38.640  1.00  0.00           H  
ATOM   2031  HG3 GLU A 135      33.671  62.988  39.668  1.00  0.00           H  
ATOM   2032  N   ILE A 136      29.147  63.333  38.832  1.00  0.00           N  
ATOM   2033  CA  ILE A 136      27.991  63.774  38.030  1.00  0.00           C  
ATOM   2034  C   ILE A 136      28.323  65.106  37.309  1.00  0.00           C  
ATOM   2035  O   ILE A 136      29.083  65.951  37.799  1.00  0.00           O  
ATOM   2036  CB  ILE A 136      26.717  64.017  38.857  1.00  0.00           C  
ATOM   2037  CG1 ILE A 136      27.030  64.914  39.998  1.00  0.00           C  
ATOM   2038  CG2 ILE A 136      26.135  62.692  39.335  1.00  0.00           C  
ATOM   2039  CD1 ILE A 136      25.880  65.824  40.046  1.00  0.00           C  
ATOM   2040  H   ILE A 136      29.456  63.816  39.693  1.00  0.00           H  
ATOM   2041  HA  ILE A 136      27.870  63.092  37.313  1.00  0.00           H  
ATOM   2042  HB  ILE A 136      26.057  64.463  38.260  1.00  0.00           H  
ATOM   2043 HG12 ILE A 136      27.080  64.396  40.813  1.00  0.00           H  
ATOM   2044 HG13 ILE A 136      27.837  65.413  39.801  1.00  0.00           H  
ATOM   2045 HG21 ILE A 136      25.293  62.863  39.844  1.00  0.00           H  
ATOM   2046 HG22 ILE A 136      25.936  62.113  38.547  1.00  0.00           H  
ATOM   2047 HG23 ILE A 136      26.795  62.233  39.927  1.00  0.00           H  
ATOM   2048 HD11 ILE A 136      25.028  65.310  40.196  1.00  0.00           H  
ATOM   2049 HD12 ILE A 136      25.985  66.488  40.795  1.00  0.00           H  
ATOM   2050 HD13 ILE A 136      25.795  66.333  39.181  1.00  0.00           H  
ATOM   2051  N   ASN A 137      27.770  65.331  36.124  1.00  0.00           N  
ATOM   2052  CA  ASN A 137      28.017  66.526  35.347  1.00  0.00           C  
ATOM   2053  C   ASN A 137      27.195  67.680  35.798  1.00  0.00           C  
ATOM   2054  O   ASN A 137      27.513  68.818  35.432  1.00  0.00           O  
ATOM   2055  CB  ASN A 137      27.693  66.330  33.902  1.00  0.00           C  
ATOM   2056  CG  ASN A 137      26.226  66.059  33.678  1.00  0.00           C  
ATOM   2057  H   ASN A 137      27.133  64.559  35.799  1.00  0.00           H  
ATOM   2058  HA  ASN A 137      28.995  66.771  35.486  1.00  0.00           H  
ATOM   2059  HB2 ASN A 137      27.940  67.155  33.395  1.00  0.00           H  
ATOM   2060  HB3 ASN A 137      28.212  65.552  33.551  1.00  0.00           H  
ATOM   2061  OD1 ASN A 137      25.482  65.578  34.546  1.00  0.00           O  
ATOM   2062  ND2 ASN A 137      25.806  66.383  32.481  1.00  0.00           N  
ATOM   2063 HD21 ASN A 137      26.399  66.766  31.781  1.00  0.00           H  
ATOM   2064 HD22 ASN A 137      24.822  66.239  32.242  1.00  0.00           H  
ATOM   2065  N   ARG A 138      26.091  67.468  36.500  1.00  0.00           N  
ATOM   2066  CA  ARG A 138      25.449  68.648  36.995  1.00  0.00           C  
ATOM   2067  C   ARG A 138      25.211  68.719  38.497  1.00  0.00           C  
ATOM   2068  O   ARG A 138      24.031  68.685  38.866  1.00  0.00           O  
ATOM   2069  CB  ARG A 138      24.171  68.807  36.170  1.00  0.00           C  
ATOM   2070  CG  ARG A 138      24.365  69.927  35.111  1.00  0.00           C  
ATOM   2071  CD  ARG A 138      23.236  69.790  34.134  1.00  0.00           C  
ATOM   2072  NE  ARG A 138      22.990  70.985  33.371  1.00  0.00           N  
ATOM   2073  CZ  ARG A 138      22.300  72.074  33.786  1.00  0.00           C  
ATOM   2074  NH1 ARG A 138      22.148  73.035  32.886  1.00  0.00           N  
ATOM   2075  NH2 ARG A 138      21.839  72.348  35.009  1.00  0.00           N  
ATOM   2076  H   ARG A 138      25.797  66.522  36.628  1.00  0.00           H  
ATOM   2077  HA  ARG A 138      26.014  69.472  36.727  1.00  0.00           H  
ATOM   2078  HB2 ARG A 138      23.995  67.977  35.690  1.00  0.00           H  
ATOM   2079  HB3 ARG A 138      23.444  69.082  36.758  1.00  0.00           H  
ATOM   2080  HG2 ARG A 138      24.308  70.791  35.559  1.00  0.00           H  
ATOM   2081  HG3 ARG A 138      25.213  69.778  34.653  1.00  0.00           H  
ATOM   2082  HD2 ARG A 138      23.454  69.033  33.507  1.00  0.00           H  
ATOM   2083  HD3 ARG A 138      22.405  69.546  34.649  1.00  0.00           H  
ATOM   2084  HE  ARG A 138      23.364  71.035  32.422  1.00  0.00           H  
ATOM   2085 HH11 ARG A 138      22.477  72.997  31.961  1.00  0.00           H  
ATOM   2086 HH12 ARG A 138      21.646  73.889  33.175  1.00  0.00           H  
ATOM   2087 HH21 ARG A 138      22.047  71.594  35.684  1.00  0.00           H  
ATOM   2088 HH22 ARG A 138      21.373  73.144  35.231  1.00  0.00           H  
ATOM   2089  N   PRO A 139      26.208  68.867  39.421  1.00  0.00           N  
ATOM   2090  CA  PRO A 139      26.003  69.105  40.838  1.00  0.00           C  
ATOM   2091  C   PRO A 139      24.907  70.085  41.180  1.00  0.00           C  
ATOM   2092  O   PRO A 139      24.257  69.809  42.170  1.00  0.00           O  
ATOM   2093  CB  PRO A 139      27.336  69.529  41.381  1.00  0.00           C  
ATOM   2094  CG  PRO A 139      28.059  69.971  40.177  1.00  0.00           C  
ATOM   2095  CD  PRO A 139      27.641  68.881  39.193  1.00  0.00           C  
ATOM   2096  HA  PRO A 139      25.851  68.212  41.330  1.00  0.00           H  
ATOM   2097  HB2 PRO A 139      27.237  70.279  42.040  1.00  0.00           H  
ATOM   2098  HB3 PRO A 139      27.807  68.764  41.826  1.00  0.00           H  
ATOM   2099  HG2 PRO A 139      27.745  70.851  39.864  1.00  0.00           H  
ATOM   2100  HG3 PRO A 139      29.035  69.954  40.310  1.00  0.00           H  
ATOM   2101  HD2 PRO A 139      27.861  69.144  38.267  1.00  0.00           H  
ATOM   2102  HD3 PRO A 139      28.058  68.016  39.431  1.00  0.00           H  
ATOM   2103  N   ASP A 140      24.603  71.158  40.452  1.00  0.00           N  
ATOM   2104  CA  ASP A 140      23.463  72.009  40.784  1.00  0.00           C  
ATOM   2105  C   ASP A 140      22.131  71.271  40.879  1.00  0.00           C  
ATOM   2106  O   ASP A 140      21.226  71.653  41.603  1.00  0.00           O  
ATOM   2107  CB  ASP A 140      23.305  73.172  39.764  1.00  0.00           C  
ATOM   2108  CG  ASP A 140      23.789  73.058  38.313  1.00  0.00           C  
ATOM   2109  OD1 ASP A 140      24.360  72.047  37.915  1.00  0.00           O  
ATOM   2110  OD2 ASP A 140      23.622  74.019  37.565  1.00  0.00           O  
ATOM   2111  H   ASP A 140      25.233  71.332  39.647  1.00  0.00           H  
ATOM   2112  HA  ASP A 140      23.647  72.407  41.705  1.00  0.00           H  
ATOM   2113  HB2 ASP A 140      22.302  73.412  39.742  1.00  0.00           H  
ATOM   2114  HB3 ASP A 140      23.760  73.997  40.183  1.00  0.00           H  
ATOM   2115  N   TYR A 141      22.002  70.161  40.185  1.00  0.00           N  
ATOM   2116  CA  TYR A 141      20.809  69.354  40.244  1.00  0.00           C  
ATOM   2117  C   TYR A 141      20.829  68.317  41.348  1.00  0.00           C  
ATOM   2118  O   TYR A 141      20.008  67.397  41.326  1.00  0.00           O  
ATOM   2119  CB  TYR A 141      20.610  68.668  38.904  1.00  0.00           C  
ATOM   2120  CG  TYR A 141      20.075  69.610  37.846  1.00  0.00           C  
ATOM   2121  CD1 TYR A 141      20.554  69.567  36.571  1.00  0.00           C  
ATOM   2122  CD2 TYR A 141      19.073  70.509  38.182  1.00  0.00           C  
ATOM   2123  CE1 TYR A 141      20.007  70.409  35.648  1.00  0.00           C  
ATOM   2124  CE2 TYR A 141      18.531  71.366  37.261  1.00  0.00           C  
ATOM   2125  CZ  TYR A 141      19.023  71.308  35.996  1.00  0.00           C  
ATOM   2126  OH  TYR A 141      18.561  72.234  35.094  1.00  0.00           O  
ATOM   2127  H   TYR A 141      22.831  69.919  39.594  1.00  0.00           H  
ATOM   2128  HA  TYR A 141      20.012  69.970  40.408  1.00  0.00           H  
ATOM   2129  HB2 TYR A 141      21.484  68.318  38.593  1.00  0.00           H  
ATOM   2130  HB3 TYR A 141      19.956  67.931  39.018  1.00  0.00           H  
ATOM   2131  HD1 TYR A 141      21.280  68.943  36.317  1.00  0.00           H  
ATOM   2132  HD2 TYR A 141      18.738  70.527  39.132  1.00  0.00           H  
ATOM   2133  HE1 TYR A 141      20.326  70.377  34.682  1.00  0.00           H  
ATOM   2134  HE2 TYR A 141      17.812  71.999  37.510  1.00  0.00           H  
ATOM   2135  HH  TYR A 141      17.685  71.926  34.725  1.00  0.00           H  
ATOM   2136  N   LEU A 142      21.720  68.397  42.334  1.00  0.00           N  
ATOM   2137  CA  LEU A 142      21.739  67.398  43.383  1.00  0.00           C  
ATOM   2138  C   LEU A 142      20.754  67.701  44.492  1.00  0.00           C  
ATOM   2139  O   LEU A 142      20.543  68.852  44.917  1.00  0.00           O  
ATOM   2140  CB  LEU A 142      23.114  67.273  44.005  1.00  0.00           C  
ATOM   2141  CG  LEU A 142      24.125  66.536  43.175  1.00  0.00           C  
ATOM   2142  CD1 LEU A 142      25.489  66.551  43.846  1.00  0.00           C  
ATOM   2143  CD2 LEU A 142      23.651  65.113  43.015  1.00  0.00           C  
ATOM   2144  H   LEU A 142      22.364  69.199  42.282  1.00  0.00           H  
ATOM   2145  HA  LEU A 142      21.497  66.499  42.977  1.00  0.00           H  
ATOM   2146  HB2 LEU A 142      23.462  68.193  44.164  1.00  0.00           H  
ATOM   2147  HB3 LEU A 142      23.016  66.789  44.869  1.00  0.00           H  
ATOM   2148  HG  LEU A 142      24.201  66.969  42.273  1.00  0.00           H  
ATOM   2149 HD11 LEU A 142      25.426  66.111  44.742  1.00  0.00           H  
ATOM   2150 HD12 LEU A 142      26.147  66.056  43.278  1.00  0.00           H  
ATOM   2151 HD13 LEU A 142      25.795  67.497  43.961  1.00  0.00           H  
ATOM   2152 HD21 LEU A 142      22.758  65.100  42.558  1.00  0.00           H  
ATOM   2153 HD22 LEU A 142      24.308  64.594  42.463  1.00  0.00           H  
ATOM   2154 HD23 LEU A 142      23.565  64.679  43.915  1.00  0.00           H  
ATOM   2155  N   LEU A 143      20.135  66.641  44.992  1.00  0.00           N  
ATOM   2156  CA  LEU A 143      19.182  66.766  46.084  1.00  0.00           C  
ATOM   2157  C   LEU A 143      19.914  66.772  47.402  1.00  0.00           C  
ATOM   2158  O   LEU A 143      20.794  65.948  47.552  1.00  0.00           O  
ATOM   2159  CB  LEU A 143      18.246  65.602  46.052  1.00  0.00           C  
ATOM   2160  CG  LEU A 143      16.871  65.679  46.616  1.00  0.00           C  
ATOM   2161  CD1 LEU A 143      16.301  67.072  46.535  1.00  0.00           C  
ATOM   2162  CD2 LEU A 143      15.988  64.802  45.739  1.00  0.00           C  
ATOM   2163  H   LEU A 143      20.384  65.737  44.547  1.00  0.00           H  
ATOM   2164  HA  LEU A 143      18.692  67.636  45.982  1.00  0.00           H  
ATOM   2165  HB2 LEU A 143      18.152  65.311  45.068  1.00  0.00           H  
ATOM   2166  HB3 LEU A 143      18.719  64.815  46.517  1.00  0.00           H  
ATOM   2167  HG  LEU A 143      16.884  65.385  47.585  1.00  0.00           H  
ATOM   2168 HD11 LEU A 143      16.258  67.369  45.578  1.00  0.00           H  
ATOM   2169 HD12 LEU A 143      15.376  67.086  46.923  1.00  0.00           H  
ATOM   2170 HD13 LEU A 143      16.881  67.709  47.049  1.00  0.00           H  
ATOM   2171 HD21 LEU A 143      16.328  63.861  45.758  1.00  0.00           H  
ATOM   2172 HD22 LEU A 143      15.049  64.824  46.083  1.00  0.00           H  
ATOM   2173 HD23 LEU A 143      16.006  65.144  44.799  1.00  0.00           H  
ATOM   2174  N   PHE A 144      19.653  67.629  48.388  1.00  0.00           N  
ATOM   2175  CA  PHE A 144      20.282  67.499  49.707  1.00  0.00           C  
ATOM   2176  C   PHE A 144      19.276  67.780  50.810  1.00  0.00           C  
ATOM   2177  O   PHE A 144      19.340  68.734  51.593  1.00  0.00           O  
ATOM   2178  CB  PHE A 144      21.489  68.452  49.880  1.00  0.00           C  
ATOM   2179  CG  PHE A 144      22.703  67.977  49.109  1.00  0.00           C  
ATOM   2180  CD1 PHE A 144      23.151  66.691  49.282  1.00  0.00           C  
ATOM   2181  CD2 PHE A 144      23.344  68.828  48.225  1.00  0.00           C  
ATOM   2182  CE1 PHE A 144      24.244  66.264  48.556  1.00  0.00           C  
ATOM   2183  CE2 PHE A 144      24.441  68.377  47.515  1.00  0.00           C  
ATOM   2184  CZ  PHE A 144      24.890  67.097  47.678  1.00  0.00           C  
ATOM   2185  H   PHE A 144      18.981  68.381  48.149  1.00  0.00           H  
ATOM   2186  HA  PHE A 144      20.561  66.538  49.801  1.00  0.00           H  
ATOM   2187  HB2 PHE A 144      21.229  69.328  49.530  1.00  0.00           H  
ATOM   2188  HB3 PHE A 144      21.719  68.470  50.831  1.00  0.00           H  
ATOM   2189  HD1 PHE A 144      22.704  66.076  49.911  1.00  0.00           H  
ATOM   2190  HD2 PHE A 144      23.016  69.759  48.101  1.00  0.00           H  
ATOM   2191  HE1 PHE A 144      24.572  65.305  48.683  1.00  0.00           H  
ATOM   2192  HE2 PHE A 144      24.910  69.013  46.870  1.00  0.00           H  
ATOM   2193  HZ  PHE A 144      25.683  66.764  47.164  1.00  0.00           H  
ATOM   2194  N   ALA A 145      18.310  66.864  50.756  1.00  0.00           N  
ATOM   2195  CA  ALA A 145      17.234  66.827  51.709  1.00  0.00           C  
ATOM   2196  C   ALA A 145      16.974  65.382  52.114  1.00  0.00           C  
ATOM   2197  O   ALA A 145      16.047  65.062  52.872  1.00  0.00           O  
ATOM   2198  CB  ALA A 145      15.971  67.385  51.098  1.00  0.00           C  
ATOM   2199  H   ALA A 145      18.410  66.187  49.966  1.00  0.00           H  
ATOM   2200  HA  ALA A 145      17.495  67.343  52.528  1.00  0.00           H  
ATOM   2201  HB1 ALA A 145      15.179  66.862  51.418  1.00  0.00           H  
ATOM   2202  HB2 ALA A 145      15.860  68.344  51.364  1.00  0.00           H  
ATOM   2203  HB3 ALA A 145      16.021  67.325  50.099  1.00  0.00           H  
ATOM   2204  N   GLU A 146      17.775  64.422  51.670  1.00  0.00           N  
ATOM   2205  CA  GLU A 146      17.488  63.020  51.969  1.00  0.00           C  
ATOM   2206  C   GLU A 146      18.831  62.395  52.142  1.00  0.00           C  
ATOM   2207  O   GLU A 146      19.573  62.715  51.217  1.00  0.00           O  
ATOM   2208  CB  GLU A 146      16.801  62.351  50.812  1.00  0.00           C  
ATOM   2209  CG  GLU A 146      15.377  62.787  50.719  1.00  0.00           C  
ATOM   2210  CD  GLU A 146      15.068  63.052  49.280  1.00  0.00           C  
ATOM   2211  OE1 GLU A 146      15.207  62.147  48.442  1.00  0.00           O  
ATOM   2212  OE2 GLU A 146      14.705  64.183  48.995  1.00  0.00           O  
ATOM   2213  H   GLU A 146      18.585  64.737  51.118  1.00  0.00           H  
ATOM   2214  HA  GLU A 146      16.965  62.960  52.801  1.00  0.00           H  
ATOM   2215  HB2 GLU A 146      17.256  62.621  49.991  1.00  0.00           H  
ATOM   2216  HB3 GLU A 146      16.815  61.387  50.965  1.00  0.00           H  
ATOM   2217  HG2 GLU A 146      14.806  62.064  51.019  1.00  0.00           H  
ATOM   2218  HG3 GLU A 146      15.269  63.618  51.206  1.00  0.00           H  
ATOM   2219  N   SER A 147      19.284  61.601  53.135  1.00  0.00           N  
ATOM   2220  CA  SER A 147      20.678  61.201  52.968  1.00  0.00           C  
ATOM   2221  C   SER A 147      20.872  59.886  52.260  1.00  0.00           C  
ATOM   2222  O   SER A 147      21.855  59.630  51.526  1.00  0.00           O  
ATOM   2223  CB  SER A 147      21.368  61.146  54.270  1.00  0.00           C  
ATOM   2224  OG  SER A 147      22.743  61.186  53.922  1.00  0.00           O  
ATOM   2225  H   SER A 147      18.672  61.363  53.860  1.00  0.00           H  
ATOM   2226  HA  SER A 147      21.142  61.929  52.419  1.00  0.00           H  
ATOM   2227  HB2 SER A 147      21.158  61.932  54.803  1.00  0.00           H  
ATOM   2228  HB3 SER A 147      21.185  60.302  54.719  1.00  0.00           H  
ATOM   2229  HG  SER A 147      23.256  60.575  54.523  1.00  0.00           H  
ATOM   2230  N   GLY A 148      19.761  59.146  52.355  1.00  0.00           N  
ATOM   2231  CA  GLY A 148      19.657  57.832  51.716  1.00  0.00           C  
ATOM   2232  C   GLY A 148      19.252  57.942  50.269  1.00  0.00           C  
ATOM   2233  O   GLY A 148      18.214  57.400  49.875  1.00  0.00           O  
ATOM   2234  H   GLY A 148      18.999  59.576  52.908  1.00  0.00           H  
ATOM   2235  HA2 GLY A 148      20.550  57.361  51.786  1.00  0.00           H  
ATOM   2236  HA3 GLY A 148      18.979  57.275  52.219  1.00  0.00           H  
ATOM   2237  N   GLN A 149      20.198  58.647  49.621  1.00  0.00           N  
ATOM   2238  CA  GLN A 149      20.099  59.115  48.269  1.00  0.00           C  
ATOM   2239  C   GLN A 149      21.385  59.035  47.459  1.00  0.00           C  
ATOM   2240  O   GLN A 149      21.470  58.113  46.640  1.00  0.00           O  
ATOM   2241  CB  GLN A 149      19.579  60.568  48.263  1.00  0.00           C  
ATOM   2242  CG  GLN A 149      20.437  61.746  48.679  1.00  0.00           C  
ATOM   2243  CD  GLN A 149      20.090  63.086  48.022  1.00  0.00           C  
ATOM   2244  OE1 GLN A 149      19.431  63.975  48.589  1.00  0.00           O  
ATOM   2245  NE2 GLN A 149      20.564  63.292  46.799  1.00  0.00           N  
ATOM   2246  H   GLN A 149      21.052  58.827  50.232  1.00  0.00           H  
ATOM   2247  HA  GLN A 149      19.399  58.543  47.783  1.00  0.00           H  
ATOM   2248  HB2 GLN A 149      19.224  60.765  47.305  1.00  0.00           H  
ATOM   2249  HB3 GLN A 149      18.717  60.590  48.847  1.00  0.00           H  
ATOM   2250  HG2 GLN A 149      20.364  61.865  49.681  1.00  0.00           H  
ATOM   2251  HG3 GLN A 149      21.404  61.537  48.465  1.00  0.00           H  
ATOM   2252 HE21 GLN A 149      20.362  64.148  46.301  1.00  0.00           H  
ATOM   2253 HE22 GLN A 149      21.139  62.568  46.368  1.00  0.00           H  
ATOM   2254  N   VAL A 150      22.400  59.905  47.692  1.00  0.00           N  
ATOM   2255  CA  VAL A 150      23.624  59.931  46.903  1.00  0.00           C  
ATOM   2256  C   VAL A 150      24.874  59.489  47.651  1.00  0.00           C  
ATOM   2257  O   VAL A 150      25.280  60.071  48.636  1.00  0.00           O  
ATOM   2258  CB  VAL A 150      23.760  61.353  46.273  1.00  0.00           C  
ATOM   2259  CG1 VAL A 150      23.530  62.448  47.245  1.00  0.00           C  
ATOM   2260  CG2 VAL A 150      25.150  61.450  45.658  1.00  0.00           C  
ATOM   2261  H   VAL A 150      22.215  60.552  48.492  1.00  0.00           H  
ATOM   2262  HA  VAL A 150      23.498  59.300  46.108  1.00  0.00           H  
ATOM   2263  HB  VAL A 150      23.055  61.415  45.556  1.00  0.00           H  
ATOM   2264 HG11 VAL A 150      24.401  62.752  47.648  1.00  0.00           H  
ATOM   2265 HG12 VAL A 150      23.097  63.237  46.793  1.00  0.00           H  
ATOM   2266 HG13 VAL A 150      22.927  62.139  47.990  1.00  0.00           H  
ATOM   2267 HG21 VAL A 150      25.625  60.579  45.779  1.00  0.00           H  
ATOM   2268 HG22 VAL A 150      25.065  61.655  44.683  1.00  0.00           H  
ATOM   2269 HG23 VAL A 150      25.661  62.179  46.113  1.00  0.00           H  
ATOM   2270  N   TYR A 151      25.503  58.439  47.149  1.00  0.00           N  
ATOM   2271  CA  TYR A 151      26.606  57.705  47.775  1.00  0.00           C  
ATOM   2272  C   TYR A 151      27.420  56.945  46.720  1.00  0.00           C  
ATOM   2273  O   TYR A 151      27.064  56.951  45.533  1.00  0.00           O  
ATOM   2274  CB  TYR A 151      26.079  56.669  48.845  1.00  0.00           C  
ATOM   2275  CG  TYR A 151      24.926  55.768  48.433  1.00  0.00           C  
ATOM   2276  CD1 TYR A 151      23.656  56.286  48.511  1.00  0.00           C  
ATOM   2277  CD2 TYR A 151      25.118  54.501  47.905  1.00  0.00           C  
ATOM   2278  CE1 TYR A 151      22.569  55.572  48.061  1.00  0.00           C  
ATOM   2279  CE2 TYR A 151      24.033  53.781  47.452  1.00  0.00           C  
ATOM   2280  CZ  TYR A 151      22.770  54.336  47.526  1.00  0.00           C  
ATOM   2281  OH  TYR A 151      21.668  53.701  47.015  1.00  0.00           O  
ATOM   2282  H   TYR A 151      25.122  58.147  46.191  1.00  0.00           H  
ATOM   2283  HA  TYR A 151      27.216  58.369  48.218  1.00  0.00           H  
ATOM   2284  HB2 TYR A 151      26.861  56.091  49.102  1.00  0.00           H  
ATOM   2285  HB3 TYR A 151      25.797  57.201  49.651  1.00  0.00           H  
ATOM   2286  HD1 TYR A 151      23.513  57.202  48.903  1.00  0.00           H  
ATOM   2287  HD2 TYR A 151      26.030  54.117  47.853  1.00  0.00           H  
ATOM   2288  HE1 TYR A 151      21.648  55.960  48.127  1.00  0.00           H  
ATOM   2289  HE2 TYR A 151      24.156  52.863  47.072  1.00  0.00           H  
ATOM   2290  HH  TYR A 151      21.848  52.720  46.961  1.00  0.00           H  
ATOM   2291  N   PHE A 152      28.435  56.230  47.190  1.00  0.00           N  
ATOM   2292  CA  PHE A 152      29.404  55.524  46.387  1.00  0.00           C  
ATOM   2293  C   PHE A 152      30.064  54.592  47.371  1.00  0.00           C  
ATOM   2294  O   PHE A 152      30.533  55.045  48.432  1.00  0.00           O  
ATOM   2295  CB  PHE A 152      30.421  56.508  45.875  1.00  0.00           C  
ATOM   2296  CG  PHE A 152      31.572  56.054  45.009  1.00  0.00           C  
ATOM   2297  CD1 PHE A 152      32.713  56.812  45.011  1.00  0.00           C  
ATOM   2298  CD2 PHE A 152      31.458  54.941  44.191  1.00  0.00           C  
ATOM   2299  CE1 PHE A 152      33.763  56.461  44.184  1.00  0.00           C  
ATOM   2300  CE2 PHE A 152      32.506  54.609  43.380  1.00  0.00           C  
ATOM   2301  CZ  PHE A 152      33.660  55.360  43.373  1.00  0.00           C  
ATOM   2302  H   PHE A 152      28.473  56.223  48.258  1.00  0.00           H  
ATOM   2303  HA  PHE A 152      28.906  54.964  45.750  1.00  0.00           H  
ATOM   2304  HB2 PHE A 152      29.923  57.226  45.347  1.00  0.00           H  
ATOM   2305  HB3 PHE A 152      30.831  56.982  46.682  1.00  0.00           H  
ATOM   2306  HD1 PHE A 152      32.795  57.606  45.598  1.00  0.00           H  
ATOM   2307  HD2 PHE A 152      30.627  54.401  44.201  1.00  0.00           H  
ATOM   2308  HE1 PHE A 152      34.603  57.025  44.184  1.00  0.00           H  
ATOM   2309  HE2 PHE A 152      32.431  53.791  42.768  1.00  0.00           H  
ATOM   2310  HZ  PHE A 152      34.425  55.103  42.776  1.00  0.00           H  
ATOM   2311  N   GLY A 153      30.119  53.309  47.074  1.00  0.00           N  
ATOM   2312  CA  GLY A 153      30.741  52.375  47.956  1.00  0.00           C  
ATOM   2313  C   GLY A 153      31.285  51.229  47.172  1.00  0.00           C  
ATOM   2314  O   GLY A 153      30.955  51.045  45.989  1.00  0.00           O  
ATOM   2315  H   GLY A 153      29.680  53.053  46.165  1.00  0.00           H  
ATOM   2316  HA2 GLY A 153      31.488  52.826  48.462  1.00  0.00           H  
ATOM   2317  HA3 GLY A 153      30.069  52.038  48.628  1.00  0.00           H  
ATOM   2318  N   ILE A 154      32.151  50.467  47.832  1.00  0.00           N  
ATOM   2319  CA  ILE A 154      32.691  49.259  47.246  1.00  0.00           C  
ATOM   2320  C   ILE A 154      32.718  48.209  48.335  1.00  0.00           C  
ATOM   2321  O   ILE A 154      32.335  48.543  49.465  1.00  0.00           O  
ATOM   2322  CB  ILE A 154      34.140  49.395  46.679  1.00  0.00           C  
ATOM   2323  CG1 ILE A 154      35.052  50.335  47.427  1.00  0.00           C  
ATOM   2324  CG2 ILE A 154      33.940  49.823  45.261  1.00  0.00           C  
ATOM   2325  CD1 ILE A 154      36.427  50.240  46.795  1.00  0.00           C  
ATOM   2326  H   ILE A 154      32.397  50.810  48.781  1.00  0.00           H  
ATOM   2327  HA  ILE A 154      32.031  48.953  46.569  1.00  0.00           H  
ATOM   2328  HB  ILE A 154      34.549  48.465  46.697  1.00  0.00           H  
ATOM   2329 HG12 ILE A 154      34.723  51.248  47.337  1.00  0.00           H  
ATOM   2330 HG13 ILE A 154      35.115  50.050  48.358  1.00  0.00           H  
ATOM   2331 HG21 ILE A 154      34.819  49.847  44.778  1.00  0.00           H  
ATOM   2332 HG22 ILE A 154      33.331  49.182  44.787  1.00  0.00           H  
ATOM   2333 HG23 ILE A 154      33.531  50.738  45.229  1.00  0.00           H  
ATOM   2334 HD11 ILE A 154      36.367  50.503  45.834  1.00  0.00           H  
ATOM   2335 HD12 ILE A 154      37.053  50.854  47.273  1.00  0.00           H  
ATOM   2336 HD13 ILE A 154      36.758  49.301  46.866  1.00  0.00           H  
ATOM   2337  N   ILE A 155      33.121  46.969  47.974  1.00  0.00           N  
ATOM   2338  CA  ILE A 155      33.214  45.807  48.857  1.00  0.00           C  
ATOM   2339  C   ILE A 155      33.849  44.603  48.137  1.00  0.00           C  
ATOM   2340  O   ILE A 155      33.366  44.174  47.075  1.00  0.00           O  
ATOM   2341  CB  ILE A 155      31.770  45.459  49.408  1.00  0.00           C  
ATOM   2342  CG1 ILE A 155      31.796  44.192  50.276  1.00  0.00           C  
ATOM   2343  CG2 ILE A 155      30.803  45.322  48.263  1.00  0.00           C  
ATOM   2344  CD1 ILE A 155      30.580  43.996  51.212  1.00  0.00           C  
ATOM   2345  H   ILE A 155      33.376  46.914  46.942  1.00  0.00           H  
ATOM   2346  HA  ILE A 155      33.848  46.060  49.594  1.00  0.00           H  
ATOM   2347  HB  ILE A 155      31.485  46.224  49.973  1.00  0.00           H  
ATOM   2348 HG12 ILE A 155      31.857  43.392  49.675  1.00  0.00           H  
ATOM   2349 HG13 ILE A 155      32.621  44.215  50.846  1.00  0.00           H  
ATOM   2350 HG21 ILE A 155      29.878  45.164  48.613  1.00  0.00           H  
ATOM   2351 HG22 ILE A 155      30.804  46.159  47.713  1.00  0.00           H  
ATOM   2352 HG23 ILE A 155      31.068  44.550  47.682  1.00  0.00           H  
ATOM   2353 HD11 ILE A 155      29.759  43.947  50.655  1.00  0.00           H  
ATOM   2354 HD12 ILE A 155      30.707  43.151  51.719  1.00  0.00           H  
ATOM   2355 HD13 ILE A 155      30.533  44.770  51.833  1.00  0.00           H  
ATOM   2356  N   ALA A 156      34.963  44.061  48.643  1.00  0.00           N  
ATOM   2357  CA  ALA A 156      35.524  42.869  48.001  1.00  0.00           C  
ATOM   2358  C   ALA A 156      34.631  41.653  48.150  1.00  0.00           C  
ATOM   2359  O   ALA A 156      34.003  41.453  49.196  1.00  0.00           O  
ATOM   2360  CB  ALA A 156      36.859  42.456  48.596  1.00  0.00           C  
ATOM   2361  H   ALA A 156      35.357  44.522  49.458  1.00  0.00           H  
ATOM   2362  HA  ALA A 156      35.645  43.066  47.014  1.00  0.00           H  
ATOM   2363  HB1 ALA A 156      37.025  42.971  49.437  1.00  0.00           H  
ATOM   2364  HB2 ALA A 156      36.846  41.478  48.804  1.00  0.00           H  
ATOM   2365  HB3 ALA A 156      37.591  42.646  47.942  1.00  0.00           H  
ATOM   2366  N   LEU A 157      34.562  40.866  47.094  1.00  0.00           N  
ATOM   2367  CA  LEU A 157      33.788  39.642  47.124  1.00  0.00           C  
ATOM   2368  C   LEU A 157      34.713  38.460  46.814  1.00  0.00           C  
ATOM   2369  O   LEU A 157      35.792  38.671  46.218  1.00  0.00           O  
ATOM   2370  CB  LEU A 157      32.677  39.663  46.092  1.00  0.00           C  
ATOM   2371  CG  LEU A 157      31.590  40.671  46.255  1.00  0.00           C  
ATOM   2372  CD1 LEU A 157      31.810  41.583  45.082  1.00  0.00           C  
ATOM   2373  CD2 LEU A 157      30.164  40.088  46.285  1.00  0.00           C  
ATOM   2374  OXT LEU A 157      34.333  37.338  47.161  1.00  0.00           O  
ATOM   2375  H   LEU A 157      35.095  41.191  46.265  1.00  0.00           H  
ATOM   2376  HA  LEU A 157      33.415  39.512  48.042  1.00  0.00           H  
ATOM   2377  HB2 LEU A 157      33.107  39.814  45.191  1.00  0.00           H  
ATOM   2378  HB3 LEU A 157      32.253  38.748  46.087  1.00  0.00           H  
ATOM   2379  HG  LEU A 157      31.713  41.166  47.085  1.00  0.00           H  
ATOM   2380 HD11 LEU A 157      31.731  41.067  44.225  1.00  0.00           H  
ATOM   2381 HD12 LEU A 157      31.125  42.317  45.083  1.00  0.00           H  
ATOM   2382 HD13 LEU A 157      32.725  41.992  45.131  1.00  0.00           H  
ATOM   2383 HD21 LEU A 157      30.089  39.453  47.050  1.00  0.00           H  
ATOM   2384 HD22 LEU A 157      29.510  40.833  46.396  1.00  0.00           H  
ATOM   2385 HD23 LEU A 157      29.990  39.609  45.427  1.00  0.00           H  
ATOM   2386  N   ARG B   6      46.824  30.800  43.607  1.00  0.00           N  
ATOM   2387  CA  ARG B   6      46.892  32.032  42.812  1.00  0.00           C  
ATOM   2388  C   ARG B   6      45.651  32.737  43.313  1.00  0.00           C  
ATOM   2389  O   ARG B   6      44.655  32.031  43.466  1.00  0.00           O  
ATOM   2390  CB  ARG B   6      46.694  31.827  41.299  1.00  0.00           C  
ATOM   2391  CG  ARG B   6      47.711  30.877  40.671  1.00  0.00           C  
ATOM   2392  CD  ARG B   6      47.461  30.723  39.200  1.00  0.00           C  
ATOM   2393  NE  ARG B   6      48.427  29.817  38.588  1.00  0.00           N  
ATOM   2394  CZ  ARG B   6      48.414  29.518  37.292  1.00  0.00           C  
ATOM   2395  NH1 ARG B   6      47.406  29.868  36.504  1.00  0.00           N  
ATOM   2396  NH2 ARG B   6      49.417  28.803  36.782  1.00  0.00           N  
ATOM   2397  H1  ARG B   6      47.682  30.293  43.520  1.00  0.00           H  
ATOM   2398  HA  ARG B   6      47.675  32.534  43.075  1.00  0.00           H  
ATOM   2399  HB2 ARG B   6      45.788  31.449  41.155  1.00  0.00           H  
ATOM   2400  HB3 ARG B   6      46.781  32.709  40.854  1.00  0.00           H  
ATOM   2401  HG2 ARG B   6      48.626  31.246  40.805  1.00  0.00           H  
ATOM   2402  HG3 ARG B   6      47.633  29.985  41.105  1.00  0.00           H  
ATOM   2403  HD2 ARG B   6      46.543  30.357  39.070  1.00  0.00           H  
ATOM   2404  HD3 ARG B   6      47.536  31.618  38.770  1.00  0.00           H  
ATOM   2405  HE  ARG B   6      49.126  29.404  39.166  1.00  0.00           H  
ATOM   2406 HH11 ARG B   6      46.637  30.389  36.879  1.00  0.00           H  
ATOM   2407 HH12 ARG B   6      47.413  29.615  35.537  1.00  0.00           H  
ATOM   2408 HH21 ARG B   6      50.175  28.516  37.366  1.00  0.00           H  
ATOM   2409 HH22 ARG B   6      49.410  28.556  35.813  1.00  0.00           H  
ATOM   2410  H2  ARG B   6      46.673  31.027  44.570  1.00  0.00           H  
ATOM   2411  H3  ARG B   6      46.070  30.228  43.281  1.00  0.00           H  
ATOM   2412  N   THR B   7      45.638  34.034  43.555  1.00  0.00           N  
ATOM   2413  CA  THR B   7      44.447  34.613  44.159  1.00  0.00           C  
ATOM   2414  C   THR B   7      43.769  35.740  43.331  1.00  0.00           C  
ATOM   2415  O   THR B   7      43.503  36.844  43.819  1.00  0.00           O  
ATOM   2416  CB  THR B   7      45.037  34.932  45.590  1.00  0.00           C  
ATOM   2417  OG1 THR B   7      45.155  33.630  46.159  1.00  0.00           O  
ATOM   2418  CG2 THR B   7      44.248  35.821  46.528  1.00  0.00           C  
ATOM   2419  H   THR B   7      46.473  34.556  43.301  1.00  0.00           H  
ATOM   2420  HA  THR B   7      43.754  33.874  44.289  1.00  0.00           H  
ATOM   2421  HB  THR B   7      45.938  35.320  45.466  1.00  0.00           H  
ATOM   2422 HG21 THR B   7      43.271  35.777  46.303  1.00  0.00           H  
ATOM   2423 HG22 THR B   7      44.377  35.520  47.477  1.00  0.00           H  
ATOM   2424 HG23 THR B   7      44.558  36.772  46.443  1.00  0.00           H  
ATOM   2425  HG1 THR B   7      45.043  32.924  45.451  1.00  0.00           H  
ATOM   2426  N   PRO B   8      43.456  35.544  42.027  1.00  0.00           N  
ATOM   2427  CA  PRO B   8      42.239  36.123  41.441  1.00  0.00           C  
ATOM   2428  C   PRO B   8      41.031  35.775  42.311  1.00  0.00           C  
ATOM   2429  O   PRO B   8      40.629  36.613  43.119  1.00  0.00           O  
ATOM   2430  CB  PRO B   8      42.223  35.539  40.021  1.00  0.00           C  
ATOM   2431  CG  PRO B   8      43.700  35.528  39.649  1.00  0.00           C  
ATOM   2432  CD  PRO B   8      44.385  35.108  40.968  1.00  0.00           C  
ATOM   2433  HA  PRO B   8      42.330  37.114  41.337  1.00  0.00           H  
ATOM   2434  HB2 PRO B   8      41.859  34.617  40.019  1.00  0.00           H  
ATOM   2435  HB3 PRO B   8      41.714  36.121  39.401  1.00  0.00           H  
ATOM   2436  HG2 PRO B   8      43.875  34.861  38.942  1.00  0.00           H  
ATOM   2437  HG3 PRO B   8      43.996  36.430  39.379  1.00  0.00           H  
ATOM   2438  HD2 PRO B   8      44.517  34.117  40.992  1.00  0.00           H  
ATOM   2439  HD3 PRO B   8      45.273  35.562  41.060  1.00  0.00           H  
ATOM   2440  N   SER B   9      40.492  34.550  42.218  1.00  0.00           N  
ATOM   2441  CA  SER B   9      39.361  34.051  43.008  1.00  0.00           C  
ATOM   2442  C   SER B   9      38.903  32.740  42.353  1.00  0.00           C  
ATOM   2443  O   SER B   9      39.071  32.596  41.129  1.00  0.00           O  
ATOM   2444  CB  SER B   9      38.178  35.022  42.998  1.00  0.00           C  
ATOM   2445  OG  SER B   9      37.305  34.793  44.084  1.00  0.00           O  
ATOM   2446  H   SER B   9      40.976  33.943  41.490  1.00  0.00           H  
ATOM   2447  HA  SER B   9      39.687  33.838  43.918  1.00  0.00           H  
ATOM   2448  HB2 SER B   9      38.530  35.955  43.053  1.00  0.00           H  
ATOM   2449  HB3 SER B   9      37.674  34.902  42.144  1.00  0.00           H  
ATOM   2450  HG  SER B   9      36.368  34.703  43.748  1.00  0.00           H  
ATOM   2451  N   ASP B  10      38.416  31.725  43.089  1.00  0.00           N  
ATOM   2452  CA  ASP B  10      37.829  30.600  42.401  1.00  0.00           C  
ATOM   2453  C   ASP B  10      36.335  30.859  42.616  1.00  0.00           C  
ATOM   2454  O   ASP B  10      35.642  30.107  43.316  1.00  0.00           O  
ATOM   2455  CB  ASP B  10      38.237  29.168  42.970  1.00  0.00           C  
ATOM   2456  CG  ASP B  10      37.859  27.831  42.195  1.00  0.00           C  
ATOM   2457  OD1 ASP B  10      38.362  26.755  42.564  1.00  0.00           O  
ATOM   2458  OD2 ASP B  10      37.071  27.808  41.237  1.00  0.00           O  
ATOM   2459  H   ASP B  10      38.500  31.830  44.096  1.00  0.00           H  
ATOM   2460  HA  ASP B  10      37.997  30.709  41.447  1.00  0.00           H  
ATOM   2461  HB2 ASP B  10      39.249  29.173  43.084  1.00  0.00           H  
ATOM   2462  HB3 ASP B  10      37.839  29.097  43.904  1.00  0.00           H  
ATOM   2463  N   LYS B  11      35.825  31.969  42.055  1.00  0.00           N  
ATOM   2464  CA  LYS B  11      34.394  32.285  42.108  1.00  0.00           C  
ATOM   2465  C   LYS B  11      33.968  32.338  40.654  1.00  0.00           C  
ATOM   2466  O   LYS B  11      34.746  32.944  39.913  1.00  0.00           O  
ATOM   2467  CB  LYS B  11      34.062  33.646  42.673  1.00  0.00           C  
ATOM   2468  CG  LYS B  11      34.257  33.789  44.171  1.00  0.00           C  
ATOM   2469  CD  LYS B  11      32.886  34.006  44.802  1.00  0.00           C  
ATOM   2470  CE  LYS B  11      32.943  34.332  46.302  1.00  0.00           C  
ATOM   2471  NZ  LYS B  11      33.125  33.161  47.160  1.00  0.00           N  
ATOM   2472  H   LYS B  11      36.527  32.574  41.587  1.00  0.00           H  
ATOM   2473  HA  LYS B  11      33.921  31.553  42.559  1.00  0.00           H  
ATOM   2474  HB2 LYS B  11      34.641  34.330  42.218  1.00  0.00           H  
ATOM   2475  HB3 LYS B  11      33.100  33.852  42.464  1.00  0.00           H  
ATOM   2476  HG2 LYS B  11      34.648  32.960  44.532  1.00  0.00           H  
ATOM   2477  HG3 LYS B  11      34.823  34.574  44.356  1.00  0.00           H  
ATOM   2478  HD2 LYS B  11      32.432  34.767  44.335  1.00  0.00           H  
ATOM   2479  HD3 LYS B  11      32.339  33.175  44.685  1.00  0.00           H  
ATOM   2480  HE2 LYS B  11      33.703  34.988  46.449  1.00  0.00           H  
ATOM   2481  HE3 LYS B  11      32.083  34.810  46.550  1.00  0.00           H  
ATOM   2482  HZ1 LYS B  11      34.081  32.857  47.129  1.00  0.00           H  
ATOM   2483  HZ2 LYS B  11      32.887  33.389  48.108  1.00  0.00           H  
ATOM   2484  HZ3 LYS B  11      32.535  32.411  46.848  1.00  0.00           H  
ATOM   2485  N   PRO B  12      32.871  31.726  40.164  1.00  0.00           N  
ATOM   2486  CA  PRO B  12      32.207  32.029  38.908  1.00  0.00           C  
ATOM   2487  C   PRO B  12      31.877  33.477  38.786  1.00  0.00           C  
ATOM   2488  O   PRO B  12      31.127  33.967  39.620  1.00  0.00           O  
ATOM   2489  CB  PRO B  12      30.944  31.213  38.866  1.00  0.00           C  
ATOM   2490  CG  PRO B  12      30.955  30.334  40.074  1.00  0.00           C  
ATOM   2491  CD  PRO B  12      32.325  30.516  40.725  1.00  0.00           C  
ATOM   2492  HA  PRO B  12      32.772  31.711  38.124  1.00  0.00           H  
ATOM   2493  HB2 PRO B  12      30.122  31.810  38.871  1.00  0.00           H  
ATOM   2494  HB3 PRO B  12      30.898  30.652  38.021  1.00  0.00           H  
ATOM   2495  HG2 PRO B  12      30.227  30.599  40.716  1.00  0.00           H  
ATOM   2496  HG3 PRO B  12      30.818  29.371  39.816  1.00  0.00           H  
ATOM   2497  HD2 PRO B  12      32.228  30.584  41.729  1.00  0.00           H  
ATOM   2498  HD3 PRO B  12      32.915  29.716  40.528  1.00  0.00           H  
ATOM   2499  N   VAL B  13      32.329  34.182  37.775  1.00  0.00           N  
ATOM   2500  CA  VAL B  13      32.045  35.594  37.751  1.00  0.00           C  
ATOM   2501  C   VAL B  13      31.862  35.979  36.319  1.00  0.00           C  
ATOM   2502  O   VAL B  13      32.518  35.386  35.454  1.00  0.00           O  
ATOM   2503  CB  VAL B  13      33.218  36.374  38.357  1.00  0.00           C  
ATOM   2504  CG1 VAL B  13      34.487  36.249  37.482  1.00  0.00           C  
ATOM   2505  CG2 VAL B  13      32.805  37.830  38.508  1.00  0.00           C  
ATOM   2506  H   VAL B  13      32.858  33.677  37.065  1.00  0.00           H  
ATOM   2507  HA  VAL B  13      31.187  35.751  38.235  1.00  0.00           H  
ATOM   2508  HB  VAL B  13      33.444  35.964  39.236  1.00  0.00           H  
ATOM   2509 HG11 VAL B  13      35.284  36.462  38.039  1.00  0.00           H  
ATOM   2510 HG12 VAL B  13      34.550  35.317  37.138  1.00  0.00           H  
ATOM   2511 HG13 VAL B  13      34.419  36.890  36.723  1.00  0.00           H  
ATOM   2512 HG21 VAL B  13      33.070  38.336  37.687  1.00  0.00           H  
ATOM   2513 HG22 VAL B  13      31.814  37.882  38.629  1.00  0.00           H  
ATOM   2514 HG23 VAL B  13      33.262  38.222  39.307  1.00  0.00           H  
ATOM   2515  N   ALA B  14      31.037  36.969  36.043  1.00  0.00           N  
ATOM   2516  CA  ALA B  14      31.017  37.503  34.700  1.00  0.00           C  
ATOM   2517  C   ALA B  14      30.618  38.985  34.709  1.00  0.00           C  
ATOM   2518  O   ALA B  14      29.929  39.483  35.636  1.00  0.00           O  
ATOM   2519  CB  ALA B  14      30.029  36.724  33.785  1.00  0.00           C  
ATOM   2520  H   ALA B  14      30.453  37.301  36.813  1.00  0.00           H  
ATOM   2521  HA  ALA B  14      31.938  37.429  34.298  1.00  0.00           H  
ATOM   2522  HB1 ALA B  14      29.138  36.704  34.225  1.00  0.00           H  
ATOM   2523  HB2 ALA B  14      29.971  37.192  32.910  1.00  0.00           H  
ATOM   2524  HB3 ALA B  14      30.373  35.800  33.660  1.00  0.00           H  
ATOM   2525  N   HID B  15      31.152  39.634  33.651  1.00  0.00           N  
ATOM   2526  CA  HID B  15      30.825  41.000  33.364  1.00  0.00           C  
ATOM   2527  C   HID B  15      30.972  41.352  31.894  1.00  0.00           C  
ATOM   2528  O   HID B  15      31.919  42.014  31.494  1.00  0.00           O  
ATOM   2529  CB  HID B  15      31.683  41.945  34.184  1.00  0.00           C  
ATOM   2530  CG  HID B  15      31.098  43.360  34.062  1.00  0.00           C  
ATOM   2531  ND1 HID B  15      31.642  44.418  33.457  1.00  0.00           N  
ATOM   2532  CD2 HID B  15      29.874  43.742  34.580  1.00  0.00           C  
ATOM   2533  CE1 HID B  15      30.781  45.397  33.592  1.00  0.00           C  
ATOM   2534  NE2 HID B  15      29.727  44.989  34.260  1.00  0.00           N  
ATOM   2535  H   HID B  15      31.804  39.051  33.089  1.00  0.00           H  
ATOM   2536  HA  HID B  15      29.856  41.168  33.629  1.00  0.00           H  
ATOM   2537  HB2 HID B  15      31.656  41.694  35.133  1.00  0.00           H  
ATOM   2538  HB3 HID B  15      32.597  41.971  33.827  1.00  0.00           H  
ATOM   2539  HD1 HID B  15      32.517  44.469  32.996  1.00  0.00           H  
ATOM   2540  HD2 HID B  15      29.269  43.133  35.090  1.00  0.00           H  
ATOM   2541  HE1 HID B  15      30.909  46.335  33.234  1.00  0.00           H  
ATOM   2542  N   VAL B  16      30.004  40.951  31.089  1.00  0.00           N  
ATOM   2543  CA  VAL B  16      30.062  41.306  29.680  1.00  0.00           C  
ATOM   2544  C   VAL B  16      29.404  42.630  29.317  1.00  0.00           C  
ATOM   2545  O   VAL B  16      28.342  43.012  29.831  1.00  0.00           O  
ATOM   2546  CB  VAL B  16      29.457  40.176  28.766  1.00  0.00           C  
ATOM   2547  CG1 VAL B  16      30.377  38.973  28.904  1.00  0.00           C  
ATOM   2548  CG2 VAL B  16      28.031  39.797  29.118  1.00  0.00           C  
ATOM   2549  H   VAL B  16      29.256  40.402  31.519  1.00  0.00           H  
ATOM   2550  HA  VAL B  16      31.049  41.367  29.412  1.00  0.00           H  
ATOM   2551  HB  VAL B  16      29.519  40.493  27.844  1.00  0.00           H  
ATOM   2552 HG11 VAL B  16      31.318  39.285  29.037  1.00  0.00           H  
ATOM   2553 HG12 VAL B  16      30.095  38.425  29.691  1.00  0.00           H  
ATOM   2554 HG13 VAL B  16      30.326  38.416  28.075  1.00  0.00           H  
ATOM   2555 HG21 VAL B  16      28.036  39.174  29.901  1.00  0.00           H  
ATOM   2556 HG22 VAL B  16      27.515  40.622  29.351  1.00  0.00           H  
ATOM   2557 HG23 VAL B  16      27.604  39.345  28.334  1.00  0.00           H  
ATOM   2558  N   VAL B  17      30.143  43.318  28.447  1.00  0.00           N  
ATOM   2559  CA  VAL B  17      29.734  44.591  27.861  1.00  0.00           C  
ATOM   2560  C   VAL B  17      29.090  44.272  26.510  1.00  0.00           C  
ATOM   2561  O   VAL B  17      29.270  43.181  25.958  1.00  0.00           O  
ATOM   2562  CB  VAL B  17      31.001  45.539  27.727  1.00  0.00           C  
ATOM   2563  CG1 VAL B  17      31.416  45.944  26.312  1.00  0.00           C  
ATOM   2564  CG2 VAL B  17      30.601  46.817  28.482  1.00  0.00           C  
ATOM   2565  H   VAL B  17      31.061  42.858  28.215  1.00  0.00           H  
ATOM   2566  HA  VAL B  17      29.041  44.996  28.442  1.00  0.00           H  
ATOM   2567  HB  VAL B  17      31.781  45.032  28.135  1.00  0.00           H  
ATOM   2568 HG11 VAL B  17      30.841  46.700  26.003  1.00  0.00           H  
ATOM   2569 HG12 VAL B  17      32.373  46.230  26.318  1.00  0.00           H  
ATOM   2570 HG13 VAL B  17      31.303  45.164  25.699  1.00  0.00           H  
ATOM   2571 HG21 VAL B  17      29.606  46.891  28.486  1.00  0.00           H  
ATOM   2572 HG22 VAL B  17      30.944  46.760  29.417  1.00  0.00           H  
ATOM   2573 HG23 VAL B  17      31.001  47.604  28.018  1.00  0.00           H  
ATOM   2574  N   ALA B  18      28.269  45.197  26.013  1.00  0.00           N  
ATOM   2575  CA  ALA B  18      27.690  44.997  24.715  1.00  0.00           C  
ATOM   2576  C   ALA B  18      28.638  45.519  23.632  1.00  0.00           C  
ATOM   2577  O   ALA B  18      29.420  46.492  23.749  1.00  0.00           O  
ATOM   2578  CB  ALA B  18      26.404  45.725  24.587  1.00  0.00           C  
ATOM   2579  H   ALA B  18      28.106  46.011  26.616  1.00  0.00           H  
ATOM   2580  HA  ALA B  18      27.547  44.014  24.557  1.00  0.00           H  
ATOM   2581  HB1 ALA B  18      25.929  45.458  23.741  1.00  0.00           H  
ATOM   2582  HB2 ALA B  18      25.802  45.519  25.367  1.00  0.00           H  
ATOM   2583  HB3 ALA B  18      26.561  46.719  24.562  1.00  0.00           H  
ATOM   2584  N   ASN B  19      28.578  44.793  22.530  1.00  0.00           N  
ATOM   2585  CA  ASN B  19      29.445  45.076  21.428  1.00  0.00           C  
ATOM   2586  C   ASN B  19      28.963  46.312  20.671  1.00  0.00           C  
ATOM   2587  O   ASN B  19      27.775  46.433  20.342  1.00  0.00           O  
ATOM   2588  CB  ASN B  19      29.443  43.843  20.613  1.00  0.00           C  
ATOM   2589  CG  ASN B  19      30.349  43.834  19.404  1.00  0.00           C  
ATOM   2590  H   ASN B  19      27.873  44.034  22.543  1.00  0.00           H  
ATOM   2591  HA  ASN B  19      30.354  45.303  21.797  1.00  0.00           H  
ATOM   2592  HB2 ASN B  19      29.707  43.053  21.199  1.00  0.00           H  
ATOM   2593  HB3 ASN B  19      28.495  43.659  20.287  1.00  0.00           H  
ATOM   2594  OD1 ASN B  19      30.231  42.857  18.676  1.00  0.00           O  
ATOM   2595  ND2 ASN B  19      31.291  44.738  19.063  1.00  0.00           N  
ATOM   2596 HD21 ASN B  19      31.320  45.493  19.793  1.00  0.00           H  
ATOM   2597 HD22 ASN B  19      31.823  44.695  18.308  1.00  0.00           H  
ATOM   2598  N   PRO B  20      29.849  47.274  20.398  1.00  0.00           N  
ATOM   2599  CA  PRO B  20      29.548  48.431  19.558  1.00  0.00           C  
ATOM   2600  C   PRO B  20      29.382  48.131  18.060  1.00  0.00           C  
ATOM   2601  O   PRO B  20      28.553  48.747  17.384  1.00  0.00           O  
ATOM   2602  CB  PRO B  20      30.685  49.394  19.848  1.00  0.00           C  
ATOM   2603  CG  PRO B  20      31.082  48.978  21.219  1.00  0.00           C  
ATOM   2604  CD  PRO B  20      31.108  47.472  21.077  1.00  0.00           C  
ATOM   2605  HA  PRO B  20      28.719  48.922  19.909  1.00  0.00           H  
ATOM   2606  HB2 PRO B  20      31.432  49.269  19.205  1.00  0.00           H  
ATOM   2607  HB3 PRO B  20      30.368  50.335  19.836  1.00  0.00           H  
ATOM   2608  HG2 PRO B  20      31.979  49.324  21.451  1.00  0.00           H  
ATOM   2609  HG3 PRO B  20      30.406  49.256  21.885  1.00  0.00           H  
ATOM   2610  HD2 PRO B  20      31.872  47.182  20.522  1.00  0.00           H  
ATOM   2611  HD3 PRO B  20      31.119  47.033  21.963  1.00  0.00           H  
ATOM   2612  N   GLN B  21      30.136  47.209  17.453  1.00  0.00           N  
ATOM   2613  CA  GLN B  21      29.902  46.938  16.043  1.00  0.00           C  
ATOM   2614  C   GLN B  21      28.627  46.166  15.782  1.00  0.00           C  
ATOM   2615  O   GLN B  21      28.600  45.528  14.750  1.00  0.00           O  
ATOM   2616  CB  GLN B  21      31.086  46.150  15.428  1.00  0.00           C  
ATOM   2617  CG  GLN B  21      32.306  46.983  15.031  1.00  0.00           C  
ATOM   2618  CD  GLN B  21      32.814  47.725  16.247  1.00  0.00           C  
ATOM   2619  H   GLN B  21      30.836  46.751  18.030  1.00  0.00           H  
ATOM   2620  HA  GLN B  21      29.828  47.833  15.564  1.00  0.00           H  
ATOM   2621  HB2 GLN B  21      31.384  45.459  16.096  1.00  0.00           H  
ATOM   2622  HB3 GLN B  21      30.753  45.673  14.605  1.00  0.00           H  
ATOM   2623  HG2 GLN B  21      33.010  46.376  14.706  1.00  0.00           H  
ATOM   2624  HG3 GLN B  21      32.033  47.634  14.345  1.00  0.00           H  
ATOM   2625  OE1 GLN B  21      33.481  47.088  17.064  1.00  0.00           O  
ATOM   2626  NE2 GLN B  21      32.433  48.991  16.495  1.00  0.00           N  
ATOM   2627 HE21 GLN B  21      32.729  49.497  17.276  1.00  0.00           H  
ATOM   2628 HE22 GLN B  21      31.793  49.424  15.802  1.00  0.00           H  
ATOM   2629  N   ALA B  22      27.530  46.144  16.528  1.00  0.00           N  
ATOM   2630  CA  ALA B  22      26.465  45.284  16.090  1.00  0.00           C  
ATOM   2631  C   ALA B  22      25.209  46.079  15.836  1.00  0.00           C  
ATOM   2632  O   ALA B  22      24.717  46.792  16.702  1.00  0.00           O  
ATOM   2633  CB  ALA B  22      26.222  44.231  17.125  1.00  0.00           C  
ATOM   2634  H   ALA B  22      27.524  46.732  17.348  1.00  0.00           H  
ATOM   2635  HA  ALA B  22      26.739  44.830  15.230  1.00  0.00           H  
ATOM   2636  HB1 ALA B  22      25.236  44.077  17.238  1.00  0.00           H  
ATOM   2637  HB2 ALA B  22      26.654  43.367  16.849  1.00  0.00           H  
ATOM   2638  HB3 ALA B  22      26.607  44.516  18.007  1.00  0.00           H  
ATOM   2639  N   GLU B  23      24.725  46.055  14.582  1.00  0.00           N  
ATOM   2640  CA  GLU B  23      23.468  46.731  14.271  1.00  0.00           C  
ATOM   2641  C   GLU B  23      22.407  45.978  15.030  1.00  0.00           C  
ATOM   2642  O   GLU B  23      22.607  44.805  15.316  1.00  0.00           O  
ATOM   2643  CB  GLU B  23      23.105  46.720  12.745  1.00  0.00           C  
ATOM   2644  CG  GLU B  23      23.483  45.524  11.889  1.00  0.00           C  
ATOM   2645  CD  GLU B  23      22.478  44.355  11.825  1.00  0.00           C  
ATOM   2646  OE1 GLU B  23      22.121  43.732  12.846  1.00  0.00           O  
ATOM   2647  OE2 GLU B  23      22.058  44.044  10.701  1.00  0.00           O  
ATOM   2648  H   GLU B  23      25.294  45.543  13.902  1.00  0.00           H  
ATOM   2649  HA  GLU B  23      23.508  47.669  14.577  1.00  0.00           H  
ATOM   2650  HB2 GLU B  23      22.107  46.832  12.693  1.00  0.00           H  
ATOM   2651  HB3 GLU B  23      23.540  47.534  12.347  1.00  0.00           H  
ATOM   2652  HG2 GLU B  23      23.615  45.838  10.949  1.00  0.00           H  
ATOM   2653  HG3 GLU B  23      24.339  45.143  12.237  1.00  0.00           H  
ATOM   2654  N   GLY B  24      21.374  46.706  15.435  1.00  0.00           N  
ATOM   2655  CA  GLY B  24      20.171  46.175  16.042  1.00  0.00           C  
ATOM   2656  C   GLY B  24      20.140  44.685  16.335  1.00  0.00           C  
ATOM   2657  O   GLY B  24      19.569  43.847  15.625  1.00  0.00           O  
ATOM   2658  H   GLY B  24      21.510  47.748  15.270  1.00  0.00           H  
ATOM   2659  HA2 GLY B  24      19.986  46.688  16.922  1.00  0.00           H  
ATOM   2660  HA3 GLY B  24      19.361  46.410  15.441  1.00  0.00           H  
ATOM   2661  N   GLN B  25      20.937  44.456  17.369  1.00  0.00           N  
ATOM   2662  CA  GLN B  25      21.055  43.196  18.090  1.00  0.00           C  
ATOM   2663  C   GLN B  25      21.871  43.632  19.260  1.00  0.00           C  
ATOM   2664  O   GLN B  25      22.500  44.687  19.218  1.00  0.00           O  
ATOM   2665  CB  GLN B  25      21.837  42.099  17.365  1.00  0.00           C  
ATOM   2666  CG  GLN B  25      23.278  42.410  17.062  1.00  0.00           C  
ATOM   2667  CD  GLN B  25      23.761  41.567  15.915  1.00  0.00           C  
ATOM   2668  OE1 GLN B  25      24.346  40.494  16.068  1.00  0.00           O  
ATOM   2669  NE2 GLN B  25      23.515  42.094  14.727  1.00  0.00           N  
ATOM   2670  H   GLN B  25      21.514  45.312  17.644  1.00  0.00           H  
ATOM   2671  HA  GLN B  25      20.169  42.944  18.402  1.00  0.00           H  
ATOM   2672  HB2 GLN B  25      21.805  41.261  17.930  1.00  0.00           H  
ATOM   2673  HB3 GLN B  25      21.365  41.898  16.492  1.00  0.00           H  
ATOM   2674  HG2 GLN B  25      23.358  43.367  16.812  1.00  0.00           H  
ATOM   2675  HG3 GLN B  25      23.829  42.209  17.863  1.00  0.00           H  
ATOM   2676 HE21 GLN B  25      23.824  41.591  13.866  1.00  0.00           H  
ATOM   2677 HE22 GLN B  25      23.032  42.975  14.652  1.00  0.00           H  
ATOM   2678  N   LEU B  26      21.786  42.783  20.277  1.00  0.00           N  
ATOM   2679  CA  LEU B  26      22.505  42.907  21.530  1.00  0.00           C  
ATOM   2680  C   LEU B  26      23.482  41.720  21.560  1.00  0.00           C  
ATOM   2681  O   LEU B  26      23.145  40.556  21.732  1.00  0.00           O  
ATOM   2682  CB  LEU B  26      21.440  42.872  22.648  1.00  0.00           C  
ATOM   2683  CG  LEU B  26      21.778  42.856  24.119  1.00  0.00           C  
ATOM   2684  CD1 LEU B  26      22.909  43.789  24.452  1.00  0.00           C  
ATOM   2685  CD2 LEU B  26      20.508  43.226  24.856  1.00  0.00           C  
ATOM   2686  H   LEU B  26      21.120  41.974  20.087  1.00  0.00           H  
ATOM   2687  HA  LEU B  26      23.033  43.739  21.524  1.00  0.00           H  
ATOM   2688  HB2 LEU B  26      20.824  43.682  22.486  1.00  0.00           H  
ATOM   2689  HB3 LEU B  26      20.851  42.049  22.461  1.00  0.00           H  
ATOM   2690  HG  LEU B  26      22.029  41.915  24.389  1.00  0.00           H  
ATOM   2691 HD11 LEU B  26      22.663  44.730  24.204  1.00  0.00           H  
ATOM   2692 HD12 LEU B  26      23.106  43.753  25.435  1.00  0.00           H  
ATOM   2693 HD13 LEU B  26      23.733  43.524  23.945  1.00  0.00           H  
ATOM   2694 HD21 LEU B  26      19.790  42.559  24.648  1.00  0.00           H  
ATOM   2695 HD22 LEU B  26      20.679  43.230  25.843  1.00  0.00           H  
ATOM   2696 HD23 LEU B  26      20.204  44.137  24.570  1.00  0.00           H  
ATOM   2697  N   GLN B  27      24.716  42.025  21.326  1.00  0.00           N  
ATOM   2698  CA  GLN B  27      25.763  41.046  21.254  1.00  0.00           C  
ATOM   2699  C   GLN B  27      26.512  41.316  22.557  1.00  0.00           C  
ATOM   2700  O   GLN B  27      26.862  42.480  22.770  1.00  0.00           O  
ATOM   2701  CB  GLN B  27      26.577  41.388  20.013  1.00  0.00           C  
ATOM   2702  CG  GLN B  27      27.663  40.462  19.498  1.00  0.00           C  
ATOM   2703  CD  GLN B  27      27.089  39.219  18.817  1.00  0.00           C  
ATOM   2704  H   GLN B  27      24.895  43.058  21.191  1.00  0.00           H  
ATOM   2705  HA  GLN B  27      25.372  40.156  21.319  1.00  0.00           H  
ATOM   2706  HB2 GLN B  27      25.915  41.548  19.231  1.00  0.00           H  
ATOM   2707  HB3 GLN B  27      27.013  42.317  20.164  1.00  0.00           H  
ATOM   2708  HG2 GLN B  27      28.220  40.953  18.833  1.00  0.00           H  
ATOM   2709  HG3 GLN B  27      28.229  40.166  20.264  1.00  0.00           H  
ATOM   2710  OE1 GLN B  27      26.061  39.290  18.126  1.00  0.00           O  
ATOM   2711  NE2 GLN B  27      27.690  38.031  18.964  1.00  0.00           N  
ATOM   2712 HE21 GLN B  27      27.347  37.209  18.556  1.00  0.00           H  
ATOM   2713 HE22 GLN B  27      28.551  38.011  19.537  1.00  0.00           H  
ATOM   2714  N   TRP B  28      26.769  40.320  23.410  1.00  0.00           N  
ATOM   2715  CA  TRP B  28      27.515  40.452  24.660  1.00  0.00           C  
ATOM   2716  C   TRP B  28      28.955  40.018  24.428  1.00  0.00           C  
ATOM   2717  O   TRP B  28      29.233  39.131  23.621  1.00  0.00           O  
ATOM   2718  CB  TRP B  28      26.860  39.600  25.726  1.00  0.00           C  
ATOM   2719  CG  TRP B  28      25.575  40.214  26.256  1.00  0.00           C  
ATOM   2720  CD1 TRP B  28      24.392  39.518  26.227  1.00  0.00           C  
ATOM   2721  CD2 TRP B  28      25.449  41.445  26.867  1.00  0.00           C  
ATOM   2722  NE1 TRP B  28      23.514  40.292  26.830  1.00  0.00           N  
ATOM   2723  CE2 TRP B  28      24.096  41.435  27.232  1.00  0.00           C  
ATOM   2724  CE3 TRP B  28      26.232  42.524  27.175  1.00  0.00           C  
ATOM   2725  CZ2 TRP B  28      23.511  42.507  27.914  1.00  0.00           C  
ATOM   2726  CZ3 TRP B  28      25.651  43.593  27.848  1.00  0.00           C  
ATOM   2727  CH2 TRP B  28      24.314  43.596  28.224  1.00  0.00           C  
ATOM   2728  H   TRP B  28      26.370  39.389  23.091  1.00  0.00           H  
ATOM   2729  HA  TRP B  28      27.525  41.420  24.908  1.00  0.00           H  
ATOM   2730  HB2 TRP B  28      26.617  38.720  25.348  1.00  0.00           H  
ATOM   2731  HB3 TRP B  28      27.468  39.506  26.500  1.00  0.00           H  
ATOM   2732  HD1 TRP B  28      24.264  38.632  25.831  1.00  0.00           H  
ATOM   2733  HE1 TRP B  28      22.525  40.072  26.981  1.00  0.00           H  
ATOM   2734  HE3 TRP B  28      27.201  42.563  26.933  1.00  0.00           H  
ATOM   2735  HZ2 TRP B  28      22.540  42.481  28.166  1.00  0.00           H  
ATOM   2736  HZ3 TRP B  28      26.229  44.387  28.064  1.00  0.00           H  
ATOM   2737  HH2 TRP B  28      23.934  44.367  28.710  1.00  0.00           H  
ATOM   2738  N   LEU B  29      29.904  40.593  25.152  1.00  0.00           N  
ATOM   2739  CA  LEU B  29      31.301  40.465  24.839  1.00  0.00           C  
ATOM   2740  C   LEU B  29      32.098  40.784  26.087  1.00  0.00           C  
ATOM   2741  O   LEU B  29      31.956  41.817  26.778  1.00  0.00           O  
ATOM   2742  CB  LEU B  29      31.637  41.481  23.784  1.00  0.00           C  
ATOM   2743  CG  LEU B  29      32.568  41.392  22.602  1.00  0.00           C  
ATOM   2744  CD1 LEU B  29      31.765  41.038  21.370  1.00  0.00           C  
ATOM   2745  CD2 LEU B  29      33.128  42.742  22.262  1.00  0.00           C  
ATOM   2746  H   LEU B  29      29.543  41.145  25.968  1.00  0.00           H  
ATOM   2747  HA  LEU B  29      31.494  39.521  24.574  1.00  0.00           H  
ATOM   2748  HB2 LEU B  29      30.702  41.810  23.383  1.00  0.00           H  
ATOM   2749  HB3 LEU B  29      31.929  42.365  24.308  1.00  0.00           H  
ATOM   2750  HG  LEU B  29      33.249  40.684  22.768  1.00  0.00           H  
ATOM   2751 HD11 LEU B  29      31.074  41.744  21.201  1.00  0.00           H  
ATOM   2752 HD12 LEU B  29      32.373  40.976  20.576  1.00  0.00           H  
ATOM   2753 HD13 LEU B  29      31.308  40.157  21.505  1.00  0.00           H  
ATOM   2754 HD21 LEU B  29      33.640  43.110  23.044  1.00  0.00           H  
ATOM   2755 HD22 LEU B  29      33.746  42.671  21.474  1.00  0.00           H  
ATOM   2756 HD23 LEU B  29      32.384  43.377  22.034  1.00  0.00           H  
ATOM   2757  N   ASN B  30      32.966  39.803  26.329  1.00  0.00           N  
ATOM   2758  CA  ASN B  30      34.078  39.934  27.288  1.00  0.00           C  
ATOM   2759  C   ASN B  30      35.275  40.033  26.341  1.00  0.00           C  
ATOM   2760  O   ASN B  30      35.006  40.183  25.149  1.00  0.00           O  
ATOM   2761  CB  ASN B  30      34.240  38.694  28.192  1.00  0.00           C  
ATOM   2762  CG  ASN B  30      34.887  37.491  27.518  1.00  0.00           C  
ATOM   2763  H   ASN B  30      32.795  38.929  25.783  1.00  0.00           H  
ATOM   2764  HA  ASN B  30      33.983  40.798  27.720  1.00  0.00           H  
ATOM   2765  HB2 ASN B  30      34.802  38.957  28.981  1.00  0.00           H  
ATOM   2766  HB3 ASN B  30      33.329  38.426  28.516  1.00  0.00           H  
ATOM   2767  OD1 ASN B  30      35.951  37.063  27.937  1.00  0.00           O  
ATOM   2768  ND2 ASN B  30      34.379  36.915  26.450  1.00  0.00           N  
ATOM   2769 HD21 ASN B  30      33.510  37.346  26.100  1.00  0.00           H  
ATOM   2770 HD22 ASN B  30      34.779  36.149  26.018  1.00  0.00           H  
ATOM   2771  N   ARG B  31      36.570  39.905  26.686  1.00  0.00           N  
ATOM   2772  CA  ARG B  31      37.708  40.048  25.724  1.00  0.00           C  
ATOM   2773  C   ARG B  31      37.724  41.496  25.280  1.00  0.00           C  
ATOM   2774  O   ARG B  31      38.000  41.866  24.139  1.00  0.00           O  
ATOM   2775  CB  ARG B  31      37.571  39.176  24.428  1.00  0.00           C  
ATOM   2776  CG  ARG B  31      38.797  38.866  23.573  1.00  0.00           C  
ATOM   2777  CD  ARG B  31      39.736  37.885  24.281  1.00  0.00           C  
ATOM   2778  NE  ARG B  31      38.996  36.826  24.974  1.00  0.00           N  
ATOM   2779  CZ  ARG B  31      39.425  36.281  26.113  1.00  0.00           C  
ATOM   2780  NH1 ARG B  31      38.635  35.388  26.717  1.00  0.00           N  
ATOM   2781  NH2 ARG B  31      40.628  36.588  26.625  1.00  0.00           N  
ATOM   2782  H   ARG B  31      36.725  39.694  27.698  1.00  0.00           H  
ATOM   2783  HA  ARG B  31      38.544  39.838  26.206  1.00  0.00           H  
ATOM   2784  HB2 ARG B  31      37.155  38.290  24.713  1.00  0.00           H  
ATOM   2785  HB3 ARG B  31      36.884  39.638  23.834  1.00  0.00           H  
ATOM   2786  HG2 ARG B  31      38.509  38.452  22.716  1.00  0.00           H  
ATOM   2787  HG3 ARG B  31      39.303  39.704  23.401  1.00  0.00           H  
ATOM   2788  HD2 ARG B  31      40.328  37.478  23.594  1.00  0.00           H  
ATOM   2789  HD3 ARG B  31      40.272  38.399  24.942  1.00  0.00           H  
ATOM   2790  HE  ARG B  31      38.144  36.504  24.579  1.00  0.00           H  
ATOM   2791 HH11 ARG B  31      37.766  35.107  26.343  1.00  0.00           H  
ATOM   2792 HH12 ARG B  31      38.945  34.983  27.596  1.00  0.00           H  
ATOM   2793 HH21 ARG B  31      41.206  37.230  26.111  1.00  0.00           H  
ATOM   2794 HH22 ARG B  31      40.927  36.193  27.475  1.00  0.00           H  
ATOM   2795  N   ARG B  32      37.491  42.258  26.338  1.00  0.00           N  
ATOM   2796  CA  ARG B  32      37.256  43.674  26.346  1.00  0.00           C  
ATOM   2797  C   ARG B  32      37.950  44.204  27.592  1.00  0.00           C  
ATOM   2798  O   ARG B  32      38.175  43.425  28.528  1.00  0.00           O  
ATOM   2799  CB  ARG B  32      35.779  43.908  26.441  1.00  0.00           C  
ATOM   2800  CG  ARG B  32      35.122  44.209  25.147  1.00  0.00           C  
ATOM   2801  CD  ARG B  32      35.530  45.608  24.867  1.00  0.00           C  
ATOM   2802  NE  ARG B  32      34.601  46.254  23.974  1.00  0.00           N  
ATOM   2803  CZ  ARG B  32      34.101  47.447  24.334  1.00  0.00           C  
ATOM   2804  NH1 ARG B  32      33.267  48.057  23.502  1.00  0.00           N  
ATOM   2805  NH2 ARG B  32      34.385  48.042  25.516  1.00  0.00           N  
ATOM   2806  H   ARG B  32      37.493  41.684  27.253  1.00  0.00           H  
ATOM   2807  HA  ARG B  32      37.676  44.088  25.551  1.00  0.00           H  
ATOM   2808  HB2 ARG B  32      35.353  43.086  26.831  1.00  0.00           H  
ATOM   2809  HB3 ARG B  32      35.621  44.679  27.065  1.00  0.00           H  
ATOM   2810  HG2 ARG B  32      35.471  43.630  24.447  1.00  0.00           H  
ATOM   2811  HG3 ARG B  32      34.154  44.175  25.243  1.00  0.00           H  
ATOM   2812  HD2 ARG B  32      35.563  46.112  25.729  1.00  0.00           H  
ATOM   2813  HD3 ARG B  32      36.438  45.599  24.449  1.00  0.00           H  
ATOM   2814  HE  ARG B  32      34.339  45.849  23.138  1.00  0.00           H  
ATOM   2815 HH11 ARG B  32      32.985  47.659  22.640  1.00  0.00           H  
ATOM   2816 HH12 ARG B  32      32.900  48.970  23.759  1.00  0.00           H  
ATOM   2817 HH21 ARG B  32      34.991  47.523  26.136  1.00  0.00           H  
ATOM   2818 HH22 ARG B  32      34.021  48.913  25.741  1.00  0.00           H  
ATOM   2819  N   ALA B  33      38.213  45.514  27.679  1.00  0.00           N  
ATOM   2820  CA  ALA B  33      38.993  46.042  28.794  1.00  0.00           C  
ATOM   2821  C   ALA B  33      38.483  45.956  30.227  1.00  0.00           C  
ATOM   2822  O   ALA B  33      39.304  46.199  31.109  1.00  0.00           O  
ATOM   2823  CB  ALA B  33      39.308  47.497  28.616  1.00  0.00           C  
ATOM   2824  H   ALA B  33      37.829  46.089  26.917  1.00  0.00           H  
ATOM   2825  HA  ALA B  33      39.938  45.580  28.765  1.00  0.00           H  
ATOM   2826  HB1 ALA B  33      38.524  47.973  28.209  1.00  0.00           H  
ATOM   2827  HB2 ALA B  33      39.516  47.917  29.504  1.00  0.00           H  
ATOM   2828  HB3 ALA B  33      40.102  47.607  28.012  1.00  0.00           H  
ATOM   2829  N   ASN B  34      37.223  45.687  30.561  1.00  0.00           N  
ATOM   2830  CA  ASN B  34      36.833  45.582  31.964  1.00  0.00           C  
ATOM   2831  C   ASN B  34      35.687  44.582  32.112  1.00  0.00           C  
ATOM   2832  O   ASN B  34      34.694  44.756  32.824  1.00  0.00           O  
ATOM   2833  CB  ASN B  34      36.430  46.970  32.454  1.00  0.00           C  
ATOM   2834  CG  ASN B  34      37.539  47.695  33.196  1.00  0.00           C  
ATOM   2835  H   ASN B  34      36.573  45.564  29.771  1.00  0.00           H  
ATOM   2836  HA  ASN B  34      37.616  45.206  32.464  1.00  0.00           H  
ATOM   2837  HB2 ASN B  34      36.166  47.521  31.663  1.00  0.00           H  
ATOM   2838  HB3 ASN B  34      35.648  46.873  33.070  1.00  0.00           H  
ATOM   2839  OD1 ASN B  34      37.605  47.595  34.421  1.00  0.00           O  
ATOM   2840  ND2 ASN B  34      38.470  48.429  32.589  1.00  0.00           N  
ATOM   2841 HD21 ASN B  34      38.362  48.463  31.564  1.00  0.00           H  
ATOM   2842 HD22 ASN B  34      39.171  48.882  33.056  1.00  0.00           H  
ATOM   2843  N   ALA B  35      35.864  43.477  31.381  1.00  0.00           N  
ATOM   2844  CA  ALA B  35      34.853  42.457  31.208  1.00  0.00           C  
ATOM   2845  C   ALA B  35      35.554  41.186  31.647  1.00  0.00           C  
ATOM   2846  O   ALA B  35      36.627  40.890  31.133  1.00  0.00           O  
ATOM   2847  CB  ALA B  35      34.464  42.412  29.737  1.00  0.00           C  
ATOM   2848  H   ALA B  35      36.819  43.418  30.938  1.00  0.00           H  
ATOM   2849  HA  ALA B  35      34.103  42.633  31.816  1.00  0.00           H  
ATOM   2850  HB1 ALA B  35      35.200  42.802  29.185  1.00  0.00           H  
ATOM   2851  HB2 ALA B  35      34.308  41.464  29.461  1.00  0.00           H  
ATOM   2852  HB3 ALA B  35      33.627  42.941  29.596  1.00  0.00           H  
ATOM   2853  N   LEU B  36      35.002  40.505  32.645  1.00  0.00           N  
ATOM   2854  CA  LEU B  36      35.536  39.284  33.208  1.00  0.00           C  
ATOM   2855  C   LEU B  36      34.705  38.161  32.658  1.00  0.00           C  
ATOM   2856  O   LEU B  36      33.668  38.422  32.066  1.00  0.00           O  
ATOM   2857  CB  LEU B  36      35.395  39.229  34.728  1.00  0.00           C  
ATOM   2858  CG  LEU B  36      36.105  40.210  35.664  1.00  0.00           C  
ATOM   2859  CD1 LEU B  36      35.197  40.351  36.918  1.00  0.00           C  
ATOM   2860  CD2 LEU B  36      37.569  39.760  35.940  1.00  0.00           C  
ATOM   2861  H   LEU B  36      34.106  40.950  33.005  1.00  0.00           H  
ATOM   2862  HA  LEU B  36      36.474  39.172  32.902  1.00  0.00           H  
ATOM   2863  HB2 LEU B  36      34.393  39.296  34.942  1.00  0.00           H  
ATOM   2864  HB3 LEU B  36      35.675  38.288  35.025  1.00  0.00           H  
ATOM   2865  HG  LEU B  36      36.183  41.084  35.230  1.00  0.00           H  
ATOM   2866 HD11 LEU B  36      35.096  39.455  37.339  1.00  0.00           H  
ATOM   2867 HD12 LEU B  36      35.628  40.984  37.553  1.00  0.00           H  
ATOM   2868 HD13 LEU B  36      34.310  40.700  36.631  1.00  0.00           H  
ATOM   2869 HD21 LEU B  36      38.058  39.723  35.074  1.00  0.00           H  
ATOM   2870 HD22 LEU B  36      37.995  40.421  36.550  1.00  0.00           H  
ATOM   2871 HD23 LEU B  36      37.550  38.860  36.365  1.00  0.00           H  
ATOM   2872  N   LEU B  37      35.126  36.935  32.967  1.00  0.00           N  
ATOM   2873  CA  LEU B  37      34.497  35.667  32.575  1.00  0.00           C  
ATOM   2874  C   LEU B  37      35.520  34.689  33.105  1.00  0.00           C  
ATOM   2875  O   LEU B  37      36.563  34.472  32.479  1.00  0.00           O  
ATOM   2876  CB  LEU B  37      34.442  35.446  31.083  1.00  0.00           C  
ATOM   2877  CG  LEU B  37      33.227  34.874  30.536  1.00  0.00           C  
ATOM   2878  CD1 LEU B  37      32.073  35.869  30.700  1.00  0.00           C  
ATOM   2879  CD2 LEU B  37      33.498  34.564  29.083  1.00  0.00           C  
ATOM   2880  H   LEU B  37      36.017  36.947  33.562  1.00  0.00           H  
ATOM   2881  HA  LEU B  37      33.672  35.564  33.069  1.00  0.00           H  
ATOM   2882  HB2 LEU B  37      34.604  36.346  30.647  1.00  0.00           H  
ATOM   2883  HB3 LEU B  37      35.221  34.846  30.846  1.00  0.00           H  
ATOM   2884  HG  LEU B  37      32.975  34.029  31.014  1.00  0.00           H  
ATOM   2885 HD11 LEU B  37      32.294  36.712  30.213  1.00  0.00           H  
ATOM   2886 HD12 LEU B  37      31.239  35.471  30.322  1.00  0.00           H  
ATOM   2887 HD13 LEU B  37      31.943  36.065  31.670  1.00  0.00           H  
ATOM   2888 HD21 LEU B  37      34.257  33.912  29.010  1.00  0.00           H  
ATOM   2889 HD22 LEU B  37      32.680  34.164  28.662  1.00  0.00           H  
ATOM   2890 HD23 LEU B  37      33.740  35.406  28.595  1.00  0.00           H  
ATOM   2891  N   ALA B  38      35.328  34.134  34.276  1.00  0.00           N  
ATOM   2892  CA  ALA B  38      36.370  33.348  34.898  1.00  0.00           C  
ATOM   2893  C   ALA B  38      35.731  32.192  35.628  1.00  0.00           C  
ATOM   2894  O   ALA B  38      34.524  32.249  35.847  1.00  0.00           O  
ATOM   2895  CB  ALA B  38      37.151  34.249  35.872  1.00  0.00           C  
ATOM   2896  H   ALA B  38      34.399  34.300  34.703  1.00  0.00           H  
ATOM   2897  HA  ALA B  38      36.976  32.987  34.188  1.00  0.00           H  
ATOM   2898  HB1 ALA B  38      36.555  34.984  36.185  1.00  0.00           H  
ATOM   2899  HB2 ALA B  38      37.452  33.703  36.650  1.00  0.00           H  
ATOM   2900  HB3 ALA B  38      37.941  34.631  35.399  1.00  0.00           H  
ATOM   2901  N   ASN B  39      36.459  31.142  36.047  1.00  0.00           N  
ATOM   2902  CA  ASN B  39      35.854  30.001  36.746  1.00  0.00           C  
ATOM   2903  C   ASN B  39      34.677  29.248  36.112  1.00  0.00           C  
ATOM   2904  O   ASN B  39      33.625  29.035  36.724  1.00  0.00           O  
ATOM   2905  CB  ASN B  39      35.408  30.438  38.093  1.00  0.00           C  
ATOM   2906  CG  ASN B  39      36.554  30.839  38.972  1.00  0.00           C  
ATOM   2907  H   ASN B  39      37.473  31.210  35.835  1.00  0.00           H  
ATOM   2908  HA  ASN B  39      36.613  29.301  36.876  1.00  0.00           H  
ATOM   2909  HB2 ASN B  39      34.793  31.224  37.999  1.00  0.00           H  
ATOM   2910  HB3 ASN B  39      34.917  29.687  38.538  1.00  0.00           H  
ATOM   2911  OD1 ASN B  39      36.781  30.070  39.864  1.00  0.00           O  
ATOM   2912  ND2 ASN B  39      37.285  31.938  38.928  1.00  0.00           N  
ATOM   2913 HD21 ASN B  39      36.945  32.560  38.145  1.00  0.00           H  
ATOM   2914 HD22 ASN B  39      37.995  32.147  39.495  1.00  0.00           H  
ATOM   2915  N   GLY B  40      34.864  28.856  34.836  1.00  0.00           N  
ATOM   2916  CA  GLY B  40      33.932  28.030  34.099  1.00  0.00           C  
ATOM   2917  C   GLY B  40      32.612  28.658  33.672  1.00  0.00           C  
ATOM   2918  O   GLY B  40      31.780  27.913  33.125  1.00  0.00           O  
ATOM   2919  H   GLY B  40      35.766  29.215  34.424  1.00  0.00           H  
ATOM   2920  HA2 GLY B  40      34.407  27.660  33.254  1.00  0.00           H  
ATOM   2921  HA3 GLY B  40      33.725  27.179  34.656  1.00  0.00           H  
ATOM   2922  N   VAL B  41      32.308  29.945  33.931  1.00  0.00           N  
ATOM   2923  CA  VAL B  41      31.111  30.463  33.286  1.00  0.00           C  
ATOM   2924  C   VAL B  41      31.593  30.648  31.829  1.00  0.00           C  
ATOM   2925  O   VAL B  41      32.808  30.762  31.550  1.00  0.00           O  
ATOM   2926  CB  VAL B  41      30.485  31.859  33.900  1.00  0.00           C  
ATOM   2927  CG1 VAL B  41      30.807  31.947  35.350  1.00  0.00           C  
ATOM   2928  CG2 VAL B  41      30.970  33.110  33.256  1.00  0.00           C  
ATOM   2929  H   VAL B  41      32.921  30.443  34.541  1.00  0.00           H  
ATOM   2930  HA  VAL B  41      30.428  29.772  33.283  1.00  0.00           H  
ATOM   2931  HB  VAL B  41      29.512  31.764  33.782  1.00  0.00           H  
ATOM   2932 HG11 VAL B  41      31.463  31.230  35.608  1.00  0.00           H  
ATOM   2933 HG12 VAL B  41      31.211  32.842  35.566  1.00  0.00           H  
ATOM   2934 HG13 VAL B  41      29.974  31.831  35.902  1.00  0.00           H  
ATOM   2935 HG21 VAL B  41      31.464  32.894  32.407  1.00  0.00           H  
ATOM   2936 HG22 VAL B  41      30.194  33.710  33.035  1.00  0.00           H  
ATOM   2937 HG23 VAL B  41      31.592  33.601  33.876  1.00  0.00           H  
ATOM   2938  N   GLU B  42      30.683  30.521  30.854  1.00  0.00           N  
ATOM   2939  CA  GLU B  42      31.020  30.754  29.461  1.00  0.00           C  
ATOM   2940  C   GLU B  42      29.759  31.291  28.815  1.00  0.00           C  
ATOM   2941  O   GLU B  42      28.613  30.913  29.094  1.00  0.00           O  
ATOM   2942  CB  GLU B  42      31.513  29.451  28.736  1.00  0.00           C  
ATOM   2943  CG  GLU B  42      30.533  28.281  28.641  1.00  0.00           C  
ATOM   2944  CD  GLU B  42      31.065  26.921  28.174  1.00  0.00           C  
ATOM   2945  OE1 GLU B  42      30.582  26.381  27.158  1.00  0.00           O  
ATOM   2946  OE2 GLU B  42      31.941  26.378  28.857  1.00  0.00           O  
ATOM   2947  H   GLU B  42      29.737  30.247  31.183  1.00  0.00           H  
ATOM   2948  HA  GLU B  42      31.744  31.423  29.393  1.00  0.00           H  
ATOM   2949  HB2 GLU B  42      31.759  29.718  27.810  1.00  0.00           H  
ATOM   2950  HB3 GLU B  42      32.315  29.137  29.231  1.00  0.00           H  
ATOM   2951  HG2 GLU B  42      30.133  28.140  29.551  1.00  0.00           H  
ATOM   2952  HG3 GLU B  42      29.802  28.541  28.004  1.00  0.00           H  
ATOM   2953  N   LEU B  43      30.005  32.310  28.027  1.00  0.00           N  
ATOM   2954  CA  LEU B  43      28.954  32.927  27.252  1.00  0.00           C  
ATOM   2955  C   LEU B  43      28.828  32.062  25.992  1.00  0.00           C  
ATOM   2956  O   LEU B  43      29.764  32.021  25.211  1.00  0.00           O  
ATOM   2957  CB  LEU B  43      29.431  34.381  27.040  1.00  0.00           C  
ATOM   2958  CG  LEU B  43      29.408  35.126  25.715  1.00  0.00           C  
ATOM   2959  CD1 LEU B  43      28.035  35.721  25.423  1.00  0.00           C  
ATOM   2960  CD2 LEU B  43      30.522  36.187  25.801  1.00  0.00           C  
ATOM   2961  H   LEU B  43      30.995  32.627  28.009  1.00  0.00           H  
ATOM   2962  HA  LEU B  43      28.105  32.874  27.747  1.00  0.00           H  
ATOM   2963  HB2 LEU B  43      28.901  34.962  27.717  1.00  0.00           H  
ATOM   2964  HB3 LEU B  43      30.407  34.420  27.388  1.00  0.00           H  
ATOM   2965  HG  LEU B  43      29.655  34.491  24.975  1.00  0.00           H  
ATOM   2966 HD11 LEU B  43      27.789  36.364  26.149  1.00  0.00           H  
ATOM   2967 HD12 LEU B  43      28.060  36.201  24.546  1.00  0.00           H  
ATOM   2968 HD13 LEU B  43      27.356  34.988  25.383  1.00  0.00           H  
ATOM   2969 HD21 LEU B  43      31.397  35.729  25.944  1.00  0.00           H  
ATOM   2970 HD22 LEU B  43      30.545  36.704  24.948  1.00  0.00           H  
ATOM   2971 HD23 LEU B  43      30.330  36.799  26.565  1.00  0.00           H  
ATOM   2972  N   ARG B  44      27.777  31.252  25.836  1.00  0.00           N  
ATOM   2973  CA  ARG B  44      27.689  30.423  24.648  1.00  0.00           C  
ATOM   2974  C   ARG B  44      26.765  31.065  23.625  1.00  0.00           C  
ATOM   2975  O   ARG B  44      27.277  31.920  22.885  1.00  0.00           O  
ATOM   2976  CB  ARG B  44      27.187  28.997  24.950  1.00  0.00           C  
ATOM   2977  CG  ARG B  44      28.119  27.816  24.540  1.00  0.00           C  
ATOM   2978  CD  ARG B  44      28.411  27.512  23.017  1.00  0.00           C  
ATOM   2979  NE  ARG B  44      29.315  26.333  22.829  1.00  0.00           N  
ATOM   2980  CZ  ARG B  44      30.276  26.183  21.863  1.00  0.00           C  
ATOM   2981  NH1 ARG B  44      31.057  25.086  21.826  1.00  0.00           N  
ATOM   2982  NH2 ARG B  44      30.491  27.107  20.912  1.00  0.00           N  
ATOM   2983  H   ARG B  44      27.085  31.273  26.588  1.00  0.00           H  
ATOM   2984  HA  ARG B  44      28.605  30.333  24.242  1.00  0.00           H  
ATOM   2985  HB2 ARG B  44      27.032  28.920  25.938  1.00  0.00           H  
ATOM   2986  HB3 ARG B  44      26.315  28.862  24.473  1.00  0.00           H  
ATOM   2987  HG2 ARG B  44      29.033  27.948  24.990  1.00  0.00           H  
ATOM   2988  HG3 ARG B  44      27.744  26.948  24.941  1.00  0.00           H  
ATOM   2989  HD2 ARG B  44      27.541  27.330  22.584  1.00  0.00           H  
ATOM   2990  HD3 ARG B  44      28.841  28.318  22.637  1.00  0.00           H  
ATOM   2991  HE  ARG B  44      29.208  25.565  23.481  1.00  0.00           H  
ATOM   2992 HH11 ARG B  44      30.919  24.366  22.499  1.00  0.00           H  
ATOM   2993 HH12 ARG B  44      31.760  25.006  21.128  1.00  0.00           H  
ATOM   2994 HH21 ARG B  44      29.892  27.920  20.928  1.00  0.00           H  
ATOM   2995 HH22 ARG B  44      31.192  26.990  20.242  1.00  0.00           H  
ATOM   2996  N   ASP B  45      25.438  30.876  23.482  1.00  0.00           N  
ATOM   2997  CA  ASP B  45      24.820  31.474  22.287  1.00  0.00           C  
ATOM   2998  C   ASP B  45      24.245  32.854  22.515  1.00  0.00           C  
ATOM   2999  O   ASP B  45      23.099  33.147  22.207  1.00  0.00           O  
ATOM   3000  CB  ASP B  45      23.780  30.478  21.781  1.00  0.00           C  
ATOM   3001  CG  ASP B  45      24.459  29.127  21.502  1.00  0.00           C  
ATOM   3002  OD1 ASP B  45      25.612  29.116  21.020  1.00  0.00           O  
ATOM   3003  OD2 ASP B  45      23.828  28.099  21.804  1.00  0.00           O  
ATOM   3004  H   ASP B  45      24.970  30.351  24.186  1.00  0.00           H  
ATOM   3005  HA  ASP B  45      25.560  31.563  21.593  1.00  0.00           H  
ATOM   3006  HB2 ASP B  45      23.107  30.347  22.478  1.00  0.00           H  
ATOM   3007  HB3 ASP B  45      23.405  30.814  20.943  1.00  0.00           H  
ATOM   3008  N   ASN B  46      25.173  33.693  23.008  1.00  0.00           N  
ATOM   3009  CA  ASN B  46      24.959  35.007  23.595  1.00  0.00           C  
ATOM   3010  C   ASN B  46      24.386  34.997  25.038  1.00  0.00           C  
ATOM   3011  O   ASN B  46      24.011  36.027  25.626  1.00  0.00           O  
ATOM   3012  CB  ASN B  46      24.049  35.800  22.704  1.00  0.00           C  
ATOM   3013  CG  ASN B  46      24.334  37.260  22.797  1.00  0.00           C  
ATOM   3014  H   ASN B  46      26.165  33.275  22.924  1.00  0.00           H  
ATOM   3015  HA  ASN B  46      25.867  35.467  23.655  1.00  0.00           H  
ATOM   3016  HB2 ASN B  46      24.184  35.504  21.762  1.00  0.00           H  
ATOM   3017  HB3 ASN B  46      23.105  35.637  22.981  1.00  0.00           H  
ATOM   3018  OD1 ASN B  46      25.468  37.716  22.910  1.00  0.00           O  
ATOM   3019  ND2 ASN B  46      23.237  37.952  22.696  1.00  0.00           N  
ATOM   3020 HD21 ASN B  46      22.327  37.595  22.580  1.00  0.00           H  
ATOM   3021 HD22 ASN B  46      23.311  38.993  22.741  1.00  0.00           H  
ATOM   3022  N   GLN B  47      24.365  33.804  25.667  1.00  0.00           N  
ATOM   3023  CA  GLN B  47      23.784  33.592  26.993  1.00  0.00           C  
ATOM   3024  C   GLN B  47      24.887  33.176  27.922  1.00  0.00           C  
ATOM   3025  O   GLN B  47      25.962  32.791  27.444  1.00  0.00           O  
ATOM   3026  CB  GLN B  47      22.772  32.470  26.988  1.00  0.00           C  
ATOM   3027  CG  GLN B  47      21.600  32.895  26.145  1.00  0.00           C  
ATOM   3028  CD  GLN B  47      20.653  31.799  25.698  1.00  0.00           C  
ATOM   3029  H   GLN B  47      24.810  33.032  25.110  1.00  0.00           H  
ATOM   3030  HA  GLN B  47      23.417  34.465  27.307  1.00  0.00           H  
ATOM   3031  HB2 GLN B  47      23.175  31.670  26.585  1.00  0.00           H  
ATOM   3032  HB3 GLN B  47      22.458  32.311  27.905  1.00  0.00           H  
ATOM   3033  HG2 GLN B  47      21.059  33.585  26.663  1.00  0.00           H  
ATOM   3034  HG3 GLN B  47      21.951  33.366  25.313  1.00  0.00           H  
ATOM   3035  OE1 GLN B  47      20.997  30.635  25.555  1.00  0.00           O  
ATOM   3036  NE2 GLN B  47      19.425  32.179  25.418  1.00  0.00           N  
ATOM   3037 HE21 GLN B  47      18.725  31.501  25.095  1.00  0.00           H  
ATOM   3038 HE22 GLN B  47      19.167  33.159  25.524  1.00  0.00           H  
ATOM   3039  N   LEU B  48      24.601  33.199  29.223  1.00  0.00           N  
ATOM   3040  CA  LEU B  48      25.593  32.818  30.187  1.00  0.00           C  
ATOM   3041  C   LEU B  48      25.275  31.470  30.751  1.00  0.00           C  
ATOM   3042  O   LEU B  48      24.156  31.321  31.214  1.00  0.00           O  
ATOM   3043  CB  LEU B  48      25.667  33.827  31.290  1.00  0.00           C  
ATOM   3044  CG  LEU B  48      26.398  35.137  30.888  1.00  0.00           C  
ATOM   3045  CD1 LEU B  48      26.194  36.186  32.004  1.00  0.00           C  
ATOM   3046  CD2 LEU B  48      27.884  34.854  30.571  1.00  0.00           C  
ATOM   3047  H   LEU B  48      23.642  33.503  29.453  1.00  0.00           H  
ATOM   3048  HA  LEU B  48      26.492  32.775  29.730  1.00  0.00           H  
ATOM   3049  HB2 LEU B  48      24.753  34.089  31.555  1.00  0.00           H  
ATOM   3050  HB3 LEU B  48      26.172  33.447  32.047  1.00  0.00           H  
ATOM   3051  HG  LEU B  48      26.008  35.475  30.046  1.00  0.00           H  
ATOM   3052 HD11 LEU B  48      26.573  35.830  32.854  1.00  0.00           H  
ATOM   3053 HD12 LEU B  48      26.663  37.027  31.746  1.00  0.00           H  
ATOM   3054 HD13 LEU B  48      25.218  36.358  32.111  1.00  0.00           H  
ATOM   3055 HD21 LEU B  48      27.935  34.205  29.816  1.00  0.00           H  
ATOM   3056 HD22 LEU B  48      28.328  35.709  30.317  1.00  0.00           H  
ATOM   3057 HD23 LEU B  48      28.320  34.471  31.382  1.00  0.00           H  
ATOM   3058  N   VAL B  49      26.224  30.509  30.618  1.00  0.00           N  
ATOM   3059  CA  VAL B  49      26.093  29.159  31.185  1.00  0.00           C  
ATOM   3060  C   VAL B  49      26.685  29.046  32.596  1.00  0.00           C  
ATOM   3061  O   VAL B  49      27.844  29.393  32.851  1.00  0.00           O  
ATOM   3062  CB  VAL B  49      26.762  28.099  30.275  1.00  0.00           C  
ATOM   3063  CG1 VAL B  49      26.357  26.722  30.807  1.00  0.00           C  
ATOM   3064  CG2 VAL B  49      26.378  28.301  28.825  1.00  0.00           C  
ATOM   3065  H   VAL B  49      27.059  30.820  30.073  1.00  0.00           H  
ATOM   3066  HA  VAL B  49      25.106  28.942  31.246  1.00  0.00           H  
ATOM   3067  HB  VAL B  49      27.733  28.177  30.390  1.00  0.00           H  
ATOM   3068 HG11 VAL B  49      27.043  26.049  30.535  1.00  0.00           H  
ATOM   3069 HG12 VAL B  49      26.298  26.758  31.803  1.00  0.00           H  
ATOM   3070 HG13 VAL B  49      25.469  26.470  30.426  1.00  0.00           H  
ATOM   3071 HG21 VAL B  49      26.970  27.743  28.242  1.00  0.00           H  
ATOM   3072 HG22 VAL B  49      25.424  28.027  28.691  1.00  0.00           H  
ATOM   3073 HG23 VAL B  49      26.485  29.266  28.582  1.00  0.00           H  
ATOM   3074  N   VAL B  50      25.870  28.592  33.533  1.00  0.00           N  
ATOM   3075  CA  VAL B  50      26.280  28.528  34.923  1.00  0.00           C  
ATOM   3076  C   VAL B  50      27.010  27.253  35.340  1.00  0.00           C  
ATOM   3077  O   VAL B  50      26.436  26.157  35.254  1.00  0.00           O  
ATOM   3078  CB  VAL B  50      25.038  28.759  35.804  1.00  0.00           C  
ATOM   3079  CG1 VAL B  50      25.031  28.016  37.141  1.00  0.00           C  
ATOM   3080  CG2 VAL B  50      25.053  30.252  36.071  1.00  0.00           C  
ATOM   3081  H   VAL B  50      24.935  28.293  33.195  1.00  0.00           H  
ATOM   3082  HA  VAL B  50      26.912  29.316  35.103  1.00  0.00           H  
ATOM   3083  HB  VAL B  50      24.230  28.429  35.287  1.00  0.00           H  
ATOM   3084 HG11 VAL B  50      24.222  28.282  37.663  1.00  0.00           H  
ATOM   3085 HG12 VAL B  50      25.012  27.032  36.972  1.00  0.00           H  
ATOM   3086 HG13 VAL B  50      25.854  28.253  37.654  1.00  0.00           H  
ATOM   3087 HG21 VAL B  50      24.335  30.694  35.532  1.00  0.00           H  
ATOM   3088 HG22 VAL B  50      24.890  30.417  37.044  1.00  0.00           H  
ATOM   3089 HG23 VAL B  50      25.944  30.627  35.813  1.00  0.00           H  
ATOM   3090  N   PRO B  51      28.242  27.427  35.859  1.00  0.00           N  
ATOM   3091  CA  PRO B  51      29.176  26.349  36.094  1.00  0.00           C  
ATOM   3092  C   PRO B  51      28.727  25.462  37.248  1.00  0.00           C  
ATOM   3093  O   PRO B  51      28.442  24.294  36.982  1.00  0.00           O  
ATOM   3094  CB  PRO B  51      30.479  27.082  36.306  1.00  0.00           C  
ATOM   3095  CG  PRO B  51      30.071  28.358  36.996  1.00  0.00           C  
ATOM   3096  CD  PRO B  51      28.810  28.729  36.244  1.00  0.00           C  
ATOM   3097  HA  PRO B  51      29.314  25.797  35.258  1.00  0.00           H  
ATOM   3098  HB2 PRO B  51      31.104  26.557  36.887  1.00  0.00           H  
ATOM   3099  HB3 PRO B  51      30.931  27.285  35.436  1.00  0.00           H  
ATOM   3100  HG2 PRO B  51      29.878  28.191  37.951  1.00  0.00           H  
ATOM   3101  HG3 PRO B  51      30.767  29.051  36.885  1.00  0.00           H  
ATOM   3102  HD2 PRO B  51      28.175  29.233  36.829  1.00  0.00           H  
ATOM   3103  HD3 PRO B  51      29.020  29.277  35.433  1.00  0.00           H  
ATOM   3104  N   SER B  52      28.585  25.952  38.494  1.00  0.00           N  
ATOM   3105  CA  SER B  52      28.221  25.155  39.667  1.00  0.00           C  
ATOM   3106  C   SER B  52      26.910  25.568  40.307  1.00  0.00           C  
ATOM   3107  O   SER B  52      26.431  26.681  40.071  1.00  0.00           O  
ATOM   3108  CB  SER B  52      29.314  25.295  40.705  1.00  0.00           C  
ATOM   3109  OG  SER B  52      29.615  26.660  40.987  1.00  0.00           O  
ATOM   3110  H   SER B  52      28.765  26.992  38.551  1.00  0.00           H  
ATOM   3111  HA  SER B  52      28.132  24.186  39.365  1.00  0.00           H  
ATOM   3112  HB2 SER B  52      29.022  24.854  41.554  1.00  0.00           H  
ATOM   3113  HB3 SER B  52      30.146  24.851  40.370  1.00  0.00           H  
ATOM   3114  HG  SER B  52      30.194  27.026  40.261  1.00  0.00           H  
ATOM   3115  N   GLU B  53      26.358  24.726  41.178  1.00  0.00           N  
ATOM   3116  CA  GLU B  53      25.137  25.129  41.846  1.00  0.00           C  
ATOM   3117  C   GLU B  53      25.582  26.160  42.868  1.00  0.00           C  
ATOM   3118  O   GLU B  53      26.640  25.959  43.478  1.00  0.00           O  
ATOM   3119  CB  GLU B  53      24.466  23.953  42.556  1.00  0.00           C  
ATOM   3120  CG  GLU B  53      22.980  23.680  42.195  1.00  0.00           C  
ATOM   3121  CD  GLU B  53      22.246  22.786  43.224  1.00  0.00           C  
ATOM   3122  OE1 GLU B  53      21.677  23.364  44.172  1.00  0.00           O  
ATOM   3123  OE2 GLU B  53      22.238  21.539  43.090  1.00  0.00           O  
ATOM   3124  H   GLU B  53      26.840  23.842  41.317  1.00  0.00           H  
ATOM   3125  HA  GLU B  53      24.515  25.541  41.205  1.00  0.00           H  
ATOM   3126  HB2 GLU B  53      24.968  23.129  42.329  1.00  0.00           H  
ATOM   3127  HB3 GLU B  53      24.493  24.125  43.532  1.00  0.00           H  
ATOM   3128  HG2 GLU B  53      22.513  24.541  42.171  1.00  0.00           H  
ATOM   3129  HG3 GLU B  53      22.958  23.211  41.335  1.00  0.00           H  
ATOM   3130  N   GLY B  54      24.835  27.250  43.031  1.00  0.00           N  
ATOM   3131  CA  GLY B  54      25.202  28.305  43.948  1.00  0.00           C  
ATOM   3132  C   GLY B  54      24.098  29.335  44.017  1.00  0.00           C  
ATOM   3133  O   GLY B  54      23.001  29.208  43.426  1.00  0.00           O  
ATOM   3134  H   GLY B  54      23.972  27.270  42.443  1.00  0.00           H  
ATOM   3135  HA2 GLY B  54      25.358  27.920  44.863  1.00  0.00           H  
ATOM   3136  HA3 GLY B  54      26.051  28.745  43.637  1.00  0.00           H  
ATOM   3137  N   LEU B  55      24.372  30.401  44.724  1.00  0.00           N  
ATOM   3138  CA  LEU B  55      23.351  31.422  44.842  1.00  0.00           C  
ATOM   3139  C   LEU B  55      24.015  32.538  44.052  1.00  0.00           C  
ATOM   3140  O   LEU B  55      25.198  32.758  44.170  1.00  0.00           O  
ATOM   3141  CB  LEU B  55      23.177  31.626  46.369  1.00  0.00           C  
ATOM   3142  CG  LEU B  55      21.798  31.852  47.022  1.00  0.00           C  
ATOM   3143  CD1 LEU B  55      20.714  31.272  46.208  1.00  0.00           C  
ATOM   3144  CD2 LEU B  55      21.811  31.250  48.433  1.00  0.00           C  
ATOM   3145  H   LEU B  55      25.295  30.448  45.152  1.00  0.00           H  
ATOM   3146  HA  LEU B  55      22.557  31.138  44.369  1.00  0.00           H  
ATOM   3147  HB2 LEU B  55      23.587  30.810  46.826  1.00  0.00           H  
ATOM   3148  HB3 LEU B  55      23.760  32.422  46.631  1.00  0.00           H  
ATOM   3149  HG  LEU B  55      21.669  32.845  47.132  1.00  0.00           H  
ATOM   3150 HD11 LEU B  55      20.843  30.278  46.097  1.00  0.00           H  
ATOM   3151 HD12 LEU B  55      19.818  31.425  46.644  1.00  0.00           H  
ATOM   3152 HD13 LEU B  55      20.692  31.690  45.291  1.00  0.00           H  
ATOM   3153 HD21 LEU B  55      22.521  31.698  48.975  1.00  0.00           H  
ATOM   3154 HD22 LEU B  55      20.920  31.394  48.860  1.00  0.00           H  
ATOM   3155 HD23 LEU B  55      22.001  30.272  48.371  1.00  0.00           H  
ATOM   3156  N   TYR B  56      23.413  33.218  43.111  1.00  0.00           N  
ATOM   3157  CA  TYR B  56      24.137  34.168  42.294  1.00  0.00           C  
ATOM   3158  C   TYR B  56      23.395  35.507  42.277  1.00  0.00           C  
ATOM   3159  O   TYR B  56      22.157  35.571  42.265  1.00  0.00           O  
ATOM   3160  CB  TYR B  56      24.263  33.650  40.853  1.00  0.00           C  
ATOM   3161  CG  TYR B  56      25.143  32.462  40.461  1.00  0.00           C  
ATOM   3162  CD1 TYR B  56      24.678  31.166  40.564  1.00  0.00           C  
ATOM   3163  CD2 TYR B  56      26.403  32.656  39.915  1.00  0.00           C  
ATOM   3164  CE1 TYR B  56      25.445  30.086  40.125  1.00  0.00           C  
ATOM   3165  CE2 TYR B  56      27.170  31.584  39.483  1.00  0.00           C  
ATOM   3166  CZ  TYR B  56      26.688  30.298  39.587  1.00  0.00           C  
ATOM   3167  OH  TYR B  56      27.413  29.207  39.156  1.00  0.00           O  
ATOM   3168  H   TYR B  56      22.397  33.025  43.001  1.00  0.00           H  
ATOM   3169  HA  TYR B  56      25.040  34.323  42.701  1.00  0.00           H  
ATOM   3170  HB2 TYR B  56      23.305  33.437  40.517  1.00  0.00           H  
ATOM   3171  HB3 TYR B  56      24.561  34.450  40.263  1.00  0.00           H  
ATOM   3172  HD1 TYR B  56      23.774  30.987  40.961  1.00  0.00           H  
ATOM   3173  HD2 TYR B  56      26.766  33.584  39.830  1.00  0.00           H  
ATOM   3174  HE1 TYR B  56      25.076  29.154  40.207  1.00  0.00           H  
ATOM   3175  HE2 TYR B  56      28.082  31.749  39.093  1.00  0.00           H  
ATOM   3176  HH  TYR B  56      27.015  28.378  39.543  1.00  0.00           H  
ATOM   3177  N   LEU B  57      24.191  36.577  42.376  1.00  0.00           N  
ATOM   3178  CA  LEU B  57      23.732  37.925  42.148  1.00  0.00           C  
ATOM   3179  C   LEU B  57      23.820  38.018  40.632  1.00  0.00           C  
ATOM   3180  O   LEU B  57      24.903  37.811  40.062  1.00  0.00           O  
ATOM   3181  CB  LEU B  57      24.676  38.993  42.797  1.00  0.00           C  
ATOM   3182  CG  LEU B  57      24.810  40.460  42.226  1.00  0.00           C  
ATOM   3183  CD1 LEU B  57      23.475  41.193  42.244  1.00  0.00           C  
ATOM   3184  CD2 LEU B  57      25.812  41.219  43.036  1.00  0.00           C  
ATOM   3185  H   LEU B  57      25.181  36.340  42.636  1.00  0.00           H  
ATOM   3186  HA  LEU B  57      22.798  38.000  42.408  1.00  0.00           H  
ATOM   3187  HB2 LEU B  57      24.393  39.094  43.768  1.00  0.00           H  
ATOM   3188  HB3 LEU B  57      25.613  38.604  42.799  1.00  0.00           H  
ATOM   3189  HG  LEU B  57      25.151  40.390  41.290  1.00  0.00           H  
ATOM   3190 HD11 LEU B  57      23.138  41.250  43.184  1.00  0.00           H  
ATOM   3191 HD12 LEU B  57      23.596  42.115  41.877  1.00  0.00           H  
ATOM   3192 HD13 LEU B  57      22.813  40.695  41.683  1.00  0.00           H  
ATOM   3193 HD21 LEU B  57      26.708  40.766  42.994  1.00  0.00           H  
ATOM   3194 HD22 LEU B  57      25.907  42.155  42.683  1.00  0.00           H  
ATOM   3195 HD23 LEU B  57      25.520  41.265  43.997  1.00  0.00           H  
ATOM   3196  N   ILE B  58      22.685  38.263  39.979  1.00  0.00           N  
ATOM   3197  CA  ILE B  58      22.616  38.488  38.509  1.00  0.00           C  
ATOM   3198  C   ILE B  58      22.190  39.952  38.285  1.00  0.00           C  
ATOM   3199  O   ILE B  58      21.124  40.331  38.779  1.00  0.00           O  
ATOM   3200  CB  ILE B  58      21.586  37.602  37.847  1.00  0.00           C  
ATOM   3201  CG1 ILE B  58      21.660  36.136  38.331  1.00  0.00           C  
ATOM   3202  CG2 ILE B  58      21.805  37.836  36.367  1.00  0.00           C  
ATOM   3203  CD1 ILE B  58      20.427  35.247  38.155  1.00  0.00           C  
ATOM   3204  H   ILE B  58      21.832  38.286  40.583  1.00  0.00           H  
ATOM   3205  HA  ILE B  58      23.544  38.409  38.179  1.00  0.00           H  
ATOM   3206  HB  ILE B  58      20.669  37.943  38.078  1.00  0.00           H  
ATOM   3207 HG12 ILE B  58      22.443  35.692  37.860  1.00  0.00           H  
ATOM   3208 HG13 ILE B  58      21.900  36.150  39.319  1.00  0.00           H  
ATOM   3209 HG21 ILE B  58      21.113  37.342  35.841  1.00  0.00           H  
ATOM   3210 HG22 ILE B  58      21.736  38.813  36.166  1.00  0.00           H  
ATOM   3211 HG23 ILE B  58      22.713  37.510  36.105  1.00  0.00           H  
ATOM   3212 HD11 ILE B  58      20.206  35.190  37.185  1.00  0.00           H  
ATOM   3213 HD12 ILE B  58      20.630  34.339  38.512  1.00  0.00           H  
ATOM   3214 HD13 ILE B  58      19.665  35.649  38.656  1.00  0.00           H  
ATOM   3215  N   TYR B  59      22.961  40.801  37.605  1.00  0.00           N  
ATOM   3216  CA  TYR B  59      22.571  42.181  37.407  1.00  0.00           C  
ATOM   3217  C   TYR B  59      22.623  42.609  35.924  1.00  0.00           C  
ATOM   3218  O   TYR B  59      23.167  41.853  35.110  1.00  0.00           O  
ATOM   3219  CB  TYR B  59      23.480  43.016  38.316  1.00  0.00           C  
ATOM   3220  CG  TYR B  59      24.962  42.965  38.012  1.00  0.00           C  
ATOM   3221  CD1 TYR B  59      25.499  43.941  37.214  1.00  0.00           C  
ATOM   3222  CD2 TYR B  59      25.753  41.956  38.505  1.00  0.00           C  
ATOM   3223  CE1 TYR B  59      26.811  43.904  36.897  1.00  0.00           C  
ATOM   3224  CE2 TYR B  59      27.089  41.919  38.198  1.00  0.00           C  
ATOM   3225  CZ  TYR B  59      27.603  42.893  37.389  1.00  0.00           C  
ATOM   3226  OH  TYR B  59      28.941  42.845  36.995  1.00  0.00           O  
ATOM   3227  H   TYR B  59      23.842  40.389  37.242  1.00  0.00           H  
ATOM   3228  HA  TYR B  59      21.615  42.298  37.721  1.00  0.00           H  
ATOM   3229  HB2 TYR B  59      23.182  43.976  38.256  1.00  0.00           H  
ATOM   3230  HB3 TYR B  59      23.346  42.701  39.263  1.00  0.00           H  
ATOM   3231  HD1 TYR B  59      24.914  44.679  36.868  1.00  0.00           H  
ATOM   3232  HD2 TYR B  59      25.356  41.251  39.087  1.00  0.00           H  
ATOM   3233  HE1 TYR B  59      27.221  44.611  36.303  1.00  0.00           H  
ATOM   3234  HE2 TYR B  59      27.674  41.194  38.558  1.00  0.00           H  
ATOM   3235  HH  TYR B  59      29.199  41.893  36.861  1.00  0.00           H  
ATOM   3236  N   SER B  60      22.138  43.785  35.504  1.00  0.00           N  
ATOM   3237  CA  SER B  60      22.071  44.150  34.095  1.00  0.00           C  
ATOM   3238  C   SER B  60      21.675  45.604  33.840  1.00  0.00           C  
ATOM   3239  O   SER B  60      20.647  46.082  34.372  1.00  0.00           O  
ATOM   3240  CB  SER B  60      21.051  43.236  33.416  1.00  0.00           C  
ATOM   3241  OG  SER B  60      21.077  43.105  32.007  1.00  0.00           O  
ATOM   3242  H   SER B  60      21.815  44.411  36.275  1.00  0.00           H  
ATOM   3243  HA  SER B  60      22.996  44.008  33.690  1.00  0.00           H  
ATOM   3244  HB2 SER B  60      21.143  42.295  33.824  1.00  0.00           H  
ATOM   3245  HB3 SER B  60      20.109  43.551  33.688  1.00  0.00           H  
ATOM   3246  HG  SER B  60      21.947  43.450  31.655  1.00  0.00           H  
ATOM   3247  N   GLN B  61      22.440  46.313  32.982  1.00  0.00           N  
ATOM   3248  CA  GLN B  61      22.032  47.655  32.562  1.00  0.00           C  
ATOM   3249  C   GLN B  61      22.178  47.822  31.051  1.00  0.00           C  
ATOM   3250  O   GLN B  61      23.116  47.318  30.435  1.00  0.00           O  
ATOM   3251  CB  GLN B  61      22.856  48.739  33.248  1.00  0.00           C  
ATOM   3252  CG  GLN B  61      22.600  50.204  32.860  1.00  0.00           C  
ATOM   3253  CD  GLN B  61      23.593  51.171  33.489  1.00  0.00           C  
ATOM   3254  H   GLN B  61      23.294  45.841  32.669  1.00  0.00           H  
ATOM   3255  HA  GLN B  61      21.059  47.768  32.791  1.00  0.00           H  
ATOM   3256  HB2 GLN B  61      22.717  48.666  34.255  1.00  0.00           H  
ATOM   3257  HB3 GLN B  61      23.845  48.552  33.080  1.00  0.00           H  
ATOM   3258  HG2 GLN B  61      22.664  50.282  31.866  1.00  0.00           H  
ATOM   3259  HG3 GLN B  61      21.679  50.452  33.157  1.00  0.00           H  
ATOM   3260  OE1 GLN B  61      24.753  51.337  33.102  1.00  0.00           O  
ATOM   3261  NE2 GLN B  61      23.214  51.785  34.589  1.00  0.00           N  
ATOM   3262 HE21 GLN B  61      23.830  52.434  35.072  1.00  0.00           H  
ATOM   3263 HE22 GLN B  61      22.278  51.602  34.962  1.00  0.00           H  
ATOM   3264  N   VAL B  62      21.157  48.516  30.517  1.00  0.00           N  
ATOM   3265  CA  VAL B  62      20.981  48.923  29.129  1.00  0.00           C  
ATOM   3266  C   VAL B  62      20.526  50.379  29.090  1.00  0.00           C  
ATOM   3267  O   VAL B  62      19.734  50.841  29.928  1.00  0.00           O  
ATOM   3268  CB  VAL B  62      19.925  48.087  28.383  1.00  0.00           C  
ATOM   3269  CG1 VAL B  62      20.477  46.670  28.180  1.00  0.00           C  
ATOM   3270  CG2 VAL B  62      18.601  48.106  29.112  1.00  0.00           C  
ATOM   3271  H   VAL B  62      20.419  48.766  31.266  1.00  0.00           H  
ATOM   3272  HA  VAL B  62      21.866  48.864  28.669  1.00  0.00           H  
ATOM   3273  HB  VAL B  62      19.806  48.478  27.485  1.00  0.00           H  
ATOM   3274 HG11 VAL B  62      19.748  46.008  28.343  1.00  0.00           H  
ATOM   3275 HG12 VAL B  62      20.812  46.580  27.244  1.00  0.00           H  
ATOM   3276 HG13 VAL B  62      21.225  46.514  28.822  1.00  0.00           H  
ATOM   3277 HG21 VAL B  62      18.642  47.486  29.897  1.00  0.00           H  
ATOM   3278 HG22 VAL B  62      18.408  49.035  29.432  1.00  0.00           H  
ATOM   3279 HG23 VAL B  62      17.873  47.810  28.492  1.00  0.00           H  
ATOM   3280  N   LEU B  63      21.188  51.129  28.213  1.00  0.00           N  
ATOM   3281  CA  LEU B  63      20.884  52.508  27.921  1.00  0.00           C  
ATOM   3282  C   LEU B  63      20.188  52.498  26.549  1.00  0.00           C  
ATOM   3283  O   LEU B  63      20.480  51.707  25.629  1.00  0.00           O  
ATOM   3284  CB  LEU B  63      22.173  53.358  27.867  1.00  0.00           C  
ATOM   3285  CG  LEU B  63      22.241  54.669  28.756  1.00  0.00           C  
ATOM   3286  CD1 LEU B  63      23.265  55.655  28.232  1.00  0.00           C  
ATOM   3287  CD2 LEU B  63      20.892  55.413  28.729  1.00  0.00           C  
ATOM   3288  H   LEU B  63      21.980  50.606  27.736  1.00  0.00           H  
ATOM   3289  HA  LEU B  63      20.242  52.854  28.586  1.00  0.00           H  
ATOM   3290  HB2 LEU B  63      22.937  52.786  28.160  1.00  0.00           H  
ATOM   3291  HB3 LEU B  63      22.313  53.655  26.926  1.00  0.00           H  
ATOM   3292  HG  LEU B  63      22.474  54.386  29.687  1.00  0.00           H  
ATOM   3293 HD11 LEU B  63      23.027  55.925  27.297  1.00  0.00           H  
ATOM   3294 HD12 LEU B  63      23.281  56.468  28.816  1.00  0.00           H  
ATOM   3295 HD13 LEU B  63      24.173  55.231  28.232  1.00  0.00           H  
ATOM   3296 HD21 LEU B  63      20.182  54.811  29.087  1.00  0.00           H  
ATOM   3297 HD22 LEU B  63      20.961  56.232  29.294  1.00  0.00           H  
ATOM   3298 HD23 LEU B  63      20.679  55.667  27.788  1.00  0.00           H  
ATOM   3299  N   PHE B  64      19.213  53.382  26.433  1.00  0.00           N  
ATOM   3300  CA  PHE B  64      18.459  53.543  25.218  1.00  0.00           C  
ATOM   3301  C   PHE B  64      18.468  55.035  24.946  1.00  0.00           C  
ATOM   3302  O   PHE B  64      18.333  55.824  25.888  1.00  0.00           O  
ATOM   3303  CB  PHE B  64      17.002  53.124  25.394  1.00  0.00           C  
ATOM   3304  CG  PHE B  64      16.659  51.653  25.581  1.00  0.00           C  
ATOM   3305  CD1 PHE B  64      16.402  51.156  26.835  1.00  0.00           C  
ATOM   3306  CD2 PHE B  64      16.551  50.825  24.479  1.00  0.00           C  
ATOM   3307  CE1 PHE B  64      16.028  49.826  26.982  1.00  0.00           C  
ATOM   3308  CE2 PHE B  64      16.176  49.492  24.638  1.00  0.00           C  
ATOM   3309  CZ  PHE B  64      15.906  48.978  25.891  1.00  0.00           C  
ATOM   3310  H   PHE B  64      19.041  53.949  27.298  1.00  0.00           H  
ATOM   3311  HA  PHE B  64      18.973  53.118  24.489  1.00  0.00           H  
ATOM   3312  HB2 PHE B  64      16.635  53.616  26.199  1.00  0.00           H  
ATOM   3313  HB3 PHE B  64      16.490  53.445  24.582  1.00  0.00           H  
ATOM   3314  HD1 PHE B  64      16.478  51.732  27.637  1.00  0.00           H  
ATOM   3315  HD2 PHE B  64      16.740  51.177  23.566  1.00  0.00           H  
ATOM   3316  HE1 PHE B  64      15.841  49.471  27.919  1.00  0.00           H  
ATOM   3317  HE2 PHE B  64      16.105  48.898  23.813  1.00  0.00           H  
ATOM   3318  HZ  PHE B  64      15.634  48.037  26.013  1.00  0.00           H  
ATOM   3319  N   LYS B  65      18.670  55.482  23.712  1.00  0.00           N  
ATOM   3320  CA  LYS B  65      18.540  56.883  23.375  1.00  0.00           C  
ATOM   3321  C   LYS B  65      17.749  56.901  22.085  1.00  0.00           C  
ATOM   3322  O   LYS B  65      17.799  55.989  21.260  1.00  0.00           O  
ATOM   3323  CB  LYS B  65      19.916  57.614  23.158  1.00  0.00           C  
ATOM   3324  CG  LYS B  65      20.530  57.816  21.786  1.00  0.00           C  
ATOM   3325  CD  LYS B  65      21.107  56.466  21.298  1.00  0.00           C  
ATOM   3326  CE  LYS B  65      21.549  56.355  19.798  1.00  0.00           C  
ATOM   3327  NZ  LYS B  65      22.532  55.281  19.563  1.00  0.00           N  
ATOM   3328  H   LYS B  65      18.926  54.744  23.022  1.00  0.00           H  
ATOM   3329  HA  LYS B  65      18.022  57.344  24.077  1.00  0.00           H  
ATOM   3330  HB2 LYS B  65      19.823  58.540  23.608  1.00  0.00           H  
ATOM   3331  HB3 LYS B  65      20.602  57.113  23.748  1.00  0.00           H  
ATOM   3332  HG2 LYS B  65      19.835  58.105  21.148  1.00  0.00           H  
ATOM   3333  HG3 LYS B  65      21.268  58.467  21.842  1.00  0.00           H  
ATOM   3334  HD2 LYS B  65      21.916  56.238  21.868  1.00  0.00           H  
ATOM   3335  HD3 LYS B  65      20.414  55.742  21.462  1.00  0.00           H  
ATOM   3336  HE2 LYS B  65      20.720  56.192  19.252  1.00  0.00           H  
ATOM   3337  HE3 LYS B  65      21.937  57.244  19.532  1.00  0.00           H  
ATOM   3338  HZ1 LYS B  65      23.049  55.472  18.726  1.00  0.00           H  
ATOM   3339  HZ2 LYS B  65      23.166  55.228  20.337  1.00  0.00           H  
ATOM   3340  HZ3 LYS B  65      22.058  54.404  19.464  1.00  0.00           H  
ATOM   3341  N   GLY B  66      16.958  57.929  21.925  1.00  0.00           N  
ATOM   3342  CA  GLY B  66      16.221  58.112  20.717  1.00  0.00           C  
ATOM   3343  C   GLY B  66      16.029  59.585  20.619  1.00  0.00           C  
ATOM   3344  O   GLY B  66      15.799  60.238  21.631  1.00  0.00           O  
ATOM   3345  H   GLY B  66      16.917  58.583  22.737  1.00  0.00           H  
ATOM   3346  HA2 GLY B  66      16.742  57.785  19.943  1.00  0.00           H  
ATOM   3347  HA3 GLY B  66      15.345  57.659  20.777  1.00  0.00           H  
ATOM   3348  N   GLN B  67      16.279  60.181  19.471  1.00  0.00           N  
ATOM   3349  CA  GLN B  67      15.918  61.579  19.330  1.00  0.00           C  
ATOM   3350  C   GLN B  67      14.457  61.578  18.918  1.00  0.00           C  
ATOM   3351  O   GLN B  67      14.004  60.592  18.326  1.00  0.00           O  
ATOM   3352  CB  GLN B  67      16.654  62.314  18.237  1.00  0.00           C  
ATOM   3353  CG  GLN B  67      17.704  61.662  17.345  1.00  0.00           C  
ATOM   3354  CD  GLN B  67      18.538  62.819  16.789  1.00  0.00           C  
ATOM   3355  H   GLN B  67      16.715  59.615  18.746  1.00  0.00           H  
ATOM   3356  HA  GLN B  67      15.985  62.010  20.216  1.00  0.00           H  
ATOM   3357  HB2 GLN B  67      15.944  62.739  17.596  1.00  0.00           H  
ATOM   3358  HB3 GLN B  67      17.108  63.157  18.662  1.00  0.00           H  
ATOM   3359  HG2 GLN B  67      18.277  61.098  17.885  1.00  0.00           H  
ATOM   3360  HG3 GLN B  67      17.264  61.213  16.609  1.00  0.00           H  
ATOM   3361  OE1 GLN B  67      18.822  63.808  17.506  1.00  0.00           O  
ATOM   3362  NE2 GLN B  67      18.925  62.720  15.508  1.00  0.00           N  
ATOM   3363 HE21 GLN B  67      19.463  63.453  15.077  1.00  0.00           H  
ATOM   3364 HE22 GLN B  67      18.660  61.887  14.988  1.00  0.00           H  
ATOM   3365  N   GLY B  68      13.716  62.644  19.200  1.00  0.00           N  
ATOM   3366  CA  GLY B  68      12.322  62.678  18.852  1.00  0.00           C  
ATOM   3367  C   GLY B  68      11.478  61.581  19.490  1.00  0.00           C  
ATOM   3368  O   GLY B  68      11.948  60.525  19.871  1.00  0.00           O  
ATOM   3369  H   GLY B  68      14.221  63.413  19.674  1.00  0.00           H  
ATOM   3370  HA2 GLY B  68      11.925  63.587  19.112  1.00  0.00           H  
ATOM   3371  HA3 GLY B  68      12.221  62.616  17.833  1.00  0.00           H  
ATOM   3372  N   CYX B  69      10.202  61.890  19.636  1.00  0.00           N  
ATOM   3373  CA  CYX B  69       9.207  60.985  20.169  1.00  0.00           C  
ATOM   3374  C   CYX B  69       8.169  60.564  19.150  1.00  0.00           C  
ATOM   3375  O   CYX B  69       7.277  61.361  18.767  1.00  0.00           O  
ATOM   3376  CB  CYX B  69       8.456  61.580  21.351  1.00  0.00           C  
ATOM   3377  SG  CYX B  69       9.331  60.950  22.777  1.00  0.00           S  
ATOM   3378  H   CYX B  69       9.966  62.873  19.324  1.00  0.00           H  
ATOM   3379  HA  CYX B  69       9.683  60.146  20.498  1.00  0.00           H  
ATOM   3380  HB2 CYX B  69       8.550  62.532  21.331  1.00  0.00           H  
ATOM   3381  HB3 CYX B  69       7.565  61.230  21.360  1.00  0.00           H  
ATOM   3382  N   PRO B  70       8.315  59.313  18.684  1.00  0.00           N  
ATOM   3383  CA  PRO B  70       7.505  58.738  17.618  1.00  0.00           C  
ATOM   3384  C   PRO B  70       6.057  58.604  18.087  1.00  0.00           C  
ATOM   3385  O   PRO B  70       5.743  58.793  19.267  1.00  0.00           O  
ATOM   3386  CB  PRO B  70       8.187  57.418  17.346  1.00  0.00           C  
ATOM   3387  CG  PRO B  70       9.577  57.524  17.990  1.00  0.00           C  
ATOM   3388  CD  PRO B  70       9.227  58.313  19.228  1.00  0.00           C  
ATOM   3389  HA  PRO B  70       7.558  59.291  16.785  1.00  0.00           H  
ATOM   3390  HB2 PRO B  70       7.686  56.648  17.756  1.00  0.00           H  
ATOM   3391  HB3 PRO B  70       8.286  57.245  16.360  1.00  0.00           H  
ATOM   3392  HG2 PRO B  70       9.909  56.631  18.212  1.00  0.00           H  
ATOM   3393  HG3 PRO B  70      10.178  58.023  17.401  1.00  0.00           H  
ATOM   3394  HD2 PRO B  70       8.772  57.742  19.902  1.00  0.00           H  
ATOM   3395  HD3 PRO B  70      10.034  58.740  19.623  1.00  0.00           H  
ATOM   3396  N   SER B  71       5.161  58.269  17.168  1.00  0.00           N  
ATOM   3397  CA  SER B  71       3.756  58.093  17.529  1.00  0.00           C  
ATOM   3398  C   SER B  71       3.551  56.794  18.323  1.00  0.00           C  
ATOM   3399  O   SER B  71       4.375  55.863  18.497  1.00  0.00           O  
ATOM   3400  CB  SER B  71       2.873  58.106  16.211  1.00  0.00           C  
ATOM   3401  OG  SER B  71       1.446  58.138  16.343  1.00  0.00           O  
ATOM   3402  H   SER B  71       5.528  58.148  16.213  1.00  0.00           H  
ATOM   3403  HA  SER B  71       3.486  58.858  18.122  1.00  0.00           H  
ATOM   3404  HB2 SER B  71       3.167  58.913  15.661  1.00  0.00           H  
ATOM   3405  HB3 SER B  71       3.131  57.281  15.670  1.00  0.00           H  
ATOM   3406  HG  SER B  71       1.126  57.240  16.632  1.00  0.00           H  
ATOM   3407  N   THR B  72       2.276  56.869  18.709  1.00  0.00           N  
ATOM   3408  CA  THR B  72       1.574  55.907  19.550  1.00  0.00           C  
ATOM   3409  C   THR B  72       2.447  55.561  20.789  1.00  0.00           C  
ATOM   3410  O   THR B  72       2.799  56.491  21.565  1.00  0.00           O  
ATOM   3411  CB  THR B  72       1.184  54.679  18.617  1.00  0.00           C  
ATOM   3412  OG1 THR B  72       0.580  55.103  17.372  1.00  0.00           O  
ATOM   3413  CG2 THR B  72       0.137  53.845  19.361  1.00  0.00           C  
ATOM   3414  H   THR B  72       1.786  57.741  18.329  1.00  0.00           H  
ATOM   3415  HA  THR B  72       0.727  56.319  19.883  1.00  0.00           H  
ATOM   3416  HB  THR B  72       2.045  54.168  18.400  1.00  0.00           H  
ATOM   3417 HG21 THR B  72      -0.771  54.241  19.217  1.00  0.00           H  
ATOM   3418 HG22 THR B  72       0.149  52.906  19.015  1.00  0.00           H  
ATOM   3419 HG23 THR B  72       0.346  53.841  20.340  1.00  0.00           H  
ATOM   3420  HG1 THR B  72       0.865  54.494  16.628  1.00  0.00           H  
ATOM   3421  N   HIE B  73       2.809  54.324  21.107  1.00  0.00           N  
ATOM   3422  CA  HIE B  73       3.652  54.147  22.260  1.00  0.00           C  
ATOM   3423  C   HIE B  73       4.638  53.047  22.039  1.00  0.00           C  
ATOM   3424  O   HIE B  73       4.301  51.886  21.787  1.00  0.00           O  
ATOM   3425  CB  HIE B  73       2.823  53.851  23.503  1.00  0.00           C  
ATOM   3426  CG  HIE B  73       3.039  54.927  24.573  1.00  0.00           C  
ATOM   3427  ND1 HIE B  73       2.967  54.798  25.899  1.00  0.00           N  
ATOM   3428  CD2 HIE B  73       3.428  56.223  24.319  1.00  0.00           C  
ATOM   3429  CE1 HIE B  73       3.317  55.953  26.424  1.00  0.00           C  
ATOM   3430  NE2 HIE B  73       3.589  56.801  25.478  1.00  0.00           N  
ATOM   3431  H   HIE B  73       2.461  53.583  20.507  1.00  0.00           H  
ATOM   3432  HA  HIE B  73       4.158  55.008  22.422  1.00  0.00           H  
ATOM   3433  HB2 HIE B  73       1.859  53.846  23.274  1.00  0.00           H  
ATOM   3434  HB3 HIE B  73       3.098  52.982  23.893  1.00  0.00           H  
ATOM   3435  HD2 HIE B  73       3.549  56.603  23.398  1.00  0.00           H  
ATOM   3436  HE1 HIE B  73       3.364  56.143  27.415  1.00  0.00           H  
ATOM   3437  HE2 HIE B  73       3.882  57.766  25.643  1.00  0.00           H  
ATOM   3438  N   VAL B  74       5.835  53.613  22.112  1.00  0.00           N  
ATOM   3439  CA  VAL B  74       7.049  52.872  21.996  1.00  0.00           C  
ATOM   3440  C   VAL B  74       7.193  51.801  23.080  1.00  0.00           C  
ATOM   3441  O   VAL B  74       7.254  50.656  22.649  1.00  0.00           O  
ATOM   3442  CB  VAL B  74       8.280  53.862  21.997  1.00  0.00           C  
ATOM   3443  CG1 VAL B  74       9.573  53.038  21.964  1.00  0.00           C  
ATOM   3444  CG2 VAL B  74       8.328  54.762  20.733  1.00  0.00           C  
ATOM   3445  H   VAL B  74       5.800  54.654  22.263  1.00  0.00           H  
ATOM   3446  HA  VAL B  74       7.059  52.394  21.099  1.00  0.00           H  
ATOM   3447  HB  VAL B  74       8.260  54.343  22.854  1.00  0.00           H  
ATOM   3448 HG11 VAL B  74      10.349  53.650  21.827  1.00  0.00           H  
ATOM   3449 HG12 VAL B  74       9.675  52.553  22.830  1.00  0.00           H  
ATOM   3450 HG13 VAL B  74       9.525  52.381  21.214  1.00  0.00           H  
ATOM   3451 HG21 VAL B  74       7.504  55.319  20.712  1.00  0.00           H  
ATOM   3452 HG22 VAL B  74       9.137  55.339  20.788  1.00  0.00           H  
ATOM   3453 HG23 VAL B  74       8.372  54.176  19.931  1.00  0.00           H  
ATOM   3454  N   LEU B  75       7.177  52.006  24.405  1.00  0.00           N  
ATOM   3455  CA  LEU B  75       7.476  50.908  25.351  1.00  0.00           C  
ATOM   3456  C   LEU B  75       8.809  50.158  25.082  1.00  0.00           C  
ATOM   3457  O   LEU B  75       9.032  49.471  24.087  1.00  0.00           O  
ATOM   3458  CB  LEU B  75       6.329  49.880  25.399  1.00  0.00           C  
ATOM   3459  CG  LEU B  75       5.024  50.310  26.072  1.00  0.00           C  
ATOM   3460  CD1 LEU B  75       3.873  49.303  25.947  1.00  0.00           C  
ATOM   3461  CD2 LEU B  75       5.387  50.519  27.505  1.00  0.00           C  
ATOM   3462  H   LEU B  75       6.946  52.964  24.700  1.00  0.00           H  
ATOM   3463  HA  LEU B  75       7.525  51.301  26.288  1.00  0.00           H  
ATOM   3464  HB2 LEU B  75       6.110  49.630  24.455  1.00  0.00           H  
ATOM   3465  HB3 LEU B  75       6.667  49.075  25.887  1.00  0.00           H  
ATOM   3466  HG  LEU B  75       4.726  51.196  25.672  1.00  0.00           H  
ATOM   3467 HD11 LEU B  75       4.146  48.439  26.367  1.00  0.00           H  
ATOM   3468 HD12 LEU B  75       3.068  49.666  26.413  1.00  0.00           H  
ATOM   3469 HD13 LEU B  75       3.667  49.158  24.981  1.00  0.00           H  
ATOM   3470 HD21 LEU B  75       6.094  51.230  27.586  1.00  0.00           H  
ATOM   3471 HD22 LEU B  75       4.580  50.807  28.031  1.00  0.00           H  
ATOM   3472 HD23 LEU B  75       5.742  49.666  27.903  1.00  0.00           H  
ATOM   3473  N   LEU B  76       9.798  50.344  25.944  1.00  0.00           N  
ATOM   3474  CA  LEU B  76      11.080  49.691  25.833  1.00  0.00           C  
ATOM   3475  C   LEU B  76      11.137  48.688  27.009  1.00  0.00           C  
ATOM   3476  O   LEU B  76      10.713  49.018  28.148  1.00  0.00           O  
ATOM   3477  CB  LEU B  76      12.186  50.684  26.008  1.00  0.00           C  
ATOM   3478  CG  LEU B  76      12.048  52.126  25.596  1.00  0.00           C  
ATOM   3479  CD1 LEU B  76      13.130  52.943  26.311  1.00  0.00           C  
ATOM   3480  CD2 LEU B  76      12.189  52.251  24.110  1.00  0.00           C  
ATOM   3481  H   LEU B  76       9.562  51.015  26.721  1.00  0.00           H  
ATOM   3482  HA  LEU B  76      11.119  49.175  24.995  1.00  0.00           H  
ATOM   3483  HB2 LEU B  76      12.445  50.687  27.005  1.00  0.00           H  
ATOM   3484  HB3 LEU B  76      13.013  50.316  25.519  1.00  0.00           H  
ATOM   3485  HG  LEU B  76      11.156  52.470  25.864  1.00  0.00           H  
ATOM   3486 HD11 LEU B  76      14.030  52.597  26.050  1.00  0.00           H  
ATOM   3487 HD12 LEU B  76      13.048  53.902  26.045  1.00  0.00           H  
ATOM   3488 HD13 LEU B  76      13.009  52.856  27.298  1.00  0.00           H  
ATOM   3489 HD21 LEU B  76      11.478  51.712  23.648  1.00  0.00           H  
ATOM   3490 HD22 LEU B  76      12.097  53.212  23.833  1.00  0.00           H  
ATOM   3491 HD23 LEU B  76      13.090  51.915  23.818  1.00  0.00           H  
ATOM   3492  N   THR B  77      11.612  47.457  26.768  1.00  0.00           N  
ATOM   3493  CA  THR B  77      11.671  46.512  27.831  1.00  0.00           C  
ATOM   3494  C   THR B  77      13.053  45.893  27.913  1.00  0.00           C  
ATOM   3495  O   THR B  77      13.954  45.998  27.060  1.00  0.00           O  
ATOM   3496  CB  THR B  77      10.550  45.419  27.655  1.00  0.00           C  
ATOM   3497  OG1 THR B  77      10.948  44.532  26.620  1.00  0.00           O  
ATOM   3498  CG2 THR B  77       9.152  46.040  27.365  1.00  0.00           C  
ATOM   3499  H   THR B  77      11.906  47.290  25.798  1.00  0.00           H  
ATOM   3500  HA  THR B  77      11.488  46.981  28.706  1.00  0.00           H  
ATOM   3501  HB  THR B  77      10.480  44.905  28.525  1.00  0.00           H  
ATOM   3502 HG21 THR B  77       9.274  46.983  27.066  1.00  0.00           H  
ATOM   3503 HG22 THR B  77       8.706  45.509  26.649  1.00  0.00           H  
ATOM   3504 HG23 THR B  77       8.608  46.014  28.200  1.00  0.00           H  
ATOM   3505  HG1 THR B  77      11.196  45.044  25.788  1.00  0.00           H  
ATOM   3506  N   HIE B  78      13.262  45.326  29.087  1.00  0.00           N  
ATOM   3507  CA  HIE B  78      14.523  44.692  29.390  1.00  0.00           C  
ATOM   3508  C   HIE B  78      14.231  43.588  30.404  1.00  0.00           C  
ATOM   3509  O   HIE B  78      13.570  43.874  31.405  1.00  0.00           O  
ATOM   3510  CB  HIE B  78      15.433  45.786  29.910  1.00  0.00           C  
ATOM   3511  CG  HIE B  78      16.757  45.274  30.427  1.00  0.00           C  
ATOM   3512  ND1 HIE B  78      17.477  44.305  29.884  1.00  0.00           N  
ATOM   3513  CD2 HIE B  78      17.425  45.728  31.533  1.00  0.00           C  
ATOM   3514  CE1 HIE B  78      18.548  44.150  30.606  1.00  0.00           C  
ATOM   3515  NE2 HIE B  78      18.511  45.005  31.582  1.00  0.00           N  
ATOM   3516  H   HIE B  78      12.465  45.376  29.748  1.00  0.00           H  
ATOM   3517  HA  HIE B  78      14.882  44.268  28.567  1.00  0.00           H  
ATOM   3518  HB2 HIE B  78      15.625  46.443  29.174  1.00  0.00           H  
ATOM   3519  HB3 HIE B  78      14.978  46.272  30.663  1.00  0.00           H  
ATOM   3520  HD2 HIE B  78      17.112  46.451  32.135  1.00  0.00           H  
ATOM   3521  HE1 HIE B  78      19.279  43.482  30.437  1.00  0.00           H  
ATOM   3522  HE2 HIE B  78      19.257  45.085  32.292  1.00  0.00           H  
ATOM   3523  N   THR B  79      14.660  42.349  30.128  1.00  0.00           N  
ATOM   3524  CA  THR B  79      14.458  41.272  31.068  1.00  0.00           C  
ATOM   3525  C   THR B  79      15.650  40.304  31.049  1.00  0.00           C  
ATOM   3526  O   THR B  79      16.544  40.361  30.191  1.00  0.00           O  
ATOM   3527  CB  THR B  79      13.120  40.453  30.775  1.00  0.00           C  
ATOM   3528  OG1 THR B  79      13.264  39.963  29.458  1.00  0.00           O  
ATOM   3529  CG2 THR B  79      11.812  41.247  30.751  1.00  0.00           C  
ATOM   3530  H   THR B  79      15.130  42.249  29.213  1.00  0.00           H  
ATOM   3531  HA  THR B  79      14.387  41.654  31.997  1.00  0.00           H  
ATOM   3532  HB  THR B  79      13.093  39.689  31.421  1.00  0.00           H  
ATOM   3533 HG21 THR B  79      11.040  40.619  30.642  1.00  0.00           H  
ATOM   3534 HG22 THR B  79      11.710  41.752  31.609  1.00  0.00           H  
ATOM   3535 HG23 THR B  79      11.825  41.893  29.986  1.00  0.00           H  
ATOM   3536  HG1 THR B  79      13.817  40.595  28.898  1.00  0.00           H  
ATOM   3537  N   ILE B  80      15.694  39.495  32.091  1.00  0.00           N  
ATOM   3538  CA  ILE B  80      16.695  38.478  32.209  1.00  0.00           C  
ATOM   3539  C   ILE B  80      15.837  37.237  32.480  1.00  0.00           C  
ATOM   3540  O   ILE B  80      14.875  37.218  33.272  1.00  0.00           O  
ATOM   3541  CB  ILE B  80      17.706  38.755  33.386  1.00  0.00           C  
ATOM   3542  CG1 ILE B  80      18.377  40.093  33.211  1.00  0.00           C  
ATOM   3543  CG2 ILE B  80      18.720  37.624  33.468  1.00  0.00           C  
ATOM   3544  CD1 ILE B  80      19.536  40.345  34.145  1.00  0.00           C  
ATOM   3545  H   ILE B  80      14.948  39.664  32.802  1.00  0.00           H  
ATOM   3546  HA  ILE B  80      17.082  38.347  31.323  1.00  0.00           H  
ATOM   3547  HB  ILE B  80      17.172  38.764  34.225  1.00  0.00           H  
ATOM   3548 HG12 ILE B  80      18.706  40.170  32.264  1.00  0.00           H  
ATOM   3549 HG13 ILE B  80      17.693  40.817  33.354  1.00  0.00           H  
ATOM   3550 HG21 ILE B  80      19.327  37.775  34.247  1.00  0.00           H  
ATOM   3551 HG22 ILE B  80      18.242  36.755  33.583  1.00  0.00           H  
ATOM   3552 HG23 ILE B  80      19.259  37.597  32.628  1.00  0.00           H  
ATOM   3553 HD11 ILE B  80      20.238  39.649  34.000  1.00  0.00           H  
ATOM   3554 HD12 ILE B  80      19.920  41.249  33.962  1.00  0.00           H  
ATOM   3555 HD13 ILE B  80      19.216  40.304  35.091  1.00  0.00           H  
ATOM   3556  N   SER B  81      16.205  36.187  31.762  1.00  0.00           N  
ATOM   3557  CA  SER B  81      15.489  34.920  31.818  1.00  0.00           C  
ATOM   3558  C   SER B  81      16.559  33.939  32.135  1.00  0.00           C  
ATOM   3559  O   SER B  81      17.729  34.151  31.742  1.00  0.00           O  
ATOM   3560  CB  SER B  81      14.885  34.483  30.472  1.00  0.00           C  
ATOM   3561  OG  SER B  81      14.632  35.609  29.631  1.00  0.00           O  
ATOM   3562  H   SER B  81      17.042  36.343  31.160  1.00  0.00           H  
ATOM   3563  HA  SER B  81      14.858  34.961  32.570  1.00  0.00           H  
ATOM   3564  HB2 SER B  81      15.527  33.878  30.015  1.00  0.00           H  
ATOM   3565  HB3 SER B  81      14.027  34.012  30.645  1.00  0.00           H  
ATOM   3566  HG  SER B  81      15.448  36.181  29.595  1.00  0.00           H  
ATOM   3567  N   ARG B  82      16.078  32.944  32.875  1.00  0.00           N  
ATOM   3568  CA  ARG B  82      16.896  31.803  33.186  1.00  0.00           C  
ATOM   3569  C   ARG B  82      16.299  30.786  32.268  1.00  0.00           C  
ATOM   3570  O   ARG B  82      15.097  30.697  32.139  1.00  0.00           O  
ATOM   3571  CB  ARG B  82      16.737  31.498  34.674  1.00  0.00           C  
ATOM   3572  CG  ARG B  82      16.002  30.313  35.312  1.00  0.00           C  
ATOM   3573  CD  ARG B  82      16.982  29.272  35.864  1.00  0.00           C  
ATOM   3574  NE  ARG B  82      16.391  28.647  37.023  1.00  0.00           N  
ATOM   3575  CZ  ARG B  82      16.644  27.380  37.400  1.00  0.00           C  
ATOM   3576  NH1 ARG B  82      16.034  26.878  38.491  1.00  0.00           N  
ATOM   3577  NH2 ARG B  82      17.504  26.590  36.745  1.00  0.00           N  
ATOM   3578  H   ARG B  82      15.101  33.068  33.190  1.00  0.00           H  
ATOM   3579  HA  ARG B  82      17.816  31.979  32.921  1.00  0.00           H  
ATOM   3580  HB2 ARG B  82      17.710  31.494  35.090  1.00  0.00           H  
ATOM   3581  HB3 ARG B  82      16.330  32.366  35.121  1.00  0.00           H  
ATOM   3582  HG2 ARG B  82      15.442  30.640  36.066  1.00  0.00           H  
ATOM   3583  HG3 ARG B  82      15.436  29.869  34.626  1.00  0.00           H  
ATOM   3584  HD2 ARG B  82      17.137  28.603  35.159  1.00  0.00           H  
ATOM   3585  HD3 ARG B  82      17.808  29.744  36.116  1.00  0.00           H  
ATOM   3586  HE  ARG B  82      15.753  29.176  37.589  1.00  0.00           H  
ATOM   3587 HH11 ARG B  82      15.387  27.423  39.006  1.00  0.00           H  
ATOM   3588 HH12 ARG B  82      16.243  25.939  38.776  1.00  0.00           H  
ATOM   3589 HH21 ARG B  82      17.952  26.982  35.928  1.00  0.00           H  
ATOM   3590 HH22 ARG B  82      17.686  25.677  37.046  1.00  0.00           H  
ATOM   3591  N   ILE B  83      17.092  30.209  31.411  1.00  0.00           N  
ATOM   3592  CA  ILE B  83      16.683  29.140  30.554  1.00  0.00           C  
ATOM   3593  C   ILE B  83      17.461  28.012  31.233  1.00  0.00           C  
ATOM   3594  O   ILE B  83      18.682  27.891  31.283  1.00  0.00           O  
ATOM   3595  CB  ILE B  83      17.043  29.471  28.996  1.00  0.00           C  
ATOM   3596  CG1 ILE B  83      17.617  28.245  28.419  1.00  0.00           C  
ATOM   3597  CG2 ILE B  83      18.031  30.568  28.706  1.00  0.00           C  
ATOM   3598  CD1 ILE B  83      16.494  27.253  28.202  1.00  0.00           C  
ATOM   3599  H   ILE B  83      18.076  30.603  31.403  1.00  0.00           H  
ATOM   3600  HA  ILE B  83      15.751  28.965  30.738  1.00  0.00           H  
ATOM   3601  HB  ILE B  83      16.183  29.688  28.582  1.00  0.00           H  
ATOM   3602 HG12 ILE B  83      18.033  28.437  27.551  1.00  0.00           H  
ATOM   3603 HG13 ILE B  83      18.261  27.845  29.045  1.00  0.00           H  
ATOM   3604 HG21 ILE B  83      18.157  30.663  27.717  1.00  0.00           H  
ATOM   3605 HG22 ILE B  83      17.697  31.436  29.076  1.00  0.00           H  
ATOM   3606 HG23 ILE B  83      18.914  30.354  29.127  1.00  0.00           H  
ATOM   3607 HD11 ILE B  83      15.822  27.646  27.576  1.00  0.00           H  
ATOM   3608 HD12 ILE B  83      16.866  26.413  27.810  1.00  0.00           H  
ATOM   3609 HD13 ILE B  83      16.058  27.050  29.078  1.00  0.00           H  
ATOM   3610  N   ALA B  84      16.596  27.272  31.932  1.00  0.00           N  
ATOM   3611  CA  ALA B  84      16.915  26.112  32.763  1.00  0.00           C  
ATOM   3612  C   ALA B  84      17.781  24.953  32.250  1.00  0.00           C  
ATOM   3613  O   ALA B  84      18.728  25.122  31.508  1.00  0.00           O  
ATOM   3614  CB  ALA B  84      15.580  25.592  33.208  1.00  0.00           C  
ATOM   3615  H   ALA B  84      15.588  27.619  31.827  1.00  0.00           H  
ATOM   3616  HA  ALA B  84      17.365  26.470  33.647  1.00  0.00           H  
ATOM   3617  HB1 ALA B  84      15.695  24.734  33.715  1.00  0.00           H  
ATOM   3618  HB2 ALA B  84      15.130  26.262  33.804  1.00  0.00           H  
ATOM   3619  HB3 ALA B  84      14.993  25.421  32.412  1.00  0.00           H  
ATOM   3620  N   VAL B  85      17.562  23.756  32.764  1.00  0.00           N  
ATOM   3621  CA  VAL B  85      18.163  22.494  32.325  1.00  0.00           C  
ATOM   3622  C   VAL B  85      17.042  21.445  32.391  1.00  0.00           C  
ATOM   3623  O   VAL B  85      17.063  20.517  31.584  1.00  0.00           O  
ATOM   3624  CB  VAL B  85      19.318  21.980  33.221  1.00  0.00           C  
ATOM   3625  CG1 VAL B  85      20.615  22.456  32.658  1.00  0.00           C  
ATOM   3626  CG2 VAL B  85      19.204  22.502  34.642  1.00  0.00           C  
ATOM   3627  H   VAL B  85      16.866  23.778  33.580  1.00  0.00           H  
ATOM   3628  HA  VAL B  85      18.435  22.588  31.382  1.00  0.00           H  
ATOM   3629  HB  VAL B  85      19.307  20.990  33.170  1.00  0.00           H  
ATOM   3630 HG11 VAL B  85      21.218  21.676  32.464  1.00  0.00           H  
ATOM   3631 HG12 VAL B  85      20.460  22.962  31.804  1.00  0.00           H  
ATOM   3632 HG13 VAL B  85      21.077  23.064  33.311  1.00  0.00           H  
ATOM   3633 HG21 VAL B  85      20.085  22.399  35.105  1.00  0.00           H  
ATOM   3634 HG22 VAL B  85      18.948  23.469  34.621  1.00  0.00           H  
ATOM   3635 HG23 VAL B  85      18.505  21.981  35.132  1.00  0.00           H  
ATOM   3636  N   SER B  86      16.075  21.572  33.346  1.00  0.00           N  
ATOM   3637  CA  SER B  86      14.891  20.729  33.464  1.00  0.00           C  
ATOM   3638  C   SER B  86      13.870  21.408  32.574  1.00  0.00           C  
ATOM   3639  O   SER B  86      14.087  21.296  31.364  1.00  0.00           O  
ATOM   3640  CB  SER B  86      14.358  20.679  34.884  1.00  0.00           C  
ATOM   3641  OG  SER B  86      15.201  21.352  35.807  1.00  0.00           O  
ATOM   3642  H   SER B  86      16.277  22.370  34.014  1.00  0.00           H  
ATOM   3643  HA  SER B  86      15.098  19.849  33.081  1.00  0.00           H  
ATOM   3644  HB2 SER B  86      13.451  21.107  34.909  1.00  0.00           H  
ATOM   3645  HB3 SER B  86      14.275  19.721  35.168  1.00  0.00           H  
ATOM   3646  HG  SER B  86      16.062  21.588  35.359  1.00  0.00           H  
ATOM   3647  N   TYR B  87      12.851  22.183  33.028  1.00  0.00           N  
ATOM   3648  CA  TYR B  87      11.836  22.849  32.174  1.00  0.00           C  
ATOM   3649  C   TYR B  87      12.391  24.090  31.430  1.00  0.00           C  
ATOM   3650  O   TYR B  87      11.812  25.169  31.348  1.00  0.00           O  
ATOM   3651  CB  TYR B  87      10.655  23.153  33.140  1.00  0.00           C  
ATOM   3652  CG  TYR B  87       9.484  24.091  32.798  1.00  0.00           C  
ATOM   3653  CD1 TYR B  87       9.519  25.435  33.138  1.00  0.00           C  
ATOM   3654  CD2 TYR B  87       8.321  23.593  32.252  1.00  0.00           C  
ATOM   3655  CE1 TYR B  87       8.399  26.226  32.949  1.00  0.00           C  
ATOM   3656  CE2 TYR B  87       7.194  24.375  32.045  1.00  0.00           C  
ATOM   3657  CZ  TYR B  87       7.228  25.702  32.410  1.00  0.00           C  
ATOM   3658  OH  TYR B  87       6.072  26.470  32.323  1.00  0.00           O  
ATOM   3659  H   TYR B  87      12.842  22.275  34.079  1.00  0.00           H  
ATOM   3660  HA  TYR B  87      11.530  22.184  31.478  1.00  0.00           H  
ATOM   3661  HB2 TYR B  87      10.240  22.240  33.407  1.00  0.00           H  
ATOM   3662  HB3 TYR B  87      11.070  23.503  34.024  1.00  0.00           H  
ATOM   3663  HD1 TYR B  87      10.348  25.833  33.519  1.00  0.00           H  
ATOM   3664  HD2 TYR B  87       8.282  22.616  31.988  1.00  0.00           H  
ATOM   3665  HE1 TYR B  87       8.428  27.205  33.205  1.00  0.00           H  
ATOM   3666  HE2 TYR B  87       6.375  23.980  31.639  1.00  0.00           H  
ATOM   3667  HH  TYR B  87       6.217  27.192  31.652  1.00  0.00           H  
ATOM   3668  N   GLN B  88      13.516  23.808  30.780  1.00  0.00           N  
ATOM   3669  CA  GLN B  88      14.432  24.669  30.066  1.00  0.00           C  
ATOM   3670  C   GLN B  88      13.786  25.485  28.918  1.00  0.00           C  
ATOM   3671  O   GLN B  88      14.065  25.262  27.749  1.00  0.00           O  
ATOM   3672  CB  GLN B  88      15.533  23.636  29.671  1.00  0.00           C  
ATOM   3673  CG  GLN B  88      16.936  23.707  28.981  1.00  0.00           C  
ATOM   3674  CD  GLN B  88      17.544  22.350  28.455  1.00  0.00           C  
ATOM   3675  H   GLN B  88      13.722  22.724  30.836  1.00  0.00           H  
ATOM   3676  HA  GLN B  88      14.819  25.345  30.725  1.00  0.00           H  
ATOM   3677  HB2 GLN B  88      15.710  23.037  30.579  1.00  0.00           H  
ATOM   3678  HB3 GLN B  88      15.003  22.841  29.120  1.00  0.00           H  
ATOM   3679  HG2 GLN B  88      16.869  24.333  28.194  1.00  0.00           H  
ATOM   3680  HG3 GLN B  88      17.592  24.097  29.639  1.00  0.00           H  
ATOM   3681  OE1 GLN B  88      18.100  22.295  27.351  1.00  0.00           O  
ATOM   3682  NE2 GLN B  88      17.482  21.171  29.081  1.00  0.00           N  
ATOM   3683 HE21 GLN B  88      17.828  20.370  28.763  1.00  0.00           H  
ATOM   3684 HE22 GLN B  88      16.986  21.197  30.019  1.00  0.00           H  
ATOM   3685  N   THR B  89      12.845  26.394  29.188  1.00  0.00           N  
ATOM   3686  CA  THR B  89      12.383  27.442  28.287  1.00  0.00           C  
ATOM   3687  C   THR B  89      12.690  28.699  29.132  1.00  0.00           C  
ATOM   3688  O   THR B  89      13.229  28.576  30.249  1.00  0.00           O  
ATOM   3689  CB  THR B  89      10.851  27.390  27.988  1.00  0.00           C  
ATOM   3690  OG1 THR B  89      10.157  27.034  29.182  1.00  0.00           O  
ATOM   3691  CG2 THR B  89      10.584  26.511  26.762  1.00  0.00           C  
ATOM   3692  H   THR B  89      12.440  26.282  30.170  1.00  0.00           H  
ATOM   3693  HA  THR B  89      12.948  27.464  27.503  1.00  0.00           H  
ATOM   3694  HB  THR B  89      10.552  28.318  27.701  1.00  0.00           H  
ATOM   3695 HG21 THR B  89       9.626  26.222  26.759  1.00  0.00           H  
ATOM   3696 HG22 THR B  89      10.777  27.031  25.929  1.00  0.00           H  
ATOM   3697 HG23 THR B  89      11.174  25.704  26.794  1.00  0.00           H  
ATOM   3698  HG1 THR B  89      10.730  26.441  29.760  1.00  0.00           H  
ATOM   3699  N   LYS B  90      12.337  29.909  28.688  1.00  0.00           N  
ATOM   3700  CA  LYS B  90      12.678  31.129  29.410  1.00  0.00           C  
ATOM   3701  C   LYS B  90      11.826  31.372  30.668  1.00  0.00           C  
ATOM   3702  O   LYS B  90      10.604  31.474  30.487  1.00  0.00           O  
ATOM   3703  CB  LYS B  90      12.507  32.375  28.499  1.00  0.00           C  
ATOM   3704  CG  LYS B  90      13.263  32.493  27.180  1.00  0.00           C  
ATOM   3705  CD  LYS B  90      14.739  32.732  27.353  1.00  0.00           C  
ATOM   3706  CE  LYS B  90      15.536  32.506  26.068  1.00  0.00           C  
ATOM   3707  NZ  LYS B  90      15.108  33.323  24.959  1.00  0.00           N  
ATOM   3708  H   LYS B  90      11.805  29.901  27.794  1.00  0.00           H  
ATOM   3709  HA  LYS B  90      13.655  31.080  29.695  1.00  0.00           H  
ATOM   3710  HB2 LYS B  90      11.505  32.462  28.296  1.00  0.00           H  
ATOM   3711  HB3 LYS B  90      12.739  33.197  29.070  1.00  0.00           H  
ATOM   3712  HG2 LYS B  90      13.125  31.641  26.654  1.00  0.00           H  
ATOM   3713  HG3 LYS B  90      12.864  33.253  26.648  1.00  0.00           H  
ATOM   3714  HD2 LYS B  90      14.889  33.678  27.648  1.00  0.00           H  
ATOM   3715  HD3 LYS B  90      15.096  32.109  28.052  1.00  0.00           H  
ATOM   3716  HE2 LYS B  90      16.516  32.682  26.277  1.00  0.00           H  
ATOM   3717  HE3 LYS B  90      15.462  31.520  25.827  1.00  0.00           H  
ATOM   3718  HZ1 LYS B  90      14.732  34.198  25.288  1.00  0.00           H  
ATOM   3719  HZ2 LYS B  90      15.882  33.522  24.346  1.00  0.00           H  
ATOM   3720  HZ3 LYS B  90      14.395  32.852  24.426  1.00  0.00           H  
ATOM   3721  N   VAL B  91      12.301  31.386  31.925  1.00  0.00           N  
ATOM   3722  CA  VAL B  91      11.410  31.949  32.940  1.00  0.00           C  
ATOM   3723  C   VAL B  91      12.044  33.258  33.341  1.00  0.00           C  
ATOM   3724  O   VAL B  91      13.255  33.405  33.562  1.00  0.00           O  
ATOM   3725  CB  VAL B  91      11.182  31.160  34.265  1.00  0.00           C  
ATOM   3726  CG1 VAL B  91      10.957  29.743  33.792  1.00  0.00           C  
ATOM   3727  CG2 VAL B  91      12.261  31.259  35.299  1.00  0.00           C  
ATOM   3728  H   VAL B  91      13.213  31.018  32.076  1.00  0.00           H  
ATOM   3729  HA  VAL B  91      10.540  32.137  32.515  1.00  0.00           H  
ATOM   3730  HB  VAL B  91      10.352  31.479  34.648  1.00  0.00           H  
ATOM   3731 HG11 VAL B  91      10.675  29.169  34.563  1.00  0.00           H  
ATOM   3732 HG12 VAL B  91      10.241  29.728  33.092  1.00  0.00           H  
ATOM   3733 HG13 VAL B  91      11.804  29.376  33.402  1.00  0.00           H  
ATOM   3734 HG21 VAL B  91      12.211  30.473  35.922  1.00  0.00           H  
ATOM   3735 HG22 VAL B  91      13.161  31.268  34.855  1.00  0.00           H  
ATOM   3736 HG23 VAL B  91      12.150  32.104  35.829  1.00  0.00           H  
ATOM   3737  N   ASN B  92      11.141  34.214  33.314  1.00  0.00           N  
ATOM   3738  CA  ASN B  92      11.445  35.568  33.671  1.00  0.00           C  
ATOM   3739  C   ASN B  92      11.824  35.668  35.134  1.00  0.00           C  
ATOM   3740  O   ASN B  92      11.081  35.296  36.051  1.00  0.00           O  
ATOM   3741  CB  ASN B  92      10.246  36.461  33.407  1.00  0.00           C  
ATOM   3742  CG  ASN B  92      10.223  36.968  31.989  1.00  0.00           C  
ATOM   3743  H   ASN B  92      10.187  33.897  33.010  1.00  0.00           H  
ATOM   3744  HA  ASN B  92      12.255  35.852  33.139  1.00  0.00           H  
ATOM   3745  HB2 ASN B  92       9.417  35.936  33.572  1.00  0.00           H  
ATOM   3746  HB3 ASN B  92      10.289  37.240  34.025  1.00  0.00           H  
ATOM   3747  OD1 ASN B  92      10.783  38.026  31.713  1.00  0.00           O  
ATOM   3748  ND2 ASN B  92       9.609  36.299  31.028  1.00  0.00           N  
ATOM   3749 HD21 ASN B  92       9.153  35.429  31.314  1.00  0.00           H  
ATOM   3750 HD22 ASN B  92       9.588  36.608  30.106  1.00  0.00           H  
ATOM   3751  N   LEU B  93      13.067  36.069  35.324  1.00  0.00           N  
ATOM   3752  CA  LEU B  93      13.574  36.335  36.658  1.00  0.00           C  
ATOM   3753  C   LEU B  93      13.403  37.821  37.036  1.00  0.00           C  
ATOM   3754  O   LEU B  93      13.000  38.129  38.143  1.00  0.00           O  
ATOM   3755  CB  LEU B  93      15.089  35.941  36.745  1.00  0.00           C  
ATOM   3756  CG  LEU B  93      15.596  34.518  36.546  1.00  0.00           C  
ATOM   3757  CD1 LEU B  93      16.964  34.468  37.134  1.00  0.00           C  
ATOM   3758  CD2 LEU B  93      14.742  33.477  37.247  1.00  0.00           C  
ATOM   3759  H   LEU B  93      13.634  36.175  34.462  1.00  0.00           H  
ATOM   3760  HA  LEU B  93      13.054  35.787  37.323  1.00  0.00           H  
ATOM   3761  HB2 LEU B  93      15.576  36.536  36.066  1.00  0.00           H  
ATOM   3762  HB3 LEU B  93      15.411  36.254  37.666  1.00  0.00           H  
ATOM   3763  HG  LEU B  93      15.629  34.323  35.578  1.00  0.00           H  
ATOM   3764 HD11 LEU B  93      16.933  34.697  38.113  1.00  0.00           H  
ATOM   3765 HD12 LEU B  93      17.355  33.547  37.033  1.00  0.00           H  
ATOM   3766 HD13 LEU B  93      17.569  35.125  36.671  1.00  0.00           H  
ATOM   3767 HD21 LEU B  93      13.806  33.516  36.893  1.00  0.00           H  
ATOM   3768 HD22 LEU B  93      15.121  32.565  37.082  1.00  0.00           H  
ATOM   3769 HD23 LEU B  93      14.731  33.658  38.232  1.00  0.00           H  
ATOM   3770  N   LEU B  94      13.604  38.756  36.110  1.00  0.00           N  
ATOM   3771  CA  LEU B  94      13.712  40.176  36.358  1.00  0.00           C  
ATOM   3772  C   LEU B  94      13.230  40.933  35.116  1.00  0.00           C  
ATOM   3773  O   LEU B  94      13.501  40.524  33.982  1.00  0.00           O  
ATOM   3774  CB  LEU B  94      15.173  40.591  36.634  1.00  0.00           C  
ATOM   3775  CG  LEU B  94      16.040  40.150  37.804  1.00  0.00           C  
ATOM   3776  CD1 LEU B  94      17.323  40.932  37.689  1.00  0.00           C  
ATOM   3777  CD2 LEU B  94      15.399  40.419  39.160  1.00  0.00           C  
ATOM   3778  H   LEU B  94      13.682  38.347  35.126  1.00  0.00           H  
ATOM   3779  HA  LEU B  94      13.118  40.423  37.122  1.00  0.00           H  
ATOM   3780  HB2 LEU B  94      15.708  40.358  35.767  1.00  0.00           H  
ATOM   3781  HB3 LEU B  94      15.181  41.635  36.638  1.00  0.00           H  
ATOM   3782  HG  LEU B  94      16.225  39.187  37.725  1.00  0.00           H  
ATOM   3783 HD11 LEU B  94      17.130  41.915  37.736  1.00  0.00           H  
ATOM   3784 HD12 LEU B  94      17.942  40.685  38.438  1.00  0.00           H  
ATOM   3785 HD13 LEU B  94      17.770  40.729  36.815  1.00  0.00           H  
ATOM   3786 HD21 LEU B  94      14.532  39.924  39.223  1.00  0.00           H  
ATOM   3787 HD22 LEU B  94      16.013  40.109  39.887  1.00  0.00           H  
ATOM   3788 HD23 LEU B  94      15.231  41.400  39.261  1.00  0.00           H  
ATOM   3789  N   SER B  95      12.661  42.117  35.232  1.00  0.00           N  
ATOM   3790  CA  SER B  95      12.009  42.731  34.111  1.00  0.00           C  
ATOM   3791  C   SER B  95      11.741  44.179  34.463  1.00  0.00           C  
ATOM   3792  O   SER B  95      11.406  44.520  35.582  1.00  0.00           O  
ATOM   3793  CB  SER B  95      10.626  42.125  33.816  1.00  0.00           C  
ATOM   3794  OG  SER B  95      10.391  40.731  33.925  1.00  0.00           O  
ATOM   3795  H   SER B  95      12.727  42.546  36.175  1.00  0.00           H  
ATOM   3796  HA  SER B  95      12.631  42.715  33.330  1.00  0.00           H  
ATOM   3797  HB2 SER B  95       9.935  42.610  34.422  1.00  0.00           H  
ATOM   3798  HB3 SER B  95      10.354  42.417  32.856  1.00  0.00           H  
ATOM   3799  HG  SER B  95      10.939  40.247  33.244  1.00  0.00           H  
ATOM   3800  N   ALA B  96      11.881  45.040  33.490  1.00  0.00           N  
ATOM   3801  CA  ALA B  96      11.426  46.350  33.642  1.00  0.00           C  
ATOM   3802  C   ALA B  96      11.002  46.807  32.266  1.00  0.00           C  
ATOM   3803  O   ALA B  96      11.340  46.191  31.245  1.00  0.00           O  
ATOM   3804  CB  ALA B  96      12.503  47.177  34.154  1.00  0.00           C  
ATOM   3805  H   ALA B  96      12.344  44.660  32.636  1.00  0.00           H  
ATOM   3806  HA  ALA B  96      10.627  46.378  34.238  1.00  0.00           H  
ATOM   3807  HB1 ALA B  96      13.329  46.627  34.353  1.00  0.00           H  
ATOM   3808  HB2 ALA B  96      12.768  47.893  33.489  1.00  0.00           H  
ATOM   3809  HB3 ALA B  96      12.235  47.643  35.011  1.00  0.00           H  
ATOM   3810  N   ILE B  97      10.181  47.877  32.311  1.00  0.00           N  
ATOM   3811  CA  ILE B  97       9.519  48.481  31.178  1.00  0.00           C  
ATOM   3812  C   ILE B  97       9.535  49.999  31.286  1.00  0.00           C  
ATOM   3813  O   ILE B  97       8.851  50.445  32.195  1.00  0.00           O  
ATOM   3814  CB  ILE B  97       8.045  48.039  31.119  1.00  0.00           C  
ATOM   3815  CG1 ILE B  97       7.824  46.591  31.404  1.00  0.00           C  
ATOM   3816  CG2 ILE B  97       7.590  48.351  29.690  1.00  0.00           C  
ATOM   3817  CD1 ILE B  97       6.363  46.222  31.565  1.00  0.00           C  
ATOM   3818  H   ILE B  97      10.064  48.248  33.305  1.00  0.00           H  
ATOM   3819  HA  ILE B  97      10.066  48.248  30.366  1.00  0.00           H  
ATOM   3820  HB  ILE B  97       7.542  48.587  31.809  1.00  0.00           H  
ATOM   3821 HG12 ILE B  97       8.207  46.042  30.659  1.00  0.00           H  
ATOM   3822 HG13 ILE B  97       8.301  46.345  32.250  1.00  0.00           H  
ATOM   3823 HG21 ILE B  97       6.621  48.136  29.599  1.00  0.00           H  
ATOM   3824 HG22 ILE B  97       7.738  49.319  29.502  1.00  0.00           H  
ATOM   3825 HG23 ILE B  97       8.118  47.799  29.049  1.00  0.00           H  
ATOM   3826 HD11 ILE B  97       5.873  46.441  30.723  1.00  0.00           H  
ATOM   3827 HD12 ILE B  97       6.288  45.244  31.753  1.00  0.00           H  
ATOM   3828 HD13 ILE B  97       5.973  46.740  32.324  1.00  0.00           H  
ATOM   3829  N   LYS B  98      10.215  50.854  30.529  1.00  0.00           N  
ATOM   3830  CA  LYS B  98       9.993  52.297  30.636  1.00  0.00           C  
ATOM   3831  C   LYS B  98       9.295  52.796  29.359  1.00  0.00           C  
ATOM   3832  O   LYS B  98       9.568  52.303  28.262  1.00  0.00           O  
ATOM   3833  CB  LYS B  98      11.231  53.180  30.697  1.00  0.00           C  
ATOM   3834  CG  LYS B  98      12.118  52.989  31.868  1.00  0.00           C  
ATOM   3835  CD  LYS B  98      12.820  54.296  32.208  1.00  0.00           C  
ATOM   3836  CE  LYS B  98      13.787  54.095  33.317  1.00  0.00           C  
ATOM   3837  NZ  LYS B  98      14.568  55.287  33.568  1.00  0.00           N  
ATOM   3838  H   LYS B  98      10.893  50.426  29.878  1.00  0.00           H  
ATOM   3839  HA  LYS B  98       9.397  52.480  31.415  1.00  0.00           H  
ATOM   3840  HB2 LYS B  98      11.764  53.016  29.851  1.00  0.00           H  
ATOM   3841  HB3 LYS B  98      10.918  54.144  30.675  1.00  0.00           H  
ATOM   3842  HG2 LYS B  98      11.584  52.705  32.662  1.00  0.00           H  
ATOM   3843  HG3 LYS B  98      12.814  52.303  31.666  1.00  0.00           H  
ATOM   3844  HD2 LYS B  98      13.302  54.612  31.397  1.00  0.00           H  
ATOM   3845  HD3 LYS B  98      12.132  54.960  32.482  1.00  0.00           H  
ATOM   3846  HE2 LYS B  98      13.281  53.837  34.154  1.00  0.00           H  
ATOM   3847  HE3 LYS B  98      14.404  53.328  33.084  1.00  0.00           H  
ATOM   3848  HZ1 LYS B  98      14.787  55.753  32.703  1.00  0.00           H  
ATOM   3849  HZ2 LYS B  98      14.057  55.926  34.154  1.00  0.00           H  
ATOM   3850  HZ3 LYS B  98      15.431  55.052  34.030  1.00  0.00           H  
ATOM   3851  N   SER B  99       8.392  53.758  29.398  1.00  0.00           N  
ATOM   3852  CA  SER B  99       7.950  54.364  28.188  1.00  0.00           C  
ATOM   3853  C   SER B  99       8.524  55.788  28.153  1.00  0.00           C  
ATOM   3854  O   SER B  99       8.199  56.601  29.008  1.00  0.00           O  
ATOM   3855  CB  SER B  99       6.427  54.297  28.188  1.00  0.00           C  
ATOM   3856  OG  SER B  99       5.827  54.696  29.402  1.00  0.00           O  
ATOM   3857  H   SER B  99       8.059  54.011  30.343  1.00  0.00           H  
ATOM   3858  HA  SER B  99       8.334  53.873  27.412  1.00  0.00           H  
ATOM   3859  HB2 SER B  99       6.079  54.887  27.446  1.00  0.00           H  
ATOM   3860  HB3 SER B  99       6.147  53.347  27.986  1.00  0.00           H  
ATOM   3861  HG  SER B  99       4.841  54.799  29.271  1.00  0.00           H  
ATOM   3862  N   PRO B 100       9.419  56.150  27.224  1.00  0.00           N  
ATOM   3863  CA  PRO B 100      10.092  57.433  27.184  1.00  0.00           C  
ATOM   3864  C   PRO B 100       9.304  58.610  26.631  1.00  0.00           C  
ATOM   3865  O   PRO B 100       9.575  59.767  26.994  1.00  0.00           O  
ATOM   3866  CB  PRO B 100      11.344  57.170  26.372  1.00  0.00           C  
ATOM   3867  CG  PRO B 100      10.862  56.158  25.383  1.00  0.00           C  
ATOM   3868  CD  PRO B 100      10.115  55.238  26.327  1.00  0.00           C  
ATOM   3869  HA  PRO B 100      10.465  57.670  28.123  1.00  0.00           H  
ATOM   3870  HB2 PRO B 100      11.655  57.995  25.912  1.00  0.00           H  
ATOM   3871  HB3 PRO B 100      12.069  56.795  26.939  1.00  0.00           H  
ATOM   3872  HG2 PRO B 100      10.252  56.563  24.733  1.00  0.00           H  
ATOM   3873  HG3 PRO B 100      11.614  55.692  24.962  1.00  0.00           H  
ATOM   3874  HD2 PRO B 100       9.467  54.660  25.825  1.00  0.00           H  
ATOM   3875  HD3 PRO B 100      10.752  54.649  26.833  1.00  0.00           H  
ATOM   3876  N   CYX B 101       8.402  58.302  25.680  1.00  0.00           N  
ATOM   3877  CA  CYX B 101       7.596  59.319  24.978  1.00  0.00           C  
ATOM   3878  C   CYX B 101       6.177  59.318  25.498  1.00  0.00           C  
ATOM   3879  O   CYX B 101       5.568  58.267  25.352  1.00  0.00           O  
ATOM   3880  CB  CYX B 101       7.488  59.045  23.449  1.00  0.00           C  
ATOM   3881  SG  CYX B 101       9.017  58.966  22.509  1.00  0.00           S  
ATOM   3882  H   CYX B 101       8.322  57.282  25.483  1.00  0.00           H  
ATOM   3883  HA  CYX B 101       8.007  60.216  25.164  1.00  0.00           H  
ATOM   3884  HB2 CYX B 101       6.992  58.170  23.344  1.00  0.00           H  
ATOM   3885  HB3 CYX B 101       6.903  59.775  23.063  1.00  0.00           H  
ATOM   3886  N   GLN B 102       5.543  60.288  26.122  1.00  0.00           N  
ATOM   3887  CA  GLN B 102       4.114  60.190  26.421  1.00  0.00           C  
ATOM   3888  C   GLN B 102       3.678  61.522  25.885  1.00  0.00           C  
ATOM   3889  O   GLN B 102       3.825  62.577  26.512  1.00  0.00           O  
ATOM   3890  CB  GLN B 102       3.824  60.121  27.903  1.00  0.00           C  
ATOM   3891  CG  GLN B 102       3.746  58.732  28.526  1.00  0.00           C  
ATOM   3892  CD  GLN B 102       3.910  58.963  30.013  1.00  0.00           C  
ATOM   3893  H   GLN B 102       6.122  61.108  26.379  1.00  0.00           H  
ATOM   3894  HA  GLN B 102       3.740  59.496  25.864  1.00  0.00           H  
ATOM   3895  HB2 GLN B 102       4.541  60.639  28.403  1.00  0.00           H  
ATOM   3896  HB3 GLN B 102       2.939  60.587  28.088  1.00  0.00           H  
ATOM   3897  HG2 GLN B 102       2.869  58.359  28.357  1.00  0.00           H  
ATOM   3898  HG3 GLN B 102       4.486  58.198  28.202  1.00  0.00           H  
ATOM   3899  OE1 GLN B 102       2.960  59.336  30.707  1.00  0.00           O  
ATOM   3900  NE2 GLN B 102       5.121  58.767  30.550  1.00  0.00           N  
ATOM   3901 HE21 GLN B 102       5.294  58.917  31.524  1.00  0.00           H  
ATOM   3902 HE22 GLN B 102       5.874  58.455  29.930  1.00  0.00           H  
ATOM   3903  N   ARG B 103       3.307  61.343  24.603  1.00  0.00           N  
ATOM   3904  CA  ARG B 103       3.090  62.428  23.636  1.00  0.00           C  
ATOM   3905  C   ARG B 103       4.415  63.219  23.426  1.00  0.00           C  
ATOM   3906  O   ARG B 103       5.412  62.965  24.113  1.00  0.00           O  
ATOM   3907  CB  ARG B 103       1.928  63.294  24.171  1.00  0.00           C  
ATOM   3908  CG  ARG B 103       1.801  64.746  23.682  1.00  0.00           C  
ATOM   3909  CD  ARG B 103       1.673  64.937  22.161  1.00  0.00           C  
ATOM   3910  NE  ARG B 103       1.163  66.271  21.927  1.00  0.00           N  
ATOM   3911  CZ  ARG B 103      -0.164  66.470  21.840  1.00  0.00           C  
ATOM   3912  NH1 ARG B 103      -0.646  67.711  21.707  1.00  0.00           N  
ATOM   3913  NH2 ARG B 103      -1.033  65.450  21.855  1.00  0.00           N  
ATOM   3914  H   ARG B 103       3.182  60.327  24.346  1.00  0.00           H  
ATOM   3915  HA  ARG B 103       2.822  62.037  22.758  1.00  0.00           H  
ATOM   3916  HB2 ARG B 103       1.061  62.820  23.944  1.00  0.00           H  
ATOM   3917  HB3 ARG B 103       2.003  63.320  25.181  1.00  0.00           H  
ATOM   3918  HG2 ARG B 103       0.988  65.168  24.113  1.00  0.00           H  
ATOM   3919  HG3 ARG B 103       2.613  65.268  23.988  1.00  0.00           H  
ATOM   3920  HD2 ARG B 103       2.567  64.842  21.773  1.00  0.00           H  
ATOM   3921  HD3 ARG B 103       1.039  64.268  21.831  1.00  0.00           H  
ATOM   3922  HE  ARG B 103       1.770  67.027  21.832  1.00  0.00           H  
ATOM   3923 HH11 ARG B 103      -0.034  68.491  21.651  1.00  0.00           H  
ATOM   3924 HH12 ARG B 103      -1.640  67.850  21.662  1.00  0.00           H  
ATOM   3925 HH21 ARG B 103      -0.655  64.518  21.915  1.00  0.00           H  
ATOM   3926 HH22 ARG B 103      -2.001  65.611  21.808  1.00  0.00           H  
ATOM   3927  N   GLU B 104       4.540  64.023  22.370  1.00  0.00           N  
ATOM   3928  CA  GLU B 104       5.627  64.976  22.072  1.00  0.00           C  
ATOM   3929  C   GLU B 104       5.549  65.036  20.542  1.00  0.00           C  
ATOM   3930  O   GLU B 104       5.566  66.140  19.976  1.00  0.00           O  
ATOM   3931  CB  GLU B 104       7.087  64.524  22.412  1.00  0.00           C  
ATOM   3932  CG  GLU B 104       7.877  65.380  23.423  1.00  0.00           C  
ATOM   3933  CD  GLU B 104       8.588  66.657  22.919  1.00  0.00           C  
ATOM   3934  OE1 GLU B 104       7.933  67.704  22.770  1.00  0.00           O  
ATOM   3935  OE2 GLU B 104       9.808  66.596  22.701  1.00  0.00           O  
ATOM   3936  H   GLU B 104       3.710  63.916  21.684  1.00  0.00           H  
ATOM   3937  HA  GLU B 104       5.422  65.841  22.447  1.00  0.00           H  
ATOM   3938  HB2 GLU B 104       7.026  63.606  22.784  1.00  0.00           H  
ATOM   3939  HB3 GLU B 104       7.596  64.524  21.560  1.00  0.00           H  
ATOM   3940  HG2 GLU B 104       7.240  65.669  24.142  1.00  0.00           H  
ATOM   3941  HG3 GLU B 104       8.585  64.798  23.831  1.00  0.00           H  
ATOM   3942  N   THR B 105       5.541  63.872  19.851  1.00  0.00           N  
ATOM   3943  CA  THR B 105       5.245  63.798  18.418  1.00  0.00           C  
ATOM   3944  C   THR B 105       5.886  64.878  17.492  1.00  0.00           C  
ATOM   3945  O   THR B 105       5.269  65.392  16.530  1.00  0.00           O  
ATOM   3946  CB  THR B 105       3.676  63.811  18.277  1.00  0.00           C  
ATOM   3947  OG1 THR B 105       3.054  63.577  19.560  1.00  0.00           O  
ATOM   3948  CG2 THR B 105       3.240  62.762  17.230  1.00  0.00           C  
ATOM   3949  H   THR B 105       5.765  63.037  20.434  1.00  0.00           H  
ATOM   3950  HA  THR B 105       5.557  62.880  18.071  1.00  0.00           H  
ATOM   3951  HB  THR B 105       3.396  64.733  17.948  1.00  0.00           H  
ATOM   3952 HG21 THR B 105       2.507  62.201  17.612  1.00  0.00           H  
ATOM   3953 HG22 THR B 105       2.913  63.231  16.411  1.00  0.00           H  
ATOM   3954 HG23 THR B 105       4.021  62.185  16.999  1.00  0.00           H  
ATOM   3955  HG1 THR B 105       3.201  62.626  19.845  1.00  0.00           H  
ATOM   3956  N   PRO B 106       7.124  65.299  17.785  1.00  0.00           N  
ATOM   3957  CA  PRO B 106       7.519  66.702  17.604  1.00  0.00           C  
ATOM   3958  C   PRO B 106       7.610  67.257  16.157  1.00  0.00           C  
ATOM   3959  O   PRO B 106       8.672  67.339  15.515  1.00  0.00           O  
ATOM   3960  CB  PRO B 106       8.795  66.713  18.426  1.00  0.00           C  
ATOM   3961  CG  PRO B 106       8.696  65.523  19.379  1.00  0.00           C  
ATOM   3962  CD  PRO B 106       8.164  64.503  18.430  1.00  0.00           C  
ATOM   3963  HA  PRO B 106       6.906  67.319  18.168  1.00  0.00           H  
ATOM   3964  HB2 PRO B 106       9.610  66.614  17.842  1.00  0.00           H  
ATOM   3965  HB3 PRO B 106       8.886  67.565  18.953  1.00  0.00           H  
ATOM   3966  HG2 PRO B 106       9.587  65.288  19.710  1.00  0.00           H  
ATOM   3967  HG3 PRO B 106       8.061  65.725  20.096  1.00  0.00           H  
ATOM   3968  HD2 PRO B 106       8.848  64.218  17.776  1.00  0.00           H  
ATOM   3969  HD3 PRO B 106       7.774  63.728  18.904  1.00  0.00           H  
ATOM   3970  N   GLU B 107       6.415  67.734  15.747  1.00  0.00           N  
ATOM   3971  CA  GLU B 107       6.048  68.185  14.390  1.00  0.00           C  
ATOM   3972  C   GLU B 107       6.822  69.276  13.665  1.00  0.00           C  
ATOM   3973  O   GLU B 107       7.464  69.036  12.646  1.00  0.00           O  
ATOM   3974  CB  GLU B 107       4.551  68.572  14.432  1.00  0.00           C  
ATOM   3975  CG  GLU B 107       3.936  68.611  13.036  1.00  0.00           C  
ATOM   3976  CD  GLU B 107       3.594  70.031  12.598  1.00  0.00           C  
ATOM   3977  OE1 GLU B 107       2.431  70.423  12.767  1.00  0.00           O  
ATOM   3978  OE2 GLU B 107       4.487  70.729  12.095  1.00  0.00           O  
ATOM   3979  H   GLU B 107       5.701  67.761  16.548  1.00  0.00           H  
ATOM   3980  HA  GLU B 107       6.013  67.332  13.769  1.00  0.00           H  
ATOM   3981  HB2 GLU B 107       4.086  67.888  14.945  1.00  0.00           H  
ATOM   3982  HB3 GLU B 107       4.490  69.465  14.812  1.00  0.00           H  
ATOM   3983  HG2 GLU B 107       4.591  68.256  12.401  1.00  0.00           H  
ATOM   3984  HG3 GLU B 107       3.102  68.099  13.051  1.00  0.00           H  
ATOM   3985  N   GLY B 108       6.685  70.517  14.113  1.00  0.00           N  
ATOM   3986  CA  GLY B 108       7.472  71.626  13.594  1.00  0.00           C  
ATOM   3987  C   GLY B 108       8.731  71.730  14.451  1.00  0.00           C  
ATOM   3988  O   GLY B 108       9.051  72.793  15.003  1.00  0.00           O  
ATOM   3989  H   GLY B 108       5.968  70.629  14.865  1.00  0.00           H  
ATOM   3990  HA2 GLY B 108       7.728  71.448  12.652  1.00  0.00           H  
ATOM   3991  HA3 GLY B 108       6.955  72.470  13.664  1.00  0.00           H  
ATOM   3992  N   ALA B 109       9.435  70.595  14.519  1.00  0.00           N  
ATOM   3993  CA  ALA B 109      10.532  70.528  15.438  1.00  0.00           C  
ATOM   3994  C   ALA B 109      11.746  69.657  15.109  1.00  0.00           C  
ATOM   3995  O   ALA B 109      12.902  70.096  15.297  1.00  0.00           O  
ATOM   3996  CB  ALA B 109      10.002  70.068  16.798  1.00  0.00           C  
ATOM   3997  H   ALA B 109       9.129  69.848  13.897  1.00  0.00           H  
ATOM   3998  HA  ALA B 109      10.885  71.500  15.603  1.00  0.00           H  
ATOM   3999  HB1 ALA B 109      10.585  69.337  17.149  1.00  0.00           H  
ATOM   4000  HB2 ALA B 109      10.010  70.838  17.433  1.00  0.00           H  
ATOM   4001  HB3 ALA B 109       9.068  69.731  16.691  1.00  0.00           H  
ATOM   4002  N   GLU B 110      11.495  68.397  14.703  1.00  0.00           N  
ATOM   4003  CA  GLU B 110      12.529  67.371  14.491  1.00  0.00           C  
ATOM   4004  C   GLU B 110      13.050  66.892  15.870  1.00  0.00           C  
ATOM   4005  O   GLU B 110      13.539  65.766  15.974  1.00  0.00           O  
ATOM   4006  CB  GLU B 110      13.719  67.901  13.606  1.00  0.00           C  
ATOM   4007  CG  GLU B 110      13.771  67.431  12.146  1.00  0.00           C  
ATOM   4008  CD  GLU B 110      14.994  66.539  11.868  1.00  0.00           C  
ATOM   4009  OE1 GLU B 110      15.041  65.402  12.376  1.00  0.00           O  
ATOM   4010  OE2 GLU B 110      15.903  66.985  11.150  1.00  0.00           O  
ATOM   4011  H   GLU B 110      10.472  68.206  14.547  1.00  0.00           H  
ATOM   4012  HA  GLU B 110      12.143  66.597  14.001  1.00  0.00           H  
ATOM   4013  HB2 GLU B 110      13.651  68.890  13.604  1.00  0.00           H  
ATOM   4014  HB3 GLU B 110      14.555  67.606  14.050  1.00  0.00           H  
ATOM   4015  HG2 GLU B 110      12.974  66.896  11.967  1.00  0.00           H  
ATOM   4016  HG3 GLU B 110      13.848  68.217  11.571  1.00  0.00           H  
ATOM   4017  N   ALA B 111      12.996  67.708  16.934  1.00  0.00           N  
ATOM   4018  CA  ALA B 111      13.093  67.220  18.300  1.00  0.00           C  
ATOM   4019  C   ALA B 111      14.333  66.715  19.032  1.00  0.00           C  
ATOM   4020  O   ALA B 111      15.386  66.255  18.539  1.00  0.00           O  
ATOM   4021  CB  ALA B 111      12.076  66.120  18.517  1.00  0.00           C  
ATOM   4022  H   ALA B 111      12.879  68.716  16.689  1.00  0.00           H  
ATOM   4023  HA  ALA B 111      12.658  67.988  18.931  1.00  0.00           H  
ATOM   4024  HB1 ALA B 111      11.375  66.162  17.804  1.00  0.00           H  
ATOM   4025  HB2 ALA B 111      12.529  65.228  18.480  1.00  0.00           H  
ATOM   4026  HB3 ALA B 111      11.642  66.232  19.412  1.00  0.00           H  
ATOM   4027  N   LYS B 112      14.067  66.783  20.340  1.00  0.00           N  
ATOM   4028  CA  LYS B 112      15.112  66.517  21.299  1.00  0.00           C  
ATOM   4029  C   LYS B 112      15.287  65.029  21.534  1.00  0.00           C  
ATOM   4030  O   LYS B 112      14.335  64.240  21.434  1.00  0.00           O  
ATOM   4031  CB  LYS B 112      14.791  67.233  22.599  1.00  0.00           C  
ATOM   4032  CG  LYS B 112      14.930  68.741  22.547  1.00  0.00           C  
ATOM   4033  CD  LYS B 112      13.612  69.342  22.043  1.00  0.00           C  
ATOM   4034  CE  LYS B 112      13.711  70.823  21.747  1.00  0.00           C  
ATOM   4035  NZ  LYS B 112      14.695  71.039  20.710  1.00  0.00           N  
ATOM   4036  H   LYS B 112      13.099  67.030  20.578  1.00  0.00           H  
ATOM   4037  HA  LYS B 112      15.985  66.893  20.951  1.00  0.00           H  
ATOM   4038  HB2 LYS B 112      13.846  67.014  22.854  1.00  0.00           H  
ATOM   4039  HB3 LYS B 112      15.408  66.885  23.311  1.00  0.00           H  
ATOM   4040  HG2 LYS B 112      15.109  69.089  23.455  1.00  0.00           H  
ATOM   4041  HG3 LYS B 112      15.651  68.987  21.918  1.00  0.00           H  
ATOM   4042  HD2 LYS B 112      13.348  68.862  21.206  1.00  0.00           H  
ATOM   4043  HD3 LYS B 112      12.912  69.198  22.743  1.00  0.00           H  
ATOM   4044  HE2 LYS B 112      12.815  71.148  21.449  1.00  0.00           H  
ATOM   4045  HE3 LYS B 112      13.979  71.298  22.584  1.00  0.00           H  
ATOM   4046  HZ1 LYS B 112      15.584  71.288  21.113  1.00  0.00           H  
ATOM   4047  HZ2 LYS B 112      14.818  70.204  20.160  1.00  0.00           H  
ATOM   4048  HZ3 LYS B 112      14.404  71.783  20.097  1.00  0.00           H  
ATOM   4049  N   PRO B 113      16.539  64.645  21.805  1.00  0.00           N  
ATOM   4050  CA  PRO B 113      16.866  63.310  22.276  1.00  0.00           C  
ATOM   4051  C   PRO B 113      16.666  62.986  23.791  1.00  0.00           C  
ATOM   4052  O   PRO B 113      17.031  63.742  24.711  1.00  0.00           O  
ATOM   4053  CB  PRO B 113      18.270  63.214  21.725  1.00  0.00           C  
ATOM   4054  CG  PRO B 113      18.884  64.573  21.944  1.00  0.00           C  
ATOM   4055  CD  PRO B 113      17.740  65.446  21.524  1.00  0.00           C  
ATOM   4056  HA  PRO B 113      16.366  62.593  21.714  1.00  0.00           H  
ATOM   4057  HB2 PRO B 113      18.805  62.508  22.207  1.00  0.00           H  
ATOM   4058  HB3 PRO B 113      18.264  62.988  20.743  1.00  0.00           H  
ATOM   4059  HG2 PRO B 113      19.106  64.701  22.893  1.00  0.00           H  
ATOM   4060  HG3 PRO B 113      19.665  64.695  21.359  1.00  0.00           H  
ATOM   4061  HD2 PRO B 113      17.720  66.305  22.048  1.00  0.00           H  
ATOM   4062  HD3 PRO B 113      17.789  65.673  20.544  1.00  0.00           H  
ATOM   4063  N   TRP B 114      16.000  61.875  24.095  1.00  0.00           N  
ATOM   4064  CA  TRP B 114      15.829  61.412  25.460  1.00  0.00           C  
ATOM   4065  C   TRP B 114      16.830  60.300  25.728  1.00  0.00           C  
ATOM   4066  O   TRP B 114      17.476  59.784  24.816  1.00  0.00           O  
ATOM   4067  CB  TRP B 114      14.438  60.884  25.683  1.00  0.00           C  
ATOM   4068  CG  TRP B 114      13.891  60.016  24.554  1.00  0.00           C  
ATOM   4069  CD1 TRP B 114      13.150  60.523  23.504  1.00  0.00           C  
ATOM   4070  CD2 TRP B 114      14.089  58.671  24.461  1.00  0.00           C  
ATOM   4071  NE1 TRP B 114      12.890  59.498  22.761  1.00  0.00           N  
ATOM   4072  CE2 TRP B 114      13.427  58.376  23.283  1.00  0.00           C  
ATOM   4073  CE3 TRP B 114      14.738  57.702  25.196  1.00  0.00           C  
ATOM   4074  CZ2 TRP B 114      13.393  57.073  22.828  1.00  0.00           C  
ATOM   4075  CZ3 TRP B 114      14.695  56.423  24.721  1.00  0.00           C  
ATOM   4076  CH2 TRP B 114      14.034  56.122  23.551  1.00  0.00           C  
ATOM   4077  H   TRP B 114      15.613  61.368  23.265  1.00  0.00           H  
ATOM   4078  HA  TRP B 114      16.047  62.170  26.073  1.00  0.00           H  
ATOM   4079  HB2 TRP B 114      14.417  60.315  26.504  1.00  0.00           H  
ATOM   4080  HB3 TRP B 114      13.797  61.644  25.783  1.00  0.00           H  
ATOM   4081  HD1 TRP B 114      12.904  61.464  23.397  1.00  0.00           H  
ATOM   4082  HE1 TRP B 114      12.349  59.502  21.882  1.00  0.00           H  
ATOM   4083  HE3 TRP B 114      15.220  57.920  26.037  1.00  0.00           H  
ATOM   4084  HZ2 TRP B 114      12.896  56.849  21.972  1.00  0.00           H  
ATOM   4085  HZ3 TRP B 114      15.153  55.696  25.237  1.00  0.00           H  
ATOM   4086  HH2 TRP B 114      14.030  55.166  23.227  1.00  0.00           H  
ATOM   4087  N   TYR B 115      17.050  59.943  26.973  1.00  0.00           N  
ATOM   4088  CA  TYR B 115      17.880  58.811  27.314  1.00  0.00           C  
ATOM   4089  C   TYR B 115      17.073  58.134  28.392  1.00  0.00           C  
ATOM   4090  O   TYR B 115      16.387  58.824  29.162  1.00  0.00           O  
ATOM   4091  CB  TYR B 115      19.164  59.207  27.895  1.00  0.00           C  
ATOM   4092  CG  TYR B 115      20.077  59.767  26.860  1.00  0.00           C  
ATOM   4093  CD1 TYR B 115      19.995  61.126  26.571  1.00  0.00           C  
ATOM   4094  CD2 TYR B 115      21.052  58.975  26.299  1.00  0.00           C  
ATOM   4095  CE1 TYR B 115      20.899  61.737  25.724  1.00  0.00           C  
ATOM   4096  CE2 TYR B 115      21.971  59.595  25.451  1.00  0.00           C  
ATOM   4097  CZ  TYR B 115      21.900  60.973  25.164  1.00  0.00           C  
ATOM   4098  OH  TYR B 115      22.859  61.593  24.354  1.00  0.00           O  
ATOM   4099  H   TYR B 115      16.577  60.543  27.689  1.00  0.00           H  
ATOM   4100  HA  TYR B 115      17.933  58.213  26.542  1.00  0.00           H  
ATOM   4101  HB2 TYR B 115      19.019  59.908  28.587  1.00  0.00           H  
ATOM   4102  HB3 TYR B 115      19.610  58.413  28.299  1.00  0.00           H  
ATOM   4103  HD1 TYR B 115      19.262  61.673  26.987  1.00  0.00           H  
ATOM   4104  HD2 TYR B 115      21.109  58.020  26.480  1.00  0.00           H  
ATOM   4105  HE1 TYR B 115      20.829  62.711  25.523  1.00  0.00           H  
ATOM   4106  HE2 TYR B 115      22.707  59.049  25.029  1.00  0.00           H  
ATOM   4107  HH  TYR B 115      22.484  61.689  23.438  1.00  0.00           H  
ATOM   4108  N   GLU B 116      17.172  56.819  28.494  1.00  0.00           N  
ATOM   4109  CA  GLU B 116      16.318  56.059  29.364  1.00  0.00           C  
ATOM   4110  C   GLU B 116      17.149  54.917  29.837  1.00  0.00           C  
ATOM   4111  O   GLU B 116      17.407  54.092  28.949  1.00  0.00           O  
ATOM   4112  CB  GLU B 116      15.156  55.616  28.524  1.00  0.00           C  
ATOM   4113  CG  GLU B 116      13.860  55.682  29.218  1.00  0.00           C  
ATOM   4114  CD  GLU B 116      13.552  57.042  29.810  1.00  0.00           C  
ATOM   4115  OE1 GLU B 116      12.876  57.861  29.171  1.00  0.00           O  
ATOM   4116  OE2 GLU B 116      13.948  57.255  30.955  1.00  0.00           O  
ATOM   4117  H   GLU B 116      17.915  56.394  27.894  1.00  0.00           H  
ATOM   4118  HA  GLU B 116      16.028  56.616  30.131  1.00  0.00           H  
ATOM   4119  HB2 GLU B 116      15.117  56.209  27.730  1.00  0.00           H  
ATOM   4120  HB3 GLU B 116      15.320  54.676  28.255  1.00  0.00           H  
ATOM   4121  HG2 GLU B 116      13.131  55.478  28.576  1.00  0.00           H  
ATOM   4122  HG3 GLU B 116      13.854  55.035  29.971  1.00  0.00           H  
ATOM   4123  N   PRO B 117      17.707  54.795  31.057  1.00  0.00           N  
ATOM   4124  CA  PRO B 117      18.430  53.574  31.426  1.00  0.00           C  
ATOM   4125  C   PRO B 117      17.583  52.573  32.159  1.00  0.00           C  
ATOM   4126  O   PRO B 117      16.577  53.009  32.696  1.00  0.00           O  
ATOM   4127  CB  PRO B 117      19.611  54.041  32.247  1.00  0.00           C  
ATOM   4128  CG  PRO B 117      19.068  55.218  32.939  1.00  0.00           C  
ATOM   4129  CD  PRO B 117      18.306  55.885  31.815  1.00  0.00           C  
ATOM   4130  HA  PRO B 117      18.856  53.157  30.597  1.00  0.00           H  
ATOM   4131  HB2 PRO B 117      19.896  53.335  32.895  1.00  0.00           H  
ATOM   4132  HB3 PRO B 117      20.381  54.284  31.658  1.00  0.00           H  
ATOM   4133  HG2 PRO B 117      18.453  54.960  33.670  1.00  0.00           H  
ATOM   4134  HG3 PRO B 117      19.788  55.811  33.270  1.00  0.00           H  
ATOM   4135  HD2 PRO B 117      17.597  56.503  32.179  1.00  0.00           H  
ATOM   4136  HD3 PRO B 117      18.926  56.431  31.234  1.00  0.00           H  
ATOM   4137  N   ILE B 118      17.905  51.278  32.180  1.00  0.00           N  
ATOM   4138  CA  ILE B 118      17.201  50.331  33.048  1.00  0.00           C  
ATOM   4139  C   ILE B 118      18.147  49.294  33.650  1.00  0.00           C  
ATOM   4140  O   ILE B 118      18.845  48.507  32.958  1.00  0.00           O  
ATOM   4141  CB  ILE B 118      16.062  49.562  32.289  1.00  0.00           C  
ATOM   4142  CG1 ILE B 118      14.987  50.500  31.756  1.00  0.00           C  
ATOM   4143  CG2 ILE B 118      15.376  48.622  33.258  1.00  0.00           C  
ATOM   4144  CD1 ILE B 118      14.177  49.851  30.652  1.00  0.00           C  
ATOM   4145  H   ILE B 118      18.676  51.009  31.545  1.00  0.00           H  
ATOM   4146  HA  ILE B 118      16.839  50.871  33.818  1.00  0.00           H  
ATOM   4147  HB  ILE B 118      16.490  49.095  31.516  1.00  0.00           H  
ATOM   4148 HG12 ILE B 118      14.381  50.746  32.499  1.00  0.00           H  
ATOM   4149 HG13 ILE B 118      15.427  51.311  31.394  1.00  0.00           H  
ATOM   4150 HG21 ILE B 118      14.662  48.109  32.782  1.00  0.00           H  
ATOM   4151 HG22 ILE B 118      16.044  47.982  33.638  1.00  0.00           H  
ATOM   4152 HG23 ILE B 118      14.963  49.147  34.002  1.00  0.00           H  
ATOM   4153 HD11 ILE B 118      13.733  49.030  31.007  1.00  0.00           H  
ATOM   4154 HD12 ILE B 118      13.485  50.494  30.329  1.00  0.00           H  
ATOM   4155 HD13 ILE B 118      14.784  49.605  29.898  1.00  0.00           H  
ATOM   4156  N   TYR B 119      18.068  49.291  34.988  1.00  0.00           N  
ATOM   4157  CA  TYR B 119      18.871  48.408  35.814  1.00  0.00           C  
ATOM   4158  C   TYR B 119      17.992  47.311  36.412  1.00  0.00           C  
ATOM   4159  O   TYR B 119      16.858  47.479  36.862  1.00  0.00           O  
ATOM   4160  CB  TYR B 119      19.534  49.197  36.914  1.00  0.00           C  
ATOM   4161  CG  TYR B 119      20.662  48.418  37.552  1.00  0.00           C  
ATOM   4162  CD1 TYR B 119      21.972  48.735  37.247  1.00  0.00           C  
ATOM   4163  CD2 TYR B 119      20.389  47.409  38.425  1.00  0.00           C  
ATOM   4164  CE1 TYR B 119      23.029  48.047  37.806  1.00  0.00           C  
ATOM   4165  CE2 TYR B 119      21.425  46.711  38.978  1.00  0.00           C  
ATOM   4166  CZ  TYR B 119      22.736  47.021  38.675  1.00  0.00           C  
ATOM   4167  OH  TYR B 119      23.741  46.274  39.241  1.00  0.00           O  
ATOM   4168  H   TYR B 119      17.382  49.976  35.374  1.00  0.00           H  
ATOM   4169  HA  TYR B 119      19.563  47.969  35.235  1.00  0.00           H  
ATOM   4170  HB2 TYR B 119      19.912  50.028  36.532  1.00  0.00           H  
ATOM   4171  HB3 TYR B 119      18.865  49.397  37.616  1.00  0.00           H  
ATOM   4172  HD1 TYR B 119      22.162  49.485  36.601  1.00  0.00           H  
ATOM   4173  HD2 TYR B 119      19.451  47.182  38.659  1.00  0.00           H  
ATOM   4174  HE1 TYR B 119      23.966  48.285  37.590  1.00  0.00           H  
ATOM   4175  HE2 TYR B 119      21.236  45.951  39.622  1.00  0.00           H  
ATOM   4176  HH  TYR B 119      24.624  46.644  38.958  1.00  0.00           H  
ATOM   4177  N   LEU B 120      18.617  46.155  36.431  1.00  0.00           N  
ATOM   4178  CA  LEU B 120      18.058  44.915  36.914  1.00  0.00           C  
ATOM   4179  C   LEU B 120      19.099  44.221  37.825  1.00  0.00           C  
ATOM   4180  O   LEU B 120      20.248  44.013  37.407  1.00  0.00           O  
ATOM   4181  CB  LEU B 120      17.727  44.164  35.647  1.00  0.00           C  
ATOM   4182  CG  LEU B 120      16.301  43.782  35.304  1.00  0.00           C  
ATOM   4183  CD1 LEU B 120      15.261  44.861  35.437  1.00  0.00           C  
ATOM   4184  CD2 LEU B 120      16.413  43.358  33.845  1.00  0.00           C  
ATOM   4185  H   LEU B 120      19.611  46.211  36.045  1.00  0.00           H  
ATOM   4186  HA  LEU B 120      17.251  45.106  37.468  1.00  0.00           H  
ATOM   4187  HB2 LEU B 120      18.081  44.716  34.861  1.00  0.00           H  
ATOM   4188  HB3 LEU B 120      18.272  43.299  35.651  1.00  0.00           H  
ATOM   4189  HG  LEU B 120      16.029  42.981  35.892  1.00  0.00           H  
ATOM   4190 HD11 LEU B 120      15.484  45.629  34.832  1.00  0.00           H  
ATOM   4191 HD12 LEU B 120      14.359  44.501  35.186  1.00  0.00           H  
ATOM   4192 HD13 LEU B 120      15.228  45.191  36.384  1.00  0.00           H  
ATOM   4193 HD21 LEU B 120      17.049  42.590  33.769  1.00  0.00           H  
ATOM   4194 HD22 LEU B 120      15.513  43.080  33.508  1.00  0.00           H  
ATOM   4195 HD23 LEU B 120      16.751  44.126  33.299  1.00  0.00           H  
ATOM   4196  N   GLY B 121      18.823  43.903  39.095  1.00  0.00           N  
ATOM   4197  CA  GLY B 121      19.779  43.177  39.883  1.00  0.00           C  
ATOM   4198  C   GLY B 121      18.992  42.388  40.903  1.00  0.00           C  
ATOM   4199  O   GLY B 121      18.123  42.976  41.580  1.00  0.00           O  
ATOM   4200  H   GLY B 121      17.900  44.218  39.429  1.00  0.00           H  
ATOM   4201  HA2 GLY B 121      20.297  42.553  39.308  1.00  0.00           H  
ATOM   4202  HA3 GLY B 121      20.390  43.807  40.349  1.00  0.00           H  
ATOM   4203  N   GLY B 122      19.282  41.084  41.023  1.00  0.00           N  
ATOM   4204  CA  GLY B 122      18.666  40.218  42.034  1.00  0.00           C  
ATOM   4205  C   GLY B 122      19.530  39.013  42.449  1.00  0.00           C  
ATOM   4206  O   GLY B 122      20.578  38.722  41.848  1.00  0.00           O  
ATOM   4207  H   GLY B 122      19.986  40.739  40.332  1.00  0.00           H  
ATOM   4208  HA2 GLY B 122      18.455  40.770  42.864  1.00  0.00           H  
ATOM   4209  HA3 GLY B 122      17.774  39.875  41.681  1.00  0.00           H  
ATOM   4210  N   VAL B 123      19.147  38.314  43.514  1.00  0.00           N  
ATOM   4211  CA  VAL B 123      19.870  37.116  43.921  1.00  0.00           C  
ATOM   4212  C   VAL B 123      18.929  35.984  43.576  1.00  0.00           C  
ATOM   4213  O   VAL B 123      17.706  36.080  43.759  1.00  0.00           O  
ATOM   4214  CB  VAL B 123      20.213  37.049  45.455  1.00  0.00           C  
ATOM   4215  CG1 VAL B 123      20.884  35.699  45.787  1.00  0.00           C  
ATOM   4216  CG2 VAL B 123      21.238  38.132  45.824  1.00  0.00           C  
ATOM   4217  H   VAL B 123      18.320  38.684  44.009  1.00  0.00           H  
ATOM   4218  HA  VAL B 123      20.674  37.034  43.362  1.00  0.00           H  
ATOM   4219  HB  VAL B 123      19.357  37.075  45.948  1.00  0.00           H  
ATOM   4220 HG11 VAL B 123      21.841  35.861  46.013  1.00  0.00           H  
ATOM   4221 HG12 VAL B 123      20.415  35.287  46.564  1.00  0.00           H  
ATOM   4222 HG13 VAL B 123      20.817  35.101  44.993  1.00  0.00           H  
ATOM   4223 HG21 VAL B 123      21.772  38.361  45.013  1.00  0.00           H  
ATOM   4224 HG22 VAL B 123      20.752  38.939  46.152  1.00  0.00           H  
ATOM   4225 HG23 VAL B 123      21.837  37.779  46.540  1.00  0.00           H  
ATOM   4226  N   PHE B 124      19.497  34.997  42.902  1.00  0.00           N  
ATOM   4227  CA  PHE B 124      18.755  33.829  42.499  1.00  0.00           C  
ATOM   4228  C   PHE B 124      19.633  32.589  42.543  1.00  0.00           C  
ATOM   4229  O   PHE B 124      20.861  32.586  42.368  1.00  0.00           O  
ATOM   4230  CB  PHE B 124      18.212  33.988  41.078  1.00  0.00           C  
ATOM   4231  CG  PHE B 124      17.298  35.192  40.827  1.00  0.00           C  
ATOM   4232  CD1 PHE B 124      17.841  36.438  40.648  1.00  0.00           C  
ATOM   4233  CD2 PHE B 124      15.950  35.015  40.846  1.00  0.00           C  
ATOM   4234  CE1 PHE B 124      17.004  37.503  40.516  1.00  0.00           C  
ATOM   4235  CE2 PHE B 124      15.122  36.094  40.713  1.00  0.00           C  
ATOM   4236  CZ  PHE B 124      15.651  37.337  40.548  1.00  0.00           C  
ATOM   4237  H   PHE B 124      20.509  35.140  42.694  1.00  0.00           H  
ATOM   4238  HA  PHE B 124      18.024  33.688  43.178  1.00  0.00           H  
ATOM   4239  HB2 PHE B 124      18.987  34.075  40.458  1.00  0.00           H  
ATOM   4240  HB3 PHE B 124      17.687  33.171  40.854  1.00  0.00           H  
ATOM   4241  HD1 PHE B 124      18.822  36.561  40.614  1.00  0.00           H  
ATOM   4242  HD2 PHE B 124      15.562  34.098  40.956  1.00  0.00           H  
ATOM   4243  HE1 PHE B 124      17.400  38.437  40.393  1.00  0.00           H  
ATOM   4244  HE2 PHE B 124      14.111  35.960  40.740  1.00  0.00           H  
ATOM   4245  HZ  PHE B 124      15.046  38.138  40.448  1.00  0.00           H  
ATOM   4246  N   GLN B 125      18.936  31.512  42.886  1.00  0.00           N  
ATOM   4247  CA  GLN B 125      19.529  30.183  42.913  1.00  0.00           C  
ATOM   4248  C   GLN B 125      19.462  29.557  41.523  1.00  0.00           C  
ATOM   4249  O   GLN B 125      18.368  29.254  41.052  1.00  0.00           O  
ATOM   4250  CB  GLN B 125      18.795  29.244  43.887  1.00  0.00           C  
ATOM   4251  CG  GLN B 125      19.558  27.916  43.965  1.00  0.00           C  
ATOM   4252  CD  GLN B 125      19.005  26.838  44.864  1.00  0.00           C  
ATOM   4253  H   GLN B 125      17.940  31.699  43.131  1.00  0.00           H  
ATOM   4254  HA  GLN B 125      20.496  30.277  43.159  1.00  0.00           H  
ATOM   4255  HB2 GLN B 125      18.790  29.648  44.777  1.00  0.00           H  
ATOM   4256  HB3 GLN B 125      17.897  29.063  43.541  1.00  0.00           H  
ATOM   4257  HG2 GLN B 125      19.628  27.541  43.017  1.00  0.00           H  
ATOM   4258  HG3 GLN B 125      20.515  28.124  44.259  1.00  0.00           H  
ATOM   4259  OE1 GLN B 125      18.187  27.063  45.760  1.00  0.00           O  
ATOM   4260  NE2 GLN B 125      19.461  25.610  44.662  1.00  0.00           N  
ATOM   4261 HE21 GLN B 125      19.145  24.830  45.239  1.00  0.00           H  
ATOM   4262 HE22 GLN B 125      20.137  25.451  43.916  1.00  0.00           H  
ATOM   4263  N   LEU B 126      20.589  29.416  40.839  1.00  0.00           N  
ATOM   4264  CA  LEU B 126      20.605  28.683  39.597  1.00  0.00           C  
ATOM   4265  C   LEU B 126      20.912  27.206  39.872  1.00  0.00           C  
ATOM   4266  O   LEU B 126      21.011  26.749  41.009  1.00  0.00           O  
ATOM   4267  CB  LEU B 126      21.675  29.258  38.646  1.00  0.00           C  
ATOM   4268  CG  LEU B 126      21.451  30.503  37.815  1.00  0.00           C  
ATOM   4269  CD1 LEU B 126      19.944  30.622  37.537  1.00  0.00           C  
ATOM   4270  CD2 LEU B 126      21.959  31.734  38.528  1.00  0.00           C  
ATOM   4271  H   LEU B 126      21.419  29.863  41.263  1.00  0.00           H  
ATOM   4272  HA  LEU B 126      19.700  28.736  39.169  1.00  0.00           H  
ATOM   4273  HB2 LEU B 126      22.514  29.421  39.216  1.00  0.00           H  
ATOM   4274  HB3 LEU B 126      21.927  28.502  37.999  1.00  0.00           H  
ATOM   4275  HG  LEU B 126      21.931  30.422  36.954  1.00  0.00           H  
ATOM   4276 HD11 LEU B 126      19.456  30.691  38.405  1.00  0.00           H  
ATOM   4277 HD12 LEU B 126      19.776  31.439  36.989  1.00  0.00           H  
ATOM   4278 HD13 LEU B 126      19.638  29.812  37.040  1.00  0.00           H  
ATOM   4279 HD21 LEU B 126      22.942  31.644  38.705  1.00  0.00           H  
ATOM   4280 HD22 LEU B 126      21.801  32.545  37.961  1.00  0.00           H  
ATOM   4281 HD23 LEU B 126      21.478  31.845  39.401  1.00  0.00           H  
ATOM   4282  N   GLU B 127      21.072  26.398  38.843  1.00  0.00           N  
ATOM   4283  CA  GLU B 127      21.536  25.017  38.926  1.00  0.00           C  
ATOM   4284  C   GLU B 127      22.555  24.850  37.775  1.00  0.00           C  
ATOM   4285  O   GLU B 127      22.582  25.653  36.825  1.00  0.00           O  
ATOM   4286  CB  GLU B 127      20.353  24.066  38.789  1.00  0.00           C  
ATOM   4287  CG  GLU B 127      19.973  23.632  40.204  1.00  0.00           C  
ATOM   4288  CD  GLU B 127      18.500  23.888  40.548  1.00  0.00           C  
ATOM   4289  OE1 GLU B 127      18.229  24.698  41.455  1.00  0.00           O  
ATOM   4290  OE2 GLU B 127      17.624  23.272  39.908  1.00  0.00           O  
ATOM   4291  H   GLU B 127      20.827  26.848  37.911  1.00  0.00           H  
ATOM   4292  HA  GLU B 127      21.988  24.857  39.784  1.00  0.00           H  
ATOM   4293  HB2 GLU B 127      19.616  24.554  38.427  1.00  0.00           H  
ATOM   4294  HB3 GLU B 127      20.644  23.290  38.315  1.00  0.00           H  
ATOM   4295  HG2 GLU B 127      20.127  22.664  40.282  1.00  0.00           H  
ATOM   4296  HG3 GLU B 127      20.515  24.147  40.843  1.00  0.00           H  
ATOM   4297  N   LYS B 128      23.445  23.862  37.837  1.00  0.00           N  
ATOM   4298  CA  LYS B 128      24.530  23.675  36.854  1.00  0.00           C  
ATOM   4299  C   LYS B 128      24.040  23.453  35.439  1.00  0.00           C  
ATOM   4300  O   LYS B 128      23.105  22.677  35.193  1.00  0.00           O  
ATOM   4301  CB  LYS B 128      25.391  22.483  37.277  1.00  0.00           C  
ATOM   4302  CG  LYS B 128      26.445  21.990  36.334  1.00  0.00           C  
ATOM   4303  CD  LYS B 128      27.401  21.095  37.077  1.00  0.00           C  
ATOM   4304  CE  LYS B 128      28.554  20.813  36.151  1.00  0.00           C  
ATOM   4305  NZ  LYS B 128      29.710  20.297  36.848  1.00  0.00           N  
ATOM   4306  H   LYS B 128      23.313  23.215  38.653  1.00  0.00           H  
ATOM   4307  HA  LYS B 128      25.120  24.505  36.874  1.00  0.00           H  
ATOM   4308  HB2 LYS B 128      25.839  22.730  38.160  1.00  0.00           H  
ATOM   4309  HB3 LYS B 128      24.757  21.710  37.486  1.00  0.00           H  
ATOM   4310  HG2 LYS B 128      26.018  21.470  35.599  1.00  0.00           H  
ATOM   4311  HG3 LYS B 128      26.948  22.764  35.961  1.00  0.00           H  
ATOM   4312  HD2 LYS B 128      27.735  21.565  37.870  1.00  0.00           H  
ATOM   4313  HD3 LYS B 128      26.953  20.251  37.296  1.00  0.00           H  
ATOM   4314  HE2 LYS B 128      28.248  20.148  35.451  1.00  0.00           H  
ATOM   4315  HE3 LYS B 128      28.796  21.671  35.669  1.00  0.00           H  
ATOM   4316  HZ1 LYS B 128      30.525  20.336  36.258  1.00  0.00           H  
ATOM   4317  HZ2 LYS B 128      29.893  20.838  37.678  1.00  0.00           H  
ATOM   4318  HZ3 LYS B 128      29.560  19.339  37.120  1.00  0.00           H  
ATOM   4319  N   GLY B 129      24.652  24.165  34.521  1.00  0.00           N  
ATOM   4320  CA  GLY B 129      24.301  24.017  33.124  1.00  0.00           C  
ATOM   4321  C   GLY B 129      23.251  25.031  32.678  1.00  0.00           C  
ATOM   4322  O   GLY B 129      23.005  25.121  31.474  1.00  0.00           O  
ATOM   4323  H   GLY B 129      25.377  24.815  34.868  1.00  0.00           H  
ATOM   4324  HA2 GLY B 129      25.130  24.128  32.551  1.00  0.00           H  
ATOM   4325  HA3 GLY B 129      23.946  23.082  32.959  1.00  0.00           H  
ATOM   4326  N   ASP B 130      22.645  25.792  33.612  1.00  0.00           N  
ATOM   4327  CA  ASP B 130      21.741  26.871  33.251  1.00  0.00           C  
ATOM   4328  C   ASP B 130      22.330  27.910  32.297  1.00  0.00           C  
ATOM   4329  O   ASP B 130      23.534  28.011  32.084  1.00  0.00           O  
ATOM   4330  CB  ASP B 130      21.296  27.620  34.475  1.00  0.00           C  
ATOM   4331  CG  ASP B 130      20.258  26.912  35.342  1.00  0.00           C  
ATOM   4332  OD1 ASP B 130      19.698  25.890  34.924  1.00  0.00           O  
ATOM   4333  OD2 ASP B 130      20.005  27.410  36.449  1.00  0.00           O  
ATOM   4334  H   ASP B 130      22.883  25.536  34.589  1.00  0.00           H  
ATOM   4335  HA  ASP B 130      20.945  26.449  32.769  1.00  0.00           H  
ATOM   4336  HB2 ASP B 130      22.103  27.804  35.050  1.00  0.00           H  
ATOM   4337  HB3 ASP B 130      20.906  28.503  34.188  1.00  0.00           H  
ATOM   4338  N   ARG B 131      21.435  28.697  31.724  1.00  0.00           N  
ATOM   4339  CA  ARG B 131      21.697  29.797  30.817  1.00  0.00           C  
ATOM   4340  C   ARG B 131      20.814  30.983  31.322  1.00  0.00           C  
ATOM   4341  O   ARG B 131      19.757  30.903  31.967  1.00  0.00           O  
ATOM   4342  CB  ARG B 131      21.347  29.377  29.373  1.00  0.00           C  
ATOM   4343  CG  ARG B 131      22.208  28.300  28.701  1.00  0.00           C  
ATOM   4344  CD  ARG B 131      21.640  28.160  27.281  1.00  0.00           C  
ATOM   4345  NE  ARG B 131      22.224  27.191  26.347  1.00  0.00           N  
ATOM   4346  CZ  ARG B 131      22.803  27.546  25.161  1.00  0.00           C  
ATOM   4347  NH1 ARG B 131      23.312  26.606  24.375  1.00  0.00           N  
ATOM   4348  NH2 ARG B 131      22.950  28.802  24.709  1.00  0.00           N  
ATOM   4349  H   ARG B 131      20.427  28.437  32.005  1.00  0.00           H  
ATOM   4350  HA  ARG B 131      22.639  30.074  30.885  1.00  0.00           H  
ATOM   4351  HB2 ARG B 131      20.391  29.048  29.372  1.00  0.00           H  
ATOM   4352  HB3 ARG B 131      21.387  30.205  28.794  1.00  0.00           H  
ATOM   4353  HG2 ARG B 131      23.124  28.607  28.635  1.00  0.00           H  
ATOM   4354  HG3 ARG B 131      22.092  27.456  29.160  1.00  0.00           H  
ATOM   4355  HD2 ARG B 131      20.636  27.954  27.377  1.00  0.00           H  
ATOM   4356  HD3 ARG B 131      21.680  29.094  26.848  1.00  0.00           H  
ATOM   4357  HE  ARG B 131      22.203  26.225  26.577  1.00  0.00           H  
ATOM   4358 HH11 ARG B 131      23.265  25.643  24.619  1.00  0.00           H  
ATOM   4359 HH12 ARG B 131      23.757  26.873  23.508  1.00  0.00           H  
ATOM   4360 HH21 ARG B 131      22.565  29.517  25.330  1.00  0.00           H  
ATOM   4361 HH22 ARG B 131      23.379  29.003  23.874  1.00  0.00           H  
ATOM   4362  N   LEU B 132      21.343  32.177  31.103  1.00  0.00           N  
ATOM   4363  CA  LEU B 132      20.799  33.416  31.597  1.00  0.00           C  
ATOM   4364  C   LEU B 132      20.856  34.334  30.397  1.00  0.00           C  
ATOM   4365  O   LEU B 132      21.912  34.381  29.759  1.00  0.00           O  
ATOM   4366  CB  LEU B 132      21.706  33.900  32.718  1.00  0.00           C  
ATOM   4367  CG  LEU B 132      22.002  32.934  33.864  1.00  0.00           C  
ATOM   4368  CD1 LEU B 132      23.323  33.259  34.545  1.00  0.00           C  
ATOM   4369  CD2 LEU B 132      20.801  32.967  34.753  1.00  0.00           C  
ATOM   4370  H   LEU B 132      22.228  32.139  30.515  1.00  0.00           H  
ATOM   4371  HA  LEU B 132      19.859  33.282  31.847  1.00  0.00           H  
ATOM   4372  HB2 LEU B 132      22.589  34.155  32.312  1.00  0.00           H  
ATOM   4373  HB3 LEU B 132      21.288  34.718  33.122  1.00  0.00           H  
ATOM   4374  HG  LEU B 132      22.038  31.998  33.500  1.00  0.00           H  
ATOM   4375 HD11 LEU B 132      23.288  34.187  34.917  1.00  0.00           H  
ATOM   4376 HD12 LEU B 132      23.485  32.609  35.288  1.00  0.00           H  
ATOM   4377 HD13 LEU B 132      24.067  33.195  33.879  1.00  0.00           H  
ATOM   4378 HD21 LEU B 132      19.983  32.678  34.245  1.00  0.00           H  
ATOM   4379 HD22 LEU B 132      20.929  32.348  35.535  1.00  0.00           H  
ATOM   4380 HD23 LEU B 132      20.651  33.898  35.101  1.00  0.00           H  
ATOM   4381  N   SER B 133      19.806  35.074  30.046  1.00  0.00           N  
ATOM   4382  CA  SER B 133      19.864  35.956  28.899  1.00  0.00           C  
ATOM   4383  C   SER B 133      19.259  37.308  29.230  1.00  0.00           C  
ATOM   4384  O   SER B 133      18.255  37.329  29.911  1.00  0.00           O  
ATOM   4385  CB  SER B 133      19.123  35.320  27.721  1.00  0.00           C  
ATOM   4386  OG  SER B 133      17.777  34.936  27.997  1.00  0.00           O  
ATOM   4387  H   SER B 133      18.973  34.962  30.651  1.00  0.00           H  
ATOM   4388  HA  SER B 133      20.832  36.100  28.660  1.00  0.00           H  
ATOM   4389  HB2 SER B 133      19.115  35.975  26.952  1.00  0.00           H  
ATOM   4390  HB3 SER B 133      19.632  34.500  27.424  1.00  0.00           H  
ATOM   4391  HG  SER B 133      17.195  35.206  27.233  1.00  0.00           H  
ATOM   4392  N   ALA B 134      19.929  38.406  28.856  1.00  0.00           N  
ATOM   4393  CA  ALA B 134      19.495  39.810  28.968  1.00  0.00           C  
ATOM   4394  C   ALA B 134      18.838  40.244  27.623  1.00  0.00           C  
ATOM   4395  O   ALA B 134      19.556  40.397  26.638  1.00  0.00           O  
ATOM   4396  CB  ALA B 134      20.727  40.666  29.259  1.00  0.00           C  
ATOM   4397  H   ALA B 134      20.890  38.164  28.432  1.00  0.00           H  
ATOM   4398  HA  ALA B 134      18.809  39.883  29.684  1.00  0.00           H  
ATOM   4399  HB1 ALA B 134      20.945  40.613  30.232  1.00  0.00           H  
ATOM   4400  HB2 ALA B 134      21.499  40.327  28.725  1.00  0.00           H  
ATOM   4401  HB3 ALA B 134      20.538  41.614  29.009  1.00  0.00           H  
ATOM   4402  N   GLU B 135      17.529  40.420  27.450  1.00  0.00           N  
ATOM   4403  CA  GLU B 135      16.922  40.687  26.141  1.00  0.00           C  
ATOM   4404  C   GLU B 135      16.128  41.982  26.241  1.00  0.00           C  
ATOM   4405  O   GLU B 135      15.308  42.209  27.124  1.00  0.00           O  
ATOM   4406  CB  GLU B 135      15.933  39.521  25.661  1.00  0.00           C  
ATOM   4407  CG  GLU B 135      16.475  38.081  25.766  1.00  0.00           C  
ATOM   4408  CD  GLU B 135      15.513  36.859  25.708  1.00  0.00           C  
ATOM   4409  OE1 GLU B 135      16.055  35.769  25.600  1.00  0.00           O  
ATOM   4410  OE2 GLU B 135      14.271  36.922  25.792  1.00  0.00           O  
ATOM   4411  H   GLU B 135      16.966  40.352  28.330  1.00  0.00           H  
ATOM   4412  HA  GLU B 135      17.635  40.780  25.454  1.00  0.00           H  
ATOM   4413  HB2 GLU B 135      15.133  39.590  26.231  1.00  0.00           H  
ATOM   4414  HB3 GLU B 135      15.732  39.705  24.716  1.00  0.00           H  
ATOM   4415  HG2 GLU B 135      17.144  37.950  25.018  1.00  0.00           H  
ATOM   4416  HG3 GLU B 135      16.977  38.003  26.641  1.00  0.00           H  
ATOM   4417  N   ILE B 136      16.458  42.923  25.396  1.00  0.00           N  
ATOM   4418  CA  ILE B 136      15.648  44.137  25.299  1.00  0.00           C  
ATOM   4419  C   ILE B 136      14.635  43.950  24.158  1.00  0.00           C  
ATOM   4420  O   ILE B 136      14.807  43.026  23.346  1.00  0.00           O  
ATOM   4421  CB  ILE B 136      16.491  45.372  24.992  1.00  0.00           C  
ATOM   4422  CG1 ILE B 136      17.288  45.128  23.712  1.00  0.00           C  
ATOM   4423  CG2 ILE B 136      17.240  45.737  26.249  1.00  0.00           C  
ATOM   4424  CD1 ILE B 136      18.338  46.140  23.325  1.00  0.00           C  
ATOM   4425  H   ILE B 136      17.298  42.752  24.826  1.00  0.00           H  
ATOM   4426  HA  ILE B 136      15.118  44.191  26.138  1.00  0.00           H  
ATOM   4427  HB  ILE B 136      15.880  46.135  24.831  1.00  0.00           H  
ATOM   4428 HG12 ILE B 136      17.731  44.214  23.788  1.00  0.00           H  
ATOM   4429 HG13 ILE B 136      16.623  45.047  22.943  1.00  0.00           H  
ATOM   4430 HG21 ILE B 136      17.751  46.586  26.106  1.00  0.00           H  
ATOM   4431 HG22 ILE B 136      16.596  45.867  27.004  1.00  0.00           H  
ATOM   4432 HG23 ILE B 136      17.881  45.006  26.488  1.00  0.00           H  
ATOM   4433 HD11 ILE B 136      19.024  46.202  24.049  1.00  0.00           H  
ATOM   4434 HD12 ILE B 136      18.777  45.855  22.473  1.00  0.00           H  
ATOM   4435 HD13 ILE B 136      17.908  47.033  23.196  1.00  0.00           H  
ATOM   4436  N   ASN B 137      13.598  44.788  24.010  1.00  0.00           N  
ATOM   4437  CA  ASN B 137      12.669  44.514  22.933  1.00  0.00           C  
ATOM   4438  C   ASN B 137      13.013  45.371  21.757  1.00  0.00           C  
ATOM   4439  O   ASN B 137      12.482  45.087  20.693  1.00  0.00           O  
ATOM   4440  CB  ASN B 137      11.195  44.755  23.368  1.00  0.00           C  
ATOM   4441  CG  ASN B 137      10.765  46.194  23.602  1.00  0.00           C  
ATOM   4442  H   ASN B 137      13.541  45.553  24.665  1.00  0.00           H  
ATOM   4443  HA  ASN B 137      12.805  43.557  22.662  1.00  0.00           H  
ATOM   4444  HB2 ASN B 137      10.599  44.353  22.654  1.00  0.00           H  
ATOM   4445  HB3 ASN B 137      11.042  44.230  24.221  1.00  0.00           H  
ATOM   4446  OD1 ASN B 137      11.493  46.998  24.185  1.00  0.00           O  
ATOM   4447  ND2 ASN B 137       9.588  46.539  23.125  1.00  0.00           N  
ATOM   4448 HD21 ASN B 137       9.020  45.867  22.641  1.00  0.00           H  
ATOM   4449 HD22 ASN B 137       9.248  47.476  23.241  1.00  0.00           H  
ATOM   4450  N   ARG B 138      13.892  46.364  21.910  1.00  0.00           N  
ATOM   4451  CA  ARG B 138      14.286  47.252  20.861  1.00  0.00           C  
ATOM   4452  C   ARG B 138      15.774  47.532  20.820  1.00  0.00           C  
ATOM   4453  O   ARG B 138      16.278  48.504  21.378  1.00  0.00           O  
ATOM   4454  CB  ARG B 138      13.569  48.542  21.007  1.00  0.00           C  
ATOM   4455  CG  ARG B 138      12.048  48.508  20.967  1.00  0.00           C  
ATOM   4456  CD  ARG B 138      11.480  48.310  19.557  1.00  0.00           C  
ATOM   4457  NE  ARG B 138      11.824  49.335  18.561  1.00  0.00           N  
ATOM   4458  CZ  ARG B 138      11.270  50.546  18.458  1.00  0.00           C  
ATOM   4459  NH1 ARG B 138      11.726  51.293  17.488  1.00  0.00           N  
ATOM   4460  NH2 ARG B 138      10.288  51.031  19.219  1.00  0.00           N  
ATOM   4461  H   ARG B 138      14.272  46.428  22.897  1.00  0.00           H  
ATOM   4462  HA  ARG B 138      14.013  46.849  19.961  1.00  0.00           H  
ATOM   4463  HB2 ARG B 138      13.831  48.969  21.890  1.00  0.00           H  
ATOM   4464  HB3 ARG B 138      13.869  49.174  20.271  1.00  0.00           H  
ATOM   4465  HG2 ARG B 138      11.714  47.754  21.539  1.00  0.00           H  
ATOM   4466  HG3 ARG B 138      11.684  49.373  21.323  1.00  0.00           H  
ATOM   4467  HD2 ARG B 138      11.801  47.409  19.222  1.00  0.00           H  
ATOM   4468  HD3 ARG B 138      10.471  48.260  19.640  1.00  0.00           H  
ATOM   4469  HE  ARG B 138      12.550  49.100  17.889  1.00  0.00           H  
ATOM   4470 HH11 ARG B 138      12.414  51.033  16.831  1.00  0.00           H  
ATOM   4471 HH12 ARG B 138      11.336  52.252  17.387  1.00  0.00           H  
ATOM   4472 HH21 ARG B 138       9.941  50.376  19.926  1.00  0.00           H  
ATOM   4473 HH22 ARG B 138       9.936  51.920  19.111  1.00  0.00           H  
ATOM   4474  N   PRO B 139      16.594  46.736  20.139  1.00  0.00           N  
ATOM   4475  CA  PRO B 139      18.022  46.985  20.018  1.00  0.00           C  
ATOM   4476  C   PRO B 139      18.333  48.198  19.163  1.00  0.00           C  
ATOM   4477  O   PRO B 139      19.377  48.826  19.343  1.00  0.00           O  
ATOM   4478  CB  PRO B 139      18.593  45.713  19.463  1.00  0.00           C  
ATOM   4479  CG  PRO B 139      17.454  45.275  18.593  1.00  0.00           C  
ATOM   4480  CD  PRO B 139      16.245  45.477  19.510  1.00  0.00           C  
ATOM   4481  HA  PRO B 139      18.449  47.075  20.936  1.00  0.00           H  
ATOM   4482  HB2 PRO B 139      19.402  45.881  18.920  1.00  0.00           H  
ATOM   4483  HB3 PRO B 139      18.766  45.048  20.173  1.00  0.00           H  
ATOM   4484  HG2 PRO B 139      17.379  45.849  17.790  1.00  0.00           H  
ATOM   4485  HG3 PRO B 139      17.544  44.322  18.344  1.00  0.00           H  
ATOM   4486  HD2 PRO B 139      15.414  45.551  18.978  1.00  0.00           H  
ATOM   4487  HD3 PRO B 139      16.182  44.741  20.170  1.00  0.00           H  
ATOM   4488  N   ASP B 140      17.385  48.579  18.282  1.00  0.00           N  
ATOM   4489  CA  ASP B 140      17.524  49.738  17.431  1.00  0.00           C  
ATOM   4490  C   ASP B 140      17.625  51.009  18.199  1.00  0.00           C  
ATOM   4491  O   ASP B 140      17.896  51.995  17.538  1.00  0.00           O  
ATOM   4492  CB  ASP B 140      16.338  49.871  16.449  1.00  0.00           C  
ATOM   4493  CG  ASP B 140      14.921  50.097  16.985  1.00  0.00           C  
ATOM   4494  OD1 ASP B 140      14.372  51.185  16.818  1.00  0.00           O  
ATOM   4495  OD2 ASP B 140      14.365  49.155  17.538  1.00  0.00           O  
ATOM   4496  H   ASP B 140      16.545  47.953  18.279  1.00  0.00           H  
ATOM   4497  HA  ASP B 140      18.393  49.622  16.912  1.00  0.00           H  
ATOM   4498  HB2 ASP B 140      16.559  50.640  15.812  1.00  0.00           H  
ATOM   4499  HB3 ASP B 140      16.326  49.026  15.875  1.00  0.00           H  
ATOM   4500  N   TYR B 141      17.319  51.004  19.501  1.00  0.00           N  
ATOM   4501  CA  TYR B 141      17.391  52.178  20.378  1.00  0.00           C  
ATOM   4502  C   TYR B 141      18.556  52.251  21.380  1.00  0.00           C  
ATOM   4503  O   TYR B 141      18.630  53.244  22.118  1.00  0.00           O  
ATOM   4504  CB  TYR B 141      16.139  52.332  21.214  1.00  0.00           C  
ATOM   4505  CG  TYR B 141      14.972  53.029  20.563  1.00  0.00           C  
ATOM   4506  CD1 TYR B 141      13.716  52.484  20.732  1.00  0.00           C  
ATOM   4507  CD2 TYR B 141      15.162  54.185  19.825  1.00  0.00           C  
ATOM   4508  CE1 TYR B 141      12.636  53.101  20.149  1.00  0.00           C  
ATOM   4509  CE2 TYR B 141      14.078  54.810  19.246  1.00  0.00           C  
ATOM   4510  CZ  TYR B 141      12.829  54.257  19.420  1.00  0.00           C  
ATOM   4511  OH  TYR B 141      11.746  54.875  18.844  1.00  0.00           O  
ATOM   4512  H   TYR B 141      17.012  50.057  19.855  1.00  0.00           H  
ATOM   4513  HA  TYR B 141      17.449  53.015  19.776  1.00  0.00           H  
ATOM   4514  HB2 TYR B 141      15.831  51.411  21.497  1.00  0.00           H  
ATOM   4515  HB3 TYR B 141      16.377  52.847  22.051  1.00  0.00           H  
ATOM   4516  HD1 TYR B 141      13.594  51.657  21.267  1.00  0.00           H  
ATOM   4517  HD2 TYR B 141      16.072  54.561  19.715  1.00  0.00           H  
ATOM   4518  HE1 TYR B 141      11.714  52.719  20.251  1.00  0.00           H  
ATOM   4519  HE2 TYR B 141      14.195  55.642  18.713  1.00  0.00           H  
ATOM   4520  HH  TYR B 141      11.396  55.573  19.467  1.00  0.00           H  
ATOM   4521  N   LEU B 142      19.461  51.262  21.496  1.00  0.00           N  
ATOM   4522  CA  LEU B 142      20.589  51.336  22.426  1.00  0.00           C  
ATOM   4523  C   LEU B 142      21.557  52.503  22.199  1.00  0.00           C  
ATOM   4524  O   LEU B 142      21.352  53.244  21.235  1.00  0.00           O  
ATOM   4525  CB  LEU B 142      21.348  50.036  22.333  1.00  0.00           C  
ATOM   4526  CG  LEU B 142      20.688  48.745  22.732  1.00  0.00           C  
ATOM   4527  CD1 LEU B 142      21.641  47.615  22.473  1.00  0.00           C  
ATOM   4528  CD2 LEU B 142      20.404  48.731  24.216  1.00  0.00           C  
ATOM   4529  H   LEU B 142      19.286  50.449  20.870  1.00  0.00           H  
ATOM   4530  HA  LEU B 142      20.215  51.418  23.376  1.00  0.00           H  
ATOM   4531  HB2 LEU B 142      21.656  49.930  21.367  1.00  0.00           H  
ATOM   4532  HB3 LEU B 142      22.189  50.131  22.898  1.00  0.00           H  
ATOM   4533  HG  LEU B 142      19.859  48.616  22.192  1.00  0.00           H  
ATOM   4534 HD11 LEU B 142      22.480  47.742  23.009  1.00  0.00           H  
ATOM   4535 HD12 LEU B 142      21.219  46.742  22.733  1.00  0.00           H  
ATOM   4536 HD13 LEU B 142      21.880  47.582  21.499  1.00  0.00           H  
ATOM   4537 HD21 LEU B 142      19.795  49.491  24.453  1.00  0.00           H  
ATOM   4538 HD22 LEU B 142      19.964  47.866  24.470  1.00  0.00           H  
ATOM   4539 HD23 LEU B 142      21.261  48.826  24.727  1.00  0.00           H  
ATOM   4540  N   LEU B 143      22.600  52.702  23.049  1.00  0.00           N  
ATOM   4541  CA  LEU B 143      23.668  53.706  22.848  1.00  0.00           C  
ATOM   4542  C   LEU B 143      25.014  53.192  23.365  1.00  0.00           C  
ATOM   4543  O   LEU B 143      25.136  52.638  24.454  1.00  0.00           O  
ATOM   4544  CB  LEU B 143      23.288  54.991  23.569  1.00  0.00           C  
ATOM   4545  CG  LEU B 143      23.944  56.339  23.509  1.00  0.00           C  
ATOM   4546  CD1 LEU B 143      25.033  56.382  24.542  1.00  0.00           C  
ATOM   4547  CD2 LEU B 143      24.413  56.629  22.113  1.00  0.00           C  
ATOM   4548  H   LEU B 143      22.579  52.062  23.883  1.00  0.00           H  
ATOM   4549  HA  LEU B 143      23.750  53.883  21.863  1.00  0.00           H  
ATOM   4550  HB2 LEU B 143      22.263  55.153  23.347  1.00  0.00           H  
ATOM   4551  HB3 LEU B 143      23.230  54.738  24.597  1.00  0.00           H  
ATOM   4552  HG  LEU B 143      23.271  57.046  23.704  1.00  0.00           H  
ATOM   4553 HD11 LEU B 143      25.712  55.666  24.357  1.00  0.00           H  
ATOM   4554 HD12 LEU B 143      25.490  57.275  24.524  1.00  0.00           H  
ATOM   4555 HD13 LEU B 143      24.646  56.234  25.456  1.00  0.00           H  
ATOM   4556 HD21 LEU B 143      23.634  56.621  21.479  1.00  0.00           H  
ATOM   4557 HD22 LEU B 143      24.851  57.532  22.077  1.00  0.00           H  
ATOM   4558 HD23 LEU B 143      25.077  55.934  21.821  1.00  0.00           H  
ATOM   4559  N   PHE B 144      26.069  53.352  22.560  1.00  0.00           N  
ATOM   4560  CA  PHE B 144      27.373  52.829  22.903  1.00  0.00           C  
ATOM   4561  C   PHE B 144      28.547  53.816  22.797  1.00  0.00           C  
ATOM   4562  O   PHE B 144      29.611  53.418  22.339  1.00  0.00           O  
ATOM   4563  CB  PHE B 144      27.745  51.581  22.039  1.00  0.00           C  
ATOM   4564  CG  PHE B 144      26.745  50.459  21.781  1.00  0.00           C  
ATOM   4565  CD1 PHE B 144      26.006  49.892  22.795  1.00  0.00           C  
ATOM   4566  CD2 PHE B 144      26.574  50.036  20.471  1.00  0.00           C  
ATOM   4567  CE1 PHE B 144      25.091  48.908  22.481  1.00  0.00           C  
ATOM   4568  CE2 PHE B 144      25.662  49.053  20.155  1.00  0.00           C  
ATOM   4569  CZ  PHE B 144      24.917  48.490  21.153  1.00  0.00           C  
ATOM   4570  H   PHE B 144      25.865  53.876  21.685  1.00  0.00           H  
ATOM   4571  HA  PHE B 144      27.334  52.541  23.887  1.00  0.00           H  
ATOM   4572  HB2 PHE B 144      28.043  51.933  21.132  1.00  0.00           H  
ATOM   4573  HB3 PHE B 144      28.564  51.160  22.473  1.00  0.00           H  
ATOM   4574  HD1 PHE B 144      26.123  50.181  23.730  1.00  0.00           H  
ATOM   4575  HD2 PHE B 144      27.125  50.456  19.744  1.00  0.00           H  
ATOM   4576  HE1 PHE B 144      24.540  48.481  23.213  1.00  0.00           H  
ATOM   4577  HE2 PHE B 144      25.554  48.758  19.192  1.00  0.00           H  
ATOM   4578  HZ  PHE B 144      24.241  47.777  20.956  1.00  0.00           H  
ATOM   4579  N   ALA B 145      28.526  55.121  23.145  1.00  0.00           N  
ATOM   4580  CA  ALA B 145      29.808  55.807  23.428  1.00  0.00           C  
ATOM   4581  C   ALA B 145      29.937  55.656  24.963  1.00  0.00           C  
ATOM   4582  O   ALA B 145      30.342  56.472  25.780  1.00  0.00           O  
ATOM   4583  CB  ALA B 145      29.746  57.286  23.072  1.00  0.00           C  
ATOM   4584  H   ALA B 145      27.615  55.557  23.191  1.00  0.00           H  
ATOM   4585  HA  ALA B 145      30.531  55.315  23.006  1.00  0.00           H  
ATOM   4586  HB1 ALA B 145      28.970  57.451  22.464  1.00  0.00           H  
ATOM   4587  HB2 ALA B 145      29.635  57.826  23.906  1.00  0.00           H  
ATOM   4588  HB3 ALA B 145      30.592  57.554  22.612  1.00  0.00           H  
ATOM   4589  N   GLH B 146      29.646  54.433  25.294  1.00  0.00           N  
ATOM   4590  CA  GLH B 146      29.356  53.884  26.564  1.00  0.00           C  
ATOM   4591  C   GLH B 146      30.584  53.178  27.001  1.00  0.00           C  
ATOM   4592  O   GLH B 146      31.305  52.644  26.154  1.00  0.00           O  
ATOM   4593  CB  GLH B 146      28.228  52.900  26.367  1.00  0.00           C  
ATOM   4594  CG  GLH B 146      28.238  51.442  26.841  1.00  0.00           C  
ATOM   4595  CD  GLH B 146      28.752  50.371  25.882  1.00  0.00           C  
ATOM   4596  OE1 GLH B 146      29.035  50.664  24.721  1.00  0.00           O  
ATOM   4597  OE2 GLH B 146      28.877  49.225  26.315  1.00  0.00           O  
ATOM   4598  H   GLH B 146      29.643  53.781  24.398  1.00  0.00           H  
ATOM   4599  HA  GLH B 146      29.125  54.605  27.214  1.00  0.00           H  
ATOM   4600  HB2 GLH B 146      27.379  53.323  26.779  1.00  0.00           H  
ATOM   4601  HB3 GLH B 146      28.027  52.864  25.353  1.00  0.00           H  
ATOM   4602  HG2 GLH B 146      28.806  51.395  27.668  1.00  0.00           H  
ATOM   4603  HG3 GLH B 146      27.296  51.192  27.083  1.00  0.00           H  
ATOM   4604  HE2 GLH B 146      29.194  48.529  25.738  1.00  0.00           H  
ATOM   4605  N   SER B 147      30.886  53.212  28.277  1.00  0.00           N  
ATOM   4606  CA  SER B 147      31.768  52.150  28.663  1.00  0.00           C  
ATOM   4607  C   SER B 147      30.797  51.373  29.540  1.00  0.00           C  
ATOM   4608  O   SER B 147      30.161  50.412  29.062  1.00  0.00           O  
ATOM   4609  CB  SER B 147      32.942  52.685  29.400  1.00  0.00           C  
ATOM   4610  OG  SER B 147      33.839  53.448  28.621  1.00  0.00           O  
ATOM   4611  H   SER B 147      30.508  53.922  28.844  1.00  0.00           H  
ATOM   4612  HA  SER B 147      31.967  51.606  27.892  1.00  0.00           H  
ATOM   4613  HB2 SER B 147      32.623  53.268  30.170  1.00  0.00           H  
ATOM   4614  HB3 SER B 147      33.463  51.914  29.812  1.00  0.00           H  
ATOM   4615  HG  SER B 147      34.405  54.015  29.219  1.00  0.00           H  
ATOM   4616  N   GLY B 148      30.520  51.768  30.777  1.00  0.00           N  
ATOM   4617  CA  GLY B 148      29.521  50.991  31.479  1.00  0.00           C  
ATOM   4618  C   GLY B 148      28.215  51.630  31.116  1.00  0.00           C  
ATOM   4619  O   GLY B 148      28.084  52.750  31.574  1.00  0.00           O  
ATOM   4620  H   GLY B 148      31.014  52.563  31.132  1.00  0.00           H  
ATOM   4621  HA2 GLY B 148      29.541  50.056  31.165  1.00  0.00           H  
ATOM   4622  HA3 GLY B 148      29.670  51.052  32.452  1.00  0.00           H  
ATOM   4623  N   GLN B 149      27.408  51.135  30.165  1.00  0.00           N  
ATOM   4624  CA  GLN B 149      26.032  51.625  29.932  1.00  0.00           C  
ATOM   4625  C   GLN B 149      25.230  50.398  29.531  1.00  0.00           C  
ATOM   4626  O   GLN B 149      24.004  50.295  29.759  1.00  0.00           O  
ATOM   4627  CB  GLN B 149      25.872  52.694  28.796  1.00  0.00           C  
ATOM   4628  CG  GLN B 149      26.493  54.112  29.075  1.00  0.00           C  
ATOM   4629  CD  GLN B 149      26.482  55.169  27.972  1.00  0.00           C  
ATOM   4630  H   GLN B 149      27.835  50.369  29.598  1.00  0.00           H  
ATOM   4631  HA  GLN B 149      25.683  51.957  30.790  1.00  0.00           H  
ATOM   4632  HB2 GLN B 149      26.304  52.339  27.963  1.00  0.00           H  
ATOM   4633  HB3 GLN B 149      24.892  52.828  28.622  1.00  0.00           H  
ATOM   4634  HG2 GLN B 149      26.010  54.493  29.893  1.00  0.00           H  
ATOM   4635  HG3 GLN B 149      27.462  53.960  29.370  1.00  0.00           H  
ATOM   4636  OE1 GLN B 149      25.962  54.845  26.923  1.00  0.00           O  
ATOM   4637  NE2 GLN B 149      26.977  56.423  27.970  1.00  0.00           N  
ATOM   4638 HE21 GLN B 149      26.972  57.032  27.296  1.00  0.00           H  
ATOM   4639 HE22 GLN B 149      27.427  56.694  28.913  1.00  0.00           H  
ATOM   4640  N   VAL B 150      25.931  49.397  28.956  1.00  0.00           N  
ATOM   4641  CA  VAL B 150      25.289  48.171  28.575  1.00  0.00           C  
ATOM   4642  C   VAL B 150      26.148  47.128  29.225  1.00  0.00           C  
ATOM   4643  O   VAL B 150      27.335  47.151  28.941  1.00  0.00           O  
ATOM   4644  CB  VAL B 150      25.263  48.018  27.014  1.00  0.00           C  
ATOM   4645  CG1 VAL B 150      24.191  46.985  26.638  1.00  0.00           C  
ATOM   4646  CG2 VAL B 150      24.889  49.340  26.322  1.00  0.00           C  
ATOM   4647  H   VAL B 150      26.936  49.605  28.827  1.00  0.00           H  
ATOM   4648  HA  VAL B 150      24.397  48.139  28.985  1.00  0.00           H  
ATOM   4649  HB  VAL B 150      26.133  47.646  26.743  1.00  0.00           H  
ATOM   4650 HG11 VAL B 150      23.294  47.333  26.902  1.00  0.00           H  
ATOM   4651 HG12 VAL B 150      24.217  46.831  25.653  1.00  0.00           H  
ATOM   4652 HG13 VAL B 150      24.377  46.131  27.119  1.00  0.00           H  
ATOM   4653 HG21 VAL B 150      25.371  49.395  25.451  1.00  0.00           H  
ATOM   4654 HG22 VAL B 150      23.904  49.356  26.170  1.00  0.00           H  
ATOM   4655 HG23 VAL B 150      25.157  50.099  26.911  1.00  0.00           H  
ATOM   4656  N   TYR B 151      25.633  46.275  30.117  1.00  0.00           N  
ATOM   4657  CA  TYR B 151      26.370  45.206  30.778  1.00  0.00           C  
ATOM   4658  C   TYR B 151      25.407  44.155  31.260  1.00  0.00           C  
ATOM   4659  O   TYR B 151      24.186  44.379  31.331  1.00  0.00           O  
ATOM   4660  CB  TYR B 151      27.201  45.600  32.036  1.00  0.00           C  
ATOM   4661  CG  TYR B 151      26.656  46.581  33.086  1.00  0.00           C  
ATOM   4662  CD1 TYR B 151      26.767  47.949  32.800  1.00  0.00           C  
ATOM   4663  CD2 TYR B 151      26.083  46.152  34.267  1.00  0.00           C  
ATOM   4664  CE1 TYR B 151      26.309  48.876  33.683  1.00  0.00           C  
ATOM   4665  CE2 TYR B 151      25.615  47.096  35.168  1.00  0.00           C  
ATOM   4666  CZ  TYR B 151      25.728  48.449  34.864  1.00  0.00           C  
ATOM   4667  OH  TYR B 151      25.185  49.435  35.677  1.00  0.00           O  
ATOM   4668  H   TYR B 151      24.603  46.451  30.308  1.00  0.00           H  
ATOM   4669  HA  TYR B 151      26.989  44.790  30.106  1.00  0.00           H  
ATOM   4670  HB2 TYR B 151      27.439  44.730  32.526  1.00  0.00           H  
ATOM   4671  HB3 TYR B 151      28.095  45.979  31.702  1.00  0.00           H  
ATOM   4672  HD1 TYR B 151      27.188  48.229  31.938  1.00  0.00           H  
ATOM   4673  HD2 TYR B 151      26.005  45.190  34.469  1.00  0.00           H  
ATOM   4674  HE1 TYR B 151      26.384  49.857  33.492  1.00  0.00           H  
ATOM   4675  HE2 TYR B 151      25.200  46.811  36.030  1.00  0.00           H  
ATOM   4676  HH  TYR B 151      24.229  49.217  35.852  1.00  0.00           H  
ATOM   4677  N   PHE B 152      26.050  42.996  31.483  1.00  0.00           N  
ATOM   4678  CA  PHE B 152      25.432  41.785  31.981  1.00  0.00           C  
ATOM   4679  C   PHE B 152      26.458  41.074  32.856  1.00  0.00           C  
ATOM   4680  O   PHE B 152      27.566  40.771  32.392  1.00  0.00           O  
ATOM   4681  CB  PHE B 152      25.060  40.915  30.823  1.00  0.00           C  
ATOM   4682  CG  PHE B 152      24.217  39.697  31.112  1.00  0.00           C  
ATOM   4683  CD1 PHE B 152      23.454  39.592  32.235  1.00  0.00           C  
ATOM   4684  CD2 PHE B 152      24.163  38.702  30.160  1.00  0.00           C  
ATOM   4685  CE1 PHE B 152      22.643  38.500  32.386  1.00  0.00           C  
ATOM   4686  CE2 PHE B 152      23.351  37.620  30.319  1.00  0.00           C  
ATOM   4687  CZ  PHE B 152      22.594  37.528  31.442  1.00  0.00           C  
ATOM   4688  H   PHE B 152      27.085  43.055  31.252  1.00  0.00           H  
ATOM   4689  HA  PHE B 152      24.685  42.056  32.580  1.00  0.00           H  
ATOM   4690  HB2 PHE B 152      24.551  41.472  30.156  1.00  0.00           H  
ATOM   4691  HB3 PHE B 152      25.906  40.589  30.385  1.00  0.00           H  
ATOM   4692  HD1 PHE B 152      23.479  40.292  32.936  1.00  0.00           H  
ATOM   4693  HD2 PHE B 152      24.736  38.783  29.334  1.00  0.00           H  
ATOM   4694  HE1 PHE B 152      22.070  38.427  33.231  1.00  0.00           H  
ATOM   4695  HE2 PHE B 152      23.319  36.898  29.606  1.00  0.00           H  
ATOM   4696  HZ  PHE B 152      21.986  36.728  31.578  1.00  0.00           H  
ATOM   4697  N   GLY B 153      26.134  40.823  34.121  1.00  0.00           N  
ATOM   4698  CA  GLY B 153      27.074  40.143  34.989  1.00  0.00           C  
ATOM   4699  C   GLY B 153      26.444  39.223  36.039  1.00  0.00           C  
ATOM   4700  O   GLY B 153      25.336  39.487  36.553  1.00  0.00           O  
ATOM   4701  H   GLY B 153      25.200  41.142  34.410  1.00  0.00           H  
ATOM   4702  HA2 GLY B 153      27.723  39.590  34.420  1.00  0.00           H  
ATOM   4703  HA3 GLY B 153      27.655  40.837  35.471  1.00  0.00           H  
ATOM   4704  N   ILE B 154      27.152  38.137  36.341  1.00  0.00           N  
ATOM   4705  CA  ILE B 154      26.662  37.251  37.351  1.00  0.00           C  
ATOM   4706  C   ILE B 154      27.833  37.004  38.253  1.00  0.00           C  
ATOM   4707  O   ILE B 154      28.975  36.888  37.758  1.00  0.00           O  
ATOM   4708  CB  ILE B 154      26.159  35.882  36.806  1.00  0.00           C  
ATOM   4709  CG1 ILE B 154      27.124  35.257  35.852  1.00  0.00           C  
ATOM   4710  CG2 ILE B 154      24.819  36.090  36.155  1.00  0.00           C  
ATOM   4711  CD1 ILE B 154      26.967  33.761  36.159  1.00  0.00           C  
ATOM   4712  H   ILE B 154      28.020  38.015  35.811  1.00  0.00           H  
ATOM   4713  HA  ILE B 154      25.995  37.757  37.879  1.00  0.00           H  
ATOM   4714  HB  ILE B 154      26.043  35.278  37.600  1.00  0.00           H  
ATOM   4715 HG12 ILE B 154      26.850  35.411  34.951  1.00  0.00           H  
ATOM   4716 HG13 ILE B 154      28.018  35.514  36.072  1.00  0.00           H  
ATOM   4717 HG21 ILE B 154      24.444  35.211  35.855  1.00  0.00           H  
ATOM   4718 HG22 ILE B 154      24.183  36.509  36.806  1.00  0.00           H  
ATOM   4719 HG23 ILE B 154      24.914  36.692  35.360  1.00  0.00           H  
ATOM   4720 HD11 ILE B 154      26.022  33.497  35.990  1.00  0.00           H  
ATOM   4721 HD12 ILE B 154      27.579  33.246  35.566  1.00  0.00           H  
ATOM   4722 HD13 ILE B 154      27.202  33.604  37.113  1.00  0.00           H  
ATOM   4723  N   ILE B 155      27.581  36.964  39.555  1.00  0.00           N  
ATOM   4724  CA  ILE B 155      28.639  36.649  40.529  1.00  0.00           C  
ATOM   4725  C   ILE B 155      28.064  35.711  41.588  1.00  0.00           C  
ATOM   4726  O   ILE B 155      26.883  35.760  41.977  1.00  0.00           O  
ATOM   4727  CB  ILE B 155      29.207  37.995  41.120  1.00  0.00           C  
ATOM   4728  CG1 ILE B 155      30.364  37.822  42.090  1.00  0.00           C  
ATOM   4729  CG2 ILE B 155      28.049  38.677  41.791  1.00  0.00           C  
ATOM   4730  CD1 ILE B 155      31.513  36.898  41.684  1.00  0.00           C  
ATOM   4731  H   ILE B 155      26.604  37.167  39.825  1.00  0.00           H  
ATOM   4732  HA  ILE B 155      29.328  36.132  40.031  1.00  0.00           H  
ATOM   4733  HB  ILE B 155      29.524  38.544  40.335  1.00  0.00           H  
ATOM   4734 HG12 ILE B 155      30.756  38.739  42.291  1.00  0.00           H  
ATOM   4735 HG13 ILE B 155      29.991  37.481  42.974  1.00  0.00           H  
ATOM   4736 HG21 ILE B 155      28.327  39.582  42.120  1.00  0.00           H  
ATOM   4737 HG22 ILE B 155      27.292  38.786  41.143  1.00  0.00           H  
ATOM   4738 HG23 ILE B 155      27.733  38.131  42.570  1.00  0.00           H  
ATOM   4739 HD11 ILE B 155      31.923  37.242  40.844  1.00  0.00           H  
ATOM   4740 HD12 ILE B 155      32.191  36.885  42.414  1.00  0.00           H  
ATOM   4741 HD13 ILE B 155      31.153  35.981  41.537  1.00  0.00           H  
ATOM   4742  N   ALA B 156      28.919  34.751  41.929  1.00  0.00           N  
ATOM   4743  CA  ALA B 156      28.534  33.678  42.827  1.00  0.00           C  
ATOM   4744  C   ALA B 156      28.702  34.050  44.276  1.00  0.00           C  
ATOM   4745  O   ALA B 156      29.806  34.375  44.695  1.00  0.00           O  
ATOM   4746  CB  ALA B 156      29.373  32.463  42.572  1.00  0.00           C  
ATOM   4747  H   ALA B 156      29.862  34.838  41.505  1.00  0.00           H  
ATOM   4748  HA  ALA B 156      27.558  33.450  42.658  1.00  0.00           H  
ATOM   4749  HB1 ALA B 156      29.629  32.416  41.603  1.00  0.00           H  
ATOM   4750  HB2 ALA B 156      30.210  32.498  43.125  1.00  0.00           H  
ATOM   4751  HB3 ALA B 156      28.862  31.633  42.812  1.00  0.00           H  
ATOM   4752  N   LEU B 157      27.601  34.081  44.990  1.00  0.00           N  
ATOM   4753  CA  LEU B 157      27.618  34.244  46.425  1.00  0.00           C  
ATOM   4754  C   LEU B 157      27.405  32.879  47.085  1.00  0.00           C  
ATOM   4755  O   LEU B 157      28.289  32.446  47.813  1.00  0.00           O  
ATOM   4756  CB  LEU B 157      26.538  35.256  46.767  1.00  0.00           C  
ATOM   4757  CG  LEU B 157      26.997  36.656  46.381  1.00  0.00           C  
ATOM   4758  CD1 LEU B 157      25.877  37.691  46.495  1.00  0.00           C  
ATOM   4759  CD2 LEU B 157      28.217  36.940  47.249  1.00  0.00           C  
ATOM   4760  OXT LEU B 157      26.408  32.193  46.828  1.00  0.00           O  
ATOM   4761  H   LEU B 157      26.718  33.979  44.436  1.00  0.00           H  
ATOM   4762  HA  LEU B 157      28.513  34.589  46.707  1.00  0.00           H  
ATOM   4763  HB2 LEU B 157      25.745  35.049  46.243  1.00  0.00           H  
ATOM   4764  HB3 LEU B 157      26.397  35.243  47.728  1.00  0.00           H  
ATOM   4765  HG  LEU B 157      27.334  36.642  45.431  1.00  0.00           H  
ATOM   4766 HD11 LEU B 157      25.550  37.722  47.439  1.00  0.00           H  
ATOM   4767 HD12 LEU B 157      26.228  38.589  46.232  1.00  0.00           H  
ATOM   4768 HD13 LEU B 157      25.126  37.434  45.888  1.00  0.00           H  
ATOM   4769 HD21 LEU B 157      28.926  36.259  47.062  1.00  0.00           H  
ATOM   4770 HD22 LEU B 157      28.569  37.853  47.041  1.00  0.00           H  
ATOM   4771 HD23 LEU B 157      27.958  36.894  48.214  1.00  0.00           H  
ATOM   4772  N   ARG C   6      17.900  26.574  48.172  1.00  0.00           N  
ATOM   4773  CA  ARG C   6      17.929  27.823  48.901  1.00  0.00           C  
ATOM   4774  C   ARG C   6      19.387  27.796  49.358  1.00  0.00           C  
ATOM   4775  O   ARG C   6      20.244  28.119  48.535  1.00  0.00           O  
ATOM   4776  CB  ARG C   6      16.946  27.734  50.037  1.00  0.00           C  
ATOM   4777  CG  ARG C   6      15.478  27.526  49.676  1.00  0.00           C  
ATOM   4778  CD  ARG C   6      14.598  27.452  50.863  1.00  0.00           C  
ATOM   4779  NE  ARG C   6      13.205  27.254  50.513  1.00  0.00           N  
ATOM   4780  CZ  ARG C   6      12.225  27.157  51.405  1.00  0.00           C  
ATOM   4781  NH1 ARG C   6      12.487  27.040  52.704  1.00  0.00           N  
ATOM   4782  NH2 ARG C   6      10.963  27.123  50.991  1.00  0.00           N  
ATOM   4783  H1  ARG C   6      17.008  26.127  48.282  1.00  0.00           H  
ATOM   4784  HA  ARG C   6      17.810  28.561  48.292  1.00  0.00           H  
ATOM   4785  HB2 ARG C   6      17.217  26.968  50.640  1.00  0.00           H  
ATOM   4786  HB3 ARG C   6      17.002  28.585  50.581  1.00  0.00           H  
ATOM   4787  HG2 ARG C   6      15.181  28.289  49.091  1.00  0.00           H  
ATOM   4788  HG3 ARG C   6      15.396  26.671  49.151  1.00  0.00           H  
ATOM   4789  HD2 ARG C   6      14.898  26.689  51.443  1.00  0.00           H  
ATOM   4790  HD3 ARG C   6      14.683  28.307  51.384  1.00  0.00           H  
ATOM   4791  HE  ARG C   6      12.963  27.186  49.539  1.00  0.00           H  
ATOM   4792 HH11 ARG C   6      13.431  27.044  53.029  1.00  0.00           H  
ATOM   4793 HH12 ARG C   6      11.734  26.949  53.358  1.00  0.00           H  
ATOM   4794 HH21 ARG C   6      10.756  27.191  50.014  1.00  0.00           H  
ATOM   4795 HH22 ARG C   6      10.221  27.032  51.653  1.00  0.00           H  
ATOM   4796  H2  ARG C   6      18.059  26.737  47.194  1.00  0.00           H  
ATOM   4797  H3  ARG C   6      18.613  25.954  48.513  1.00  0.00           H  
ATOM   4798  N   THR C   7      19.689  27.308  50.560  1.00  0.00           N  
ATOM   4799  CA  THR C   7      21.064  26.999  50.946  1.00  0.00           C  
ATOM   4800  C   THR C   7      21.524  25.896  49.977  1.00  0.00           C  
ATOM   4801  O   THR C   7      20.722  24.953  49.889  1.00  0.00           O  
ATOM   4802  CB  THR C   7      21.033  26.518  52.420  1.00  0.00           C  
ATOM   4803  OG1 THR C   7      20.014  27.276  53.095  1.00  0.00           O  
ATOM   4804  CG2 THR C   7      22.390  26.694  53.111  1.00  0.00           C  
ATOM   4805  H   THR C   7      18.874  27.168  51.190  1.00  0.00           H  
ATOM   4806  HA  THR C   7      21.626  27.793  50.797  1.00  0.00           H  
ATOM   4807  HB  THR C   7      20.769  25.543  52.437  1.00  0.00           H  
ATOM   4808 HG21 THR C   7      23.015  25.972  52.810  1.00  0.00           H  
ATOM   4809 HG22 THR C   7      22.774  27.587  52.872  1.00  0.00           H  
ATOM   4810 HG23 THR C   7      22.270  26.638  54.103  1.00  0.00           H  
ATOM   4811  HG1 THR C   7      20.297  28.236  53.183  1.00  0.00           H  
ATOM   4812  N   PRO C   8      22.612  25.828  49.192  1.00  0.00           N  
ATOM   4813  CA  PRO C   8      24.003  26.033  49.556  1.00  0.00           C  
ATOM   4814  C   PRO C   8      24.376  27.489  49.829  1.00  0.00           C  
ATOM   4815  O   PRO C   8      23.473  28.316  49.928  1.00  0.00           O  
ATOM   4816  CB  PRO C   8      24.751  25.402  48.386  1.00  0.00           C  
ATOM   4817  CG  PRO C   8      23.936  25.848  47.201  1.00  0.00           C  
ATOM   4818  CD  PRO C   8      22.518  25.651  47.741  1.00  0.00           C  
ATOM   4819  HA  PRO C   8      24.255  25.449  50.358  1.00  0.00           H  
ATOM   4820  HB2 PRO C   8      25.680  25.751  48.325  1.00  0.00           H  
ATOM   4821  HB3 PRO C   8      24.756  24.411  48.457  1.00  0.00           H  
ATOM   4822  HG2 PRO C   8      24.101  26.795  46.998  1.00  0.00           H  
ATOM   4823  HG3 PRO C   8      24.096  25.265  46.427  1.00  0.00           H  
ATOM   4824  HD2 PRO C   8      21.888  26.326  47.336  1.00  0.00           H  
ATOM   4825  HD3 PRO C   8      22.177  24.729  47.511  1.00  0.00           H  
ATOM   4826  N   SER C   9      25.674  27.819  49.960  1.00  0.00           N  
ATOM   4827  CA  SER C   9      26.153  29.153  50.309  1.00  0.00           C  
ATOM   4828  C   SER C   9      25.514  29.704  51.576  1.00  0.00           C  
ATOM   4829  O   SER C   9      24.618  30.531  51.435  1.00  0.00           O  
ATOM   4830  CB  SER C   9      25.882  30.103  49.139  1.00  0.00           C  
ATOM   4831  OG  SER C   9      26.385  29.565  47.915  1.00  0.00           O  
ATOM   4832  H   SER C   9      26.327  27.009  49.784  1.00  0.00           H  
ATOM   4833  HA  SER C   9      27.154  29.093  50.467  1.00  0.00           H  
ATOM   4834  HB2 SER C   9      24.901  30.235  49.051  1.00  0.00           H  
ATOM   4835  HB3 SER C   9      26.335  30.970  49.316  1.00  0.00           H  
ATOM   4836  HG  SER C   9      26.894  30.273  47.431  1.00  0.00           H  
ATOM   4837  N   ASP C  10      25.831  29.320  52.833  1.00  0.00           N  
ATOM   4838  CA  ASP C  10      25.143  29.964  53.962  1.00  0.00           C  
ATOM   4839  C   ASP C  10      25.527  31.419  54.050  1.00  0.00           C  
ATOM   4840  O   ASP C  10      26.582  31.902  54.459  1.00  0.00           O  
ATOM   4841  CB  ASP C  10      25.428  29.447  55.403  1.00  0.00           C  
ATOM   4842  CG  ASP C  10      24.772  30.298  56.534  1.00  0.00           C  
ATOM   4843  OD1 ASP C  10      25.414  30.498  57.577  1.00  0.00           O  
ATOM   4844  OD2 ASP C  10      23.643  30.787  56.371  1.00  0.00           O  
ATOM   4845  H   ASP C  10      26.536  28.599  52.914  1.00  0.00           H  
ATOM   4846  HA  ASP C  10      24.159  29.920  53.764  1.00  0.00           H  
ATOM   4847  HB2 ASP C  10      25.074  28.521  55.471  1.00  0.00           H  
ATOM   4848  HB3 ASP C  10      26.411  29.456  55.542  1.00  0.00           H  
ATOM   4849  N   LYS C  11      24.487  32.016  53.580  1.00  0.00           N  
ATOM   4850  CA  LYS C  11      24.300  33.415  53.550  1.00  0.00           C  
ATOM   4851  C   LYS C  11      22.860  33.387  54.014  1.00  0.00           C  
ATOM   4852  O   LYS C  11      22.089  32.578  53.503  1.00  0.00           O  
ATOM   4853  CB  LYS C  11      24.434  33.870  52.142  1.00  0.00           C  
ATOM   4854  CG  LYS C  11      25.780  34.482  51.917  1.00  0.00           C  
ATOM   4855  CD  LYS C  11      26.909  33.516  51.606  1.00  0.00           C  
ATOM   4856  CE  LYS C  11      28.214  34.273  51.424  1.00  0.00           C  
ATOM   4857  NZ  LYS C  11      28.509  34.979  52.660  1.00  0.00           N  
ATOM   4858  H   LYS C  11      23.746  31.335  53.199  1.00  0.00           H  
ATOM   4859  HA  LYS C  11      24.831  33.844  54.224  1.00  0.00           H  
ATOM   4860  HB2 LYS C  11      24.337  33.092  51.538  1.00  0.00           H  
ATOM   4861  HB3 LYS C  11      23.741  34.553  51.954  1.00  0.00           H  
ATOM   4862  HG2 LYS C  11      25.719  35.155  51.148  1.00  0.00           H  
ATOM   4863  HG3 LYS C  11      26.045  35.024  52.743  1.00  0.00           H  
ATOM   4864  HD2 LYS C  11      27.011  32.885  52.362  1.00  0.00           H  
ATOM   4865  HD3 LYS C  11      26.702  33.036  50.766  1.00  0.00           H  
ATOM   4866  HE2 LYS C  11      28.933  33.620  51.219  1.00  0.00           H  
ATOM   4867  HE3 LYS C  11      28.105  34.917  50.676  1.00  0.00           H  
ATOM   4868  HZ1 LYS C  11      28.532  34.336  53.432  1.00  0.00           H  
ATOM   4869  HZ2 LYS C  11      29.402  35.436  52.596  1.00  0.00           H  
ATOM   4870  HZ3 LYS C  11      27.805  35.674  52.842  1.00  0.00           H  
ATOM   4871  N   PRO C  12      22.428  34.187  54.997  1.00  0.00           N  
ATOM   4872  CA  PRO C  12      21.169  34.918  54.927  1.00  0.00           C  
ATOM   4873  C   PRO C  12      21.010  35.364  53.487  1.00  0.00           C  
ATOM   4874  O   PRO C  12      21.935  35.898  52.846  1.00  0.00           O  
ATOM   4875  CB  PRO C  12      21.361  36.027  55.931  1.00  0.00           C  
ATOM   4876  CG  PRO C  12      22.078  35.280  57.040  1.00  0.00           C  
ATOM   4877  CD  PRO C  12      23.041  34.337  56.321  1.00  0.00           C  
ATOM   4878  HA  PRO C  12      20.409  34.355  55.215  1.00  0.00           H  
ATOM   4879  HB2 PRO C  12      21.937  36.748  55.577  1.00  0.00           H  
ATOM   4880  HB3 PRO C  12      20.499  36.380  56.258  1.00  0.00           H  
ATOM   4881  HG2 PRO C  12      22.578  35.918  57.621  1.00  0.00           H  
ATOM   4882  HG3 PRO C  12      21.424  34.764  57.589  1.00  0.00           H  
ATOM   4883  HD2 PRO C  12      23.949  34.743  56.252  1.00  0.00           H  
ATOM   4884  HD3 PRO C  12      23.096  33.460  56.793  1.00  0.00           H  
ATOM   4885  N   VAL C  13      19.869  35.036  52.946  1.00  0.00           N  
ATOM   4886  CA  VAL C  13      19.566  35.370  51.586  1.00  0.00           C  
ATOM   4887  C   VAL C  13      18.071  35.527  51.630  1.00  0.00           C  
ATOM   4888  O   VAL C  13      17.396  34.818  52.398  1.00  0.00           O  
ATOM   4889  CB  VAL C  13      20.033  34.206  50.660  1.00  0.00           C  
ATOM   4890  CG1 VAL C  13      19.551  32.866  51.176  1.00  0.00           C  
ATOM   4891  CG2 VAL C  13      19.562  34.494  49.247  1.00  0.00           C  
ATOM   4892  H   VAL C  13      19.213  34.522  53.575  1.00  0.00           H  
ATOM   4893  HA  VAL C  13      19.961  36.241  51.376  1.00  0.00           H  
ATOM   4894  HB  VAL C  13      21.029  34.195  50.683  1.00  0.00           H  
ATOM   4895 HG11 VAL C  13      18.557  32.888  51.296  1.00  0.00           H  
ATOM   4896 HG12 VAL C  13      19.788  32.147  50.521  1.00  0.00           H  
ATOM   4897 HG13 VAL C  13      19.985  32.667  52.056  1.00  0.00           H  
ATOM   4898 HG21 VAL C  13      18.690  34.983  49.280  1.00  0.00           H  
ATOM   4899 HG22 VAL C  13      20.243  35.057  48.778  1.00  0.00           H  
ATOM   4900 HG23 VAL C  13      19.443  33.631  48.754  1.00  0.00           H  
ATOM   4901  N   ALA C  14      17.570  36.493  50.881  1.00  0.00           N  
ATOM   4902  CA  ALA C  14      16.136  36.635  50.703  1.00  0.00           C  
ATOM   4903  C   ALA C  14      16.001  37.398  49.426  1.00  0.00           C  
ATOM   4904  O   ALA C  14      16.828  38.249  49.084  1.00  0.00           O  
ATOM   4905  CB  ALA C  14      15.415  37.444  51.802  1.00  0.00           C  
ATOM   4906  H   ALA C  14      18.269  37.122  50.445  1.00  0.00           H  
ATOM   4907  HA  ALA C  14      15.736  35.741  50.597  1.00  0.00           H  
ATOM   4908  HB1 ALA C  14      14.438  37.457  51.606  1.00  0.00           H  
ATOM   4909  HB2 ALA C  14      15.580  37.011  52.684  1.00  0.00           H  
ATOM   4910  HB3 ALA C  14      15.773  38.373  51.807  1.00  0.00           H  
ATOM   4911  N   HID C  15      15.027  36.935  48.692  1.00  0.00           N  
ATOM   4912  CA  HID C  15      14.632  37.491  47.428  1.00  0.00           C  
ATOM   4913  C   HID C  15      13.184  37.127  47.502  1.00  0.00           C  
ATOM   4914  O   HID C  15      12.857  35.961  47.376  1.00  0.00           O  
ATOM   4915  CB  HID C  15      15.218  36.795  46.205  1.00  0.00           C  
ATOM   4916  CG  HID C  15      14.722  37.608  45.032  1.00  0.00           C  
ATOM   4917  ND1 HID C  15      13.766  37.268  44.196  1.00  0.00           N  
ATOM   4918  CD2 HID C  15      15.276  38.763  44.566  1.00  0.00           C  
ATOM   4919  CE1 HID C  15      13.731  38.157  43.251  1.00  0.00           C  
ATOM   4920  NE2 HID C  15      14.642  39.050  43.473  1.00  0.00           N  
ATOM   4921  H   HID C  15      14.537  36.091  49.117  1.00  0.00           H  
ATOM   4922  HA  HID C  15      14.716  38.451  47.463  1.00  0.00           H  
ATOM   4923  HB2 HID C  15      16.185  36.846  46.228  1.00  0.00           H  
ATOM   4924  HB3 HID C  15      14.858  35.899  46.133  1.00  0.00           H  
ATOM   4925  HD1 HID C  15      13.159  36.467  44.261  1.00  0.00           H  
ATOM   4926  HD2 HID C  15      16.026  39.256  45.016  1.00  0.00           H  
ATOM   4927  HE1 HID C  15      13.094  38.152  42.467  1.00  0.00           H  
ATOM   4928  N   VAL C  16      12.350  38.141  47.637  1.00  0.00           N  
ATOM   4929  CA  VAL C  16      10.938  38.000  47.933  1.00  0.00           C  
ATOM   4930  C   VAL C  16      10.126  38.813  46.912  1.00  0.00           C  
ATOM   4931  O   VAL C  16      10.510  39.909  46.481  1.00  0.00           O  
ATOM   4932  CB  VAL C  16      10.915  38.440  49.431  1.00  0.00           C  
ATOM   4933  CG1 VAL C  16      10.510  39.928  49.643  1.00  0.00           C  
ATOM   4934  CG2 VAL C  16      10.123  37.360  50.122  1.00  0.00           C  
ATOM   4935  H   VAL C  16      12.808  39.087  47.508  1.00  0.00           H  
ATOM   4936  HA  VAL C  16      10.682  37.040  47.826  1.00  0.00           H  
ATOM   4937  HB  VAL C  16      11.847  38.348  49.788  1.00  0.00           H
[truncated: 687,739 more chars]
