# Supplementary material for: Computational identification of host genomic biomarkers highlighting their functions, pathways and regulators that influence SARS-CoV-2 infections and drug repurposing
Source: Sci Rep. 2022 Mar 11;12:4279. doi: 10.1038/s41598-022-08073-8 (PMC8915158; doi:10.1038/s41598-022-08073-8)
Supplement: Supplementary file 4 — Supplementary Information 4. [file 41598_2022_8073_MOESM4_ESM.zip › Supplementary File_S4/USP53_pH_at_7.pdb]

COMPND    C:\Users\NHM-LAB\Downloads\USP53_pH_at_7.pqr 
AUTHOR    GENERATED BY OPEN BABEL 3.1.1
ATOM      1  N   LEU A  24      46.569   6.417 101.984  1.00  0.00           N  
ATOM      2  CA  LEU A  24      46.114   5.982 100.621  1.00  0.00           C  
ATOM      3  C   LEU A  24      45.654   7.094  99.678  1.00  0.00           C  
ATOM      4  O   LEU A  24      45.887   7.018  98.481  1.00  0.00           O  
ATOM      5  CB  LEU A  24      45.054   4.863 100.808  1.00  0.00           C  
ATOM      6  CG  LEU A  24      45.582   3.575 101.489  1.00  0.00           C  
ATOM      7  CD1 LEU A  24      44.426   2.612 101.793  1.00  0.00           C  
ATOM      8  CD2 LEU A  24      46.626   2.848 100.631  1.00  0.00           C  
ATOM      9  H1  LEU A  24      46.965   5.635 102.455  1.00  0.00           H  
ATOM     10  HA  LEU A  24      46.897   5.489 100.185  1.00  0.00           H  
ATOM     11  HB2 LEU A  24      44.334   5.223 101.378  1.00  0.00           H  
ATOM     12  HB3 LEU A  24      44.723   4.610  99.915  1.00  0.00           H  
ATOM     13  HG  LEU A  24      46.035   3.827 102.340  1.00  0.00           H  
ATOM     14 HD11 LEU A  24      43.971   2.366 100.939  1.00  0.00           H  
ATOM     15 HD12 LEU A  24      44.789   1.792 102.230  1.00  0.00           H  
ATOM     16 HD13 LEU A  24      43.777   3.061 102.404  1.00  0.00           H  
ATOM     17 HD21 LEU A  24      47.402   3.457 100.472  1.00  0.00           H  
ATOM     18 HD22 LEU A  24      46.933   2.029 101.112  1.00  0.00           H  
ATOM     19 HD23 LEU A  24      46.213   2.592  99.758  1.00  0.00           H  
ATOM     20  H2  LEU A  24      47.250   7.135 101.882  1.00  0.00           H  
ATOM     21  H3  LEU A  24      45.784   6.760 102.491  1.00  0.00           H  
ATOM     22  N   SER A  25      45.046   8.188 100.180  1.00  0.00           N  
ATOM     23  CA  SER A  25      44.488   9.255  99.351  1.00  0.00           C  
ATOM     24  C   SER A  25      45.369  10.498  99.166  1.00  0.00           C  
ATOM     25  O   SER A  25      44.968  11.464  98.533  1.00  0.00           O  
ATOM     26  CB  SER A  25      43.168   9.706 100.021  1.00  0.00           C  
ATOM     27  OG  SER A  25      43.395   9.995 101.406  1.00  0.00           O  
ATOM     28  H   SER A  25      45.011   8.202 101.228  1.00  0.00           H  
ATOM     29  HA  SER A  25      44.310   8.865  98.419  1.00  0.00           H  
ATOM     30  HB2 SER A  25      42.847  10.524  99.570  1.00  0.00           H  
ATOM     31  HB3 SER A  25      42.511   8.972  99.949  1.00  0.00           H  
ATOM     32  HG  SER A  25      42.523   9.983 101.888  1.00  0.00           H  
ATOM     33  N   LEU A  26      46.616  10.516  99.686  1.00  0.00           N  
ATOM     34  CA  LEU A  26      47.479  11.703  99.731  1.00  0.00           C  
ATOM     35  C   LEU A  26      48.140  12.153  98.419  1.00  0.00           C  
ATOM     36  O   LEU A  26      48.592  13.302  98.287  1.00  0.00           O  
ATOM     37  CB  LEU A  26      48.659  11.468 100.709  1.00  0.00           C  
ATOM     38  CG  LEU A  26      48.324  11.270 102.199  1.00  0.00           C  
ATOM     39  CD1 LEU A  26      49.626  10.916 102.930  1.00  0.00           C  
ATOM     40  CD2 LEU A  26      47.702  12.517 102.839  1.00  0.00           C  
ATOM     41  H   LEU A  26      46.920   9.581 100.064  1.00  0.00           H  
ATOM     42  HA  LEU A  26      46.914  12.492 100.084  1.00  0.00           H  
ATOM     43  HB2 LEU A  26      49.143  10.649 100.402  1.00  0.00           H  
ATOM     44  HB3 LEU A  26      49.265  12.259 100.642  1.00  0.00           H  
ATOM     45  HG  LEU A  26      47.684  10.526 102.290  1.00  0.00           H  
ATOM     46 HD11 LEU A  26      50.279  11.662 102.816  1.00  0.00           H  
ATOM     47 HD12 LEU A  26      49.432  10.783 103.900  1.00  0.00           H  
ATOM     48 HD13 LEU A  26      50.002  10.076 102.543  1.00  0.00           H  
ATOM     49 HD21 LEU A  26      46.855  12.744 102.361  1.00  0.00           H  
ATOM     50 HD22 LEU A  26      47.507  12.330 103.801  1.00  0.00           H  
ATOM     51 HD23 LEU A  26      48.344  13.279 102.767  1.00  0.00           H  
ATOM     52  N   ALA A  27      48.211  11.280  97.398  1.00  0.00           N  
ATOM     53  CA  ALA A  27      48.704  11.611  96.077  1.00  0.00           C  
ATOM     54  C   ALA A  27      47.532  11.602  95.067  1.00  0.00           C  
ATOM     55  O   ALA A  27      47.707  11.474  93.864  1.00  0.00           O  
ATOM     56  CB  ALA A  27      49.808  10.609  95.699  1.00  0.00           C  
ATOM     57  H   ALA A  27      47.867  10.316  97.657  1.00  0.00           H  
ATOM     58  HA  ALA A  27      49.095  12.532  96.086  1.00  0.00           H  
ATOM     59  HB1 ALA A  27      49.874  10.556  94.706  1.00  0.00           H  
ATOM     60  HB2 ALA A  27      50.675  10.920  96.080  1.00  0.00           H  
ATOM     61  HB3 ALA A  27      49.577   9.713  96.071  1.00  0.00           H  
ATOM     62  N   PRO A  28      46.318  11.806  95.566  1.00  0.00           N  
ATOM     63  CA  PRO A  28      45.060  11.465  94.892  1.00  0.00           C  
ATOM     64  C   PRO A  28      44.964  10.335  93.889  1.00  0.00           C  
ATOM     65  O   PRO A  28      44.367  10.531  92.823  1.00  0.00           O  
ATOM     66  CB  PRO A  28      44.795  12.762  94.169  1.00  0.00           C  
ATOM     67  CG  PRO A  28      45.163  13.847  95.172  1.00  0.00           C  
ATOM     68  CD  PRO A  28      46.164  13.168  96.087  1.00  0.00           C  
ATOM     69  HA  PRO A  28      44.303  11.350  95.627  1.00  0.00           H  
ATOM     70  HB2 PRO A  28      45.364  12.851  93.347  1.00  0.00           H  
ATOM     71  HB3 PRO A  28      43.831  12.851  93.909  1.00  0.00           H  
ATOM     72  HG2 PRO A  28      45.574  14.621  94.703  1.00  0.00           H  
ATOM     73  HG3 PRO A  28      44.356  14.134  95.675  1.00  0.00           H  
ATOM     74  HD2 PRO A  28      47.047  13.655  96.079  1.00  0.00           H  
ATOM     75  HD3 PRO A  28      45.828  13.150  97.039  1.00  0.00           H  
ATOM     76  N   THR A  29      45.472   9.138  94.197  1.00  0.00           N  
ATOM     77  CA  THR A  29      45.702   8.144  93.147  1.00  0.00           C  
ATOM     78  C   THR A  29      44.614   7.103  93.110  1.00  0.00           C  
ATOM     79  O   THR A  29      44.469   6.292  94.021  1.00  0.00           O  
ATOM     80  CB  THR A  29      47.040   7.418  93.266  1.00  0.00           C  
ATOM     81  OG1 THR A  29      48.097   8.360  93.181  1.00  0.00           O  
ATOM     82  CG2 THR A  29      47.295   6.424  92.129  1.00  0.00           C  
ATOM     83  H   THR A  29      45.677   8.986  95.191  1.00  0.00           H  
ATOM     84  HA  THR A  29      45.721   8.627  92.258  1.00  0.00           H  
ATOM     85  HB  THR A  29      47.089   6.961  94.179  1.00  0.00           H  
ATOM     86 HG21 THR A  29      48.280   6.336  91.976  1.00  0.00           H  
ATOM     87 HG22 THR A  29      46.915   5.531  92.373  1.00  0.00           H  
ATOM     88 HG23 THR A  29      46.857   6.753  91.292  1.00  0.00           H  
ATOM     89  HG1 THR A  29      47.778   9.279  93.443  1.00  0.00           H  
ATOM     90  N   LYS A  30      43.807   7.094  92.033  1.00  0.00           N  
ATOM     91  CA  LYS A  30      42.695   6.173  91.909  1.00  0.00           C  
ATOM     92  C   LYS A  30      42.288   6.067  90.452  1.00  0.00           C  
ATOM     93  O   LYS A  30      42.555   6.978  89.673  1.00  0.00           O  
ATOM     94  CB  LYS A  30      41.532   6.696  92.775  1.00  0.00           C  
ATOM     95  CG  LYS A  30      40.299   5.799  92.898  1.00  0.00           C  
ATOM     96  CD  LYS A  30      39.209   6.470  93.746  1.00  0.00           C  
ATOM     97  CE  LYS A  30      39.554   6.622  95.230  1.00  0.00           C  
ATOM     98  NZ  LYS A  30      38.405   7.158  95.989  1.00  0.00           N  
ATOM     99  H   LYS A  30      44.058   7.802  91.311  1.00  0.00           H  
ATOM    100  HA  LYS A  30      42.980   5.267  92.232  1.00  0.00           H  
ATOM    101  HB2 LYS A  30      41.890   6.863  93.703  1.00  0.00           H  
ATOM    102  HB3 LYS A  30      41.237   7.582  92.391  1.00  0.00           H  
ATOM    103  HG2 LYS A  30      39.932   5.623  91.989  1.00  0.00           H  
ATOM    104  HG3 LYS A  30      40.560   4.943  93.334  1.00  0.00           H  
ATOM    105  HD2 LYS A  30      39.031   7.385  93.368  1.00  0.00           H  
ATOM    106  HD3 LYS A  30      38.367   5.924  93.672  1.00  0.00           H  
ATOM    107  HE2 LYS A  30      39.807   5.724  95.591  1.00  0.00           H  
ATOM    108  HE3 LYS A  30      40.333   7.245  95.313  1.00  0.00           H  
ATOM    109  HZ1 LYS A  30      38.736   7.695  96.767  1.00  0.00           H  
ATOM    110  HZ2 LYS A  30      37.852   7.744  95.394  1.00  0.00           H  
ATOM    111  HZ3 LYS A  30      37.841   6.402  96.325  1.00  0.00           H  
ATOM    112  N   GLY A  31      41.680   4.930  90.042  1.00  0.00           N  
ATOM    113  CA  GLY A  31      41.265   4.699  88.662  1.00  0.00           C  
ATOM    114  C   GLY A  31      39.819   5.033  88.422  1.00  0.00           C  
ATOM    115  O   GLY A  31      38.992   5.046  89.332  1.00  0.00           O  
ATOM    116  H   GLY A  31      41.537   4.234  90.809  1.00  0.00           H  
ATOM    117  HA2 GLY A  31      41.851   5.255  88.044  1.00  0.00           H  
ATOM    118  HA3 GLY A  31      41.434   3.724  88.426  1.00  0.00           H  
ATOM    119  N   LEU A  32      39.472   5.272  87.149  1.00  0.00           N  
ATOM    120  CA  LEU A  32      38.141   5.631  86.714  1.00  0.00           C  
ATOM    121  C   LEU A  32      37.642   4.579  85.743  1.00  0.00           C  
ATOM    122  O   LEU A  32      38.085   4.466  84.608  1.00  0.00           O  
ATOM    123  CB  LEU A  32      38.151   7.010  86.020  1.00  0.00           C  
ATOM    124  CG  LEU A  32      38.491   8.185  86.951  1.00  0.00           C  
ATOM    125  CD1 LEU A  32      38.756   9.459  86.140  1.00  0.00           C  
ATOM    126  CD2 LEU A  32      37.351   8.417  87.949  1.00  0.00           C  
ATOM    127  H   LEU A  32      40.285   5.170  86.477  1.00  0.00           H  
ATOM    128  HA  LEU A  32      37.532   5.645  87.508  1.00  0.00           H  
ATOM    129  HB2 LEU A  32      38.836   6.985  85.310  1.00  0.00           H  
ATOM    130  HB3 LEU A  32      37.250   7.170  85.655  1.00  0.00           H  
ATOM    131  HG  LEU A  32      39.307   7.955  87.478  1.00  0.00           H  
ATOM    132 HD11 LEU A  32      37.940   9.688  85.612  1.00  0.00           H  
ATOM    133 HD12 LEU A  32      38.974  10.207  86.765  1.00  0.00           H  
ATOM    134 HD13 LEU A  32      39.524   9.301  85.522  1.00  0.00           H  
ATOM    135 HD21 LEU A  32      37.219   7.592  88.496  1.00  0.00           H  
ATOM    136 HD22 LEU A  32      37.587   9.182  88.546  1.00  0.00           H  
ATOM    137 HD23 LEU A  32      36.513   8.626  87.448  1.00  0.00           H  
ATOM    138  N   LEU A  33      36.696   3.740  86.183  1.00  0.00           N  
ATOM    139  CA  LEU A  33      36.229   2.591  85.436  1.00  0.00           C  
ATOM    140  C   LEU A  33      35.617   2.878  84.060  1.00  0.00           C  
ATOM    141  O   LEU A  33      35.027   3.922  83.782  1.00  0.00           O  
ATOM    142  CB  LEU A  33      35.242   1.751  86.282  1.00  0.00           C  
ATOM    143  CG  LEU A  33      35.857   0.877  87.404  1.00  0.00           C  
ATOM    144  CD1 LEU A  33      36.717   1.619  88.440  1.00  0.00           C  
ATOM    145  CD2 LEU A  33      34.735   0.120  88.124  1.00  0.00           C  
ATOM    146  H   LEU A  33      36.320   3.998  87.133  1.00  0.00           H  
ATOM    147  HA  LEU A  33      37.022   1.950  85.296  1.00  0.00           H  
ATOM    148  HB2 LEU A  33      34.605   2.380  86.717  1.00  0.00           H  
ATOM    149  HB3 LEU A  33      34.759   1.139  85.665  1.00  0.00           H  
ATOM    150  HG  LEU A  33      36.422   0.150  86.967  1.00  0.00           H  
ATOM    151 HD11 LEU A  33      36.157   2.308  88.896  1.00  0.00           H  
ATOM    152 HD12 LEU A  33      37.059   0.964  89.110  1.00  0.00           H  
ATOM    153 HD13 LEU A  33      37.483   2.058  87.975  1.00  0.00           H  
ATOM    154 HD21 LEU A  33      34.256  -0.461  87.468  1.00  0.00           H  
ATOM    155 HD22 LEU A  33      35.130  -0.444  88.848  1.00  0.00           H  
ATOM    156 HD23 LEU A  33      34.096   0.778  88.520  1.00  0.00           H  
ATOM    157  N   ASN A  34      35.757   1.889  83.162  1.00  0.00           N  
ATOM    158  CA  ASN A  34      35.101   1.843  81.874  1.00  0.00           C  
ATOM    159  C   ASN A  34      34.111   0.700  81.936  1.00  0.00           C  
ATOM    160  O   ASN A  34      34.476  -0.467  82.073  1.00  0.00           O  
ATOM    161  CB  ASN A  34      36.168   1.654  80.773  1.00  0.00           C  
ATOM    162  CG  ASN A  34      35.627   1.724  79.348  1.00  0.00           C  
ATOM    163  H   ASN A  34      36.412   1.124  83.497  1.00  0.00           H  
ATOM    164  HA  ASN A  34      34.577   2.680  81.774  1.00  0.00           H  
ATOM    165  HB2 ASN A  34      36.860   2.370  80.885  1.00  0.00           H  
ATOM    166  HB3 ASN A  34      36.596   0.758  80.907  1.00  0.00           H  
ATOM    167  OD1 ASN A  34      34.692   2.463  79.030  1.00  0.00           O  
ATOM    168  ND2 ASN A  34      36.237   0.925  78.442  1.00  0.00           N  
ATOM    169 HD21 ASN A  34      36.986   0.339  78.738  1.00  0.00           H  
ATOM    170 HD22 ASN A  34      35.932   0.932  77.498  1.00  0.00           H  
ATOM    171  N   GLU A  35      32.808   1.029  81.918  1.00  0.00           N  
ATOM    172  CA  GLU A  35      31.753   0.039  81.990  1.00  0.00           C  
ATOM    173  C   GLU A  35      31.625  -0.807  80.714  1.00  0.00           C  
ATOM    174  O   GLU A  35      31.965  -0.342  79.623  1.00  0.00           O  
ATOM    175  CB  GLU A  35      30.378   0.650  82.345  1.00  0.00           C  
ATOM    176  CG  GLU A  35      30.330   1.474  83.652  1.00  0.00           C  
ATOM    177  CD  GLU A  35      28.915   1.935  84.011  1.00  0.00           C  
ATOM    178  OE1 GLU A  35      28.634   1.974  85.243  1.00  0.00           O  
ATOM    179  OE2 GLU A  35      28.141   2.279  83.080  1.00  0.00           O  
ATOM    180  H   GLU A  35      32.634   2.057  81.848  1.00  0.00           H  
ATOM    181  HA  GLU A  35      31.916  -0.582  82.779  1.00  0.00           H  
ATOM    182  HB2 GLU A  35      30.122   1.256  81.610  1.00  0.00           H  
ATOM    183  HB3 GLU A  35      29.737  -0.093  82.446  1.00  0.00           H  
ATOM    184  HG2 GLU A  35      30.650   0.902  84.379  1.00  0.00           H  
ATOM    185  HG3 GLU A  35      30.879   2.274  83.525  1.00  0.00           H  
ATOM    186  N   PRO A  36      31.141  -2.050  80.773  1.00  0.00           N  
ATOM    187  CA  PRO A  36      30.788  -2.834  79.594  1.00  0.00           C  
ATOM    188  C   PRO A  36      29.862  -2.118  78.609  1.00  0.00           C  
ATOM    189  O   PRO A  36      28.788  -1.674  79.000  1.00  0.00           O  
ATOM    190  CB  PRO A  36      30.112  -4.087  80.174  1.00  0.00           C  
ATOM    191  CG  PRO A  36      30.705  -4.258  81.576  1.00  0.00           C  
ATOM    192  CD  PRO A  36      31.034  -2.829  82.008  1.00  0.00           C  
ATOM    193  HA  PRO A  36      31.632  -3.157  79.113  1.00  0.00           H  
ATOM    194  HB2 PRO A  36      29.120  -3.965  80.234  1.00  0.00           H  
ATOM    195  HB3 PRO A  36      30.311  -4.894  79.616  1.00  0.00           H  
ATOM    196  HG2 PRO A  36      30.034  -4.666  82.181  1.00  0.00           H  
ATOM    197  HG3 PRO A  36      31.525  -4.813  81.532  1.00  0.00           H  
ATOM    198  HD2 PRO A  36      30.307  -2.463  82.603  1.00  0.00           H  
ATOM    199  HD3 PRO A  36      31.901  -2.806  82.525  1.00  0.00           H  
ATOM    200  N   GLY A  37      30.253  -2.000  77.321  1.00  0.00           N  
ATOM    201  CA  GLY A  37      29.454  -1.337  76.286  1.00  0.00           C  
ATOM    202  C   GLY A  37      29.715   0.139  76.150  1.00  0.00           C  
ATOM    203  O   GLY A  37      29.223   0.781  75.228  1.00  0.00           O  
ATOM    204  H   GLY A  37      31.189  -2.431  77.129  1.00  0.00           H  
ATOM    205  HA2 GLY A  37      29.631  -1.800  75.391  1.00  0.00           H  
ATOM    206  HA3 GLY A  37      28.464  -1.492  76.490  1.00  0.00           H  
ATOM    207  N   GLN A  38      30.532   0.693  77.052  1.00  0.00           N  
ATOM    208  CA  GLN A  38      30.929   2.079  77.060  1.00  0.00           C  
ATOM    209  C   GLN A  38      32.317   2.306  76.461  1.00  0.00           C  
ATOM    210  O   GLN A  38      33.060   1.379  76.143  1.00  0.00           O  
ATOM    211  CB  GLN A  38      30.956   2.606  78.504  1.00  0.00           C  
ATOM    212  CG  GLN A  38      29.647   2.477  79.338  1.00  0.00           C  
ATOM    213  CD  GLN A  38      28.411   3.267  78.899  1.00  0.00           C  
ATOM    214  H   GLN A  38      30.869  -0.003  77.781  1.00  0.00           H  
ATOM    215  HA  GLN A  38      30.267   2.604  76.495  1.00  0.00           H  
ATOM    216  HB2 GLN A  38      31.681   2.120  79.015  1.00  0.00           H  
ATOM    217  HB3 GLN A  38      31.201   3.589  78.488  1.00  0.00           H  
ATOM    218  HG2 GLN A  38      29.399   1.486  79.366  1.00  0.00           H  
ATOM    219  HG3 GLN A  38      29.870   2.741  80.300  1.00  0.00           H  
ATOM    220  OE1 GLN A  38      28.317   3.856  77.825  1.00  0.00           O  
ATOM    221  NE2 GLN A  38      27.408   3.311  79.813  1.00  0.00           N  
ATOM    222 HE21 GLN A  38      26.564   3.828  79.598  1.00  0.00           H  
ATOM    223 HE22 GLN A  38      27.531   2.825  80.685  1.00  0.00           H  
ATOM    224  N   ASN A  39      32.688   3.590  76.280  1.00  0.00           N  
ATOM    225  CA  ASN A  39      33.945   4.007  75.692  1.00  0.00           C  
ATOM    226  C   ASN A  39      34.528   5.191  76.476  1.00  0.00           C  
ATOM    227  O   ASN A  39      34.678   6.292  75.956  1.00  0.00           O  
ATOM    228  CB  ASN A  39      33.679   4.424  74.226  1.00  0.00           C  
ATOM    229  CG  ASN A  39      33.398   3.196  73.365  1.00  0.00           C  
ATOM    230  H   ASN A  39      31.957   4.277  76.616  1.00  0.00           H  
ATOM    231  HA  ASN A  39      34.595   3.249  75.792  1.00  0.00           H  
ATOM    232  HB2 ASN A  39      32.889   5.011  74.210  1.00  0.00           H  
ATOM    233  HB3 ASN A  39      34.484   4.876  73.883  1.00  0.00           H  
ATOM    234  OD1 ASN A  39      34.304   2.417  73.071  1.00  0.00           O  
ATOM    235  ND2 ASN A  39      32.143   3.008  72.895  1.00  0.00           N  
ATOM    236 HD21 ASN A  39      31.457   3.704  73.140  1.00  0.00           H  
ATOM    237 HD22 ASN A  39      31.926   2.231  72.345  1.00  0.00           H  
ATOM    238  N   SER A  40      34.875   5.032  77.773  1.00  0.00           N  
ATOM    239  CA  SER A  40      35.085   6.175  78.667  1.00  0.00           C  
ATOM    240  C   SER A  40      36.484   6.749  78.679  1.00  0.00           C  
ATOM    241  O   SER A  40      36.733   7.802  79.268  1.00  0.00           O  
ATOM    242  CB  SER A  40      34.775   5.816  80.147  1.00  0.00           C  
ATOM    243  OG  SER A  40      35.660   4.839  80.694  1.00  0.00           O  
ATOM    244  H   SER A  40      34.976   4.044  78.069  1.00  0.00           H  
ATOM    245  HA  SER A  40      34.441   6.917  78.370  1.00  0.00           H  
ATOM    246  HB2 SER A  40      34.840   6.654  80.692  1.00  0.00           H  
ATOM    247  HB3 SER A  40      33.837   5.466  80.194  1.00  0.00           H  
ATOM    248  HG  SER A  40      35.373   4.620  81.624  1.00  0.00           H  
ATOM    249  N   CYS A  41      37.427   6.090  77.994  1.00  0.00           N  
ATOM    250  CA  CYS A  41      38.852   6.367  78.017  1.00  0.00           C  
ATOM    251  C   CYS A  41      39.223   7.794  77.603  1.00  0.00           C  
ATOM    252  O   CYS A  41      40.116   8.413  78.174  1.00  0.00           O  
ATOM    253  CB  CYS A  41      39.575   5.293  77.165  1.00  0.00           C  
ATOM    254  SG  CYS A  41      38.997   5.220  75.433  1.00  0.00           S  
ATOM    255  H   CYS A  41      37.017   5.302  77.398  1.00  0.00           H  
ATOM    256  HA  CYS A  41      39.190   6.225  78.969  1.00  0.00           H  
ATOM    257  HB2 CYS A  41      40.542   5.507  77.160  1.00  0.00           H  
ATOM    258  HB3 CYS A  41      39.410   4.409  77.584  1.00  0.00           H  
ATOM    259  HG  CYS A  41      38.679   6.124  75.160  1.00  0.00           H  
ATOM    260  N   PHE A  42      38.504   8.379  76.618  1.00  0.00           N  
ATOM    261  CA  PHE A  42      38.632   9.772  76.199  1.00  0.00           C  
ATOM    262  C   PHE A  42      38.246  10.807  77.265  1.00  0.00           C  
ATOM    263  O   PHE A  42      38.764  11.921  77.294  1.00  0.00           O  
ATOM    264  CB  PHE A  42      37.905  10.020  74.842  1.00  0.00           C  
ATOM    265  CG  PHE A  42      36.409  10.190  74.945  1.00  0.00           C  
ATOM    266  CD1 PHE A  42      35.873  11.477  75.116  1.00  0.00           C  
ATOM    267  CD2 PHE A  42      35.533   9.099  74.851  1.00  0.00           C  
ATOM    268  CE1 PHE A  42      34.490  11.673  75.225  1.00  0.00           C  
ATOM    269  CE2 PHE A  42      34.148   9.288  74.964  1.00  0.00           C  
ATOM    270  CZ  PHE A  42      33.627  10.573  75.160  1.00  0.00           C  
ATOM    271  H   PHE A  42      37.818   7.711  76.165  1.00  0.00           H  
ATOM    272  HA  PHE A  42      39.618   9.929  75.990  1.00  0.00           H  
ATOM    273  HB2 PHE A  42      38.286  10.847  74.455  1.00  0.00           H  
ATOM    274  HB3 PHE A  42      38.090   9.237  74.266  1.00  0.00           H  
ATOM    275  HD1 PHE A  42      36.480  12.261  75.159  1.00  0.00           H  
ATOM    276  HD2 PHE A  42      35.896   8.186  74.703  1.00  0.00           H  
ATOM    277  HE1 PHE A  42      34.128  12.598  75.350  1.00  0.00           H  
ATOM    278  HE2 PHE A  42      33.530   8.491  74.904  1.00  0.00           H  
ATOM    279  HZ  PHE A  42      32.645  10.707  75.253  1.00  0.00           H  
ATOM    280  N   LEU A  43      37.303  10.460  78.163  1.00  0.00           N  
ATOM    281  CA  LEU A  43      36.905  11.303  79.275  1.00  0.00           C  
ATOM    282  C   LEU A  43      37.857  11.134  80.435  1.00  0.00           C  
ATOM    283  O   LEU A  43      38.426  12.091  80.953  1.00  0.00           O  
ATOM    284  CB  LEU A  43      35.485  10.914  79.765  1.00  0.00           C  
ATOM    285  CG  LEU A  43      34.377  11.145  78.722  1.00  0.00           C  
ATOM    286  CD1 LEU A  43      33.122  10.337  79.020  1.00  0.00           C  
ATOM    287  CD2 LEU A  43      33.975  12.613  78.616  1.00  0.00           C  
ATOM    288  H   LEU A  43      36.882   9.515  77.978  1.00  0.00           H  
ATOM    289  HA  LEU A  43      36.930  12.264  78.975  1.00  0.00           H  
ATOM    290  HB2 LEU A  43      35.497   9.954  79.980  1.00  0.00           H  
ATOM    291  HB3 LEU A  43      35.278  11.469  80.550  1.00  0.00           H  
ATOM    292  HG  LEU A  43      34.732  10.889  77.816  1.00  0.00           H  
ATOM    293 HD11 LEU A  43      32.761  10.598  79.916  1.00  0.00           H  
ATOM    294 HD12 LEU A  43      32.433  10.519  78.318  1.00  0.00           H  
ATOM    295 HD13 LEU A  43      33.345   9.362  79.022  1.00  0.00           H  
ATOM    296 HD21 LEU A  43      34.770  13.157  78.348  1.00  0.00           H  
ATOM    297 HD22 LEU A  43      33.255  12.712  77.929  1.00  0.00           H  
ATOM    298 HD23 LEU A  43      33.636  12.930  79.502  1.00  0.00           H  
ATOM    299  N   ASN A  44      38.095   9.878  80.843  1.00  0.00           N  
ATOM    300  CA  ASN A  44      38.896   9.545  82.003  1.00  0.00           C  
ATOM    301  C   ASN A  44      40.347   9.979  81.869  1.00  0.00           C  
ATOM    302  O   ASN A  44      40.931  10.503  82.815  1.00  0.00           O  
ATOM    303  CB  ASN A  44      38.783   8.039  82.328  1.00  0.00           C  
ATOM    304  CG  ASN A  44      37.357   7.716  82.770  1.00  0.00           C  
ATOM    305  H   ASN A  44      37.639   9.150  80.233  1.00  0.00           H  
ATOM    306  HA  ASN A  44      38.509  10.053  82.793  1.00  0.00           H  
ATOM    307  HB2 ASN A  44      38.985   7.530  81.514  1.00  0.00           H  
ATOM    308  HB3 ASN A  44      39.397   7.834  83.065  1.00  0.00           H  
ATOM    309  OD1 ASN A  44      36.543   8.575  83.106  1.00  0.00           O  
ATOM    310  ND2 ASN A  44      37.039   6.407  82.812  1.00  0.00           N  
ATOM    311 HD21 ASN A  44      37.724   5.726  82.568  1.00  0.00           H  
ATOM    312 HD22 ASN A  44      36.123   6.132  83.087  1.00  0.00           H  
ATOM    313  N   SER A  45      40.962   9.847  80.676  1.00  0.00           N  
ATOM    314  CA  SER A  45      42.315  10.341  80.440  1.00  0.00           C  
ATOM    315  C   SER A  45      42.464  11.848  80.658  1.00  0.00           C  
ATOM    316  O   SER A  45      43.370  12.308  81.353  1.00  0.00           O  
ATOM    317  CB  SER A  45      42.831   9.926  79.033  1.00  0.00           C  
ATOM    318  OG  SER A  45      42.165  10.606  77.966  1.00  0.00           O  
ATOM    319  H   SER A  45      40.389   9.368  79.954  1.00  0.00           H  
ATOM    320  HA  SER A  45      42.938   9.873  81.093  1.00  0.00           H  
ATOM    321  HB2 SER A  45      43.809  10.129  78.986  1.00  0.00           H  
ATOM    322  HB3 SER A  45      42.690   8.941  78.926  1.00  0.00           H  
ATOM    323  HG  SER A  45      42.843  11.062  77.395  1.00  0.00           H  
ATOM    324  N   ALA A  46      41.511  12.646  80.139  1.00  0.00           N  
ATOM    325  CA  ALA A  46      41.414  14.073  80.365  1.00  0.00           C  
ATOM    326  C   ALA A  46      41.150  14.458  81.819  1.00  0.00           C  
ATOM    327  O   ALA A  46      41.788  15.354  82.373  1.00  0.00           O  
ATOM    328  CB  ALA A  46      40.309  14.642  79.457  1.00  0.00           C  
ATOM    329  H   ALA A  46      40.821  12.115  79.534  1.00  0.00           H  
ATOM    330  HA  ALA A  46      42.289  14.512  80.075  1.00  0.00           H  
ATOM    331  HB1 ALA A  46      40.728  15.199  78.744  1.00  0.00           H  
ATOM    332  HB2 ALA A  46      39.805  13.887  79.045  1.00  0.00           H  
ATOM    333  HB3 ALA A  46      39.692  15.201  80.006  1.00  0.00           H  
ATOM    334  N   VAL A  47      40.226  13.749  82.500  1.00  0.00           N  
ATOM    335  CA  VAL A  47      39.918  13.967  83.910  1.00  0.00           C  
ATOM    336  C   VAL A  47      41.114  13.725  84.812  1.00  0.00           C  
ATOM    337  O   VAL A  47      41.387  14.511  85.715  1.00  0.00           O  
ATOM    338  CB  VAL A  47      38.743  13.115  84.383  1.00  0.00           C  
ATOM    339  CG1 VAL A  47      38.502  13.254  85.899  1.00  0.00           C  
ATOM    340  CG2 VAL A  47      37.463  13.566  83.663  1.00  0.00           C  
ATOM    341  H   VAL A  47      39.746  13.021  81.916  1.00  0.00           H  
ATOM    342  HA  VAL A  47      39.632  14.933  84.021  1.00  0.00           H  
ATOM    343  HB  VAL A  47      38.967  12.153  84.223  1.00  0.00           H  
ATOM    344 HG11 VAL A  47      37.707  12.709  86.152  1.00  0.00           H  
ATOM    345 HG12 VAL A  47      39.307  12.927  86.387  1.00  0.00           H  
ATOM    346 HG13 VAL A  47      38.340  14.213  86.115  1.00  0.00           H  
ATOM    347 HG21 VAL A  47      37.699  14.266  82.993  1.00  0.00           H  
ATOM    348 HG22 VAL A  47      37.055  12.779  83.206  1.00  0.00           H  
ATOM    349 HG23 VAL A  47      36.828  13.938  84.336  1.00  0.00           H  
ATOM    350  N   GLN A  48      41.902  12.657  84.581  1.00  0.00           N  
ATOM    351  CA  GLN A  48      43.106  12.397  85.353  1.00  0.00           C  
ATOM    352  C   GLN A  48      44.158  13.476  85.225  1.00  0.00           C  
ATOM    353  O   GLN A  48      44.779  13.859  86.214  1.00  0.00           O  
ATOM    354  CB  GLN A  48      43.746  11.048  84.974  1.00  0.00           C  
ATOM    355  CG  GLN A  48      42.846   9.830  85.287  1.00  0.00           C  
ATOM    356  CD  GLN A  48      42.688   9.410  86.753  1.00  0.00           C  
ATOM    357  OE1 GLN A  48      43.159  10.131  87.629  1.00  0.00           O  
ATOM    358  NE2 GLN A  48      42.033   8.267  87.046  1.00  0.00           N  
ATOM    359  H   GLN A  48      41.568  12.046  83.806  1.00  0.00           H  
ATOM    360  HA  GLN A  48      42.838  12.338  86.335  1.00  0.00           H  
ATOM    361  HB2 GLN A  48      43.933  11.043  83.996  1.00  0.00           H  
ATOM    362  HB3 GLN A  48      44.594  10.937  85.486  1.00  0.00           H  
ATOM    363  HG2 GLN A  48      41.918  10.023  84.912  1.00  0.00           H  
ATOM    364  HG3 GLN A  48      43.209   9.033  84.767  1.00  0.00           H  
ATOM    365 HE21 GLN A  48      41.921   7.954  87.969  1.00  0.00           H  
ATOM    366 HE22 GLN A  48      41.652   7.733  86.254  1.00  0.00           H  
ATOM    367  N   VAL A  49      44.356  14.018  84.011  1.00  0.00           N  
ATOM    368  CA  VAL A  49      45.210  15.175  83.809  1.00  0.00           C  
ATOM    369  C   VAL A  49      44.708  16.416  84.528  1.00  0.00           C  
ATOM    370  O   VAL A  49      45.478  17.069  85.221  1.00  0.00           O  
ATOM    371  CB  VAL A  49      45.382  15.478  82.333  1.00  0.00           C  
ATOM    372  CG1 VAL A  49      46.150  16.795  82.137  1.00  0.00           C  
ATOM    373  CG2 VAL A  49      46.152  14.322  81.668  1.00  0.00           C  
ATOM    374  H   VAL A  49      43.845  13.535  83.243  1.00  0.00           H  
ATOM    375  HA  VAL A  49      46.132  14.955  84.176  1.00  0.00           H  
ATOM    376  HB  VAL A  49      44.481  15.618  81.931  1.00  0.00           H  
ATOM    377 HG11 VAL A  49      47.107  16.654  82.378  1.00  0.00           H  
ATOM    378 HG12 VAL A  49      46.079  17.075  81.182  1.00  0.00           H  
ATOM    379 HG13 VAL A  49      45.753  17.495  82.726  1.00  0.00           H  
ATOM    380 HG21 VAL A  49      46.749  13.901  82.347  1.00  0.00           H  
ATOM    381 HG22 VAL A  49      45.496  13.654  81.326  1.00  0.00           H  
ATOM    382 HG23 VAL A  49      46.693  14.688  80.915  1.00  0.00           H  
ATOM    383  N   LEU A  50      43.397  16.748  84.450  1.00  0.00           N  
ATOM    384  CA  LEU A  50      42.825  17.862  85.203  1.00  0.00           C  
ATOM    385  C   LEU A  50      42.992  17.698  86.690  1.00  0.00           C  
ATOM    386  O   LEU A  50      43.305  18.629  87.427  1.00  0.00           O  
ATOM    387  CB  LEU A  50      41.293  18.006  84.986  1.00  0.00           C  
ATOM    388  CG  LEU A  50      40.865  18.869  83.791  1.00  0.00           C  
ATOM    389  CD1 LEU A  50      39.355  19.118  83.879  1.00  0.00           C  
ATOM    390  CD2 LEU A  50      41.600  20.216  83.763  1.00  0.00           C  
ATOM    391  H   LEU A  50      42.846  16.140  83.811  1.00  0.00           H  
ATOM    392  HA  LEU A  50      43.296  18.713  84.913  1.00  0.00           H  
ATOM    393  HB2 LEU A  50      40.927  17.095  84.845  1.00  0.00           H  
ATOM    394  HB3 LEU A  50      40.915  18.416  85.805  1.00  0.00           H  
ATOM    395  HG  LEU A  50      41.069  18.385  82.951  1.00  0.00           H  
ATOM    396 HD11 LEU A  50      39.149  19.593  84.733  1.00  0.00           H  
ATOM    397 HD12 LEU A  50      39.069  19.679  83.104  1.00  0.00           H  
ATOM    398 HD13 LEU A  50      38.875  18.242  83.856  1.00  0.00           H  
ATOM    399 HD21 LEU A  50      42.583  20.052  83.697  1.00  0.00           H  
ATOM    400 HD22 LEU A  50      41.291  20.742  82.972  1.00  0.00           H  
ATOM    401 HD23 LEU A  50      41.397  20.718  84.602  1.00  0.00           H  
ATOM    402  N   TRP A  51      42.769  16.477  87.165  1.00  0.00           N  
ATOM    403  CA  TRP A  51      42.887  16.149  88.548  1.00  0.00           C  
ATOM    404  C   TRP A  51      44.314  16.262  89.095  1.00  0.00           C  
ATOM    405  O   TRP A  51      44.553  16.795  90.176  1.00  0.00           O  
ATOM    406  CB  TRP A  51      42.239  14.774  88.754  1.00  0.00           C  
ATOM    407  CG  TRP A  51      42.235  14.240  90.150  1.00  0.00           C  
ATOM    408  CD1 TRP A  51      42.479  12.951  90.514  1.00  0.00           C  
ATOM    409  CD2 TRP A  51      42.145  14.965  91.417  1.00  0.00           C  
ATOM    410  NE1 TRP A  51      42.430  12.786  91.882  1.00  0.00           N  
ATOM    411  CE2 TRP A  51      42.184  14.046  92.417  1.00  0.00           C  
ATOM    412  CE3 TRP A  51      42.093  16.344  91.681  1.00  0.00           C  
ATOM    413  CZ2 TRP A  51      42.132  14.420  93.781  1.00  0.00           C  
ATOM    414  CZ3 TRP A  51      42.387  16.692  93.007  1.00  0.00           C  
ATOM    415  CH2 TRP A  51      42.341  15.778  94.047  1.00  0.00           C  
ATOM    416  H   TRP A  51      42.498  15.781  86.422  1.00  0.00           H  
ATOM    417  HA  TRP A  51      42.316  16.802  89.085  1.00  0.00           H  
ATOM    418  HB2 TRP A  51      41.281  14.824  88.452  1.00  0.00           H  
ATOM    419  HB3 TRP A  51      42.722  14.104  88.181  1.00  0.00           H  
ATOM    420  HD1 TRP A  51      42.673  12.201  89.866  1.00  0.00           H  
ATOM    421  HE1 TRP A  51      42.544  11.956  92.384  1.00  0.00           H  
ATOM    422  HE3 TRP A  51      41.876  17.004  91.014  1.00  0.00           H  
ATOM    423  HZ2 TRP A  51      41.958  13.759  94.487  1.00  0.00           H  
ATOM    424  HZ3 TRP A  51      42.639  17.649  93.192  1.00  0.00           H  
ATOM    425  HH2 TRP A  51      42.456  16.076  94.984  1.00  0.00           H  
ATOM    426  N   GLN A  52      45.317  15.831  88.315  1.00  0.00           N  
ATOM    427  CA  GLN A  52      46.718  15.945  88.683  1.00  0.00           C  
ATOM    428  C   GLN A  52      47.355  17.204  88.139  1.00  0.00           C  
ATOM    429  O   GLN A  52      48.560  17.298  87.922  1.00  0.00           O  
ATOM    430  CB  GLN A  52      47.491  14.701  88.211  1.00  0.00           C  
ATOM    431  CG  GLN A  52      46.960  13.402  88.860  1.00  0.00           C  
ATOM    432  CD  GLN A  52      47.135  13.380  90.382  1.00  0.00           C  
ATOM    433  H   GLN A  52      44.994  15.403  87.413  1.00  0.00           H  
ATOM    434  HA  GLN A  52      46.771  15.981  89.695  1.00  0.00           H  
ATOM    435  HB2 GLN A  52      47.391  14.611  87.230  1.00  0.00           H  
ATOM    436  HB3 GLN A  52      48.445  14.797  88.464  1.00  0.00           H  
ATOM    437  HG2 GLN A  52      45.989  13.322  88.651  1.00  0.00           H  
ATOM    438  HG3 GLN A  52      47.458  12.631  88.471  1.00  0.00           H  
ATOM    439  OE1 GLN A  52      47.799  14.196  91.018  1.00  0.00           O  
ATOM    440  NE2 GLN A  52      46.503  12.363  91.015  1.00  0.00           N  
ATOM    441 HE21 GLN A  52      46.585  12.276  92.021  1.00  0.00           H  
ATOM    442 HE22 GLN A  52      45.963  11.715  90.465  1.00  0.00           H  
ATOM    443  N   LEU A  53      46.533  18.236  87.928  1.00  0.00           N  
ATOM    444  CA  LEU A  53      46.998  19.539  87.545  1.00  0.00           C  
ATOM    445  C   LEU A  53      46.963  20.477  88.737  1.00  0.00           C  
ATOM    446  O   LEU A  53      45.904  20.789  89.286  1.00  0.00           O  
ATOM    447  CB  LEU A  53      46.099  20.083  86.427  1.00  0.00           C  
ATOM    448  CG  LEU A  53      46.513  21.435  85.850  1.00  0.00           C  
ATOM    449  CD1 LEU A  53      47.875  21.386  85.150  1.00  0.00           C  
ATOM    450  CD2 LEU A  53      45.420  21.926  84.910  1.00  0.00           C  
ATOM    451  H   LEU A  53      45.519  17.999  88.070  1.00  0.00           H  
ATOM    452  HA  LEU A  53      47.950  19.470  87.227  1.00  0.00           H  
ATOM    453  HB2 LEU A  53      46.109  19.425  85.683  1.00  0.00           H  
ATOM    454  HB3 LEU A  53      45.183  20.182  86.796  1.00  0.00           H  
ATOM    455  HG  LEU A  53      46.553  22.112  86.596  1.00  0.00           H  
ATOM    456 HD11 LEU A  53      47.836  20.729  84.399  1.00  0.00           H  
ATOM    457 HD12 LEU A  53      48.095  22.293  84.793  1.00  0.00           H  
ATOM    458 HD13 LEU A  53      48.573  21.105  85.807  1.00  0.00           H  
ATOM    459 HD21 LEU A  53      44.563  22.023  85.416  1.00  0.00           H  
ATOM    460 HD22 LEU A  53      45.682  22.812  84.527  1.00  0.00           H  
ATOM    461 HD23 LEU A  53      45.296  21.266  84.168  1.00  0.00           H  
ATOM    462  N   ASP A  54      48.135  20.996  89.152  1.00  0.00           N  
ATOM    463  CA  ASP A  54      48.319  21.772  90.368  1.00  0.00           C  
ATOM    464  C   ASP A  54      47.398  22.991  90.518  1.00  0.00           C  
ATOM    465  O   ASP A  54      46.853  23.267  91.588  1.00  0.00           O  
ATOM    466  CB  ASP A  54      49.804  22.208  90.437  1.00  0.00           C  
ATOM    467  CG  ASP A  54      50.710  21.040  90.814  1.00  0.00           C  
ATOM    468  OD1 ASP A  54      50.220  20.107  91.505  1.00  0.00           O  
ATOM    469  OD2 ASP A  54      51.914  21.097  90.457  1.00  0.00           O  
ATOM    470  H   ASP A  54      48.934  20.779  88.489  1.00  0.00           H  
ATOM    471  HA  ASP A  54      48.112  21.153  91.156  1.00  0.00           H  
ATOM    472  HB2 ASP A  54      50.062  22.538  89.545  1.00  0.00           H  
ATOM    473  HB3 ASP A  54      49.880  22.908  91.125  1.00  0.00           H  
ATOM    474  N   ILE A  55      47.153  23.740  89.429  1.00  0.00           N  
ATOM    475  CA  ILE A  55      46.218  24.853  89.394  1.00  0.00           C  
ATOM    476  C   ILE A  55      44.762  24.498  89.665  1.00  0.00           C  
ATOM    477  O   ILE A  55      44.065  25.198  90.401  1.00  0.00           O  
ATOM    478  CB  ILE A  55      46.326  25.604  88.076  1.00  0.00           C  
ATOM    479  CG1 ILE A  55      46.072  24.744  86.823  1.00  0.00           C  
ATOM    480  CG2 ILE A  55      47.759  26.146  88.003  1.00  0.00           C  
ATOM    481  CD1 ILE A  55      45.786  25.553  85.577  1.00  0.00           C  
ATOM    482  H   ILE A  55      47.713  23.439  88.586  1.00  0.00           H  
ATOM    483  HA  ILE A  55      46.504  25.488  90.143  1.00  0.00           H  
ATOM    484  HB  ILE A  55      45.637  26.345  88.075  1.00  0.00           H  
ATOM    485 HG12 ILE A  55      46.877  24.176  86.668  1.00  0.00           H  
ATOM    486 HG13 ILE A  55      45.291  24.151  87.010  1.00  0.00           H  
ATOM    487 HG21 ILE A  55      47.859  26.699  87.180  1.00  0.00           H  
ATOM    488 HG22 ILE A  55      47.939  26.705  88.808  1.00  0.00           H  
ATOM    489 HG23 ILE A  55      48.397  25.381  87.975  1.00  0.00           H  
ATOM    490 HD11 ILE A  55      46.567  26.144  85.379  1.00  0.00           H  
ATOM    491 HD12 ILE A  55      45.632  24.934  84.808  1.00  0.00           H  
ATOM    492 HD13 ILE A  55      44.971  26.112  85.725  1.00  0.00           H  
ATOM    493  N   PHE A  56      44.267  23.386  89.089  1.00  0.00           N  
ATOM    494  CA  PHE A  56      42.906  22.916  89.239  1.00  0.00           C  
ATOM    495  C   PHE A  56      42.729  22.286  90.605  1.00  0.00           C  
ATOM    496  O   PHE A  56      41.747  22.524  91.306  1.00  0.00           O  
ATOM    497  CB  PHE A  56      42.541  21.928  88.103  1.00  0.00           C  
ATOM    498  CG  PHE A  56      41.078  21.589  88.167  1.00  0.00           C  
ATOM    499  CD1 PHE A  56      40.119  22.557  87.830  1.00  0.00           C  
ATOM    500  CD2 PHE A  56      40.655  20.349  88.673  1.00  0.00           C  
ATOM    501  CE1 PHE A  56      38.758  22.312  88.043  1.00  0.00           C  
ATOM    502  CE2 PHE A  56      39.294  20.096  88.877  1.00  0.00           C  
ATOM    503  CZ  PHE A  56      38.349  21.085  88.577  1.00  0.00           C  
ATOM    504  H   PHE A  56      44.987  22.877  88.502  1.00  0.00           H  
ATOM    505  HA  PHE A  56      42.309  23.722  89.211  1.00  0.00           H  
ATOM    506  HB2 PHE A  56      42.720  22.373  87.259  1.00  0.00           H  
ATOM    507  HB3 PHE A  56      43.054  21.116  88.245  1.00  0.00           H  
ATOM    508  HD1 PHE A  56      40.405  23.420  87.438  1.00  0.00           H  
ATOM    509  HD2 PHE A  56      41.327  19.649  88.886  1.00  0.00           H  
ATOM    510  HE1 PHE A  56      38.085  23.017  87.813  1.00  0.00           H  
ATOM    511  HE2 PHE A  56      39.000  19.203  89.241  1.00  0.00           H  
ATOM    512  HZ  PHE A  56      37.379  20.917  88.743  1.00  0.00           H  
ATOM    513  N   ARG A  57      43.754  21.534  91.042  1.00  0.00           N  
ATOM    514  CA  ARG A  57      43.851  20.979  92.371  1.00  0.00           C  
ATOM    515  C   ARG A  57      43.772  22.048  93.447  1.00  0.00           C  
ATOM    516  O   ARG A  57      43.050  21.912  94.432  1.00  0.00           O  
ATOM    517  CB  ARG A  57      45.206  20.253  92.513  1.00  0.00           C  
ATOM    518  CG  ARG A  57      45.411  19.600  93.885  1.00  0.00           C  
ATOM    519  CD  ARG A  57      46.769  18.931  93.996  1.00  0.00           C  
ATOM    520  NE  ARG A  57      46.699  18.155  95.269  1.00  0.00           N  
ATOM    521  CZ  ARG A  57      47.651  17.279  95.601  1.00  0.00           C  
ATOM    522  NH1 ARG A  57      47.386  16.412  96.573  1.00  0.00           N  
ATOM    523  NH2 ARG A  57      48.828  17.271  94.985  1.00  0.00           N  
ATOM    524  H   ARG A  57      44.497  21.386  90.302  1.00  0.00           H  
ATOM    525  HA  ARG A  57      43.088  20.325  92.513  1.00  0.00           H  
ATOM    526  HB2 ARG A  57      45.248  19.541  91.825  1.00  0.00           H  
ATOM    527  HB3 ARG A  57      45.928  20.918  92.379  1.00  0.00           H  
ATOM    528  HG2 ARG A  57      45.345  20.299  94.592  1.00  0.00           H  
ATOM    529  HG3 ARG A  57      44.707  18.908  94.025  1.00  0.00           H  
ATOM    530  HD2 ARG A  57      46.879  18.317  93.261  1.00  0.00           H  
ATOM    531  HD3 ARG A  57      47.448  19.610  94.081  1.00  0.00           H  
ATOM    532  HE  ARG A  57      45.934  18.300  95.864  1.00  0.00           H  
ATOM    533 HH11 ARG A  57      46.516  16.377  97.040  1.00  0.00           H  
ATOM    534 HH12 ARG A  57      48.112  15.752  96.849  1.00  0.00           H  
ATOM    535 HH21 ARG A  57      48.984  17.933  94.241  1.00  0.00           H  
ATOM    536 HH22 ARG A  57      49.535  16.631  95.248  1.00  0.00           H  
ATOM    537  N   ARG A  58      44.501  23.169  93.258  1.00  0.00           N  
ATOM    538  CA  ARG A  58      44.397  24.334  94.106  1.00  0.00           C  
ATOM    539  C   ARG A  58      43.039  25.025  94.060  1.00  0.00           C  
ATOM    540  O   ARG A  58      42.490  25.347  95.107  1.00  0.00           O  
ATOM    541  CB  ARG A  58      45.535  25.343  93.820  1.00  0.00           C  
ATOM    542  CG  ARG A  58      45.520  26.549  94.784  1.00  0.00           C  
ATOM    543  CD  ARG A  58      46.738  27.477  94.705  1.00  0.00           C  
ATOM    544  NE  ARG A  58      46.623  28.241  93.423  1.00  0.00           N  
ATOM    545  CZ  ARG A  58      47.355  29.323  93.125  1.00  0.00           C  
ATOM    546  NH1 ARG A  58      48.343  29.747  93.906  1.00  0.00           N  
ATOM    547  NH2 ARG A  58      47.058  30.037  92.039  1.00  0.00           N  
ATOM    548  H   ARG A  58      45.148  23.106  92.435  1.00  0.00           H  
ATOM    549  HA  ARG A  58      44.579  24.056  95.073  1.00  0.00           H  
ATOM    550  HB2 ARG A  58      46.397  24.877  93.931  1.00  0.00           H  
ATOM    551  HB3 ARG A  58      45.421  25.687  92.903  1.00  0.00           H  
ATOM    552  HG2 ARG A  58      44.696  27.103  94.598  1.00  0.00           H  
ATOM    553  HG3 ARG A  58      45.454  26.206  95.732  1.00  0.00           H  
ATOM    554  HD2 ARG A  58      46.702  28.101  95.448  1.00  0.00           H  
ATOM    555  HD3 ARG A  58      47.542  26.932  94.676  1.00  0.00           H  
ATOM    556  HE  ARG A  58      45.956  27.916  92.755  1.00  0.00           H  
ATOM    557 HH11 ARG A  58      48.566  29.234  94.738  1.00  0.00           H  
ATOM    558 HH12 ARG A  58      48.857  30.566  93.667  1.00  0.00           H  
ATOM    559 HH21 ARG A  58      46.305  29.748  91.446  1.00  0.00           H  
ATOM    560 HH22 ARG A  58      47.585  30.854  91.819  1.00  0.00           H  
ATOM    561  N   SER A  59      42.460  25.235  92.860  1.00  0.00           N  
ATOM    562  CA  SER A  59      41.172  25.907  92.649  1.00  0.00           C  
ATOM    563  C   SER A  59      40.011  25.203  93.315  1.00  0.00           C  
ATOM    564  O   SER A  59      39.129  25.792  93.938  1.00  0.00           O  
ATOM    565  CB  SER A  59      40.859  25.995  91.129  1.00  0.00           C  
ATOM    566  OG  SER A  59      39.697  26.780  90.839  1.00  0.00           O  
ATOM    567  H   SER A  59      43.037  24.859  92.055  1.00  0.00           H  
ATOM    568  HA  SER A  59      41.246  26.840  93.045  1.00  0.00           H  
ATOM    569  HB2 SER A  59      41.647  26.403  90.669  1.00  0.00           H  
ATOM    570  HB3 SER A  59      40.715  25.067  90.784  1.00  0.00           H  
ATOM    571  HG  SER A  59      39.929  27.465  90.154  1.00  0.00           H  
ATOM    572  N   LEU A  60      40.001  23.878  93.207  1.00  0.00           N  
ATOM    573  CA  LEU A  60      39.000  23.066  93.830  1.00  0.00           C  
ATOM    574  C   LEU A  60      39.127  22.977  95.350  1.00  0.00           C  
ATOM    575  O   LEU A  60      38.153  23.151  96.084  1.00  0.00           O  
ATOM    576  CB  LEU A  60      39.115  21.710  93.142  1.00  0.00           C  
ATOM    577  CG  LEU A  60      37.837  20.884  93.148  1.00  0.00           C  
ATOM    578  CD1 LEU A  60      38.002  19.824  92.057  1.00  0.00           C  
ATOM    579  CD2 LEU A  60      37.528  20.359  94.548  1.00  0.00           C  
ATOM    580  H   LEU A  60      40.787  23.494  92.629  1.00  0.00           H  
ATOM    581  HA  LEU A  60      38.078  23.453  93.619  1.00  0.00           H  
ATOM    582  HB2 LEU A  60      39.365  21.868  92.196  1.00  0.00           H  
ATOM    583  HB3 LEU A  60      39.813  21.187  93.611  1.00  0.00           H  
ATOM    584  HG  LEU A  60      37.071  21.460  92.929  1.00  0.00           H  
ATOM    585 HD11 LEU A  60      38.797  19.256  92.266  1.00  0.00           H  
ATOM    586 HD12 LEU A  60      37.182  19.254  92.024  1.00  0.00           H  
ATOM    587 HD13 LEU A  60      38.134  20.275  91.175  1.00  0.00           H  
ATOM    588 HD21 LEU A  60      37.414  21.130  95.174  1.00  0.00           H  
ATOM    589 HD22 LEU A  60      36.685  19.821  94.523  1.00  0.00           H  
ATOM    590 HD23 LEU A  60      38.283  19.783  94.861  1.00  0.00           H  
ATOM    591  N   ARG A  61      40.350  22.757  95.884  1.00  0.00           N  
ATOM    592  CA  ARG A  61      40.542  22.599  97.319  1.00  0.00           C  
ATOM    593  C   ARG A  61      40.423  23.872  98.124  1.00  0.00           C  
ATOM    594  O   ARG A  61      40.271  23.830  99.340  1.00  0.00           O  
ATOM    595  CB  ARG A  61      41.908  21.966  97.652  1.00  0.00           C  
ATOM    596  CG  ARG A  61      43.146  22.851  97.460  1.00  0.00           C  
ATOM    597  CD  ARG A  61      44.447  22.063  97.611  1.00  0.00           C  
ATOM    598  NE  ARG A  61      45.545  23.005  97.252  1.00  0.00           N  
ATOM    599  CZ  ARG A  61      46.837  22.670  97.157  1.00  0.00           C  
ATOM    600  NH1 ARG A  61      47.712  23.572  96.723  1.00  0.00           N  
ATOM    601  NH2 ARG A  61      47.276  21.464  97.496  1.00  0.00           N  
ATOM    602  H   ARG A  61      41.115  22.714  95.187  1.00  0.00           H  
ATOM    603  HA  ARG A  61      39.847  21.928  97.664  1.00  0.00           H  
ATOM    604  HB2 ARG A  61      41.887  21.674  98.614  1.00  0.00           H  
ATOM    605  HB3 ARG A  61      42.022  21.153  97.073  1.00  0.00           H  
ATOM    606  HG2 ARG A  61      43.128  23.248  96.546  1.00  0.00           H  
ATOM    607  HG3 ARG A  61      43.141  23.575  98.145  1.00  0.00           H  
ATOM    608  HD2 ARG A  61      44.546  21.800  98.538  1.00  0.00           H  
ATOM    609  HD3 ARG A  61      44.440  21.329  96.978  1.00  0.00           H  
ATOM    610  HE  ARG A  61      45.288  23.959  97.070  1.00  0.00           H  
ATOM    611 HH11 ARG A  61      47.437  24.496  96.486  1.00  0.00           H  
ATOM    612 HH12 ARG A  61      48.685  23.310  96.633  1.00  0.00           H  
ATOM    613 HH21 ARG A  61      46.605  20.799  97.852  1.00  0.00           H  
ATOM    614 HH22 ARG A  61      48.228  21.223  97.405  1.00  0.00           H  
ATOM    615  N   VAL A  62      40.465  25.037  97.456  1.00  0.00           N  
ATOM    616  CA  VAL A  62      40.312  26.325  98.113  1.00  0.00           C  
ATOM    617  C   VAL A  62      38.839  26.729  98.153  1.00  0.00           C  
ATOM    618  O   VAL A  62      38.461  27.760  98.701  1.00  0.00           O  
ATOM    619  CB  VAL A  62      41.189  27.368  97.420  1.00  0.00           C  
ATOM    620  CG1 VAL A  62      40.639  27.761  96.045  1.00  0.00           C  
ATOM    621  CG2 VAL A  62      41.388  28.618  98.293  1.00  0.00           C  
ATOM    622  H   VAL A  62      40.617  24.929  96.428  1.00  0.00           H  
ATOM    623  HA  VAL A  62      40.632  26.237  99.061  1.00  0.00           H  
ATOM    624  HB  VAL A  62      42.090  26.960  97.260  1.00  0.00           H  
ATOM    625 HG11 VAL A  62      41.390  28.079  95.469  1.00  0.00           H  
ATOM    626 HG12 VAL A  62      40.206  26.966  95.624  1.00  0.00           H  
ATOM    627 HG13 VAL A  62      39.967  28.491  96.156  1.00  0.00           H  
ATOM    628 HG21 VAL A  62      41.316  28.356  99.252  1.00  0.00           H  
ATOM    629 HG22 VAL A  62      42.291  28.999  98.109  1.00  0.00           H  
ATOM    630 HG23 VAL A  62      40.682  29.285  98.066  1.00  0.00           H  
ATOM    631  N   LEU A  63      37.958  25.869  97.590  1.00  0.00           N  
ATOM    632  CA  LEU A  63      36.511  25.946  97.698  1.00  0.00           C  
ATOM    633  C   LEU A  63      35.887  27.064  96.868  1.00  0.00           C  
ATOM    634  O   LEU A  63      34.737  27.431  97.094  1.00  0.00           O  
ATOM    635  CB  LEU A  63      35.986  25.989  99.166  1.00  0.00           C  
ATOM    636  CG  LEU A  63      36.431  24.832 100.089  1.00  0.00           C  
ATOM    637  CD1 LEU A  63      36.037  25.148 101.540  1.00  0.00           C  
ATOM    638  CD2 LEU A  63      35.856  23.470  99.674  1.00  0.00           C  
ATOM    639  H   LEU A  63      38.447  25.100  97.039  1.00  0.00           H  
ATOM    640  HA  LEU A  63      36.116  25.061  97.383  1.00  0.00           H  
ATOM    641  HB2 LEU A  63      36.311  26.835  99.572  1.00  0.00           H  
ATOM    642  HB3 LEU A  63      34.995  25.975  99.127  1.00  0.00           H  
ATOM    643  HG  LEU A  63      37.417  24.735 100.029  1.00  0.00           H  
ATOM    644 HD11 LEU A  63      35.046  25.256 101.594  1.00  0.00           H  
ATOM    645 HD12 LEU A  63      36.328  24.397 102.129  1.00  0.00           H  
ATOM    646 HD13 LEU A  63      36.485  25.993 101.824  1.00  0.00           H  
ATOM    647 HD21 LEU A  63      36.160  23.254  98.748  1.00  0.00           H  
ATOM    648 HD22 LEU A  63      36.181  22.770 100.308  1.00  0.00           H  
ATOM    649 HD23 LEU A  63      34.859  23.513  99.700  1.00  0.00           H  
ATOM    650  N   THR A  64      36.610  27.583  95.845  1.00  0.00           N  
ATOM    651  CA  THR A  64      36.200  28.723  95.009  1.00  0.00           C  
ATOM    652  C   THR A  64      34.897  28.476  94.277  1.00  0.00           C  
ATOM    653  O   THR A  64      34.012  29.327  94.212  1.00  0.00           O  
ATOM    654  CB  THR A  64      37.248  29.060  93.936  1.00  0.00           C  
ATOM    655  OG1 THR A  64      38.448  29.509  94.542  1.00  0.00           O  
ATOM    656  CG2 THR A  64      36.816  30.192  92.990  1.00  0.00           C  
ATOM    657  H   THR A  64      37.527  27.078  95.696  1.00  0.00           H  
ATOM    658  HA  THR A  64      36.084  29.528  95.615  1.00  0.00           H  
ATOM    659  HB  THR A  64      37.453  28.210  93.401  1.00  0.00           H  
ATOM    660 HG21 THR A  64      37.553  30.864  92.917  1.00  0.00           H  
ATOM    661 HG22 THR A  64      36.619  29.813  92.086  1.00  0.00           H  
ATOM    662 HG23 THR A  64      35.996  30.634  93.353  1.00  0.00           H  
ATOM    663  HG1 THR A  64      38.806  28.817  95.181  1.00  0.00           H  
ATOM    664  N   GLY A  65      34.731  27.275  93.687  1.00  0.00           N  
ATOM    665  CA  GLY A  65      33.476  26.914  93.041  1.00  0.00           C  
ATOM    666  C   GLY A  65      32.410  26.490  94.020  1.00  0.00           C  
ATOM    667  O   GLY A  65      32.642  25.662  94.903  1.00  0.00           O  
ATOM    668  H   GLY A  65      35.557  26.655  93.737  1.00  0.00           H  
ATOM    669  HA2 GLY A  65      33.142  27.707  92.499  1.00  0.00           H  
ATOM    670  HA3 GLY A  65      33.648  26.160  92.380  1.00  0.00           H  
ATOM    671  N   HID A  66      31.188  27.037  93.843  1.00  0.00           N  
ATOM    672  CA  HID A  66      30.018  26.758  94.663  1.00  0.00           C  
ATOM    673  C   HID A  66      29.663  25.301  94.862  1.00  0.00           C  
ATOM    674  O   HID A  66      29.971  24.435  94.052  1.00  0.00           O  
ATOM    675  CB  HID A  66      28.747  27.449  94.123  1.00  0.00           C  
ATOM    676  CG  HID A  66      28.834  28.931  94.187  1.00  0.00           C  
ATOM    677  H   HID A  66      31.160  27.711  93.024  1.00  0.00           H  
ATOM    678  HA  HID A  66      30.177  27.177  95.592  1.00  0.00           H  
ATOM    679  HB2 HID A  66      28.614  27.172  93.171  1.00  0.00           H  
ATOM    680  HB3 HID A  66      27.965  27.146  94.669  1.00  0.00           H  
ATOM    681  ND1 HID A  66      28.844  29.538  95.420  1.00  0.00           N  
ATOM    682  CD2 HID A  66      28.879  29.856  93.199  1.00  0.00           C  
ATOM    683  CE1 HID A  66      28.895  30.830  95.165  1.00  0.00           C  
ATOM    684  NE2 HID A  66      28.917  31.081  93.832  1.00  0.00           N  
ATOM    685  HD1 HID A  66      28.819  29.103  96.292  1.00  0.00           H  
ATOM    686  HD2 HID A  66      28.883  29.693  92.226  1.00  0.00           H  
ATOM    687  HE1 HID A  66      28.915  31.562  95.863  1.00  0.00           H  
ATOM    688  N   VAL A  67      28.958  25.004  95.968  1.00  0.00           N  
ATOM    689  CA  VAL A  67      28.345  23.706  96.169  1.00  0.00           C  
ATOM    690  C   VAL A  67      26.960  23.723  95.552  1.00  0.00           C  
ATOM    691  O   VAL A  67      26.088  24.520  95.884  1.00  0.00           O  
ATOM    692  CB  VAL A  67      28.280  23.281  97.628  1.00  0.00           C  
ATOM    693  CG1 VAL A  67      27.751  21.836  97.743  1.00  0.00           C  
ATOM    694  CG2 VAL A  67      29.692  23.348  98.234  1.00  0.00           C  
ATOM    695  H   VAL A  67      28.898  25.786  96.654  1.00  0.00           H  
ATOM    696  HA  VAL A  67      28.891  23.020  95.688  1.00  0.00           H  
ATOM    697  HB  VAL A  67      27.618  23.857  98.096  1.00  0.00           H  
ATOM    698 HG11 VAL A  67      28.502  21.202  97.579  1.00  0.00           H  
ATOM    699 HG12 VAL A  67      27.383  21.698  98.659  1.00  0.00           H  
ATOM    700 HG13 VAL A  67      27.035  21.699  97.064  1.00  0.00           H  
ATOM    701 HG21 VAL A  67      29.818  22.568  98.843  1.00  0.00           H  
ATOM    702 HG22 VAL A  67      30.361  23.318  97.495  1.00  0.00           H  
ATOM    703 HG23 VAL A  67      29.783  24.200  98.744  1.00  0.00           H  
ATOM    704  N   CYX A  68      26.764  22.834  94.580  1.00  0.00           N  
ATOM    705  CA  CYX A  68      25.629  22.792  93.696  1.00  0.00           C  
ATOM    706  C   CYX A  68      25.369  21.350  93.350  1.00  0.00           C  
ATOM    707  O   CYX A  68      26.163  20.468  93.671  1.00  0.00           O  
ATOM    708  CB  CYX A  68      25.823  23.625  92.395  1.00  0.00           C  
ATOM    709  SG  CYX A  68      27.336  23.406  91.385  1.00  0.00           S  
ATOM    710  H   CYX A  68      27.562  22.123  94.514  1.00  0.00           H  
ATOM    711  HA  CYX A  68      24.832  23.149  94.180  1.00  0.00           H  
ATOM    712  HB2 CYX A  68      25.017  23.439  91.799  1.00  0.00           H  
ATOM    713  HB3 CYX A  68      25.761  24.609  92.660  1.00  0.00           H  
ATOM    714  N   GLN A  69      24.231  21.055  92.691  1.00  0.00           N  
ATOM    715  CA  GLN A  69      23.932  19.714  92.235  1.00  0.00           C  
ATOM    716  C   GLN A  69      24.989  19.146  91.292  1.00  0.00           C  
ATOM    717  O   GLN A  69      25.253  19.679  90.213  1.00  0.00           O  
ATOM    718  CB  GLN A  69      22.577  19.655  91.500  1.00  0.00           C  
ATOM    719  CG  GLN A  69      21.347  19.979  92.374  1.00  0.00           C  
ATOM    720  CD  GLN A  69      20.055  19.986  91.551  1.00  0.00           C  
ATOM    721  H   GLN A  69      23.603  21.873  92.547  1.00  0.00           H  
ATOM    722  HA  GLN A  69      23.892  19.105  93.049  1.00  0.00           H  
ATOM    723  HB2 GLN A  69      22.594  20.311  90.743  1.00  0.00           H  
ATOM    724  HB3 GLN A  69      22.452  18.731  91.130  1.00  0.00           H  
ATOM    725  HG2 GLN A  69      21.271  19.285  93.078  1.00  0.00           H  
ATOM    726  HG3 GLN A  69      21.474  20.877  92.774  1.00  0.00           H  
ATOM    727  OE1 GLN A  69      19.236  20.895  91.691  1.00  0.00           O  
ATOM    728  NE2 GLN A  69      19.858  18.975  90.675  1.00  0.00           N  
ATOM    729 HE21 GLN A  69      19.033  18.924  90.128  1.00  0.00           H  
ATOM    730 HE22 GLN A  69      20.592  18.268  90.600  1.00  0.00           H  
ATOM    731  N   GLY A  70      25.611  18.014  91.680  1.00  0.00           N  
ATOM    732  CA  GLY A  70      26.671  17.399  90.890  1.00  0.00           C  
ATOM    733  C   GLY A  70      26.167  16.683  89.671  1.00  0.00           C  
ATOM    734  O   GLY A  70      26.938  16.357  88.779  1.00  0.00           O  
ATOM    735  H   GLY A  70      25.266  17.629  92.583  1.00  0.00           H  
ATOM    736  HA2 GLY A  70      27.336  18.121  90.613  1.00  0.00           H  
ATOM    737  HA3 GLY A  70      27.186  16.747  91.481  1.00  0.00           H  
ATOM    738  N   ASP A  71      24.844  16.476  89.570  1.00  0.00           N  
ATOM    739  CA  ASP A  71      24.248  15.786  88.452  1.00  0.00           C  
ATOM    740  C   ASP A  71      23.830  16.755  87.353  1.00  0.00           C  
ATOM    741  O   ASP A  71      23.392  16.348  86.278  1.00  0.00           O  
ATOM    742  CB  ASP A  71      23.056  14.924  88.960  1.00  0.00           C  
ATOM    743  CG  ASP A  71      21.916  15.703  89.608  1.00  0.00           C  
ATOM    744  OD1 ASP A  71      20.982  15.032  90.102  1.00  0.00           O  
ATOM    745  OD2 ASP A  71      21.922  16.961  89.583  1.00  0.00           O  
ATOM    746  H   ASP A  71      24.297  16.861  90.374  1.00  0.00           H  
ATOM    747  HA  ASP A  71      24.954  15.181  88.054  1.00  0.00           H  
ATOM    748  HB2 ASP A  71      22.696  14.422  88.172  1.00  0.00           H  
ATOM    749  HB3 ASP A  71      23.422  14.274  89.627  1.00  0.00           H  
ATOM    750  N   ALA A  72      23.960  18.067  87.605  1.00  0.00           N  
ATOM    751  CA  ALA A  72      23.607  19.114  86.671  1.00  0.00           C  
ATOM    752  C   ALA A  72      24.780  20.032  86.397  1.00  0.00           C  
ATOM    753  O   ALA A  72      24.938  20.535  85.293  1.00  0.00           O  
ATOM    754  CB  ALA A  72      22.466  19.976  87.252  1.00  0.00           C  
ATOM    755  H   ALA A  72      24.351  18.265  88.567  1.00  0.00           H  
ATOM    756  HA  ALA A  72      23.318  18.691  85.798  1.00  0.00           H  
ATOM    757  HB1 ALA A  72      21.794  20.147  86.537  1.00  0.00           H  
ATOM    758  HB2 ALA A  72      22.042  19.485  88.008  1.00  0.00           H  
ATOM    759  HB3 ALA A  72      22.845  20.838  87.576  1.00  0.00           H  
ATOM    760  N   CYS A  73      25.654  20.274  87.392  1.00  0.00           N  
ATOM    761  CA  CYS A  73      26.784  21.160  87.202  1.00  0.00           C  
ATOM    762  C   CYS A  73      28.091  20.389  87.144  1.00  0.00           C  
ATOM    763  O   CYS A  73      28.471  19.675  88.074  1.00  0.00           O  
ATOM    764  CB  CYS A  73      26.888  22.212  88.329  1.00  0.00           C  
ATOM    765  SG  CYS A  73      28.278  23.381  88.080  1.00  0.00           S  
ATOM    766  H   CYS A  73      25.442  19.779  88.276  1.00  0.00           H  
ATOM    767  HA  CYS A  73      26.667  21.643  86.323  1.00  0.00           H  
ATOM    768  HB2 CYS A  73      26.050  22.733  88.345  1.00  0.00           H  
ATOM    769  HB3 CYS A  73      27.038  21.738  89.182  1.00  0.00           H  
ATOM    770  HG  CYS A  73      28.432  23.491  87.102  1.00  0.00           H  
ATOM    771  N   ILE A  74      28.858  20.616  86.057  1.00  0.00           N  
ATOM    772  CA  ILE A  74      30.159  20.019  85.805  1.00  0.00           C  
ATOM    773  C   ILE A  74      31.184  20.267  86.889  1.00  0.00           C  
ATOM    774  O   ILE A  74      31.918  19.375  87.297  1.00  0.00           O  
ATOM    775  CB  ILE A  74      30.738  20.519  84.477  1.00  0.00           C  
ATOM    776  CG1 ILE A  74      31.984  19.724  84.012  1.00  0.00           C  
ATOM    777  CG2 ILE A  74      30.986  22.050  84.483  1.00  0.00           C  
ATOM    778  CD1 ILE A  74      31.681  18.249  83.729  1.00  0.00           C  
ATOM    779  H   ILE A  74      28.404  21.297  85.378  1.00  0.00           H  
ATOM    780  HA  ILE A  74      30.006  19.012  85.772  1.00  0.00           H  
ATOM    781  HB  ILE A  74      30.035  20.414  83.767  1.00  0.00           H  
ATOM    782 HG12 ILE A  74      32.332  20.145  83.185  1.00  0.00           H  
ATOM    783 HG13 ILE A  74      32.668  19.775  84.729  1.00  0.00           H  
ATOM    784 HG21 ILE A  74      31.218  22.339  83.561  1.00  0.00           H  
ATOM    785 HG22 ILE A  74      30.157  22.506  84.788  1.00  0.00           H  
ATOM    786 HG23 ILE A  74      31.736  22.249  85.104  1.00  0.00           H  
ATOM    787 HD11 ILE A  74      30.994  18.194  83.010  1.00  0.00           H  
ATOM    788 HD12 ILE A  74      32.520  17.799  83.436  1.00  0.00           H  
ATOM    789 HD13 ILE A  74      31.338  17.825  84.563  1.00  0.00           H  
ATOM    790  N   PHE A  75      31.258  21.499  87.418  1.00  0.00           N  
ATOM    791  CA  PHE A  75      32.255  21.888  88.385  1.00  0.00           C  
ATOM    792  C   PHE A  75      31.985  21.237  89.725  1.00  0.00           C  
ATOM    793  O   PHE A  75      32.891  20.833  90.442  1.00  0.00           O  
ATOM    794  CB  PHE A  75      32.293  23.420  88.496  1.00  0.00           C  
ATOM    795  CG  PHE A  75      33.557  23.896  89.162  1.00  0.00           C  
ATOM    796  CD1 PHE A  75      33.692  23.871  90.559  1.00  0.00           C  
ATOM    797  CD2 PHE A  75      34.638  24.335  88.384  1.00  0.00           C  
ATOM    798  CE1 PHE A  75      34.908  24.213  91.163  1.00  0.00           C  
ATOM    799  CE2 PHE A  75      35.846  24.715  88.985  1.00  0.00           C  
ATOM    800  CZ  PHE A  75      35.984  24.642  90.377  1.00  0.00           C  
ATOM    801  H   PHE A  75      30.517  22.151  87.057  1.00  0.00           H  
ATOM    802  HA  PHE A  75      33.140  21.531  88.062  1.00  0.00           H  
ATOM    803  HB2 PHE A  75      32.267  23.787  87.589  1.00  0.00           H  
ATOM    804  HB3 PHE A  75      31.533  23.700  89.045  1.00  0.00           H  
ATOM    805  HD1 PHE A  75      32.923  23.608  91.125  1.00  0.00           H  
ATOM    806  HD2 PHE A  75      34.547  24.376  87.393  1.00  0.00           H  
ATOM    807  HE1 PHE A  75      35.001  24.150  92.160  1.00  0.00           H  
ATOM    808  HE2 PHE A  75      36.608  25.040  88.413  1.00  0.00           H  
ATOM    809  HZ  PHE A  75      36.844  24.894  90.810  1.00  0.00           H  
ATOM    810  N   CYX A  76      30.697  21.096  90.080  1.00  0.00           N  
ATOM    811  CA  CYX A  76      30.260  20.326  91.225  1.00  0.00           C  
ATOM    812  C   CYX A  76      30.532  18.835  91.065  1.00  0.00           C  
ATOM    813  O   CYX A  76      30.999  18.196  92.002  1.00  0.00           O  
ATOM    814  CB  CYX A  76      28.791  20.647  91.577  1.00  0.00           C  
ATOM    815  SG  CYX A  76      28.744  22.294  92.338  1.00  0.00           S  
ATOM    816  H   CYX A  76      30.033  21.603  89.440  1.00  0.00           H  
ATOM    817  HA  CYX A  76      30.768  20.648  92.041  1.00  0.00           H  
ATOM    818  HB2 CYX A  76      28.278  20.674  90.757  1.00  0.00           H  
ATOM    819  HB3 CYX A  76      28.484  20.000  92.229  1.00  0.00           H  
ATOM    820  N   ALA A  77      30.333  18.241  89.865  1.00  0.00           N  
ATOM    821  CA  ALA A  77      30.803  16.892  89.570  1.00  0.00           C  
ATOM    822  C   ALA A  77      32.323  16.734  89.700  1.00  0.00           C  
ATOM    823  O   ALA A  77      32.803  15.826  90.374  1.00  0.00           O  
ATOM    824  CB  ALA A  77      30.350  16.464  88.162  1.00  0.00           C  
ATOM    825  H   ALA A  77      29.818  18.835  89.183  1.00  0.00           H  
ATOM    826  HA  ALA A  77      30.361  16.244  90.216  1.00  0.00           H  
ATOM    827  HB1 ALA A  77      29.785  17.185  87.769  1.00  0.00           H  
ATOM    828  HB2 ALA A  77      31.154  16.315  87.593  1.00  0.00           H  
ATOM    829  HB3 ALA A  77      29.823  15.621  88.232  1.00  0.00           H  
ATOM    830  N   LEU A  78      33.118  17.668  89.137  1.00  0.00           N  
ATOM    831  CA  LEU A  78      34.565  17.749  89.303  1.00  0.00           C  
ATOM    832  C   LEU A  78      35.011  17.937  90.747  1.00  0.00           C  
ATOM    833  O   LEU A  78      35.949  17.286  91.206  1.00  0.00           O  
ATOM    834  CB  LEU A  78      35.174  18.903  88.464  1.00  0.00           C  
ATOM    835  CG  LEU A  78      35.107  18.720  86.936  1.00  0.00           C  
ATOM    836  CD1 LEU A  78      35.538  20.000  86.209  1.00  0.00           C  
ATOM    837  CD2 LEU A  78      35.981  17.554  86.475  1.00  0.00           C  
ATOM    838  H   LEU A  78      32.576  18.360  88.544  1.00  0.00           H  
ATOM    839  HA  LEU A  78      34.976  16.885  88.953  1.00  0.00           H  
ATOM    840  HB2 LEU A  78      34.676  19.730  88.687  1.00  0.00           H  
ATOM    841  HB3 LEU A  78      36.128  18.983  88.714  1.00  0.00           H  
ATOM    842  HG  LEU A  78      34.168  18.495  86.679  1.00  0.00           H  
ATOM    843 HD11 LEU A  78      36.476  20.223  86.466  1.00  0.00           H  
ATOM    844 HD12 LEU A  78      35.484  19.852  85.223  1.00  0.00           H  
ATOM    845 HD13 LEU A  78      34.930  20.747  86.471  1.00  0.00           H  
ATOM    846 HD21 LEU A  78      35.666  16.711  86.910  1.00  0.00           H  
ATOM    847 HD22 LEU A  78      35.915  17.463  85.482  1.00  0.00           H  
ATOM    848 HD23 LEU A  78      36.931  17.730  86.733  1.00  0.00           H  
ATOM    849  N   LYS A  79      34.327  18.795  91.528  1.00  0.00           N  
ATOM    850  CA  LYS A  79      34.560  18.952  92.950  1.00  0.00           C  
ATOM    851  C   LYS A  79      34.336  17.669  93.734  1.00  0.00           C  
ATOM    852  O   LYS A  79      35.140  17.274  94.581  1.00  0.00           O  
ATOM    853  CB  LYS A  79      33.734  20.110  93.546  1.00  0.00           C  
ATOM    854  CG  LYS A  79      33.882  20.199  95.072  1.00  0.00           C  
ATOM    855  CD  LYS A  79      33.247  21.439  95.707  1.00  0.00           C  
ATOM    856  CE  LYS A  79      33.460  21.451  97.220  1.00  0.00           C  
ATOM    857  NZ  LYS A  79      32.869  22.674  97.794  1.00  0.00           N  
ATOM    858  H   LYS A  79      33.601  19.345  91.000  1.00  0.00           H  
ATOM    859  HA  LYS A  79      35.521  19.254  93.094  1.00  0.00           H  
ATOM    860  HB2 LYS A  79      34.057  20.956  93.153  1.00  0.00           H  
ATOM    861  HB3 LYS A  79      32.782  19.952  93.335  1.00  0.00           H  
ATOM    862  HG2 LYS A  79      33.462  19.376  95.484  1.00  0.00           H  
ATOM    863  HG3 LYS A  79      34.867  20.188  95.302  1.00  0.00           H  
ATOM    864  HD2 LYS A  79      33.671  22.248  95.321  1.00  0.00           H  
ATOM    865  HD3 LYS A  79      32.273  21.428  95.525  1.00  0.00           H  
ATOM    866  HE2 LYS A  79      33.020  20.648  97.610  1.00  0.00           H  
ATOM    867  HE3 LYS A  79      34.438  21.430  97.404  1.00  0.00           H  
ATOM    868  HZ1 LYS A  79      33.592  23.252  98.177  1.00  0.00           H  
ATOM    869  HZ2 LYS A  79      32.385  23.183  97.080  1.00  0.00           H  
ATOM    870  HZ3 LYS A  79      32.223  22.429  98.520  1.00  0.00           H  
ATOM    871  N   THR A  80      33.256  16.941  93.415  1.00  0.00           N  
ATOM    872  CA  THR A  80      33.022  15.584  93.890  1.00  0.00           C  
ATOM    873  C   THR A  80      34.132  14.610  93.471  1.00  0.00           C  
ATOM    874  O   THR A  80      34.470  13.692  94.222  1.00  0.00           O  
ATOM    875  CB  THR A  80      31.629  15.071  93.504  1.00  0.00           C  
ATOM    876  OG1 THR A  80      30.633  16.011  93.889  1.00  0.00           O  
ATOM    877  CG2 THR A  80      31.259  13.789  94.255  1.00  0.00           C  
ATOM    878  H   THR A  80      32.584  17.447  92.782  1.00  0.00           H  
ATOM    879  HA  THR A  80      32.986  15.598  94.903  1.00  0.00           H  
ATOM    880  HB  THR A  80      31.589  14.960  92.486  1.00  0.00           H  
ATOM    881 HG21 THR A  80      30.264  13.725  94.338  1.00  0.00           H  
ATOM    882 HG22 THR A  80      31.602  12.995  93.752  1.00  0.00           H  
ATOM    883 HG23 THR A  80      31.668  13.806  95.168  1.00  0.00           H  
ATOM    884  HG1 THR A  80      30.669  16.828  93.300  1.00  0.00           H  
ATOM    885  N   ILE A  81      34.775  14.780  92.281  1.00  0.00           N  
ATOM    886  CA  ILE A  81      35.923  13.977  91.855  1.00  0.00           C  
ATOM    887  C   ILE A  81      37.116  14.102  92.767  1.00  0.00           C  
ATOM    888  O   ILE A  81      37.636  13.111  93.283  1.00  0.00           O  
ATOM    889  CB  ILE A  81      36.302  14.114  90.370  1.00  0.00           C  
ATOM    890  CG1 ILE A  81      35.145  13.601  89.479  1.00  0.00           C  
ATOM    891  CG2 ILE A  81      37.575  13.286  90.073  1.00  0.00           C  
ATOM    892  CD1 ILE A  81      35.388  13.703  87.979  1.00  0.00           C  
ATOM    893  H   ILE A  81      34.363  15.547  91.698  1.00  0.00           H  
ATOM    894  HA  ILE A  81      35.615  13.011  91.899  1.00  0.00           H  
ATOM    895  HB  ILE A  81      36.431  15.075  90.169  1.00  0.00           H  
ATOM    896 HG12 ILE A  81      34.973  12.643  89.716  1.00  0.00           H  
ATOM    897 HG13 ILE A  81      34.325  14.130  89.707  1.00  0.00           H  
ATOM    898 HG21 ILE A  81      37.812  13.394  89.113  1.00  0.00           H  
ATOM    899 HG22 ILE A  81      38.315  13.619  90.647  1.00  0.00           H  
ATOM    900 HG23 ILE A  81      37.390  12.330  90.274  1.00  0.00           H  
ATOM    901 HD11 ILE A  81      36.194  13.165  87.742  1.00  0.00           H  
ATOM    902 HD12 ILE A  81      34.591  13.350  87.495  1.00  0.00           H  
ATOM    903 HD13 ILE A  81      35.535  14.659  87.737  1.00  0.00           H  
ATOM    904  N   PHE A  82      37.488  15.348  93.067  1.00  0.00           N  
ATOM    905  CA  PHE A  82      38.546  15.694  93.998  1.00  0.00           C  
ATOM    906  C   PHE A  82      38.269  15.163  95.403  1.00  0.00           C  
ATOM    907  O   PHE A  82      39.135  14.571  96.048  1.00  0.00           O  
ATOM    908  CB  PHE A  82      38.692  17.239  93.981  1.00  0.00           C  
ATOM    909  CG  PHE A  82      39.580  17.837  95.049  1.00  0.00           C  
ATOM    910  CD1 PHE A  82      39.173  17.886  96.386  1.00  0.00           C  
ATOM    911  CD2 PHE A  82      40.772  18.479  94.718  1.00  0.00           C  
ATOM    912  CE1 PHE A  82      40.031  18.351  97.379  1.00  0.00           C  
ATOM    913  CE2 PHE A  82      41.677  18.906  95.698  1.00  0.00           C  
ATOM    914  CZ  PHE A  82      41.309  18.797  97.044  1.00  0.00           C  
ATOM    915  H   PHE A  82      36.925  16.084  92.550  1.00  0.00           H  
ATOM    916  HA  PHE A  82      39.387  15.235  93.678  1.00  0.00           H  
ATOM    917  HB2 PHE A  82      39.067  17.490  93.094  1.00  0.00           H  
ATOM    918  HB3 PHE A  82      37.780  17.623  94.090  1.00  0.00           H  
ATOM    919  HD1 PHE A  82      38.258  17.583  96.633  1.00  0.00           H  
ATOM    920  HD2 PHE A  82      40.991  18.641  93.751  1.00  0.00           H  
ATOM    921  HE1 PHE A  82      39.723  18.364  98.336  1.00  0.00           H  
ATOM    922  HE2 PHE A  82      42.565  19.281  95.435  1.00  0.00           H  
ATOM    923  HZ  PHE A  82      41.957  19.036  97.761  1.00  0.00           H  
ATOM    924  N   ALA A  83      37.026  15.347  95.898  1.00  0.00           N  
ATOM    925  CA  ALA A  83      36.593  14.940  97.221  1.00  0.00           C  
ATOM    926  C   ALA A  83      36.700  13.444  97.445  1.00  0.00           C  
ATOM    927  O   ALA A  83      37.188  12.978  98.469  1.00  0.00           O  
ATOM    928  CB  ALA A  83      35.140  15.399  97.430  1.00  0.00           C  
ATOM    929  H   ALA A  83      36.382  15.830  95.209  1.00  0.00           H  
ATOM    930  HA  ALA A  83      37.171  15.412  97.913  1.00  0.00           H  
ATOM    931  HB1 ALA A  83      34.903  15.303  98.394  1.00  0.00           H  
ATOM    932  HB2 ALA A  83      35.057  16.354  97.155  1.00  0.00           H  
ATOM    933  HB3 ALA A  83      34.536  14.833  96.875  1.00  0.00           H  
ATOM    934  N   GLN A  84      36.295  12.649  96.446  1.00  0.00           N  
ATOM    935  CA  GLN A  84      36.484  11.215  96.450  1.00  0.00           C  
ATOM    936  C   GLN A  84      37.924  10.744  96.389  1.00  0.00           C  
ATOM    937  O   GLN A  84      38.263   9.681  96.904  1.00  0.00           O  
ATOM    938  CB  GLN A  84      35.730  10.575  95.259  1.00  0.00           C  
ATOM    939  CG  GLN A  84      34.209  10.454  95.481  1.00  0.00           C  
ATOM    940  CD  GLN A  84      33.879   9.439  96.577  1.00  0.00           C  
ATOM    941  H   GLN A  84      35.828  13.167  95.661  1.00  0.00           H  
ATOM    942  HA  GLN A  84      36.076  10.848  97.319  1.00  0.00           H  
ATOM    943  HB2 GLN A  84      35.878  11.137  94.450  1.00  0.00           H  
ATOM    944  HB3 GLN A  84      36.092   9.658  95.109  1.00  0.00           H  
ATOM    945  HG2 GLN A  84      33.860  11.341  95.754  1.00  0.00           H  
ATOM    946  HG3 GLN A  84      33.790  10.155  94.633  1.00  0.00           H  
ATOM    947  OE1 GLN A  84      34.735   8.846  97.235  1.00  0.00           O  
ATOM    948  NE2 GLN A  84      32.566   9.208  96.783  1.00  0.00           N  
ATOM    949 HE21 GLN A  84      32.275   8.539  97.482  1.00  0.00           H  
ATOM    950 HE22 GLN A  84      31.893   9.718  96.225  1.00  0.00           H  
ATOM    951  N   PHE A  85      38.801  11.457  95.670  1.00  0.00           N  
ATOM    952  CA  PHE A  85      40.120  10.939  95.373  1.00  0.00           C  
ATOM    953  C   PHE A  85      41.151  11.392  96.400  1.00  0.00           C  
ATOM    954  O   PHE A  85      42.084  10.648  96.697  1.00  0.00           O  
ATOM    955  CB  PHE A  85      40.553  11.363  93.947  1.00  0.00           C  
ATOM    956  CG  PHE A  85      39.975  10.522  92.821  1.00  0.00           C  
ATOM    957  CD1 PHE A  85      38.630  10.114  92.780  1.00  0.00           C  
ATOM    958  CD2 PHE A  85      40.813  10.111  91.764  1.00  0.00           C  
ATOM    959  CE1 PHE A  85      38.184   9.205  91.813  1.00  0.00           C  
ATOM    960  CE2 PHE A  85      40.341   9.300  90.729  1.00  0.00           C  
ATOM    961  CZ  PHE A  85      39.045   8.798  90.797  1.00  0.00           C  
ATOM    962  H   PHE A  85      38.454  12.381  95.360  1.00  0.00           H  
ATOM    963  HA  PHE A  85      40.068   9.932  95.441  1.00  0.00           H  
ATOM    964  HB2 PHE A  85      40.256  12.298  93.811  1.00  0.00           H  
ATOM    965  HB3 PHE A  85      41.540  11.293  93.902  1.00  0.00           H  
ATOM    966  HD1 PHE A  85      37.987  10.475  93.443  1.00  0.00           H  
ATOM    967  HD2 PHE A  85      41.768  10.411  91.760  1.00  0.00           H  
ATOM    968  HE1 PHE A  85      37.246   8.853  91.861  1.00  0.00           H  
ATOM    969  HE2 PHE A  85      40.937   9.085  89.949  1.00  0.00           H  
ATOM    970  HZ  PHE A  85      38.725   8.140  90.113  1.00  0.00           H  
ATOM    971  N   GLN A  86      40.995  12.598  96.992  1.00  0.00           N  
ATOM    972  CA  GLN A  86      41.930  13.103  97.992  1.00  0.00           C  
ATOM    973  C   GLN A  86      41.413  13.001  99.417  1.00  0.00           C  
ATOM    974  O   GLN A  86      42.184  12.904 100.371  1.00  0.00           O  
ATOM    975  CB  GLN A  86      42.273  14.593  97.710  1.00  0.00           C  
ATOM    976  CG  GLN A  86      43.456  15.105  98.575  1.00  0.00           C  
ATOM    977  CD  GLN A  86      44.000  16.482  98.193  1.00  0.00           C  
ATOM    978  H   GLN A  86      40.156  13.121  96.669  1.00  0.00           H  
ATOM    979  HA  GLN A  86      42.780  12.546  97.930  1.00  0.00           H  
ATOM    980  HB2 GLN A  86      42.530  14.686  96.759  1.00  0.00           H  
ATOM    981  HB3 GLN A  86      41.480  15.147  97.922  1.00  0.00           H  
ATOM    982  HG2 GLN A  86      43.147  15.137  99.533  1.00  0.00           H  
ATOM    983  HG3 GLN A  86      44.203  14.434  98.505  1.00  0.00           H  
ATOM    984  OE1 GLN A  86      44.793  16.678  97.265  1.00  0.00           O  
ATOM    985  NE2 GLN A  86      43.628  17.500  99.002  1.00  0.00           N  
ATOM    986 HE21 GLN A  86      43.962  18.436  98.818  1.00  0.00           H  
ATOM    987 HE22 GLN A  86      43.017  17.297  99.781  1.00  0.00           H  
ATOM    988  N   HID A  87      40.086  12.974  99.599  1.00  0.00           N  
ATOM    989  CA  HID A  87      39.479  12.935 100.914  1.00  0.00           C  
ATOM    990  C   HID A  87      38.645  11.675 101.022  1.00  0.00           C  
ATOM    991  O   HID A  87      39.044  10.594 100.594  1.00  0.00           O  
ATOM    992  CB  HID A  87      38.605  14.183 101.168  1.00  0.00           C  
ATOM    993  CG  HID A  87      39.376  15.457 101.111  1.00  0.00           C  
ATOM    994  ND1 HID A  87      39.339  16.212  99.959  1.00  0.00           N  
ATOM    995  CD2 HID A  87      40.219  16.018 102.013  1.00  0.00           C  
ATOM    996  CE1 HID A  87      40.159  17.215 100.172  1.00  0.00           C  
ATOM    997  NE2 HID A  87      40.724  17.148 101.401  1.00  0.00           N  
ATOM    998  H   HID A  87      39.537  12.984  98.710  1.00  0.00           H  
ATOM    999  HA  HID A  87      40.203  12.895 101.601  1.00  0.00           H  
ATOM   1000  HB2 HID A  87      37.881  14.212 100.475  1.00  0.00           H  
ATOM   1001  HB3 HID A  87      38.187  14.099 102.075  1.00  0.00           H  
ATOM   1002  HD1 HID A  87      38.810  16.032  99.158  1.00  0.00           H  
ATOM   1003  HD2 HID A  87      40.431  15.691 102.917  1.00  0.00           H  
ATOM   1004  HE1 HID A  87      40.361  17.956  99.513  1.00  0.00           H  
ATOM   1005  N   SER A  88      37.447  11.781 101.615  1.00  0.00           N  
ATOM   1006  CA  SER A  88      36.490  10.705 101.654  1.00  0.00           C  
ATOM   1007  C   SER A  88      35.138  11.370 101.595  1.00  0.00           C  
ATOM   1008  O   SER A  88      34.901  12.349 102.300  1.00  0.00           O  
ATOM   1009  CB  SER A  88      36.607   9.895 102.969  1.00  0.00           C  
ATOM   1010  OG  SER A  88      35.805   8.714 102.946  1.00  0.00           O  
ATOM   1011  H   SER A  88      37.277  12.724 102.046  1.00  0.00           H  
ATOM   1012  HA  SER A  88      36.600  10.154 100.839  1.00  0.00           H  
ATOM   1013  HB2 SER A  88      37.561   9.636 103.096  1.00  0.00           H  
ATOM   1014  HB3 SER A  88      36.308  10.474 103.723  1.00  0.00           H  
ATOM   1015  HG  SER A  88      34.862   8.962 102.737  1.00  0.00           H  
ATOM   1016  N   ARG A  89      34.222  10.882 100.740  1.00  0.00           N  
ATOM   1017  CA  ARG A  89      32.811  11.213 100.826  1.00  0.00           C  
ATOM   1018  C   ARG A  89      32.193  10.462 101.996  1.00  0.00           C  
ATOM   1019  O   ARG A  89      32.625   9.371 102.358  1.00  0.00           O  
ATOM   1020  CB  ARG A  89      32.103  10.830  99.499  1.00  0.00           C  
ATOM   1021  CG  ARG A  89      30.612  11.207  99.348  1.00  0.00           C  
ATOM   1022  CD  ARG A  89      29.997  10.715  98.030  1.00  0.00           C  
ATOM   1023  NE  ARG A  89      28.550  11.095  97.992  1.00  0.00           N  
ATOM   1024  CZ  ARG A  89      28.119  12.308  97.621  1.00  0.00           C  
ATOM   1025  NH1 ARG A  89      26.811  12.546  97.565  1.00  0.00           N  
ATOM   1026  NH2 ARG A  89      28.952  13.283  97.285  1.00  0.00           N  
ATOM   1027  H   ARG A  89      34.622  10.246 100.013  1.00  0.00           H  
ATOM   1028  HA  ARG A  89      32.714  12.196 100.989  1.00  0.00           H  
ATOM   1029  HB2 ARG A  89      32.604  11.270  98.745  1.00  0.00           H  
ATOM   1030  HB3 ARG A  89      32.175   9.832  99.389  1.00  0.00           H  
ATOM   1031  HG2 ARG A  89      30.096  10.802 100.101  1.00  0.00           H  
ATOM   1032  HG3 ARG A  89      30.524  12.202  99.378  1.00  0.00           H  
ATOM   1033  HD2 ARG A  89      30.459  11.155  97.288  1.00  0.00           H  
ATOM   1034  HD3 ARG A  89      30.069   9.738  98.000  1.00  0.00           H  
ATOM   1035  HE  ARG A  89      27.886  10.407  98.257  1.00  0.00           H  
ATOM   1036 HH11 ARG A  89      26.144  11.853  97.811  1.00  0.00           H  
ATOM   1037 HH12 ARG A  89      26.489  13.456  97.266  1.00  0.00           H  
ATOM   1038 HH21 ARG A  89      29.944  13.092  97.335  1.00  0.00           H  
ATOM   1039 HH22 ARG A  89      28.619  14.165  96.998  1.00  0.00           H  
ATOM   1040  N   GLU A  90      31.121  10.989 102.604  1.00  0.00           N  
ATOM   1041  CA  GLU A  90      30.371  10.333 103.657  1.00  0.00           C  
ATOM   1042  C   GLU A  90      29.655   9.049 103.211  1.00  0.00           C  
ATOM   1043  O   GLU A  90      29.088   8.296 104.000  1.00  0.00           O  
ATOM   1044  CB  GLU A  90      29.375  11.348 104.271  1.00  0.00           C  
ATOM   1045  CG  GLU A  90      28.183  11.799 103.376  1.00  0.00           C  
ATOM   1046  CD  GLU A  90      28.480  12.708 102.173  1.00  0.00           C  
ATOM   1047  OE1 GLU A  90      27.510  12.962 101.404  1.00  0.00           O  
ATOM   1048  OE2 GLU A  90      29.653  13.113 101.972  1.00  0.00           O  
ATOM   1049  H   GLU A  90      30.868  11.948 102.236  1.00  0.00           H  
ATOM   1050  HA  GLU A  90      30.994  10.107 104.433  1.00  0.00           H  
ATOM   1051  HB2 GLU A  90      28.984  10.932 105.081  1.00  0.00           H  
ATOM   1052  HB3 GLU A  90      29.884  12.166 104.504  1.00  0.00           H  
ATOM   1053  HG2 GLU A  90      27.748  10.971 103.022  1.00  0.00           H  
ATOM   1054  HG3 GLU A  90      27.537  12.287 103.964  1.00  0.00           H  
ATOM   1055  N   LYS A  91      29.705   8.763 101.898  1.00  0.00           N  
ATOM   1056  CA  LYS A  91      29.223   7.566 101.257  1.00  0.00           C  
ATOM   1057  C   LYS A  91      30.356   6.944 100.447  1.00  0.00           C  
ATOM   1058  O   LYS A  91      30.927   7.575  99.555  1.00  0.00           O  
ATOM   1059  CB  LYS A  91      28.059   7.897 100.292  1.00  0.00           C  
ATOM   1060  CG  LYS A  91      26.859   8.560 100.985  1.00  0.00           C  
ATOM   1061  CD  LYS A  91      25.707   8.880 100.020  1.00  0.00           C  
ATOM   1062  CE  LYS A  91      24.534   9.547 100.742  1.00  0.00           C  
ATOM   1063  NZ  LYS A  91      23.423   9.803  99.798  1.00  0.00           N  
ATOM   1064  H   LYS A  91      30.166   9.559 101.339  1.00  0.00           H  
ATOM   1065  HA  LYS A  91      28.932   6.907 101.953  1.00  0.00           H  
ATOM   1066  HB2 LYS A  91      28.401   8.519  99.599  1.00  0.00           H  
ATOM   1067  HB3 LYS A  91      27.751   7.048  99.879  1.00  0.00           H  
ATOM   1068  HG2 LYS A  91      26.516   7.943 101.698  1.00  0.00           H  
ATOM   1069  HG3 LYS A  91      27.164   9.414 101.414  1.00  0.00           H  
ATOM   1070  HD2 LYS A  91      26.042   9.500  99.321  1.00  0.00           H  
ATOM   1071  HD3 LYS A  91      25.388   8.032  99.614  1.00  0.00           H  
ATOM   1072  HE2 LYS A  91      24.222   8.941 101.471  1.00  0.00           H  
ATOM   1073  HE3 LYS A  91      24.849  10.410 101.132  1.00  0.00           H  
ATOM   1074  HZ1 LYS A  91      23.792  10.121  98.923  1.00  0.00           H  
ATOM   1075  HZ2 LYS A  91      22.905   8.959  99.652  1.00  0.00           H  
ATOM   1076  HZ3 LYS A  91      22.816  10.504 100.176  1.00  0.00           H  
ATOM   1077  N   ALA A  92      30.708   5.672 100.727  1.00  0.00           N  
ATOM   1078  CA  ALA A  92      31.815   4.976 100.095  1.00  0.00           C  
ATOM   1079  C   ALA A  92      31.581   4.546  98.647  1.00  0.00           C  
ATOM   1080  O   ALA A  92      31.431   3.371  98.325  1.00  0.00           O  
ATOM   1081  CB  ALA A  92      32.198   3.741 100.928  1.00  0.00           C  
ATOM   1082  H   ALA A  92      30.093   5.227 101.458  1.00  0.00           H  
ATOM   1083  HA  ALA A  92      32.639   5.588 100.115  1.00  0.00           H  
ATOM   1084  HB1 ALA A  92      31.437   3.503 101.527  1.00  0.00           H  
ATOM   1085  HB2 ALA A  92      32.396   2.981 100.313  1.00  0.00           H  
ATOM   1086  HB3 ALA A  92      33.005   3.953 101.474  1.00  0.00           H  
ATOM   1087  N   LEU A  93      31.588   5.517  97.726  1.00  0.00           N  
ATOM   1088  CA  LEU A  93      31.398   5.278  96.311  1.00  0.00           C  
ATOM   1089  C   LEU A  93      32.499   5.948  95.503  1.00  0.00           C  
ATOM   1090  O   LEU A  93      32.296   7.059  95.015  1.00  0.00           O  
ATOM   1091  CB  LEU A  93      30.044   5.869  95.863  1.00  0.00           C  
ATOM   1092  CG  LEU A  93      28.785   5.174  96.403  1.00  0.00           C  
ATOM   1093  CD1 LEU A  93      27.558   6.016  96.026  1.00  0.00           C  
ATOM   1094  CD2 LEU A  93      28.645   3.742  95.873  1.00  0.00           C  
ATOM   1095  H   LEU A  93      31.746   6.476  98.130  1.00  0.00           H  
ATOM   1096  HA  LEU A  93      31.439   4.287  96.140  1.00  0.00           H  
ATOM   1097  HB2 LEU A  93      30.014   6.816  96.166  1.00  0.00           H  
ATOM   1098  HB3 LEU A  93      30.008   5.822  94.871  1.00  0.00           H  
ATOM   1099  HG  LEU A  93      28.847   5.109  97.389  1.00  0.00           H  
ATOM   1100 HD11 LEU A  93      27.506   6.093  95.032  1.00  0.00           H  
ATOM   1101 HD12 LEU A  93      26.735   5.570  96.374  1.00  0.00           H  
ATOM   1102 HD13 LEU A  93      27.647   6.924  96.431  1.00  0.00           H  
ATOM   1103 HD21 LEU A  93      29.442   3.209  96.153  1.00  0.00           H  
ATOM   1104 HD22 LEU A  93      27.816   3.332  96.249  1.00  0.00           H  
ATOM   1105 HD23 LEU A  93      28.587   3.764  94.876  1.00  0.00           H  
ATOM   1106  N   PRO A  94      33.666   5.332  95.278  1.00  0.00           N  
ATOM   1107  CA  PRO A  94      34.811   5.985  94.657  1.00  0.00           C  
ATOM   1108  C   PRO A  94      34.540   6.583  93.294  1.00  0.00           C  
ATOM   1109  O   PRO A  94      35.236   7.521  92.917  1.00  0.00           O  
ATOM   1110  CB  PRO A  94      35.826   4.845  94.531  1.00  0.00           C  
ATOM   1111  CG  PRO A  94      35.559   3.922  95.716  1.00  0.00           C  
ATOM   1112  CD  PRO A  94      34.074   4.127  96.007  1.00  0.00           C  
ATOM   1113  HA  PRO A  94      35.200   6.695  95.289  1.00  0.00           H  
ATOM   1114  HB2 PRO A  94      35.701   4.344  93.670  1.00  0.00           H  
ATOM   1115  HB3 PRO A  94      36.766   5.193  94.570  1.00  0.00           H  
ATOM   1116  HG2 PRO A  94      35.744   2.980  95.465  1.00  0.00           H  
ATOM   1117  HG3 PRO A  94      36.113   4.194  96.493  1.00  0.00           H  
ATOM   1118  HD2 PRO A  94      33.538   3.325  95.703  1.00  0.00           H  
ATOM   1119  HD3 PRO A  94      33.918   4.239  97.001  1.00  0.00           H  
ATOM   1120  N   SER A  95      33.567   5.998  92.565  1.00  0.00           N  
ATOM   1121  CA  SER A  95      33.106   6.396  91.252  1.00  0.00           C  
ATOM   1122  C   SER A  95      31.770   7.159  91.232  1.00  0.00           C  
ATOM   1123  O   SER A  95      31.155   7.318  90.180  1.00  0.00           O  
ATOM   1124  CB  SER A  95      32.989   5.169  90.315  1.00  0.00           C  
ATOM   1125  OG  SER A  95      32.138   4.162  90.871  1.00  0.00           O  
ATOM   1126  H   SER A  95      33.140   5.157  93.082  1.00  0.00           H  
ATOM   1127  HA  SER A  95      33.810   7.013  90.839  1.00  0.00           H  
ATOM   1128  HB2 SER A  95      32.609   5.469  89.447  1.00  0.00           H  
ATOM   1129  HB3 SER A  95      33.897   4.786  90.182  1.00  0.00           H  
ATOM   1130  HG  SER A  95      32.169   4.221  91.866  1.00  0.00           H  
ATOM   1131  N   ASP A  96      31.284   7.699  92.371  1.00  0.00           N  
ATOM   1132  CA  ASP A  96      30.070   8.528  92.476  1.00  0.00           C  
ATOM   1133  C   ASP A  96      30.158   9.785  91.606  1.00  0.00           C  
ATOM   1134  O   ASP A  96      29.309  10.144  90.795  1.00  0.00           O  
ATOM   1135  CB  ASP A  96      30.019   8.995  93.961  1.00  0.00           C  
ATOM   1136  CG  ASP A  96      28.791   9.775  94.409  1.00  0.00           C  
ATOM   1137  OD1 ASP A  96      29.005  10.920  94.891  1.00  0.00           O  
ATOM   1138  OD2 ASP A  96      27.664   9.229  94.360  1.00  0.00           O  
ATOM   1139  H   ASP A  96      31.876   7.465  93.219  1.00  0.00           H  
ATOM   1140  HA  ASP A  96      29.305   7.975  92.120  1.00  0.00           H  
ATOM   1141  HB2 ASP A  96      30.102   8.166  94.534  1.00  0.00           H  
ATOM   1142  HB3 ASP A  96      30.839   9.563  94.120  1.00  0.00           H  
ATOM   1143  N   ASN A  97      31.321  10.414  91.755  1.00  0.00           N  
ATOM   1144  CA  ASN A  97      31.861  11.597  91.148  1.00  0.00           C  
ATOM   1145  C   ASN A  97      31.941  11.584  89.629  1.00  0.00           C  
ATOM   1146  O   ASN A  97      31.503  12.501  88.937  1.00  0.00           O  
ATOM   1147  CB  ASN A  97      33.282  11.719  91.774  1.00  0.00           C  
ATOM   1148  CG  ASN A  97      34.247  10.535  91.512  1.00  0.00           C  
ATOM   1149  H   ASN A  97      31.938   9.862  92.506  1.00  0.00           H  
ATOM   1150  HA  ASN A  97      31.245  12.380  91.400  1.00  0.00           H  
ATOM   1151  HB2 ASN A  97      33.710  12.553  91.412  1.00  0.00           H  
ATOM   1152  HB3 ASN A  97      33.175  11.817  92.769  1.00  0.00           H  
ATOM   1153  OD1 ASN A  97      33.819   9.418  91.274  1.00  0.00           O  
ATOM   1154  ND2 ASN A  97      35.579  10.744  91.517  1.00  0.00           N  
ATOM   1155 HD21 ASN A  97      35.875  11.696  91.704  1.00  0.00           H  
ATOM   1156 HD22 ASN A  97      36.207  10.023  91.351  1.00  0.00           H  
ATOM   1157  N   ILE A  98      32.496  10.495  89.080  1.00  0.00           N  
ATOM   1158  CA  ILE A  98      32.599  10.233  87.666  1.00  0.00           C  
ATOM   1159  C   ILE A  98      31.223   9.948  87.101  1.00  0.00           C  
ATOM   1160  O   ILE A  98      30.839  10.500  86.079  1.00  0.00           O  
ATOM   1161  CB  ILE A  98      33.669   9.178  87.387  1.00  0.00           C  
ATOM   1162  CG1 ILE A  98      34.181   9.189  85.934  1.00  0.00           C  
ATOM   1163  CG2 ILE A  98      33.249   7.763  87.818  1.00  0.00           C  
ATOM   1164  CD1 ILE A  98      35.055  10.406  85.611  1.00  0.00           C  
ATOM   1165  H   ILE A  98      32.867   9.817  89.814  1.00  0.00           H  
ATOM   1166  HA  ILE A  98      32.914  11.083  87.238  1.00  0.00           H  
ATOM   1167  HB  ILE A  98      34.457   9.363  87.986  1.00  0.00           H  
ATOM   1168 HG12 ILE A  98      34.713   8.365  85.780  1.00  0.00           H  
ATOM   1169 HG13 ILE A  98      33.395   9.196  85.326  1.00  0.00           H  
ATOM   1170 HG21 ILE A  98      34.035   7.155  87.750  1.00  0.00           H  
ATOM   1171 HG22 ILE A  98      32.924   7.792  88.759  1.00  0.00           H  
ATOM   1172 HG23 ILE A  98      32.521   7.443  87.219  1.00  0.00           H  
ATOM   1173 HD11 ILE A  98      35.847  10.403  86.215  1.00  0.00           H  
ATOM   1174 HD12 ILE A  98      35.349  10.348  84.661  1.00  0.00           H  
ATOM   1175 HD13 ILE A  98      34.519  11.233  85.754  1.00  0.00           H  
ATOM   1176  N   ARG A  99      30.380   9.172  87.813  1.00  0.00           N  
ATOM   1177  CA  ARG A  99      29.000   8.943  87.421  1.00  0.00           C  
ATOM   1178  C   ARG A  99      28.166  10.227  87.369  1.00  0.00           C  
ATOM   1179  O   ARG A  99      27.404  10.446  86.431  1.00  0.00           O  
ATOM   1180  CB  ARG A  99      28.350   7.880  88.334  1.00  0.00           C  
ATOM   1181  CG  ARG A  99      28.924   6.462  88.118  1.00  0.00           C  
ATOM   1182  CD  ARG A  99      28.351   5.447  89.108  1.00  0.00           C  
ATOM   1183  NE  ARG A  99      28.944   4.112  88.781  1.00  0.00           N  
ATOM   1184  CZ  ARG A  99      28.772   3.020  89.536  1.00  0.00           C  
ATOM   1185  NH1 ARG A  99      29.290   1.864  89.127  1.00  0.00           N  
ATOM   1186  NH2 ARG A  99      28.087   3.062  90.677  1.00  0.00           N  
ATOM   1187  H   ARG A  99      30.815   8.756  88.667  1.00  0.00           H  
ATOM   1188  HA  ARG A  99      28.986   8.519  86.497  1.00  0.00           H  
ATOM   1189  HB2 ARG A  99      28.517   8.133  89.274  1.00  0.00           H  
ATOM   1190  HB3 ARG A  99      27.383   7.848  88.135  1.00  0.00           H  
ATOM   1191  HG2 ARG A  99      28.701   6.160  87.195  1.00  0.00           H  
ATOM   1192  HG3 ARG A  99      29.913   6.491  88.239  1.00  0.00           H  
ATOM   1193  HD2 ARG A  99      28.623   5.700  90.008  1.00  0.00           H  
ATOM   1194  HD3 ARG A  99      27.386   5.401  88.985  1.00  0.00           H  
ATOM   1195  HE  ARG A  99      29.495   4.044  87.955  1.00  0.00           H  
ATOM   1196 HH11 ARG A  99      29.816   1.792  88.290  1.00  0.00           H  
ATOM   1197 HH12 ARG A  99      29.143   1.034  89.688  1.00  0.00           H  
ATOM   1198 HH21 ARG A  99      27.713   3.950  90.973  1.00  0.00           H  
ATOM   1199 HH22 ARG A  99      27.951   2.248  91.217  1.00  0.00           H  
ATOM   1200  N   HID A 100      28.354  11.149  88.333  1.00  0.00           N  
ATOM   1201  CA  HID A 100      27.828  12.509  88.273  1.00  0.00           C  
ATOM   1202  C   HID A 100      28.312  13.302  87.052  1.00  0.00           C  
ATOM   1203  O   HID A 100      27.524  13.929  86.349  1.00  0.00           O  
ATOM   1204  CB  HID A 100      28.218  13.296  89.552  1.00  0.00           C  
ATOM   1205  CG  HID A 100      27.293  13.090  90.714  1.00  0.00           C  
ATOM   1206  H   HID A 100      28.922  10.793  89.143  1.00  0.00           H  
ATOM   1207  HA  HID A 100      26.814  12.459  88.229  1.00  0.00           H  
ATOM   1208  HB2 HID A 100      29.145  13.016  89.827  1.00  0.00           H  
ATOM   1209  HB3 HID A 100      28.236  14.277  89.327  1.00  0.00           H  
ATOM   1210  ND1 HID A 100      25.997  13.540  90.588  1.00  0.00           N  
ATOM   1211  CD2 HID A 100      27.490  12.581  91.960  1.00  0.00           C  
ATOM   1212  CE1 HID A 100      25.424  13.296  91.746  1.00  0.00           C  
ATOM   1213  NE2 HID A 100      26.284  12.717  92.617  1.00  0.00           N  
ATOM   1214  HD1 HID A 100      25.595  13.953  89.798  1.00  0.00           H  
ATOM   1215  HD2 HID A 100      28.321  12.195  92.321  1.00  0.00           H  
ATOM   1216  HE1 HID A 100      24.463  13.507  91.979  1.00  0.00           H  
ATOM   1217  N   ALA A 101      29.620  13.250  86.723  1.00  0.00           N  
ATOM   1218  CA  ALA A 101      30.183  13.884  85.537  1.00  0.00           C  
ATOM   1219  C   ALA A 101      29.620  13.347  84.220  1.00  0.00           C  
ATOM   1220  O   ALA A 101      29.314  14.087  83.289  1.00  0.00           O  
ATOM   1221  CB  ALA A 101      31.719  13.751  85.577  1.00  0.00           C  
ATOM   1222  H   ALA A 101      30.199  12.704  87.409  1.00  0.00           H  
ATOM   1223  HA  ALA A 101      29.991  14.884  85.581  1.00  0.00           H  
ATOM   1224  HB1 ALA A 101      31.986  13.341  86.445  1.00  0.00           H  
ATOM   1225  HB2 ALA A 101      32.014  13.172  84.822  1.00  0.00           H  
ATOM   1226  HB3 ALA A 101      32.125  14.657  85.490  1.00  0.00           H  
ATOM   1227  N   LEU A 102      29.420  12.025  84.131  1.00  0.00           N  
ATOM   1228  CA  LEU A 102      28.710  11.368  83.046  1.00  0.00           C  
ATOM   1229  C   LEU A 102      27.262  11.806  82.910  1.00  0.00           C  
ATOM   1230  O   LEU A 102      26.765  12.089  81.818  1.00  0.00           O  
ATOM   1231  CB  LEU A 102      28.683   9.857  83.340  1.00  0.00           C  
ATOM   1232  CG  LEU A 102      29.851   9.082  82.728  1.00  0.00           C  
ATOM   1233  CD1 LEU A 102      31.252   9.592  83.111  1.00  0.00           C  
ATOM   1234  CD2 LEU A 102      29.692   7.598  83.076  1.00  0.00           C  
ATOM   1235  H   LEU A 102      29.837  11.489  84.944  1.00  0.00           H  
ATOM   1236  HA  LEU A 102      29.190  11.580  82.173  1.00  0.00           H  
ATOM   1237  HB2 LEU A 102      28.726   9.740  84.319  1.00  0.00           H  
ATOM   1238  HB3 LEU A 102      27.849   9.491  82.963  1.00  0.00           H  
ATOM   1239  HG  LEU A 102      29.765   9.105  81.714  1.00  0.00           H  
ATOM   1240 HD11 LEU A 102      31.359   9.537  84.101  1.00  0.00           H  
ATOM   1241 HD12 LEU A 102      31.939   9.024  82.664  1.00  0.00           H  
ATOM   1242 HD13 LEU A 102      31.347  10.539  82.811  1.00  0.00           H  
ATOM   1243 HD21 LEU A 102      28.828   7.263  82.703  1.00  0.00           H  
ATOM   1244 HD22 LEU A 102      30.451   7.084  82.680  1.00  0.00           H  
ATOM   1245 HD23 LEU A 102      29.694   7.491  84.069  1.00  0.00           H  
ATOM   1246  N   ALA A 103      26.550  11.873  84.049  1.00  0.00           N  
ATOM   1247  CA  ALA A 103      25.180  12.320  84.132  1.00  0.00           C  
ATOM   1248  C   ALA A 103      24.987  13.763  83.701  1.00  0.00           C  
ATOM   1249  O   ALA A 103      24.027  14.069  82.998  1.00  0.00           O  
ATOM   1250  CB  ALA A 103      24.651  12.131  85.561  1.00  0.00           C  
ATOM   1251  H   ALA A 103      27.104  11.559  84.895  1.00  0.00           H  
ATOM   1252  HA  ALA A 103      24.604  11.728  83.534  1.00  0.00           H  
ATOM   1253  HB1 ALA A 103      23.918  12.786  85.728  1.00  0.00           H  
ATOM   1254  HB2 ALA A 103      24.302  11.202  85.661  1.00  0.00           H  
ATOM   1255  HB3 ALA A 103      25.394  12.284  86.208  1.00  0.00           H  
ATOM   1256  N   GLU A 104      25.913  14.670  84.081  1.00  0.00           N  
ATOM   1257  CA  GLU A 104      25.982  16.015  83.521  1.00  0.00           C  
ATOM   1258  C   GLU A 104      26.224  15.997  82.026  1.00  0.00           C  
ATOM   1259  O   GLU A 104      25.472  16.568  81.240  1.00  0.00           O  
ATOM   1260  CB  GLU A 104      27.135  16.816  84.175  1.00  0.00           C  
ATOM   1261  CG  GLU A 104      27.284  18.287  83.695  1.00  0.00           C  
ATOM   1262  CD  GLU A 104      28.237  18.544  82.528  1.00  0.00           C  
ATOM   1263  OE1 GLU A 104      28.899  17.610  82.004  1.00  0.00           O  
ATOM   1264  OE2 GLU A 104      28.405  19.738  82.188  1.00  0.00           O  
ATOM   1265  H   GLU A 104      26.571  14.316  84.811  1.00  0.00           H  
ATOM   1266  HA  GLU A 104      25.118  16.506  83.719  1.00  0.00           H  
ATOM   1267  HB2 GLU A 104      26.967  16.845  85.145  1.00  0.00           H  
ATOM   1268  HB3 GLU A 104      27.979  16.356  83.961  1.00  0.00           H  
ATOM   1269  HG2 GLU A 104      26.380  18.601  83.419  1.00  0.00           H  
ATOM   1270  HG3 GLU A 104      27.609  18.821  84.471  1.00  0.00           H  
ATOM   1271  N   SER A 105      27.240  15.231  81.580  1.00  0.00           N  
ATOM   1272  CA  SER A 105      27.659  15.234  80.191  1.00  0.00           C  
ATOM   1273  C   SER A 105      26.591  14.772  79.222  1.00  0.00           C  
ATOM   1274  O   SER A 105      26.452  15.330  78.136  1.00  0.00           O  
ATOM   1275  CB  SER A 105      29.009  14.503  79.959  1.00  0.00           C  
ATOM   1276  OG  SER A 105      29.641  14.957  78.749  1.00  0.00           O  
ATOM   1277  H   SER A 105      27.685  14.648  82.319  1.00  0.00           H  
ATOM   1278  HA  SER A 105      27.912  16.191  79.943  1.00  0.00           H  
ATOM   1279  HB2 SER A 105      29.608  14.695  80.724  1.00  0.00           H  
ATOM   1280  HB3 SER A 105      28.832  13.531  79.882  1.00  0.00           H  
ATOM   1281  HG  SER A 105      29.087  14.676  77.971  1.00  0.00           H  
ATOM   1282  N   PHE A 106      25.760  13.783  79.622  1.00  0.00           N  
ATOM   1283  CA  PHE A 106      24.589  13.348  78.870  1.00  0.00           C  
ATOM   1284  C   PHE A 106      23.571  14.459  78.635  1.00  0.00           C  
ATOM   1285  O   PHE A 106      23.005  14.567  77.550  1.00  0.00           O  
ATOM   1286  CB  PHE A 106      23.898  12.157  79.600  1.00  0.00           C  
ATOM   1287  CG  PHE A 106      22.708  11.609  78.832  1.00  0.00           C  
ATOM   1288  CD1 PHE A 106      21.399  11.936  79.222  1.00  0.00           C  
ATOM   1289  CD2 PHE A 106      22.879  10.834  77.674  1.00  0.00           C  
ATOM   1290  CE1 PHE A 106      20.298  11.513  78.462  1.00  0.00           C  
ATOM   1291  CE2 PHE A 106      21.791  10.384  76.923  1.00  0.00           C  
ATOM   1292  CZ  PHE A 106      20.496  10.732  77.314  1.00  0.00           C  
ATOM   1293  H   PHE A 106      26.043  13.353  80.539  1.00  0.00           H  
ATOM   1294  HA  PHE A 106      24.918  13.057  77.955  1.00  0.00           H  
ATOM   1295  HB2 PHE A 106      24.561  11.442  79.688  1.00  0.00           H  
ATOM   1296  HB3 PHE A 106      23.578  12.489  80.464  1.00  0.00           H  
ATOM   1297  HD1 PHE A 106      21.247  12.472  80.041  1.00  0.00           H  
ATOM   1298  HD2 PHE A 106      23.810  10.599  77.380  1.00  0.00           H  
ATOM   1299  HE1 PHE A 106      19.372  11.772  78.746  1.00  0.00           H  
ATOM   1300  HE2 PHE A 106      21.944   9.813  76.109  1.00  0.00           H  
ATOM   1301  HZ  PHE A 106      19.710  10.429  76.782  1.00  0.00           H  
ATOM   1302  N   LYS A 107      23.312  15.294  79.659  1.00  0.00           N  
ATOM   1303  CA  LYS A 107      22.349  16.375  79.588  1.00  0.00           C  
ATOM   1304  C   LYS A 107      22.759  17.456  78.588  1.00  0.00           C  
ATOM   1305  O   LYS A 107      21.956  17.888  77.764  1.00  0.00           O  
ATOM   1306  CB  LYS A 107      22.111  16.955  81.014  1.00  0.00           C  
ATOM   1307  CG  LYS A 107      21.491  15.926  81.984  1.00  0.00           C  
ATOM   1308  CD  LYS A 107      21.383  16.417  83.444  1.00  0.00           C  
ATOM   1309  CE  LYS A 107      20.856  15.338  84.406  1.00  0.00           C  
ATOM   1310  NZ  LYS A 107      20.834  15.832  85.803  1.00  0.00           N  
ATOM   1311  H   LYS A 107      23.879  15.084  80.519  1.00  0.00           H  
ATOM   1312  HA  LYS A 107      21.451  16.000  79.302  1.00  0.00           H  
ATOM   1313  HB2 LYS A 107      22.984  17.238  81.378  1.00  0.00           H  
ATOM   1314  HB3 LYS A 107      21.490  17.719  80.932  1.00  0.00           H  
ATOM   1315  HG2 LYS A 107      20.567  15.693  81.658  1.00  0.00           H  
ATOM   1316  HG3 LYS A 107      22.053  15.091  81.970  1.00  0.00           H  
ATOM   1317  HD2 LYS A 107      22.290  16.697  83.751  1.00  0.00           H  
ATOM   1318  HD3 LYS A 107      20.759  17.194  83.471  1.00  0.00           H  
ATOM   1319  HE2 LYS A 107      19.931  15.088  84.123  1.00  0.00           H  
ATOM   1320  HE3 LYS A 107      21.453  14.539  84.341  1.00  0.00           H  
ATOM   1321  HZ1 LYS A 107      20.849  16.833  85.805  1.00  0.00           H  
ATOM   1322  HZ2 LYS A 107      20.003  15.511  86.259  1.00  0.00           H  
ATOM   1323  HZ3 LYS A 107      21.636  15.487  86.293  1.00  0.00           H  
ATOM   1324  N   ASP A 108      24.036  17.874  78.616  1.00  0.00           N  
ATOM   1325  CA  ASP A 108      24.569  18.897  77.733  1.00  0.00           C  
ATOM   1326  C   ASP A 108      24.997  18.437  76.330  1.00  0.00           C  
ATOM   1327  O   ASP A 108      24.755  19.125  75.341  1.00  0.00           O  
ATOM   1328  CB  ASP A 108      25.738  19.579  78.467  1.00  0.00           C  
ATOM   1329  CG  ASP A 108      25.142  20.304  79.661  1.00  0.00           C  
ATOM   1330  OD1 ASP A 108      24.526  21.378  79.428  1.00  0.00           O  
ATOM   1331  OD2 ASP A 108      25.252  19.771  80.792  1.00  0.00           O  
ATOM   1332  H   ASP A 108      24.617  17.386  79.344  1.00  0.00           H  
ATOM   1333  HA  ASP A 108      23.827  19.595  77.594  1.00  0.00           H  
ATOM   1334  HB2 ASP A 108      26.340  18.889  78.781  1.00  0.00           H  
ATOM   1335  HB3 ASP A 108      26.135  20.225  77.866  1.00  0.00           H  
ATOM   1336  N   GLU A 109      25.654  17.265  76.179  1.00  0.00           N  
ATOM   1337  CA  GLU A 109      26.061  16.773  74.856  1.00  0.00           C  
ATOM   1338  C   GLU A 109      26.226  15.271  74.872  1.00  0.00           C  
ATOM   1339  O   GLU A 109      27.231  14.714  75.318  1.00  0.00           O  
ATOM   1340  CB  GLU A 109      27.374  17.421  74.332  1.00  0.00           C  
ATOM   1341  CG  GLU A 109      28.037  16.850  73.034  1.00  0.00           C  
ATOM   1342  CD  GLU A 109      27.230  16.693  71.751  1.00  0.00           C  
ATOM   1343  OE1 GLU A 109      26.498  15.675  71.589  1.00  0.00           O  
ATOM   1344  OE2 GLU A 109      27.414  17.530  70.841  1.00  0.00           O  
ATOM   1345  H   GLU A 109      25.838  16.760  77.062  1.00  0.00           H  
ATOM   1346  HA  GLU A 109      25.366  17.035  74.177  1.00  0.00           H  
ATOM   1347  HB2 GLU A 109      27.181  18.384  74.152  1.00  0.00           H  
ATOM   1348  HB3 GLU A 109      28.056  17.344  75.057  1.00  0.00           H  
ATOM   1349  HG2 GLU A 109      28.825  17.450  72.825  1.00  0.00           H  
ATOM   1350  HG3 GLU A 109      28.405  15.938  73.274  1.00  0.00           H  
ATOM   1351  N   GLN A 110      25.219  14.555  74.341  1.00  0.00           N  
ATOM   1352  CA  GLN A 110      25.160  13.116  74.429  1.00  0.00           C  
ATOM   1353  C   GLN A 110      26.231  12.427  73.592  1.00  0.00           C  
ATOM   1354  O   GLN A 110      26.585  11.283  73.822  1.00  0.00           O  
ATOM   1355  CB  GLN A 110      23.730  12.590  74.138  1.00  0.00           C  
ATOM   1356  CG  GLN A 110      23.358  12.263  72.676  1.00  0.00           C  
ATOM   1357  CD  GLN A 110      23.702  10.815  72.338  1.00  0.00           C  
ATOM   1358  H   GLN A 110      24.495  15.139  73.865  1.00  0.00           H  
ATOM   1359  HA  GLN A 110      25.313  12.850  75.397  1.00  0.00           H  
ATOM   1360  HB2 GLN A 110      23.586  11.747  74.685  1.00  0.00           H  
ATOM   1361  HB3 GLN A 110      23.064  13.280  74.475  1.00  0.00           H  
ATOM   1362  HG2 GLN A 110      22.384  12.395  72.564  1.00  0.00           H  
ATOM   1363  HG3 GLN A 110      23.873  12.862  72.081  1.00  0.00           H  
ATOM   1364  OE1 GLN A 110      23.180   9.878  72.942  1.00  0.00           O  
ATOM   1365  NE2 GLN A 110      24.600  10.611  71.353  1.00  0.00           N  
ATOM   1366 HE21 GLN A 110      24.877   9.685  71.095  1.00  0.00           H  
ATOM   1367 HE22 GLN A 110      24.985  11.428  70.882  1.00  0.00           H  
ATOM   1368  N   ARG A 111      26.834  13.060  72.578  1.00  0.00           N  
ATOM   1369  CA  ARG A 111      27.958  12.418  71.903  1.00  0.00           C  
ATOM   1370  C   ARG A 111      29.183  12.238  72.784  1.00  0.00           C  
ATOM   1371  O   ARG A 111      29.865  11.219  72.746  1.00  0.00           O  
ATOM   1372  CB  ARG A 111      28.311  13.143  70.598  1.00  0.00           C  
ATOM   1373  CG  ARG A 111      27.147  13.045  69.594  1.00  0.00           C  
ATOM   1374  CD  ARG A 111      27.386  13.811  68.302  1.00  0.00           C  
ATOM   1375  NE  ARG A 111      27.346  15.251  68.686  1.00  0.00           N  
ATOM   1376  CZ  ARG A 111      27.788  16.241  67.903  1.00  0.00           C  
ATOM   1377  NH1 ARG A 111      27.787  17.482  68.357  1.00  0.00           N  
ATOM   1378  NH2 ARG A 111      28.214  16.005  66.668  1.00  0.00           N  
ATOM   1379  H   ARG A 111      26.456  13.976  72.338  1.00  0.00           H  
ATOM   1380  HA  ARG A 111      27.656  11.500  71.576  1.00  0.00           H  
ATOM   1381  HB2 ARG A 111      28.460  14.090  70.795  1.00  0.00           H  
ATOM   1382  HB3 ARG A 111      29.090  12.708  70.198  1.00  0.00           H  
ATOM   1383  HG2 ARG A 111      26.997  12.079  69.365  1.00  0.00           H  
ATOM   1384  HG3 ARG A 111      26.316  13.408  70.025  1.00  0.00           H  
ATOM   1385  HD2 ARG A 111      28.268  13.599  67.970  1.00  0.00           H  
ATOM   1386  HD3 ARG A 111      26.659  13.628  67.691  1.00  0.00           H  
ATOM   1387  HE  ARG A 111      26.967  15.479  69.580  1.00  0.00           H  
ATOM   1388 HH11 ARG A 111      27.484  17.704  69.279  1.00  0.00           H  
ATOM   1389 HH12 ARG A 111      28.104  18.232  67.754  1.00  0.00           H  
ATOM   1390 HH21 ARG A 111      28.217  15.054  66.334  1.00  0.00           H  
ATOM   1391 HH22 ARG A 111      28.523  16.745  66.087  1.00  0.00           H  
ATOM   1392  N   PHE A 112      29.440  13.215  73.665  1.00  0.00           N  
ATOM   1393  CA  PHE A 112      30.658  13.269  74.449  1.00  0.00           C  
ATOM   1394  C   PHE A 112      30.385  12.795  75.858  1.00  0.00           C  
ATOM   1395  O   PHE A 112      31.078  13.160  76.807  1.00  0.00           O  
ATOM   1396  CB  PHE A 112      31.246  14.711  74.508  1.00  0.00           C  
ATOM   1397  CG  PHE A 112      31.433  15.346  73.151  1.00  0.00           C  
ATOM   1398  CD1 PHE A 112      31.540  14.597  71.966  1.00  0.00           C  
ATOM   1399  CD2 PHE A 112      31.448  16.749  73.055  1.00  0.00           C  
ATOM   1400  CE1 PHE A 112      31.553  15.219  70.716  1.00  0.00           C  
ATOM   1401  CE2 PHE A 112      31.473  17.380  71.804  1.00  0.00           C  
ATOM   1402  CZ  PHE A 112      31.502  16.610  70.635  1.00  0.00           C  
ATOM   1403  H   PHE A 112      28.679  13.932  73.732  1.00  0.00           H  
ATOM   1404  HA  PHE A 112      31.302  12.616  74.039  1.00  0.00           H  
ATOM   1405  HB2 PHE A 112      30.615  15.262  75.024  1.00  0.00           H  
ATOM   1406  HB3 PHE A 112      32.126  14.649  74.945  1.00  0.00           H  
ATOM   1407  HD1 PHE A 112      31.606  13.606  72.019  1.00  0.00           H  
ATOM   1408  HD2 PHE A 112      31.440  17.297  73.885  1.00  0.00           H  
ATOM   1409  HE1 PHE A 112      31.600  14.661  69.884  1.00  0.00           H  
ATOM   1410  HE2 PHE A 112      31.471  18.387  71.752  1.00  0.00           H  
ATOM   1411  HZ  PHE A 112      31.486  17.056  69.743  1.00  0.00           H  
ATOM   1412  N   GLN A 113      29.331  11.981  76.062  1.00  0.00           N  
ATOM   1413  CA  GLN A 113      28.939  11.641  77.405  1.00  0.00           C  
ATOM   1414  C   GLN A 113      29.532  10.371  77.926  1.00  0.00           C  
ATOM   1415  O   GLN A 113      29.488  10.259  79.151  1.00  0.00           O  
ATOM   1416  CB  GLN A 113      27.415  11.605  77.623  1.00  0.00           C  
ATOM   1417  CG  GLN A 113      26.675  10.249  77.516  1.00  0.00           C  
ATOM   1418  CD  GLN A 113      26.620   9.647  76.122  1.00  0.00           C  
ATOM   1419  H   GLN A 113      28.868  11.651  75.207  1.00  0.00           H  
ATOM   1420  HA  GLN A 113      29.240  12.406  78.020  1.00  0.00           H  
ATOM   1421  HB2 GLN A 113      27.213  11.984  78.548  1.00  0.00           H  
ATOM   1422  HB3 GLN A 113      26.978  12.238  76.952  1.00  0.00           H  
ATOM   1423  HG2 GLN A 113      27.135   9.597  78.132  1.00  0.00           H  
ATOM   1424  HG3 GLN A 113      25.733  10.385  77.848  1.00  0.00           H  
ATOM   1425  OE1 GLN A 113      27.648   9.311  75.527  1.00  0.00           O  
ATOM   1426  NE2 GLN A 113      25.395   9.472  75.580  1.00  0.00           N  
ATOM   1427 HE21 GLN A 113      25.292   9.092  74.658  1.00  0.00           H  
ATOM   1428 HE22 GLN A 113      24.586   9.737  76.137  1.00  0.00           H  
ATOM   1429  N   LEU A 114      30.069   9.478  77.015  1.00  0.00           N  
ATOM   1430  CA  LEU A 114      30.804   8.212  77.225  1.00  0.00           C  
ATOM   1431  C   LEU A 114      30.336   6.975  76.447  1.00  0.00           C  
ATOM   1432  O   LEU A 114      31.033   5.959  76.422  1.00  0.00           O  
ATOM   1433  CB  LEU A 114      30.724   7.862  78.716  1.00  0.00           C  
ATOM   1434  CG  LEU A 114      31.552   6.776  79.368  1.00  0.00           C  
ATOM   1435  CD1 LEU A 114      32.178   7.386  80.615  1.00  0.00           C  
ATOM   1436  CD2 LEU A 114      30.623   5.668  79.813  1.00  0.00           C  
ATOM   1437  H   LEU A 114      29.878   9.836  76.000  1.00  0.00           H  
ATOM   1438  HA  LEU A 114      31.793   8.383  76.984  1.00  0.00           H  
ATOM   1439  HB2 LEU A 114      30.913   8.734  79.234  1.00  0.00           H  
ATOM   1440  HB3 LEU A 114      29.736   7.647  78.916  1.00  0.00           H  
ATOM   1441  HG  LEU A 114      32.266   6.487  78.752  1.00  0.00           H  
ATOM   1442 HD11 LEU A 114      31.456   7.699  81.232  1.00  0.00           H  
ATOM   1443 HD12 LEU A 114      32.737   6.698  81.079  1.00  0.00           H  
ATOM   1444 HD13 LEU A 114      32.753   8.162  80.355  1.00  0.00           H  
ATOM   1445 HD21 LEU A 114      30.136   5.295  79.020  1.00  0.00           H  
ATOM   1446 HD22 LEU A 114      31.152   4.937  80.249  1.00  0.00           H  
ATOM   1447 HD23 LEU A 114      29.956   6.028  80.469  1.00  0.00           H  
ATOM   1448  N   GLY A 115      29.183   7.002  75.743  1.00  0.00           N  
ATOM   1449  CA  GLY A 115      28.672   5.792  75.084  1.00  0.00           C  
ATOM   1450  C   GLY A 115      29.400   5.411  73.826  1.00  0.00           C  
ATOM   1451  O   GLY A 115      29.520   4.244  73.465  1.00  0.00           O  
ATOM   1452  H   GLY A 115      28.715   7.917  75.714  1.00  0.00           H  
ATOM   1453  HA2 GLY A 115      28.712   5.018  75.752  1.00  0.00           H  
ATOM   1454  HA3 GLY A 115      27.679   5.930  74.878  1.00  0.00           H  
ATOM   1455  N   LEU A 116      29.931   6.409  73.115  1.00  0.00           N  
ATOM   1456  CA  LEU A 116      30.599   6.212  71.852  1.00  0.00           C  
ATOM   1457  C   LEU A 116      32.016   6.698  71.961  1.00  0.00           C  
ATOM   1458  O   LEU A 116      32.357   7.520  72.806  1.00  0.00           O  
ATOM   1459  CB  LEU A 116      29.876   6.956  70.710  1.00  0.00           C  
ATOM   1460  CG  LEU A 116      28.430   6.472  70.477  1.00  0.00           C  
ATOM   1461  CD1 LEU A 116      27.742   7.350  69.426  1.00  0.00           C  
ATOM   1462  CD2 LEU A 116      28.362   4.988  70.083  1.00  0.00           C  
ATOM   1463  H   LEU A 116      29.815   7.352  73.565  1.00  0.00           H  
ATOM   1464  HA  LEU A 116      30.609   5.231  71.641  1.00  0.00           H  
ATOM   1465  HB2 LEU A 116      29.833   7.909  70.949  1.00  0.00           H  
ATOM   1466  HB3 LEU A 116      30.377   6.799  69.881  1.00  0.00           H  
ATOM   1467  HG  LEU A 116      27.929   6.530  71.335  1.00  0.00           H  
ATOM   1468 HD11 LEU A 116      28.250   7.295  68.568  1.00  0.00           H  
ATOM   1469 HD12 LEU A 116      26.808   7.025  69.286  1.00  0.00           H  
ATOM   1470 HD13 LEU A 116      27.725   8.295  69.747  1.00  0.00           H  
ATOM   1471 HD21 LEU A 116      28.760   4.437  70.814  1.00  0.00           H  
ATOM   1472 HD22 LEU A 116      27.408   4.730  69.945  1.00  0.00           H  
ATOM   1473 HD23 LEU A 116      28.875   4.850  69.238  1.00  0.00           H  
ATOM   1474  N   MET A 117      32.908   6.135  71.132  1.00  0.00           N  
ATOM   1475  CA  MET A 117      34.277   6.584  71.061  1.00  0.00           C  
ATOM   1476  C   MET A 117      34.412   7.985  70.498  1.00  0.00           C  
ATOM   1477  O   MET A 117      33.789   8.312  69.492  1.00  0.00           O  
ATOM   1478  CB  MET A 117      35.104   5.624  70.191  1.00  0.00           C  
ATOM   1479  CG  MET A 117      36.617   5.887  70.263  1.00  0.00           C  
ATOM   1480  SD  MET A 117      37.318   5.801  71.943  1.00  0.00           S  
ATOM   1481  CE  MET A 117      37.067   4.016  72.172  1.00  0.00           C  
ATOM   1482  H   MET A 117      32.519   5.357  70.557  1.00  0.00           H  
ATOM   1483  HA  MET A 117      34.661   6.589  72.003  1.00  0.00           H  
ATOM   1484  HB2 MET A 117      34.936   4.682  70.491  1.00  0.00           H  
ATOM   1485  HB3 MET A 117      34.815   5.718  69.235  1.00  0.00           H  
ATOM   1486  HG2 MET A 117      37.088   5.214  69.641  1.00  0.00           H  
ATOM   1487  HG3 MET A 117      36.802   6.809  69.842  1.00  0.00           H  
ATOM   1488  HE1 MET A 117      36.600   3.650  71.371  1.00  0.00           H  
ATOM   1489  HE2 MET A 117      37.955   3.576  72.280  1.00  0.00           H  
ATOM   1490  HE3 MET A 117      36.512   3.870  72.987  1.00  0.00           H  
ATOM   1491  N   ASP A 118      35.263   8.818  71.118  1.00  0.00           N  
ATOM   1492  CA  ASP A 118      35.330  10.215  70.773  1.00  0.00           C  
ATOM   1493  C   ASP A 118      36.750  10.738  70.969  1.00  0.00           C  
ATOM   1494  O   ASP A 118      37.665   9.996  71.340  1.00  0.00           O  
ATOM   1495  CB  ASP A 118      34.289  10.994  71.611  1.00  0.00           C  
ATOM   1496  CG  ASP A 118      33.685  12.102  70.777  1.00  0.00           C  
ATOM   1497  OD1 ASP A 118      32.500  11.979  70.380  1.00  0.00           O  
ATOM   1498  OD2 ASP A 118      34.438  13.069  70.511  1.00  0.00           O  
ATOM   1499  H   ASP A 118      35.847   8.365  71.847  1.00  0.00           H  
ATOM   1500  HA  ASP A 118      35.123  10.299  69.792  1.00  0.00           H  
ATOM   1501  HB2 ASP A 118      33.585  10.364  71.873  1.00  0.00           H  
ATOM   1502  HB3 ASP A 118      34.755  11.383  72.380  1.00  0.00           H  
ATOM   1503  N   ASP A 119      36.982  12.026  70.668  1.00  0.00           N  
ATOM   1504  CA  ASP A 119      38.291  12.638  70.736  1.00  0.00           C  
ATOM   1505  C   ASP A 119      38.566  13.226  72.127  1.00  0.00           C  
ATOM   1506  O   ASP A 119      37.779  13.954  72.738  1.00  0.00           O  
ATOM   1507  CB  ASP A 119      38.475  13.667  69.587  1.00  0.00           C  
ATOM   1508  CG  ASP A 119      39.930  14.065  69.395  1.00  0.00           C  
ATOM   1509  OD1 ASP A 119      40.491  13.810  68.304  1.00  0.00           O  
ATOM   1510  OD2 ASP A 119      40.519  14.603  70.366  1.00  0.00           O  
ATOM   1511  H   ASP A 119      36.116  12.547  70.377  1.00  0.00           H  
ATOM   1512  HA  ASP A 119      38.977  11.912  70.590  1.00  0.00           H  
ATOM   1513  HB2 ASP A 119      38.142  13.247  68.756  1.00  0.00           H  
ATOM   1514  HB3 ASP A 119      37.947  14.470  69.819  1.00  0.00           H  
ATOM   1515  N   ALA A 120      39.751  12.903  72.684  1.00  0.00           N  
ATOM   1516  CA  ALA A 120      40.208  13.417  73.956  1.00  0.00           C  
ATOM   1517  C   ALA A 120      40.443  14.927  73.972  1.00  0.00           C  
ATOM   1518  O   ALA A 120      40.183  15.594  74.972  1.00  0.00           O  
ATOM   1519  CB  ALA A 120      41.474  12.662  74.402  1.00  0.00           C  
ATOM   1520  H   ALA A 120      40.313  12.235  72.096  1.00  0.00           H  
ATOM   1521  HA  ALA A 120      39.511  13.198  74.670  1.00  0.00           H  
ATOM   1522  HB1 ALA A 120      41.411  12.470  75.378  1.00  0.00           H  
ATOM   1523  HB2 ALA A 120      41.540  11.808  73.892  1.00  0.00           H  
ATOM   1524  HB3 ALA A 120      42.273  13.229  74.219  1.00  0.00           H  
ATOM   1525  N   ALA A 121      40.923  15.513  72.860  1.00  0.00           N  
ATOM   1526  CA  ALA A 121      41.084  16.946  72.711  1.00  0.00           C  
ATOM   1527  C   ALA A 121      39.753  17.686  72.690  1.00  0.00           C  
ATOM   1528  O   ALA A 121      39.562  18.684  73.384  1.00  0.00           O  
ATOM   1529  CB  ALA A 121      41.875  17.256  71.430  1.00  0.00           C  
ATOM   1530  H   ALA A 121      41.172  14.825  72.104  1.00  0.00           H  
ATOM   1531  HA  ALA A 121      41.632  17.297  73.490  1.00  0.00           H  
ATOM   1532  HB1 ALA A 121      41.255  17.231  70.649  1.00  0.00           H  
ATOM   1533  HB2 ALA A 121      42.283  18.162  71.509  1.00  0.00           H  
ATOM   1534  HB3 ALA A 121      42.591  16.572  71.315  1.00  0.00           H  
ATOM   1535  N   GLU A 122      38.761  17.153  71.944  1.00  0.00           N  
ATOM   1536  CA  GLU A 122      37.404  17.689  71.906  1.00  0.00           C  
ATOM   1537  C   GLU A 122      36.723  17.661  73.270  1.00  0.00           C  
ATOM   1538  O   GLU A 122      36.143  18.646  73.729  1.00  0.00           O  
ATOM   1539  CB  GLU A 122      36.538  16.978  70.836  1.00  0.00           C  
ATOM   1540  CG  GLU A 122      35.129  17.609  70.681  1.00  0.00           C  
ATOM   1541  CD  GLU A 122      34.495  17.488  69.289  1.00  0.00           C  
ATOM   1542  OE1 GLU A 122      34.931  16.653  68.460  1.00  0.00           O  
ATOM   1543  OE2 GLU A 122      33.578  18.317  69.030  1.00  0.00           O  
ATOM   1544  H   GLU A 122      39.061  16.313  71.392  1.00  0.00           H  
ATOM   1545  HA  GLU A 122      37.427  18.643  71.563  1.00  0.00           H  
ATOM   1546  HB2 GLU A 122      36.991  17.068  69.978  1.00  0.00           H  
ATOM   1547  HB3 GLU A 122      36.412  16.055  71.119  1.00  0.00           H  
ATOM   1548  HG2 GLU A 122      34.526  17.156  71.322  1.00  0.00           H  
ATOM   1549  HG3 GLU A 122      35.208  18.574  70.888  1.00  0.00           H  
ATOM   1550  N   CYS A 123      36.871  16.552  74.025  1.00  0.00           N  
ATOM   1551  CA  CYS A 123      36.479  16.507  75.427  1.00  0.00           C  
ATOM   1552  C   CYS A 123      37.195  17.525  76.308  1.00  0.00           C  
ATOM   1553  O   CYS A 123      36.562  18.173  77.142  1.00  0.00           O  
ATOM   1554  CB  CYS A 123      36.710  15.085  76.007  1.00  0.00           C  
ATOM   1555  SG  CYS A 123      36.632  14.939  77.837  1.00  0.00           S  
ATOM   1556  H   CYS A 123      37.286  15.746  73.515  1.00  0.00           H  
ATOM   1557  HA  CYS A 123      35.479  16.696  75.482  1.00  0.00           H  
ATOM   1558  HB2 CYS A 123      36.014  14.480  75.619  1.00  0.00           H  
ATOM   1559  HB3 CYS A 123      37.616  14.779  75.711  1.00  0.00           H  
ATOM   1560  HG  CYS A 123      37.522  14.643  78.171  1.00  0.00           H  
ATOM   1561  N   PHE A 124      38.522  17.689  76.155  1.00  0.00           N  
ATOM   1562  CA  PHE A 124      39.304  18.608  76.960  1.00  0.00           C  
ATOM   1563  C   PHE A 124      38.827  20.051  76.820  1.00  0.00           C  
ATOM   1564  O   PHE A 124      38.565  20.728  77.817  1.00  0.00           O  
ATOM   1565  CB  PHE A 124      40.805  18.475  76.579  1.00  0.00           C  
ATOM   1566  CG  PHE A 124      41.678  19.264  77.514  1.00  0.00           C  
ATOM   1567  CD1 PHE A 124      41.681  18.976  78.889  1.00  0.00           C  
ATOM   1568  CD2 PHE A 124      42.414  20.362  77.041  1.00  0.00           C  
ATOM   1569  CE1 PHE A 124      42.378  19.795  79.784  1.00  0.00           C  
ATOM   1570  CE2 PHE A 124      43.118  21.179  77.932  1.00  0.00           C  
ATOM   1571  CZ  PHE A 124      43.092  20.899  79.305  1.00  0.00           C  
ATOM   1572  H   PHE A 124      38.933  17.090  75.400  1.00  0.00           H  
ATOM   1573  HA  PHE A 124      39.163  18.351  77.928  1.00  0.00           H  
ATOM   1574  HB2 PHE A 124      41.042  17.531  76.653  1.00  0.00           H  
ATOM   1575  HB3 PHE A 124      40.909  18.834  75.677  1.00  0.00           H  
ATOM   1576  HD1 PHE A 124      41.188  18.188  79.229  1.00  0.00           H  
ATOM   1577  HD2 PHE A 124      42.434  20.558  76.067  1.00  0.00           H  
ATOM   1578  HE1 PHE A 124      42.361  19.587  80.764  1.00  0.00           H  
ATOM   1579  HE2 PHE A 124      43.640  21.967  77.583  1.00  0.00           H  
ATOM   1580  HZ  PHE A 124      43.583  21.486  79.944  1.00  0.00           H  
ATOM   1581  N   GLU A 125      38.609  20.507  75.572  1.00  0.00           N  
ATOM   1582  CA  GLU A 125      38.035  21.815  75.313  1.00  0.00           C  
ATOM   1583  C   GLU A 125      36.611  21.959  75.840  1.00  0.00           C  
ATOM   1584  O   GLU A 125      36.288  22.902  76.561  1.00  0.00           O  
ATOM   1585  CB  GLU A 125      38.104  22.122  73.803  1.00  0.00           C  
ATOM   1586  CG  GLU A 125      37.770  23.590  73.416  1.00  0.00           C  
ATOM   1587  CD  GLU A 125      38.708  24.684  73.960  1.00  0.00           C  
ATOM   1588  OE1 GLU A 125      38.457  25.870  73.621  1.00  0.00           O  
ATOM   1589  OE2 GLU A 125      39.687  24.399  74.701  1.00  0.00           O  
ATOM   1590  H   GLU A 125      38.889  19.839  74.823  1.00  0.00           H  
ATOM   1591  HA  GLU A 125      38.619  22.533  75.734  1.00  0.00           H  
ATOM   1592  HB2 GLU A 125      39.024  21.949  73.501  1.00  0.00           H  
ATOM   1593  HB3 GLU A 125      37.448  21.549  73.347  1.00  0.00           H  
ATOM   1594  HG2 GLU A 125      37.791  23.650  72.424  1.00  0.00           H  
ATOM   1595  HG3 GLU A 125      36.857  23.790  73.755  1.00  0.00           H  
ATOM   1596  N   ASN A 126      35.747  20.941  75.606  1.00  0.00           N  
ATOM   1597  CA  ASN A 126      34.387  20.878  76.134  1.00  0.00           C  
ATOM   1598  C   ASN A 126      34.329  21.028  77.656  1.00  0.00           C  
ATOM   1599  O   ASN A 126      33.573  21.831  78.192  1.00  0.00           O  
ATOM   1600  CB  ASN A 126      33.748  19.521  75.690  1.00  0.00           C  
ATOM   1601  CG  ASN A 126      32.327  19.268  76.197  1.00  0.00           C  
ATOM   1602  H   ASN A 126      36.158  20.187  74.996  1.00  0.00           H  
ATOM   1603  HA  ASN A 126      33.878  21.662  75.743  1.00  0.00           H  
ATOM   1604  HB2 ASN A 126      33.738  19.506  74.687  1.00  0.00           H  
ATOM   1605  HB3 ASN A 126      34.343  18.784  76.022  1.00  0.00           H  
ATOM   1606  OD1 ASN A 126      31.352  19.938  75.866  1.00  0.00           O  
ATOM   1607  ND2 ASN A 126      32.186  18.226  77.053  1.00  0.00           N  
ATOM   1608 HD21 ASN A 126      32.986  17.695  77.309  1.00  0.00           H  
ATOM   1609 HD22 ASN A 126      31.286  18.008  77.413  1.00  0.00           H  
ATOM   1610  N   MET A 127      35.153  20.291  78.420  1.00  0.00           N  
ATOM   1611  CA  MET A 127      35.181  20.437  79.864  1.00  0.00           C  
ATOM   1612  C   MET A 127      35.669  21.795  80.364  1.00  0.00           C  
ATOM   1613  O   MET A 127      35.071  22.385  81.264  1.00  0.00           O  
ATOM   1614  CB  MET A 127      36.027  19.319  80.506  1.00  0.00           C  
ATOM   1615  CG  MET A 127      35.377  17.924  80.414  1.00  0.00           C  
ATOM   1616  SD  MET A 127      36.396  16.604  81.138  1.00  0.00           S  
ATOM   1617  CE  MET A 127      36.211  17.156  82.853  1.00  0.00           C  
ATOM   1618  H   MET A 127      35.749  19.628  77.891  1.00  0.00           H  
ATOM   1619  HA  MET A 127      34.229  20.304  80.215  1.00  0.00           H  
ATOM   1620  HB2 MET A 127      36.918  19.279  80.047  1.00  0.00           H  
ATOM   1621  HB3 MET A 127      36.169  19.534  81.476  1.00  0.00           H  
ATOM   1622  HG2 MET A 127      34.462  17.969  80.874  1.00  0.00           H  
ATOM   1623  HG3 MET A 127      35.179  17.729  79.427  1.00  0.00           H  
ATOM   1624  HE1 MET A 127      35.271  17.457  82.999  1.00  0.00           H  
ATOM   1625  HE2 MET A 127      36.423  16.396  83.464  1.00  0.00           H  
ATOM   1626  HE3 MET A 127      36.839  17.913  83.021  1.00  0.00           H  
ATOM   1627  N   LEU A 128      36.750  22.354  79.787  1.00  0.00           N  
ATOM   1628  CA  LEU A 128      37.239  23.673  80.159  1.00  0.00           C  
ATOM   1629  C   LEU A 128      36.282  24.807  79.812  1.00  0.00           C  
ATOM   1630  O   LEU A 128      36.115  25.747  80.599  1.00  0.00           O  
ATOM   1631  CB  LEU A 128      38.632  23.953  79.565  1.00  0.00           C  
ATOM   1632  CG  LEU A 128      39.783  23.150  80.202  1.00  0.00           C  
ATOM   1633  CD1 LEU A 128      41.087  23.517  79.494  1.00  0.00           C  
ATOM   1634  CD2 LEU A 128      39.964  23.412  81.702  1.00  0.00           C  
ATOM   1635  H   LEU A 128      37.196  21.757  79.058  1.00  0.00           H  
ATOM   1636  HA  LEU A 128      37.394  23.686  81.166  1.00  0.00           H  
ATOM   1637  HB2 LEU A 128      38.606  23.718  78.604  1.00  0.00           H  
ATOM   1638  HB3 LEU A 128      38.832  24.911  79.697  1.00  0.00           H  
ATOM   1639  HG  LEU A 128      39.603  22.184  80.085  1.00  0.00           H  
ATOM   1640 HD11 LEU A 128      41.256  24.496  79.599  1.00  0.00           H  
ATOM   1641 HD12 LEU A 128      41.840  23.001  79.900  1.00  0.00           H  
ATOM   1642 HD13 LEU A 128      41.011  23.292  78.523  1.00  0.00           H  
ATOM   1643 HD21 LEU A 128      39.125  23.164  82.183  1.00  0.00           H  
ATOM   1644 HD22 LEU A 128      40.723  22.860  82.043  1.00  0.00           H  
ATOM   1645 HD23 LEU A 128      40.160  24.381  81.845  1.00  0.00           H  
ATOM   1646  N   GLU A 129      35.593  24.726  78.655  1.00  0.00           N  
ATOM   1647  CA  GLU A 129      34.489  25.610  78.322  1.00  0.00           C  
ATOM   1648  C   GLU A 129      33.338  25.515  79.311  1.00  0.00           C  
ATOM   1649  O   GLU A 129      32.813  26.528  79.766  1.00  0.00           O  
ATOM   1650  CB  GLU A 129      33.895  25.302  76.933  1.00  0.00           C  
ATOM   1651  CG  GLU A 129      34.735  25.767  75.720  1.00  0.00           C  
ATOM   1652  CD  GLU A 129      33.948  25.590  74.418  1.00  0.00           C  
ATOM   1653  OE1 GLU A 129      32.973  24.789  74.423  1.00  0.00           O  
ATOM   1654  OE2 GLU A 129      34.275  26.291  73.428  1.00  0.00           O  
ATOM   1655  H   GLU A 129      35.932  23.964  78.021  1.00  0.00           H  
ATOM   1656  HA  GLU A 129      34.821  26.570  78.286  1.00  0.00           H  
ATOM   1657  HB2 GLU A 129      33.797  24.321  76.858  1.00  0.00           H  
ATOM   1658  HB3 GLU A 129      33.021  25.757  76.871  1.00  0.00           H  
ATOM   1659  HG2 GLU A 129      34.919  26.713  75.829  1.00  0.00           H  
ATOM   1660  HG3 GLU A 129      35.524  25.205  75.668  1.00  0.00           H  
ATOM   1661  N   ARG A 130      32.934  24.297  79.720  1.00  0.00           N  
ATOM   1662  CA  ARG A 130      31.938  24.115  80.759  1.00  0.00           C  
ATOM   1663  C   ARG A 130      32.348  24.645  82.130  1.00  0.00           C  
ATOM   1664  O   ARG A 130      31.510  25.185  82.845  1.00  0.00           O  
ATOM   1665  CB  ARG A 130      31.477  22.656  80.902  1.00  0.00           C  
ATOM   1666  CG  ARG A 130      30.761  22.059  79.683  1.00  0.00           C  
ATOM   1667  CD  ARG A 130      30.521  20.562  79.889  1.00  0.00           C  
ATOM   1668  NE  ARG A 130      29.693  20.067  78.754  1.00  0.00           N  
ATOM   1669  CZ  ARG A 130      29.370  18.777  78.613  1.00  0.00           C  
ATOM   1670  NH1 ARG A 130      28.819  18.367  77.473  1.00  0.00           N  
ATOM   1671  NH2 ARG A 130      29.701  17.856  79.509  1.00  0.00           N  
ATOM   1672  H   ARG A 130      33.402  23.509  79.222  1.00  0.00           H  
ATOM   1673  HA  ARG A 130      31.079  24.593  80.477  1.00  0.00           H  
ATOM   1674  HB2 ARG A 130      32.282  22.091  81.088  1.00  0.00           H  
ATOM   1675  HB3 ARG A 130      30.849  22.602  81.680  1.00  0.00           H  
ATOM   1676  HG2 ARG A 130      29.884  22.501  79.569  1.00  0.00           H  
ATOM   1677  HG3 ARG A 130      31.328  22.174  78.881  1.00  0.00           H  
ATOM   1678  HD2 ARG A 130      31.383  20.104  79.877  1.00  0.00           H  
ATOM   1679  HD3 ARG A 130      30.026  20.439  80.722  1.00  0.00           H  
ATOM   1680  HE  ARG A 130      29.376  20.723  78.087  1.00  0.00           H  
ATOM   1681 HH11 ARG A 130      28.659  18.988  76.716  1.00  0.00           H  
ATOM   1682 HH12 ARG A 130      28.557  17.395  77.376  1.00  0.00           H  
ATOM   1683 HH21 ARG A 130      30.235  18.159  80.314  1.00  0.00           H  
ATOM   1684 HH22 ARG A 130      29.440  16.915  79.397  1.00  0.00           H  
ATOM   1685  N   ILE A 131      33.634  24.554  82.548  1.00  0.00           N  
ATOM   1686  CA  ILE A 131      34.127  25.268  83.733  1.00  0.00           C  
ATOM   1687  C   ILE A 131      33.972  26.788  83.575  1.00  0.00           C  
ATOM   1688  O   ILE A 131      33.442  27.478  84.443  1.00  0.00           O  
ATOM   1689  CB  ILE A 131      35.577  24.886  84.052  1.00  0.00           C  
ATOM   1690  CG1 ILE A 131      35.673  23.404  84.491  1.00  0.00           C  
ATOM   1691  CG2 ILE A 131      36.179  25.810  85.136  1.00  0.00           C  
ATOM   1692  CD1 ILE A 131      37.113  22.881  84.515  1.00  0.00           C  
ATOM   1693  H   ILE A 131      34.228  23.940  81.959  1.00  0.00           H  
ATOM   1694  HA  ILE A 131      33.528  24.998  84.493  1.00  0.00           H  
ATOM   1695  HB  ILE A 131      36.118  24.988  83.224  1.00  0.00           H  
ATOM   1696 HG12 ILE A 131      35.286  23.322  85.399  1.00  0.00           H  
ATOM   1697 HG13 ILE A 131      35.148  22.858  83.851  1.00  0.00           H  
ATOM   1698 HG21 ILE A 131      37.134  25.568  85.270  1.00  0.00           H  
ATOM   1699 HG22 ILE A 131      36.105  26.754  84.831  1.00  0.00           H  
ATOM   1700 HG23 ILE A 131      35.673  25.684  85.983  1.00  0.00           H  
ATOM   1701 HD11 ILE A 131      37.643  23.428  85.156  1.00  0.00           H  
ATOM   1702 HD12 ILE A 131      37.104  21.928  84.804  1.00  0.00           H  
ATOM   1703 HD13 ILE A 131      37.498  22.958  83.600  1.00  0.00           H  
ATOM   1704  N   HID A 132      34.339  27.354  82.410  1.00  0.00           N  
ATOM   1705  CA  HID A 132      34.037  28.745  82.089  1.00  0.00           C  
ATOM   1706  C   HID A 132      32.518  29.099  82.125  1.00  0.00           C  
ATOM   1707  O   HID A 132      32.115  30.093  82.728  1.00  0.00           O  
ATOM   1708  CB  HID A 132      34.738  29.109  80.754  1.00  0.00           C  
ATOM   1709  CG  HID A 132      34.339  30.439  80.228  1.00  0.00           C  
ATOM   1710  H   HID A 132      34.851  26.714  81.770  1.00  0.00           H  
ATOM   1711  HA  HID A 132      34.501  29.345  82.767  1.00  0.00           H  
ATOM   1712  HB2 HID A 132      35.729  29.101  80.907  1.00  0.00           H  
ATOM   1713  HB3 HID A 132      34.507  28.407  80.077  1.00  0.00           H  
ATOM   1714  ND1 HID A 132      34.785  31.591  80.839  1.00  0.00           N  
ATOM   1715  CD2 HID A 132      33.401  30.727  79.295  1.00  0.00           C  
ATOM   1716  CE1 HID A 132      34.108  32.566  80.264  1.00  0.00           C  
ATOM   1717  NE2 HID A 132      33.254  32.095  79.322  1.00  0.00           N  
ATOM   1718  HD1 HID A 132      35.455  31.663  81.541  1.00  0.00           H  
ATOM   1719  HD2 HID A 132      32.920  30.090  78.715  1.00  0.00           H  
ATOM   1720  HE1 HID A 132      34.199  33.548  80.485  1.00  0.00           H  
ATOM   1721  N   PHE A 133      31.675  28.240  81.562  1.00  0.00           N  
ATOM   1722  CA  PHE A 133      30.296  28.236  81.675  1.00  0.00           C  
ATOM   1723  C   PHE A 133      29.874  28.085  83.034  1.00  0.00           C  
ATOM   1724  O   PHE A 133      28.698  28.209  83.238  1.00  0.00           O  
ATOM   1725  CB  PHE A 133      29.561  27.534  80.445  1.00  0.00           C  
ATOM   1726  CG  PHE A 133      28.123  27.908  80.235  1.00  0.00           C  
ATOM   1727  CD1 PHE A 133      27.153  27.084  80.798  1.00  0.00           C  
ATOM   1728  CD2 PHE A 133      27.739  29.091  79.579  1.00  0.00           C  
ATOM   1729  CE1 PHE A 133      25.828  27.522  80.887  1.00  0.00           C  
ATOM   1730  CE2 PHE A 133      26.406  29.516  79.631  1.00  0.00           C  
ATOM   1731  CZ  PHE A 133      25.464  28.760  80.338  1.00  0.00           C  
ATOM   1732  H   PHE A 133      32.218  27.503  80.973  1.00  0.00           H  
ATOM   1733  HA  PHE A 133      29.959  29.145  81.341  1.00  0.00           H  
ATOM   1734  HB2 PHE A 133      30.081  27.784  79.638  1.00  0.00           H  
ATOM   1735  HB3 PHE A 133      29.620  26.558  80.613  1.00  0.00           H  
ATOM   1736  HD1 PHE A 133      27.393  26.187  81.139  1.00  0.00           H  
ATOM   1737  HD2 PHE A 133      28.411  29.621  79.083  1.00  0.00           H  
ATOM   1738  HE1 PHE A 133      25.144  26.948  81.342  1.00  0.00           H  
ATOM   1739  HE2 PHE A 133      26.132  30.362  79.159  1.00  0.00           H  
ATOM   1740  HZ  PHE A 133      24.534  29.097  80.454  1.00  0.00           H  
ATOM   1741  N   HID A 134      30.466  27.794  84.146  1.00  0.00           N  
ATOM   1742  CA  HID A 134      29.919  27.687  85.458  1.00  0.00           C  
ATOM   1743  C   HID A 134      30.389  28.877  86.192  1.00  0.00           C  
ATOM   1744  O   HID A 134      29.667  29.358  87.036  1.00  0.00           O  
ATOM   1745  CB  HID A 134      30.303  26.319  86.057  1.00  0.00           C  
ATOM   1746  CG  HID A 134      30.053  26.320  87.522  1.00  0.00           C  
ATOM   1747  H   HID A 134      31.542  27.615  83.987  1.00  0.00           H  
ATOM   1748  HA  HID A 134      28.925  27.711  85.396  1.00  0.00           H  
ATOM   1749  HB2 HID A 134      29.747  25.618  85.633  1.00  0.00           H  
ATOM   1750  HB3 HID A 134      31.266  26.159  85.892  1.00  0.00           H  
ATOM   1751  ND1 HID A 134      31.135  26.312  88.369  1.00  0.00           N  
ATOM   1752  CD2 HID A 134      28.898  26.384  88.232  1.00  0.00           C  
ATOM   1753  CE1 HID A 134      30.631  26.346  89.579  1.00  0.00           C  
ATOM   1754  NE2 HID A 134      29.277  26.386  89.560  1.00  0.00           N  
ATOM   1755  HD1 HID A 134      32.079  26.287  88.115  1.00  0.00           H  
ATOM   1756  HD2 HID A 134      27.980  26.421  87.879  1.00  0.00           H  
ATOM   1757  HE1 HID A 134      31.168  26.342  90.438  1.00  0.00           H  
ATOM   1758  N   ILE A 135      31.536  29.462  85.832  1.00  0.00           N  
ATOM   1759  CA  ILE A 135      31.970  30.718  86.391  1.00  0.00           C  
ATOM   1760  C   ILE A 135      31.100  31.894  85.958  1.00  0.00           C  
ATOM   1761  O   ILE A 135      30.665  32.685  86.786  1.00  0.00           O  
ATOM   1762  CB  ILE A 135      33.435  30.891  86.035  1.00  0.00           C  
ATOM   1763  CG1 ILE A 135      34.289  29.737  86.644  1.00  0.00           C  
ATOM   1764  CG2 ILE A 135      33.894  32.285  86.491  1.00  0.00           C  
ATOM   1765  CD1 ILE A 135      34.477  29.796  88.162  1.00  0.00           C  
ATOM   1766  H   ILE A 135      32.078  28.927  85.116  1.00  0.00           H  
ATOM   1767  HA  ILE A 135      31.863  30.641  87.396  1.00  0.00           H  
ATOM   1768  HB  ILE A 135      33.537  30.837  85.047  1.00  0.00           H  
ATOM   1769 HG12 ILE A 135      33.849  28.871  86.405  1.00  0.00           H  
ATOM   1770 HG13 ILE A 135      35.190  29.764  86.209  1.00  0.00           H  
ATOM   1771 HG21 ILE A 135      34.840  32.425  86.211  1.00  0.00           H  
ATOM   1772 HG22 ILE A 135      33.311  32.974  86.069  1.00  0.00           H  
ATOM   1773 HG23 ILE A 135      33.823  32.343  87.483  1.00  0.00           H  
ATOM   1774 HD11 ILE A 135      33.583  29.756  88.599  1.00  0.00           H  
ATOM   1775 HD12 ILE A 135      35.033  29.020  88.448  1.00  0.00           H  
ATOM   1776 HD13 ILE A 135      34.934  30.649  88.397  1.00  0.00           H  
ATOM   1777  N   VAL A 136      30.762  32.020  84.658  1.00  0.00           N  
ATOM   1778  CA  VAL A 136      29.888  33.087  84.182  1.00  0.00           C  
ATOM   1779  C   VAL A 136      28.487  33.040  84.799  1.00  0.00           C  
ATOM   1780  O   VAL A 136      28.048  34.076  85.280  1.00  0.00           O  
ATOM   1781  CB  VAL A 136      29.853  33.145  82.659  1.00  0.00           C  
ATOM   1782  CG1 VAL A 136      28.858  34.204  82.142  1.00  0.00           C  
ATOM   1783  CG2 VAL A 136      31.267  33.481  82.155  1.00  0.00           C  
ATOM   1784  H   VAL A 136      31.178  31.296  84.040  1.00  0.00           H  
ATOM   1785  HA  VAL A 136      30.307  33.975  84.438  1.00  0.00           H  
ATOM   1786  HB  VAL A 136      29.524  32.264  82.317  1.00  0.00           H  
ATOM   1787 HG11 VAL A 136      29.361  35.028  81.895  1.00  0.00           H  
ATOM   1788 HG12 VAL A 136      28.385  33.841  81.343  1.00  0.00           H  
ATOM   1789 HG13 VAL A 136      28.201  34.410  82.862  1.00  0.00           H  
ATOM   1790 HG21 VAL A 136      31.395  34.469  82.190  1.00  0.00           H  
ATOM   1791 HG22 VAL A 136      31.934  33.028  82.742  1.00  0.00           H  
ATOM   1792 HG23 VAL A 136      31.360  33.156  81.217  1.00  0.00           H  
ATOM   1793  N   PRO A 137      27.737  31.946  84.925  1.00  0.00           N  
ATOM   1794  CA  PRO A 137      26.519  31.915  85.721  1.00  0.00           C  
ATOM   1795  C   PRO A 137      26.618  32.242  87.186  1.00  0.00           C  
ATOM   1796  O   PRO A 137      25.590  32.561  87.768  1.00  0.00           O  
ATOM   1797  CB  PRO A 137      25.984  30.488  85.615  1.00  0.00           C  
ATOM   1798  CG  PRO A 137      26.583  29.918  84.330  1.00  0.00           C  
ATOM   1799  CD  PRO A 137      27.848  30.742  84.096  1.00  0.00           C  
ATOM   1800  HA  PRO A 137      25.792  32.512  85.268  1.00  0.00           H  
ATOM   1801  HB2 PRO A 137      26.271  29.934  86.402  1.00  0.00           H  
ATOM   1802  HB3 PRO A 137      24.982  30.479  85.560  1.00  0.00           H  
ATOM   1803  HG2 PRO A 137      26.805  28.956  84.454  1.00  0.00           H  
ATOM   1804  HG3 PRO A 137      25.943  30.030  83.576  1.00  0.00           H  
ATOM   1805  HD2 PRO A 137      28.671  30.208  84.347  1.00  0.00           H  
ATOM   1806  HD3 PRO A 137      27.936  30.987  83.116  1.00  0.00           H  
ATOM   1807  N   SER A 138      27.787  32.102  87.842  1.00  0.00           N  
ATOM   1808  CA  SER A 138      27.915  32.294  89.285  1.00  0.00           C  
ATOM   1809  C   SER A 138      28.310  33.708  89.642  1.00  0.00           C  
ATOM   1810  O   SER A 138      28.588  34.037  90.797  1.00  0.00           O  
ATOM   1811  CB  SER A 138      28.932  31.302  89.905  1.00  0.00           C  
ATOM   1812  OG  SER A 138      30.280  31.514  89.485  1.00  0.00           O  
ATOM   1813  H   SER A 138      28.589  31.845  87.225  1.00  0.00           H  
ATOM   1814  HA  SER A 138      27.012  32.103  89.703  1.00  0.00           H  
ATOM   1815  HB2 SER A 138      28.888  31.389  90.904  1.00  0.00           H  
ATOM   1816  HB3 SER A 138      28.657  30.370  89.650  1.00  0.00           H  
ATOM   1817  HG  SER A 138      30.279  31.927  88.577  1.00  0.00           H  
ATOM   1818  N   ARG A 139      28.287  34.576  88.626  1.00  0.00           N  
ATOM   1819  CA  ARG A 139      28.583  35.977  88.698  1.00  0.00           C  
ATOM   1820  C   ARG A 139      27.718  36.691  87.670  1.00  0.00           C  
ATOM   1821  O   ARG A 139      26.804  36.118  87.080  1.00  0.00           O  
ATOM   1822  CB  ARG A 139      30.096  36.249  88.514  1.00  0.00           C  
ATOM   1823  CG  ARG A 139      30.659  35.949  87.110  1.00  0.00           C  
ATOM   1824  CD  ARG A 139      32.182  36.001  87.058  1.00  0.00           C  
ATOM   1825  NE  ARG A 139      32.614  35.743  85.649  1.00  0.00           N  
ATOM   1826  CZ  ARG A 139      33.891  35.588  85.282  1.00  0.00           C  
ATOM   1827  NH1 ARG A 139      34.185  35.421  84.002  1.00  0.00           N  
ATOM   1828  NH2 ARG A 139      34.872  35.655  86.175  1.00  0.00           N  
ATOM   1829  H   ARG A 139      28.011  34.099  87.702  1.00  0.00           H  
ATOM   1830  HA  ARG A 139      28.349  36.324  89.604  1.00  0.00           H  
ATOM   1831  HB2 ARG A 139      30.262  37.214  88.708  1.00  0.00           H  
ATOM   1832  HB3 ARG A 139      30.593  35.683  89.168  1.00  0.00           H  
ATOM   1833  HG2 ARG A 139      30.366  35.035  86.832  1.00  0.00           H  
ATOM   1834  HG3 ARG A 139      30.300  36.625  86.466  1.00  0.00           H  
ATOM   1835  HD2 ARG A 139      32.476  36.896  87.318  1.00  0.00           H  
ATOM   1836  HD3 ARG A 139      32.540  35.294  87.631  1.00  0.00           H  
ATOM   1837  HE  ARG A 139      31.903  35.686  84.954  1.00  0.00           H  
ATOM   1838 HH11 ARG A 139      33.484  35.427  83.297  1.00  0.00           H  
ATOM   1839 HH12 ARG A 139      35.150  35.284  83.729  1.00  0.00           H  
ATOM   1840 HH21 ARG A 139      34.639  35.845  87.135  1.00  0.00           H  
ATOM   1841 HH22 ARG A 139      35.816  35.522  85.902  1.00  0.00           H  
ATOM   1842  N   ASP A 140      27.943  37.991  87.465  1.00  0.00           N  
ATOM   1843  CA  ASP A 140      27.344  38.785  86.422  1.00  0.00           C  
ATOM   1844  C   ASP A 140      28.050  38.606  85.068  1.00  0.00           C  
ATOM   1845  O   ASP A 140      28.960  37.800  84.889  1.00  0.00           O  
ATOM   1846  CB  ASP A 140      27.257  40.267  86.874  1.00  0.00           C  
ATOM   1847  CG  ASP A 140      28.542  40.835  87.483  1.00  0.00           C  
ATOM   1848  OD1 ASP A 140      28.482  42.035  87.853  1.00  0.00           O  
ATOM   1849  OD2 ASP A 140      29.556  40.102  87.643  1.00  0.00           O  
ATOM   1850  H   ASP A 140      28.631  38.401  88.169  1.00  0.00           H  
ATOM   1851  HA  ASP A 140      26.393  38.460  86.293  1.00  0.00           H  
ATOM   1852  HB2 ASP A 140      27.017  40.812  86.071  1.00  0.00           H  
ATOM   1853  HB3 ASP A 140      26.527  40.332  87.553  1.00  0.00           H  
ATOM   1854  N   ALA A 141      27.610  39.311  84.003  1.00  0.00           N  
ATOM   1855  CA  ALA A 141      28.407  39.373  82.790  1.00  0.00           C  
ATOM   1856  C   ALA A 141      29.763  40.049  83.026  1.00  0.00           C  
ATOM   1857  O   ALA A 141      29.843  41.036  83.751  1.00  0.00           O  
ATOM   1858  CB  ALA A 141      27.636  40.121  81.688  1.00  0.00           C  
ATOM   1859  H   ALA A 141      26.704  39.772  84.135  1.00  0.00           H  
ATOM   1860  HA  ALA A 141      28.577  38.432  82.459  1.00  0.00           H  
ATOM   1861  HB1 ALA A 141      27.478  41.061  81.981  1.00  0.00           H  
ATOM   1862  HB2 ALA A 141      28.176  40.113  80.850  1.00  0.00           H  
ATOM   1863  HB3 ALA A 141      26.764  39.664  81.533  1.00  0.00           H  
ATOM   1864  N   ASP A 142      30.856  39.530  82.424  1.00  0.00           N  
ATOM   1865  CA  ASP A 142      32.209  40.027  82.615  1.00  0.00           C  
ATOM   1866  C   ASP A 142      32.373  41.554  82.483  1.00  0.00           C  
ATOM   1867  O   ASP A 142      31.923  42.184  81.528  1.00  0.00           O  
ATOM   1868  CB  ASP A 142      33.185  39.325  81.625  1.00  0.00           C  
ATOM   1869  CG  ASP A 142      33.207  37.819  81.790  1.00  0.00           C  
ATOM   1870  OD1 ASP A 142      32.936  37.344  82.918  1.00  0.00           O  
ATOM   1871  OD2 ASP A 142      33.519  37.095  80.811  1.00  0.00           O  
ATOM   1872  H   ASP A 142      30.628  38.717  81.792  1.00  0.00           H  
ATOM   1873  HA  ASP A 142      32.489  39.790  83.569  1.00  0.00           H  
ATOM   1874  HB2 ASP A 142      32.885  39.549  80.707  1.00  0.00           H  
ATOM   1875  HB3 ASP A 142      34.091  39.687  81.798  1.00  0.00           H  
ATOM   1876  N   MET A 143      33.068  42.184  83.456  1.00  0.00           N  
ATOM   1877  CA  MET A 143      33.196  43.632  83.544  1.00  0.00           C  
ATOM   1878  C   MET A 143      34.405  44.142  82.771  1.00  0.00           C  
ATOM   1879  O   MET A 143      34.695  45.337  82.724  1.00  0.00           O  
ATOM   1880  CB  MET A 143      33.379  44.036  85.033  1.00  0.00           C  
ATOM   1881  CG  MET A 143      32.153  43.739  85.922  1.00  0.00           C  
ATOM   1882  SD  MET A 143      30.616  44.563  85.399  1.00  0.00           S  
ATOM   1883  CE  MET A 143      31.124  46.280  85.702  1.00  0.00           C  
ATOM   1884  H   MET A 143      33.508  41.526  84.144  1.00  0.00           H  
ATOM   1885  HA  MET A 143      32.369  44.047  83.137  1.00  0.00           H  
ATOM   1886  HB2 MET A 143      34.167  43.538  85.407  1.00  0.00           H  
ATOM   1887  HB3 MET A 143      33.568  45.021  85.078  1.00  0.00           H  
ATOM   1888  HG2 MET A 143      32.024  42.716  85.951  1.00  0.00           H  
ATOM   1889  HG3 MET A 143      32.393  44.000  86.890  1.00  0.00           H  
ATOM   1890  HE1 MET A 143      31.829  46.530  85.043  1.00  0.00           H  
ATOM   1891  HE2 MET A 143      30.331  46.875  85.596  1.00  0.00           H  
ATOM   1892  HE3 MET A 143      31.483  46.352  86.629  1.00  0.00           H  
ATOM   1893  N   CYS A 144      35.144  43.225  82.127  1.00  0.00           N  
ATOM   1894  CA  CYS A 144      36.347  43.530  81.390  1.00  0.00           C  
ATOM   1895  C   CYS A 144      36.633  42.430  80.373  1.00  0.00           C  
ATOM   1896  O   CYS A 144      36.096  41.329  80.441  1.00  0.00           O  
ATOM   1897  CB  CYS A 144      37.567  43.746  82.332  1.00  0.00           C  
ATOM   1898  SG  CYS A 144      37.999  42.287  83.349  1.00  0.00           S  
ATOM   1899  H   CYS A 144      34.754  42.247  82.214  1.00  0.00           H  
ATOM   1900  HA  CYS A 144      36.208  44.388  80.885  1.00  0.00           H  
ATOM   1901  HB2 CYS A 144      38.350  43.974  81.766  1.00  0.00           H  
ATOM   1902  HB3 CYS A 144      37.348  44.497  82.944  1.00  0.00           H  
ATOM   1903  HG  CYS A 144      38.188  41.518  82.744  1.00  0.00           H  
ATOM   1904  N   THR A 145      37.503  42.712  79.383  1.00  0.00           N  
ATOM   1905  CA  THR A 145      37.850  41.825  78.268  1.00  0.00           C  
ATOM   1906  C   THR A 145      38.402  40.466  78.661  1.00  0.00           C  
ATOM   1907  O   THR A 145      38.075  39.423  78.080  1.00  0.00           O  
ATOM   1908  CB  THR A 145      38.971  42.487  77.463  1.00  0.00           C  
ATOM   1909  OG1 THR A 145      38.521  43.724  76.939  1.00  0.00           O  
ATOM   1910  CG2 THR A 145      39.496  41.647  76.289  1.00  0.00           C  
ATOM   1911  H   THR A 145      37.936  43.678  79.486  1.00  0.00           H  
ATOM   1912  HA  THR A 145      37.003  41.678  77.709  1.00  0.00           H  
ATOM   1913  HB  THR A 145      39.762  42.669  78.088  1.00  0.00           H  
ATOM   1914 HG21 THR A 145      40.493  41.585  76.343  1.00  0.00           H  
ATOM   1915 HG22 THR A 145      39.102  40.729  76.334  1.00  0.00           H  
ATOM   1916 HG23 THR A 145      39.235  42.081  75.426  1.00  0.00           H  
ATOM   1917  HG1 THR A 145      37.939  44.205  77.607  1.00  0.00           H  
ATOM   1918  N   SER A 146      39.308  40.467  79.658  1.00  0.00           N  
ATOM   1919  CA  SER A 146      39.984  39.271  80.124  1.00  0.00           C  
ATOM   1920  C   SER A 146      39.140  38.567  81.160  1.00  0.00           C  
ATOM   1921  O   SER A 146      38.785  39.120  82.197  1.00  0.00           O  
ATOM   1922  CB  SER A 146      41.378  39.565  80.736  1.00  0.00           C  
ATOM   1923  OG  SER A 146      42.078  38.359  81.053  1.00  0.00           O  
ATOM   1924  H   SER A 146      39.477  41.420  80.065  1.00  0.00           H  
ATOM   1925  HA  SER A 146      40.100  38.651  79.341  1.00  0.00           H  
ATOM   1926  HB2 SER A 146      41.909  40.083  80.075  1.00  0.00           H  
ATOM   1927  HB3 SER A 146      41.251  40.093  81.569  1.00  0.00           H  
ATOM   1928  HG  SER A 146      41.457  37.734  81.520  1.00  0.00           H  
ATOM   1929  N   LYS A 147      38.787  37.301  80.892  1.00  0.00           N  
ATOM   1930  CA  LYS A 147      37.984  36.506  81.787  1.00  0.00           C  
ATOM   1931  C   LYS A 147      38.821  36.088  82.985  1.00  0.00           C  
ATOM   1932  O   LYS A 147      39.920  35.552  82.859  1.00  0.00           O  
ATOM   1933  CB  LYS A 147      37.397  35.235  81.121  1.00  0.00           C  
ATOM   1934  CG  LYS A 147      36.382  35.453  79.983  1.00  0.00           C  
ATOM   1935  CD  LYS A 147      36.993  35.931  78.658  1.00  0.00           C  
ATOM   1936  CE  LYS A 147      35.948  36.145  77.568  1.00  0.00           C  
ATOM   1937  NZ  LYS A 147      36.590  36.801  76.410  1.00  0.00           N  
ATOM   1938  H   LYS A 147      39.151  36.951  79.973  1.00  0.00           H  
ATOM   1939  HA  LYS A 147      37.208  37.053  82.114  1.00  0.00           H  
ATOM   1940  HB2 LYS A 147      38.164  34.699  80.753  1.00  0.00           H  
ATOM   1941  HB3 LYS A 147      36.946  34.693  81.839  1.00  0.00           H  
ATOM   1942  HG2 LYS A 147      35.895  34.583  79.816  1.00  0.00           H  
ATOM   1943  HG3 LYS A 147      35.700  36.134  80.287  1.00  0.00           H  
ATOM   1944  HD2 LYS A 147      37.465  36.795  78.821  1.00  0.00           H  
ATOM   1945  HD3 LYS A 147      37.645  35.244  78.343  1.00  0.00           H  
ATOM   1946  HE2 LYS A 147      35.585  35.263  77.295  1.00  0.00           H  
ATOM   1947  HE3 LYS A 147      35.227  36.726  77.925  1.00  0.00           H  
ATOM   1948  HZ1 LYS A 147      36.354  36.309  75.570  1.00  0.00           H  
ATOM   1949  HZ2 LYS A 147      36.271  37.748  76.339  1.00  0.00           H  
ATOM   1950  HZ3 LYS A 147      37.584  36.795  76.528  1.00  0.00           H  
ATOM   1951  N   SER A 148      38.310  36.312  84.206  1.00  0.00           N  
ATOM   1952  CA  SER A 148      39.067  36.054  85.420  1.00  0.00           C  
ATOM   1953  C   SER A 148      38.854  34.655  85.975  1.00  0.00           C  
ATOM   1954  O   SER A 148      39.206  34.364  87.113  1.00  0.00           O  
ATOM   1955  CB  SER A 148      38.719  37.088  86.521  1.00  0.00           C  
ATOM   1956  OG  SER A 148      37.319  37.096  86.827  1.00  0.00           O  
ATOM   1957  H   SER A 148      37.337  36.682  84.199  1.00  0.00           H  
ATOM   1958  HA  SER A 148      40.055  36.153  85.201  1.00  0.00           H  
ATOM   1959  HB2 SER A 148      39.227  36.856  87.345  1.00  0.00           H  
ATOM   1960  HB3 SER A 148      38.983  37.993  86.199  1.00  0.00           H  
ATOM   1961  HG  SER A 148      36.800  37.096  85.976  1.00  0.00           H  
ATOM   1962  N   CYS A 149      38.269  33.730  85.187  1.00  0.00           N  
ATOM   1963  CA  CYS A 149      38.025  32.375  85.650  1.00  0.00           C  
ATOM   1964  C   CYS A 149      39.287  31.525  85.745  1.00  0.00           C  
ATOM   1965  O   CYS A 149      40.345  31.873  85.225  1.00  0.00           O  
ATOM   1966  CB  CYS A 149      36.971  31.629  84.784  1.00  0.00           C  
ATOM   1967  SG  CYS A 149      37.534  31.095  83.144  1.00  0.00           S  
ATOM   1968  H   CYS A 149      38.018  34.075  84.242  1.00  0.00           H  
ATOM   1969  HA  CYS A 149      37.613  32.426  86.580  1.00  0.00           H  
ATOM   1970  HB2 CYS A 149      36.678  30.822  85.299  1.00  0.00           H  
ATOM   1971  HB3 CYS A 149      36.190  32.246  84.668  1.00  0.00           H  
ATOM   1972  HG  CYS A 149      37.130  30.207  82.930  1.00  0.00           H  
ATOM   1973  N   ILE A 150      39.190  30.334  86.378  1.00  0.00           N  
ATOM   1974  CA  ILE A 150      40.304  29.397  86.450  1.00  0.00           C  
ATOM   1975  C   ILE A 150      40.794  28.946  85.074  1.00  0.00           C  
ATOM   1976  O   ILE A 150      41.989  28.880  84.827  1.00  0.00           O  
ATOM   1977  CB  ILE A 150      40.026  28.207  87.376  1.00  0.00           C  
ATOM   1978  CG1 ILE A 150      41.294  27.365  87.657  1.00  0.00           C  
ATOM   1979  CG2 ILE A 150      38.893  27.323  86.826  1.00  0.00           C  
ATOM   1980  CD1 ILE A 150      42.324  28.102  88.517  1.00  0.00           C  
ATOM   1981  H   ILE A 150      38.257  30.157  86.801  1.00  0.00           H  
ATOM   1982  HA  ILE A 150      41.072  29.900  86.876  1.00  0.00           H  
ATOM   1983  HB  ILE A 150      39.701  28.561  88.255  1.00  0.00           H  
ATOM   1984 HG12 ILE A 150      41.020  26.535  88.124  1.00  0.00           H  
ATOM   1985 HG13 ILE A 150      41.712  27.137  86.786  1.00  0.00           H  
ATOM   1986 HG21 ILE A 150      38.674  26.621  87.497  1.00  0.00           H  
ATOM   1987 HG22 ILE A 150      38.092  27.890  86.655  1.00  0.00           H  
ATOM   1988 HG23 ILE A 150      39.195  26.898  85.977  1.00  0.00           H  
ATOM   1989 HD11 ILE A 150      41.908  28.332  89.392  1.00  0.00           H  
ATOM   1990 HD12 ILE A 150      43.110  27.507  88.659  1.00  0.00           H  
ATOM   1991 HD13 ILE A 150      42.605  28.932  88.043  1.00  0.00           H  
ATOM   1992  N   THR A 151      39.905  28.678  84.099  1.00  0.00           N  
ATOM   1993  CA  THR A 151      40.321  28.329  82.740  1.00  0.00           C  
ATOM   1994  C   THR A 151      41.125  29.428  82.042  1.00  0.00           C  
ATOM   1995  O   THR A 151      42.198  29.192  81.486  1.00  0.00           O  
ATOM   1996  CB  THR A 151      39.132  27.938  81.854  1.00  0.00           C  
ATOM   1997  OG1 THR A 151      38.463  26.805  82.394  1.00  0.00           O  
ATOM   1998  CG2 THR A 151      39.562  27.564  80.430  1.00  0.00           C  
ATOM   1999  H   THR A 151      38.912  28.741  84.397  1.00  0.00           H  
ATOM   2000  HA  THR A 151      40.902  27.496  82.789  1.00  0.00           H  
ATOM   2001  HB  THR A 151      38.470  28.720  81.828  1.00  0.00           H  
ATOM   2002 HG21 THR A 151      39.007  28.071  79.770  1.00  0.00           H  
ATOM   2003 HG22 THR A 151      40.527  27.795  80.301  1.00  0.00           H  
ATOM   2004 HG23 THR A 151      39.433  26.582  80.289  1.00  0.00           H  
ATOM   2005  HG1 THR A 151      37.737  26.491  81.770  1.00  0.00           H  
ATOM   2006  N   HID A 152      40.669  30.692  82.101  1.00  0.00           N  
ATOM   2007  CA  HID A 152      41.273  31.771  81.336  1.00  0.00           C  
ATOM   2008  C   HID A 152      42.350  32.546  82.059  1.00  0.00           C  
ATOM   2009  O   HID A 152      43.050  33.332  81.434  1.00  0.00           O  
ATOM   2010  CB  HID A 152      40.207  32.790  80.903  1.00  0.00           C  
ATOM   2011  CG  HID A 152      39.334  32.268  79.804  1.00  0.00           C  
ATOM   2012  H   HID A 152      39.855  30.820  82.737  1.00  0.00           H  
ATOM   2013  HA  HID A 152      41.685  31.366  80.489  1.00  0.00           H  
ATOM   2014  HB2 HID A 152      39.631  33.011  81.689  1.00  0.00           H  
ATOM   2015  HB3 HID A 152      40.664  33.618  80.580  1.00  0.00           H  
ATOM   2016  ND1 HID A 152      38.033  31.935  80.090  1.00  0.00           N  
ATOM   2017  CD2 HID A 152      39.609  31.990  78.504  1.00  0.00           C  
ATOM   2018  CE1 HID A 152      37.531  31.457  78.974  1.00  0.00           C  
ATOM   2019  NE2 HID A 152      38.446  31.466  77.976  1.00  0.00           N  
ATOM   2020  HD1 HID A 152      37.577  32.036  80.952  1.00  0.00           H  
ATOM   2021  HD2 HID A 152      40.462  32.131  78.031  1.00  0.00           H  
ATOM   2022  HE1 HID A 152      36.586  31.119  78.854  1.00  0.00           H  
ATOM   2023  N   GLN A 153      42.579  32.314  83.359  1.00  0.00           N  
ATOM   2024  CA  GLN A 153      43.754  32.873  84.012  1.00  0.00           C  
ATOM   2025  C   GLN A 153      44.895  31.879  84.053  1.00  0.00           C  
ATOM   2026  O   GLN A 153      45.954  32.148  84.612  1.00  0.00           O  
ATOM   2027  CB  GLN A 153      43.420  33.320  85.454  1.00  0.00           C  
ATOM   2028  CG  GLN A 153      42.599  34.625  85.509  1.00  0.00           C  
ATOM   2029  CD  GLN A 153      43.398  35.775  84.899  1.00  0.00           C  
ATOM   2030  H   GLN A 153      41.875  31.729  83.829  1.00  0.00           H  
ATOM   2031  HA  GLN A 153      44.057  33.673  83.473  1.00  0.00           H  
ATOM   2032  HB2 GLN A 153      42.888  32.605  85.895  1.00  0.00           H  
ATOM   2033  HB3 GLN A 153      44.271  33.473  85.946  1.00  0.00           H  
ATOM   2034  HG2 GLN A 153      41.773  34.498  84.986  1.00  0.00           H  
ATOM   2035  HG3 GLN A 153      42.407  34.834  86.453  1.00  0.00           H  
ATOM   2036  OE1 GLN A 153      44.502  36.099  85.336  1.00  0.00           O  
ATOM   2037  NE2 GLN A 153      42.842  36.414  83.844  1.00  0.00           N  
ATOM   2038 HE21 GLN A 153      43.311  37.184  83.411  1.00  0.00           H  
ATOM   2039 HE22 GLN A 153      41.939  36.085  83.512  1.00  0.00           H  
ATOM   2040  N   LYS A 154      44.701  30.689  83.461  1.00  0.00           N  
ATOM   2041  CA  LYS A 154      45.679  29.631  83.558  1.00  0.00           C  
ATOM   2042  C   LYS A 154      46.090  28.999  82.252  1.00  0.00           C  
ATOM   2043  O   LYS A 154      47.274  28.747  82.041  1.00  0.00           O  
ATOM   2044  CB  LYS A 154      45.100  28.492  84.408  1.00  0.00           C  
ATOM   2045  CG  LYS A 154      44.793  28.854  85.874  1.00  0.00           C  
ATOM   2046  CD  LYS A 154      46.058  29.271  86.619  1.00  0.00           C  
ATOM   2047  CE  LYS A 154      45.903  29.489  88.119  1.00  0.00           C  
ATOM   2048  NZ  LYS A 154      47.183  29.963  88.613  1.00  0.00           N  
ATOM   2049  H   LYS A 154      43.805  30.611  82.944  1.00  0.00           H  
ATOM   2050  HA  LYS A 154      46.522  30.007  84.017  1.00  0.00           H  
ATOM   2051  HB2 LYS A 154      44.247  28.185  83.984  1.00  0.00           H  
ATOM   2052  HB3 LYS A 154      45.757  27.736  84.410  1.00  0.00           H  
ATOM   2053  HG2 LYS A 154      44.144  29.610  85.886  1.00  0.00           H  
ATOM   2054  HG3 LYS A 154      44.397  28.058  86.324  1.00  0.00           H  
ATOM   2055  HD2 LYS A 154      46.763  28.559  86.474  1.00  0.00           H  
ATOM   2056  HD3 LYS A 154      46.403  30.130  86.209  1.00  0.00           H  
ATOM   2057  HE2 LYS A 154      45.201  30.168  88.267  1.00  0.00           H  
ATOM   2058  HE3 LYS A 154      45.666  28.627  88.539  1.00  0.00           H  
ATOM   2059  HZ1 LYS A 154      47.536  29.342  89.321  1.00  0.00           H  
ATOM   2060  HZ2 LYS A 154      47.852  30.008  87.864  1.00  0.00           H  
ATOM   2061  HZ3 LYS A 154      47.086  30.881  89.012  1.00  0.00           H  
ATOM   2062  N   PHE A 155      45.138  28.715  81.346  1.00  0.00           N  
ATOM   2063  CA  PHE A 155      45.453  28.029  80.103  1.00  0.00           C  
ATOM   2064  C   PHE A 155      45.458  28.994  78.944  1.00  0.00           C  
ATOM   2065  O   PHE A 155      45.837  28.652  77.829  1.00  0.00           O  
ATOM   2066  CB  PHE A 155      44.360  26.989  79.758  1.00  0.00           C  
ATOM   2067  CG  PHE A 155      44.275  25.900  80.782  1.00  0.00           C  
ATOM   2068  CD1 PHE A 155      45.222  24.865  80.807  1.00  0.00           C  
ATOM   2069  CD2 PHE A 155      43.199  25.862  81.682  1.00  0.00           C  
ATOM   2070  CE1 PHE A 155      45.064  23.783  81.683  1.00  0.00           C  
ATOM   2071  CE2 PHE A 155      43.040  24.793  82.565  1.00  0.00           C  
ATOM   2072  CZ  PHE A 155      43.963  23.747  82.549  1.00  0.00           C  
ATOM   2073  H   PHE A 155      44.186  29.024  81.613  1.00  0.00           H  
ATOM   2074  HA  PHE A 155      46.391  27.672  80.196  1.00  0.00           H  
ATOM   2075  HB2 PHE A 155      43.502  27.463  79.733  1.00  0.00           H  
ATOM   2076  HB3 PHE A 155      44.598  26.589  78.895  1.00  0.00           H  
ATOM   2077  HD1 PHE A 155      46.006  24.896  80.206  1.00  0.00           H  
ATOM   2078  HD2 PHE A 155      42.540  26.612  81.689  1.00  0.00           H  
ATOM   2079  HE1 PHE A 155      45.737  23.043  81.684  1.00  0.00           H  
ATOM   2080  HE2 PHE A 155      42.263  24.781  83.205  1.00  0.00           H  
ATOM   2081  HZ  PHE A 155      43.844  22.963  83.158  1.00  0.00           H  
ATOM   2082  N   ALA A 156      45.031  30.248  79.170  1.00  0.00           N  
ATOM   2083  CA  ALA A 156      44.857  31.177  78.084  1.00  0.00           C  
ATOM   2084  C   ALA A 156      46.130  31.944  77.793  1.00  0.00           C  
ATOM   2085  O   ALA A 156      46.801  32.475  78.674  1.00  0.00           O  
ATOM   2086  CB  ALA A 156      43.687  32.147  78.329  1.00  0.00           C  
ATOM   2087  H   ALA A 156      44.849  30.465  80.165  1.00  0.00           H  
ATOM   2088  HA  ALA A 156      44.593  30.665  77.250  1.00  0.00           H  
ATOM   2089  HB1 ALA A 156      43.159  32.239  77.488  1.00  0.00           H  
ATOM   2090  HB2 ALA A 156      43.108  31.782  79.054  1.00  0.00           H  
ATOM   2091  HB3 ALA A 156      44.051  33.034  78.600  1.00  0.00           H  
ATOM   2092  N   MET A 157      46.486  32.010  76.509  1.00  0.00           N  
ATOM   2093  CA  MET A 157      47.615  32.764  76.036  1.00  0.00           C  
ATOM   2094  C   MET A 157      47.244  33.330  74.694  1.00  0.00           C  
ATOM   2095  O   MET A 157      46.107  33.191  74.254  1.00  0.00           O  
ATOM   2096  CB  MET A 157      48.896  31.925  75.966  1.00  0.00           C  
ATOM   2097  CG  MET A 157      48.841  30.725  75.033  1.00  0.00           C  
ATOM   2098  SD  MET A 157      50.432  29.862  74.701  1.00  0.00           S  
ATOM   2099  CE  MET A 157      51.508  31.173  74.071  1.00  0.00           C  
ATOM   2100  H   MET A 157      45.856  31.453  75.873  1.00  0.00           H  
ATOM   2101  HA  MET A 157      47.777  33.522  76.663  1.00  0.00           H  
ATOM   2102  HB2 MET A 157      49.661  32.523  75.671  1.00  0.00           H  
ATOM   2103  HB3 MET A 157      49.118  31.593  76.899  1.00  0.00           H  
ATOM   2104  HG2 MET A 157      48.147  30.047  75.412  1.00  0.00           H  
ATOM   2105  HG3 MET A 157      48.412  31.027  74.133  1.00  0.00           H  
ATOM   2106  HE1 MET A 157      51.937  30.865  73.224  1.00  0.00           H  
ATOM   2107  HE2 MET A 157      50.961  31.989  73.896  1.00  0.00           H  
ATOM   2108  HE3 MET A 157      52.209  31.375  74.752  1.00  0.00           H  
ATOM   2109  N   THR A 158      48.165  34.038  74.021  1.00  0.00           N  
ATOM   2110  CA  THR A 158      47.799  34.820  72.846  1.00  0.00           C  
ATOM   2111  C   THR A 158      48.816  34.579  71.760  1.00  0.00           C  
ATOM   2112  O   THR A 158      50.020  34.628  72.002  1.00  0.00           O  
ATOM   2113  CB  THR A 158      47.731  36.326  73.118  1.00  0.00           C  
ATOM   2114  OG1 THR A 158      46.842  36.623  74.183  1.00  0.00           O  
ATOM   2115  CG2 THR A 158      47.221  37.113  71.908  1.00  0.00           C  
ATOM   2116  H   THR A 158      49.122  33.977  74.402  1.00  0.00           H  
ATOM   2117  HA  THR A 158      46.903  34.509  72.525  1.00  0.00           H  
ATOM   2118  HB  THR A 158      48.671  36.656  73.381  1.00  0.00           H  
ATOM   2119 HG21 THR A 158      46.231  36.994  71.823  1.00  0.00           H  
ATOM   2120 HG22 THR A 158      47.429  38.085  72.028  1.00  0.00           H  
ATOM   2121 HG23 THR A 158      47.668  36.778  71.077  1.00  0.00           H  
ATOM   2122  HG1 THR A 158      46.884  35.908  74.893  1.00  0.00           H  
ATOM   2123  N   LEU A 159      48.371  34.320  70.515  1.00  0.00           N  
ATOM   2124  CA  LEU A 159      49.233  34.326  69.347  1.00  0.00           C  
ATOM   2125  C   LEU A 159      49.321  35.726  68.787  1.00  0.00           C  
ATOM   2126  O   LEU A 159      48.350  36.474  68.773  1.00  0.00           O  
ATOM   2127  CB  LEU A 159      48.729  33.447  68.167  1.00  0.00           C  
ATOM   2128  CG  LEU A 159      48.668  31.939  68.446  1.00  0.00           C  
ATOM   2129  CD1 LEU A 159      47.903  31.180  67.356  1.00  0.00           C  
ATOM   2130  CD2 LEU A 159      50.059  31.322  68.636  1.00  0.00           C  
ATOM   2131  H   LEU A 159      47.345  34.114  70.473  1.00  0.00           H  
ATOM   2132  HA  LEU A 159      50.152  34.032  69.624  1.00  0.00           H  
ATOM   2133  HB2 LEU A 159      47.813  33.749  67.944  1.00  0.00           H  
ATOM   2134  HB3 LEU A 159      49.347  33.589  67.407  1.00  0.00           H  
ATOM   2135  HG  LEU A 159      48.214  31.790  69.330  1.00  0.00           H  
ATOM   2136 HD11 LEU A 159      48.359  31.317  66.478  1.00  0.00           H  
ATOM   2137 HD12 LEU A 159      47.890  30.207  67.580  1.00  0.00           H  
ATOM   2138 HD13 LEU A 159      46.968  31.527  67.308  1.00  0.00           H  
ATOM   2139 HD21 LEU A 159      50.511  31.763  69.410  1.00  0.00           H  
ATOM   2140 HD22 LEU A 159      49.963  30.344  68.814  1.00  0.00           H  
ATOM   2141 HD23 LEU A 159      50.597  31.463  67.806  1.00  0.00           H  
ATOM   2142  N   TYR A 160      50.496  36.083  68.263  1.00  0.00           N  
ATOM   2143  CA  TYR A 160      50.685  37.235  67.415  1.00  0.00           C  
ATOM   2144  C   TYR A 160      50.839  36.661  66.019  1.00  0.00           C  
ATOM   2145  O   TYR A 160      51.707  35.820  65.776  1.00  0.00           O  
ATOM   2146  CB  TYR A 160      51.940  38.016  67.904  1.00  0.00           C  
ATOM   2147  CG  TYR A 160      52.512  39.069  66.986  1.00  0.00           C  
ATOM   2148  CD1 TYR A 160      53.288  38.700  65.877  1.00  0.00           C  
ATOM   2149  CD2 TYR A 160      52.413  40.436  67.305  1.00  0.00           C  
ATOM   2150  CE1 TYR A 160      53.958  39.659  65.123  1.00  0.00           C  
ATOM   2151  CE2 TYR A 160      53.045  41.406  66.510  1.00  0.00           C  
ATOM   2152  CZ  TYR A 160      53.801  41.016  65.398  1.00  0.00           C  
ATOM   2153  OH  TYR A 160      54.380  41.972  64.534  1.00  0.00           O  
ATOM   2154  H   TYR A 160      51.285  35.433  68.532  1.00  0.00           H  
ATOM   2155  HA  TYR A 160      49.868  37.786  67.434  1.00  0.00           H  
ATOM   2156  HB2 TYR A 160      51.695  38.456  68.781  1.00  0.00           H  
ATOM   2157  HB3 TYR A 160      52.662  37.333  68.093  1.00  0.00           H  
ATOM   2158  HD1 TYR A 160      53.360  37.737  65.627  1.00  0.00           H  
ATOM   2159  HD2 TYR A 160      51.891  40.718  68.098  1.00  0.00           H  
ATOM   2160  HE1 TYR A 160      54.561  39.371  64.370  1.00  0.00           H  
ATOM   2161  HE2 TYR A 160      52.956  42.373  66.738  1.00  0.00           H  
ATOM   2162  HH  TYR A 160      54.960  41.493  63.887  1.00  0.00           H  
ATOM   2163  N   GLU A 161      49.987  37.093  65.078  1.00  0.00           N  
ATOM   2164  CA  GLU A 161      50.093  36.728  63.681  1.00  0.00           C  
ATOM   2165  C   GLU A 161      50.534  37.983  62.967  1.00  0.00           C  
ATOM   2166  O   GLU A 161      49.860  39.004  63.051  1.00  0.00           O  
ATOM   2167  CB  GLU A 161      48.736  36.214  63.129  1.00  0.00           C  
ATOM   2168  CG  GLU A 161      48.753  35.755  61.644  1.00  0.00           C  
ATOM   2169  CD  GLU A 161      47.580  34.848  61.235  1.00  0.00           C  
ATOM   2170  OE1 GLU A 161      47.607  34.370  60.070  1.00  0.00           O  
ATOM   2171  OE2 GLU A 161      46.707  34.538  62.085  1.00  0.00           O  
ATOM   2172  H   GLU A 161      49.234  37.723  65.453  1.00  0.00           H  
ATOM   2173  HA  GLU A 161      50.769  36.017  63.564  1.00  0.00           H  
ATOM   2174  HB2 GLU A 161      48.471  35.435  63.669  1.00  0.00           H  
ATOM   2175  HB3 GLU A 161      48.088  36.951  63.196  1.00  0.00           H  
ATOM   2176  HG2 GLU A 161      48.713  36.563  61.081  1.00  0.00           H  
ATOM   2177  HG3 GLU A 161      49.585  35.247  61.496  1.00  0.00           H  
ATOM   2178  N   GLN A 162      51.708  37.973  62.300  1.00  0.00           N  
ATOM   2179  CA  GLN A 162      52.158  39.120  61.526  1.00  0.00           C  
ATOM   2180  C   GLN A 162      51.964  38.900  60.054  1.00  0.00           C  
ATOM   2181  O   GLN A 162      52.166  37.804  59.543  1.00  0.00           O  
ATOM   2182  CB  GLN A 162      53.642  39.525  61.707  1.00  0.00           C  
ATOM   2183  CG  GLN A 162      54.664  38.381  61.548  1.00  0.00           C  
ATOM   2184  CD  GLN A 162      56.085  38.842  61.873  1.00  0.00           C  
ATOM   2185  H   GLN A 162      52.242  37.089  62.393  1.00  0.00           H  
ATOM   2186  HA  GLN A 162      51.599  39.916  61.804  1.00  0.00           H  
ATOM   2187  HB2 GLN A 162      53.864  40.230  61.029  1.00  0.00           H  
ATOM   2188  HB3 GLN A 162      53.756  39.912  62.627  1.00  0.00           H  
ATOM   2189  HG2 GLN A 162      54.416  37.650  62.171  1.00  0.00           H  
ATOM   2190  HG3 GLN A 162      54.638  38.065  60.608  1.00  0.00           H  
ATOM   2191  OE1 GLN A 162      56.335  39.927  62.390  1.00  0.00           O  
ATOM   2192  NE2 GLN A 162      57.081  37.978  61.567  1.00  0.00           N  
ATOM   2193 HE21 GLN A 162      58.038  38.226  61.742  1.00  0.00           H  
ATOM   2194 HE22 GLN A 162      56.828  37.084  61.161  1.00  0.00           H  
ATOM   2195  N   CYS A 163      51.615  39.990  59.356  1.00  0.00           N  
ATOM   2196  CA  CYS A 163      51.491  40.103  57.923  1.00  0.00           C  
ATOM   2197  C   CYS A 163      52.511  41.112  57.469  1.00  0.00           C  
ATOM   2198  O   CYS A 163      52.428  42.298  57.787  1.00  0.00           O  
ATOM   2199  CB  CYS A 163      50.078  40.568  57.491  1.00  0.00           C  
ATOM   2200  SG  CYS A 163      48.801  39.679  58.450  1.00  0.00           S  
ATOM   2201  H   CYS A 163      51.423  40.829  60.006  1.00  0.00           H  
ATOM   2202  HA  CYS A 163      51.713  39.223  57.513  1.00  0.00           H  
ATOM   2203  HB2 CYS A 163      49.996  41.521  57.683  1.00  0.00           H  
ATOM   2204  HB3 CYS A 163      49.958  40.349  56.547  1.00  0.00           H  
ATOM   2205  HG  CYS A 163      48.563  40.222  59.251  1.00  0.00           H  
ATOM   2206  N   VAL A 164      53.531  40.663  56.727  1.00  0.00           N  
ATOM   2207  CA  VAL A 164      54.677  41.487  56.394  1.00  0.00           C  
ATOM   2208  C   VAL A 164      54.901  41.465  54.913  1.00  0.00           C  
ATOM   2209  O   VAL A 164      54.962  40.420  54.270  1.00  0.00           O  
ATOM   2210  CB  VAL A 164      55.953  41.089  57.132  1.00  0.00           C  
ATOM   2211  CG1 VAL A 164      56.295  39.605  56.913  1.00  0.00           C  
ATOM   2212  CG2 VAL A 164      57.139  41.993  56.729  1.00  0.00           C  
ATOM   2213  H   VAL A 164      53.423  39.672  56.414  1.00  0.00           H  
ATOM   2214  HA  VAL A 164      54.473  42.431  56.672  1.00  0.00           H  
ATOM   2215  HB  VAL A 164      55.795  41.199  58.112  1.00  0.00           H  
ATOM   2216 HG11 VAL A 164      57.237  39.532  56.593  1.00  0.00           H  
ATOM   2217 HG12 VAL A 164      56.191  39.116  57.776  1.00  0.00           H  
ATOM   2218 HG13 VAL A 164      55.675  39.225  56.231  1.00  0.00           H  
ATOM   2219 HG21 VAL A 164      57.657  41.537  56.010  1.00  0.00           H  
ATOM   2220 HG22 VAL A 164      56.780  42.861  56.398  1.00  0.00           H  
ATOM   2221 HG23 VAL A 164      57.714  42.140  57.529  1.00  0.00           H  
ATOM   2222  N   CYS A 165      55.040  42.659  54.325  1.00  0.00           N  
ATOM   2223  CA  CYS A 165      55.437  42.787  52.948  1.00  0.00           C  
ATOM   2224  C   CYS A 165      56.836  43.325  52.888  1.00  0.00           C  
ATOM   2225  O   CYS A 165      57.283  44.018  53.798  1.00  0.00           O  
ATOM   2226  CB  CYS A 165      54.520  43.727  52.160  1.00  0.00           C  
ATOM   2227  SG  CYS A 165      52.806  43.131  52.196  1.00  0.00           S  
ATOM   2228  H   CYS A 165      54.836  43.467  54.952  1.00  0.00           H  
ATOM   2229  HA  CYS A 165      55.428  41.876  52.527  1.00  0.00           H  
ATOM   2230  HB2 CYS A 165      54.546  44.613  52.580  1.00  0.00           H  
ATOM   2231  HB3 CYS A 165      54.819  43.744  51.225  1.00  0.00           H  
ATOM   2232  HG  CYS A 165      52.377  43.307  51.311  1.00  0.00           H  
ATOM   2233  N   ARG A 166      57.584  43.016  51.813  1.00  0.00           N  
ATOM   2234  CA  ARG A 166      58.952  43.487  51.667  1.00  0.00           C  
ATOM   2235  C   ARG A 166      59.112  44.998  51.786  1.00  0.00           C  
ATOM   2236  O   ARG A 166      58.495  45.757  51.042  1.00  0.00           O  
ATOM   2237  CB  ARG A 166      59.546  43.029  50.315  1.00  0.00           C  
ATOM   2238  CG  ARG A 166      61.054  43.334  50.162  1.00  0.00           C  
ATOM   2239  CD  ARG A 166      61.623  42.986  48.784  1.00  0.00           C  
ATOM   2240  NE  ARG A 166      63.078  43.352  48.790  1.00  0.00           N  
ATOM   2241  CZ  ARG A 166      63.924  43.094  47.783  1.00  0.00           C  
ATOM   2242  NH1 ARG A 166      65.207  43.429  47.889  1.00  0.00           N  
ATOM   2243  NH2 ARG A 166      63.508  42.523  46.657  1.00  0.00           N  
ATOM   2244  H   ARG A 166      57.099  42.421  51.113  1.00  0.00           H  
ATOM   2245  HA  ARG A 166      59.527  43.046  52.388  1.00  0.00           H  
ATOM   2246  HB2 ARG A 166      59.427  42.049  50.240  1.00  0.00           H  
ATOM   2247  HB3 ARG A 166      59.068  43.502  49.589  1.00  0.00           H  
ATOM   2248  HG2 ARG A 166      61.204  44.313  50.324  1.00  0.00           H  
ATOM   2249  HG3 ARG A 166      61.561  42.809  50.850  1.00  0.00           H  
ATOM   2250  HD2 ARG A 166      61.542  42.026  48.645  1.00  0.00           H  
ATOM   2251  HD3 ARG A 166      61.167  43.524  48.113  1.00  0.00           H  
ATOM   2252  HE  ARG A 166      63.428  43.817  49.602  1.00  0.00           H  
ATOM   2253 HH11 ARG A 166      65.561  43.854  48.716  1.00  0.00           H  
ATOM   2254 HH12 ARG A 166      65.831  43.249  47.119  1.00  0.00           H  
ATOM   2255 HH21 ARG A 166      62.536  42.267  46.583  1.00  0.00           H  
ATOM   2256 HH22 ARG A 166      64.135  42.352  45.912  1.00  0.00           H  
ATOM   2257  N   SER A 167      59.932  45.425  52.771  1.00  0.00           N  
ATOM   2258  CA  SER A 167      60.292  46.812  53.036  1.00  0.00           C  
ATOM   2259  C   SER A 167      59.200  47.593  53.753  1.00  0.00           C  
ATOM   2260  O   SER A 167      59.330  48.787  53.999  1.00  0.00           O  
ATOM   2261  CB  SER A 167      60.755  47.608  51.784  1.00  0.00           C  
ATOM   2262  OG  SER A 167      61.765  46.908  51.046  1.00  0.00           O  
ATOM   2263  H   SER A 167      60.306  44.621  53.360  1.00  0.00           H  
ATOM   2264  HA  SER A 167      61.116  46.813  53.632  1.00  0.00           H  
ATOM   2265  HB2 SER A 167      59.967  47.753  51.194  1.00  0.00           H  
ATOM   2266  HB3 SER A 167      61.124  48.481  52.086  1.00  0.00           H  
ATOM   2267  HG  SER A 167      61.665  47.119  50.077  1.00  0.00           H  
ATOM   2268  N   CYX A 168      58.111  46.923  54.178  1.00  0.00           N  
ATOM   2269  CA  CYX A 168      57.082  47.509  55.016  1.00  0.00           C  
ATOM   2270  C   CYX A 168      57.303  47.034  56.445  1.00  0.00           C  
ATOM   2271  O   CYX A 168      57.801  45.938  56.695  1.00  0.00           O  
ATOM   2272  CB  CYX A 168      55.635  47.051  54.598  1.00  0.00           C  
ATOM   2273  SG  CYX A 168      54.702  48.149  53.443  1.00  0.00           S  
ATOM   2274  H   CYX A 168      58.080  45.927  53.841  1.00  0.00           H  
ATOM   2275  HA  CYX A 168      57.183  48.501  54.999  1.00  0.00           H  
ATOM   2276  HB2 CYX A 168      55.721  46.149  54.168  1.00  0.00           H  
ATOM   2277  HB3 CYX A 168      55.098  46.958  55.441  1.00  0.00           H  
ATOM   2278  N   GLY A 169      56.877  47.839  57.445  1.00  0.00           N  
ATOM   2279  CA  GLY A 169      56.626  47.323  58.791  1.00  0.00           C  
ATOM   2280  C   GLY A 169      55.587  46.218  58.815  1.00  0.00           C  
ATOM   2281  O   GLY A 169      54.610  46.244  58.068  1.00  0.00           O  
ATOM   2282  H   GLY A 169      56.750  48.828  57.172  1.00  0.00           H  
ATOM   2283  HA2 GLY A 169      57.497  46.975  59.180  1.00  0.00           H  
ATOM   2284  HA3 GLY A 169      56.319  48.086  59.386  1.00  0.00           H  
ATOM   2285  N   ALA A 170      55.768  45.205  59.679  1.00  0.00           N  
ATOM   2286  CA  ALA A 170      54.789  44.153  59.855  1.00  0.00           C  
ATOM   2287  C   ALA A 170      53.473  44.636  60.480  1.00  0.00           C  
ATOM   2288  O   ALA A 170      53.463  45.502  61.353  1.00  0.00           O  
ATOM   2289  CB  ALA A 170      55.407  42.999  60.661  1.00  0.00           C  
ATOM   2290  H   ALA A 170      56.670  45.252  60.202  1.00  0.00           H  
ATOM   2291  HA  ALA A 170      54.574  43.746  58.947  1.00  0.00           H  
ATOM   2292  HB1 ALA A 170      54.806  42.775  61.424  1.00  0.00           H  
ATOM   2293  HB2 ALA A 170      55.510  42.205  60.067  1.00  0.00           H  
ATOM   2294  HB3 ALA A 170      56.299  43.282  61.005  1.00  0.00           H  
ATOM   2295  N   SER A 171      52.319  44.074  60.046  1.00  0.00           N  
ATOM   2296  CA  SER A 171      51.004  44.381  60.613  1.00  0.00           C  
ATOM   2297  C   SER A 171      50.510  43.156  61.347  1.00  0.00           C  
ATOM   2298  O   SER A 171      50.705  42.046  60.869  1.00  0.00           O  
ATOM   2299  CB  SER A 171      49.923  44.958  59.629  1.00  0.00           C  
ATOM   2300  OG  SER A 171      49.658  44.196  58.426  1.00  0.00           O  
ATOM   2301  H   SER A 171      52.458  43.394  59.261  1.00  0.00           H  
ATOM   2302  HA  SER A 171      51.119  45.119  61.273  1.00  0.00           H  
ATOM   2303  HB2 SER A 171      49.055  45.052  60.142  1.00  0.00           H  
ATOM   2304  HB3 SER A 171      50.217  45.888  59.356  1.00  0.00           H  
ATOM   2305  HG  SER A 171      50.459  43.646  58.216  1.00  0.00           H  
ATOM   2306  N   SER A 172      49.925  43.303  62.558  1.00  0.00           N  
ATOM   2307  CA  SER A 172      49.645  42.177  63.447  1.00  0.00           C  
ATOM   2308  C   SER A 172      48.228  42.094  63.956  1.00  0.00           C  
ATOM   2309  O   SER A 172      47.599  43.103  64.263  1.00  0.00           O  
ATOM   2310  CB  SER A 172      50.552  42.127  64.708  1.00  0.00           C  
ATOM   2311  OG  SER A 172      50.544  43.339  65.477  1.00  0.00           O  
ATOM   2312  H   SER A 172      49.694  44.293  62.794  1.00  0.00           H  
ATOM   2313  HA  SER A 172      49.845  41.318  62.925  1.00  0.00           H  
ATOM   2314  HB2 SER A 172      50.239  41.375  65.292  1.00  0.00           H  
ATOM   2315  HB3 SER A 172      51.492  41.942  64.412  1.00  0.00           H  
ATOM   2316  HG  SER A 172      50.878  44.086  64.909  1.00  0.00           H  
ATOM   2317  N   ASP A 173      47.745  40.845  64.117  1.00  0.00           N  
ATOM   2318  CA  ASP A 173      46.483  40.521  64.744  1.00  0.00           C  
ATOM   2319  C   ASP A 173      46.751  39.629  65.971  1.00  0.00           C  
ATOM   2320  O   ASP A 173      47.578  38.711  65.889  1.00  0.00           O  
ATOM   2321  CB  ASP A 173      45.549  39.821  63.735  1.00  0.00           C  
ATOM   2322  CG  ASP A 173      45.150  40.844  62.684  1.00  0.00           C  
ATOM   2323  OD1 ASP A 173      44.363  41.755  63.051  1.00  0.00           O  
ATOM   2324  OD2 ASP A 173      45.626  40.740  61.526  1.00  0.00           O  
ATOM   2325  H   ASP A 173      48.399  40.105  63.729  1.00  0.00           H  
ATOM   2326  HA  ASP A 173      46.085  41.369  65.092  1.00  0.00           H  
ATOM   2327  HB2 ASP A 173      46.049  39.104  63.310  1.00  0.00           H  
ATOM   2328  HB3 ASP A 173      44.756  39.527  64.213  1.00  0.00           H  
ATOM   2329  N   PRO A 174      46.141  39.865  67.144  1.00  0.00           N  
ATOM   2330  CA  PRO A 174      46.338  39.019  68.309  1.00  0.00           C  
ATOM   2331  C   PRO A 174      45.168  38.061  68.504  1.00  0.00           C  
ATOM   2332  O   PRO A 174      44.030  38.490  68.685  1.00  0.00           O  
ATOM   2333  CB  PRO A 174      46.453  40.023  69.464  1.00  0.00           C  
ATOM   2334  CG  PRO A 174      45.584  41.216  69.056  1.00  0.00           C  
ATOM   2335  CD  PRO A 174      45.575  41.165  67.522  1.00  0.00           C  
ATOM   2336  HA  PRO A 174      47.207  38.508  68.243  1.00  0.00           H  
ATOM   2337  HB2 PRO A 174      46.113  39.628  70.320  1.00  0.00           H  
ATOM   2338  HB3 PRO A 174      47.401  40.318  69.593  1.00  0.00           H  
ATOM   2339  HG2 PRO A 174      44.666  41.109  69.417  1.00  0.00           H  
ATOM   2340  HG3 PRO A 174      45.992  42.061  69.377  1.00  0.00           H  
ATOM   2341  HD2 PRO A 174      44.633  41.263  67.172  1.00  0.00           H  
ATOM   2342  HD3 PRO A 174      46.126  41.923  67.141  1.00  0.00           H  
ATOM   2343  N   LEU A 175      45.423  36.740  68.517  1.00  0.00           N  
ATOM   2344  CA  LEU A 175      44.388  35.725  68.666  1.00  0.00           C  
ATOM   2345  C   LEU A 175      44.553  35.002  70.005  1.00  0.00           C  
ATOM   2346  O   LEU A 175      45.628  34.437  70.225  1.00  0.00           O  
ATOM   2347  CB  LEU A 175      44.503  34.690  67.516  1.00  0.00           C  
ATOM   2348  CG  LEU A 175      43.434  33.575  67.485  1.00  0.00           C  
ATOM   2349  CD1 LEU A 175      42.028  34.125  67.211  1.00  0.00           C  
ATOM   2350  CD2 LEU A 175      43.795  32.510  66.438  1.00  0.00           C  
ATOM   2351  H   LEU A 175      46.440  36.509  68.409  1.00  0.00           H  
ATOM   2352  HA  LEU A 175      43.492  36.173  68.660  1.00  0.00           H  
ATOM   2353  HB2 LEU A 175      44.437  35.187  66.658  1.00  0.00           H  
ATOM   2354  HB3 LEU A 175      45.389  34.249  67.597  1.00  0.00           H  
ATOM   2355  HG  LEU A 175      43.437  33.103  68.371  1.00  0.00           H  
ATOM   2356 HD11 LEU A 175      42.023  34.587  66.326  1.00  0.00           H  
ATOM   2357 HD12 LEU A 175      41.376  33.369  67.201  1.00  0.00           H  
ATOM   2358 HD13 LEU A 175      41.783  34.772  67.930  1.00  0.00           H  
ATOM   2359 HD21 LEU A 175      44.679  32.109  66.671  1.00  0.00           H  
ATOM   2360 HD22 LEU A 175      43.092  31.801  66.436  1.00  0.00           H  
ATOM   2361 HD23 LEU A 175      43.845  32.939  65.538  1.00  0.00           H  
ATOM   2362  N   PRO A 176      43.604  34.977  70.954  1.00  0.00           N  
ATOM   2363  CA  PRO A 176      43.673  34.104  72.127  1.00  0.00           C  
ATOM   2364  C   PRO A 176      43.739  32.624  71.798  1.00  0.00           C  
ATOM   2365  O   PRO A 176      43.232  32.205  70.761  1.00  0.00           O  
ATOM   2366  CB  PRO A 176      42.370  34.374  72.910  1.00  0.00           C  
ATOM   2367  CG  PRO A 176      41.746  35.616  72.270  1.00  0.00           C  
ATOM   2368  CD  PRO A 176      42.294  35.615  70.844  1.00  0.00           C  
ATOM   2369  HA  PRO A 176      44.459  34.375  72.723  1.00  0.00           H  
ATOM   2370  HB2 PRO A 176      41.742  33.595  72.836  1.00  0.00           H  
ATOM   2371  HB3 PRO A 176      42.565  34.545  73.878  1.00  0.00           H  
ATOM   2372  HG2 PRO A 176      40.756  35.538  72.270  1.00  0.00           H  
ATOM   2373  HG3 PRO A 176      42.032  36.431  72.760  1.00  0.00           H  
ATOM   2374  HD2 PRO A 176      41.689  35.096  70.234  1.00  0.00           H  
ATOM   2375  HD3 PRO A 176      42.377  36.554  70.496  1.00  0.00           H  
ATOM   2376  N   PHE A 177      44.301  31.813  72.705  1.00  0.00           N  
ATOM   2377  CA  PHE A 177      44.233  30.378  72.606  1.00  0.00           C  
ATOM   2378  C   PHE A 177      44.328  29.698  73.947  1.00  0.00           C  
ATOM   2379  O   PHE A 177      44.928  30.212  74.886  1.00  0.00           O  
ATOM   2380  CB  PHE A 177      45.304  29.806  71.647  1.00  0.00           C  
ATOM   2381  CG  PHE A 177      46.749  29.868  72.044  1.00  0.00           C  
ATOM   2382  CD1 PHE A 177      47.366  28.710  72.531  1.00  0.00           C  
ATOM   2383  CD2 PHE A 177      47.560  30.943  71.654  1.00  0.00           C  
ATOM   2384  CE1 PHE A 177      48.732  28.521  72.427  1.00  0.00           C  
ATOM   2385  CE2 PHE A 177      48.942  30.811  71.635  1.00  0.00           C  
ATOM   2386  CZ  PHE A 177      49.503  29.570  71.912  1.00  0.00           C  
ATOM   2387  H   PHE A 177      44.786  32.321  73.480  1.00  0.00           H  
ATOM   2388  HA  PHE A 177      43.320  30.148  72.224  1.00  0.00           H  
ATOM   2389  HB2 PHE A 177      45.067  28.836  71.489  1.00  0.00           H  
ATOM   2390  HB3 PHE A 177      45.202  30.296  70.769  1.00  0.00           H  
ATOM   2391  HD1 PHE A 177      46.804  28.004  72.963  1.00  0.00           H  
ATOM   2392  HD2 PHE A 177      47.136  31.805  71.389  1.00  0.00           H  
ATOM   2393  HE1 PHE A 177      49.154  27.669  72.710  1.00  0.00           H  
ATOM   2394  HE2 PHE A 177      49.523  31.604  71.425  1.00  0.00           H  
ATOM   2395  HZ  PHE A 177      50.483  29.414  71.741  1.00  0.00           H  
ATOM   2396  N   THR A 178      43.719  28.504  74.053  1.00  0.00           N  
ATOM   2397  CA  THR A 178      43.747  27.666  75.242  1.00  0.00           C  
ATOM   2398  C   THR A 178      44.708  26.505  75.087  1.00  0.00           C  
ATOM   2399  O   THR A 178      45.154  25.897  76.060  1.00  0.00           O  
ATOM   2400  CB  THR A 178      42.361  27.085  75.492  1.00  0.00           C  
ATOM   2401  OG1 THR A 178      41.827  26.516  74.297  1.00  0.00           O  
ATOM   2402  CG2 THR A 178      41.451  28.255  75.899  1.00  0.00           C  
ATOM   2403  H   THR A 178      43.206  28.224  73.172  1.00  0.00           H  
ATOM   2404  HA  THR A 178      44.052  28.231  76.024  1.00  0.00           H  
ATOM   2405  HB  THR A 178      42.432  26.338  76.194  1.00  0.00           H  
ATOM   2406 HG21 THR A 178      42.007  28.989  76.289  1.00  0.00           H  
ATOM   2407 HG22 THR A 178      40.966  28.595  75.093  1.00  0.00           H  
ATOM   2408 HG23 THR A 178      40.789  27.940  76.579  1.00  0.00           H  
ATOM   2409  HG1 THR A 178      41.101  25.854  74.516  1.00  0.00           H  
ATOM   2410  N   GLH A 179      45.090  26.212  73.835  1.00  0.00           N  
ATOM   2411  CA  GLH A 179      46.022  25.169  73.488  1.00  0.00           C  
ATOM   2412  C   GLH A 179      46.595  25.409  72.108  1.00  0.00           C  
ATOM   2413  O   GLH A 179      46.122  26.254  71.346  1.00  0.00           O  
ATOM   2414  CB  GLH A 179      45.380  23.771  73.507  1.00  0.00           C  
ATOM   2415  CG  GLH A 179      44.257  23.542  72.469  1.00  0.00           C  
ATOM   2416  CD  GLH A 179      43.778  22.090  72.479  1.00  0.00           C  
ATOM   2417  OE2 GLH A 179      44.223  21.315  73.368  1.00  0.00           O  
ATOM   2418  OE1 GLH A 179      43.004  21.733  71.554  1.00  0.00           O  
ATOM   2419  H   GLH A 179      44.630  26.835  73.111  1.00  0.00           H  
ATOM   2420  HA  GLH A 179      46.771  25.138  74.162  1.00  0.00           H  
ATOM   2421  HB2 GLH A 179      46.088  23.111  73.317  1.00  0.00           H  
ATOM   2422  HB3 GLH A 179      44.982  23.633  74.399  1.00  0.00           H  
ATOM   2423  HG2 GLH A 179      43.503  24.106  72.715  1.00  0.00           H  
ATOM   2424  HG3 GLH A 179      44.621  23.729  71.586  1.00  0.00           H  
ATOM   2425  HE2 GLH A 179      43.900  20.353  73.361  1.00  0.00           H  
ATOM   2426  N   PHE A 180      47.664  24.680  71.751  1.00  0.00           N  
ATOM   2427  CA  PHE A 180      48.296  24.806  70.458  1.00  0.00           C  
ATOM   2428  C   PHE A 180      48.304  23.454  69.729  1.00  0.00           C  
ATOM   2429  O   PHE A 180      48.735  22.432  70.258  1.00  0.00           O  
ATOM   2430  CB  PHE A 180      49.723  25.426  70.609  1.00  0.00           C  
ATOM   2431  CG  PHE A 180      50.442  25.512  69.293  1.00  0.00           C  
ATOM   2432  CD1 PHE A 180      49.734  25.819  68.117  1.00  0.00           C  
ATOM   2433  CD2 PHE A 180      51.779  25.101  69.197  1.00  0.00           C  
ATOM   2434  CE1 PHE A 180      50.256  25.473  66.873  1.00  0.00           C  
ATOM   2435  CE2 PHE A 180      52.324  24.813  67.943  1.00  0.00           C  
ATOM   2436  CZ  PHE A 180      51.527  24.913  66.794  1.00  0.00           C  
ATOM   2437  H   PHE A 180      47.990  24.020  72.494  1.00  0.00           H  
ATOM   2438  HA  PHE A 180      47.729  25.422  69.902  1.00  0.00           H  
ATOM   2439  HB2 PHE A 180      49.607  26.330  70.964  1.00  0.00           H  
ATOM   2440  HB3 PHE A 180      50.229  24.839  71.206  1.00  0.00           H  
ATOM   2441  HD1 PHE A 180      48.863  26.283  68.175  1.00  0.00           H  
ATOM   2442  HD2 PHE A 180      52.331  25.017  70.012  1.00  0.00           H  
ATOM   2443  HE1 PHE A 180      49.713  25.628  66.044  1.00  0.00           H  
ATOM   2444  HE2 PHE A 180      53.290  24.532  67.868  1.00  0.00           H  
ATOM   2445  HZ  PHE A 180      51.873  24.582  65.918  1.00  0.00           H  
ATOM   2446  N   VAL A 181      47.834  23.443  68.463  1.00  0.00           N  
ATOM   2447  CA  VAL A 181      47.686  22.262  67.626  1.00  0.00           C  
ATOM   2448  C   VAL A 181      48.817  22.152  66.591  1.00  0.00           C  
ATOM   2449  O   VAL A 181      48.970  22.984  65.699  1.00  0.00           O  
ATOM   2450  CB  VAL A 181      46.322  22.285  66.938  1.00  0.00           C  
ATOM   2451  CG1 VAL A 181      46.146  21.091  65.996  1.00  0.00           C  
ATOM   2452  CG2 VAL A 181      45.201  22.269  67.994  1.00  0.00           C  
ATOM   2453  H   VAL A 181      47.572  24.416  68.122  1.00  0.00           H  
ATOM   2454  HA  VAL A 181      47.734  21.445  68.216  1.00  0.00           H  
ATOM   2455  HB  VAL A 181      46.274  23.106  66.369  1.00  0.00           H  
ATOM   2456 HG11 VAL A 181      45.681  20.353  66.482  1.00  0.00           H  
ATOM   2457 HG12 VAL A 181      45.600  21.370  65.208  1.00  0.00           H  
ATOM   2458 HG13 VAL A 181      47.043  20.778  65.689  1.00  0.00           H  
ATOM   2459 HG21 VAL A 181      44.327  22.413  67.537  1.00  0.00           H  
ATOM   2460 HG22 VAL A 181      45.206  21.385  68.454  1.00  0.00           H  
ATOM   2461 HG23 VAL A 181      45.369  22.999  68.652  1.00  0.00           H  
ATOM   2462  N   ARG A 182      49.659  21.101  66.685  1.00  0.00           N  
ATOM   2463  CA  ARG A 182      50.885  20.979  65.911  1.00  0.00           C  
ATOM   2464  C   ARG A 182      50.878  19.933  64.826  1.00  0.00           C  
ATOM   2465  O   ARG A 182      50.653  18.754  65.069  1.00  0.00           O  
ATOM   2466  CB  ARG A 182      52.062  20.580  66.832  1.00  0.00           C  
ATOM   2467  CG  ARG A 182      52.397  21.707  67.793  1.00  0.00           C  
ATOM   2468  CD  ARG A 182      53.708  21.603  68.562  1.00  0.00           C  
ATOM   2469  NE  ARG A 182      53.708  20.284  69.250  1.00  0.00           N  
ATOM   2470  CZ  ARG A 182      54.694  19.908  70.069  1.00  0.00           C  
ATOM   2471  NH1 ARG A 182      54.600  18.803  70.802  1.00  0.00           N  
ATOM   2472  NH2 ARG A 182      55.762  20.672  70.196  1.00  0.00           N  
ATOM   2473  H   ARG A 182      49.341  20.376  67.375  1.00  0.00           H  
ATOM   2474  HA  ARG A 182      51.085  21.894  65.482  1.00  0.00           H  
ATOM   2475  HB2 ARG A 182      51.788  19.795  67.351  1.00  0.00           H  
ATOM   2476  HB3 ARG A 182      52.844  20.407  66.267  1.00  0.00           H  
ATOM   2477  HG2 ARG A 182      52.412  22.590  67.279  1.00  0.00           H  
ATOM   2478  HG3 ARG A 182      51.646  21.793  68.480  1.00  0.00           H  
ATOM   2479  HD2 ARG A 182      54.446  21.630  67.928  1.00  0.00           H  
ATOM   2480  HD3 ARG A 182      53.735  22.310  69.231  1.00  0.00           H  
ATOM   2481  HE  ARG A 182      52.950  19.673  69.089  1.00  0.00           H  
ATOM   2482 HH11 ARG A 182      53.789  18.223  70.733  1.00  0.00           H  
ATOM   2483 HH12 ARG A 182      55.343  18.551  71.423  1.00  0.00           H  
ATOM   2484 HH21 ARG A 182      55.842  21.520  69.666  1.00  0.00           H  
ATOM   2485 HH22 ARG A 182      56.500  20.410  70.821  1.00  0.00           H  
ATOM   2486  N   TYR A 183      51.217  20.324  63.586  1.00  0.00           N  
ATOM   2487  CA  TYR A 183      51.555  19.378  62.534  1.00  0.00           C  
ATOM   2488  C   TYR A 183      52.760  18.519  62.847  1.00  0.00           C  
ATOM   2489  O   TYR A 183      53.751  19.026  63.356  1.00  0.00           O  
ATOM   2490  CB  TYR A 183      51.817  20.106  61.194  1.00  0.00           C  
ATOM   2491  CG  TYR A 183      50.503  20.617  60.687  1.00  0.00           C  
ATOM   2492  CD1 TYR A 183      49.560  19.701  60.194  1.00  0.00           C  
ATOM   2493  CD2 TYR A 183      50.165  21.979  60.752  1.00  0.00           C  
ATOM   2494  CE1 TYR A 183      48.291  20.134  59.789  1.00  0.00           C  
ATOM   2495  CE2 TYR A 183      48.895  22.415  60.342  1.00  0.00           C  
ATOM   2496  CZ  TYR A 183      47.959  21.490  59.862  1.00  0.00           C  
ATOM   2497  OH  TYR A 183      46.677  21.908  59.456  1.00  0.00           O  
ATOM   2498  H   TYR A 183      51.214  21.358  63.452  1.00  0.00           H  
ATOM   2499  HA  TYR A 183      50.753  18.762  62.395  1.00  0.00           H  
ATOM   2500  HB2 TYR A 183      52.408  20.857  61.371  1.00  0.00           H  
ATOM   2501  HB3 TYR A 183      52.173  19.456  60.565  1.00  0.00           H  
ATOM   2502  HD1 TYR A 183      49.793  18.737  60.130  1.00  0.00           H  
ATOM   2503  HD2 TYR A 183      50.824  22.634  61.089  1.00  0.00           H  
ATOM   2504  HE1 TYR A 183      47.622  19.473  59.449  1.00  0.00           H  
ATOM   2505  HE2 TYR A 183      48.659  23.382  60.392  1.00  0.00           H  
ATOM   2506  HH  TYR A 183      46.773  22.451  58.630  1.00  0.00           H  
ATOM   2507  N   ILE A 184      52.699  17.196  62.553  1.00  0.00           N  
ATOM   2508  CA  ILE A 184      53.791  16.305  62.921  1.00  0.00           C  
ATOM   2509  C   ILE A 184      54.479  15.625  61.771  1.00  0.00           C  
ATOM   2510  O   ILE A 184      55.491  14.963  61.958  1.00  0.00           O  
ATOM   2511  CB  ILE A 184      53.396  15.253  63.937  1.00  0.00           C  
ATOM   2512  CG1 ILE A 184      52.368  14.243  63.394  1.00  0.00           C  
ATOM   2513  CG2 ILE A 184      52.902  15.980  65.200  1.00  0.00           C  
ATOM   2514  CD1 ILE A 184      52.223  13.030  64.312  1.00  0.00           C  
ATOM   2515  H   ILE A 184      51.843  16.904  62.067  1.00  0.00           H  
ATOM   2516  HA  ILE A 184      54.490  16.895  63.379  1.00  0.00           H  
ATOM   2517  HB  ILE A 184      54.218  14.732  64.196  1.00  0.00           H  
ATOM   2518 HG12 ILE A 184      51.493  14.694  63.318  1.00  0.00           H  
ATOM   2519 HG13 ILE A 184      52.675  13.933  62.506  1.00  0.00           H  
ATOM   2520 HG21 ILE A 184      52.723  15.308  65.913  1.00  0.00           H  
ATOM   2521 HG22 ILE A 184      53.604  16.617  65.504  1.00  0.00           H  
ATOM   2522 HG23 ILE A 184      52.066  16.476  64.984  1.00  0.00           H  
ATOM   2523 HD11 ILE A 184      51.921  13.338  65.210  1.00  0.00           H  
ATOM   2524 HD12 ILE A 184      51.550  12.407  63.921  1.00  0.00           H  
ATOM   2525 HD13 ILE A 184      53.106  12.574  64.388  1.00  0.00           H  
ATOM   2526  N   SER A 185      53.984  15.772  60.528  1.00  0.00           N  
ATOM   2527  CA  SER A 185      54.563  15.052  59.390  1.00  0.00           C  
ATOM   2528  C   SER A 185      56.016  15.430  59.094  1.00  0.00           C  
ATOM   2529  O   SER A 185      56.285  16.545  58.652  1.00  0.00           O  
ATOM   2530  CB  SER A 185      53.724  15.226  58.101  1.00  0.00           C  
ATOM   2531  OG  SER A 185      54.161  14.328  57.082  1.00  0.00           O  
ATOM   2532  H   SER A 185      53.184  16.419  60.454  1.00  0.00           H  
ATOM   2533  HA  SER A 185      54.541  14.059  59.607  1.00  0.00           H  
ATOM   2534  HB2 SER A 185      52.774  15.036  58.315  1.00  0.00           H  
ATOM   2535  HB3 SER A 185      53.832  16.159  57.779  1.00  0.00           H  
ATOM   2536  HG  SER A 185      54.832  13.697  57.466  1.00  0.00           H  
ATOM   2537  N   THR A 186      56.969  14.523  59.382  1.00  0.00           N  
ATOM   2538  CA  THR A 186      58.413  14.742  59.353  1.00  0.00           C  
ATOM   2539  C   THR A 186      59.071  13.380  59.280  1.00  0.00           C  
ATOM   2540  O   THR A 186      58.424  12.352  59.483  1.00  0.00           O  
ATOM   2541  CB  THR A 186      58.951  15.465  60.594  1.00  0.00           C  
ATOM   2542  OG1 THR A 186      60.313  15.866  60.475  1.00  0.00           O  
ATOM   2543  CG2 THR A 186      58.838  14.614  61.862  1.00  0.00           C  
ATOM   2544  H   THR A 186      56.552  13.575  59.649  1.00  0.00           H  
ATOM   2545  HA  THR A 186      58.640  15.251  58.531  1.00  0.00           H  
ATOM   2546  HB  THR A 186      58.381  16.317  60.753  1.00  0.00           H  
ATOM   2547 HG21 THR A 186      59.413  15.006  62.581  1.00  0.00           H  
ATOM   2548 HG22 THR A 186      57.886  14.597  62.170  1.00  0.00           H  
ATOM   2549 HG23 THR A 186      59.141  13.680  61.667  1.00  0.00           H  
ATOM   2550  HG1 THR A 186      60.928  15.095  60.680  1.00  0.00           H  
ATOM   2551  N   THR A 187      60.388  13.324  59.004  1.00  0.00           N  
ATOM   2552  CA  THR A 187      61.188  12.106  59.081  1.00  0.00           C  
ATOM   2553  C   THR A 187      61.234  11.577  60.505  1.00  0.00           C  
ATOM   2554  O   THR A 187      61.562  12.316  61.426  1.00  0.00           O  
ATOM   2555  CB  THR A 187      62.623  12.341  58.616  1.00  0.00           C  
ATOM   2556  OG1 THR A 187      62.615  12.852  57.292  1.00  0.00           O  
ATOM   2557  CG2 THR A 187      63.447  11.047  58.586  1.00  0.00           C  
ATOM   2558  H   THR A 187      60.793  14.255  58.723  1.00  0.00           H  
ATOM   2559  HA  THR A 187      60.761  11.407  58.495  1.00  0.00           H  
ATOM   2560  HB  THR A 187      63.060  13.036  59.226  1.00  0.00           H  
ATOM   2561 HG21 THR A 187      62.834  10.259  58.654  1.00  0.00           H  
ATOM   2562 HG22 THR A 187      63.959  10.997  57.728  1.00  0.00           H  
ATOM   2563 HG23 THR A 187      64.086  11.040  59.356  1.00  0.00           H  
ATOM   2564  HG1 THR A 187      62.518  13.855  57.298  1.00  0.00           H  
ATOM   2565  N   ALA A 188      60.939  10.279  60.747  1.00  0.00           N  
ATOM   2566  CA  ALA A 188      60.808   9.714  62.089  1.00  0.00           C  
ATOM   2567  C   ALA A 188      62.032   9.880  62.995  1.00  0.00           C  
ATOM   2568  O   ALA A 188      61.920  10.206  64.171  1.00  0.00           O  
ATOM   2569  CB  ALA A 188      60.428   8.225  61.996  1.00  0.00           C  
ATOM   2570  H   ALA A 188      60.812   9.713  59.873  1.00  0.00           H  
ATOM   2571  HA  ALA A 188      60.008  10.159  62.550  1.00  0.00           H  
ATOM   2572  HB1 ALA A 188      61.155   7.678  62.403  1.00  0.00           H  
ATOM   2573  HB2 ALA A 188      59.575   8.076  62.489  1.00  0.00           H  
ATOM   2574  HB3 ALA A 188      60.314   7.978  61.037  1.00  0.00           H  
ATOM   2575  N   LEU A 189      63.248   9.738  62.439  1.00  0.00           N  
ATOM   2576  CA  LEU A 189      64.502   9.959  63.145  1.00  0.00           C  
ATOM   2577  C   LEU A 189      64.787  11.427  63.465  1.00  0.00           C  
ATOM   2578  O   LEU A 189      65.683  11.745  64.237  1.00  0.00           O  
ATOM   2579  CB  LEU A 189      65.667   9.408  62.290  1.00  0.00           C  
ATOM   2580  CG  LEU A 189      65.667   7.875  62.120  1.00  0.00           C  
ATOM   2581  CD1 LEU A 189      66.732   7.455  61.098  1.00  0.00           C  
ATOM   2582  CD2 LEU A 189      65.911   7.156  63.455  1.00  0.00           C  
ATOM   2583  H   LEU A 189      63.208   9.446  61.426  1.00  0.00           H  
ATOM   2584  HA  LEU A 189      64.472   9.445  64.025  1.00  0.00           H  
ATOM   2585  HB2 LEU A 189      65.594   9.805  61.390  1.00  0.00           H  
ATOM   2586  HB3 LEU A 189      66.511   9.657  62.734  1.00  0.00           H  
ATOM   2587  HG  LEU A 189      64.770   7.587  61.798  1.00  0.00           H  
ATOM   2588 HD11 LEU A 189      67.630   7.750  61.420  1.00  0.00           H  
ATOM   2589 HD12 LEU A 189      66.719   6.462  61.000  1.00  0.00           H  
ATOM   2590 HD13 LEU A 189      66.530   7.884  60.219  1.00  0.00           H  
ATOM   2591 HD21 LEU A 189      65.188   7.404  64.097  1.00  0.00           H  
ATOM   2592 HD22 LEU A 189      65.903   6.169  63.302  1.00  0.00           H  
ATOM   2593 HD23 LEU A 189      66.798   7.435  63.820  1.00  0.00           H  
ATOM   2594  N   CYS A 190      64.015  12.356  62.876  1.00  0.00           N  
ATOM   2595  CA  CYS A 190      64.127  13.786  63.100  1.00  0.00           C  
ATOM   2596  C   CYS A 190      62.839  14.309  63.721  1.00  0.00           C  
ATOM   2597  O   CYS A 190      62.523  15.499  63.647  1.00  0.00           O  
ATOM   2598  CB  CYS A 190      64.365  14.536  61.764  1.00  0.00           C  
ATOM   2599  SG  CYS A 190      65.877  13.970  60.909  1.00  0.00           S  
ATOM   2600  H   CYS A 190      63.300  11.937  62.217  1.00  0.00           H  
ATOM   2601  HA  CYS A 190      64.874  13.950  63.748  1.00  0.00           H  
ATOM   2602  HB2 CYS A 190      63.595  14.364  61.175  1.00  0.00           H  
ATOM   2603  HB3 CYS A 190      64.466  15.495  61.966  1.00  0.00           H  
ATOM   2604  HG  CYS A 190      66.019  13.004  61.109  1.00  0.00           H  
ATOM   2605  N   ASN A 191      62.026  13.414  64.318  1.00  0.00           N  
ATOM   2606  CA  ASN A 191      60.718  13.756  64.838  1.00  0.00           C  
ATOM   2607  C   ASN A 191      60.760  14.145  66.312  1.00  0.00           C  
ATOM   2608  O   ASN A 191      60.674  13.314  67.216  1.00  0.00           O  
ATOM   2609  CB  ASN A 191      59.728  12.591  64.592  1.00  0.00           C  
ATOM   2610  CG  ASN A 191      58.285  13.061  64.719  1.00  0.00           C  
ATOM   2611  H   ASN A 191      62.434  12.450  64.368  1.00  0.00           H  
ATOM   2612  HA  ASN A 191      60.394  14.570  64.330  1.00  0.00           H  
ATOM   2613  HB2 ASN A 191      59.874  12.251  63.677  1.00  0.00           H  
ATOM   2614  HB3 ASN A 191      59.899  11.894  65.271  1.00  0.00           H  
ATOM   2615  OD1 ASN A 191      58.007  14.226  65.006  1.00  0.00           O  
ATOM   2616  ND2 ASN A 191      57.320  12.160  64.441  1.00  0.00           N  
ATOM   2617 HD21 ASN A 191      57.595  11.235  64.174  1.00  0.00           H  
ATOM   2618 HD22 ASN A 191      56.368  12.417  64.504  1.00  0.00           H  
ATOM   2619  N   GLU A 192      60.858  15.459  66.570  1.00  0.00           N  
ATOM   2620  CA  GLU A 192      60.932  16.036  67.895  1.00  0.00           C  
ATOM   2621  C   GLU A 192      59.940  17.184  68.035  1.00  0.00           C  
ATOM   2622  O   GLU A 192      59.551  17.835  67.064  1.00  0.00           O  
ATOM   2623  CB  GLU A 192      62.341  16.617  68.166  1.00  0.00           C  
ATOM   2624  CG  GLU A 192      63.500  15.589  68.138  1.00  0.00           C  
ATOM   2625  CD  GLU A 192      64.857  16.244  68.392  1.00  0.00           C  
ATOM   2626  OE1 GLU A 192      64.930  17.499  68.340  1.00  0.00           O  
ATOM   2627  OE2 GLU A 192      65.831  15.484  68.616  1.00  0.00           O  
ATOM   2628  H   GLU A 192      60.876  16.048  65.688  1.00  0.00           H  
ATOM   2629  HA  GLU A 192      60.728  15.334  68.588  1.00  0.00           H  
ATOM   2630  HB2 GLU A 192      62.529  17.284  67.466  1.00  0.00           H  
ATOM   2631  HB3 GLU A 192      62.331  17.019  69.065  1.00  0.00           H  
ATOM   2632  HG2 GLU A 192      63.341  14.942  68.852  1.00  0.00           H  
ATOM   2633  HG3 GLU A 192      63.523  15.189  67.248  1.00  0.00           H  
ATOM   2634  N   VAL A 193      59.521  17.501  69.281  1.00  0.00           N  
ATOM   2635  CA  VAL A 193      58.603  18.591  69.596  1.00  0.00           C  
ATOM   2636  C   VAL A 193      59.089  19.947  69.134  1.00  0.00           C  
ATOM   2637  O   VAL A 193      58.289  20.758  68.665  1.00  0.00           O  
ATOM   2638  CB  VAL A 193      58.281  18.744  71.087  1.00  0.00           C  
ATOM   2639  CG1 VAL A 193      57.433  17.595  71.641  1.00  0.00           C  
ATOM   2640  CG2 VAL A 193      59.539  18.908  71.926  1.00  0.00           C  
ATOM   2641  H   VAL A 193      59.931  16.870  70.023  1.00  0.00           H  
ATOM   2642  HA  VAL A 193      57.719  18.396  69.129  1.00  0.00           H  
ATOM   2643  HB  VAL A 193      57.737  19.581  71.202  1.00  0.00           H  
ATOM   2644 HG11 VAL A 193      58.035  16.866  71.961  1.00  0.00           H  
ATOM   2645 HG12 VAL A 193      56.879  17.931  72.401  1.00  0.00           H  
ATOM   2646 HG13 VAL A 193      56.838  17.247  70.919  1.00  0.00           H  
ATOM   2647 HG21 VAL A 193      59.572  18.185  72.616  1.00  0.00           H  
ATOM   2648 HG22 VAL A 193      60.342  18.844  71.334  1.00  0.00           H  
ATOM   2649 HG23 VAL A 193      59.523  19.801  72.375  1.00  0.00           H  
ATOM   2650  N   GLU A 194      60.402  20.217  69.265  1.00  0.00           N  
ATOM   2651  CA  GLU A 194      61.011  21.480  68.924  1.00  0.00           C  
ATOM   2652  C   GLU A 194      60.874  21.753  67.454  1.00  0.00           C  
ATOM   2653  O   GLU A 194      60.430  22.816  67.047  1.00  0.00           O  
ATOM   2654  CB  GLU A 194      62.497  21.514  69.332  1.00  0.00           C  
ATOM   2655  CG  GLU A 194      62.718  21.530  70.861  1.00  0.00           C  
ATOM   2656  CD  GLU A 194      61.958  22.663  71.539  1.00  0.00           C  
ATOM   2657  OE1 GLU A 194      62.041  23.822  71.059  1.00  0.00           O  
ATOM   2658  OE2 GLU A 194      61.240  22.342  72.520  1.00  0.00           O  
ATOM   2659  H   GLU A 194      60.950  19.398  69.649  1.00  0.00           H  
ATOM   2660  HA  GLU A 194      60.574  22.222  69.451  1.00  0.00           H  
ATOM   2661  HB2 GLU A 194      62.922  20.703  68.986  1.00  0.00           H  
ATOM   2662  HB3 GLU A 194      62.889  22.335  68.973  1.00  0.00           H  
ATOM   2663  HG2 GLU A 194      62.382  20.686  71.220  1.00  0.00           H  
ATOM   2664  HG3 GLU A 194      63.671  21.668  71.025  1.00  0.00           H  
ATOM   2665  N   ARG A 195      61.108  20.725  66.618  1.00  0.00           N  
ATOM   2666  CA  ARG A 195      60.873  20.789  65.189  1.00  0.00           C  
ATOM   2667  C   ARG A 195      59.432  21.123  64.818  1.00  0.00           C  
ATOM   2668  O   ARG A 195      59.160  21.885  63.900  1.00  0.00           O  
ATOM   2669  CB  ARG A 195      61.279  19.456  64.500  1.00  0.00           C  
ATOM   2670  CG  ARG A 195      62.755  19.047  64.642  1.00  0.00           C  
ATOM   2671  CD  ARG A 195      63.686  20.209  64.336  1.00  0.00           C  
ATOM   2672  NE  ARG A 195      65.076  19.698  64.332  1.00  0.00           N  
ATOM   2673  CZ  ARG A 195      66.110  20.548  64.346  1.00  0.00           C  
ATOM   2674  NH1 ARG A 195      67.340  20.047  64.443  1.00  0.00           N  
ATOM   2675  NH2 ARG A 195      65.941  21.865  64.263  1.00  0.00           N  
ATOM   2676  H   ARG A 195      61.478  19.870  67.103  1.00  0.00           H  
ATOM   2677  HA  ARG A 195      61.479  21.504  64.788  1.00  0.00           H  
ATOM   2678  HB2 ARG A 195      60.719  18.727  64.893  1.00  0.00           H  
ATOM   2679  HB3 ARG A 195      61.077  19.543  63.525  1.00  0.00           H  
ATOM   2680  HG2 ARG A 195      62.920  18.748  65.576  1.00  0.00           H  
ATOM   2681  HG3 ARG A 195      62.950  18.311  64.003  1.00  0.00           H  
ATOM   2682  HD2 ARG A 195      63.471  20.558  63.447  1.00  0.00           H  
ATOM   2683  HD3 ARG A 195      63.593  20.879  65.044  1.00  0.00           H  
ATOM   2684  HE  ARG A 195      65.231  18.736  64.319  1.00  0.00           H  
ATOM   2685 HH11 ARG A 195      67.515  19.074  64.484  1.00  0.00           H  
ATOM   2686 HH12 ARG A 195      68.127  20.688  64.474  1.00  0.00           H  
ATOM   2687 HH21 ARG A 195      64.998  22.213  64.168  1.00  0.00           H  
ATOM   2688 HH22 ARG A 195      66.710  22.480  64.292  1.00  0.00           H  
ATOM   2689  N   MET A 196      58.439  20.575  65.528  1.00  0.00           N  
ATOM   2690  CA  MET A 196      57.044  20.912  65.310  1.00  0.00           C  
ATOM   2691  C   MET A 196      56.652  22.330  65.746  1.00  0.00           C  
ATOM   2692  O   MET A 196      55.816  22.986  65.127  1.00  0.00           O  
ATOM   2693  CB  MET A 196      56.167  19.817  65.933  1.00  0.00           C  
ATOM   2694  CG  MET A 196      56.473  18.416  65.343  1.00  0.00           C  
ATOM   2695  SD  MET A 196      56.632  18.282  63.528  1.00  0.00           S  
ATOM   2696  CE  MET A 196      58.378  17.963  63.262  1.00  0.00           C  
ATOM   2697  H   MET A 196      58.760  19.888  66.247  1.00  0.00           H  
ATOM   2698  HA  MET A 196      56.850  20.836  64.310  1.00  0.00           H  
ATOM   2699  HB2 MET A 196      56.332  19.779  66.916  1.00  0.00           H  
ATOM   2700  HB3 MET A 196      55.207  20.021  65.757  1.00  0.00           H  
ATOM   2701  HG2 MET A 196      57.337  18.065  65.811  1.00  0.00           H  
ATOM   2702  HG3 MET A 196      55.737  17.764  65.693  1.00  0.00           H  
ATOM   2703  HE1 MET A 196      58.495  17.416  62.433  1.00  0.00           H  
ATOM   2704  HE2 MET A 196      58.864  18.831  63.159  1.00  0.00           H  
ATOM   2705  HE3 MET A 196      58.750  17.464  64.046  1.00  0.00           H  
ATOM   2706  N   LEU A 197      57.258  22.869  66.821  1.00  0.00           N  
ATOM   2707  CA  LEU A 197      57.156  24.278  67.183  1.00  0.00           C  
ATOM   2708  C   LEU A 197      57.880  25.199  66.214  1.00  0.00           C  
ATOM   2709  O   LEU A 197      57.368  26.259  65.858  1.00  0.00           O  
ATOM   2710  CB  LEU A 197      57.671  24.485  68.615  1.00  0.00           C  
ATOM   2711  CG  LEU A 197      56.756  23.813  69.651  1.00  0.00           C  
ATOM   2712  CD1 LEU A 197      57.565  23.459  70.883  1.00  0.00           C  
ATOM   2713  CD2 LEU A 197      55.538  24.669  70.021  1.00  0.00           C  
ATOM   2714  H   LEU A 197      57.815  22.175  67.378  1.00  0.00           H  
ATOM   2715  HA  LEU A 197      56.173  24.535  67.194  1.00  0.00           H  
ATOM   2716  HB2 LEU A 197      58.552  24.068  68.685  1.00  0.00           H  
ATOM   2717  HB3 LEU A 197      57.676  25.442  68.801  1.00  0.00           H  
ATOM   2718  HG  LEU A 197      56.373  22.987  69.251  1.00  0.00           H  
ATOM   2719 HD11 LEU A 197      57.960  24.290  71.278  1.00  0.00           H  
ATOM   2720 HD12 LEU A 197      56.973  23.021  71.561  1.00  0.00           H  
ATOM   2721 HD13 LEU A 197      58.303  22.830  70.633  1.00  0.00           H  
ATOM   2722 HD21 LEU A 197      54.996  24.841  69.200  1.00  0.00           H  
ATOM   2723 HD22 LEU A 197      54.985  24.180  70.694  1.00  0.00           H  
ATOM   2724 HD23 LEU A 197      55.850  25.536  70.406  1.00  0.00           H  
ATOM   2725  N   GLU A 198      59.058  24.779  65.707  1.00  0.00           N  
ATOM   2726  CA  GLU A 198      59.758  25.444  64.622  1.00  0.00           C  
ATOM   2727  C   GLU A 198      58.858  25.528  63.381  1.00  0.00           C  
ATOM   2728  O   GLU A 198      58.671  26.599  62.820  1.00  0.00           O  
ATOM   2729  CB  GLU A 198      61.087  24.713  64.255  1.00  0.00           C  
ATOM   2730  CG  GLU A 198      62.246  24.768  65.298  1.00  0.00           C  
ATOM   2731  CD  GLU A 198      63.445  23.890  64.920  1.00  0.00           C  
ATOM   2732  OE1 GLU A 198      63.364  23.100  63.943  1.00  0.00           O  
ATOM   2733  OE2 GLU A 198      64.495  23.960  65.607  1.00  0.00           O  
ATOM   2734  H   GLU A 198      59.424  23.912  66.180  1.00  0.00           H  
ATOM   2735  HA  GLU A 198      60.022  26.372  64.900  1.00  0.00           H  
ATOM   2736  HB2 GLU A 198      60.870  23.756  64.116  1.00  0.00           H  
ATOM   2737  HB3 GLU A 198      61.430  25.123  63.421  1.00  0.00           H  
ATOM   2738  HG2 GLU A 198      62.556  25.696  65.345  1.00  0.00           H  
ATOM   2739  HG3 GLU A 198      61.893  24.441  66.151  1.00  0.00           H  
ATOM   2740  N   ARG A 199      58.186  24.426  62.985  1.00  0.00           N  
ATOM   2741  CA  ARG A 199      57.233  24.405  61.880  1.00  0.00           C  
ATOM   2742  C   ARG A 199      55.994  25.285  62.016  1.00  0.00           C  
ATOM   2743  O   ARG A 199      55.497  25.838  61.040  1.00  0.00           O  
ATOM   2744  CB  ARG A 199      56.748  22.976  61.589  1.00  0.00           C  
ATOM   2745  CG  ARG A 199      57.841  22.090  60.971  1.00  0.00           C  
ATOM   2746  CD  ARG A 199      57.356  20.672  60.720  1.00  0.00           C  
ATOM   2747  NE  ARG A 199      56.282  20.797  59.692  1.00  0.00           N  
ATOM   2748  CZ  ARG A 199      55.471  19.796  59.351  1.00  0.00           C  
ATOM   2749  NH1 ARG A 199      54.659  19.930  58.308  1.00  0.00           N  
ATOM   2750  NH2 ARG A 199      55.475  18.653  60.019  1.00  0.00           N  
ATOM   2751  H   ARG A 199      58.417  23.573  63.556  1.00  0.00           H  
ATOM   2752  HA  ARG A 199      57.731  24.685  61.020  1.00  0.00           H  
ATOM   2753  HB2 ARG A 199      56.467  22.562  62.441  1.00  0.00           H  
ATOM   2754  HB3 ARG A 199      55.999  23.025  60.947  1.00  0.00           H  
ATOM   2755  HG2 ARG A 199      58.126  22.485  60.100  1.00  0.00           H  
ATOM   2756  HG3 ARG A 199      58.618  22.051  61.595  1.00  0.00           H  
ATOM   2757  HD2 ARG A 199      58.083  20.151  60.352  1.00  0.00           H  
ATOM   2758  HD3 ARG A 199      56.970  20.323  61.536  1.00  0.00           H  
ATOM   2759  HE  ARG A 199      56.175  21.680  59.244  1.00  0.00           H  
ATOM   2760 HH11 ARG A 199      54.655  20.758  57.758  1.00  0.00           H  
ATOM   2761 HH12 ARG A 199      54.034  19.175  58.068  1.00  0.00           H  
ATOM   2762 HH21 ARG A 199      56.120  18.542  60.785  1.00  0.00           H  
ATOM   2763 HH22 ARG A 199      54.857  17.917  59.773  1.00  0.00           H  
ATOM   2764  N   HID A 200      55.444  25.411  63.237  1.00  0.00           N  
ATOM   2765  CA  HID A 200      54.363  26.336  63.560  1.00  0.00           C  
ATOM   2766  C   HID A 200      54.755  27.775  63.320  1.00  0.00           C  
ATOM   2767  O   HID A 200      54.018  28.577  62.751  1.00  0.00           O  
ATOM   2768  CB  HID A 200      54.083  26.201  65.071  1.00  0.00           C  
ATOM   2769  CG  HID A 200      53.161  27.193  65.725  1.00  0.00           C  
ATOM   2770  H   HID A 200      55.874  24.767  63.953  1.00  0.00           H  
ATOM   2771  HA  HID A 200      53.572  26.115  62.968  1.00  0.00           H  
ATOM   2772  HB2 HID A 200      53.708  25.262  65.246  1.00  0.00           H  
ATOM   2773  HB3 HID A 200      54.980  26.233  65.568  1.00  0.00           H  
ATOM   2774  ND1 HID A 200      51.978  27.624  65.148  1.00  0.00           N  
ATOM   2775  CD2 HID A 200      53.295  27.717  66.971  1.00  0.00           C  
ATOM   2776  CE1 HID A 200      51.425  28.401  66.056  1.00  0.00           C  
ATOM   2777  NE2 HID A 200      52.176  28.491  67.180  1.00  0.00           N  
ATOM   2778  HD1 HID A 200      51.640  27.396  64.267  1.00  0.00           H  
ATOM   2779  HD2 HID A 200      54.043  27.573  67.599  1.00  0.00           H  
ATOM   2780  HE1 HID A 200      50.540  28.886  65.946  1.00  0.00           H  
ATOM   2781  N   GLU A 201      55.970  28.114  63.772  1.00  0.00           N  
ATOM   2782  CA  GLU A 201      56.542  29.417  63.569  1.00  0.00           C  
ATOM   2783  C   GLU A 201      56.928  29.716  62.128  1.00  0.00           C  
ATOM   2784  O   GLU A 201      56.785  30.842  61.665  1.00  0.00           O  
ATOM   2785  CB  GLU A 201      57.732  29.596  64.530  1.00  0.00           C  
ATOM   2786  CG  GLU A 201      58.265  31.041  64.577  1.00  0.00           C  
ATOM   2787  CD  GLU A 201      59.236  31.220  65.722  1.00  0.00           C  
ATOM   2788  OE1 GLU A 201      60.437  31.427  65.426  1.00  0.00           O  
ATOM   2789  OE2 GLU A 201      58.793  31.151  66.900  1.00  0.00           O  
ATOM   2790  H   GLU A 201      56.457  27.338  64.284  1.00  0.00           H  
ATOM   2791  HA  GLU A 201      55.887  30.136  63.891  1.00  0.00           H  
ATOM   2792  HB2 GLU A 201      57.427  29.368  65.431  1.00  0.00           H  
ATOM   2793  HB3 GLU A 201      58.461  29.026  64.215  1.00  0.00           H  
ATOM   2794  HG2 GLU A 201      58.741  31.209  63.745  1.00  0.00           H  
ATOM   2795  HG3 GLU A 201      57.507  31.634  64.726  1.00  0.00           H  
ATOM   2796  N   ARG A 202      57.452  28.725  61.380  1.00  0.00           N  
ATOM   2797  CA  ARG A 202      57.966  28.965  60.049  1.00  0.00           C  
ATOM   2798  C   ARG A 202      57.999  27.719  59.173  1.00  0.00           C  
ATOM   2799  O   ARG A 202      58.119  26.588  59.637  1.00  0.00           O  
ATOM   2800  CB  ARG A 202      59.401  29.527  60.154  1.00  0.00           C  
ATOM   2801  CG  ARG A 202      60.400  28.513  60.741  1.00  0.00           C  
ATOM   2802  CD  ARG A 202      61.774  29.082  61.053  1.00  0.00           C  
ATOM   2803  NE  ARG A 202      61.603  29.992  62.228  1.00  0.00           N  
ATOM   2804  CZ  ARG A 202      62.538  30.851  62.643  1.00  0.00           C  
ATOM   2805  NH1 ARG A 202      62.333  31.599  63.718  1.00  0.00           N  
ATOM   2806  NH2 ARG A 202      63.687  30.984  61.986  1.00  0.00           N  
ATOM   2807  H   ARG A 202      57.449  27.796  61.846  1.00  0.00           H  
ATOM   2808  HA  ARG A 202      57.380  29.662  59.590  1.00  0.00           H  
ATOM   2809  HB2 ARG A 202      59.707  29.765  59.246  1.00  0.00           H  
ATOM   2810  HB3 ARG A 202      59.383  30.314  60.749  1.00  0.00           H  
ATOM   2811  HG2 ARG A 202      60.014  28.135  61.592  1.00  0.00           H  
ATOM   2812  HG3 ARG A 202      60.515  27.756  60.085  1.00  0.00           H  
ATOM   2813  HD2 ARG A 202      62.368  28.356  61.304  1.00  0.00           H  
ATOM   2814  HD3 ARG A 202      62.079  29.606  60.294  1.00  0.00           H  
ATOM   2815  HE  ARG A 202      60.738  29.946  62.721  1.00  0.00           H  
ATOM   2816 HH11 ARG A 202      61.490  31.520  64.245  1.00  0.00           H  
ATOM   2817 HH12 ARG A 202      63.038  32.256  64.009  1.00  0.00           H  
ATOM   2818 HH21 ARG A 202      63.848  30.408  61.177  1.00  0.00           H  
ATOM   2819 HH22 ARG A 202      64.370  31.635  62.287  1.00  0.00           H  
ATOM   2820  N   PHE A 203      57.918  27.893  57.842  1.00  0.00           N  
ATOM   2821  CA  PHE A 203      57.913  26.800  56.895  1.00  0.00           C  
ATOM   2822  C   PHE A 203      58.192  27.403  55.521  1.00  0.00           C  
ATOM   2823  O   PHE A 203      58.114  28.609  55.326  1.00  0.00           O  
ATOM   2824  CB  PHE A 203      56.545  26.038  56.953  1.00  0.00           C  
ATOM   2825  CG  PHE A 203      56.681  24.552  56.696  1.00  0.00           C  
ATOM   2826  CD1 PHE A 203      55.961  23.896  55.683  1.00  0.00           C  
ATOM   2827  CD2 PHE A 203      57.540  23.780  57.496  1.00  0.00           C  
ATOM   2828  CE1 PHE A 203      56.181  22.555  55.373  1.00  0.00           C  
ATOM   2829  CE2 PHE A 203      57.777  22.434  57.193  1.00  0.00           C  
ATOM   2830  CZ  PHE A 203      57.125  21.833  56.106  1.00  0.00           C  
ATOM   2831  H   PHE A 203      57.859  28.903  57.558  1.00  0.00           H  
ATOM   2832  HA  PHE A 203      58.686  26.215  57.110  1.00  0.00           H  
ATOM   2833  HB2 PHE A 203      56.182  26.165  57.855  1.00  0.00           H  
ATOM   2834  HB3 PHE A 203      55.971  26.422  56.256  1.00  0.00           H  
ATOM   2835  HD1 PHE A 203      55.271  24.407  55.169  1.00  0.00           H  
ATOM   2836  HD2 PHE A 203      57.983  24.195  58.283  1.00  0.00           H  
ATOM   2837  HE1 PHE A 203      55.666  22.121  54.635  1.00  0.00           H  
ATOM   2838  HE2 PHE A 203      58.417  21.899  57.761  1.00  0.00           H  
ATOM   2839  HZ  PHE A 203      57.335  20.892  55.856  1.00  0.00           H  
ATOM   2840  N   LYS A 204      58.513  26.592  54.495  1.00  0.00           N  
ATOM   2841  CA  LYS A 204      58.682  27.097  53.130  1.00  0.00           C  
ATOM   2842  C   LYS A 204      57.414  27.780  52.543  1.00  0.00           C  
ATOM   2843  O   LYS A 204      57.533  28.822  51.899  1.00  0.00           O  
ATOM   2844  CB  LYS A 204      59.307  26.001  52.206  1.00  0.00           C  
ATOM   2845  CG  LYS A 204      60.718  25.552  52.651  1.00  0.00           C  
ATOM   2846  CD  LYS A 204      61.279  24.380  51.816  1.00  0.00           C  
ATOM   2847  CE  LYS A 204      62.708  23.950  52.188  1.00  0.00           C  
ATOM   2848  NZ  LYS A 204      63.141  22.829  51.316  1.00  0.00           N  
ATOM   2849  H   LYS A 204      58.627  25.595  54.757  1.00  0.00           H  
ATOM   2850  HA  LYS A 204      59.435  27.781  53.122  1.00  0.00           H  
ATOM   2851  HB2 LYS A 204      58.710  25.213  52.224  1.00  0.00           H  
ATOM   2852  HB3 LYS A 204      59.373  26.377  51.293  1.00  0.00           H  
ATOM   2853  HG2 LYS A 204      61.344  26.331  52.567  1.00  0.00           H  
ATOM   2854  HG3 LYS A 204      60.677  25.268  53.612  1.00  0.00           H  
ATOM   2855  HD2 LYS A 204      60.671  23.589  51.935  1.00  0.00           H  
ATOM   2856  HD3 LYS A 204      61.273  24.650  50.849  1.00  0.00           H  
ATOM   2857  HE2 LYS A 204      63.315  24.727  52.062  1.00  0.00           H  
ATOM   2858  HE3 LYS A 204      62.713  23.657  53.138  1.00  0.00           H  
ATOM   2859  HZ1 LYS A 204      63.832  23.156  50.672  1.00  0.00           H  
ATOM   2860  HZ2 LYS A 204      63.529  22.099  51.879  1.00  0.00           H  
ATOM   2861  HZ3 LYS A 204      62.353  22.477  50.810  1.00  0.00           H  
ATOM   2862  N   PRO A 205      56.195  27.307  52.780  1.00  0.00           N  
ATOM   2863  CA  PRO A 205      54.973  27.986  52.374  1.00  0.00           C  
ATOM   2864  C   PRO A 205      54.521  29.172  53.226  1.00  0.00           C  
ATOM   2865  O   PRO A 205      53.343  29.504  53.125  1.00  0.00           O  
ATOM   2866  CB  PRO A 205      53.886  26.888  52.518  1.00  0.00           C  
ATOM   2867  CG  PRO A 205      54.623  25.559  52.420  1.00  0.00           C  
ATOM   2868  CD  PRO A 205      55.939  25.917  53.079  1.00  0.00           C  
ATOM   2869  HA  PRO A 205      55.039  28.274  51.381  1.00  0.00           H  
ATOM   2870  HB2 PRO A 205      53.423  26.967  53.404  1.00  0.00           H  
ATOM   2871  HB3 PRO A 205      53.207  26.967  51.785  1.00  0.00           H  
ATOM   2872  HG2 PRO A 205      54.145  24.867  52.928  1.00  0.00           H  
ATOM   2873  HG3 PRO A 205      54.751  25.311  51.478  1.00  0.00           H  
ATOM   2874  HD2 PRO A 205      55.889  25.762  54.082  1.00  0.00           H  
ATOM   2875  HD3 PRO A 205      56.687  25.323  52.728  1.00  0.00           H  
ATOM   2876  N   GLU A 206      55.365  29.855  54.047  1.00  0.00           N  
ATOM   2877  CA  GLU A 206      54.906  31.006  54.846  1.00  0.00           C  
ATOM   2878  C   GLU A 206      54.365  32.153  53.994  1.00  0.00           C  
ATOM   2879  O   GLU A 206      53.465  32.893  54.391  1.00  0.00           O  
ATOM   2880  CB  GLU A 206      55.998  31.681  55.739  1.00  0.00           C  
ATOM   2881  CG  GLU A 206      56.425  30.942  57.029  1.00  0.00           C  
ATOM   2882  CD  GLU A 206      57.508  31.675  57.797  1.00  0.00           C  
ATOM   2883  OE1 GLU A 206      57.203  32.407  58.769  1.00  0.00           O  
ATOM   2884  OE2 GLU A 206      58.711  31.502  57.467  1.00  0.00           O  
ATOM   2885  H   GLU A 206      56.332  29.498  54.055  1.00  0.00           H  
ATOM   2886  HA  GLU A 206      54.186  30.696  55.490  1.00  0.00           H  
ATOM   2887  HB2 GLU A 206      56.810  31.785  55.176  1.00  0.00           H  
ATOM   2888  HB3 GLU A 206      55.645  32.568  56.010  1.00  0.00           H  
ATOM   2889  HG2 GLU A 206      55.636  30.874  57.606  1.00  0.00           H  
ATOM   2890  HG3 GLU A 206      56.779  30.066  56.767  1.00  0.00           H  
ATOM   2891  N   MET A 207      54.946  32.357  52.797  1.00  0.00           N  
ATOM   2892  CA  MET A 207      54.448  33.315  51.835  1.00  0.00           C  
ATOM   2893  C   MET A 207      53.103  32.906  51.272  1.00  0.00           C  
ATOM   2894  O   MET A 207      52.943  31.869  50.628  1.00  0.00           O  
ATOM   2895  CB  MET A 207      55.468  33.520  50.698  1.00  0.00           C  
ATOM   2896  CG  MET A 207      55.117  34.671  49.730  1.00  0.00           C  
ATOM   2897  SD  MET A 207      56.357  34.985  48.434  1.00  0.00           S  
ATOM   2898  CE  MET A 207      57.692  35.590  49.504  1.00  0.00           C  
ATOM   2899  H   MET A 207      55.788  31.757  52.634  1.00  0.00           H  
ATOM   2900  HA  MET A 207      54.332  34.205  52.304  1.00  0.00           H  
ATOM   2901  HB2 MET A 207      56.370  33.715  51.098  1.00  0.00           H  
ATOM   2902  HB3 MET A 207      55.534  32.672  50.161  1.00  0.00           H  
ATOM   2903  HG2 MET A 207      54.198  34.461  49.310  1.00  0.00           H  
ATOM   2904  HG3 MET A 207      54.958  35.521  50.293  1.00  0.00           H  
ATOM   2905  HE1 MET A 207      57.292  36.039  50.299  1.00  0.00           H  
ATOM   2906  HE2 MET A 207      58.250  34.816  49.795  1.00  0.00           H  
ATOM   2907  HE3 MET A 207      58.250  36.238  48.991  1.00  0.00           H  
ATOM   2908  N   PHE A 208      52.077  33.724  51.538  1.00  0.00           N  
ATOM   2909  CA  PHE A 208      50.743  33.465  51.059  1.00  0.00           C  
ATOM   2910  C   PHE A 208      50.646  33.740  49.547  1.00  0.00           C  
ATOM   2911  O   PHE A 208      51.282  34.644  49.008  1.00  0.00           O  
ATOM   2912  CB  PHE A 208      49.710  34.216  51.958  1.00  0.00           C  
ATOM   2913  CG  PHE A 208      49.417  33.559  53.314  1.00  0.00           C  
ATOM   2914  CD1 PHE A 208      50.147  32.473  53.850  1.00  0.00           C  
ATOM   2915  CD2 PHE A 208      48.310  34.024  54.057  1.00  0.00           C  
ATOM   2916  CE1 PHE A 208      49.796  31.895  55.079  1.00  0.00           C  
ATOM   2917  CE2 PHE A 208      47.939  33.432  55.275  1.00  0.00           C  
ATOM   2918  CZ  PHE A 208      48.695  32.377  55.793  1.00  0.00           C  
ATOM   2919  H   PHE A 208      52.337  34.553  52.117  1.00  0.00           H  
ATOM   2920  HA  PHE A 208      50.561  32.483  51.176  1.00  0.00           H  
ATOM   2921  HB2 PHE A 208      50.072  35.119  52.135  1.00  0.00           H  
ATOM   2922  HB3 PHE A 208      48.859  34.261  51.457  1.00  0.00           H  
ATOM   2923  HD1 PHE A 208      50.924  32.113  53.347  1.00  0.00           H  
ATOM   2924  HD2 PHE A 208      47.779  34.795  53.705  1.00  0.00           H  
ATOM   2925  HE1 PHE A 208      50.342  31.133  55.439  1.00  0.00           H  
ATOM   2926  HE2 PHE A 208      47.128  33.772  55.767  1.00  0.00           H  
ATOM   2927  HZ  PHE A 208      48.454  31.968  56.668  1.00  0.00           H  
ATOM   2928  N   ALA A 209      49.902  32.883  48.814  1.00  0.00           N  
ATOM   2929  CA  ALA A 209      49.747  32.983  47.379  1.00  0.00           C  
ATOM   2930  C   ALA A 209      48.263  33.000  47.046  1.00  0.00           C  
ATOM   2931  O   ALA A 209      47.551  32.081  47.450  1.00  0.00           O  
ATOM   2932  CB  ALA A 209      50.419  31.763  46.698  1.00  0.00           C  
ATOM   2933  H   ALA A 209      49.446  32.134  49.394  1.00  0.00           H  
ATOM   2934  HA  ALA A 209      50.155  33.840  47.062  1.00  0.00           H  
ATOM   2935  HB1 ALA A 209      49.709  31.164  46.342  1.00  0.00           H  
ATOM   2936  HB2 ALA A 209      50.997  32.089  45.956  1.00  0.00           H  
ATOM   2937  HB3 ALA A 209      50.968  31.281  47.374  1.00  0.00           H  
ATOM   2938  N   GLU A 210      47.767  33.985  46.268  1.00  0.00           N  
ATOM   2939  CA  GLU A 210      46.375  34.151  45.819  1.00  0.00           C  
ATOM   2940  C   GLU A 210      45.595  32.852  45.510  1.00  0.00           C  
ATOM   2941  O   GLU A 210      44.536  32.570  46.069  1.00  0.00           O  
ATOM   2942  CB  GLU A 210      46.407  35.088  44.583  1.00  0.00           C  
ATOM   2943  CG  GLU A 210      45.039  35.544  44.008  1.00  0.00           C  
ATOM   2944  CD  GLU A 210      45.175  36.389  42.735  1.00  0.00           C  
ATOM   2945  OE1 GLU A 210      44.112  36.789  42.193  1.00  0.00           O  
ATOM   2946  OE2 GLU A 210      46.325  36.619  42.279  1.00  0.00           O  
ATOM   2947  H   GLU A 210      48.527  34.688  45.983  1.00  0.00           H  
ATOM   2948  HA  GLU A 210      45.856  34.683  46.527  1.00  0.00           H  
ATOM   2949  HB2 GLU A 210      46.899  35.908  44.844  1.00  0.00           H  
ATOM   2950  HB3 GLU A 210      46.881  34.608  43.857  1.00  0.00           H  
ATOM   2951  HG2 GLU A 210      44.529  34.741  43.779  1.00  0.00           H  
ATOM   2952  HG3 GLU A 210      44.598  36.096  44.685  1.00  0.00           H  
ATOM   2953  N   LEU A 211      46.147  31.956  44.660  1.00  0.00           N  
ATOM   2954  CA  LEU A 211      45.596  30.632  44.385  1.00  0.00           C  
ATOM   2955  C   LEU A 211      45.562  29.648  45.560  1.00  0.00           C  
ATOM   2956  O   LEU A 211      44.588  28.926  45.766  1.00  0.00           O  
ATOM   2957  CB  LEU A 211      46.408  29.970  43.246  1.00  0.00           C  
ATOM   2958  CG  LEU A 211      46.311  30.690  41.887  1.00  0.00           C  
ATOM   2959  CD1 LEU A 211      47.303  30.066  40.894  1.00  0.00           C  
ATOM   2960  CD2 LEU A 211      44.884  30.650  41.322  1.00  0.00           C  
ATOM   2961  H   LEU A 211      47.030  32.311  44.206  1.00  0.00           H  
ATOM   2962  HA  LEU A 211      44.632  30.750  44.047  1.00  0.00           H  
ATOM   2963  HB2 LEU A 211      47.358  29.970  43.515  1.00  0.00           H  
ATOM   2964  HB3 LEU A 211      46.063  29.055  43.123  1.00  0.00           H  
ATOM   2965  HG  LEU A 211      46.534  31.650  42.014  1.00  0.00           H  
ATOM   2966 HD11 LEU A 211      47.083  29.100  40.775  1.00  0.00           H  
ATOM   2967 HD12 LEU A 211      47.231  30.540  40.019  1.00  0.00           H  
ATOM   2968 HD13 LEU A 211      48.229  30.159  41.254  1.00  0.00           H  
ATOM   2969 HD21 LEU A 211      44.265  31.100  41.963  1.00  0.00           H  
ATOM   2970 HD22 LEU A 211      44.865  31.126  40.444  1.00  0.00           H  
ATOM   2971 HD23 LEU A 211      44.608  29.699  41.196  1.00  0.00           H  
ATOM   2972  N   LEU A 212      46.641  29.591  46.372  1.00  0.00           N  
ATOM   2973  CA  LEU A 212      46.765  28.717  47.537  1.00  0.00           C  
ATOM   2974  C   LEU A 212      45.734  29.071  48.594  1.00  0.00           C  
ATOM   2975  O   LEU A 212      45.120  28.236  49.249  1.00  0.00           O  
ATOM   2976  CB  LEU A 212      48.181  28.854  48.166  1.00  0.00           C  
ATOM   2977  CG  LEU A 212      48.431  28.033  49.454  1.00  0.00           C  
ATOM   2978  CD1 LEU A 212      48.223  26.527  49.234  1.00  0.00           C  
ATOM   2979  CD2 LEU A 212      49.828  28.306  50.033  1.00  0.00           C  
ATOM   2980  H   LEU A 212      47.409  30.256  46.078  1.00  0.00           H  
ATOM   2981  HA  LEU A 212      46.608  27.768  47.241  1.00  0.00           H  
ATOM   2982  HB2 LEU A 212      48.839  28.550  47.490  1.00  0.00           H  
ATOM   2983  HB3 LEU A 212      48.317  29.808  48.392  1.00  0.00           H  
ATOM   2984  HG  LEU A 212      47.800  28.353  50.165  1.00  0.00           H  
ATOM   2985 HD11 LEU A 212      48.857  26.208  48.532  1.00  0.00           H  
ATOM   2986 HD12 LEU A 212      48.396  26.044  50.090  1.00  0.00           H  
ATOM   2987 HD13 LEU A 212      47.283  26.366  48.939  1.00  0.00           H  
ATOM   2988 HD21 LEU A 212      49.907  29.277  50.253  1.00  0.00           H  
ATOM   2989 HD22 LEU A 212      49.952  27.761  50.860  1.00  0.00           H  
ATOM   2990 HD23 LEU A 212      50.517  28.055  49.356  1.00  0.00           H  
ATOM   2991  N   GLN A 213      45.540  30.382  48.760  1.00  0.00           N  
ATOM   2992  CA  GLN A 213      44.611  30.993  49.675  1.00  0.00           C  
ATOM   2993  C   GLN A 213      43.173  30.669  49.374  1.00  0.00           C  
ATOM   2994  O   GLN A 213      42.441  30.224  50.247  1.00  0.00           O  
ATOM   2995  CB  GLN A 213      44.851  32.507  49.628  1.00  0.00           C  
ATOM   2996  CG  GLN A 213      46.270  32.819  50.133  1.00  0.00           C  
ATOM   2997  CD  GLN A 213      46.412  32.684  51.636  1.00  0.00           C  
ATOM   2998  H   GLN A 213      46.170  30.966  48.118  1.00  0.00           H  
ATOM   2999  HA  GLN A 213      44.819  30.647  50.612  1.00  0.00           H  
ATOM   3000  HB2 GLN A 213      44.783  32.816  48.700  1.00  0.00           H  
ATOM   3001  HB3 GLN A 213      44.211  32.954  50.223  1.00  0.00           H  
ATOM   3002  HG2 GLN A 213      46.905  32.186  49.690  1.00  0.00           H  
ATOM   3003  HG3 GLN A 213      46.496  33.757  49.869  1.00  0.00           H  
ATOM   3004  OE1 GLN A 213      45.762  33.372  52.424  1.00  0.00           O  
ATOM   3005  NE2 GLN A 213      47.288  31.752  52.078  1.00  0.00           N  
ATOM   3006 HE21 GLN A 213      47.440  31.621  53.064  1.00  0.00           H  
ATOM   3007 HE22 GLN A 213      47.781  31.195  51.387  1.00  0.00           H  
ATOM   3008  N   ALA A 214      42.760  30.768  48.100  1.00  0.00           N  
ATOM   3009  CA  ALA A 214      41.426  30.401  47.666  1.00  0.00           C  
ATOM   3010  C   ALA A 214      41.082  28.938  47.955  1.00  0.00           C  
ATOM   3011  O   ALA A 214      39.981  28.605  48.387  1.00  0.00           O  
ATOM   3012  CB  ALA A 214      41.310  30.709  46.165  1.00  0.00           C  
ATOM   3013  H   ALA A 214      43.496  31.137  47.449  1.00  0.00           H  
ATOM   3014  HA  ALA A 214      40.750  30.986  48.149  1.00  0.00           H  
ATOM   3015  HB1 ALA A 214      41.968  31.419  45.925  1.00  0.00           H  
ATOM   3016  HB2 ALA A 214      41.503  29.880  45.645  1.00  0.00           H  
ATOM   3017  HB3 ALA A 214      40.385  31.024  45.967  1.00  0.00           H  
ATOM   3018  N   ALA A 215      42.068  28.037  47.784  1.00  0.00           N  
ATOM   3019  CA  ALA A 215      42.009  26.657  48.228  1.00  0.00           C  
ATOM   3020  C   ALA A 215      41.866  26.467  49.749  1.00  0.00           C  
ATOM   3021  O   ALA A 215      41.198  25.546  50.210  1.00  0.00           O  
ATOM   3022  CB  ALA A 215      43.248  25.919  47.691  1.00  0.00           C  
ATOM   3023  H   ALA A 215      42.909  28.441  47.284  1.00  0.00           H  
ATOM   3024  HA  ALA A 215      41.210  26.200  47.780  1.00  0.00           H  
ATOM   3025  HB1 ALA A 215      43.634  26.439  46.933  1.00  0.00           H  
ATOM   3026  HB2 ALA A 215      43.920  25.836  48.422  1.00  0.00           H  
ATOM   3027  HB3 ALA A 215      42.976  25.013  47.376  1.00  0.00           H  
ATOM   3028  N   ASN A 216      42.476  27.354  50.562  1.00  0.00           N  
ATOM   3029  CA  ASN A 216      42.409  27.338  52.018  1.00  0.00           C  
ATOM   3030  C   ASN A 216      41.306  28.237  52.596  1.00  0.00           C  
ATOM   3031  O   ASN A 216      41.310  28.501  53.799  1.00  0.00           O  
ATOM   3032  CB  ASN A 216      43.757  27.825  52.631  1.00  0.00           C  
ATOM   3033  CG  ASN A 216      44.896  26.833  52.417  1.00  0.00           C  
ATOM   3034  H   ASN A 216      43.025  28.086  50.027  1.00  0.00           H  
ATOM   3035  HA  ASN A 216      42.185  26.388  52.299  1.00  0.00           H  
ATOM   3036  HB2 ASN A 216      43.995  28.686  52.197  1.00  0.00           H  
ATOM   3037  HB3 ASN A 216      43.619  27.950  53.606  1.00  0.00           H  
ATOM   3038  OD1 ASN A 216      44.744  25.615  52.477  1.00  0.00           O  
ATOM   3039  ND2 ASN A 216      46.128  27.369  52.236  1.00  0.00           N  
ATOM   3040 HD21 ASN A 216      46.231  28.360  52.257  1.00  0.00           H  
ATOM   3041 HD22 ASN A 216      46.905  26.772  52.087  1.00  0.00           H  
ATOM   3042  N   THR A 217      40.354  28.731  51.763  1.00  0.00           N  
ATOM   3043  CA  THR A 217      39.156  29.499  52.164  1.00  0.00           C  
ATOM   3044  C   THR A 217      39.474  30.978  52.386  1.00  0.00           C  
ATOM   3045  O   THR A 217      38.667  31.791  52.832  1.00  0.00           O  
ATOM   3046  CB  THR A 217      38.416  28.882  53.365  1.00  0.00           C  
ATOM   3047  OG1 THR A 217      38.072  27.533  53.072  1.00  0.00           O  
ATOM   3048  CG2 THR A 217      37.099  29.567  53.751  1.00  0.00           C  
ATOM   3049  H   THR A 217      40.555  28.506  50.743  1.00  0.00           H  
ATOM   3050  HA  THR A 217      38.476  29.426  51.423  1.00  0.00           H  
ATOM   3051  HB  THR A 217      39.042  28.888  54.172  1.00  0.00           H  
ATOM   3052 HG21 THR A 217      37.291  30.352  54.341  1.00  0.00           H  
ATOM   3053 HG22 THR A 217      36.630  29.878  52.924  1.00  0.00           H  
ATOM   3054 HG23 THR A 217      36.516  28.918  54.241  1.00  0.00           H  
ATOM   3055  HG1 THR A 217      38.530  27.225  52.230  1.00  0.00           H  
ATOM   3056  N   THR A 218      40.677  31.424  52.017  1.00  0.00           N  
ATOM   3057  CA  THR A 218      41.149  32.771  52.296  1.00  0.00           C  
ATOM   3058  C   THR A 218      41.323  33.586  51.026  1.00  0.00           C  
ATOM   3059  O   THR A 218      41.475  33.077  49.921  1.00  0.00           O  
ATOM   3060  CB  THR A 218      42.457  32.796  53.087  1.00  0.00           C  
ATOM   3061  OG1 THR A 218      43.475  32.035  52.459  1.00  0.00           O  
ATOM   3062  CG2 THR A 218      42.267  32.141  54.460  1.00  0.00           C  
ATOM   3063  H   THR A 218      41.254  30.712  51.505  1.00  0.00           H  
ATOM   3064  HA  THR A 218      40.466  33.236  52.881  1.00  0.00           H  
ATOM   3065  HB  THR A 218      42.783  33.774  53.156  1.00  0.00           H  
ATOM   3066 HG21 THR A 218      42.894  31.367  54.551  1.00  0.00           H  
ATOM   3067 HG22 THR A 218      42.458  32.810  55.179  1.00  0.00           H  
ATOM   3068 HG23 THR A 218      41.324  31.818  54.549  1.00  0.00           H  
ATOM   3069  HG1 THR A 218      43.085  31.434  51.749  1.00  0.00           H  
ATOM   3070  N   ASP A 219      41.312  34.919  51.164  1.00  0.00           N  
ATOM   3071  CA  ASP A 219      41.747  35.848  50.148  1.00  0.00           C  
ATOM   3072  C   ASP A 219      42.954  36.491  50.818  1.00  0.00           C  
ATOM   3073  O   ASP A 219      42.834  36.979  51.944  1.00  0.00           O  
ATOM   3074  CB  ASP A 219      40.586  36.840  49.843  1.00  0.00           C  
ATOM   3075  CG  ASP A 219      40.905  37.820  48.728  1.00  0.00           C  
ATOM   3076  OD1 ASP A 219      42.061  37.805  48.239  1.00  0.00           O  
ATOM   3077  OD2 ASP A 219      39.987  38.602  48.372  1.00  0.00           O  
ATOM   3078  H   ASP A 219      40.947  35.231  52.108  1.00  0.00           H  
ATOM   3079  HA  ASP A 219      42.084  35.330  49.392  1.00  0.00           H  
ATOM   3080  HB2 ASP A 219      39.795  36.297  49.583  1.00  0.00           H  
ATOM   3081  HB3 ASP A 219      40.402  37.345  50.678  1.00  0.00           H  
ATOM   3082  N   ASP A 220      44.160  36.456  50.205  1.00  0.00           N  
ATOM   3083  CA  ASP A 220      45.334  37.040  50.839  1.00  0.00           C  
ATOM   3084  C   ASP A 220      45.534  38.451  50.356  1.00  0.00           C  
ATOM   3085  O   ASP A 220      46.451  39.111  50.850  1.00  0.00           O  
ATOM   3086  CB  ASP A 220      46.697  36.310  50.626  1.00  0.00           C  
ATOM   3087  CG  ASP A 220      47.051  36.034  49.173  1.00  0.00           C  
ATOM   3088  OD1 ASP A 220      46.220  36.285  48.272  1.00  0.00           O  
ATOM   3089  OD2 ASP A 220      48.155  35.470  48.973  1.00  0.00           O  
ATOM   3090  H   ASP A 220      44.161  35.994  49.286  1.00  0.00           H  
ATOM   3091  HA  ASP A 220      45.146  37.082  51.826  1.00  0.00           H  
ATOM   3092  HB2 ASP A 220      47.405  36.887  51.030  1.00  0.00           H  
ATOM   3093  HB3 ASP A 220      46.647  35.444  51.119  1.00  0.00           H  
ATOM   3094  N   TYR A 221      44.690  38.926  49.397  1.00  0.00           N  
ATOM   3095  CA  TYR A 221      44.799  40.191  48.690  1.00  0.00           C  
ATOM   3096  C   TYR A 221      45.449  41.308  49.492  1.00  0.00           C  
ATOM   3097  O   TYR A 221      44.922  41.832  50.477  1.00  0.00           O  
ATOM   3098  CB  TYR A 221      43.438  40.649  48.094  1.00  0.00           C  
ATOM   3099  CG  TYR A 221      43.557  41.986  47.402  1.00  0.00           C  
ATOM   3100  CD1 TYR A 221      43.217  43.162  48.094  1.00  0.00           C  
ATOM   3101  CD2 TYR A 221      44.178  42.086  46.150  1.00  0.00           C  
ATOM   3102  CE1 TYR A 221      43.504  44.420  47.546  1.00  0.00           C  
ATOM   3103  CE2 TYR A 221      44.452  43.343  45.592  1.00  0.00           C  
ATOM   3104  CZ  TYR A 221      44.108  44.509  46.288  1.00  0.00           C  
ATOM   3105  OH  TYR A 221      44.371  45.768  45.710  1.00  0.00           O  
ATOM   3106  H   TYR A 221      43.893  38.236  49.205  1.00  0.00           H  
ATOM   3107  HA  TYR A 221      45.363  40.038  47.851  1.00  0.00           H  
ATOM   3108  HB2 TYR A 221      43.155  39.973  47.436  1.00  0.00           H  
ATOM   3109  HB3 TYR A 221      42.797  40.731  48.837  1.00  0.00           H  
ATOM   3110  HD1 TYR A 221      42.769  43.103  48.979  1.00  0.00           H  
ATOM   3111  HD2 TYR A 221      44.427  41.266  45.655  1.00  0.00           H  
ATOM   3112  HE1 TYR A 221      43.279  45.250  48.053  1.00  0.00           H  
ATOM   3113  HE2 TYR A 221      44.892  43.408  44.699  1.00  0.00           H  
ATOM   3114  HH  TYR A 221      45.312  46.012  45.911  1.00  0.00           H  
ATOM   3115  N   ARG A 222      46.650  41.700  49.048  1.00  0.00           N  
ATOM   3116  CA  ARG A 222      47.492  42.533  49.845  1.00  0.00           C  
ATOM   3117  C   ARG A 222      48.129  43.590  49.009  1.00  0.00           C  
ATOM   3118  O   ARG A 222      48.692  43.377  47.941  1.00  0.00           O  
ATOM   3119  CB  ARG A 222      48.586  41.732  50.584  1.00  0.00           C  
ATOM   3120  CG  ARG A 222      49.485  42.543  51.537  1.00  0.00           C  
ATOM   3121  CD  ARG A 222      48.757  43.204  52.704  1.00  0.00           C  
ATOM   3122  NE  ARG A 222      49.832  43.723  53.607  1.00  0.00           N  
ATOM   3123  CZ  ARG A 222      49.603  44.494  54.676  1.00  0.00           C  
ATOM   3124  NH1 ARG A 222      50.619  44.853  55.455  1.00  0.00           N  
ATOM   3125  NH2 ARG A 222      48.373  44.874  55.002  1.00  0.00           N  
ATOM   3126  H   ARG A 222      46.890  41.347  48.102  1.00  0.00           H  
ATOM   3127  HA  ARG A 222      46.934  42.975  50.566  1.00  0.00           H  
ATOM   3128  HB2 ARG A 222      48.138  41.019  51.123  1.00  0.00           H  
ATOM   3129  HB3 ARG A 222      49.177  41.308  49.898  1.00  0.00           H  
ATOM   3130  HG2 ARG A 222      50.192  41.931  51.916  1.00  0.00           H  
ATOM   3131  HG3 ARG A 222      49.948  43.267  51.008  1.00  0.00           H  
ATOM   3132  HD2 ARG A 222      48.242  43.950  52.370  1.00  0.00           H  
ATOM   3133  HD3 ARG A 222      48.249  42.531  53.177  1.00  0.00           H  
ATOM   3134  HE  ARG A 222      50.773  43.473  53.389  1.00  0.00           H  
ATOM   3135 HH11 ARG A 222      51.552  44.579  55.252  1.00  0.00           H  
ATOM   3136 HH12 ARG A 222      50.438  45.419  56.272  1.00  0.00           H  
ATOM   3137 HH21 ARG A 222      47.609  44.584  54.412  1.00  0.00           H  
ATOM   3138 HH22 ARG A 222      48.209  45.430  55.804  1.00  0.00           H  
ATOM   3139  N   LYS A 223      48.044  44.797  49.556  1.00  0.00           N  
ATOM   3140  CA  LYS A 223      48.712  45.956  49.084  1.00  0.00           C  
ATOM   3141  C   LYS A 223      49.507  46.497  50.261  1.00  0.00           C  
ATOM   3142  O   LYS A 223      48.992  46.696  51.360  1.00  0.00           O  
ATOM   3143  CB  LYS A 223      47.610  46.911  48.606  1.00  0.00           C  
ATOM   3144  CG  LYS A 223      48.114  48.164  47.905  1.00  0.00           C  
ATOM   3145  CD  LYS A 223      46.933  49.050  47.497  1.00  0.00           C  
ATOM   3146  CE  LYS A 223      47.404  50.317  46.798  1.00  0.00           C  
ATOM   3147  NZ  LYS A 223      46.237  51.145  46.443  1.00  0.00           N  
ATOM   3148  H   LYS A 223      47.403  44.808  50.413  1.00  0.00           H  
ATOM   3149  HA  LYS A 223      49.349  45.716  48.359  1.00  0.00           H  
ATOM   3150  HB2 LYS A 223      47.021  46.411  47.971  1.00  0.00           H  
ATOM   3151  HB3 LYS A 223      47.075  47.190  49.405  1.00  0.00           H  
ATOM   3152  HG2 LYS A 223      48.697  48.676  48.526  1.00  0.00           H  
ATOM   3153  HG3 LYS A 223      48.616  47.905  47.088  1.00  0.00           H  
ATOM   3154  HD2 LYS A 223      46.353  48.538  46.874  1.00  0.00           H  
ATOM   3155  HD3 LYS A 223      46.429  49.305  48.314  1.00  0.00           H  
ATOM   3156  HE2 LYS A 223      47.999  50.822  47.415  1.00  0.00           H  
ATOM   3157  HE3 LYS A 223      47.900  50.063  45.973  1.00  0.00           H  
ATOM   3158  HZ1 LYS A 223      45.397  50.699  46.758  1.00  0.00           H  
ATOM   3159  HZ2 LYS A 223      46.315  52.045  46.877  1.00  0.00           H  
ATOM   3160  HZ3 LYS A 223      46.195  51.262  45.449  1.00  0.00           H  
ATOM   3161  N   CYX A 224      50.819  46.691  50.077  1.00  0.00           N  
ATOM   3162  CA  CYX A 224      51.702  47.271  51.089  1.00  0.00           C  
ATOM   3163  C   CYX A 224      51.720  48.781  50.980  1.00  0.00           C  
ATOM   3164  O   CYX A 224      51.948  49.304  49.885  1.00  0.00           O  
ATOM   3165  CB  CYX A 224      53.112  46.687  50.925  1.00  0.00           C  
ATOM   3166  SG  CYX A 224      54.682  47.528  51.460  1.00  0.00           S  
ATOM   3167  H   CYX A 224      51.162  46.387  49.132  1.00  0.00           H  
ATOM   3168  HA  CYX A 224      51.343  47.022  51.995  1.00  0.00           H  
ATOM   3169  HB2 CYX A 224      53.109  45.745  51.379  1.00  0.00           H  
ATOM   3170  HB3 CYX A 224      53.230  46.451  49.912  1.00  0.00           H  
ATOM   3171  N   PRO A 225      51.458  49.531  52.053  1.00  0.00           N  
ATOM   3172  CA  PRO A 225      51.460  50.985  51.999  1.00  0.00           C  
ATOM   3173  C   PRO A 225      52.880  51.531  51.900  1.00  0.00           C  
ATOM   3174  O   PRO A 225      53.823  50.797  52.182  1.00  0.00           O  
ATOM   3175  CB  PRO A 225      50.766  51.358  53.318  1.00  0.00           C  
ATOM   3176  CG  PRO A 225      51.191  50.277  54.313  1.00  0.00           C  
ATOM   3177  CD  PRO A 225      51.265  49.031  53.427  1.00  0.00           C  
ATOM   3178  HA  PRO A 225      50.897  51.319  51.231  1.00  0.00           H  
ATOM   3179  HB2 PRO A 225      51.065  52.257  53.639  1.00  0.00           H  
ATOM   3180  HB3 PRO A 225      49.771  51.358  53.214  1.00  0.00           H  
ATOM   3181  HG2 PRO A 225      52.075  50.492  54.693  1.00  0.00           H  
ATOM   3182  HG3 PRO A 225      50.506  50.171  55.013  1.00  0.00           H  
ATOM   3183  HD2 PRO A 225      52.034  48.444  53.703  1.00  0.00           H  
ATOM   3184  HD3 PRO A 225      50.415  48.495  53.495  1.00  0.00           H  
ATOM   3185  N   SER A 226      53.071  52.797  51.462  1.00  0.00           N  
ATOM   3186  CA  SER A 226      54.344  53.538  51.478  1.00  0.00           C  
ATOM   3187  C   SER A 226      55.463  53.017  50.578  1.00  0.00           C  
ATOM   3188  O   SER A 226      56.320  53.777  50.146  1.00  0.00           O  
ATOM   3189  CB  SER A 226      54.921  53.683  52.917  1.00  0.00           C  
ATOM   3190  OG  SER A 226      53.962  54.263  53.802  1.00  0.00           O  
ATOM   3191  H   SER A 226      52.176  53.234  51.086  1.00  0.00           H  
ATOM   3192  HA  SER A 226      54.138  54.505  51.190  1.00  0.00           H  
ATOM   3193  HB2 SER A 226      55.165  52.780  53.247  1.00  0.00           H  
ATOM   3194  HB3 SER A 226      55.720  54.269  52.874  1.00  0.00           H  
ATOM   3195  HG  SER A 226      53.206  53.625  53.929  1.00  0.00           H  
ATOM   3196  N   ASN A 227      55.479  51.710  50.261  1.00  0.00           N  
ATOM   3197  CA  ASN A 227      56.564  51.063  49.544  1.00  0.00           C  
ATOM   3198  C   ASN A 227      56.080  50.290  48.322  1.00  0.00           C  
ATOM   3199  O   ASN A 227      56.856  49.601  47.667  1.00  0.00           O  
ATOM   3200  CB  ASN A 227      57.285  50.063  50.486  1.00  0.00           C  
ATOM   3201  CG  ASN A 227      58.021  50.789  51.606  1.00  0.00           C  
ATOM   3202  H   ASN A 227      54.620  51.195  50.586  1.00  0.00           H  
ATOM   3203  HA  ASN A 227      57.178  51.794  49.204  1.00  0.00           H  
ATOM   3204  HB2 ASN A 227      56.603  49.470  50.884  1.00  0.00           H  
ATOM   3205  HB3 ASN A 227      57.940  49.555  49.949  1.00  0.00           H  
ATOM   3206  OD1 ASN A 227      59.188  51.151  51.469  1.00  0.00           O  
ATOM   3207  ND2 ASN A 227      57.339  50.988  52.759  1.00  0.00           N  
ATOM   3208 HD21 ASN A 227      56.401  50.648  52.819  1.00  0.00           H  
ATOM   3209 HD22 ASN A 227      57.770  51.458  53.512  1.00  0.00           H  
ATOM   3210  N   CYS A 228      54.771  50.378  47.994  1.00  0.00           N  
ATOM   3211  CA  CYS A 228      54.129  49.741  46.840  1.00  0.00           C  
ATOM   3212  C   CYS A 228      54.293  48.225  46.762  1.00  0.00           C  
ATOM   3213  O   CYS A 228      54.306  47.615  45.693  1.00  0.00           O  
ATOM   3214  CB  CYS A 228      54.570  50.366  45.489  1.00  0.00           C  
ATOM   3215  SG  CYS A 228      54.133  52.131  45.367  1.00  0.00           S  
ATOM   3216  H   CYS A 228      54.223  50.979  48.680  1.00  0.00           H  
ATOM   3217  HA  CYS A 228      53.128  49.946  46.887  1.00  0.00           H  
ATOM   3218  HB2 CYS A 228      55.549  50.282  45.421  1.00  0.00           H  
ATOM   3219  HB3 CYS A 228      54.109  49.881  44.765  1.00  0.00           H  
ATOM   3220  HG  CYS A 228      53.930  52.480  46.279  1.00  0.00           H  
ATOM   3221  N   GLY A 229      54.401  47.561  47.922  1.00  0.00           N  
ATOM   3222  CA  GLY A 229      54.729  46.142  47.976  1.00  0.00           C  
ATOM   3223  C   GLY A 229      53.576  45.205  47.662  1.00  0.00           C  
ATOM   3224  O   GLY A 229      52.399  45.484  47.892  1.00  0.00           O  
ATOM   3225  H   GLY A 229      54.231  48.145  48.766  1.00  0.00           H  
ATOM   3226  HA2 GLY A 229      55.499  45.953  47.326  1.00  0.00           H  
ATOM   3227  HA3 GLY A 229      55.095  45.920  48.907  1.00  0.00           H  
ATOM   3228  N   GLN A 230      53.947  44.029  47.149  1.00  0.00           N  
ATOM   3229  CA  GLN A 230      53.064  43.081  46.490  1.00  0.00           C  
ATOM   3230  C   GLN A 230      53.187  41.698  47.117  1.00  0.00           C  
ATOM   3231  O   GLN A 230      52.250  40.911  47.180  1.00  0.00           O  
ATOM   3232  CB  GLN A 230      53.564  42.964  45.025  1.00  0.00           C  
ATOM   3233  CG  GLN A 230      53.508  44.287  44.221  1.00  0.00           C  
ATOM   3234  CD  GLN A 230      52.066  44.706  43.934  1.00  0.00           C  
ATOM   3235  H   GLN A 230      54.988  43.839  47.270  1.00  0.00           H  
ATOM   3236  HA  GLN A 230      52.116  43.393  46.621  1.00  0.00           H  
ATOM   3237  HB2 GLN A 230      54.513  42.655  45.036  1.00  0.00           H  
ATOM   3238  HB3 GLN A 230      52.997  42.294  44.548  1.00  0.00           H  
ATOM   3239  HG2 GLN A 230      53.946  44.995  44.757  1.00  0.00           H  
ATOM   3240  HG3 GLN A 230      53.979  44.148  43.361  1.00  0.00           H  
ATOM   3241  OE1 GLN A 230      51.257  43.928  43.433  1.00  0.00           O  
ATOM   3242  NE2 GLN A 230      51.729  45.979  44.236  1.00  0.00           N  
ATOM   3243 HE21 GLN A 230      50.804  46.317  44.058  1.00  0.00           H  
ATOM   3244 HE22 GLN A 230      52.443  46.575  44.647  1.00  0.00           H  
ATOM   3245  N   LYS A 231      54.387  41.377  47.634  1.00  0.00           N  
ATOM   3246  CA  LYS A 231      54.687  40.113  48.272  1.00  0.00           C  
ATOM   3247  C   LYS A 231      54.398  40.167  49.749  1.00  0.00           C  
ATOM   3248  O   LYS A 231      54.923  41.037  50.436  1.00  0.00           O  
ATOM   3249  CB  LYS A 231      56.194  39.783  48.140  1.00  0.00           C  
ATOM   3250  CG  LYS A 231      56.644  39.539  46.696  1.00  0.00           C  
ATOM   3251  CD  LYS A 231      58.133  39.170  46.605  1.00  0.00           C  
ATOM   3252  CE  LYS A 231      58.540  38.840  45.167  1.00  0.00           C  
ATOM   3253  NZ  LYS A 231      59.968  38.464  45.097  1.00  0.00           N  
ATOM   3254  H   LYS A 231      55.100  42.149  47.527  1.00  0.00           H  
ATOM   3255  HA  LYS A 231      54.116  39.391  47.852  1.00  0.00           H  
ATOM   3256  HB2 LYS A 231      56.709  40.551  48.503  1.00  0.00           H  
ATOM   3257  HB3 LYS A 231      56.375  38.961  48.668  1.00  0.00           H  
ATOM   3258  HG2 LYS A 231      56.106  38.789  46.310  1.00  0.00           H  
ATOM   3259  HG3 LYS A 231      56.488  40.370  46.161  1.00  0.00           H  
ATOM   3260  HD2 LYS A 231      58.671  39.943  46.917  1.00  0.00           H  
ATOM   3261  HD3 LYS A 231      58.298  38.373  47.171  1.00  0.00           H  
ATOM   3262  HE2 LYS A 231      57.976  38.081  44.843  1.00  0.00           H  
ATOM   3263  HE3 LYS A 231      58.376  39.645  44.597  1.00  0.00           H  
ATOM   3264  HZ1 LYS A 231      60.109  37.590  45.565  1.00  0.00           H  
ATOM   3265  HZ2 LYS A 231      60.246  38.375  44.139  1.00  0.00           H  
ATOM   3266  HZ3 LYS A 231      60.524  39.170  45.538  1.00  0.00           H  
ATOM   3267  N   ILE A 232      53.599  39.220  50.266  1.00  0.00           N  
ATOM   3268  CA  ILE A 232      53.235  39.156  51.667  1.00  0.00           C  
ATOM   3269  C   ILE A 232      53.619  37.823  52.291  1.00  0.00           C  
ATOM   3270  O   ILE A 232      53.359  36.743  51.767  1.00  0.00           O  
ATOM   3271  CB  ILE A 232      51.759  39.478  51.880  1.00  0.00           C  
ATOM   3272  CG1 ILE A 232      51.330  39.293  53.357  1.00  0.00           C  
ATOM   3273  CG2 ILE A 232      50.875  38.681  50.895  1.00  0.00           C  
ATOM   3274  CD1 ILE A 232      49.920  39.783  53.693  1.00  0.00           C  
ATOM   3275  H   ILE A 232      53.261  38.525  49.552  1.00  0.00           H  
ATOM   3276  HA  ILE A 232      53.782  39.861  52.138  1.00  0.00           H  
ATOM   3277  HB  ILE A 232      51.606  40.438  51.645  1.00  0.00           H  
ATOM   3278 HG12 ILE A 232      51.394  38.319  53.580  1.00  0.00           H  
ATOM   3279 HG13 ILE A 232      51.984  39.789  53.932  1.00  0.00           H  
ATOM   3280 HG21 ILE A 232      49.934  38.990  50.984  1.00  0.00           H  
ATOM   3281 HG22 ILE A 232      51.200  38.841  49.969  1.00  0.00           H  
ATOM   3282 HG23 ILE A 232      50.938  37.713  51.116  1.00  0.00           H  
ATOM   3283 HD11 ILE A 232      49.263  39.282  53.137  1.00  0.00           H  
ATOM   3284 HD12 ILE A 232      49.743  39.620  54.660  1.00  0.00           H  
ATOM   3285 HD13 ILE A 232      49.861  40.758  53.495  1.00  0.00           H  
ATOM   3286  N   LYS A 233      54.277  37.871  53.464  1.00  0.00           N  
ATOM   3287  CA  LYS A 233      54.514  36.708  54.290  1.00  0.00           C  
ATOM   3288  C   LYS A 233      53.701  36.788  55.557  1.00  0.00           C  
ATOM   3289  O   LYS A 233      53.276  37.861  55.988  1.00  0.00           O  
ATOM   3290  CB  LYS A 233      55.982  36.558  54.730  1.00  0.00           C  
ATOM   3291  CG  LYS A 233      57.003  36.582  53.593  1.00  0.00           C  
ATOM   3292  CD  LYS A 233      58.420  36.475  54.169  1.00  0.00           C  
ATOM   3293  CE  LYS A 233      59.494  36.425  53.090  1.00  0.00           C  
ATOM   3294  NZ  LYS A 233      60.818  36.301  53.731  1.00  0.00           N  
ATOM   3295  H   LYS A 233      54.601  38.837  53.719  1.00  0.00           H  
ATOM   3296  HA  LYS A 233      54.243  35.882  53.779  1.00  0.00           H  
ATOM   3297  HB2 LYS A 233      56.195  37.308  55.357  1.00  0.00           H  
ATOM   3298  HB3 LYS A 233      56.072  35.686  55.213  1.00  0.00           H  
ATOM   3299  HG2 LYS A 233      56.843  35.809  52.995  1.00  0.00           H  
ATOM   3300  HG3 LYS A 233      56.922  37.437  53.099  1.00  0.00           H  
ATOM   3301  HD2 LYS A 233      58.587  37.271  54.749  1.00  0.00           H  
ATOM   3302  HD3 LYS A 233      58.479  35.642  54.716  1.00  0.00           H  
ATOM   3303  HE2 LYS A 233      59.327  35.637  52.508  1.00  0.00           H  
ATOM   3304  HE3 LYS A 233      59.455  37.264  52.559  1.00  0.00           H  
ATOM   3305  HZ1 LYS A 233      61.535  36.332  53.033  1.00  0.00           H  
ATOM   3306  HZ2 LYS A 233      60.953  37.055  54.376  1.00  0.00           H  
ATOM   3307  HZ3 LYS A 233      60.874  35.431  54.224  1.00  0.00           H  
ATOM   3308  N   ILE A 234      53.490  35.619  56.180  1.00  0.00           N  
ATOM   3309  CA  ILE A 234      52.721  35.472  57.392  1.00  0.00           C  
ATOM   3310  C   ILE A 234      53.540  34.680  58.381  1.00  0.00           C  
ATOM   3311  O   ILE A 234      54.255  33.760  58.000  1.00  0.00           O  
ATOM   3312  CB  ILE A 234      51.401  34.778  57.103  1.00  0.00           C  
ATOM   3313  CG1 ILE A 234      50.500  35.675  56.226  1.00  0.00           C  
ATOM   3314  CG2 ILE A 234      50.663  34.348  58.390  1.00  0.00           C  
ATOM   3315  CD1 ILE A 234      49.925  36.895  56.933  1.00  0.00           C  
ATOM   3316  H   ILE A 234      53.950  34.803  55.688  1.00  0.00           H  
ATOM   3317  HA  ILE A 234      52.613  36.388  57.775  1.00  0.00           H  
ATOM   3318  HB  ILE A 234      51.583  33.946  56.588  1.00  0.00           H  
ATOM   3319 HG12 ILE A 234      51.037  35.980  55.438  1.00  0.00           H  
ATOM   3320 HG13 ILE A 234      49.741  35.114  55.889  1.00  0.00           H  
ATOM   3321 HG21 ILE A 234      49.845  33.840  58.138  1.00  0.00           H  
ATOM   3322 HG22 ILE A 234      51.268  33.773  58.932  1.00  0.00           H  
ATOM   3323 HG23 ILE A 234      50.414  35.161  58.906  1.00  0.00           H  
ATOM   3324 HD11 ILE A 234      50.674  37.467  57.258  1.00  0.00           H  
ATOM   3325 HD12 ILE A 234      49.361  37.409  56.291  1.00  0.00           H  
ATOM   3326 HD13 ILE A 234      49.370  36.593  57.705  1.00  0.00           H  
ATOM   3327  N   ARG A 235      53.479  35.029  59.681  1.00  0.00           N  
ATOM   3328  CA  ARG A 235      54.152  34.254  60.702  1.00  0.00           C  
ATOM   3329  C   ARG A 235      53.385  34.271  62.005  1.00  0.00           C  
ATOM   3330  O   ARG A 235      52.935  35.322  62.458  1.00  0.00           O  
ATOM   3331  CB  ARG A 235      55.563  34.816  60.955  1.00  0.00           C  
ATOM   3332  CG  ARG A 235      56.319  34.091  62.080  1.00  0.00           C  
ATOM   3333  CD  ARG A 235      57.832  34.264  62.051  1.00  0.00           C  
ATOM   3334  NE  ARG A 235      58.306  33.673  60.769  1.00  0.00           N  
ATOM   3335  CZ  ARG A 235      59.508  33.858  60.228  1.00  0.00           C  
ATOM   3336  NH1 ARG A 235      59.799  33.291  59.066  1.00  0.00           N  
ATOM   3337  NH2 ARG A 235      60.420  34.623  60.811  1.00  0.00           N  
ATOM   3338  H   ARG A 235      52.919  35.881  59.867  1.00  0.00           H  
ATOM   3339  HA  ARG A 235      54.233  33.296  60.386  1.00  0.00           H  
ATOM   3340  HB2 ARG A 235      56.091  34.719  60.122  1.00  0.00           H  
ATOM   3341  HB3 ARG A 235      55.477  35.769  61.212  1.00  0.00           H  
ATOM   3342  HG2 ARG A 235      55.982  34.429  62.969  1.00  0.00           H  
ATOM   3343  HG3 ARG A 235      56.117  33.104  62.024  1.00  0.00           H  
ATOM   3344  HD2 ARG A 235      58.039  35.214  62.057  1.00  0.00           H  
ATOM   3345  HD3 ARG A 235      58.218  33.765  62.791  1.00  0.00           H  
ATOM   3346  HE  ARG A 235      57.651  33.082  60.274  1.00  0.00           H  
ATOM   3347 HH11 ARG A 235      59.133  32.742  58.571  1.00  0.00           H  
ATOM   3348 HH12 ARG A 235      60.720  33.419  58.669  1.00  0.00           H  
ATOM   3349 HH21 ARG A 235      60.178  35.085  61.674  1.00  0.00           H  
ATOM   3350 HH22 ARG A 235      61.317  34.741  60.411  1.00  0.00           H  
ATOM   3351  N   ARG A 236      53.260  33.099  62.661  1.00  0.00           N  
ATOM   3352  CA  ARG A 236      52.690  32.985  63.987  1.00  0.00           C  
ATOM   3353  C   ARG A 236      53.777  32.905  65.050  1.00  0.00           C  
ATOM   3354  O   ARG A 236      54.698  32.098  64.972  1.00  0.00           O  
ATOM   3355  CB  ARG A 236      51.841  31.698  64.124  1.00  0.00           C  
ATOM   3356  CG  ARG A 236      50.602  31.653  63.211  1.00  0.00           C  
ATOM   3357  CD  ARG A 236      49.802  30.363  63.396  1.00  0.00           C  
ATOM   3358  NE  ARG A 236      48.611  30.469  62.501  1.00  0.00           N  
ATOM   3359  CZ  ARG A 236      47.697  29.502  62.361  1.00  0.00           C  
ATOM   3360  NH1 ARG A 236      46.655  29.715  61.562  1.00  0.00           N  
ATOM   3361  NH2 ARG A 236      47.809  28.340  63.001  1.00  0.00           N  
ATOM   3362  H   ARG A 236      53.618  32.278  62.113  1.00  0.00           H  
ATOM   3363  HA  ARG A 236      52.121  33.798  64.172  1.00  0.00           H  
ATOM   3364  HB2 ARG A 236      52.418  30.922  63.894  1.00  0.00           H  
ATOM   3365  HB3 ARG A 236      51.529  31.633  65.065  1.00  0.00           H  
ATOM   3366  HG2 ARG A 236      50.008  32.422  63.429  1.00  0.00           H  
ATOM   3367  HG3 ARG A 236      50.895  31.703  62.261  1.00  0.00           H  
ATOM   3368  HD2 ARG A 236      50.347  29.614  63.108  1.00  0.00           H  
ATOM   3369  HD3 ARG A 236      49.501  30.313  64.317  1.00  0.00           H  
ATOM   3370  HE  ARG A 236      48.500  31.313  61.982  1.00  0.00           H  
ATOM   3371 HH11 ARG A 236      46.545  30.558  61.053  1.00  0.00           H  
ATOM   3372 HH12 ARG A 236      45.951  28.991  61.470  1.00  0.00           H  
ATOM   3373 HH21 ARG A 236      48.618  28.196  63.585  1.00  0.00           H  
ATOM   3374 HH22 ARG A 236      47.120  27.639  62.905  1.00  0.00           H  
ATOM   3375  N   VAL A 237      53.676  33.726  66.106  1.00  0.00           N  
ATOM   3376  CA  VAL A 237      54.560  33.658  67.260  1.00  0.00           C  
ATOM   3377  C   VAL A 237      53.699  33.811  68.495  1.00  0.00           C  
ATOM   3378  O   VAL A 237      52.501  34.079  68.425  1.00  0.00           O  
ATOM   3379  CB  VAL A 237      55.689  34.689  67.297  1.00  0.00           C  
ATOM   3380  CG1 VAL A 237      56.599  34.542  66.065  1.00  0.00           C  
ATOM   3381  CG2 VAL A 237      55.125  36.112  67.373  1.00  0.00           C  
ATOM   3382  H   VAL A 237      52.897  34.424  66.022  1.00  0.00           H  
ATOM   3383  HA  VAL A 237      54.979  32.756  67.280  1.00  0.00           H  
ATOM   3384  HB  VAL A 237      56.258  34.500  68.091  1.00  0.00           H  
ATOM   3385 HG11 VAL A 237      56.435  35.306  65.446  1.00  0.00           H  
ATOM   3386 HG12 VAL A 237      57.551  34.544  66.361  1.00  0.00           H  
ATOM   3387 HG13 VAL A 237      56.389  33.682  65.606  1.00  0.00           H  
ATOM   3388 HG21 VAL A 237      54.624  36.217  68.230  1.00  0.00           H  
ATOM   3389 HG22 VAL A 237      55.881  36.763  67.339  1.00  0.00           H  
ATOM   3390 HG23 VAL A 237      54.512  36.260  66.599  1.00  0.00           H  
ATOM   3391  N   LEU A 238      54.278  33.613  69.687  1.00  0.00           N  
ATOM   3392  CA  LEU A 238      53.549  33.747  70.929  1.00  0.00           C  
ATOM   3393  C   LEU A 238      53.648  35.173  71.460  1.00  0.00           C  
ATOM   3394  O   LEU A 238      54.739  35.718  71.596  1.00  0.00           O  
ATOM   3395  CB  LEU A 238      54.126  32.790  71.986  1.00  0.00           C  
ATOM   3396  CG  LEU A 238      54.325  31.335  71.514  1.00  0.00           C  
ATOM   3397  CD1 LEU A 238      54.994  30.572  72.653  1.00  0.00           C  
ATOM   3398  CD2 LEU A 238      53.069  30.624  71.001  1.00  0.00           C  
ATOM   3399  H   LEU A 238      55.287  33.358  69.631  1.00  0.00           H  
ATOM   3400  HA  LEU A 238      52.578  33.541  70.762  1.00  0.00           H  
ATOM   3401  HB2 LEU A 238      55.014  33.134  72.257  1.00  0.00           H  
ATOM   3402  HB3 LEU A 238      53.501  32.768  72.752  1.00  0.00           H  
ATOM   3403  HG  LEU A 238      54.912  31.334  70.723  1.00  0.00           H  
ATOM   3404 HD11 LEU A 238      54.407  30.600  73.462  1.00  0.00           H  
ATOM   3405 HD12 LEU A 238      55.137  29.622  72.378  1.00  0.00           H  
ATOM   3406 HD13 LEU A 238      55.875  30.995  72.864  1.00  0.00           H  
ATOM   3407 HD21 LEU A 238      52.702  31.126  70.219  1.00  0.00           H  
ATOM   3408 HD22 LEU A 238      53.307  29.694  70.723  1.00  0.00           H  
ATOM   3409 HD23 LEU A 238      52.387  30.593  71.730  1.00  0.00           H  
ATOM   3410  N   MET A 239      52.507  35.821  71.752  1.00  0.00           N  
ATOM   3411  CA  MET A 239      52.467  37.184  72.260  1.00  0.00           C  
ATOM   3412  C   MET A 239      52.525  37.259  73.785  1.00  0.00           C  
ATOM   3413  O   MET A 239      53.217  38.083  74.376  1.00  0.00           O  
ATOM   3414  CB  MET A 239      51.155  37.826  71.765  1.00  0.00           C  
ATOM   3415  CG  MET A 239      50.947  39.302  72.145  1.00  0.00           C  
ATOM   3416  SD  MET A 239      49.399  39.958  71.469  1.00  0.00           S  
ATOM   3417  CE  MET A 239      49.417  41.593  72.256  1.00  0.00           C  
ATOM   3418  H   MET A 239      51.645  35.249  71.578  1.00  0.00           H  
ATOM   3419  HA  MET A 239      53.274  37.681  71.896  1.00  0.00           H  
ATOM   3420  HB2 MET A 239      51.119  37.755  70.755  1.00  0.00           H  
ATOM   3421  HB3 MET A 239      50.374  37.295  72.133  1.00  0.00           H  
ATOM   3422  HG2 MET A 239      50.959  39.375  73.161  1.00  0.00           H  
ATOM   3423  HG3 MET A 239      51.745  39.836  71.806  1.00  0.00           H  
ATOM   3424  HE1 MET A 239      50.360  41.908  72.327  1.00  0.00           H  
ATOM   3425  HE2 MET A 239      48.887  42.227  71.698  1.00  0.00           H  
ATOM   3426  HE3 MET A 239      49.013  41.520  73.165  1.00  0.00           H  
ATOM   3427  N   ASN A 240      51.776  36.368  74.453  1.00  0.00           N  
ATOM   3428  CA  ASN A 240      51.713  36.207  75.898  1.00  0.00           C  
ATOM   3429  C   ASN A 240      51.747  34.715  76.093  1.00  0.00           C  
ATOM   3430  O   ASN A 240      51.324  34.024  75.172  1.00  0.00           O  
ATOM   3431  CB  ASN A 240      50.360  36.691  76.485  1.00  0.00           C  
ATOM   3432  CG  ASN A 240      50.259  38.208  76.436  1.00  0.00           C  
ATOM   3433  H   ASN A 240      51.198  35.754  73.794  1.00  0.00           H  
ATOM   3434  HA  ASN A 240      52.546  36.574  76.269  1.00  0.00           H  
ATOM   3435  HB2 ASN A 240      49.635  36.303  75.941  1.00  0.00           H  
ATOM   3436  HB3 ASN A 240      50.312  36.396  77.425  1.00  0.00           H  
ATOM   3437  OD1 ASN A 240      50.811  38.918  77.272  1.00  0.00           O  
ATOM   3438  ND2 ASN A 240      49.490  38.731  75.454  1.00  0.00           N  
ATOM   3439 HD21 ASN A 240      49.029  38.110  74.823  1.00  0.00           H  
ATOM   3440 HD22 ASN A 240      49.394  39.713  75.373  1.00  0.00           H  
ATOM   3441  N   CYS A 241      52.195  34.183  77.253  1.00  0.00           N  
ATOM   3442  CA  CYS A 241      52.214  32.752  77.522  1.00  0.00           C  
ATOM   3443  C   CYS A 241      51.346  32.418  78.719  1.00  0.00           C  
ATOM   3444  O   CYS A 241      51.098  33.311  79.526  1.00  0.00           O  
ATOM   3445  CB  CYS A 241      53.639  32.211  77.787  1.00  0.00           C  
ATOM   3446  SG  CYS A 241      54.693  32.226  76.296  1.00  0.00           S  
ATOM   3447  H   CYS A 241      52.527  34.902  77.939  1.00  0.00           H  
ATOM   3448  HA  CYS A 241      51.840  32.275  76.718  1.00  0.00           H  
ATOM   3449  HB2 CYS A 241      54.063  32.784  78.471  1.00  0.00           H  
ATOM   3450  HB3 CYS A 241      53.559  31.276  78.099  1.00  0.00           H  
ATOM   3451  HG  CYS A 241      54.534  33.074  75.796  1.00  0.00           H  
ATOM   3452  N   PRO A 242      50.844  31.194  78.887  1.00  0.00           N  
ATOM   3453  CA  PRO A 242      49.939  30.863  79.972  1.00  0.00           C  
ATOM   3454  C   PRO A 242      50.696  30.209  81.112  1.00  0.00           C  
ATOM   3455  O   PRO A 242      51.886  29.920  80.984  1.00  0.00           O  
ATOM   3456  CB  PRO A 242      49.025  29.843  79.291  1.00  0.00           C  
ATOM   3457  CG  PRO A 242      49.965  29.048  78.400  1.00  0.00           C  
ATOM   3458  CD  PRO A 242      51.034  30.053  77.996  1.00  0.00           C  
ATOM   3459  HA  PRO A 242      49.445  31.680  80.293  1.00  0.00           H  
ATOM   3460  HB2 PRO A 242      48.593  29.243  79.961  1.00  0.00           H  
ATOM   3461  HB3 PRO A 242      48.327  30.295  78.742  1.00  0.00           H  
ATOM   3462  HG2 PRO A 242      50.363  28.291  78.908  1.00  0.00           H  
ATOM   3463  HG3 PRO A 242      49.477  28.708  77.602  1.00  0.00           H  
ATOM   3464  HD2 PRO A 242      51.954  29.658  78.107  1.00  0.00           H  
ATOM   3465  HD3 PRO A 242      50.921  30.325  77.032  1.00  0.00           H  
ATOM   3466  N   GLU A 243      50.032  29.948  82.257  1.00  0.00           N  
ATOM   3467  CA  GLU A 243      50.611  29.169  83.334  1.00  0.00           C  
ATOM   3468  C   GLU A 243      50.756  27.708  82.952  1.00  0.00           C  
ATOM   3469  O   GLU A 243      51.756  27.067  83.270  1.00  0.00           O  
ATOM   3470  CB  GLU A 243      49.771  29.365  84.604  1.00  0.00           C  
ATOM   3471  CG  GLU A 243      50.393  28.885  85.929  1.00  0.00           C  
ATOM   3472  CD  GLU A 243      49.547  29.455  87.038  1.00  0.00           C  
ATOM   3473  OE1 GLU A 243      49.255  28.723  88.025  1.00  0.00           O  
ATOM   3474  OE2 GLU A 243      49.074  30.625  86.928  1.00  0.00           O  
ATOM   3475  H   GLU A 243      49.073  30.358  82.288  1.00  0.00           H  
ATOM   3476  HA  GLU A 243      51.519  29.545  83.577  1.00  0.00           H  
ATOM   3477  HB2 GLU A 243      49.594  30.338  84.702  1.00  0.00           H  
ATOM   3478  HB3 GLU A 243      48.921  28.866  84.485  1.00  0.00           H  
ATOM   3479  HG2 GLU A 243      50.327  27.929  85.955  1.00  0.00           H  
ATOM   3480  HG3 GLU A 243      51.273  29.259  85.995  1.00  0.00           H  
ATOM   3481  N   ILE A 244      49.761  27.156  82.221  1.00  0.00           N  
ATOM   3482  CA  ILE A 244      49.793  25.789  81.726  1.00  0.00           C  
ATOM   3483  C   ILE A 244      49.643  25.773  80.210  1.00  0.00           C  
ATOM   3484  O   ILE A 244      48.647  26.223  79.649  1.00  0.00           O  
ATOM   3485  CB  ILE A 244      48.702  24.924  82.346  1.00  0.00           C  
ATOM   3486  CG1 ILE A 244      48.644  25.059  83.886  1.00  0.00           C  
ATOM   3487  CG2 ILE A 244      48.856  23.447  81.915  1.00  0.00           C  
ATOM   3488  CD1 ILE A 244      49.884  24.614  84.663  1.00  0.00           C  
ATOM   3489  H   ILE A 244      48.962  27.813  82.046  1.00  0.00           H  
ATOM   3490  HA  ILE A 244      50.710  25.436  81.926  1.00  0.00           H  
ATOM   3491  HB  ILE A 244      47.815  25.224  81.988  1.00  0.00           H  
ATOM   3492 HG12 ILE A 244      48.456  26.025  84.107  1.00  0.00           H  
ATOM   3493 HG13 ILE A 244      47.855  24.521  84.213  1.00  0.00           H  
ATOM   3494 HG21 ILE A 244      48.076  22.930  82.253  1.00  0.00           H  
ATOM   3495 HG22 ILE A 244      48.889  23.404  80.922  1.00  0.00           H  
ATOM   3496 HG23 ILE A 244      49.698  23.086  82.301  1.00  0.00           H  
ATOM   3497 HD11 ILE A 244      50.663  25.160  84.368  1.00  0.00           H  
ATOM   3498 HD12 ILE A 244      49.721  24.750  85.636  1.00  0.00           H  
ATOM   3499 HD13 ILE A 244      50.053  23.650  84.477  1.00  0.00           H  
ATOM   3500  N   VAL A 245      50.647  25.231  79.497  1.00  0.00           N  
ATOM   3501  CA  VAL A 245      50.664  25.120  78.050  1.00  0.00           C  
ATOM   3502  C   VAL A 245      50.184  23.746  77.666  1.00  0.00           C  
ATOM   3503  O   VAL A 245      50.760  22.720  78.035  1.00  0.00           O  
ATOM   3504  CB  VAL A 245      52.045  25.362  77.454  1.00  0.00           C  
ATOM   3505  CG1 VAL A 245      52.068  25.245  75.916  1.00  0.00           C  
ATOM   3506  CG2 VAL A 245      52.471  26.787  77.818  1.00  0.00           C  
ATOM   3507  H   VAL A 245      51.441  24.885  80.105  1.00  0.00           H  
ATOM   3508  HA  VAL A 245      50.025  25.794  77.677  1.00  0.00           H  
ATOM   3509  HB  VAL A 245      52.666  24.651  77.797  1.00  0.00           H  
ATOM   3510 HG11 VAL A 245      52.963  24.913  75.630  1.00  0.00           H  
ATOM   3511 HG12 VAL A 245      51.360  24.605  75.629  1.00  0.00           H  
ATOM   3512 HG13 VAL A 245      51.896  26.143  75.520  1.00  0.00           H  
ATOM   3513 HG21 VAL A 245      51.767  27.425  77.511  1.00  0.00           H  
ATOM   3514 HG22 VAL A 245      52.580  26.851  78.808  1.00  0.00           H  
ATOM   3515 HG23 VAL A 245      53.337  26.993  77.367  1.00  0.00           H  
ATOM   3516  N   THR A 246      49.094  23.714  76.889  1.00  0.00           N  
ATOM   3517  CA  THR A 246      48.506  22.481  76.403  1.00  0.00           C  
ATOM   3518  C   THR A 246      48.812  22.385  74.933  1.00  0.00           C  
ATOM   3519  O   THR A 246      48.663  23.335  74.164  1.00  0.00           O  
ATOM   3520  CB  THR A 246      47.005  22.377  76.628  1.00  0.00           C  
ATOM   3521  OG1 THR A 246      46.722  22.360  78.021  1.00  0.00           O  
ATOM   3522  CG2 THR A 246      46.427  21.078  76.044  1.00  0.00           C  
ATOM   3523  H   THR A 246      48.707  24.663  76.666  1.00  0.00           H  
ATOM   3524  HA  THR A 246      48.937  21.715  76.872  1.00  0.00           H  
ATOM   3525  HB  THR A 246      46.548  23.198  76.219  1.00  0.00           H  
ATOM   3526 HG21 THR A 246      46.307  20.409  76.777  1.00  0.00           H  
ATOM   3527 HG22 THR A 246      45.543  21.270  75.618  1.00  0.00           H  
ATOM   3528 HG23 THR A 246      47.056  20.713  75.358  1.00  0.00           H  
ATOM   3529  HG1 THR A 246      47.478  22.774  78.542  1.00  0.00           H  
ATOM   3530  N   ILE A 247      49.323  21.223  74.511  1.00  0.00           N  
ATOM   3531  CA  ILE A 247      49.742  20.988  73.146  1.00  0.00           C  
ATOM   3532  C   ILE A 247      49.016  19.778  72.614  1.00  0.00           C  
ATOM   3533  O   ILE A 247      49.063  18.713  73.222  1.00  0.00           O  
ATOM   3534  CB  ILE A 247      51.241  20.728  73.060  1.00  0.00           C  
ATOM   3535  CG1 ILE A 247      52.074  21.961  73.491  1.00  0.00           C  
ATOM   3536  CG2 ILE A 247      51.624  20.264  71.645  1.00  0.00           C  
ATOM   3537  CD1 ILE A 247      53.578  21.683  73.624  1.00  0.00           C  
ATOM   3538  H   ILE A 247      49.391  20.496  75.267  1.00  0.00           H  
ATOM   3539  HA  ILE A 247      49.426  21.773  72.613  1.00  0.00           H  
ATOM   3540  HB  ILE A 247      51.472  19.981  73.685  1.00  0.00           H  
ATOM   3541 HG12 ILE A 247      51.940  22.680  72.816  1.00  0.00           H  
ATOM   3542 HG13 ILE A 247      51.731  22.272  74.373  1.00  0.00           H  
ATOM   3543 HG21 ILE A 247      52.589  20.019  71.633  1.00  0.00           H  
ATOM   3544 HG22 ILE A 247      51.071  19.472  71.401  1.00  0.00           H  
ATOM   3545 HG23 ILE A 247      51.455  21.006  71.002  1.00  0.00           H  
ATOM   3546 HD11 ILE A 247      53.926  21.378  72.743  1.00  0.00           H  
ATOM   3547 HD12 ILE A 247      54.035  22.522  73.902  1.00  0.00           H  
ATOM   3548 HD13 ILE A 247      53.713  20.975  74.310  1.00  0.00           H  
ATOM   3549  N   GLY A 248      48.381  19.896  71.432  1.00  0.00           N  
ATOM   3550  CA  GLY A 248      47.847  18.764  70.689  1.00  0.00           C  
ATOM   3551  C   GLY A 248      48.698  18.470  69.485  1.00  0.00           C  
ATOM   3552  O   GLY A 248      49.071  19.359  68.727  1.00  0.00           O  
ATOM   3553  H   GLY A 248      48.308  20.888  71.096  1.00  0.00           H  
ATOM   3554  HA2 GLY A 248      47.817  17.956  71.291  1.00  0.00           H  
ATOM   3555  HA3 GLY A 248      46.905  18.972  70.398  1.00  0.00           H  
ATOM   3556  N   LEU A 249      49.039  17.198  69.244  1.00  0.00           N  
ATOM   3557  CA  LEU A 249      49.691  16.786  68.016  1.00  0.00           C  
ATOM   3558  C   LEU A 249      48.652  16.417  66.968  1.00  0.00           C  
ATOM   3559  O   LEU A 249      47.666  15.753  67.256  1.00  0.00           O  
ATOM   3560  CB  LEU A 249      50.669  15.610  68.286  1.00  0.00           C  
ATOM   3561  CG  LEU A 249      51.849  15.977  69.216  1.00  0.00           C  
ATOM   3562  CD1 LEU A 249      52.886  14.855  69.314  1.00  0.00           C  
ATOM   3563  CD2 LEU A 249      52.532  17.256  68.732  1.00  0.00           C  
ATOM   3564  H   LEU A 249      48.793  16.539  70.016  1.00  0.00           H  
ATOM   3565  HA  LEU A 249      50.236  17.553  67.665  1.00  0.00           H  
ATOM   3566  HB2 LEU A 249      50.160  14.892  68.724  1.00  0.00           H  
ATOM   3567  HB3 LEU A 249      51.047  15.331  67.424  1.00  0.00           H  
ATOM   3568  HG  LEU A 249      51.485  16.173  70.131  1.00  0.00           H  
ATOM   3569 HD11 LEU A 249      53.255  14.666  68.405  1.00  0.00           H  
ATOM   3570 HD12 LEU A 249      53.624  15.140  69.923  1.00  0.00           H  
ATOM   3571 HD13 LEU A 249      52.449  14.033  69.677  1.00  0.00           H  
ATOM   3572 HD21 LEU A 249      51.871  18.005  68.733  1.00  0.00           H  
ATOM   3573 HD22 LEU A 249      53.291  17.478  69.344  1.00  0.00           H  
ATOM   3574 HD23 LEU A 249      52.879  17.116  67.805  1.00  0.00           H  
ATOM   3575  N   VAL A 250      48.814  16.860  65.705  1.00  0.00           N  
ATOM   3576  CA  VAL A 250      47.918  16.513  64.610  1.00  0.00           C  
ATOM   3577  C   VAL A 250      48.337  15.184  64.027  1.00  0.00           C  
ATOM   3578  O   VAL A 250      49.069  15.083  63.043  1.00  0.00           O  
ATOM   3579  CB  VAL A 250      47.852  17.568  63.513  1.00  0.00           C  
ATOM   3580  CG1 VAL A 250      46.740  17.233  62.499  1.00  0.00           C  
ATOM   3581  CG2 VAL A 250      47.540  18.928  64.138  1.00  0.00           C  
ATOM   3582  H   VAL A 250      49.651  17.481  65.586  1.00  0.00           H  
ATOM   3583  HA  VAL A 250      46.993  16.416  64.983  1.00  0.00           H  
ATOM   3584  HB  VAL A 250      48.708  17.548  63.004  1.00  0.00           H  
ATOM   3585 HG11 VAL A 250      47.153  17.068  61.607  1.00  0.00           H  
ATOM   3586 HG12 VAL A 250      46.256  16.417  62.806  1.00  0.00           H  
ATOM   3587 HG13 VAL A 250      46.109  18.002  62.444  1.00  0.00           H  
ATOM   3588 HG21 VAL A 250      47.219  18.791  65.074  1.00  0.00           H  
ATOM   3589 HG22 VAL A 250      48.370  19.484  64.142  1.00  0.00           H  
ATOM   3590 HG23 VAL A 250      46.831  19.380  63.599  1.00  0.00           H  
ATOM   3591  N   TRP A 251      47.852  14.110  64.661  1.00  0.00           N  
ATOM   3592  CA  TRP A 251      48.173  12.734  64.366  1.00  0.00           C  
ATOM   3593  C   TRP A 251      47.242  12.144  63.311  1.00  0.00           C  
ATOM   3594  O   TRP A 251      46.886  10.973  63.370  1.00  0.00           O  
ATOM   3595  CB  TRP A 251      48.147  11.869  65.662  1.00  0.00           C  
ATOM   3596  CG  TRP A 251      46.818  11.843  66.406  1.00  0.00           C  
ATOM   3597  CD1 TRP A 251      46.236  12.826  67.147  1.00  0.00           C  
ATOM   3598  CD2 TRP A 251      45.882  10.755  66.390  1.00  0.00           C  
ATOM   3599  NE1 TRP A 251      44.982  12.446  67.559  1.00  0.00           N  
ATOM   3600  CE2 TRP A 251      44.746  11.179  67.112  1.00  0.00           C  
ATOM   3601  CE3 TRP A 251      45.934   9.497  65.807  1.00  0.00           C  
ATOM   3602  CZ2 TRP A 251      43.643  10.361  67.270  1.00  0.00           C  
ATOM   3603  CZ3 TRP A 251      44.794   8.700  65.923  1.00  0.00           C  
ATOM   3604  CH2 TRP A 251      43.671   9.113  66.645  1.00  0.00           C  
ATOM   3605  H   TRP A 251      47.172  14.378  65.444  1.00  0.00           H  
ATOM   3606  HA  TRP A 251      49.111  12.704  63.988  1.00  0.00           H  
ATOM   3607  HB2 TRP A 251      48.363  10.928  65.418  1.00  0.00           H  
ATOM   3608  HB3 TRP A 251      48.828  12.226  66.294  1.00  0.00           H  
ATOM   3609  HD1 TRP A 251      46.661  13.708  67.365  1.00  0.00           H  
ATOM   3610  HE1 TRP A 251      44.352  13.003  68.094  1.00  0.00           H  
ATOM   3611  HE3 TRP A 251      46.729   9.168  65.330  1.00  0.00           H  
ATOM   3612  HZ2 TRP A 251      42.853  10.651  67.813  1.00  0.00           H  
ATOM   3613  HZ3 TRP A 251      44.791   7.806  65.472  1.00  0.00           H  
ATOM   3614  HH2 TRP A 251      42.882   8.515  66.716  1.00  0.00           H  
ATOM   3615  N   ASP A 252      46.848  12.929  62.297  1.00  0.00           N  
ATOM   3616  CA  ASP A 252      45.906  12.490  61.285  1.00  0.00           C  
ATOM   3617  C   ASP A 252      46.214  13.165  59.943  1.00  0.00           C  
ATOM   3618  O   ASP A 252      46.855  14.218  59.878  1.00  0.00           O  
ATOM   3619  CB  ASP A 252      44.462  12.768  61.778  1.00  0.00           C  
ATOM   3620  CG  ASP A 252      43.427  12.086  60.900  1.00  0.00           C  
ATOM   3621  OD1 ASP A 252      43.025  12.715  59.888  1.00  0.00           O  
ATOM   3622  OD2 ASP A 252      43.061  10.925  61.196  1.00  0.00           O  
ATOM   3623  H   ASP A 252      47.282  13.880  62.307  1.00  0.00           H  
ATOM   3624  HA  ASP A 252      46.042  11.504  61.150  1.00  0.00           H  
ATOM   3625  HB2 ASP A 252      44.388  12.417  62.698  1.00  0.00           H  
ATOM   3626  HB3 ASP A 252      44.319  13.744  61.749  1.00  0.00           H  
ATOM   3627  N   SER A 253      45.783  12.541  58.830  1.00  0.00           N  
ATOM   3628  CA  SER A 253      45.863  13.087  57.491  1.00  0.00           C  
ATOM   3629  C   SER A 253      44.681  12.633  56.667  1.00  0.00           C  
ATOM   3630  O   SER A 253      44.242  11.488  56.724  1.00  0.00           O  
ATOM   3631  CB  SER A 253      47.179  12.761  56.716  1.00  0.00           C  
ATOM   3632  OG  SER A 253      47.370  11.377  56.390  1.00  0.00           O  
ATOM   3633  H   SER A 253      45.369  11.586  59.034  1.00  0.00           H  
ATOM   3634  HA  SER A 253      45.830  14.091  57.558  1.00  0.00           H  
ATOM   3635  HB2 SER A 253      47.178  13.296  55.862  1.00  0.00           H  
ATOM   3636  HB3 SER A 253      47.956  13.069  57.279  1.00  0.00           H  
ATOM   3637  HG  SER A 253      47.030  10.817  57.141  1.00  0.00           H  
ATOM   3638  N   GLU A 254      44.135  13.540  55.839  1.00  0.00           N  
ATOM   3639  CA  GLU A 254      43.032  13.223  54.959  1.00  0.00           C  
ATOM   3640  C   GLU A 254      43.571  12.665  53.650  1.00  0.00           C  
ATOM   3641  O   GLU A 254      44.579  13.126  53.112  1.00  0.00           O  
ATOM   3642  CB  GLU A 254      42.164  14.479  54.735  1.00  0.00           C  
ATOM   3643  CG  GLU A 254      40.836  14.253  53.969  1.00  0.00           C  
ATOM   3644  CD  GLU A 254      39.995  15.529  53.885  1.00  0.00           C  
ATOM   3645  OE1 GLU A 254      40.459  16.590  54.382  1.00  0.00           O  
ATOM   3646  OE2 GLU A 254      38.872  15.449  53.326  1.00  0.00           O  
ATOM   3647  H   GLU A 254      44.581  14.483  55.894  1.00  0.00           H  
ATOM   3648  HA  GLU A 254      42.432  12.544  55.389  1.00  0.00           H  
ATOM   3649  HB2 GLU A 254      41.927  14.843  55.622  1.00  0.00           H  
ATOM   3650  HB3 GLU A 254      42.695  15.123  54.208  1.00  0.00           H  
ATOM   3651  HG2 GLU A 254      41.059  13.982  53.059  1.00  0.00           H  
ATOM   3652  HG3 GLU A 254      40.318  13.586  54.458  1.00  0.00           H  
ATOM   3653  N   HID A 255      42.938  11.600  53.132  1.00  0.00           N  
ATOM   3654  CA  HID A 255      43.328  10.943  51.900  1.00  0.00           C  
ATOM   3655  C   HID A 255      42.338  11.299  50.796  1.00  0.00           C  
ATOM   3656  O   HID A 255      41.281  11.873  51.031  1.00  0.00           O  
ATOM   3657  CB  HID A 255      43.441   9.415  52.122  1.00  0.00           C  
ATOM   3658  CG  HID A 255      44.071   8.611  51.017  1.00  0.00           C  
ATOM   3659  ND1 HID A 255      45.423   8.376  51.078  1.00  0.00           N  
ATOM   3660  CD2 HID A 255      43.551   8.010  49.914  1.00  0.00           C  
ATOM   3661  CE1 HID A 255      45.713   7.638  50.036  1.00  0.00           C  
ATOM   3662  NE2 HID A 255      44.613   7.385  49.288  1.00  0.00           N  
ATOM   3663  H   HID A 255      42.118  11.282  53.716  1.00  0.00           H  
ATOM   3664  HA  HID A 255      44.233  11.277  51.628  1.00  0.00           H  
ATOM   3665  HB2 HID A 255      43.974   9.254  52.973  1.00  0.00           H  
ATOM   3666  HB3 HID A 255      42.507   9.046  52.287  1.00  0.00           H  
ATOM   3667  HD1 HID A 255      46.042   8.700  51.770  1.00  0.00           H  
ATOM   3668  HD2 HID A 255      42.611   8.018  49.618  1.00  0.00           H  
ATOM   3669  HE1 HID A 255      46.632   7.291  49.798  1.00  0.00           H  
ATOM   3670  N   SER A 256      42.687  11.021  49.530  1.00  0.00           N  
ATOM   3671  CA  SER A 256      41.856  11.327  48.379  1.00  0.00           C  
ATOM   3672  C   SER A 256      40.537  10.552  48.260  1.00  0.00           C  
ATOM   3673  O   SER A 256      40.202   9.652  49.027  1.00  0.00           O  
ATOM   3674  CB  SER A 256      42.671  11.190  47.062  1.00  0.00           C  
ATOM   3675  OG  SER A 256      42.980   9.830  46.740  1.00  0.00           O  
ATOM   3676  H   SER A 256      43.628  10.556  49.450  1.00  0.00           H  
ATOM   3677  HA  SER A 256      41.617  12.327  48.419  1.00  0.00           H  
ATOM   3678  HB2 SER A 256      42.134  11.584  46.318  1.00  0.00           H  
ATOM   3679  HB3 SER A 256      43.524  11.699  47.167  1.00  0.00           H  
ATOM   3680  HG  SER A 256      43.487   9.423  47.496  1.00  0.00           H  
ATOM   3681  N   ASP A 257      39.734  10.874  47.225  1.00  0.00           N  
ATOM   3682  CA  ASP A 257      38.437  10.267  46.985  1.00  0.00           C  
ATOM   3683  C   ASP A 257      38.483   8.795  46.573  1.00  0.00           C  
ATOM   3684  O   ASP A 257      37.463   8.110  46.565  1.00  0.00           O  
ATOM   3685  CB  ASP A 257      37.673  11.080  45.914  1.00  0.00           C  
ATOM   3686  CG  ASP A 257      37.408  12.491  46.409  1.00  0.00           C  
ATOM   3687  OD1 ASP A 257      37.198  12.657  47.635  1.00  0.00           O  
ATOM   3688  OD2 ASP A 257      37.433  13.410  45.553  1.00  0.00           O  
ATOM   3689  H   ASP A 257      40.144  11.617  46.601  1.00  0.00           H  
ATOM   3690  HA  ASP A 257      37.917  10.308  47.863  1.00  0.00           H  
ATOM   3691  HB2 ASP A 257      38.236  11.121  45.110  1.00  0.00           H  
ATOM   3692  HB3 ASP A 257      36.817  10.629  45.749  1.00  0.00           H  
ATOM   3693  N   LEU A 258      39.680   8.239  46.272  1.00  0.00           N  
ATOM   3694  CA  LEU A 258      39.876   6.844  45.889  1.00  0.00           C  
ATOM   3695  C   LEU A 258      39.350   5.854  46.925  1.00  0.00           C  
ATOM   3696  O   LEU A 258      38.881   4.768  46.598  1.00  0.00           O  
ATOM   3697  CB  LEU A 258      41.381   6.539  45.667  1.00  0.00           C  
ATOM   3698  CG  LEU A 258      42.025   7.205  44.433  1.00  0.00           C  
ATOM   3699  CD1 LEU A 258      43.544   6.974  44.458  1.00  0.00           C  
ATOM   3700  CD2 LEU A 258      41.443   6.670  43.117  1.00  0.00           C  
ATOM   3701  H   LEU A 258      40.478   8.927  46.342  1.00  0.00           H  
ATOM   3702  HA  LEU A 258      39.385   6.679  45.015  1.00  0.00           H  
ATOM   3703  HB2 LEU A 258      41.872   6.858  46.467  1.00  0.00           H  
ATOM   3704  HB3 LEU A 258      41.475   5.559  45.559  1.00  0.00           H  
ATOM   3705  HG  LEU A 258      41.841   8.180  44.460  1.00  0.00           H  
ATOM   3706 HD11 LEU A 258      43.726   5.993  44.442  1.00  0.00           H  
ATOM   3707 HD12 LEU A 258      43.954   7.407  43.658  1.00  0.00           H  
ATOM   3708 HD13 LEU A 258      43.922   7.375  45.290  1.00  0.00           H  
ATOM   3709 HD21 LEU A 258      40.461   6.852  43.095  1.00  0.00           H  
ATOM   3710 HD22 LEU A 258      41.889   7.129  42.351  1.00  0.00           H  
ATOM   3711 HD23 LEU A 258      41.605   5.686  43.063  1.00  0.00           H  
ATOM   3712  N   THR A 259      39.427   6.225  48.211  1.00  0.00           N  
ATOM   3713  CA  THR A 259      38.951   5.435  49.335  1.00  0.00           C  
ATOM   3714  C   THR A 259      37.771   6.095  50.034  1.00  0.00           C  
ATOM   3715  O   THR A 259      37.532   5.848  51.214  1.00  0.00           O  
ATOM   3716  CB  THR A 259      40.053   5.222  50.351  1.00  0.00           C  
ATOM   3717  OG1 THR A 259      40.652   6.471  50.660  1.00  0.00           O  
ATOM   3718  CG2 THR A 259      41.148   4.328  49.747  1.00  0.00           C  
ATOM   3719  H   THR A 259      39.880   7.176  48.338  1.00  0.00           H  
ATOM   3720  HA  THR A 259      38.650   4.533  48.990  1.00  0.00           H  
ATOM   3721  HB  THR A 259      39.650   4.840  51.210  1.00  0.00           H  
ATOM   3722 HG21 THR A 259      40.968   3.374  49.987  1.00  0.00           H  
ATOM   3723 HG22 THR A 259      41.148   4.428  48.752  1.00  0.00           H  
ATOM   3724 HG23 THR A 259      42.038   4.602  50.110  1.00  0.00           H  
ATOM   3725  HG1 THR A 259      40.305   7.194  50.049  1.00  0.00           H  
ATOM   3726  N   GLU A 260      37.017   6.952  49.309  1.00  0.00           N  
ATOM   3727  CA  GLU A 260      35.800   7.611  49.777  1.00  0.00           C  
ATOM   3728  C   GLU A 260      36.000   8.627  50.901  1.00  0.00           C  
ATOM   3729  O   GLU A 260      35.291   8.614  51.906  1.00  0.00           O  
ATOM   3730  CB  GLU A 260      34.662   6.616  50.141  1.00  0.00           C  
ATOM   3731  CG  GLU A 260      34.186   5.728  48.963  1.00  0.00           C  
ATOM   3732  CD  GLU A 260      33.042   4.776  49.325  1.00  0.00           C  
ATOM   3733  OE1 GLU A 260      32.619   4.735  50.508  1.00  0.00           O  
ATOM   3734  OE2 GLU A 260      32.576   4.077  48.386  1.00  0.00           O  
ATOM   3735  H   GLU A 260      37.405   7.107  48.334  1.00  0.00           H  
ATOM   3736  HA  GLU A 260      35.344   8.076  48.985  1.00  0.00           H  
ATOM   3737  HB2 GLU A 260      35.005   6.017  50.837  1.00  0.00           H  
ATOM   3738  HB3 GLU A 260      33.892   7.143  50.439  1.00  0.00           H  
ATOM   3739  HG2 GLU A 260      33.864   6.324  48.251  1.00  0.00           H  
ATOM   3740  HG3 GLU A 260      34.949   5.180  48.673  1.00  0.00           H  
ATOM   3741  N   ALA A 261      36.976   9.555  50.748  1.00  0.00           N  
ATOM   3742  CA  ALA A 261      37.253  10.617  51.707  1.00  0.00           C  
ATOM   3743  C   ALA A 261      37.705  10.092  53.073  1.00  0.00           C  
ATOM   3744  O   ALA A 261      37.268  10.535  54.135  1.00  0.00           O  
ATOM   3745  CB  ALA A 261      36.077  11.616  51.812  1.00  0.00           C  
ATOM   3746  H   ALA A 261      37.522   9.432  49.856  1.00  0.00           H  
ATOM   3747  HA  ALA A 261      37.990  11.209  51.335  1.00  0.00           H  
ATOM   3748  HB1 ALA A 261      35.699  11.573  52.732  1.00  0.00           H  
ATOM   3749  HB2 ALA A 261      36.416  12.533  51.624  1.00  0.00           H  
ATOM   3750  HB3 ALA A 261      35.382  11.366  51.145  1.00  0.00           H  
ATOM   3751  N   VAL A 262      38.610   9.089  53.071  1.00  0.00           N  
ATOM   3752  CA  VAL A 262      39.096   8.478  54.297  1.00  0.00           C  
ATOM   3753  C   VAL A 262      40.139   9.334  54.997  1.00  0.00           C  
ATOM   3754  O   VAL A 262      40.906  10.075  54.383  1.00  0.00           O  
ATOM   3755  CB  VAL A 262      39.579   7.032  54.105  1.00  0.00           C  
ATOM   3756  CG1 VAL A 262      41.077   6.943  53.755  1.00  0.00           C  
ATOM   3757  CG2 VAL A 262      39.274   6.180  55.353  1.00  0.00           C  
ATOM   3758  H   VAL A 262      38.919   8.803  52.119  1.00  0.00           H  
ATOM   3759  HA  VAL A 262      38.310   8.368  54.927  1.00  0.00           H  
ATOM   3760  HB  VAL A 262      39.083   6.640  53.326  1.00  0.00           H  
ATOM   3761 HG11 VAL A 262      41.465   7.861  53.754  1.00  0.00           H  
ATOM   3762 HG12 VAL A 262      41.537   6.380  54.437  1.00  0.00           H  
ATOM   3763 HG13 VAL A 262      41.176   6.531  52.853  1.00  0.00           H  
ATOM   3764 HG21 VAL A 262      39.878   5.387  55.355  1.00  0.00           H  
ATOM   3765 HG22 VAL A 262      39.432   6.735  56.166  1.00  0.00           H  
ATOM   3766 HG23 VAL A 262      38.322   5.887  55.316  1.00  0.00           H  
ATOM   3767  N   VAL A 263      40.212   9.217  56.330  1.00  0.00           N  
ATOM   3768  CA  VAL A 263      41.262   9.819  57.125  1.00  0.00           C  
ATOM   3769  C   VAL A 263      42.221   8.729  57.554  1.00  0.00           C  
ATOM   3770  O   VAL A 263      41.901   7.538  57.517  1.00  0.00           O  
ATOM   3771  CB  VAL A 263      40.739  10.607  58.315  1.00  0.00           C  
ATOM   3772  CG1 VAL A 263      39.886  11.775  57.782  1.00  0.00           C  
ATOM   3773  CG2 VAL A 263      39.954   9.714  59.296  1.00  0.00           C  
ATOM   3774  H   VAL A 263      39.433   8.646  56.743  1.00  0.00           H  
ATOM   3775  HA  VAL A 263      41.762  10.466  56.551  1.00  0.00           H  
ATOM   3776  HB  VAL A 263      41.505  11.015  58.784  1.00  0.00           H  
ATOM   3777 HG11 VAL A 263      38.930  11.493  57.755  1.00  0.00           H  
ATOM   3778 HG12 VAL A 263      39.992  12.558  58.390  1.00  0.00           H  
ATOM   3779 HG13 VAL A 263      40.197  12.011  56.865  1.00  0.00           H  
ATOM   3780 HG21 VAL A 263      38.991   9.725  59.038  1.00  0.00           H  
ATOM   3781 HG22 VAL A 263      40.314   8.786  59.243  1.00  0.00           H  
ATOM   3782 HG23 VAL A 263      40.067  10.075  60.218  1.00  0.00           H  
ATOM   3783  N   ARG A 264      43.458   9.086  57.921  1.00  0.00           N  
ATOM   3784  CA  ARG A 264      44.420   8.101  58.341  1.00  0.00           C  
ATOM   3785  C   ARG A 264      45.291   8.604  59.460  1.00  0.00           C  
ATOM   3786  O   ARG A 264      46.004   9.597  59.344  1.00  0.00           O  
ATOM   3787  CB  ARG A 264      45.329   7.643  57.177  1.00  0.00           C  
ATOM   3788  CG  ARG A 264      46.272   6.491  57.577  1.00  0.00           C  
ATOM   3789  CD  ARG A 264      46.947   5.797  56.400  1.00  0.00           C  
ATOM   3790  NE  ARG A 264      47.765   6.836  55.710  1.00  0.00           N  
ATOM   3791  CZ  ARG A 264      48.268   6.696  54.479  1.00  0.00           C  
ATOM   3792  NH1 ARG A 264      48.965   7.697  53.948  1.00  0.00           N  
ATOM   3793  NH2 ARG A 264      48.089   5.583  53.773  1.00  0.00           N  
ATOM   3794  H   ARG A 264      43.643  10.104  57.873  1.00  0.00           H  
ATOM   3795  HA  ARG A 264      43.925   7.273  58.660  1.00  0.00           H  
ATOM   3796  HB2 ARG A 264      44.754   7.324  56.443  1.00  0.00           H  
ATOM   3797  HB3 ARG A 264      45.885   8.408  56.899  1.00  0.00           H  
ATOM   3798  HG2 ARG A 264      46.989   6.854  58.181  1.00  0.00           H  
ATOM   3799  HG3 ARG A 264      45.744   5.802  58.086  1.00  0.00           H  
ATOM   3800  HD2 ARG A 264      47.537   5.106  56.740  1.00  0.00           H  
ATOM   3801  HD3 ARG A 264      46.262   5.479  55.790  1.00  0.00           H  
ATOM   3802  HE  ARG A 264      47.943   7.685  56.206  1.00  0.00           H  
ATOM   3803 HH11 ARG A 264      49.140   8.537  54.446  1.00  0.00           H  
ATOM   3804 HH12 ARG A 264      49.329   7.598  53.008  1.00  0.00           H  
ATOM   3805 HH21 ARG A 264      47.574   4.828  54.201  1.00  0.00           H  
ATOM   3806 HH22 ARG A 264      48.450   5.497  52.859  1.00  0.00           H  
ATOM   3807  N   ASN A 265      45.305   7.843  60.565  1.00  0.00           N  
ATOM   3808  CA  ASN A 265      46.127   8.109  61.720  1.00  0.00           C  
ATOM   3809  C   ASN A 265      47.636   8.152  61.423  1.00  0.00           C  
ATOM   3810  O   ASN A 265      48.197   7.302  60.728  1.00  0.00           O  
ATOM   3811  CB  ASN A 265      45.884   7.026  62.811  1.00  0.00           C  
ATOM   3812  CG  ASN A 265      44.406   6.856  63.168  1.00  0.00           C  
ATOM   3813  OD1 ASN A 265      43.946   5.930  63.816  1.00  0.00           O  
ATOM   3814  ND2 ASN A 265      43.579   7.832  62.715  1.00  0.00           N  
ATOM   3815  H   ASN A 265      44.646   7.019  60.505  1.00  0.00           H  
ATOM   3816  HA  ASN A 265      45.879   9.033  62.069  1.00  0.00           H  
ATOM   3817  HB2 ASN A 265      46.230   6.161  62.466  1.00  0.00           H  
ATOM   3818  HB3 ASN A 265      46.380   7.299  63.628  1.00  0.00           H  
ATOM   3819 HD21 ASN A 265      43.955   8.583  62.185  1.00  0.00           H  
ATOM   3820 HD22 ASN A 265      42.608   7.781  62.919  1.00  0.00           H  
ATOM   3821  N   LEU A 266      48.342   9.137  62.002  1.00  0.00           N  
ATOM   3822  CA  LEU A 266      49.784   9.251  61.961  1.00  0.00           C  
ATOM   3823  C   LEU A 266      50.339   8.764  63.286  1.00  0.00           C  
ATOM   3824  O   LEU A 266      50.248   9.423  64.315  1.00  0.00           O  
ATOM   3825  CB  LEU A 266      50.263  10.707  61.726  1.00  0.00           C  
ATOM   3826  CG  LEU A 266      49.820  11.343  60.394  1.00  0.00           C  
ATOM   3827  CD1 LEU A 266      50.255  12.814  60.330  1.00  0.00           C  
ATOM   3828  CD2 LEU A 266      50.365  10.578  59.183  1.00  0.00           C  
ATOM   3829  H   LEU A 266      47.727   9.840  62.504  1.00  0.00           H  
ATOM   3830  HA  LEU A 266      50.136   8.664  61.234  1.00  0.00           H  
ATOM   3831  HB2 LEU A 266      49.897  11.264  62.458  1.00  0.00           H  
ATOM   3832  HB3 LEU A 266      51.252  10.703  61.740  1.00  0.00           H  
ATOM   3833  HG  LEU A 266      48.827  11.291  60.326  1.00  0.00           H  
ATOM   3834 HD11 LEU A 266      51.249  12.865  60.402  1.00  0.00           H  
ATOM   3835 HD12 LEU A 266      49.959  13.206  59.461  1.00  0.00           H  
ATOM   3836 HD13 LEU A 266      49.836  13.313  61.086  1.00  0.00           H  
ATOM   3837 HD21 LEU A 266      50.029   9.638  59.209  1.00  0.00           H  
ATOM   3838 HD22 LEU A 266      50.054  11.024  58.345  1.00  0.00           H  
ATOM   3839 HD23 LEU A 266      51.363  10.579  59.215  1.00  0.00           H  
ATOM   3840  N   ALA A 267      50.959   7.572  63.280  1.00  0.00           N  
ATOM   3841  CA  ALA A 267      51.429   6.902  64.479  1.00  0.00           C  
ATOM   3842  C   ALA A 267      52.900   7.162  64.772  1.00  0.00           C  
ATOM   3843  O   ALA A 267      53.506   6.537  65.637  1.00  0.00           O  
ATOM   3844  CB  ALA A 267      51.233   5.388  64.272  1.00  0.00           C  
ATOM   3845  H   ALA A 267      51.072   7.167  62.315  1.00  0.00           H  
ATOM   3846  HA  ALA A 267      50.882   7.229  65.272  1.00  0.00           H  
ATOM   3847  HB1 ALA A 267      50.395   5.103  64.729  1.00  0.00           H  
ATOM   3848  HB2 ALA A 267      51.168   5.199  63.296  1.00  0.00           H  
ATOM   3849  HB3 ALA A 267      52.013   4.903  64.660  1.00  0.00           H  
ATOM   3850  N   THR A 268      53.525   8.085  64.019  1.00  0.00           N  
ATOM   3851  CA  THR A 268      54.952   8.381  64.113  1.00  0.00           C  
ATOM   3852  C   THR A 268      55.380   8.925  65.470  1.00  0.00           C  
ATOM   3853  O   THR A 268      54.794   9.861  66.013  1.00  0.00           O  
ATOM   3854  CB  THR A 268      55.442   9.248  62.950  1.00  0.00           C  
ATOM   3855  OG1 THR A 268      56.851   9.451  62.960  1.00  0.00           O  
ATOM   3856  CG2 THR A 268      54.750  10.618  62.911  1.00  0.00           C  
ATOM   3857  H   THR A 268      52.884   8.580  63.348  1.00  0.00           H  
ATOM   3858  HA  THR A 268      55.468   7.520  63.939  1.00  0.00           H  
ATOM   3859  HB  THR A 268      55.194   8.779  62.060  1.00  0.00           H  
ATOM   3860 HG21 THR A 268      53.765  10.491  62.791  1.00  0.00           H  
ATOM   3861 HG22 THR A 268      54.921  11.102  63.769  1.00  0.00           H  
ATOM   3862 HG23 THR A 268      55.113  11.153  62.148  1.00  0.00           H  
ATOM   3863  HG1 THR A 268      57.170   9.675  63.889  1.00  0.00           H  
ATOM   3864  N   HIE A 269      56.424   8.314  66.074  1.00  0.00           N  
ATOM   3865  CA  HIE A 269      56.910   8.712  67.383  1.00  0.00           C  
ATOM   3866  C   HIE A 269      57.500  10.098  67.383  1.00  0.00           C  
ATOM   3867  O   HIE A 269      58.407  10.393  66.613  1.00  0.00           O  
ATOM   3868  CB  HIE A 269      58.028   7.808  67.952  1.00  0.00           C  
ATOM   3869  CG  HIE A 269      57.723   6.352  67.934  1.00  0.00           C  
ATOM   3870  H   HIE A 269      56.838   7.540  65.512  1.00  0.00           H  
ATOM   3871  HA  HIE A 269      56.128   8.695  68.030  1.00  0.00           H  
ATOM   3872  HB2 HIE A 269      58.870   7.970  67.417  1.00  0.00           H  
ATOM   3873  HB3 HIE A 269      58.208   8.089  68.905  1.00  0.00           H  
ATOM   3874  ND1 HIE A 269      56.523   5.869  68.414  1.00  0.00           N  
ATOM   3875  CD2 HIE A 269      58.478   5.340  67.440  1.00  0.00           C  
ATOM   3876  CE1 HIE A 269      56.564   4.574  68.189  1.00  0.00           C  
ATOM   3877  NE2 HIE A 269      57.728   4.198  67.607  1.00  0.00           N  
ATOM   3878  HD2 HIE A 269      59.379   5.406  67.043  1.00  0.00           H  
ATOM   3879  HE1 HIE A 269      55.826   3.918  68.417  1.00  0.00           H  
ATOM   3880  HE2 HIE A 269      57.973   3.281  67.357  1.00  0.00           H  
ATOM   3881  N   LEU A 270      57.033  10.964  68.285  1.00  0.00           N  
ATOM   3882  CA  LEU A 270      57.549  12.305  68.391  1.00  0.00           C  
ATOM   3883  C   LEU A 270      58.234  12.451  69.743  1.00  0.00           C  
ATOM   3884  O   LEU A 270      57.633  12.274  70.803  1.00  0.00           O  
ATOM   3885  CB  LEU A 270      56.394  13.305  68.121  1.00  0.00           C  
ATOM   3886  CG  LEU A 270      56.789  14.785  68.112  1.00  0.00           C  
ATOM   3887  CD1 LEU A 270      55.807  15.704  67.380  1.00  0.00           C  
ATOM   3888  CD2 LEU A 270      56.929  15.308  69.520  1.00  0.00           C  
ATOM   3889  H   LEU A 270      56.275  10.582  68.891  1.00  0.00           H  
ATOM   3890  HA  LEU A 270      58.231  12.453  67.677  1.00  0.00           H  
ATOM   3891  HB2 LEU A 270      56.016  13.088  67.230  1.00  0.00           H  
ATOM   3892  HB3 LEU A 270      55.718  13.177  68.833  1.00  0.00           H  
ATOM   3893  HG  LEU A 270      57.705  14.875  67.681  1.00  0.00           H  
ATOM   3894 HD11 LEU A 270      54.911  15.645  67.818  1.00  0.00           H  
ATOM   3895 HD12 LEU A 270      56.141  16.644  67.423  1.00  0.00           H  
ATOM   3896 HD13 LEU A 270      55.735  15.416  66.426  1.00  0.00           H  
ATOM   3897 HD21 LEU A 270      57.636  14.790  70.008  1.00  0.00           H  
ATOM   3898 HD22 LEU A 270      57.188  16.277  69.500  1.00  0.00           H  
ATOM   3899 HD23 LEU A 270      56.058  15.212  70.008  1.00  0.00           H  
ATOM   3900  N   TYR A 271      59.548  12.774  69.749  1.00  0.00           N  
ATOM   3901  CA  TYR A 271      60.281  13.055  70.975  1.00  0.00           C  
ATOM   3902  C   TYR A 271      59.859  14.342  71.659  1.00  0.00           C  
ATOM   3903  O   TYR A 271      59.843  15.417  71.067  1.00  0.00           O  
ATOM   3904  CB  TYR A 271      61.828  13.007  70.790  1.00  0.00           C  
ATOM   3905  CG  TYR A 271      62.608  13.484  72.008  1.00  0.00           C  
ATOM   3906  CD1 TYR A 271      63.205  14.756  72.004  1.00  0.00           C  
ATOM   3907  CD2 TYR A 271      62.657  12.729  73.191  1.00  0.00           C  
ATOM   3908  CE1 TYR A 271      63.814  15.267  73.159  1.00  0.00           C  
ATOM   3909  CE2 TYR A 271      63.289  13.222  74.340  1.00  0.00           C  
ATOM   3910  CZ  TYR A 271      63.858  14.498  74.326  1.00  0.00           C  
ATOM   3911  OH  TYR A 271      64.473  15.001  75.490  1.00  0.00           O  
ATOM   3912  H   TYR A 271      59.977  12.801  68.799  1.00  0.00           H  
ATOM   3913  HA  TYR A 271      60.118  12.285  71.623  1.00  0.00           H  
ATOM   3914  HB2 TYR A 271      62.081  12.066  70.603  1.00  0.00           H  
ATOM   3915  HB3 TYR A 271      62.059  13.591  70.021  1.00  0.00           H  
ATOM   3916  HD1 TYR A 271      63.197  15.302  71.172  1.00  0.00           H  
ATOM   3917  HD2 TYR A 271      62.235  11.829  73.214  1.00  0.00           H  
ATOM   3918  HE1 TYR A 271      64.216  16.182  73.148  1.00  0.00           H  
ATOM   3919  HE2 TYR A 271      63.333  12.664  75.165  1.00  0.00           H  
ATOM   3920  HH  TYR A 271      63.776  15.437  76.047  1.00  0.00           H  
ATOM   3921  N   LEU A 272      59.568  14.246  72.966  1.00  0.00           N  
ATOM   3922  CA  LEU A 272      59.269  15.375  73.809  1.00  0.00           C  
ATOM   3923  C   LEU A 272      60.203  15.443  75.013  1.00  0.00           C  
ATOM   3924  O   LEU A 272      60.681  14.405  75.477  1.00  0.00           O  
ATOM   3925  CB  LEU A 272      57.782  15.359  74.219  1.00  0.00           C  
ATOM   3926  CG  LEU A 272      57.305  14.149  75.043  1.00  0.00           C  
ATOM   3927  CD1 LEU A 272      57.718  14.201  76.510  1.00  0.00           C  
ATOM   3928  CD2 LEU A 272      55.795  14.119  74.990  1.00  0.00           C  
ATOM   3929  H   LEU A 272      59.580  13.250  73.318  1.00  0.00           H  
ATOM   3930  HA  LEU A 272      59.386  16.226  73.274  1.00  0.00           H  
ATOM   3931  HB2 LEU A 272      57.610  16.175  74.765  1.00  0.00           H  
ATOM   3932  HB3 LEU A 272      57.238  15.383  73.386  1.00  0.00           H  
ATOM   3933  HG  LEU A 272      57.678  13.307  74.622  1.00  0.00           H  
ATOM   3934 HD11 LEU A 272      57.333  15.020  76.935  1.00  0.00           H  
ATOM   3935 HD12 LEU A 272      57.376  13.388  76.981  1.00  0.00           H  
ATOM   3936 HD13 LEU A 272      58.715  14.229  76.574  1.00  0.00           H  
ATOM   3937 HD21 LEU A 272      55.490  14.030  74.039  1.00  0.00           H  
ATOM   3938 HD22 LEU A 272      55.452  13.340  75.519  1.00  0.00           H  
ATOM   3939 HD23 LEU A 272      55.424  14.967  75.376  1.00  0.00           H  
ATOM   3940  N   PRO A 273      60.512  16.616  75.548  1.00  0.00           N  
ATOM   3941  CA  PRO A 273      61.439  16.742  76.648  1.00  0.00           C  
ATOM   3942  C   PRO A 273      60.681  16.787  77.962  1.00  0.00           C  
ATOM   3943  O   PRO A 273      59.492  17.090  78.004  1.00  0.00           O  
ATOM   3944  CB  PRO A 273      62.113  18.090  76.338  1.00  0.00           C  
ATOM   3945  CG  PRO A 273      60.995  18.945  75.748  1.00  0.00           C  
ATOM   3946  CD  PRO A 273      60.265  17.907  74.917  1.00  0.00           C  
ATOM   3947  HA  PRO A 273      62.109  15.992  76.649  1.00  0.00           H  
ATOM   3948  HB2 PRO A 273      62.468  18.511  77.170  1.00  0.00           H  
ATOM   3949  HB3 PRO A 273      62.849  17.977  75.675  1.00  0.00           H  
ATOM   3950  HG2 PRO A 273      60.423  19.295  76.463  1.00  0.00           H  
ATOM   3951  HG3 PRO A 273      61.373  19.652  75.184  1.00  0.00           H  
ATOM   3952  HD2 PRO A 273      59.272  18.108  74.885  1.00  0.00           H  
ATOM   3953  HD3 PRO A 273      60.603  17.911  73.960  1.00  0.00           H  
ATOM   3954  N   GLY A 274      61.361  16.477  79.086  1.00  0.00           N  
ATOM   3955  CA  GLY A 274      60.781  16.679  80.415  1.00  0.00           C  
ATOM   3956  C   GLY A 274      60.659  18.137  80.797  1.00  0.00           C  
ATOM   3957  O   GLY A 274      59.810  18.518  81.600  1.00  0.00           O  
ATOM   3958  H   GLY A 274      62.307  16.093  78.922  1.00  0.00           H  
ATOM   3959  HA2 GLY A 274      59.862  16.243  80.443  1.00  0.00           H  
ATOM   3960  HA3 GLY A 274      61.355  16.196  81.102  1.00  0.00           H  
ATOM   3961  N   LEU A 275      61.512  18.986  80.196  1.00  0.00           N  
ATOM   3962  CA  LEU A 275      61.509  20.419  80.379  1.00  0.00           C  
ATOM   3963  C   LEU A 275      61.549  21.076  79.013  1.00  0.00           C  
ATOM   3964  O   LEU A 275      62.356  20.720  78.161  1.00  0.00           O  
ATOM   3965  CB  LEU A 275      62.698  20.919  81.227  1.00  0.00           C  
ATOM   3966  CG  LEU A 275      62.713  20.406  82.682  1.00  0.00           C  
ATOM   3967  CD1 LEU A 275      64.047  20.736  83.360  1.00  0.00           C  
ATOM   3968  CD2 LEU A 275      61.568  21.014  83.502  1.00  0.00           C  
ATOM   3969  H   LEU A 275      62.201  18.490  79.562  1.00  0.00           H  
ATOM   3970  HA  LEU A 275      60.662  20.688  80.835  1.00  0.00           H  
ATOM   3971  HB2 LEU A 275      63.530  20.607  80.796  1.00  0.00           H  
ATOM   3972  HB3 LEU A 275      62.653  21.904  81.261  1.00  0.00           H  
ATOM   3973  HG  LEU A 275      62.581  19.417  82.675  1.00  0.00           H  
ATOM   3974 HD11 LEU A 275      64.178  21.726  83.364  1.00  0.00           H  
ATOM   3975 HD12 LEU A 275      64.033  20.395  84.298  1.00  0.00           H  
ATOM   3976 HD13 LEU A 275      64.790  20.300  82.855  1.00  0.00           H  
ATOM   3977 HD21 LEU A 275      60.696  20.764  83.084  1.00  0.00           H  
ATOM   3978 HD22 LEU A 275      61.609  20.661  84.435  1.00  0.00           H  
ATOM   3979 HD23 LEU A 275      61.664  22.008  83.513  1.00  0.00           H  
ATOM   3980  N   PHE A 276      60.642  22.027  78.760  1.00  0.00           N  
ATOM   3981  CA  PHE A 276      60.426  22.610  77.449  1.00  0.00           C  
ATOM   3982  C   PHE A 276      60.761  24.086  77.492  1.00  0.00           C  
ATOM   3983  O   PHE A 276      60.291  24.794  78.370  1.00  0.00           O  
ATOM   3984  CB  PHE A 276      58.935  22.407  77.058  1.00  0.00           C  
ATOM   3985  CG  PHE A 276      58.501  23.263  75.908  1.00  0.00           C  
ATOM   3986  CD1 PHE A 276      57.715  24.400  76.137  1.00  0.00           C  
ATOM   3987  CD2 PHE A 276      59.050  23.065  74.646  1.00  0.00           C  
ATOM   3988  CE1 PHE A 276      57.425  25.308  75.115  1.00  0.00           C  
ATOM   3989  CE2 PHE A 276      58.823  23.997  73.639  1.00  0.00           C  
ATOM   3990  CZ  PHE A 276      57.986  25.099  73.853  1.00  0.00           C  
ATOM   3991  H   PHE A 276      60.093  22.317  79.612  1.00  0.00           H  
ATOM   3992  HA  PHE A 276      61.081  22.180  76.824  1.00  0.00           H  
ATOM   3993  HB2 PHE A 276      58.828  21.462  76.805  1.00  0.00           H  
ATOM   3994  HB3 PHE A 276      58.394  22.642  77.847  1.00  0.00           H  
ATOM   3995  HD1 PHE A 276      57.353  24.569  77.052  1.00  0.00           H  
ATOM   3996  HD2 PHE A 276      59.603  22.261  74.464  1.00  0.00           H  
ATOM   3997  HE1 PHE A 276      56.829  26.085  75.290  1.00  0.00           H  
ATOM   3998  HE2 PHE A 276      59.271  23.874  72.734  1.00  0.00           H  
ATOM   3999  HZ  PHE A 276      57.791  25.732  73.111  1.00  0.00           H  
ATOM   4000  N   TYR A 277      61.521  24.604  76.515  1.00  0.00           N  
ATOM   4001  CA  TYR A 277      61.881  26.005  76.475  1.00  0.00           C  
ATOM   4002  C   TYR A 277      61.262  26.671  75.259  1.00  0.00           C  
ATOM   4003  O   TYR A 277      61.150  26.081  74.193  1.00  0.00           O  
ATOM   4004  CB  TYR A 277      63.421  26.202  76.480  1.00  0.00           C  
ATOM   4005  CG  TYR A 277      64.108  25.535  75.313  1.00  0.00           C  
ATOM   4006  CD1 TYR A 277      64.575  24.213  75.396  1.00  0.00           C  
ATOM   4007  CD2 TYR A 277      64.279  26.239  74.110  1.00  0.00           C  
ATOM   4008  CE1 TYR A 277      65.204  23.613  74.294  1.00  0.00           C  
ATOM   4009  CE2 TYR A 277      64.893  25.641  73.005  1.00  0.00           C  
ATOM   4010  CZ  TYR A 277      65.353  24.324  73.097  1.00  0.00           C  
ATOM   4011  OH  TYR A 277      65.948  23.718  71.975  1.00  0.00           O  
ATOM   4012  H   TYR A 277      61.822  23.907  75.799  1.00  0.00           H  
ATOM   4013  HA  TYR A 277      61.515  26.454  77.298  1.00  0.00           H  
ATOM   4014  HB2 TYR A 277      63.601  27.177  76.442  1.00  0.00           H  
ATOM   4015  HB3 TYR A 277      63.772  25.811  77.321  1.00  0.00           H  
ATOM   4016  HD1 TYR A 277      64.462  23.699  76.236  1.00  0.00           H  
ATOM   4017  HD2 TYR A 277      63.957  27.178  74.044  1.00  0.00           H  
ATOM   4018  HE1 TYR A 277      65.545  22.676  74.364  1.00  0.00           H  
ATOM   4019  HE2 TYR A 277      65.003  26.150  72.156  1.00  0.00           H  
ATOM   4020  HH  TYR A 277      65.273  23.679  71.247  1.00  0.00           H  
ATOM   4021  N   ARG A 278      60.850  27.946  75.354  1.00  0.00           N  
ATOM   4022  CA  ARG A 278      60.407  28.654  74.165  1.00  0.00           C  
ATOM   4023  C   ARG A 278      61.117  29.983  74.058  1.00  0.00           C  
ATOM   4024  O   ARG A 278      61.071  30.809  74.966  1.00  0.00           O  
ATOM   4025  CB  ARG A 278      58.883  28.854  74.185  1.00  0.00           C  
ATOM   4026  CG  ARG A 278      58.248  29.422  72.895  1.00  0.00           C  
ATOM   4027  CD  ARG A 278      58.144  28.489  71.675  1.00  0.00           C  
ATOM   4028  NE  ARG A 278      57.242  29.140  70.652  1.00  0.00           N  
ATOM   4029  CZ  ARG A 278      57.645  29.823  69.571  1.00  0.00           C  
ATOM   4030  NH1 ARG A 278      56.744  30.251  68.684  1.00  0.00           N  
ATOM   4031  NH2 ARG A 278      58.910  30.099  69.298  1.00  0.00           N  
ATOM   4032  H   ARG A 278      60.878  28.346  76.297  1.00  0.00           H  
ATOM   4033  HA  ARG A 278      60.629  28.100  73.356  1.00  0.00           H  
ATOM   4034  HB2 ARG A 278      58.452  27.967  74.365  1.00  0.00           H  
ATOM   4035  HB3 ARG A 278      58.658  29.484  74.931  1.00  0.00           H  
ATOM   4036  HG2 ARG A 278      57.307  29.748  73.113  1.00  0.00           H  
ATOM   4037  HG3 ARG A 278      58.778  30.244  72.607  1.00  0.00           H  
ATOM   4038  HD2 ARG A 278      59.031  28.385  71.285  1.00  0.00           H  
ATOM   4039  HD3 ARG A 278      57.737  27.650  71.959  1.00  0.00           H  
ATOM   4040  HE  ARG A 278      56.250  29.044  70.809  1.00  0.00           H  
ATOM   4041 HH11 ARG A 278      55.773  30.090  68.820  1.00  0.00           H  
ATOM   4042 HH12 ARG A 278      57.057  30.746  67.865  1.00  0.00           H  
ATOM   4043 HH21 ARG A 278      59.599  29.778  69.976  1.00  0.00           H  
ATOM   4044 HH22 ARG A 278      59.173  30.585  68.493  1.00  0.00           H  
ATOM   4045  N   VAL A 279      61.816  30.211  72.932  1.00  0.00           N  
ATOM   4046  CA  VAL A 279      62.656  31.381  72.748  1.00  0.00           C  
ATOM   4047  C   VAL A 279      62.111  32.191  71.577  1.00  0.00           C  
ATOM   4048  O   VAL A 279      61.779  31.644  70.526  1.00  0.00           O  
ATOM   4049  CB  VAL A 279      64.116  30.975  72.541  1.00  0.00           C  
ATOM   4050  CG1 VAL A 279      65.028  32.201  72.401  1.00  0.00           C  
ATOM   4051  CG2 VAL A 279      64.599  30.143  73.750  1.00  0.00           C  
ATOM   4052  H   VAL A 279      61.696  29.467  72.206  1.00  0.00           H  
ATOM   4053  HA  VAL A 279      62.595  31.947  73.568  1.00  0.00           H  
ATOM   4054  HB  VAL A 279      64.180  30.474  71.679  1.00  0.00           H  
ATOM   4055 HG11 VAL A 279      64.475  32.994  72.154  1.00  0.00           H  
ATOM   4056 HG12 VAL A 279      65.488  32.368  73.270  1.00  0.00           H  
ATOM   4057 HG13 VAL A 279      65.705  32.026  71.689  1.00  0.00           H  
ATOM   4058 HG21 VAL A 279      65.236  29.449  73.425  1.00  0.00           H  
ATOM   4059 HG22 VAL A 279      65.052  30.752  74.395  1.00  0.00           H  
ATOM   4060 HG23 VAL A 279      63.808  29.713  74.177  1.00  0.00           H  
ATOM   4061  N   THR A 280      61.968  33.520  71.776  1.00  0.00           N  
ATOM   4062  CA  THR A 280      61.421  34.479  70.813  1.00  0.00           C  
ATOM   4063  C   THR A 280      62.312  35.714  70.836  1.00  0.00           C  
ATOM   4064  O   THR A 280      62.002  36.733  71.449  1.00  0.00           O  
ATOM   4065  CB  THR A 280      59.982  34.933  71.109  1.00  0.00           C  
ATOM   4066  OG1 THR A 280      59.082  33.835  71.178  1.00  0.00           O  
ATOM   4067  CG2 THR A 280      59.427  35.859  70.011  1.00  0.00           C  
ATOM   4068  H   THR A 280      62.304  33.822  72.740  1.00  0.00           H  
ATOM   4069  HA  THR A 280      61.462  34.076  69.906  1.00  0.00           H  
ATOM   4070  HB  THR A 280      59.971  35.416  72.020  1.00  0.00           H  
ATOM   4071 HG21 THR A 280      58.439  35.730  69.938  1.00  0.00           H  
ATOM   4072 HG22 THR A 280      59.625  36.810  70.249  1.00  0.00           H  
ATOM   4073 HG23 THR A 280      59.860  35.634  69.139  1.00  0.00           H  
ATOM   4074  HG1 THR A 280      58.237  34.036  70.667  1.00  0.00           H  
ATOM   4075  N   ASP A 281      63.490  35.616  70.209  1.00  0.00           N  
ATOM   4076  CA  ASP A 281      64.522  36.634  70.105  1.00  0.00           C  
ATOM   4077  C   ASP A 281      64.171  38.021  69.541  1.00  0.00           C  
ATOM   4078  O   ASP A 281      63.158  38.217  68.873  1.00  0.00           O  
ATOM   4079  CB  ASP A 281      65.735  35.947  69.433  1.00  0.00           C  
ATOM   4080  CG  ASP A 281      66.255  34.923  70.432  1.00  0.00           C  
ATOM   4081  OD1 ASP A 281      66.112  35.177  71.665  1.00  0.00           O  
ATOM   4082  OD2 ASP A 281      66.704  33.843  69.973  1.00  0.00           O  
ATOM   4083  H   ASP A 281      63.618  34.646  69.754  1.00  0.00           H  
ATOM   4084  HA  ASP A 281      64.882  36.798  71.068  1.00  0.00           H  
ATOM   4085  HB2 ASP A 281      65.419  35.490  68.643  1.00  0.00           H  
ATOM   4086  HB3 ASP A 281      66.412  36.618  69.281  1.00  0.00           H  
ATOM   4087  N   GLU A 282      64.980  39.078  69.827  1.00  0.00           N  
ATOM   4088  CA  GLU A 282      66.329  39.036  70.377  1.00  0.00           C  
ATOM   4089  C   GLU A 282      66.546  39.970  71.562  1.00  0.00           C  
ATOM   4090  O   GLU A 282      66.404  41.184  71.448  1.00  0.00           O  
ATOM   4091  CB  GLU A 282      67.374  39.355  69.291  1.00  0.00           C  
ATOM   4092  CG  GLU A 282      68.816  38.992  69.728  1.00  0.00           C  
ATOM   4093  CD  GLU A 282      69.883  39.054  68.636  1.00  0.00           C  
ATOM   4094  OE1 GLU A 282      71.077  38.951  69.029  1.00  0.00           O  
ATOM   4095  OE2 GLU A 282      69.540  39.212  67.438  1.00  0.00           O  
ATOM   4096  H   GLU A 282      64.497  40.010  69.593  1.00  0.00           H  
ATOM   4097  HA  GLU A 282      66.548  38.080  70.660  1.00  0.00           H  
ATOM   4098  HB2 GLU A 282      67.167  38.816  68.506  1.00  0.00           H  
ATOM   4099  HB3 GLU A 282      67.356  40.314  69.127  1.00  0.00           H  
ATOM   4100  HG2 GLU A 282      69.080  39.629  70.442  1.00  0.00           H  
ATOM   4101  HG3 GLU A 282      68.798  38.063  70.076  1.00  0.00           H  
ATOM   4102  N   ASN A 283      66.902  39.478  72.769  1.00  0.00           N  
ATOM   4103  CA  ASN A 283      66.894  38.090  73.197  1.00  0.00           C  
ATOM   4104  C   ASN A 283      65.721  37.883  74.101  1.00  0.00           C  
ATOM   4105  O   ASN A 283      65.489  38.648  75.040  1.00  0.00           O  
ATOM   4106  CB  ASN A 283      68.158  37.668  73.968  1.00  0.00           C  
ATOM   4107  CG  ASN A 283      69.306  37.454  72.994  1.00  0.00           C  
ATOM   4108  H   ASN A 283      67.215  40.268  73.434  1.00  0.00           H  
ATOM   4109  HA  ASN A 283      66.751  37.532  72.380  1.00  0.00           H  
ATOM   4110  HB2 ASN A 283      68.398  38.390  74.590  1.00  0.00           H  
ATOM   4111  HB3 ASN A 283      67.971  36.821  74.431  1.00  0.00           H  
ATOM   4112  OD1 ASN A 283      69.398  36.420  72.340  1.00  0.00           O  
ATOM   4113  ND2 ASN A 283      70.229  38.433  72.890  1.00  0.00           N  
ATOM   4114 HD21 ASN A 283      70.115  39.248  73.464  1.00  0.00           H  
ATOM   4115 HD22 ASN A 283      70.986  38.340  72.269  1.00  0.00           H  
ATOM   4116  N   ALA A 284      64.968  36.799  73.863  1.00  0.00           N  
ATOM   4117  CA  ALA A 284      64.041  36.358  74.871  1.00  0.00           C  
ATOM   4118  C   ALA A 284      64.798  35.579  75.929  1.00  0.00           C  
ATOM   4119  O   ALA A 284      65.684  34.773  75.657  1.00  0.00           O  
ATOM   4120  CB  ALA A 284      62.911  35.486  74.311  1.00  0.00           C  
ATOM   4121  H   ALA A 284      65.114  36.354  72.955  1.00  0.00           H  
ATOM   4122  HA  ALA A 284      63.617  37.156  75.305  1.00  0.00           H  
ATOM   4123  HB1 ALA A 284      63.302  34.663  73.904  1.00  0.00           H  
ATOM   4124  HB2 ALA A 284      62.292  35.234  75.052  1.00  0.00           H  
ATOM   4125  HB3 ALA A 284      62.412  36.000  73.616  1.00  0.00           H  
ATOM   4126  N   LYS A 285      64.467  35.815  77.204  1.00  0.00           N  
ATOM   4127  CA  LYS A 285      64.989  35.032  78.294  1.00  0.00           C  
ATOM   4128  C   LYS A 285      64.492  33.606  78.239  1.00  0.00           C  
ATOM   4129  O   LYS A 285      63.518  33.284  77.559  1.00  0.00           O  
ATOM   4130  CB  LYS A 285      64.618  35.698  79.633  1.00  0.00           C  
ATOM   4131  CG  LYS A 285      65.195  37.117  79.739  1.00  0.00           C  
ATOM   4132  CD  LYS A 285      64.744  37.813  81.026  1.00  0.00           C  
ATOM   4133  CE  LYS A 285      65.331  39.211  81.178  1.00  0.00           C  
ATOM   4134  NZ  LYS A 285      64.832  39.794  82.437  1.00  0.00           N  
ATOM   4135  H   LYS A 285      63.802  36.612  77.327  1.00  0.00           H  
ATOM   4136  HA  LYS A 285      66.001  35.025  78.242  1.00  0.00           H  
ATOM   4137  HB2 LYS A 285      63.636  35.758  79.688  1.00  0.00           H  
ATOM   4138  HB3 LYS A 285      64.994  35.154  80.364  1.00  0.00           H  
ATOM   4139  HG2 LYS A 285      66.191  37.061  79.735  1.00  0.00           H  
ATOM   4140  HG3 LYS A 285      64.883  37.652  78.957  1.00  0.00           H  
ATOM   4141  HD2 LYS A 285      63.748  37.885  81.016  1.00  0.00           H  
ATOM   4142  HD3 LYS A 285      65.033  37.260  81.806  1.00  0.00           H  
ATOM   4143  HE2 LYS A 285      66.319  39.142  81.207  1.00  0.00           H  
ATOM   4144  HE3 LYS A 285      65.039  39.766  80.411  1.00  0.00           H  
ATOM   4145  HZ1 LYS A 285      64.560  39.062  83.065  1.00  0.00           H  
ATOM   4146  HZ2 LYS A 285      65.552  40.344  82.864  1.00  0.00           H  
ATOM   4147  HZ3 LYS A 285      64.040  40.378  82.249  1.00  0.00           H  
ATOM   4148  N   ASN A 286      65.172  32.689  78.953  1.00  0.00           N  
ATOM   4149  CA  ASN A 286      64.657  31.348  79.113  1.00  0.00           C  
ATOM   4150  C   ASN A 286      63.257  31.389  79.743  1.00  0.00           C  
ATOM   4151  O   ASN A 286      63.000  32.125  80.685  1.00  0.00           O  
ATOM   4152  CB  ASN A 286      65.649  30.499  79.952  1.00  0.00           C  
ATOM   4153  CG  ASN A 286      65.260  29.024  79.961  1.00  0.00           C  
ATOM   4154  H   ASN A 286      66.059  33.030  79.355  1.00  0.00           H  
ATOM   4155  HA  ASN A 286      64.547  30.951  78.198  1.00  0.00           H  
ATOM   4156  HB2 ASN A 286      66.547  30.590  79.549  1.00  0.00           H  
ATOM   4157  HB3 ASN A 286      65.634  30.839  80.880  1.00  0.00           H  
ATOM   4158  OD1 ASN A 286      64.202  28.658  80.452  1.00  0.00           O  
ATOM   4159  ND2 ASN A 286      66.088  28.139  79.362  1.00  0.00           N  
ATOM   4160 HD21 ASN A 286      66.927  28.506  78.944  1.00  0.00           H  
ATOM   4161 HD22 ASN A 286      65.870  27.185  79.343  1.00  0.00           H  
ATOM   4162  N   SER A 287      62.320  30.634  79.163  1.00  0.00           N  
ATOM   4163  CA  SER A 287      60.996  30.463  79.715  1.00  0.00           C  
ATOM   4164  C   SER A 287      60.782  28.985  79.613  1.00  0.00           C  
ATOM   4165  O   SER A 287      60.617  28.453  78.511  1.00  0.00           O  
ATOM   4166  CB  SER A 287      59.932  31.257  78.914  1.00  0.00           C  
ATOM   4167  OG  SER A 287      58.605  31.099  79.428  1.00  0.00           O  
ATOM   4168  H   SER A 287      62.637  30.179  78.272  1.00  0.00           H  
ATOM   4169  HA  SER A 287      61.020  30.711  80.664  1.00  0.00           H  
ATOM   4170  HB2 SER A 287      60.175  32.227  78.942  1.00  0.00           H  
ATOM   4171  HB3 SER A 287      59.949  30.938  77.966  1.00  0.00           H  
ATOM   4172  HG  SER A 287      58.649  30.625  80.304  1.00  0.00           H  
ATOM   4173  N   GLU A 288      60.861  28.284  80.754  1.00  0.00           N  
ATOM   4174  CA  GLU A 288      60.956  26.844  80.777  1.00  0.00           C  
ATOM   4175  C   GLU A 288      59.720  26.267  81.399  1.00  0.00           C  
ATOM   4176  O   GLU A 288      59.219  26.733  82.420  1.00  0.00           O  
ATOM   4177  CB  GLU A 288      62.197  26.337  81.547  1.00  0.00           C  
ATOM   4178  CG  GLU A 288      62.358  24.798  81.575  1.00  0.00           C  
ATOM   4179  CD  GLU A 288      63.682  24.355  82.190  1.00  0.00           C  
ATOM   4180  OE1 GLU A 288      64.640  24.120  81.406  1.00  0.00           O  
ATOM   4181  OE2 GLU A 288      63.714  24.173  83.432  1.00  0.00           O  
ATOM   4182  H   GLU A 288      60.847  28.879  81.615  1.00  0.00           H  
ATOM   4183  HA  GLU A 288      61.063  26.495  79.839  1.00  0.00           H  
ATOM   4184  HB2 GLU A 288      62.994  26.704  81.104  1.00  0.00           H  
ATOM   4185  HB3 GLU A 288      62.115  26.637  82.479  1.00  0.00           H  
ATOM   4186  HG2 GLU A 288      61.635  24.433  82.124  1.00  0.00           H  
ATOM   4187  HG3 GLU A 288      62.335  24.478  80.650  1.00  0.00           H  
ATOM   4188  N   LEU A 289      59.163  25.226  80.765  1.00  0.00           N  
ATOM   4189  CA  LEU A 289      57.995  24.548  81.238  1.00  0.00           C  
ATOM   4190  C   LEU A 289      58.313  23.142  81.719  1.00  0.00           C  
ATOM   4191  O   LEU A 289      59.253  22.523  81.239  1.00  0.00           O  
ATOM   4192  CB  LEU A 289      56.931  24.441  80.153  1.00  0.00           C  
ATOM   4193  CG  LEU A 289      56.473  25.765  79.527  1.00  0.00           C  
ATOM   4194  CD1 LEU A 289      55.385  25.480  78.497  1.00  0.00           C  
ATOM   4195  CD2 LEU A 289      55.906  26.732  80.568  1.00  0.00           C  
ATOM   4196  H   LEU A 289      59.675  24.959  79.882  1.00  0.00           H  
ATOM   4197  HA  LEU A 289      57.604  25.064  82.018  1.00  0.00           H  
ATOM   4198  HB2 LEU A 289      57.296  23.879  79.416  1.00  0.00           H  
ATOM   4199  HB3 LEU A 289      56.127  24.010  80.549  1.00  0.00           H  
ATOM   4200  HG  LEU A 289      57.247  26.196  79.081  1.00  0.00           H  
ATOM   4201 HD11 LEU A 289      54.611  25.034  78.946  1.00  0.00           H  
ATOM   4202 HD12 LEU A 289      55.083  26.340  78.086  1.00  0.00           H  
ATOM   4203 HD13 LEU A 289      55.749  24.880  77.785  1.00  0.00           H  
ATOM   4204 HD21 LEU A 289      56.610  26.936  81.248  1.00  0.00           H  
ATOM   4205 HD22 LEU A 289      55.622  27.576  80.115  1.00  0.00           H  
ATOM   4206 HD23 LEU A 289      55.118  26.311  81.016  1.00  0.00           H  
ATOM   4207  N   ASN A 290      57.518  22.563  82.645  1.00  0.00           N  
ATOM   4208  CA  ASN A 290      57.733  21.202  83.131  1.00  0.00           C  
ATOM   4209  C   ASN A 290      56.609  20.331  82.644  1.00  0.00           C  
ATOM   4210  O   ASN A 290      55.435  20.661  82.804  1.00  0.00           O  
ATOM   4211  CB  ASN A 290      57.789  21.140  84.683  1.00  0.00           C  
ATOM   4212  CG  ASN A 290      58.049  19.768  85.314  1.00  0.00           C  
ATOM   4213  H   ASN A 290      56.743  23.176  82.977  1.00  0.00           H  
ATOM   4214  HA  ASN A 290      58.577  20.872  82.709  1.00  0.00           H  
ATOM   4215  HB2 ASN A 290      58.516  21.772  84.989  1.00  0.00           H  
ATOM   4216  HB3 ASN A 290      56.908  21.489  85.036  1.00  0.00           H  
ATOM   4217  OD1 ASN A 290      57.124  19.029  85.634  1.00  0.00           O  
ATOM   4218  ND2 ASN A 290      59.336  19.448  85.579  1.00  0.00           N  
ATOM   4219 HD21 ASN A 290      60.045  20.118  85.358  1.00  0.00           H  
ATOM   4220 HD22 ASN A 290      59.556  18.575  85.980  1.00  0.00           H  
ATOM   4221  N   LEU A 291      56.954  19.193  82.024  1.00  0.00           N  
ATOM   4222  CA  LEU A 291      55.979  18.237  81.568  1.00  0.00           C  
ATOM   4223  C   LEU A 291      55.346  17.473  82.708  1.00  0.00           C  
ATOM   4224  O   LEU A 291      56.003  16.688  83.389  1.00  0.00           O  
ATOM   4225  CB  LEU A 291      56.658  17.208  80.659  1.00  0.00           C  
ATOM   4226  CG  LEU A 291      55.710  16.157  80.064  1.00  0.00           C  
ATOM   4227  CD1 LEU A 291      54.772  16.746  79.003  1.00  0.00           C  
ATOM   4228  CD2 LEU A 291      56.568  15.015  79.533  1.00  0.00           C  
ATOM   4229  H   LEU A 291      57.986  19.074  81.908  1.00  0.00           H  
ATOM   4230  HA  LEU A 291      55.245  18.732  81.070  1.00  0.00           H  
ATOM   4231  HB2 LEU A 291      57.072  17.693  79.903  1.00  0.00           H  
ATOM   4232  HB3 LEU A 291      57.335  16.727  81.193  1.00  0.00           H  
ATOM   4233  HG  LEU A 291      55.158  15.760  80.806  1.00  0.00           H  
ATOM   4234 HD11 LEU A 291      55.317  17.128  78.259  1.00  0.00           H  
ATOM   4235 HD12 LEU A 291      54.180  16.023  78.651  1.00  0.00           H  
ATOM   4236 HD13 LEU A 291      54.217  17.464  79.418  1.00  0.00           H  
ATOM   4237 HD21 LEU A 291      57.100  14.621  80.283  1.00  0.00           H  
ATOM   4238 HD22 LEU A 291      55.978  14.311  79.137  1.00  0.00           H  
ATOM   4239 HD23 LEU A 291      57.189  15.363  78.830  1.00  0.00           H  
ATOM   4240  N   VAL A 292      54.031  17.659  82.910  1.00  0.00           N  
ATOM   4241  CA  VAL A 292      53.343  17.012  84.012  1.00  0.00           C  
ATOM   4242  C   VAL A 292      52.306  16.018  83.555  1.00  0.00           C  
ATOM   4243  O   VAL A 292      51.844  15.183  84.330  1.00  0.00           O  
ATOM   4244  CB  VAL A 292      52.686  18.014  84.953  1.00  0.00           C  
ATOM   4245  CG1 VAL A 292      53.809  18.803  85.648  1.00  0.00           C  
ATOM   4246  CG2 VAL A 292      51.708  18.948  84.209  1.00  0.00           C  
ATOM   4247  H   VAL A 292      53.575  18.286  82.227  1.00  0.00           H  
ATOM   4248  HA  VAL A 292      54.037  16.514  84.564  1.00  0.00           H  
ATOM   4249  HB  VAL A 292      52.216  17.516  85.660  1.00  0.00           H  
ATOM   4250 HG11 VAL A 292      54.403  18.166  86.133  1.00  0.00           H  
ATOM   4251 HG12 VAL A 292      54.334  19.298  84.959  1.00  0.00           H  
ATOM   4252 HG13 VAL A 292      53.404  19.447  86.293  1.00  0.00           H  
ATOM   4253 HG21 VAL A 292      52.073  19.135  83.301  1.00  0.00           H  
ATOM   4254 HG22 VAL A 292      50.824  18.494  84.138  1.00  0.00           H  
ATOM   4255 HG23 VAL A 292      51.620  19.795  84.726  1.00  0.00           H  
ATOM   4256  N   GLY A 293      51.920  16.040  82.269  1.00  0.00           N  
ATOM   4257  CA  GLY A 293      50.822  15.201  81.828  1.00  0.00           C  
ATOM   4258  C   GLY A 293      50.852  14.949  80.368  1.00  0.00           C  
ATOM   4259  O   GLY A 293      51.265  15.792  79.575  1.00  0.00           O  
ATOM   4260  H   GLY A 293      52.452  16.676  81.664  1.00  0.00           H  
ATOM   4261  HA2 GLY A 293      50.859  14.318  82.335  1.00  0.00           H  
ATOM   4262  HA3 GLY A 293      49.943  15.647  82.087  1.00  0.00           H  
ATOM   4263  N   MET A 294      50.389  13.756  79.975  1.00  0.00           N  
ATOM   4264  CA  MET A 294      50.300  13.368  78.596  1.00  0.00           C  
ATOM   4265  C   MET A 294      49.155  12.416  78.390  1.00  0.00           C  
ATOM   4266  O   MET A 294      48.817  11.625  79.268  1.00  0.00           O  
ATOM   4267  CB  MET A 294      51.553  12.600  78.142  1.00  0.00           C  
ATOM   4268  CG  MET A 294      52.872  13.325  78.416  1.00  0.00           C  
ATOM   4269  SD  MET A 294      54.319  12.421  77.860  1.00  0.00           S  
ATOM   4270  CE  MET A 294      54.150  11.005  78.970  1.00  0.00           C  
ATOM   4271  H   MET A 294      50.100  13.137  80.773  1.00  0.00           H  
ATOM   4272  HA  MET A 294      50.126  14.193  78.042  1.00  0.00           H  
ATOM   4273  HB2 MET A 294      51.578  11.709  78.614  1.00  0.00           H  
ATOM   4274  HB3 MET A 294      51.487  12.428  77.150  1.00  0.00           H  
ATOM   4275  HG2 MET A 294      52.822  14.253  77.971  1.00  0.00           H  
ATOM   4276  HG3 MET A 294      52.924  13.520  79.426  1.00  0.00           H  
ATOM   4277  HE1 MET A 294      53.180  10.822  79.122  1.00  0.00           H  
ATOM   4278  HE2 MET A 294      54.583  10.208  78.553  1.00  0.00           H  
ATOM   4279  HE3 MET A 294      54.595  11.215  79.839  1.00  0.00           H  
ATOM   4280  N   ILE A 295      48.549  12.455  77.199  1.00  0.00           N  
ATOM   4281  CA  ILE A 295      47.508  11.534  76.802  1.00  0.00           C  
ATOM   4282  C   ILE A 295      47.990  10.882  75.533  1.00  0.00           C  
ATOM   4283  O   ILE A 295      48.503  11.568  74.648  1.00  0.00           O  
ATOM   4284  CB  ILE A 295      46.189  12.280  76.593  1.00  0.00           C  
ATOM   4285  CG1 ILE A 295      45.683  12.820  77.955  1.00  0.00           C  
ATOM   4286  CG2 ILE A 295      45.128  11.377  75.931  1.00  0.00           C  
ATOM   4287  CD1 ILE A 295      44.503  13.792  77.887  1.00  0.00           C  
ATOM   4288  H   ILE A 295      48.904  13.225  76.574  1.00  0.00           H  
ATOM   4289  HA  ILE A 295      47.477  10.827  77.496  1.00  0.00           H  
ATOM   4290  HB  ILE A 295      46.357  13.060  76.009  1.00  0.00           H  
ATOM   4291 HG12 ILE A 295      45.421  12.035  78.522  1.00  0.00           H  
ATOM   4292 HG13 ILE A 295      46.451  13.284  78.406  1.00  0.00           H  
ATOM   4293 HG21 ILE A 295      44.299  11.908  75.782  1.00  0.00           H  
ATOM   4294 HG22 ILE A 295      45.482  11.047  75.061  1.00  0.00           H  
ATOM   4295 HG23 ILE A 295      44.936  10.609  76.534  1.00  0.00           H  
ATOM   4296 HD11 ILE A 295      43.730  13.332  77.458  1.00  0.00           H  
ATOM   4297 HD12 ILE A 295      44.263  14.073  78.812  1.00  0.00           H  
ATOM   4298 HD13 ILE A 295      44.770  14.586  77.347  1.00  0.00           H  
ATOM   4299  N   CYS A 296      47.852   9.548  75.393  1.00  0.00           N  
ATOM   4300  CA  CYS A 296      48.084   8.915  74.102  1.00  0.00           C  
ATOM   4301  C   CYS A 296      46.884   8.135  73.646  1.00  0.00           C  
ATOM   4302  O   CYS A 296      45.926   7.913  74.382  1.00  0.00           O  
ATOM   4303  CB  CYS A 296      49.363   8.046  73.945  1.00  0.00           C  
ATOM   4304  SG  CYS A 296      49.293   6.312  74.495  1.00  0.00           S  
ATOM   4305  H   CYS A 296      47.580   9.048  76.248  1.00  0.00           H  
ATOM   4306  HA  CYS A 296      48.270   9.644  73.426  1.00  0.00           H  
ATOM   4307  HB2 CYS A 296      49.614   8.059  72.965  1.00  0.00           H  
ATOM   4308  HB3 CYS A 296      50.104   8.511  74.455  1.00  0.00           H  
ATOM   4309  HG  CYS A 296      48.678   5.804  73.896  1.00  0.00           H  
ATOM   4310  N   TYR A 297      46.950   7.725  72.375  1.00  0.00           N  
ATOM   4311  CA  TYR A 297      45.968   6.968  71.657  1.00  0.00           C  
ATOM   4312  C   TYR A 297      46.682   5.730  71.120  1.00  0.00           C  
ATOM   4313  O   TYR A 297      47.750   5.853  70.528  1.00  0.00           O  
ATOM   4314  CB  TYR A 297      45.473   7.880  70.500  1.00  0.00           C  
ATOM   4315  CG  TYR A 297      44.696   7.150  69.449  1.00  0.00           C  
ATOM   4316  CD1 TYR A 297      45.374   6.547  68.381  1.00  0.00           C  
ATOM   4317  CD2 TYR A 297      43.303   7.073  69.502  1.00  0.00           C  
ATOM   4318  CE1 TYR A 297      44.669   5.843  67.399  1.00  0.00           C  
ATOM   4319  CE2 TYR A 297      42.593   6.413  68.492  1.00  0.00           C  
ATOM   4320  CZ  TYR A 297      43.276   5.771  67.456  1.00  0.00           C  
ATOM   4321  OH  TYR A 297      42.557   5.101  66.446  1.00  0.00           O  
ATOM   4322  H   TYR A 297      47.874   8.039  71.910  1.00  0.00           H  
ATOM   4323  HA  TYR A 297      45.263   6.663  72.286  1.00  0.00           H  
ATOM   4324  HB2 TYR A 297      44.895   8.584  70.902  1.00  0.00           H  
ATOM   4325  HB3 TYR A 297      46.277   8.292  70.081  1.00  0.00           H  
ATOM   4326  HD1 TYR A 297      46.364   6.619  68.318  1.00  0.00           H  
ATOM   4327  HD2 TYR A 297      42.812   7.485  70.257  1.00  0.00           H  
ATOM   4328  HE1 TYR A 297      45.163   5.390  66.657  1.00  0.00           H  
ATOM   4329  HE2 TYR A 297      41.593   6.401  68.511  1.00  0.00           H  
ATOM   4330  HH  TYR A 297      42.946   5.354  65.568  1.00  0.00           H  
ATOM   4331  N   THR A 298      46.111   4.517  71.282  1.00  0.00           N  
ATOM   4332  CA  THR A 298      46.595   3.332  70.564  1.00  0.00           C  
ATOM   4333  C   THR A 298      45.524   2.816  69.617  1.00  0.00           C  
ATOM   4334  O   THR A 298      45.409   3.232  68.471  1.00  0.00           O  
ATOM   4335  CB  THR A 298      47.071   2.198  71.472  1.00  0.00           C  
ATOM   4336  OG1 THR A 298      46.102   1.830  72.451  1.00  0.00           O  
ATOM   4337  CG2 THR A 298      48.324   2.661  72.223  1.00  0.00           C  
ATOM   4338  H   THR A 298      45.317   4.503  71.946  1.00  0.00           H  
ATOM   4339  HA  THR A 298      47.399   3.597  70.024  1.00  0.00           H  
ATOM   4340  HB  THR A 298      47.266   1.365  70.890  1.00  0.00           H  
ATOM   4341 HG21 THR A 298      48.169   2.589  73.209  1.00  0.00           H  
ATOM   4342 HG22 THR A 298      49.100   2.084  71.966  1.00  0.00           H  
ATOM   4343 HG23 THR A 298      48.524   3.613  71.986  1.00  0.00           H  
ATOM   4344  HG1 THR A 298      45.762   2.645  72.935  1.00  0.00           H  
ATOM   4345  N   SER A 299      44.666   1.898  70.084  1.00  0.00           N  
ATOM   4346  CA  SER A 299      43.564   1.325  69.320  1.00  0.00           C  
ATOM   4347  C   SER A 299      42.284   1.960  69.776  1.00  0.00           C  
ATOM   4348  O   SER A 299      41.372   1.275  70.223  1.00  0.00           O  
ATOM   4349  CB  SER A 299      43.403  -0.203  69.534  1.00  0.00           C  
ATOM   4350  OG  SER A 299      44.543  -0.902  69.042  1.00  0.00           O  
ATOM   4351  H   SER A 299      44.865   1.618  71.086  1.00  0.00           H  
ATOM   4352  HA  SER A 299      43.707   1.552  68.357  1.00  0.00           H  
ATOM   4353  HB2 SER A 299      43.309  -0.375  70.505  1.00  0.00           H  
ATOM   4354  HB3 SER A 299      42.598  -0.504  69.041  1.00  0.00           H  
ATOM   4355  HG  SER A 299      45.315  -0.273  68.983  1.00  0.00           H  
ATOM   4356  N   GLN A 300      42.228   3.312  69.763  1.00  0.00           N  
ATOM   4357  CA  GLN A 300      41.153   4.112  70.356  1.00  0.00           C  
ATOM   4358  C   GLN A 300      41.133   4.096  71.874  1.00  0.00           C  
ATOM   4359  O   GLN A 300      40.440   4.862  72.530  1.00  0.00           O  
ATOM   4360  CB  GLN A 300      39.758   3.792  69.783  1.00  0.00           C  
ATOM   4361  CG  GLN A 300      39.664   3.814  68.239  1.00  0.00           C  
ATOM   4362  CD  GLN A 300      38.277   3.371  67.768  1.00  0.00           C  
ATOM   4363  H   GLN A 300      43.055   3.751  69.272  1.00  0.00           H  
ATOM   4364  HA  GLN A 300      41.288   5.076  70.056  1.00  0.00           H  
ATOM   4365  HB2 GLN A 300      39.485   2.878  70.089  1.00  0.00           H  
ATOM   4366  HB3 GLN A 300      39.102   4.465  70.135  1.00  0.00           H  
ATOM   4367  HG2 GLN A 300      39.825   4.739  67.930  1.00  0.00           H  
ATOM   4368  HG3 GLN A 300      40.339   3.190  67.876  1.00  0.00           H  
ATOM   4369  OE1 GLN A 300      37.457   2.853  68.522  1.00  0.00           O  
ATOM   4370  NE2 GLN A 300      37.985   3.584  66.464  1.00  0.00           N  
ATOM   4371 HE21 GLN A 300      37.098   3.304  66.091  1.00  0.00           H  
ATOM   4372 HE22 GLN A 300      38.688   4.033  65.886  1.00  0.00           H  
ATOM   4373  N   HIP A 301      41.972   3.238  72.454  1.00  0.00           N  
ATOM   4374  CA  HIP A 301      42.193   3.037  73.859  1.00  0.00           C  
ATOM   4375  C   HIP A 301      43.051   4.156  74.428  1.00  0.00           C  
ATOM   4376  O   HIP A 301      44.265   4.030  74.567  1.00  0.00           O  
ATOM   4377  CB  HIP A 301      42.850   1.648  74.017  1.00  0.00           C  
ATOM   4378  CG  HIP A 301      42.852   1.121  75.407  1.00  0.00           C  
ATOM   4379  ND1 HIP A 301      44.035   1.151  76.115  1.00  0.00           N  
ATOM   4380  CD2 HIP A 301      41.890   0.468  76.102  1.00  0.00           C  
ATOM   4381  CE1 HIP A 301      43.770   0.499  77.235  1.00  0.00           C  
ATOM   4382  NE2 HIP A 301      42.490   0.068  77.272  1.00  0.00           N  
ATOM   4383  H   HIP A 301      42.515   2.660  71.713  1.00  0.00           H  
ATOM   4384  HA  HIP A 301      41.306   3.052  74.336  1.00  0.00           H  
ATOM   4385  HB2 HIP A 301      42.360   0.995  73.423  1.00  0.00           H  
ATOM   4386  HB3 HIP A 301      43.804   1.710  73.693  1.00  0.00           H  
ATOM   4387  HD1 HIP A 301      44.872   1.561  75.848  1.00  0.00           H  
ATOM   4388  HD2 HIP A 301      40.957   0.311  75.828  1.00  0.00           H  
ATOM   4389  HE1 HIP A 301      44.433   0.333  77.980  1.00  0.00           H  
ATOM   4390  HE2 HIP A 301      42.077  -0.437  78.010  1.00  0.00           H  
ATOM   4391  N   TYR A 302      42.441   5.332  74.693  1.00  0.00           N  
ATOM   4392  CA  TYR A 302      43.125   6.451  75.308  1.00  0.00           C  
ATOM   4393  C   TYR A 302      43.607   6.182  76.712  1.00  0.00           C  
ATOM   4394  O   TYR A 302      42.933   5.578  77.536  1.00  0.00           O  
ATOM   4395  CB  TYR A 302      42.274   7.735  75.414  1.00  0.00           C  
ATOM   4396  CG  TYR A 302      42.021   8.312  74.068  1.00  0.00           C  
ATOM   4397  CD1 TYR A 302      42.982   9.165  73.519  1.00  0.00           C  
ATOM   4398  CD2 TYR A 302      40.847   8.040  73.348  1.00  0.00           C  
ATOM   4399  CE1 TYR A 302      42.772   9.728  72.261  1.00  0.00           C  
ATOM   4400  CE2 TYR A 302      40.637   8.618  72.087  1.00  0.00           C  
ATOM   4401  CZ  TYR A 302      41.602   9.472  71.548  1.00  0.00           C  
ATOM   4402  OH  TYR A 302      41.437  10.050  70.276  1.00  0.00           O  
ATOM   4403  H   TYR A 302      41.434   5.351  74.411  1.00  0.00           H  
ATOM   4404  HA  TYR A 302      43.938   6.681  74.732  1.00  0.00           H  
ATOM   4405  HB2 TYR A 302      41.416   7.492  75.833  1.00  0.00           H  
ATOM   4406  HB3 TYR A 302      42.778   8.384  75.958  1.00  0.00           H  
ATOM   4407  HD1 TYR A 302      43.811   9.371  74.021  1.00  0.00           H  
ATOM   4408  HD2 TYR A 302      40.163   7.436  73.731  1.00  0.00           H  
ATOM   4409  HE1 TYR A 302      43.476  10.328  71.860  1.00  0.00           H  
ATOM   4410  HE2 TYR A 302      39.804   8.420  71.580  1.00  0.00           H  
ATOM   4411  HH  TYR A 302      42.333  10.149  69.859  1.00  0.00           H  
ATOM   4412  N   CYS A 303      44.783   6.703  77.042  1.00  0.00           N  
ATOM   4413  CA  CYS A 303      45.328   6.515  78.360  1.00  0.00           C  
ATOM   4414  C   CYS A 303      45.972   7.812  78.779  1.00  0.00           C  
ATOM   4415  O   CYS A 303      46.264   8.669  77.944  1.00  0.00           O  
ATOM   4416  CB  CYS A 303      46.326   5.347  78.366  1.00  0.00           C  
ATOM   4417  SG  CYS A 303      47.739   5.638  77.269  1.00  0.00           S  
ATOM   4418  H   CYS A 303      45.250   7.237  76.287  1.00  0.00           H  
ATOM   4419  HA  CYS A 303      44.581   6.317  78.992  1.00  0.00           H  
ATOM   4420  HB2 CYS A 303      46.665   5.235  79.288  1.00  0.00           H  
ATOM   4421  HB3 CYS A 303      45.853   4.536  78.056  1.00  0.00           H  
ATOM   4422  HG  CYS A 303      47.454   6.224  76.512  1.00  0.00           H  
ATOM   4423  N   ALA A 304      46.198   8.004  80.086  1.00  0.00           N  
ATOM   4424  CA  ALA A 304      46.867   9.190  80.569  1.00  0.00           C  
ATOM   4425  C   ALA A 304      48.077   8.804  81.378  1.00  0.00           C  
ATOM   4426  O   ALA A 304      48.115   7.774  82.045  1.00  0.00           O  
ATOM   4427  CB  ALA A 304      45.944  10.096  81.404  1.00  0.00           C  
ATOM   4428  H   ALA A 304      45.854   7.238  80.697  1.00  0.00           H  
ATOM   4429  HA  ALA A 304      47.165   9.741  79.781  1.00  0.00           H  
ATOM   4430  HB1 ALA A 304      46.405  10.333  82.256  1.00  0.00           H  
ATOM   4431  HB2 ALA A 304      45.744  10.923  80.885  1.00  0.00           H  
ATOM   4432  HB3 ALA A 304      45.099   9.606  81.601  1.00  0.00           H  
ATOM   4433  N   PHE A 305      49.111   9.650  81.333  1.00  0.00           N  
ATOM   4434  CA  PHE A 305      50.269   9.535  82.188  1.00  0.00           C  
ATOM   4435  C   PHE A 305      50.350  10.856  82.907  1.00  0.00           C  
ATOM   4436  O   PHE A 305      50.275  11.908  82.272  1.00  0.00           O  
ATOM   4437  CB  PHE A 305      51.609   9.295  81.445  1.00  0.00           C  
ATOM   4438  CG  PHE A 305      51.536   8.046  80.627  1.00  0.00           C  
ATOM   4439  CD1 PHE A 305      52.083   6.843  81.097  1.00  0.00           C  
ATOM   4440  CD2 PHE A 305      50.911   8.068  79.372  1.00  0.00           C  
ATOM   4441  CE1 PHE A 305      52.056   5.691  80.300  1.00  0.00           C  
ATOM   4442  CE2 PHE A 305      50.784   6.895  78.626  1.00  0.00           C  
ATOM   4443  CZ  PHE A 305      51.390   5.714  79.067  1.00  0.00           C  
ATOM   4444  H   PHE A 305      49.000  10.409  80.613  1.00  0.00           H  
ATOM   4445  HA  PHE A 305      50.066   8.847  82.867  1.00  0.00           H  
ATOM   4446  HB2 PHE A 305      51.751  10.053  80.850  1.00  0.00           H  
ATOM   4447  HB3 PHE A 305      52.301   9.188  82.122  1.00  0.00           H  
ATOM   4448  HD1 PHE A 305      52.491   6.803  81.998  1.00  0.00           H  
ATOM   4449  HD2 PHE A 305      50.556   8.925  79.014  1.00  0.00           H  
ATOM   4450  HE1 PHE A 305      52.514   4.858  80.615  1.00  0.00           H  
ATOM   4451  HE2 PHE A 305      50.254   6.904  77.766  1.00  0.00           H  
ATOM   4452  HZ  PHE A 305      51.351   4.890  78.511  1.00  0.00           H  
ATOM   4453  N   ALA A 306      50.486  10.845  84.243  1.00  0.00           N  
ATOM   4454  CA  ALA A 306      50.663  12.065  85.001  1.00  0.00           C  
ATOM   4455  C   ALA A 306      51.856  11.939  85.926  1.00  0.00           C  
ATOM   4456  O   ALA A 306      52.159  10.867  86.448  1.00  0.00           O  
ATOM   4457  CB  ALA A 306      49.412  12.459  85.811  1.00  0.00           C  
ATOM   4458  H   ALA A 306      50.452   9.896  84.666  1.00  0.00           H  
ATOM   4459  HA  ALA A 306      50.829  12.826  84.363  1.00  0.00           H  
ATOM   4460  HB1 ALA A 306      48.693  12.740  85.181  1.00  0.00           H  
ATOM   4461  HB2 ALA A 306      49.109  11.673  86.343  1.00  0.00           H  
ATOM   4462  HB3 ALA A 306      49.644  13.213  86.420  1.00  0.00           H  
ATOM   4463  N   PHE A 307      52.569  13.055  86.117  1.00  0.00           N  
ATOM   4464  CA  PHE A 307      53.705  13.201  86.998  1.00  0.00           C  
ATOM   4465  C   PHE A 307      53.238  13.906  88.253  1.00  0.00           C  
ATOM   4466  O   PHE A 307      52.566  14.931  88.201  1.00  0.00           O  
ATOM   4467  CB  PHE A 307      54.768  14.041  86.245  1.00  0.00           C  
ATOM   4468  CG  PHE A 307      55.962  14.554  87.023  1.00  0.00           C  
ATOM   4469  CD1 PHE A 307      55.892  15.761  87.741  1.00  0.00           C  
ATOM   4470  CD2 PHE A 307      57.207  13.921  86.912  1.00  0.00           C  
ATOM   4471  CE1 PHE A 307      57.037  16.315  88.326  1.00  0.00           C  
ATOM   4472  CE2 PHE A 307      58.363  14.499  87.441  1.00  0.00           C  
ATOM   4473  CZ  PHE A 307      58.279  15.696  88.160  1.00  0.00           C  
ATOM   4474  H   PHE A 307      52.202  13.872  85.528  1.00  0.00           H  
ATOM   4475  HA  PHE A 307      53.990  12.284  87.269  1.00  0.00           H  
ATOM   4476  HB2 PHE A 307      55.116  13.473  85.493  1.00  0.00           H  
ATOM   4477  HB3 PHE A 307      54.294  14.837  85.855  1.00  0.00           H  
ATOM   4478  HD1 PHE A 307      55.022  16.226  87.836  1.00  0.00           H  
ATOM   4479  HD2 PHE A 307      57.267  13.038  86.445  1.00  0.00           H  
ATOM   4480  HE1 PHE A 307      56.958  17.160  88.863  1.00  0.00           H  
ATOM   4481  HE2 PHE A 307      59.257  14.051  87.301  1.00  0.00           H  
ATOM   4482  HZ  PHE A 307      59.095  16.106  88.552  1.00  0.00           H  
ATOM   4483  N   HID A 308      53.597  13.378  89.433  1.00  0.00           N  
ATOM   4484  CA  HID A 308      53.290  14.050  90.677  1.00  0.00           C  
ATOM   4485  C   HID A 308      54.508  14.847  91.116  1.00  0.00           C  
ATOM   4486  O   HID A 308      55.569  14.279  91.381  1.00  0.00           O  
ATOM   4487  CB  HID A 308      52.922  13.033  91.777  1.00  0.00           C  
ATOM   4488  CG  HID A 308      51.693  12.232  91.462  1.00  0.00           C  
ATOM   4489  ND1 HID A 308      51.723  11.361  90.392  1.00  0.00           N  
ATOM   4490  CD2 HID A 308      50.465  12.216  92.050  1.00  0.00           C  
ATOM   4491  CE1 HID A 308      50.516  10.824  90.356  1.00  0.00           C  
ATOM   4492  NE2 HID A 308      49.715  11.309  91.335  1.00  0.00           N  
ATOM   4493  H   HID A 308      54.097  12.475  89.365  1.00  0.00           H  
ATOM   4494  HA  HID A 308      52.536  14.689  90.522  1.00  0.00           H  
ATOM   4495  HB2 HID A 308      53.691  12.401  91.901  1.00  0.00           H  
ATOM   4496  HB3 HID A 308      52.766  13.529  92.635  1.00  0.00           H  
ATOM   4497  HD1 HID A 308      52.472  11.185  89.798  1.00  0.00           H  
ATOM   4498  HD2 HID A 308      50.173  12.746  92.829  1.00  0.00           H  
ATOM   4499  HE1 HID A 308      50.209  10.132  89.684  1.00  0.00           H  
ATOM   4500  N   THR A 309      54.387  16.192  91.242  1.00  0.00           N  
ATOM   4501  CA  THR A 309      55.489  17.119  91.539  1.00  0.00           C  
ATOM   4502  C   THR A 309      56.211  16.893  92.861  1.00  0.00           C  
ATOM   4503  O   THR A 309      57.241  17.495  93.143  1.00  0.00           O  
ATOM   4504  CB  THR A 309      55.066  18.585  91.469  1.00  0.00           C  
ATOM   4505  OG1 THR A 309      53.930  18.833  92.287  1.00  0.00           O  
ATOM   4506  CG2 THR A 309      54.655  18.953  90.036  1.00  0.00           C  
ATOM   4507  H   THR A 309      53.393  16.526  91.102  1.00  0.00           H  
ATOM   4508  HA  THR A 309      56.177  17.039  90.781  1.00  0.00           H  
ATOM   4509  HB  THR A 309      55.840  19.171  91.811  1.00  0.00           H  
ATOM   4510 HG21 THR A 309      53.707  19.271  90.033  1.00  0.00           H  
ATOM   4511 HG22 THR A 309      55.252  19.680  89.695  1.00  0.00           H  
ATOM   4512 HG23 THR A 309      54.739  18.148  89.448  1.00  0.00           H  
ATOM   4513  HG1 THR A 309      53.310  19.492  91.843  1.00  0.00           H  
ATOM   4514  N   LYS A 310      55.703  15.975  93.697  1.00  0.00           N  
ATOM   4515  CA  LYS A 310      56.264  15.610  94.976  1.00  0.00           C  
ATOM   4516  C   LYS A 310      57.484  14.688  94.960  1.00  0.00           C  
ATOM   4517  O   LYS A 310      58.222  14.631  95.940  1.00  0.00           O  
ATOM   4518  CB  LYS A 310      55.163  14.895  95.798  1.00  0.00           C  
ATOM   4519  CG  LYS A 310      53.942  15.785  96.086  1.00  0.00           C  
ATOM   4520  CD  LYS A 310      52.906  15.070  96.969  1.00  0.00           C  
ATOM   4521  CE  LYS A 310      51.726  15.956  97.371  1.00  0.00           C  
ATOM   4522  NZ  LYS A 310      50.822  15.193  98.261  1.00  0.00           N  
ATOM   4523  H   LYS A 310      54.816  15.526  93.314  1.00  0.00           H  
ATOM   4524  HA  LYS A 310      56.528  16.473  95.480  1.00  0.00           H  
ATOM   4525  HB2 LYS A 310      54.857  14.106  95.282  1.00  0.00           H  
ATOM   4526  HB3 LYS A 310      55.558  14.618  96.665  1.00  0.00           H  
ATOM   4527  HG2 LYS A 310      54.248  16.610  96.557  1.00  0.00           H  
ATOM   4528  HG3 LYS A 310      53.510  16.031  95.221  1.00  0.00           H  
ATOM   4529  HD2 LYS A 310      52.552  14.280  96.465  1.00  0.00           H  
ATOM   4530  HD3 LYS A 310      53.363  14.754  97.802  1.00  0.00           H  
ATOM   4531  HE2 LYS A 310      52.074  16.753  97.850  1.00  0.00           H  
ATOM   4532  HE3 LYS A 310      51.237  16.228  96.550  1.00  0.00           H  
ATOM   4533  HZ1 LYS A 310      50.242  14.589  97.712  1.00  0.00           H  
ATOM   4534  HZ2 LYS A 310      51.364  14.643  98.898  1.00  0.00           H  
ATOM   4535  HZ3 LYS A 310      50.245  15.828  98.777  1.00  0.00           H  
ATOM   4536  N   SER A 311      57.719  13.909  93.883  1.00  0.00           N  
ATOM   4537  CA  SER A 311      58.740  12.860  93.950  1.00  0.00           C  
ATOM   4538  C   SER A 311      59.235  12.365  92.604  1.00  0.00           C  
ATOM   4539  O   SER A 311      60.004  11.407  92.535  1.00  0.00           O  
ATOM   4540  CB  SER A 311      58.221  11.628  94.749  1.00  0.00           C  
ATOM   4541  OG  SER A 311      57.062  11.026  94.157  1.00  0.00           O  
ATOM   4542  H   SER A 311      57.146  14.112  93.062  1.00  0.00           H  
ATOM   4543  HA  SER A 311      59.540  13.243  94.458  1.00  0.00           H  
ATOM   4544  HB2 SER A 311      58.952  10.950  94.788  1.00  0.00           H  
ATOM   4545  HB3 SER A 311      57.991  11.929  95.673  1.00  0.00           H  
ATOM   4546  HG  SER A 311      56.744  11.601  93.409  1.00  0.00           H  
ATOM   4547  N   SER A 312      58.800  12.992  91.492  1.00  0.00           N  
ATOM   4548  CA  SER A 312      59.230  12.677  90.130  1.00  0.00           C  
ATOM   4549  C   SER A 312      58.772  11.322  89.632  1.00  0.00           C  
ATOM   4550  O   SER A 312      59.278  10.756  88.661  1.00  0.00           O  
ATOM   4551  CB  SER A 312      60.738  12.845  89.842  1.00  0.00           C  
ATOM   4552  OG  SER A 312      61.140  14.195  90.071  1.00  0.00           O  
ATOM   4553  H   SER A 312      58.098  13.756  91.701  1.00  0.00           H  
ATOM   4554  HA  SER A 312      58.839  13.388  89.512  1.00  0.00           H  
ATOM   4555  HB2 SER A 312      61.244  12.249  90.449  1.00  0.00           H  
ATOM   4556  HB3 SER A 312      60.906  12.614  88.894  1.00  0.00           H  
ATOM   4557  HG  SER A 312      60.556  14.597  90.773  1.00  0.00           H  
ATOM   4558  N   LYS A 313      57.751  10.772  90.300  1.00  0.00           N  
ATOM   4559  CA  LYS A 313      57.104   9.548  89.919  1.00  0.00           C  
ATOM   4560  C   LYS A 313      55.992   9.826  88.942  1.00  0.00           C  
ATOM   4561  O   LYS A 313      55.125  10.678  89.141  1.00  0.00           O  
ATOM   4562  CB  LYS A 313      56.549   8.775  91.129  1.00  0.00           C  
ATOM   4563  CG  LYS A 313      57.662   8.343  92.090  1.00  0.00           C  
ATOM   4564  CD  LYS A 313      57.099   7.552  93.274  1.00  0.00           C  
ATOM   4565  CE  LYS A 313      58.181   7.109  94.250  1.00  0.00           C  
ATOM   4566  NZ  LYS A 313      57.536   6.399  95.371  1.00  0.00           N  
ATOM   4567  H   LYS A 313      57.464  11.337  91.149  1.00  0.00           H  
ATOM   4568  HA  LYS A 313      57.778   8.938  89.480  1.00  0.00           H  
ATOM   4569  HB2 LYS A 313      55.929   9.367  91.617  1.00  0.00           H  
ATOM   4570  HB3 LYS A 313      56.093   7.965  90.797  1.00  0.00           H  
ATOM   4571  HG2 LYS A 313      58.309   7.766  91.597  1.00  0.00           H  
ATOM   4572  HG3 LYS A 313      58.125   9.155  92.436  1.00  0.00           H  
ATOM   4573  HD2 LYS A 313      56.448   8.130  93.761  1.00  0.00           H  
ATOM   4574  HD3 LYS A 313      56.635   6.741  92.924  1.00  0.00           H  
ATOM   4575  HE2 LYS A 313      58.806   6.500  93.781  1.00  0.00           H  
ATOM   4576  HE3 LYS A 313      58.656   7.911  94.588  1.00  0.00           H  
ATOM   4577  HZ1 LYS A 313      57.490   5.419  95.169  1.00  0.00           H  
ATOM   4578  HZ2 LYS A 313      58.067   6.538  96.209  1.00  0.00           H  
ATOM   4579  HZ3 LYS A 313      56.608   6.752  95.506  1.00  0.00           H  
ATOM   4580  N   TRP A 314      56.023   9.073  87.838  1.00  0.00           N  
ATOM   4581  CA  TRP A 314      54.982   9.063  86.857  1.00  0.00           C  
ATOM   4582  C   TRP A 314      54.086   7.893  87.117  1.00  0.00           C  
ATOM   4583  O   TRP A 314      54.534   6.816  87.516  1.00  0.00           O  
ATOM   4584  CB  TRP A 314      55.530   8.877  85.439  1.00  0.00           C  
ATOM   4585  CG  TRP A 314      56.245  10.073  84.891  1.00  0.00           C  
ATOM   4586  CD1 TRP A 314      57.540  10.466  85.055  1.00  0.00           C  
ATOM   4587  CD2 TRP A 314      55.609  11.064  84.072  1.00  0.00           C  
ATOM   4588  NE1 TRP A 314      57.762  11.632  84.362  1.00  0.00           N  
ATOM   4589  CE2 TRP A 314      56.593  12.018  83.752  1.00  0.00           C  
ATOM   4590  CE3 TRP A 314      54.299  11.189  83.614  1.00  0.00           C  
ATOM   4591  CZ2 TRP A 314      56.282  13.132  82.986  1.00  0.00           C  
ATOM   4592  CZ3 TRP A 314      53.982  12.315  82.843  1.00  0.00           C  
ATOM   4593  CH2 TRP A 314      54.958  13.272  82.541  1.00  0.00           C  
ATOM   4594  H   TRP A 314      56.897   8.485  87.764  1.00  0.00           H  
ATOM   4595  HA  TRP A 314      54.438   9.899  86.969  1.00  0.00           H  
ATOM   4596  HB2 TRP A 314      56.177   8.120  85.442  1.00  0.00           H  
ATOM   4597  HB3 TRP A 314      54.771   8.678  84.825  1.00  0.00           H  
ATOM   4598  HD1 TRP A 314      58.225   9.984  85.595  1.00  0.00           H  
ATOM   4599  HE1 TRP A 314      58.630  12.122  84.308  1.00  0.00           H  
ATOM   4600  HE3 TRP A 314      53.606  10.514  83.817  1.00  0.00           H  
ATOM   4601  HZ2 TRP A 314      56.977  13.816  82.757  1.00  0.00           H  
ATOM   4602  HZ3 TRP A 314      53.054  12.425  82.514  1.00  0.00           H  
ATOM   4603  HH2 TRP A 314      54.714  14.070  81.999  1.00  0.00           H  
ATOM   4604  N   VAL A 315      52.799   8.107  86.856  1.00  0.00           N  
ATOM   4605  CA  VAL A 315      51.775   7.116  87.009  1.00  0.00           C  
ATOM   4606  C   VAL A 315      51.020   7.019  85.697  1.00  0.00           C  
ATOM   4607  O   VAL A 315      50.722   8.022  85.050  1.00  0.00           O  
ATOM   4608  CB  VAL A 315      50.859   7.487  88.158  1.00  0.00           C  
ATOM   4609  CG1 VAL A 315      49.709   6.494  88.257  1.00  0.00           C  
ATOM   4610  CG2 VAL A 315      51.651   7.462  89.478  1.00  0.00           C  
ATOM   4611  H   VAL A 315      52.602   9.092  86.520  1.00  0.00           H  
ATOM   4612  HA  VAL A 315      52.204   6.231  87.182  1.00  0.00           H  
ATOM   4613  HB  VAL A 315      50.452   8.375  87.961  1.00  0.00           H  
ATOM   4614 HG11 VAL A 315      48.846   6.991  88.349  1.00  0.00           H  
ATOM   4615 HG12 VAL A 315      49.682   5.931  87.431  1.00  0.00           H  
ATOM   4616 HG13 VAL A 315      49.842   5.907  89.056  1.00  0.00           H  
ATOM   4617 HG21 VAL A 315      52.125   8.333  89.585  1.00  0.00           H  
ATOM   4618 HG22 VAL A 315      51.014   7.323  90.232  1.00  0.00           H  
ATOM   4619 HG23 VAL A 315      52.310   6.715  89.443  1.00  0.00           H  
ATOM   4620  N   PHE A 316      50.723   5.780  85.277  1.00  0.00           N  
ATOM   4621  CA  PHE A 316      49.899   5.412  84.149  1.00  0.00           C  
ATOM   4622  C   PHE A 316      48.467   5.209  84.615  1.00  0.00           C  
ATOM   4623  O   PHE A 316      48.208   4.509  85.593  1.00  0.00           O  
ATOM   4624  CB  PHE A 316      50.479   4.099  83.562  1.00  0.00           C  
ATOM   4625  CG  PHE A 316      49.694   3.471  82.442  1.00  0.00           C  
ATOM   4626  CD1 PHE A 316      49.377   4.189  81.282  1.00  0.00           C  
ATOM   4627  CD2 PHE A 316      49.321   2.119  82.525  1.00  0.00           C  
ATOM   4628  CE1 PHE A 316      48.758   3.551  80.205  1.00  0.00           C  
ATOM   4629  CE2 PHE A 316      48.704   1.479  81.442  1.00  0.00           C  
ATOM   4630  CZ  PHE A 316      48.436   2.194  80.270  1.00  0.00           C  
ATOM   4631  H   PHE A 316      51.187   5.032  85.901  1.00  0.00           H  
ATOM   4632  HA  PHE A 316      49.889   6.191  83.519  1.00  0.00           H  
ATOM   4633  HB2 PHE A 316      51.392   4.307  83.222  1.00  0.00           H  
ATOM   4634  HB3 PHE A 316      50.533   3.442  84.309  1.00  0.00           H  
ATOM   4635  HD1 PHE A 316      49.593   5.153  81.222  1.00  0.00           H  
ATOM   4636  HD2 PHE A 316      49.498   1.611  83.363  1.00  0.00           H  
ATOM   4637  HE1 PHE A 316      48.543   4.083  79.375  1.00  0.00           H  
ATOM   4638  HE2 PHE A 316      48.455   0.505  81.514  1.00  0.00           H  
ATOM   4639  HZ  PHE A 316      48.021   1.742  79.489  1.00  0.00           H  
ATOM   4640  N   PHE A 317      47.511   5.836  83.911  1.00  0.00           N  
ATOM   4641  CA  PHE A 317      46.096   5.746  84.191  1.00  0.00           C  
ATOM   4642  C   PHE A 317      45.421   5.150  82.972  1.00  0.00           C  
ATOM   4643  O   PHE A 317      45.288   5.793  81.926  1.00  0.00           O  
ATOM   4644  CB  PHE A 317      45.461   7.133  84.478  1.00  0.00           C  
ATOM   4645  CG  PHE A 317      46.114   7.801  85.657  1.00  0.00           C  
ATOM   4646  CD1 PHE A 317      45.550   7.714  86.941  1.00  0.00           C  
ATOM   4647  CD2 PHE A 317      47.298   8.537  85.488  1.00  0.00           C  
ATOM   4648  CE1 PHE A 317      46.166   8.333  88.037  1.00  0.00           C  
ATOM   4649  CE2 PHE A 317      47.923   9.145  86.580  1.00  0.00           C  
ATOM   4650  CZ  PHE A 317      47.362   9.039  87.858  1.00  0.00           C  
ATOM   4651  H   PHE A 317      47.902   6.415  83.115  1.00  0.00           H  
ATOM   4652  HA  PHE A 317      45.981   5.091  84.934  1.00  0.00           H  
ATOM   4653  HB2 PHE A 317      45.603   7.689  83.688  1.00  0.00           H  
ATOM   4654  HB3 PHE A 317      44.519   6.985  84.687  1.00  0.00           H  
ATOM   4655  HD1 PHE A 317      44.708   7.209  87.076  1.00  0.00           H  
ATOM   4656  HD2 PHE A 317      47.695   8.624  84.579  1.00  0.00           H  
ATOM   4657  HE1 PHE A 317      45.745   8.267  88.944  1.00  0.00           H  
ATOM   4658  HE2 PHE A 317      48.780   9.662  86.442  1.00  0.00           H  
ATOM   4659  HZ  PHE A 317      47.809   9.462  88.640  1.00  0.00           H  
ATOM   4660  N   ASP A 318      44.976   3.894  83.105  1.00  0.00           N  
ATOM   4661  CA  ASP A 318      44.340   3.140  82.056  1.00  0.00           C  
ATOM   4662  C   ASP A 318      43.016   2.682  82.632  1.00  0.00           C  
ATOM   4663  O   ASP A 318      42.952   1.678  83.346  1.00  0.00           O  
ATOM   4664  CB  ASP A 318      45.276   1.944  81.755  1.00  0.00           C  
ATOM   4665  CG  ASP A 318      44.864   1.125  80.554  1.00  0.00           C  
ATOM   4666  OD1 ASP A 318      43.825   1.460  79.945  1.00  0.00           O  
ATOM   4667  OD2 ASP A 318      45.588   0.146  80.235  1.00  0.00           O  
ATOM   4668  H   ASP A 318      45.141   3.502  84.076  1.00  0.00           H  
ATOM   4669  HA  ASP A 318      44.135   3.764  81.315  1.00  0.00           H  
ATOM   4670  HB2 ASP A 318      46.190   2.314  81.600  1.00  0.00           H  
ATOM   4671  HB3 ASP A 318      45.281   1.359  82.563  1.00  0.00           H  
ATOM   4672  N   ASP A 319      41.925   3.441  82.378  1.00  0.00           N  
ATOM   4673  CA  ASP A 319      40.632   3.261  83.016  1.00  0.00           C  
ATOM   4674  C   ASP A 319      40.704   3.002  84.528  1.00  0.00           C  
ATOM   4675  O   ASP A 319      41.092   3.864  85.317  1.00  0.00           O  
ATOM   4676  CB  ASP A 319      39.813   2.221  82.216  1.00  0.00           C  
ATOM   4677  CG  ASP A 319      39.472   2.778  80.839  1.00  0.00           C  
ATOM   4678  OD1 ASP A 319      39.480   4.027  80.666  1.00  0.00           O  
ATOM   4679  OD2 ASP A 319      39.112   1.944  79.968  1.00  0.00           O  
ATOM   4680  H   ASP A 319      42.109   4.191  81.657  1.00  0.00           H  
ATOM   4681  HA  ASP A 319      40.111   4.128  82.895  1.00  0.00           H  
ATOM   4682  HB2 ASP A 319      40.366   1.420  82.109  1.00  0.00           H  
ATOM   4683  HB3 ASP A 319      38.984   2.049  82.706  1.00  0.00           H  
ATOM   4684  N   ALA A 320      40.330   1.789  84.979  1.00  0.00           N  
ATOM   4685  CA  ALA A 320      40.393   1.403  86.372  1.00  0.00           C  
ATOM   4686  C   ALA A 320      41.802   1.134  86.891  1.00  0.00           C  
ATOM   4687  O   ALA A 320      42.052   1.158  88.096  1.00  0.00           O  
ATOM   4688  CB  ALA A 320      39.572   0.114  86.550  1.00  0.00           C  
ATOM   4689  H   ALA A 320      39.988   1.151  84.218  1.00  0.00           H  
ATOM   4690  HA  ALA A 320      39.983   2.150  86.939  1.00  0.00           H  
ATOM   4691  HB1 ALA A 320      40.102  -0.539  87.085  1.00  0.00           H  
ATOM   4692  HB2 ALA A 320      38.723   0.331  87.026  1.00  0.00           H  
ATOM   4693  HB3 ALA A 320      39.369  -0.269  85.652  1.00  0.00           H  
ATOM   4694  N   ASN A 321      42.767   0.877  85.992  1.00  0.00           N  
ATOM   4695  CA  ASN A 321      44.105   0.499  86.378  1.00  0.00           C  
ATOM   4696  C   ASN A 321      45.003   1.700  86.513  1.00  0.00           C  
ATOM   4697  O   ASN A 321      45.310   2.407  85.555  1.00  0.00           O  
ATOM   4698  CB  ASN A 321      44.791  -0.443  85.364  1.00  0.00           C  
ATOM   4699  CG  ASN A 321      44.091  -1.790  85.345  1.00  0.00           C  
ATOM   4700  H   ASN A 321      42.454   0.977  85.000  1.00  0.00           H  
ATOM   4701  HA  ASN A 321      44.044   0.067  87.291  1.00  0.00           H  
ATOM   4702  HB2 ASN A 321      44.725  -0.035  84.471  1.00  0.00           H  
ATOM   4703  HB3 ASN A 321      45.725  -0.571  85.646  1.00  0.00           H  
ATOM   4704  OD1 ASN A 321      43.976  -2.461  86.371  1.00  0.00           O  
ATOM   4705  ND2 ASN A 321      43.674  -2.245  84.143  1.00  0.00           N  
ATOM   4706 HD21 ASN A 321      43.849  -1.684  83.334  1.00  0.00           H  
ATOM   4707 HD22 ASN A 321      43.208  -3.114  84.078  1.00  0.00           H  
ATOM   4708  N   VAL A 322      45.512   1.901  87.731  1.00  0.00           N  
ATOM   4709  CA  VAL A 322      46.531   2.888  87.980  1.00  0.00           C  
ATOM   4710  C   VAL A 322      47.824   2.167  88.286  1.00  0.00           C  
ATOM   4711  O   VAL A 322      47.851   1.243  89.098  1.00  0.00           O  
ATOM   4712  CB  VAL A 322      46.176   3.816  89.116  1.00  0.00           C  
ATOM   4713  CG1 VAL A 322      47.209   4.926  89.143  1.00  0.00           C  
ATOM   4714  CG2 VAL A 322      44.809   4.452  88.863  1.00  0.00           C  
ATOM   4715  H   VAL A 322      45.106   1.285  88.469  1.00  0.00           H  
ATOM   4716  HA  VAL A 322      46.665   3.426  87.148  1.00  0.00           H  
ATOM   4717  HB  VAL A 322      46.267   3.321  89.966  1.00  0.00           H  
ATOM   4718 HG11 VAL A 322      46.754   5.812  89.043  1.00  0.00           H  
ATOM   4719 HG12 VAL A 322      47.704   4.904  90.013  1.00  0.00           H  
ATOM   4720 HG13 VAL A 322      47.857   4.801  88.391  1.00  0.00           H  
ATOM   4721 HG21 VAL A 322      44.220   3.789  88.404  1.00  0.00           H  
ATOM   4722 HG22 VAL A 322      44.405   4.716  89.737  1.00  0.00           H  
ATOM   4723 HG23 VAL A 322      44.926   5.259  88.286  1.00  0.00           H  
ATOM   4724  N   LYS A 323      48.932   2.531  87.607  1.00  0.00           N  
ATOM   4725  CA  LYS A 323      50.188   1.817  87.764  1.00  0.00           C  
ATOM   4726  C   LYS A 323      51.395   2.729  87.694  1.00  0.00           C  
ATOM   4727  O   LYS A 323      51.435   3.707  86.952  1.00  0.00           O  
ATOM   4728  CB  LYS A 323      50.378   0.712  86.687  1.00  0.00           C  
ATOM   4729  CG  LYS A 323      49.340  -0.415  86.781  1.00  0.00           C  
ATOM   4730  CD  LYS A 323      49.588  -1.541  85.774  1.00  0.00           C  
ATOM   4731  CE  LYS A 323      48.536  -2.640  85.906  1.00  0.00           C  
ATOM   4732  NZ  LYS A 323      48.801  -3.705  84.921  1.00  0.00           N  
ATOM   4733  H   LYS A 323      48.800   3.346  86.982  1.00  0.00           H  
ATOM   4734  HA  LYS A 323      50.186   1.348  88.666  1.00  0.00           H  
ATOM   4735  HB2 LYS A 323      50.298   1.139  85.796  1.00  0.00           H  
ATOM   4736  HB3 LYS A 323      51.280   0.319  86.810  1.00  0.00           H  
ATOM   4737  HG2 LYS A 323      49.366  -0.800  87.708  1.00  0.00           H  
ATOM   4738  HG3 LYS A 323      48.428  -0.029  86.615  1.00  0.00           H  
ATOM   4739  HD2 LYS A 323      49.540  -1.165  84.857  1.00  0.00           H  
ATOM   4740  HD3 LYS A 323      50.481  -1.935  85.948  1.00  0.00           H  
ATOM   4741  HE2 LYS A 323      48.580  -3.014  86.828  1.00  0.00           H  
ATOM   4742  HE3 LYS A 323      47.638  -2.243  85.740  1.00  0.00           H  
ATOM   4743  HZ1 LYS A 323      48.658  -3.352  83.994  1.00  0.00           H  
ATOM   4744  HZ2 LYS A 323      49.748  -4.021  85.011  1.00  0.00           H  
ATOM   4745  HZ3 LYS A 323      48.180  -4.475  85.080  1.00  0.00           H  
ATOM   4746  N   GLU A 324      52.439   2.398  88.477  1.00  0.00           N  
ATOM   4747  CA  GLU A 324      53.746   3.016  88.390  1.00  0.00           C  
ATOM   4748  C   GLU A 324      54.444   2.774  87.061  1.00  0.00           C  
ATOM   4749  O   GLU A 324      54.115   1.880  86.283  1.00  0.00           O  
ATOM   4750  CB  GLU A 324      54.707   2.517  89.494  1.00  0.00           C  
ATOM   4751  CG  GLU A 324      54.241   2.844  90.927  1.00  0.00           C  
ATOM   4752  CD  GLU A 324      54.429   4.310  91.298  1.00  0.00           C  
ATOM   4753  OE1 GLU A 324      53.458   5.052  91.572  1.00  0.00           O  
ATOM   4754  OE2 GLU A 324      55.625   4.702  91.370  1.00  0.00           O  
ATOM   4755  H   GLU A 324      52.209   1.635  89.168  1.00  0.00           H  
ATOM   4756  HA  GLU A 324      53.659   4.020  88.543  1.00  0.00           H  
ATOM   4757  HB2 GLU A 324      54.764   1.541  89.420  1.00  0.00           H  
ATOM   4758  HB3 GLU A 324      55.571   2.959  89.359  1.00  0.00           H  
ATOM   4759  HG2 GLU A 324      53.283   2.641  90.985  1.00  0.00           H  
ATOM   4760  HG3 GLU A 324      54.778   2.307  91.549  1.00  0.00           H  
ATOM   4761  N   ILE A 325      55.467   3.593  86.793  1.00  0.00           N  
ATOM   4762  CA  ILE A 325      56.272   3.511  85.596  1.00  0.00           C  
ATOM   4763  C   ILE A 325      57.622   2.907  85.935  1.00  0.00           C  
ATOM   4764  O   ILE A 325      58.304   3.335  86.865  1.00  0.00           O  
ATOM   4765  CB  ILE A 325      56.415   4.909  85.017  1.00  0.00           C  
ATOM   4766  CG1 ILE A 325      55.023   5.442  84.588  1.00  0.00           C  
ATOM   4767  CG2 ILE A 325      57.462   4.985  83.887  1.00  0.00           C  
ATOM   4768  CD1 ILE A 325      54.325   4.666  83.468  1.00  0.00           C  
ATOM   4769  H   ILE A 325      55.632   4.312  87.547  1.00  0.00           H  
ATOM   4770  HA  ILE A 325      55.814   2.862  84.986  1.00  0.00           H  
ATOM   4771  HB  ILE A 325      56.757   5.515  85.723  1.00  0.00           H  
ATOM   4772 HG12 ILE A 325      54.429   5.443  85.397  1.00  0.00           H  
ATOM   4773 HG13 ILE A 325      55.138   6.395  84.290  1.00  0.00           H  
ATOM   4774 HG21 ILE A 325      57.569   5.934  83.608  1.00  0.00           H  
ATOM   4775 HG22 ILE A 325      58.328   4.630  84.225  1.00  0.00           H  
ATOM   4776 HG23 ILE A 325      57.147   4.438  83.117  1.00  0.00           H  
ATOM   4777 HD11 ILE A 325      54.188   3.725  83.765  1.00  0.00           H  
ATOM   4778 HD12 ILE A 325      53.446   5.095  83.278  1.00  0.00           H  
ATOM   4779 HD13 ILE A 325      54.899   4.688  82.654  1.00  0.00           H  
ATOM   4780  N   GLY A 326      58.034   1.884  85.161  1.00  0.00           N  
ATOM   4781  CA  GLY A 326      59.292   1.169  85.305  1.00  0.00           C  
ATOM   4782  C   GLY A 326      59.786   0.796  83.930  1.00  0.00           C  
ATOM   4783  O   GLY A 326      59.115   0.021  83.262  1.00  0.00           O  
ATOM   4784  H   GLY A 326      57.326   1.638  84.405  1.00  0.00           H  
ATOM   4785  HA2 GLY A 326      59.961   1.756  85.757  1.00  0.00           H  
ATOM   4786  HA3 GLY A 326      59.148   0.344  85.848  1.00  0.00           H  
ATOM   4787  N   THR A 327      60.939   1.305  83.450  1.00  0.00           N  
ATOM   4788  CA  THR A 327      61.866   2.246  84.084  1.00  0.00           C  
ATOM   4789  C   THR A 327      61.253   3.625  84.271  1.00  0.00           C  
ATOM   4790  O   THR A 327      60.631   4.193  83.376  1.00  0.00           O  
ATOM   4791  CB  THR A 327      63.179   2.404  83.319  1.00  0.00           C  
ATOM   4792  OG1 THR A 327      63.895   1.178  83.302  1.00  0.00           O  
ATOM   4793  CG2 THR A 327      64.137   3.421  83.964  1.00  0.00           C  
ATOM   4794  H   THR A 327      61.145   0.921  82.454  1.00  0.00           H  
ATOM   4795  HA  THR A 327      62.114   1.880  84.995  1.00  0.00           H  
ATOM   4796  HB  THR A 327      62.968   2.666  82.349  1.00  0.00           H  
ATOM   4797 HG21 THR A 327      63.641   4.267  84.157  1.00  0.00           H  
ATOM   4798 HG22 THR A 327      64.498   3.042  84.816  1.00  0.00           H  
ATOM   4799 HG23 THR A 327      64.891   3.611  83.336  1.00  0.00           H  
ATOM   4800  HG1 THR A 327      63.625   0.619  82.508  1.00  0.00           H  
ATOM   4801  N   ARG A 328      61.414   4.238  85.469  1.00  0.00           N  
ATOM   4802  CA  ARG A 328      60.833   5.541  85.762  1.00  0.00           C  
ATOM   4803  C   ARG A 328      61.237   6.646  84.793  1.00  0.00           C  
ATOM   4804  O   ARG A 328      62.421   6.878  84.565  1.00  0.00           O  
ATOM   4805  CB  ARG A 328      61.178   6.051  87.184  1.00  0.00           C  
ATOM   4806  CG  ARG A 328      60.585   5.211  88.328  1.00  0.00           C  
ATOM   4807  CD  ARG A 328      60.496   5.963  89.660  1.00  0.00           C  
ATOM   4808  NE  ARG A 328      59.933   5.008  90.669  1.00  0.00           N  
ATOM   4809  CZ  ARG A 328      58.629   4.816  90.873  1.00  0.00           C  
ATOM   4810  NH1 ARG A 328      58.217   3.979  91.829  1.00  0.00           N  
ATOM   4811  NH2 ARG A 328      57.699   5.451  90.178  1.00  0.00           N  
ATOM   4812  H   ARG A 328      61.985   3.692  86.146  1.00  0.00           H  
ATOM   4813  HA  ARG A 328      59.815   5.454  85.743  1.00  0.00           H  
ATOM   4814  HB2 ARG A 328      62.168   6.045  87.281  1.00  0.00           H  
ATOM   4815  HB3 ARG A 328      60.828   6.977  87.272  1.00  0.00           H  
ATOM   4816  HG2 ARG A 328      59.660   4.919  88.075  1.00  0.00           H  
ATOM   4817  HG3 ARG A 328      61.157   4.400  88.469  1.00  0.00           H  
ATOM   4818  HD2 ARG A 328      61.392   6.218  89.935  1.00  0.00           H  
ATOM   4819  HD3 ARG A 328      59.881   6.708  89.556  1.00  0.00           H  
ATOM   4820  HE  ARG A 328      60.588   4.488  91.218  1.00  0.00           H  
ATOM   4821 HH11 ARG A 328      58.871   3.507  92.410  1.00  0.00           H  
ATOM   4822 HH12 ARG A 328      57.232   3.828  91.960  1.00  0.00           H  
ATOM   4823 HH21 ARG A 328      58.007   6.119  89.482  1.00  0.00           H  
ATOM   4824 HH22 ARG A 328      56.740   5.284  90.330  1.00  0.00           H  
ATOM   4825  N   TRP A 329      60.231   7.316  84.179  1.00  0.00           N  
ATOM   4826  CA  TRP A 329      60.377   8.417  83.230  1.00  0.00           C  
ATOM   4827  C   TRP A 329      60.767   7.923  81.848  1.00  0.00           C  
ATOM   4828  O   TRP A 329      60.196   8.338  80.845  1.00  0.00           O  
ATOM   4829  CB  TRP A 329      61.290   9.576  83.726  1.00  0.00           C  
ATOM   4830  CG  TRP A 329      61.445  10.755  82.767  1.00  0.00           C  
ATOM   4831  CD1 TRP A 329      60.718  11.908  82.686  1.00  0.00           C  
ATOM   4832  CD2 TRP A 329      62.419  10.823  81.708  1.00  0.00           C  
ATOM   4833  NE1 TRP A 329      61.151  12.683  81.634  1.00  0.00           N  
ATOM   4834  CE2 TRP A 329      62.200  12.039  81.026  1.00  0.00           C  
ATOM   4835  CE3 TRP A 329      63.429   9.949  81.313  1.00  0.00           C  
ATOM   4836  CZ2 TRP A 329      62.987  12.402  79.942  1.00  0.00           C  
ATOM   4837  CZ3 TRP A 329      64.224  10.316  80.219  1.00  0.00           C  
ATOM   4838  CH2 TRP A 329      64.011  11.528  79.545  1.00  0.00           C  
ATOM   4839  H   TRP A 329      59.272   6.945  84.468  1.00  0.00           H  
ATOM   4840  HA  TRP A 329      59.479   8.872  83.151  1.00  0.00           H  
ATOM   4841  HB2 TRP A 329      60.910   9.940  84.572  1.00  0.00           H  
ATOM   4842  HB3 TRP A 329      62.204   9.214  83.888  1.00  0.00           H  
ATOM   4843  HD1 TRP A 329      59.971  12.159  83.305  1.00  0.00           H  
ATOM   4844  HE1 TRP A 329      60.770  13.560  81.360  1.00  0.00           H  
ATOM   4845  HE3 TRP A 329      63.593   9.092  81.781  1.00  0.00           H  
ATOM   4846  HZ2 TRP A 329      62.830  13.265  79.453  1.00  0.00           H  
ATOM   4847  HZ3 TRP A 329      64.945   9.702  79.924  1.00  0.00           H  
ATOM   4848  HH2 TRP A 329      64.589  11.774  78.779  1.00  0.00           H  
ATOM   4849  N   LYS A 330      61.726   6.985  81.766  1.00  0.00           N  
ATOM   4850  CA  LYS A 330      62.205   6.423  80.521  1.00  0.00           C  
ATOM   4851  C   LYS A 330      61.087   5.731  79.735  1.00  0.00           C  
ATOM   4852  O   LYS A 330      60.981   5.890  78.529  1.00  0.00           O  
ATOM   4853  CB  LYS A 330      63.422   5.495  80.779  1.00  0.00           C  
ATOM   4854  CG  LYS A 330      64.155   5.037  79.506  1.00  0.00           C  
ATOM   4855  CD  LYS A 330      65.366   4.133  79.804  1.00  0.00           C  
ATOM   4856  CE  LYS A 330      66.050   3.630  78.530  1.00  0.00           C  
ATOM   4857  NZ  LYS A 330      67.199   2.760  78.873  1.00  0.00           N  
ATOM   4858  H   LYS A 330      62.100   6.695  82.709  1.00  0.00           H  
ATOM   4859  HA  LYS A 330      62.585   7.164  79.945  1.00  0.00           H  
ATOM   4860  HB2 LYS A 330      64.070   5.991  81.350  1.00  0.00           H  
ATOM   4861  HB3 LYS A 330      63.093   4.686  81.258  1.00  0.00           H  
ATOM   4862  HG2 LYS A 330      63.512   4.529  78.928  1.00  0.00           H  
ATOM   4863  HG3 LYS A 330      64.475   5.845  79.008  1.00  0.00           H  
ATOM   4864  HD2 LYS A 330      66.027   4.656  80.334  1.00  0.00           H  
ATOM   4865  HD3 LYS A 330      65.052   3.346  80.327  1.00  0.00           H  
ATOM   4866  HE2 LYS A 330      65.386   3.114  77.995  1.00  0.00           H  
ATOM   4867  HE3 LYS A 330      66.370   4.417  78.008  1.00  0.00           H  
ATOM   4868  HZ1 LYS A 330      67.923   2.877  78.192  1.00  0.00           H  
ATOM   4869  HZ2 LYS A 330      67.549   3.009  79.777  1.00  0.00           H  
ATOM   4870  HZ3 LYS A 330      66.904   1.804  78.883  1.00  0.00           H  
ATOM   4871  N   ASP A 331      60.178   4.997  80.402  1.00  0.00           N  
ATOM   4872  CA  ASP A 331      59.074   4.325  79.735  1.00  0.00           C  
ATOM   4873  C   ASP A 331      57.907   5.239  79.370  1.00  0.00           C  
ATOM   4874  O   ASP A 331      57.123   4.963  78.463  1.00  0.00           O  
ATOM   4875  CB  ASP A 331      58.671   3.077  80.543  1.00  0.00           C  
ATOM   4876  CG  ASP A 331      59.768   2.017  80.479  1.00  0.00           C  
ATOM   4877  OD1 ASP A 331      60.950   2.316  80.810  1.00  0.00           O  
ATOM   4878  OD2 ASP A 331      59.440   0.883  80.063  1.00  0.00           O  
ATOM   4879  H   ASP A 331      60.340   4.957  81.432  1.00  0.00           H  
ATOM   4880  HA  ASP A 331      59.437   3.948  78.859  1.00  0.00           H  
ATOM   4881  HB2 ASP A 331      58.546   3.348  81.479  1.00  0.00           H  
ATOM   4882  HB3 ASP A 331      57.851   2.709  80.147  1.00  0.00           H  
ATOM   4883  N   VAL A 332      57.809   6.384  80.066  1.00  0.00           N  
ATOM   4884  CA  VAL A 332      56.922   7.505  79.786  1.00  0.00           C  
ATOM   4885  C   VAL A 332      57.340   8.338  78.577  1.00  0.00           C  
ATOM   4886  O   VAL A 332      56.509   8.754  77.775  1.00  0.00           O  
ATOM   4887  CB  VAL A 332      56.816   8.337  81.062  1.00  0.00           C  
ATOM   4888  CG1 VAL A 332      56.197   9.715  80.903  1.00  0.00           C  
ATOM   4889  CG2 VAL A 332      55.889   7.552  81.984  1.00  0.00           C  
ATOM   4890  H   VAL A 332      58.485   6.402  80.901  1.00  0.00           H  
ATOM   4891  HA  VAL A 332      55.993   7.132  79.598  1.00  0.00           H  
ATOM   4892  HB  VAL A 332      57.759   8.482  81.416  1.00  0.00           H  
ATOM   4893 HG11 VAL A 332      56.921  10.404  80.852  1.00  0.00           H  
ATOM   4894 HG12 VAL A 332      55.653   9.744  80.064  1.00  0.00           H  
ATOM   4895 HG13 VAL A 332      55.607   9.910  81.687  1.00  0.00           H  
ATOM   4896 HG21 VAL A 332      54.942   7.703  81.704  1.00  0.00           H  
ATOM   4897 HG22 VAL A 332      56.109   6.579  81.920  1.00  0.00           H  
ATOM   4898 HG23 VAL A 332      56.017   7.866  82.924  1.00  0.00           H  
ATOM   4899  N   VAL A 333      58.647   8.631  78.424  1.00  0.00           N  
ATOM   4900  CA  VAL A 333      59.215   9.352  77.291  1.00  0.00           C  
ATOM   4901  C   VAL A 333      59.102   8.603  75.959  1.00  0.00           C  
ATOM   4902  O   VAL A 333      58.549   7.515  75.863  1.00  0.00           O  
ATOM   4903  CB  VAL A 333      60.626   9.848  77.614  1.00  0.00           C  
ATOM   4904  CG1 VAL A 333      61.728   8.840  77.250  1.00  0.00           C  
ATOM   4905  CG2 VAL A 333      60.912  11.218  76.975  1.00  0.00           C  
ATOM   4906  H   VAL A 333      59.241   8.278  79.227  1.00  0.00           H  
ATOM   4907  HA  VAL A 333      58.712  10.231  77.192  1.00  0.00           H  
ATOM   4908  HB  VAL A 333      60.688   9.987  78.609  1.00  0.00           H  
ATOM   4909 HG11 VAL A 333      61.369   7.915  77.347  1.00  0.00           H  
ATOM   4910 HG12 VAL A 333      62.014   8.995  76.307  1.00  0.00           H  
ATOM   4911 HG13 VAL A 333      62.503   8.968  77.864  1.00  0.00           H  
ATOM   4912 HG21 VAL A 333      60.114  11.500  76.447  1.00  0.00           H  
ATOM   4913 HG22 VAL A 333      61.095  11.879  77.699  1.00  0.00           H  
ATOM   4914 HG23 VAL A 333      61.706  11.135  76.378  1.00  0.00           H  
ATOM   4915  N   SER A 334      59.615   9.173  74.850  1.00  0.00           N  
ATOM   4916  CA  SER A 334      59.462   8.633  73.505  1.00  0.00           C  
ATOM   4917  C   SER A 334      59.938   7.211  73.287  1.00  0.00           C  
ATOM   4918  O   SER A 334      59.331   6.478  72.511  1.00  0.00           O  
ATOM   4919  CB  SER A 334      60.176   9.521  72.455  1.00  0.00           C  
ATOM   4920  OG  SER A 334      61.594   9.571  72.646  1.00  0.00           O  
ATOM   4921  H   SER A 334      60.146  10.061  75.051  1.00  0.00           H  
ATOM   4922  HA  SER A 334      58.459   8.666  73.271  1.00  0.00           H  
ATOM   4923  HB2 SER A 334      59.986   9.151  71.547  1.00  0.00           H  
ATOM   4924  HB3 SER A 334      59.810  10.448  72.524  1.00  0.00           H  
ATOM   4925  HG  SER A 334      61.820   9.151  73.521  1.00  0.00           H  
ATOM   4926  N   LYS A 335      61.033   6.812  73.959  1.00  0.00           N  
ATOM   4927  CA  LYS A 335      61.706   5.557  73.726  1.00  0.00           C  
ATOM   4928  C   LYS A 335      62.078   4.855  75.005  1.00  0.00           C  
ATOM   4929  O   LYS A 335      62.762   5.400  75.874  1.00  0.00           O  
ATOM   4930  CB  LYS A 335      63.027   5.747  72.947  1.00  0.00           C  
ATOM   4931  CG  LYS A 335      63.755   4.417  72.682  1.00  0.00           C  
ATOM   4932  CD  LYS A 335      65.046   4.594  71.889  1.00  0.00           C  
ATOM   4933  CE  LYS A 335      65.726   3.255  71.622  1.00  0.00           C  
ATOM   4934  NZ  LYS A 335      66.946   3.496  70.831  1.00  0.00           N  
ATOM   4935  H   LYS A 335      61.352   7.514  74.678  1.00  0.00           H  
ATOM   4936  HA  LYS A 335      61.092   4.950  73.187  1.00  0.00           H  
ATOM   4937  HB2 LYS A 335      62.815   6.163  72.076  1.00  0.00           H
[truncated: 396,051 more chars]
